# Supplementary material for: Hydrophobic tuning with non-canonical amino acids in a copper metalloenzyme
Source: Nat Chem. 2026 Apr 13;18(7):1269–77. doi: 10.1038/s41557-026-02116-7 (PMC13323077; doi:10.1038/s41557-026-02116-7)
Supplement: Supplementary file 4 — Code related to logP prediction, PDB analysis and redox deconvolution. [file 41557_2026_2116_MOESM4_ESM.zip › Code_lite/PDB_analysis_lite/inputs/starting_pdbs/8u8t.pdb]

CRYST1  176.987  176.987  176.813  90.00  90.00  90.00 P 43 21 2     2
ATOM      1  N   ILE A  37      28.187  18.296  -0.640  1.00 76.65           N  
ATOM      2  CA  ILE A  37      28.421  16.855  -0.500  1.00 95.63           C  
ATOM      3  C   ILE A  37      28.853  16.189  -1.829  1.00 99.73           C  
ATOM      4  O   ILE A  37      28.001  15.726  -2.589  1.00101.55           O  
ATOM      5  CB  ILE A  37      27.158  16.141   0.075  1.00 81.69           C  
ATOM      6  CG1 ILE A  37      26.624  16.878   1.310  1.00 84.23           C  
ATOM      7  CG2 ILE A  37      27.446  14.669   0.393  1.00 51.63           C  
ATOM      8  CD1 ILE A  37      25.742  16.018   2.205  1.00 80.03           C  
ATOM      9  N   THR A  38      30.175  16.116  -2.077  1.00100.21           N  
ATOM     10  CA  THR A  38      30.774  15.493  -3.262  1.00 82.16           C  
ATOM     11  C   THR A  38      31.049  13.984  -3.099  1.00 83.16           C  
ATOM     12  O   THR A  38      32.007  13.452  -3.683  1.00 82.14           O  
ATOM     13  CB  THR A  38      32.063  16.225  -3.648  1.00 75.06           C  
ATOM     14  CG2 THR A  38      32.895  16.564  -2.427  1.00 78.30           C  
ATOM     15  OG1 THR A  38      32.841  15.394  -4.517  1.00106.93           O  
ATOM     16  N   ALA A  39      30.245  13.287  -2.313  1.00 79.88           N  
ATOM     17  CA  ALA A  39      30.153  11.840  -2.358  1.00 63.98           C  
ATOM     18  C   ALA A  39      28.893  11.462  -3.124  1.00 66.64           C  
ATOM     19  O   ALA A  39      27.987  12.280  -3.301  1.00 78.87           O  
ATOM     20  CB  ALA A  39      30.113  11.264  -0.945  1.00 78.06           C  
ATOM     21  N   ARG A  40      28.834  10.216  -3.585  1.00 63.55           N  
ATOM     22  CA  ARG A  40      27.675   9.788  -4.358  1.00 56.65           C  
ATOM     23  C   ARG A  40      26.457   9.683  -3.452  1.00 64.23           C  
ATOM     24  O   ARG A  40      26.548   9.222  -2.308  1.00 61.68           O  
ATOM     25  CB  ARG A  40      27.939   8.445  -5.038  1.00 62.98           C  
ATOM     26  CG  ARG A  40      29.353   8.269  -5.559  1.00 72.70           C  
ATOM     27  CD  ARG A  40      29.461   7.063  -6.480  1.00 70.15           C  
ATOM     28  NE  ARG A  40      28.759   5.898  -5.952  1.00 77.66           N  
ATOM     29  CZ  ARG A  40      29.141   5.195  -4.889  1.00 94.06           C  
ATOM     30  NH1 ARG A  40      30.215   5.533  -4.169  1.00 76.08           N1+
ATOM     31  NH2 ARG A  40      28.430   4.126  -4.540  1.00 73.23           N  
ATOM     32  N   THR A  41      25.306  10.118  -3.960  1.00 52.09           N  
ATOM     33  CA  THR A  41      24.102  10.143  -3.143  1.00 53.27           C  
ATOM     34  C   THR A  41      22.930   9.545  -3.904  1.00 53.50           C  
ATOM     35  O   THR A  41      22.896   9.570  -5.134  1.00 67.47           O  
ATOM     36  CB  THR A  41      23.759  11.555  -2.686  1.00 43.12           C  
ATOM     37  CG2 THR A  41      24.951  12.173  -2.021  1.00 57.45           C  
ATOM     38  OG1 THR A  41      23.389  12.349  -3.814  1.00 50.05           O  
ATOM     39  N   ALA A  42      21.973   9.008  -3.146  1.00 57.89           N  
ATOM     40  CA  ALA A  42      20.849   8.297  -3.739  1.00 47.32           C  
ATOM     41  C   ALA A  42      19.955   9.258  -4.515  1.00 53.79           C  
ATOM     42  O   ALA A  42      19.708  10.387  -4.072  1.00 53.29           O  
ATOM     43  CB  ALA A  42      20.020   7.588  -2.672  1.00 50.79           C  
ATOM     44  N   PRO A  43      19.443   8.826  -5.659  1.00 56.47           N  
ATOM     45  CA  PRO A  43      18.516   9.646  -6.436  1.00 47.78           C  
ATOM     46  C   PRO A  43      17.083   9.519  -5.938  1.00 43.71           C  
ATOM     47  O   PRO A  43      16.697   8.527  -5.320  1.00 60.27           O  
ATOM     48  CB  PRO A  43      18.642   9.033  -7.828  1.00 36.19           C  
ATOM     49  CG  PRO A  43      18.797   7.560  -7.507  1.00 44.52           C  
ATOM     50  CD  PRO A  43      19.610   7.483  -6.241  1.00 47.64           C  
ATOM     51  N   ALA A  44      16.280  10.536  -6.249  1.00 44.98           N  
ATOM     52  CA  ALA A  44      14.837  10.420  -6.069  1.00 55.86           C  
ATOM     53  C   ALA A  44      14.311   9.130  -6.697  1.00 48.75           C  
ATOM     54  O   ALA A  44      14.746   8.721  -7.770  1.00 50.78           O  
ATOM     55  CB  ALA A  44      14.132  11.628  -6.675  1.00 49.91           C  
ATOM     56  N   GLY A  45      13.392   8.462  -6.005  1.00 64.68           N  
ATOM     57  CA  GLY A  45      12.886   7.185  -6.449  1.00 52.35           C  
ATOM     58  C   GLY A  45      11.512   7.308  -7.089  1.00 55.12           C  
ATOM     59  O   GLY A  45      10.951   8.390  -7.231  1.00 60.41           O  
ATOM     60  N   GLY A  46      10.968   6.149  -7.461  1.00 50.21           N  
ATOM     61  CA  GLY A  46       9.675   6.076  -8.111  1.00 36.76           C  
ATOM     62  C   GLY A  46       9.631   5.128  -9.298  1.00 51.03           C  
ATOM     63  O   GLY A  46       8.728   5.229 -10.128  1.00 61.59           O  
ATOM     64  N   GLU A  47      10.595   4.212  -9.399  1.00 51.67           N  
ATOM     65  CA  GLU A  47      10.652   3.218 -10.462  1.00 54.05           C  
ATOM     66  C   GLU A  47       9.833   1.994 -10.070  1.00 57.33           C  
ATOM     67  O   GLU A  47       9.611   1.725  -8.887  1.00 58.19           O  
ATOM     68  CB  GLU A  47      12.101   2.798 -10.744  1.00 62.39           C  
ATOM     69  CG  GLU A  47      12.917   3.845 -11.480  1.00 81.01           C  
ATOM     70  CD  GLU A  47      12.429   4.079 -12.899  1.00117.83           C  
ATOM     71  OE1 GLU A  47      12.063   5.236 -13.220  1.00123.71           O  
ATOM     72  OE2 GLU A  47      12.420   3.110 -13.692  1.00135.75           O1-
ATOM     73  N   VAL A  48       9.385   1.236 -11.068  1.00 55.34           N  
ATOM     74  CA  VAL A  48       8.698  -0.019 -10.788  1.00 49.86           C  
ATOM     75  C   VAL A  48       9.656  -1.155 -11.095  1.00 50.94           C  
ATOM     76  O   VAL A  48       9.862  -1.519 -12.256  1.00 69.75           O  
ATOM     77  CB  VAL A  48       7.399  -0.177 -11.568  1.00 38.14           C  
ATOM     78  CG1 VAL A  48       6.732  -1.461 -11.107  1.00 41.58           C  
ATOM     79  CG2 VAL A  48       6.525   0.978 -11.299  1.00 29.31           C  
ATOM     80  N   ARG A  49      10.197  -1.748 -10.043  1.00 51.44           N  
ATOM     81  CA  ARG A  49      11.210  -2.777 -10.152  1.00 46.89           C  
ATOM     82  C   ARG A  49      10.565  -4.150 -10.112  1.00 55.23           C  
ATOM     83  O   ARG A  49       9.547  -4.356  -9.448  1.00 55.97           O  
ATOM     84  CB  ARG A  49      12.224  -2.629  -9.018  1.00 58.40           C  
ATOM     85  CG  ARG A  49      12.861  -1.260  -8.955  1.00 55.49           C  
ATOM     86  CD  ARG A  49      14.204  -1.241  -8.206  1.00 64.05           C  
ATOM     87  NE  ARG A  49      14.502   0.134  -7.836  1.00 59.54           N  
ATOM     88  CZ  ARG A  49      15.290   0.933  -8.544  1.00 80.66           C  
ATOM     89  NH1 ARG A  49      16.018   0.471  -9.551  1.00 92.54           N1+
ATOM     90  NH2 ARG A  49      15.325   2.237  -8.257  1.00 74.45           N  
ATOM     91  N   HIS A  50      11.161  -5.092 -10.848  1.00 57.23           N  
ATOM     92  CA  HIS A  50      10.719  -6.477 -10.870  1.00 41.22           C  
ATOM     93  C   HIS A  50      11.857  -7.391 -10.448  1.00 49.53           C  
ATOM     94  O   HIS A  50      13.025  -7.060 -10.639  1.00 60.72           O  
ATOM     95  CB  HIS A  50      10.229  -6.873 -12.245  1.00 44.52           C  
ATOM     96  CG  HIS A  50       8.984  -6.156 -12.673  1.00 79.80           C  
ATOM     97  CD2 HIS A  50       8.808  -4.962 -13.296  1.00 65.37           C  
ATOM     98  ND1 HIS A  50       7.720  -6.685 -12.487  1.00 69.21           N  
ATOM     99  CE1 HIS A  50       6.819  -5.846 -12.974  1.00 72.83           C  
ATOM    100  NE2 HIS A  50       7.452  -4.792 -13.470  1.00 73.09           N  
ATOM    101  N   LEU A  51      11.509  -8.564  -9.909  1.00 53.67           N  
ATOM    102  CA  LEU A  51      12.483  -9.415  -9.239  1.00 45.28           C  
ATOM    103  C   LEU A  51      11.972 -10.850  -9.251  1.00 52.25           C  
ATOM    104  O   LEU A  51      10.783 -11.078  -9.024  1.00 55.56           O  
ATOM    105  CB  LEU A  51      12.648  -8.968  -7.787  1.00 61.21           C  
ATOM    106  CG  LEU A  51      14.012  -8.897  -7.131  1.00 53.81           C  
ATOM    107  CD1 LEU A  51      14.724  -7.723  -7.792  1.00 55.53           C  
ATOM    108  CD2 LEU A  51      13.872  -8.665  -5.642  1.00 67.12           C  
ATOM    109  N   LYS A  52      12.864 -11.818  -9.460  1.00 40.13           N  
ATOM    110  CA  LYS A  52      12.544 -13.220  -9.202  1.00 42.89           C  
ATOM    111  C   LYS A  52      13.304 -13.667  -7.961  1.00 42.63           C  
ATOM    112  O   LYS A  52      14.501 -13.407  -7.841  1.00 59.36           O  
ATOM    113  CB  LYS A  52      12.889 -14.130 -10.394  1.00 44.14           C  
ATOM    114  CG  LYS A  52      11.723 -14.415 -11.353  1.00 64.56           C  
ATOM    115  CD  LYS A  52      12.123 -15.367 -12.490  1.00 81.02           C  
ATOM    116  CE  LYS A  52      11.639 -14.879 -13.865  1.00 86.66           C  
ATOM    117  NZ  LYS A  52      12.722 -14.923 -14.914  1.00 88.11           N1+
ATOM    118  N   MET A  53      12.614 -14.330  -7.038  1.00 45.12           N  
ATOM    119  CA  MET A  53      13.256 -14.884  -5.854  1.00 50.06           C  
ATOM    120  C   MET A  53      12.810 -16.318  -5.655  1.00 50.66           C  
ATOM    121  O   MET A  53      11.706 -16.706  -6.053  1.00 49.44           O  
ATOM    122  CB  MET A  53      12.945 -14.096  -4.585  1.00 45.70           C  
ATOM    123  CG  MET A  53      13.634 -12.764  -4.522  1.00 58.38           C  
ATOM    124  SD  MET A  53      13.550 -12.093  -2.872  1.00 70.91           S  
ATOM    125  CE  MET A  53      14.542 -13.284  -1.963  1.00 49.98           C  
ATOM    126  N   TYR A  54      13.680 -17.096  -5.027  1.00 43.03           N  
ATOM    127  CA  TYR A  54      13.435 -18.511  -4.819  1.00 46.16           C  
ATOM    128  C   TYR A  54      13.713 -18.860  -3.367  1.00 55.80           C  
ATOM    129  O   TYR A  54      14.632 -18.316  -2.747  1.00 57.17           O  
ATOM    130  CB  TYR A  54      14.313 -19.379  -5.745  1.00 50.32           C  
ATOM    131  CG  TYR A  54      14.085 -19.104  -7.202  1.00 50.80           C  
ATOM    132  CD1 TYR A  54      14.700 -18.010  -7.826  1.00 50.54           C  
ATOM    133  CD2 TYR A  54      13.235 -19.917  -7.956  1.00 42.01           C  
ATOM    134  CE1 TYR A  54      14.474 -17.730  -9.162  1.00 55.62           C  
ATOM    135  CE2 TYR A  54      13.007 -19.654  -9.296  1.00 43.98           C  
ATOM    136  CZ  TYR A  54      13.625 -18.558  -9.893  1.00 62.32           C  
ATOM    137  OH  TYR A  54      13.394 -18.290 -11.217  1.00 64.89           O  
ATOM    138  N   ALA A  55      12.900 -19.749  -2.824  1.00 57.08           N  
ATOM    139  CA  ALA A  55      13.245 -20.449  -1.603  1.00 52.86           C  
ATOM    140  C   ALA A  55      13.792 -21.813  -1.988  1.00 49.91           C  
ATOM    141  O   ALA A  55      13.292 -22.458  -2.909  1.00 52.75           O  
ATOM    142  CB  ALA A  55      12.035 -20.591  -0.682  1.00 48.69           C  
ATOM    143  N   GLU A  56      14.815 -22.254  -1.283  1.00 50.30           N  
ATOM    144  CA  GLU A  56      15.585 -23.391  -1.753  1.00 44.83           C  
ATOM    145  C   GLU A  56      16.100 -24.141  -0.540  1.00 48.21           C  
ATOM    146  O   GLU A  56      16.777 -23.549   0.305  1.00 45.26           O  
ATOM    147  CB  GLU A  56      16.740 -22.885  -2.609  1.00 50.95           C  
ATOM    148  CG  GLU A  56      17.142 -23.711  -3.798  1.00 43.81           C  
ATOM    149  CD  GLU A  56      18.379 -23.141  -4.471  1.00 69.94           C  
ATOM    150  OE1 GLU A  56      18.245 -22.068  -5.117  1.00 64.78           O  
ATOM    151  OE2 GLU A  56      19.481 -23.747  -4.323  1.00 62.18           O1-
ATOM    152  N   LYS A  57      15.781 -25.426  -0.436  1.00 52.32           N  
ATOM    153  CA  LYS A  57      16.490 -26.255   0.531  1.00 46.56           C  
ATOM    154  C   LYS A  57      17.934 -26.420   0.056  1.00 50.41           C  
ATOM    155  O   LYS A  57      18.191 -26.655  -1.129  1.00 48.66           O  
ATOM    156  CB  LYS A  57      15.801 -27.608   0.691  1.00 52.73           C  
ATOM    157  CG  LYS A  57      15.741 -28.155   2.102  1.00 69.05           C  
ATOM    158  CD  LYS A  57      14.340 -28.717   2.391  1.00 73.29           C  
ATOM    159  CE  LYS A  57      14.395 -29.872   3.390  1.00 86.71           C  
ATOM    160  NZ  LYS A  57      13.035 -30.365   3.765  1.00 77.07           N1+
ATOM    161  N   LEU A  58      18.881 -26.217   0.955  1.00 51.34           N  
ATOM    162  CA  LEU A  58      20.286 -26.335   0.605  1.00 51.09           C  
ATOM    163  C   LEU A  58      20.783 -27.724   0.967  1.00 55.79           C  
ATOM    164  O   LEU A  58      20.314 -28.336   1.926  1.00 61.67           O  
ATOM    165  CB  LEU A  58      21.126 -25.270   1.311  1.00 51.08           C  
ATOM    166  CG  LEU A  58      20.568 -23.863   1.071  1.00 49.62           C  
ATOM    167  CD1 LEU A  58      21.464 -22.826   1.667  1.00 51.12           C  
ATOM    168  CD2 LEU A  58      20.352 -23.594  -0.405  1.00 62.47           C  
ATOM    169  N   ALA A  59      21.738 -28.216   0.177  1.00 65.20           N  
ATOM    170  CA  ALA A  59      22.232 -29.574   0.358  1.00 55.65           C  
ATOM    171  C   ALA A  59      22.514 -29.892   1.815  1.00 56.36           C  
ATOM    172  O   ALA A  59      22.331 -31.038   2.235  1.00 55.35           O  
ATOM    173  CB  ALA A  59      23.501 -29.794  -0.466  1.00 56.59           C  
ATOM    174  N   ASP A  60      22.945 -28.902   2.605  1.00 56.51           N  
ATOM    175  CA  ASP A  60      23.353 -29.144   3.988  1.00 55.20           C  
ATOM    176  C   ASP A  60      22.233 -28.990   4.998  1.00 51.94           C  
ATOM    177  O   ASP A  60      22.514 -28.929   6.191  1.00 68.97           O  
ATOM    178  CB  ASP A  60      24.490 -28.211   4.405  1.00 52.69           C  
ATOM    179  CG  ASP A  60      24.041 -26.764   4.549  1.00 70.92           C  
ATOM    180  OD1 ASP A  60      22.821 -26.483   4.504  1.00 68.08           O  
ATOM    181  OD2 ASP A  60      24.923 -25.894   4.699  1.00 74.51           O1-
ATOM    182  N   GLY A  61      20.989 -28.895   4.573  1.00 55.94           N  
ATOM    183  CA  GLY A  61      19.902 -28.805   5.507  1.00 39.85           C  
ATOM    184  C   GLY A  61      19.323 -27.421   5.689  1.00 48.08           C  
ATOM    185  O   GLY A  61      18.182 -27.313   6.131  1.00 61.94           O  
ATOM    186  N   GLN A  62      20.061 -26.365   5.355  1.00 43.01           N  
ATOM    187  CA  GLN A  62      19.517 -25.029   5.540  1.00 46.91           C  
ATOM    188  C   GLN A  62      18.476 -24.696   4.467  1.00 52.48           C  
ATOM    189  O   GLN A  62      18.250 -25.443   3.515  1.00 57.02           O  
ATOM    190  CB  GLN A  62      20.619 -23.974   5.506  1.00 53.60           C  
ATOM    191  CG  GLN A  62      21.435 -23.839   6.765  1.00 58.95           C  
ATOM    192  CD  GLN A  62      22.787 -23.249   6.488  1.00 62.87           C  
ATOM    193  NE2 GLN A  62      22.960 -21.992   6.853  1.00 79.01           N  
ATOM    194  OE1 GLN A  62      23.665 -23.902   5.940  1.00 88.32           O  
ATOM    195  N   MET A  63      17.826 -23.550   4.632  1.00 47.01           N  
ATOM    196  CA  MET A  63      17.022 -22.968   3.571  1.00 50.31           C  
ATOM    197  C   MET A  63      17.484 -21.548   3.269  1.00 52.91           C  
ATOM    198  O   MET A  63      17.756 -20.751   4.175  1.00 59.38           O  
ATOM    199  CB  MET A  63      15.534 -22.964   3.910  1.00 46.44           C  
ATOM    200  CG  MET A  63      14.908 -24.327   4.148  1.00 56.98           C  
ATOM    201  SD  MET A  63      13.502 -24.340   5.277  1.00 53.48           S  
ATOM    202  CE  MET A  63      12.603 -25.737   4.619  1.00 56.59           C  
ATOM    203  N   GLY A  64      17.548 -21.243   1.983  1.00 48.73           N  
ATOM    204  CA  GLY A  64      18.064 -19.971   1.528  1.00 48.62           C  
ATOM    205  C   GLY A  64      17.173 -19.340   0.481  1.00 46.04           C  
ATOM    206  O   GLY A  64      16.479 -20.018  -0.279  1.00 45.21           O  
ATOM    207  N   TYR A  65      17.195 -18.019   0.463  1.00 44.22           N  
ATOM    208  CA  TYR A  65      16.612 -17.277  -0.632  1.00 45.48           C  
ATOM    209  C   TYR A  65      17.677 -16.997  -1.672  1.00 49.41           C  
ATOM    210  O   TYR A  65      18.869 -16.902  -1.358  1.00 47.54           O  
ATOM    211  CB  TYR A  65      16.035 -15.947  -0.177  1.00 45.84           C  
ATOM    212  CG  TYR A  65      14.817 -15.999   0.700  1.00 50.74           C  
ATOM    213  CD1 TYR A  65      13.576 -16.343   0.186  1.00 46.95           C  
ATOM    214  CD2 TYR A  65      14.900 -15.630   2.042  1.00 60.02           C  
ATOM    215  CE1 TYR A  65      12.459 -16.335   0.984  1.00 51.13           C  
ATOM    216  CE2 TYR A  65      13.788 -15.628   2.857  1.00 53.62           C  
ATOM    217  CZ  TYR A  65      12.572 -15.975   2.323  1.00 53.92           C  
ATOM    218  OH  TYR A  65      11.468 -15.960   3.130  1.00 50.40           O  
ATOM    219  N   GLY A  66      17.228 -16.839  -2.913  1.00 45.23           N  
ATOM    220  CA  GLY A  66      18.123 -16.570  -4.017  1.00 43.71           C  
ATOM    221  C   GLY A  66      17.423 -15.791  -5.107  1.00 53.22           C  
ATOM    222  O   GLY A  66      16.185 -15.720  -5.168  1.00 42.90           O  
ATOM    223  N   PHE A  67      18.243 -15.198  -5.979  1.00 48.28           N  
ATOM    224  CA  PHE A  67      17.697 -14.572  -7.173  1.00 49.49           C  
ATOM    225  C   PHE A  67      17.673 -15.518  -8.366  1.00 53.46           C  
ATOM    226  O   PHE A  67      16.951 -15.263  -9.336  1.00 50.94           O  
ATOM    227  CB  PHE A  67      18.492 -13.313  -7.516  1.00 44.75           C  
ATOM    228  CG  PHE A  67      18.167 -12.127  -6.639  1.00 51.59           C  
ATOM    229  CD1 PHE A  67      16.927 -12.004  -6.049  1.00 54.64           C  
ATOM    230  CD2 PHE A  67      19.098 -11.132  -6.420  1.00 31.48           C  
ATOM    231  CE1 PHE A  67      16.627 -10.922  -5.266  1.00 58.27           C  
ATOM    232  CE2 PHE A  67      18.797 -10.053  -5.625  1.00 46.10           C  
ATOM    233  CZ  PHE A  67      17.562  -9.942  -5.054  1.00 52.87           C  
ATOM    234  N   GLU A  68      18.442 -16.599  -8.314  1.00 46.48           N  
ATOM    235  CA  GLU A  68      18.405 -17.647  -9.314  1.00 50.73           C  
ATOM    236  C   GLU A  68      18.364 -18.990  -8.598  1.00 69.15           C  
ATOM    237  O   GLU A  68      18.929 -19.137  -7.504  1.00 50.09           O  
ATOM    238  CB  GLU A  68      19.628 -17.592 -10.238  1.00 59.86           C  
ATOM    239  CG  GLU A  68      20.166 -16.197 -10.520  1.00 55.80           C  
ATOM    240  CD  GLU A  68      21.310 -16.207 -11.523  1.00 76.07           C  
ATOM    241  OE1 GLU A  68      22.470 -16.449 -11.108  1.00 78.25           O  
ATOM    242  OE2 GLU A  68      21.050 -15.977 -12.727  1.00 78.90           O1-
ATOM    243  N   LYS A  69      17.685 -19.970  -9.217  1.00 63.57           N  
ATOM    244  CA  LYS A  69      17.733 -21.331  -8.697  1.00 41.33           C  
ATOM    245  C   LYS A  69      19.186 -21.744  -8.513  1.00 38.84           C  
ATOM    246  O   LYS A  69      20.038 -21.421  -9.331  1.00 45.23           O  
ATOM    247  CB  LYS A  69      17.020 -22.300  -9.634  1.00 48.44           C  
ATOM    248  CG  LYS A  69      15.545 -22.578  -9.359  1.00 48.69           C  
ATOM    249  CD  LYS A  69      14.825 -22.499 -10.679  1.00 48.86           C  
ATOM    250  CE  LYS A  69      13.810 -23.591 -10.942  1.00 60.02           C  
ATOM    251  NZ  LYS A  69      13.054 -23.275 -12.219  1.00 77.92           N1+
ATOM    252  N   GLY A  70      19.479 -22.421  -7.410  1.00 49.39           N  
ATOM    253  CA  GLY A  70      20.828 -22.903  -7.190  1.00 47.70           C  
ATOM    254  C   GLY A  70      21.843 -21.833  -6.880  1.00 52.70           C  
ATOM    255  O   GLY A  70      23.046 -22.110  -6.861  1.00 52.11           O  
ATOM    256  N   LYS A  71      21.404 -20.618  -6.625  1.00 56.73           N  
ATOM    257  CA  LYS A  71      22.312 -19.549  -6.252  1.00 53.89           C  
ATOM    258  C   LYS A  71      21.786 -18.831  -5.020  1.00 55.32           C  
ATOM    259  O   LYS A  71      21.793 -17.599  -4.932  1.00 61.94           O  
ATOM    260  CB  LYS A  71      22.497 -18.584  -7.414  1.00 58.50           C  
ATOM    261  CG  LYS A  71      23.443 -19.037  -8.512  1.00 49.18           C  
ATOM    262  CD  LYS A  71      24.524 -17.987  -8.605  1.00 60.12           C  
ATOM    263  CE  LYS A  71      25.711 -18.395  -9.414  1.00 57.74           C  
ATOM    264  NZ  LYS A  71      25.698 -17.492 -10.611  1.00 69.54           N1+
ATOM    265  N   ALA A  72      21.282 -19.599  -4.067  1.00 55.94           N  
ATOM    266  CA  ALA A  72      20.691 -19.044  -2.867  1.00 44.40           C  
ATOM    267  C   ALA A  72      21.760 -18.836  -1.803  1.00 54.93           C  
ATOM    268  O   ALA A  72      22.797 -19.509  -1.779  1.00 59.05           O  
ATOM    269  CB  ALA A  72      19.596 -19.965  -2.346  1.00 44.52           C  
ATOM    270  N   SER A  73      21.503 -17.889  -0.916  1.00 54.68           N  
ATOM    271  CA  SER A  73      22.512 -17.497   0.048  1.00 53.45           C  
ATOM    272  C   SER A  73      21.877 -17.252   1.402  1.00 59.22           C  
ATOM    273  O   SER A  73      20.700 -16.884   1.501  1.00 55.37           O  
ATOM    274  CB  SER A  73      23.251 -16.240  -0.395  1.00 46.04           C  
ATOM    275  OG  SER A  73      22.369 -15.135  -0.515  1.00 54.00           O  
ATOM    276  N   VAL A  74      22.687 -17.457   2.438  1.00 51.33           N  
ATOM    277  CA  VAL A  74      22.313 -17.150   3.812  1.00 48.33           C  
ATOM    278  C   VAL A  74      23.356 -16.199   4.383  1.00 45.82           C  
ATOM    279  O   VAL A  74      24.496 -16.618   4.622  1.00 61.49           O  
ATOM    280  CB  VAL A  74      22.213 -18.425   4.660  1.00 47.68           C  
ATOM    281  CG1 VAL A  74      21.968 -18.058   6.106  1.00 53.79           C  
ATOM    282  CG2 VAL A  74      21.124 -19.335   4.134  1.00 40.23           C  
ATOM    283  N   PRO A  75      23.033 -14.926   4.617  1.00 47.73           N  
ATOM    284  CA  PRO A  75      21.748 -14.247   4.358  1.00 50.60           C  
ATOM    285  C   PRO A  75      21.378 -14.191   2.884  1.00 39.82           C  
ATOM    286  O   PRO A  75      22.238 -14.306   2.029  1.00 47.95           O  
ATOM    287  CB  PRO A  75      21.979 -12.829   4.912  1.00 42.50           C  
ATOM    288  CG  PRO A  75      23.481 -12.678   5.073  1.00 44.06           C  
ATOM    289  CD  PRO A  75      23.974 -14.062   5.357  1.00 40.93           C  
ATOM    290  N   GLY A  76      20.097 -14.014   2.569  1.00 42.07           N  
ATOM    291  CA  GLY A  76      19.644 -13.942   1.205  1.00 34.74           C  
ATOM    292  C   GLY A  76      20.125 -12.671   0.551  1.00 36.99           C  
ATOM    293  O   GLY A  76      20.711 -11.800   1.198  1.00 44.06           O  
ATOM    294  N   PRO A  77      19.889 -12.544  -0.751  1.00 34.70           N  
ATOM    295  CA  PRO A  77      20.365 -11.361  -1.485  1.00 38.33           C  
ATOM    296  C   PRO A  77      19.848 -10.070  -0.875  1.00 41.04           C  
ATOM    297  O   PRO A  77      18.792 -10.027  -0.245  1.00 48.71           O  
ATOM    298  CB  PRO A  77      19.805 -11.554  -2.904  1.00 42.09           C  
ATOM    299  CG  PRO A  77      18.811 -12.667  -2.814  1.00 55.97           C  
ATOM    300  CD  PRO A  77      19.098 -13.469  -1.576  1.00 45.45           C  
ATOM    301  N   LEU A  78      20.594  -9.001  -1.092  1.00 42.20           N  
ATOM    302  CA  LEU A  78      20.201  -7.688  -0.609  1.00 40.28           C  
ATOM    303  C   LEU A  78      19.304  -7.004  -1.626  1.00 45.48           C  
ATOM    304  O   LEU A  78      19.723  -6.746  -2.756  1.00 59.59           O  
ATOM    305  CB  LEU A  78      21.423  -6.825  -0.323  1.00 36.46           C  
ATOM    306  CG  LEU A  78      20.974  -5.377  -0.168  1.00 52.21           C  
ATOM    307  CD1 LEU A  78      20.744  -4.989   1.279  1.00 53.00           C  
ATOM    308  CD2 LEU A  78      22.025  -4.512  -0.818  1.00 35.61           C  
ATOM    309  N   ILE A  79      18.088  -6.696  -1.224  1.00 45.72           N  
ATOM    310  CA  ILE A  79      17.226  -5.842  -2.022  1.00 47.28           C  
ATOM    311  C   ILE A  79      17.447  -4.421  -1.552  1.00 54.93           C  
ATOM    312  O   ILE A  79      17.503  -4.162  -0.343  1.00 58.74           O  
ATOM    313  CB  ILE A  79      15.754  -6.256  -1.899  1.00 45.50           C  
ATOM    314  CG1 ILE A  79      15.596  -7.693  -2.380  1.00 32.94           C  
ATOM    315  CG2 ILE A  79      14.864  -5.329  -2.727  1.00 47.04           C  
ATOM    316  CD1 ILE A  79      14.494  -8.394  -1.708  1.00 42.48           C  
ATOM    317  N   GLU A  80      17.608  -3.510  -2.510  1.00 49.78           N  
ATOM    318  CA  GLU A  80      17.893  -2.108  -2.239  1.00 51.81           C  
ATOM    319  C   GLU A  80      17.098  -1.275  -3.228  1.00 51.14           C  
ATOM    320  O   GLU A  80      17.116  -1.560  -4.426  1.00 66.31           O  
ATOM    321  CB  GLU A  80      19.393  -1.821  -2.360  1.00 44.90           C  
ATOM    322  CG  GLU A  80      19.758  -0.382  -2.713  1.00 50.29           C  
ATOM    323  CD  GLU A  80      21.266  -0.134  -2.603  1.00 76.94           C  
ATOM    324  OE1 GLU A  80      22.042  -1.120  -2.654  1.00 76.93           O  
ATOM    325  OE2 GLU A  80      21.674   1.040  -2.441  1.00 67.52           O1-
ATOM    326  N   VAL A  81      16.388  -0.268  -2.731  1.00 44.18           N  
ATOM    327  CA  VAL A  81      15.532   0.573  -3.556  1.00 45.63           C  
ATOM    328  C   VAL A  81      15.517   1.986  -2.980  1.00 58.22           C  
ATOM    329  O   VAL A  81      15.978   2.233  -1.861  1.00 63.20           O  
ATOM    330  CB  VAL A  81      14.095   0.023  -3.641  1.00 46.38           C  
ATOM    331  CG1 VAL A  81      14.105  -1.429  -4.098  1.00 46.19           C  
ATOM    332  CG2 VAL A  81      13.407   0.186  -2.285  1.00 40.99           C  
ATOM    333  N   ASN A  82      14.962   2.923  -3.748  1.00 40.50           N  
ATOM    334  CA  ASN A  82      14.819   4.301  -3.304  1.00 49.04           C  
ATOM    335  C   ASN A  82      13.380   4.567  -2.891  1.00 54.18           C  
ATOM    336  O   ASN A  82      12.443   3.966  -3.418  1.00 47.92           O  
ATOM    337  CB  ASN A  82      15.228   5.285  -4.395  1.00 56.09           C  
ATOM    338  CG  ASN A  82      16.619   5.034  -4.894  1.00 59.74           C  
ATOM    339  ND2 ASN A  82      16.752   4.835  -6.201  1.00 47.80           N  
ATOM    340  OD1 ASN A  82      17.572   5.007  -4.112  1.00 55.85           O  
ATOM    341  N   GLU A  83      13.216   5.466  -1.922  1.00 63.24           N  
ATOM    342  CA  GLU A  83      11.885   5.863  -1.490  1.00 54.84           C  
ATOM    343  C   GLU A  83      11.057   6.243  -2.698  1.00 57.15           C  
ATOM    344  O   GLU A  83      11.454   7.108  -3.490  1.00 55.36           O  
ATOM    345  CB  GLU A  83      11.966   7.035  -0.521  1.00 52.20           C  
ATOM    346  CG  GLU A  83      12.044   6.647   0.929  1.00 51.32           C  
ATOM    347  CD  GLU A  83      12.140   7.868   1.799  1.00 54.48           C  
ATOM    348  OE1 GLU A  83      12.582   8.907   1.262  1.00 47.83           O  
ATOM    349  OE2 GLU A  83      11.775   7.794   2.997  1.00 53.02           O1-
ATOM    350  N   GLY A  84       9.919   5.572  -2.841  1.00 49.56           N  
ATOM    351  CA  GLY A  84       9.008   5.784  -3.939  1.00 51.63           C  
ATOM    352  C   GLY A  84       9.016   4.670  -4.956  1.00 45.95           C  
ATOM    353  O   GLY A  84       8.096   4.589  -5.775  1.00 46.44           O  
ATOM    354  N   ASP A  85      10.033   3.825  -4.947  1.00 52.18           N  
ATOM    355  CA  ASP A  85      10.016   2.707  -5.864  1.00 47.39           C  
ATOM    356  C   ASP A  85       8.920   1.734  -5.466  1.00 47.30           C  
ATOM    357  O   ASP A  85       8.399   1.759  -4.349  1.00 51.62           O  
ATOM    358  CB  ASP A  85      11.349   1.961  -5.870  1.00 48.57           C  
ATOM    359  CG  ASP A  85      12.480   2.787  -6.402  1.00 55.03           C  
ATOM    360  OD1 ASP A  85      12.220   3.814  -7.070  1.00 54.30           O  
ATOM    361  OD2 ASP A  85      13.638   2.401  -6.128  1.00 58.07           O1-
ATOM    362  N   THR A  86       8.580   0.867  -6.402  1.00 51.02           N  
ATOM    363  CA  THR A  86       7.716  -0.267  -6.140  1.00 46.09           C  
ATOM    364  C   THR A  86       8.431  -1.513  -6.608  1.00 46.39           C  
ATOM    365  O   THR A  86       9.099  -1.495  -7.643  1.00 53.79           O  
ATOM    366  CB  THR A  86       6.402  -0.138  -6.849  1.00 42.33           C  
ATOM    367  CG2 THR A  86       5.603  -1.419  -6.649  1.00 38.30           C  
ATOM    368  OG1 THR A  86       5.705   0.985  -6.294  1.00 55.41           O  
ATOM    369  N   LEU A  87       8.324  -2.579  -5.830  1.00 42.21           N  
ATOM    370  CA  LEU A  87       9.047  -3.804  -6.116  1.00 47.40           C  
ATOM    371  C   LEU A  87       8.045  -4.935  -6.244  1.00 57.28           C  
ATOM    372  O   LEU A  87       7.214  -5.135  -5.354  1.00 59.59           O  
ATOM    373  CB  LEU A  87      10.092  -4.096  -5.038  1.00 37.90           C  
ATOM    374  CG  LEU A  87      10.961  -5.299  -5.377  1.00 55.86           C  
ATOM    375  CD1 LEU A  87      12.014  -4.882  -6.347  1.00 74.12           C  
ATOM    376  CD2 LEU A  87      11.628  -5.818  -4.116  1.00 63.06           C  
ATOM    377  N   HIS A  88       8.089  -5.630  -7.377  1.00 58.13           N  
ATOM    378  CA  HIS A  88       7.266  -6.805  -7.624  1.00 52.90           C  
ATOM    379  C   HIS A  88       8.189  -8.009  -7.594  1.00 56.92           C  
ATOM    380  O   HIS A  88       9.098  -8.117  -8.422  1.00 60.23           O  
ATOM    381  CB  HIS A  88       6.540  -6.716  -8.966  1.00 43.96           C  
ATOM    382  CG  HIS A  88       5.565  -5.586  -9.058  1.00 51.82           C  
ATOM    383  CD2 HIS A  88       5.490  -4.542  -9.919  1.00 43.71           C  
ATOM    384  ND1 HIS A  88       4.505  -5.441  -8.186  1.00 49.80           N  
ATOM    385  CE1 HIS A  88       3.817  -4.359  -8.508  1.00 47.80           C  
ATOM    386  NE2 HIS A  88       4.394  -3.794  -9.556  1.00 51.86           N  
ATOM    387  N   ILE A  89       7.987  -8.889  -6.624  1.00 41.38           N  
ATOM    388  CA  ILE A  89       8.844 -10.043  -6.455  1.00 40.90           C  
ATOM    389  C   ILE A  89       8.048 -11.256  -6.878  1.00 51.65           C  
ATOM    390  O   ILE A  89       6.997 -11.548  -6.298  1.00 56.01           O  
ATOM    391  CB  ILE A  89       9.343 -10.181  -5.014  1.00 50.77           C  
ATOM    392  CG1 ILE A  89       9.824  -8.822  -4.495  1.00 38.27           C  
ATOM    393  CG2 ILE A  89      10.448 -11.238  -4.951  1.00 51.45           C  
ATOM    394  CD1 ILE A  89      10.644  -8.924  -3.210  1.00 35.68           C  
ATOM    395  N   GLU A  90       8.536 -11.951  -7.902  1.00 59.20           N  
ATOM    396  CA  GLU A  90       7.935 -13.202  -8.345  1.00 42.60           C  
ATOM    397  C   GLU A  90       8.612 -14.292  -7.543  1.00 49.76           C  
ATOM    398  O   GLU A  90       9.669 -14.803  -7.914  1.00 59.96           O  
ATOM    399  CB  GLU A  90       8.109 -13.402  -9.839  1.00 56.53           C  
ATOM    400  CG  GLU A  90       7.110 -14.354 -10.440  1.00 58.08           C  
ATOM    401  CD  GLU A  90       7.437 -14.664 -11.875  1.00 70.27           C  
ATOM    402  OE1 GLU A  90       7.746 -13.718 -12.631  1.00 85.90           O  
ATOM    403  OE2 GLU A  90       7.414 -15.858 -12.239  1.00 92.60           O1-
ATOM    404  N   PHE A  91       7.999 -14.619  -6.414  1.00 52.26           N  
ATOM    405  CA  PHE A  91       8.561 -15.552  -5.454  1.00 46.30           C  
ATOM    406  C   PHE A  91       8.094 -16.949  -5.798  1.00 47.94           C  
ATOM    407  O   PHE A  91       6.902 -17.172  -6.024  1.00 47.54           O  
ATOM    408  CB  PHE A  91       8.130 -15.197  -4.030  1.00 47.77           C  
ATOM    409  CG  PHE A  91       8.600 -16.167  -3.002  1.00 47.54           C  
ATOM    410  CD1 PHE A  91       9.951 -16.335  -2.758  1.00 55.70           C  
ATOM    411  CD2 PHE A  91       7.696 -16.915  -2.274  1.00 48.67           C  
ATOM    412  CE1 PHE A  91      10.398 -17.242  -1.803  1.00 54.41           C  
ATOM    413  CE2 PHE A  91       8.141 -17.825  -1.319  1.00 56.48           C  
ATOM    414  CZ  PHE A  91       9.491 -17.983  -1.081  1.00 47.28           C  
ATOM    415  N   THR A  92       9.031 -17.890  -5.807  1.00 47.29           N  
ATOM    416  CA  THR A  92       8.760 -19.261  -6.208  1.00 50.68           C  
ATOM    417  C   THR A  92       9.349 -20.196  -5.173  1.00 55.12           C  
ATOM    418  O   THR A  92      10.565 -20.198  -4.952  1.00 57.09           O  
ATOM    419  CB  THR A  92       9.345 -19.548  -7.589  1.00 46.68           C  
ATOM    420  CG2 THR A  92       9.089 -20.962  -7.961  1.00 28.95           C  
ATOM    421  OG1 THR A  92       8.719 -18.686  -8.547  1.00 54.48           O  
ATOM    422  N   ASN A  93       8.492 -20.982  -4.540  1.00 53.07           N  
ATOM    423  CA  ASN A  93       8.904 -21.854  -3.448  1.00 55.87           C  
ATOM    424  C   ASN A  93       9.290 -23.196  -4.054  1.00 55.07           C  
ATOM    425  O   ASN A  93       8.443 -23.885  -4.625  1.00 57.06           O  
ATOM    426  CB  ASN A  93       7.769 -21.973  -2.431  1.00 47.70           C  
ATOM    427  CG  ASN A  93       8.059 -22.972  -1.321  1.00 61.82           C  
ATOM    428  ND2 ASN A  93       7.021 -23.276  -0.531  1.00 51.98           N  
ATOM    429  OD1 ASN A  93       9.188 -23.473  -1.174  1.00 56.42           O  
ATOM    430  N   THR A  94      10.569 -23.560  -3.959  1.00 45.57           N  
ATOM    431  CA  THR A  94      11.061 -24.797  -4.550  1.00 41.62           C  
ATOM    432  C   THR A  94      11.282 -25.884  -3.514  1.00 52.52           C  
ATOM    433  O   THR A  94      12.017 -26.848  -3.777  1.00 69.54           O  
ATOM    434  CB  THR A  94      12.358 -24.555  -5.329  1.00 43.86           C  
ATOM    435  CG2 THR A  94      12.297 -23.236  -6.079  1.00 38.02           C  
ATOM    436  OG1 THR A  94      13.486 -24.577  -4.436  1.00 44.47           O  
ATOM    437  N   MET A  95      10.686 -25.741  -2.339  1.00 47.54           N  
ATOM    438  CA  MET A  95      10.892 -26.702  -1.268  1.00 51.51           C  
ATOM    439  C   MET A  95       9.646 -27.558  -1.076  1.00 58.99           C  
ATOM    440  O   MET A  95       8.551 -27.243  -1.564  1.00 52.31           O  
ATOM    441  CB  MET A  95      11.290 -26.007   0.045  1.00 56.47           C  
ATOM    442  CG  MET A  95      12.046 -24.701  -0.096  1.00 54.01           C  
ATOM    443  SD  MET A  95      12.729 -24.196   1.505  1.00 58.59           S  
ATOM    444  CE  MET A  95      11.338 -23.203   2.113  1.00 56.61           C  
ATOM    445  N   ASP A  96       9.853 -28.678  -0.378  1.00 53.80           N  
ATOM    446  CA  ASP A  96       8.791 -29.623  -0.071  1.00 50.11           C  
ATOM    447  C   ASP A  96       7.779 -29.064   0.921  1.00 52.52           C  
ATOM    448  O   ASP A  96       6.770 -29.721   1.182  1.00 66.19           O  
ATOM    449  CB  ASP A  96       9.382 -30.948   0.458  1.00 36.21           C  
ATOM    450  CG  ASP A  96      10.467 -30.750   1.494  1.00 62.14           C  
ATOM    451  OD1 ASP A  96      11.195 -29.729   1.460  1.00 77.43           O  
ATOM    452  OD2 ASP A  96      10.599 -31.641   2.356  1.00 83.19           O1-
ATOM    453  N   VAL A  97       7.995 -27.865   1.458  1.00 53.35           N  
ATOM    454  CA  VAL A  97       7.178 -27.339   2.538  1.00 47.67           C  
ATOM    455  C   VAL A  97       6.690 -25.944   2.179  1.00 53.21           C  
ATOM    456  O   VAL A  97       7.304 -25.225   1.391  1.00 54.69           O  
ATOM    457  CB  VAL A  97       7.951 -27.296   3.862  1.00 45.56           C  
ATOM    458  CG1 VAL A  97       8.689 -28.591   4.056  1.00 51.29           C  
ATOM    459  CG2 VAL A  97       8.933 -26.143   3.830  1.00 46.00           C  
ATOM    460  N   ARG A  98       5.563 -25.572   2.775  1.00 63.31           N  
ATOM    461  CA  ARG A  98       5.061 -24.214   2.646  1.00 56.77           C  
ATOM    462  C   ARG A  98       6.100 -23.217   3.166  1.00 61.21           C  
ATOM    463  O   ARG A  98       6.769 -23.465   4.175  1.00 52.25           O  
ATOM    464  CB  ARG A  98       3.766 -24.077   3.436  1.00 57.29           C  
ATOM    465  CG  ARG A  98       2.541 -24.226   2.621  1.00 58.61           C  
ATOM    466  CD  ARG A  98       1.316 -23.772   3.382  1.00 60.85           C  
ATOM    467  NE  ARG A  98       0.577 -22.804   2.575  1.00 73.02           N  
ATOM    468  CZ  ARG A  98      -0.105 -23.098   1.473  1.00 74.19           C  
ATOM    469  NH1 ARG A  98      -0.196 -24.345   1.025  1.00 79.47           N1+
ATOM    470  NH2 ARG A  98      -0.710 -22.118   0.800  1.00 68.02           N  
ATOM    471  N   ALA A  99       6.221 -22.080   2.478  1.00 57.22           N  
ATOM    472  CA  ALA A  99       7.166 -21.023   2.834  1.00 49.52           C  
ATOM    473  C   ALA A  99       6.621 -19.687   2.327  1.00 61.67           C  
ATOM    474  O   ALA A  99       5.750 -19.644   1.452  1.00 57.82           O  
ATOM    475  CB  ALA A  99       8.557 -21.306   2.254  1.00 47.77           C  
ATOM    476  N   SER A 100       7.130 -18.586   2.883  1.00 51.82           N  
ATOM    477  CA  SER A 100       6.588 -17.273   2.540  1.00 52.86           C  
ATOM    478  C   SER A 100       7.706 -16.245   2.497  1.00 55.97           C  
ATOM    479  O   SER A 100       8.872 -16.547   2.750  1.00 50.82           O  
ATOM    480  CB  SER A 100       5.512 -16.825   3.534  1.00 50.96           C  
ATOM    481  OG  SER A 100       6.108 -16.374   4.744  1.00 51.77           O  
ATOM    482  N   LEU A 101       7.328 -15.012   2.183  1.00 58.65           N  
ATOM    483  CA  LEU A 101       8.228 -13.867   2.194  1.00 45.96           C  
ATOM    484  C   LEU A 101       7.501 -12.758   2.934  1.00 50.07           C  
ATOM    485  O   LEU A 101       6.488 -12.256   2.447  1.00 58.56           O  
ATOM    486  CB  LEU A 101       8.576 -13.432   0.774  1.00 53.51           C  
ATOM    487  CG  LEU A 101       9.823 -12.588   0.548  1.00 55.87           C  
ATOM    488  CD1 LEU A 101      11.055 -13.332   1.032  1.00 51.16           C  
ATOM    489  CD2 LEU A 101       9.949 -12.239  -0.934  1.00 54.70           C  
ATOM    490  N   HIS A 102       7.994 -12.391   4.110  1.00 54.85           N  
ATOM    491  CA  HIS A 102       7.442 -11.289   4.895  1.00 50.73           C  
ATOM    492  C   HIS A 102       8.509 -10.213   5.065  1.00 49.16           C  
ATOM    493  O   HIS A 102       9.653 -10.520   5.418  1.00 52.87           O  
ATOM    494  CB  HIS A 102       6.955 -11.788   6.261  1.00 57.07           C  
ATOM    495  CG  HIS A 102       6.672 -10.692   7.239  1.00 63.42           C  
ATOM    496  CD2 HIS A 102       7.358 -10.273   8.331  1.00 54.17           C  
ATOM    497  ND1 HIS A 102       5.564  -9.872   7.143  1.00 60.97           N  
ATOM    498  CE1 HIS A 102       5.583  -8.996   8.132  1.00 52.85           C  
ATOM    499  NE2 HIS A 102       6.659  -9.219   8.868  1.00 53.45           N  
ATOM    500  N   VAL A 103       8.142  -8.959   4.815  1.00 38.37           N  
ATOM    501  CA  VAL A 103       9.090  -7.846   4.808  1.00 42.64           C  
ATOM    502  C   VAL A 103       8.750  -6.900   5.949  1.00 51.59           C  
ATOM    503  O   VAL A 103       7.570  -6.676   6.258  1.00 45.49           O  
ATOM    504  CB  VAL A 103       9.098  -7.089   3.458  1.00 45.24           C  
ATOM    505  CG1 VAL A 103       7.833  -6.262   3.275  1.00 40.39           C  
ATOM    506  CG2 VAL A 103      10.292  -6.174   3.369  1.00 43.84           C  
ATOM    507  N   HIS A 104       9.790  -6.330   6.560  1.00 48.07           N  
ATOM    508  CA  HIS A 104       9.624  -5.269   7.543  1.00 47.62           C  
ATOM    509  C   HIS A 104       9.677  -3.895   6.880  1.00 53.22           C  
ATOM    510  O   HIS A 104      10.306  -3.710   5.834  1.00 51.85           O  
ATOM    511  CB  HIS A 104      10.703  -5.347   8.613  1.00 41.35           C  
ATOM    512  CG  HIS A 104      10.486  -6.436   9.618  1.00 51.81           C  
ATOM    513  CD2 HIS A 104      10.382  -7.778   9.473  1.00 49.40           C  
ATOM    514  ND1 HIS A 104      10.378  -6.188  10.973  1.00 48.71           N  
ATOM    515  CE1 HIS A 104      10.222  -7.332  11.618  1.00 52.11           C  
ATOM    516  NE2 HIS A 104      10.218  -8.312  10.731  1.00 55.71           N  
ATOM    517  N   GLY A 105       8.979  -2.936   7.492  1.00 48.26           N  
ATOM    518  CA  GLY A 105       9.168  -1.528   7.199  1.00 43.69           C  
ATOM    519  C   GLY A 105       8.528  -0.978   5.941  1.00 44.94           C  
ATOM    520  O   GLY A 105       8.005   0.142   5.956  1.00 39.85           O  
ATOM    521  N   LEU A 106       8.580  -1.734   4.848  1.00 48.93           N  
ATOM    522  CA  LEU A 106       8.037  -1.261   3.582  1.00 45.53           C  
ATOM    523  C   LEU A 106       6.515  -1.357   3.580  1.00 45.70           C  
ATOM    524  O   LEU A 106       5.911  -2.103   4.360  1.00 49.42           O  
ATOM    525  CB  LEU A 106       8.610  -2.071   2.422  1.00 47.51           C  
ATOM    526  CG  LEU A 106      10.061  -1.800   2.011  1.00 46.58           C  
ATOM    527  CD1 LEU A 106      11.027  -2.072   3.146  1.00 41.40           C  
ATOM    528  CD2 LEU A 106      10.397  -2.683   0.848  1.00 44.45           C  
ATOM    529  N   ASP A 107       5.894  -0.581   2.692  1.00 46.00           N  
ATOM    530  CA  ASP A 107       4.453  -0.685   2.471  1.00 47.07           C  
ATOM    531  C   ASP A 107       4.108  -1.975   1.736  1.00 51.52           C  
ATOM    532  O   ASP A 107       4.735  -2.310   0.725  1.00 55.14           O  
ATOM    533  CB  ASP A 107       3.962   0.496   1.652  1.00 42.47           C  
ATOM    534  CG  ASP A 107       4.269   1.820   2.301  1.00 56.41           C  
ATOM    535  OD1 ASP A 107       4.159   1.900   3.546  1.00 52.73           O  
ATOM    536  OD2 ASP A 107       4.605   2.781   1.561  1.00 61.45           O1-
ATOM    537  N   TYR A 108       3.110  -2.697   2.237  1.00 38.99           N  
ATOM    538  CA  TYR A 108       2.573  -3.844   1.521  1.00 43.43           C  
ATOM    539  C   TYR A 108       1.117  -4.033   1.916  1.00 44.34           C  
ATOM    540  O   TYR A 108       0.722  -3.741   3.044  1.00 49.52           O  
ATOM    541  CB  TYR A 108       3.384  -5.124   1.781  1.00 44.01           C  
ATOM    542  CG  TYR A 108       3.492  -5.497   3.223  1.00 50.70           C  
ATOM    543  CD1 TYR A 108       4.499  -4.967   4.026  1.00 56.52           C  
ATOM    544  CD2 TYR A 108       2.594  -6.376   3.792  1.00 47.83           C  
ATOM    545  CE1 TYR A 108       4.600  -5.302   5.360  1.00 53.78           C  
ATOM    546  CE2 TYR A 108       2.675  -6.710   5.125  1.00 53.53           C  
ATOM    547  CZ  TYR A 108       3.676  -6.177   5.906  1.00 60.10           C  
ATOM    548  OH  TYR A 108       3.746  -6.536   7.231  1.00 60.81           O  
ATOM    549  N   GLU A 109       0.309  -4.482   0.964  1.00 60.92           N  
ATOM    550  CA  GLU A 109      -1.062  -4.830   1.295  1.00 43.70           C  
ATOM    551  C   GLU A 109      -1.090  -6.203   1.941  1.00 49.29           C  
ATOM    552  O   GLU A 109      -0.123  -6.967   1.877  1.00 54.23           O  
ATOM    553  CB  GLU A 109      -1.956  -4.816   0.061  1.00 37.21           C  
ATOM    554  CG  GLU A 109      -1.791  -3.577  -0.755  1.00 58.20           C  
ATOM    555  CD  GLU A 109      -2.912  -3.387  -1.718  1.00 69.67           C  
ATOM    556  OE1 GLU A 109      -3.288  -4.391  -2.360  1.00 65.53           O  
ATOM    557  OE2 GLU A 109      -3.411  -2.241  -1.820  1.00 92.08           O1-
ATOM    558  N   ILE A 110      -2.214  -6.506   2.590  1.00 48.20           N  
ATOM    559  CA  ILE A 110      -2.256  -7.700   3.412  1.00 49.83           C  
ATOM    560  C   ILE A 110      -2.095  -8.934   2.552  1.00 49.76           C  
ATOM    561  O   ILE A 110      -1.661  -9.978   3.044  1.00 54.40           O  
ATOM    562  CB  ILE A 110      -3.551  -7.716   4.250  1.00 56.21           C  
ATOM    563  CG1 ILE A 110      -3.491  -8.851   5.269  1.00 61.31           C  
ATOM    564  CG2 ILE A 110      -4.787  -7.774   3.370  1.00 43.19           C  
ATOM    565  CD1 ILE A 110      -2.920  -8.415   6.626  1.00 61.13           C  
ATOM    566  N   SER A 111      -2.395  -8.815   1.254  1.00 62.78           N  
ATOM    567  CA  SER A 111      -2.160  -9.893   0.296  1.00 48.97           C  
ATOM    568  C   SER A 111      -0.700 -10.316   0.253  1.00 56.59           C  
ATOM    569  O   SER A 111      -0.409 -11.461  -0.102  1.00 65.94           O  
ATOM    570  CB  SER A 111      -2.594  -9.451  -1.097  1.00 43.68           C  
ATOM    571  OG  SER A 111      -3.025  -8.088  -1.091  1.00 70.18           O  
ATOM    572  N   SER A 112       0.228  -9.408   0.587  1.00 56.99           N  
ATOM    573  CA  SER A 112       1.665  -9.671   0.535  1.00 61.34           C  
ATOM    574  C   SER A 112       2.318  -9.604   1.916  1.00 63.32           C  
ATOM    575  O   SER A 112       3.498  -9.261   2.023  1.00 58.65           O  
ATOM    576  CB  SER A 112       2.375  -8.698  -0.410  1.00 55.90           C  
ATOM    577  OG  SER A 112       1.677  -8.527  -1.622  1.00 66.47           O  
ATOM    578  N   ASP A 113       1.590  -9.901   2.992  1.00 50.49           N  
ATOM    579  CA  ASP A 113       2.305  -9.920   4.258  1.00 64.12           C  
ATOM    580  C   ASP A 113       2.908 -11.278   4.558  1.00 58.51           C  
ATOM    581  O   ASP A 113       3.646 -11.392   5.542  1.00 59.17           O  
ATOM    582  CB  ASP A 113       1.430  -9.418   5.434  1.00 67.87           C  
ATOM    583  CG  ASP A 113       0.665 -10.503   6.153  1.00 71.63           C  
ATOM    584  OD1 ASP A 113       0.460 -10.336   7.386  1.00 64.21           O  
ATOM    585  OD2 ASP A 113       0.202 -11.452   5.485  1.00 77.01           O1-
ATOM    586  N   GLY A 114       2.630 -12.286   3.728  1.00 49.72           N  
ATOM    587  CA  GLY A 114       3.333 -13.555   3.791  1.00 50.25           C  
ATOM    588  C   GLY A 114       3.078 -14.392   5.027  1.00 53.90           C  
ATOM    589  O   GLY A 114       3.965 -15.139   5.462  1.00 53.14           O  
ATOM    590  N   THR A 115       1.891 -14.292   5.607  1.00 60.28           N  
ATOM    591  CA  THR A 115       1.498 -15.103   6.749  1.00 63.07           C  
ATOM    592  C   THR A 115       0.514 -16.172   6.296  1.00 65.74           C  
ATOM    593  O   THR A 115      -0.273 -15.962   5.367  1.00 57.71           O  
ATOM    594  CB  THR A 115       0.847 -14.242   7.836  1.00 60.37           C  
ATOM    595  CG2 THR A 115       1.833 -13.233   8.411  1.00 49.40           C  
ATOM    596  OG1 THR A 115      -0.261 -13.532   7.270  1.00 62.37           O  
ATOM    597  N   ALA A 116       0.559 -17.327   6.960  1.00 68.23           N  
ATOM    598  CA  ALA A 116      -0.456 -18.350   6.712  1.00 55.69           C  
ATOM    599  C   ALA A 116      -1.863 -17.792   6.908  1.00 60.31           C  
ATOM    600  O   ALA A 116      -2.725 -17.915   6.030  1.00 62.97           O  
ATOM    601  CB  ALA A 116      -0.223 -19.539   7.636  1.00 58.07           C  
ATOM    602  N   MET A 117      -2.112 -17.186   8.068  1.00 66.61           N  
ATOM    603  CA  MET A 117      -3.355 -16.487   8.373  1.00 52.94           C  
ATOM    604  C   MET A 117      -3.969 -15.806   7.166  1.00 54.23           C  
ATOM    605  O   MET A 117      -5.059 -16.171   6.730  1.00 72.68           O  
ATOM    606  CB  MET A 117      -3.094 -15.455   9.471  1.00 68.64           C  
ATOM    607  CG  MET A 117      -4.000 -14.245   9.430  1.00 88.77           C  
ATOM    608  SD  MET A 117      -3.990 -13.326  10.968  1.00 80.33           S  
ATOM    609  CE  MET A 117      -4.214 -14.698  12.117  1.00 64.97           C  
ATOM    610  N   ASN A 118      -3.280 -14.812   6.617  1.00 71.94           N  
ATOM    611  CA  ASN A 118      -3.841 -13.992   5.551  1.00 56.57           C  
ATOM    612  C   ASN A 118      -3.678 -14.676   4.204  1.00 59.88           C  
ATOM    613  O   ASN A 118      -3.577 -14.003   3.170  1.00 61.22           O  
ATOM    614  CB  ASN A 118      -3.190 -12.609   5.532  1.00 56.78           C  
ATOM    615  CG  ASN A 118      -3.314 -11.877   6.888  1.00 82.87           C  
ATOM    616  ND2 ASN A 118      -2.237 -11.887   7.677  1.00 85.53           N  
ATOM    617  OD1 ASN A 118      -4.349 -11.275   7.191  1.00 73.22           O  
ATOM    618  N   LYS A 119      -3.672 -16.010   4.221  1.00 64.33           N  
ATOM    619  CA  LYS A 119      -3.556 -16.862   3.034  1.00 69.09           C  
ATOM    620  C   LYS A 119      -2.580 -16.249   2.027  1.00 70.74           C  
ATOM    621  O   LYS A 119      -2.929 -15.859   0.911  1.00 69.05           O  
ATOM    622  CB  LYS A 119      -4.939 -17.122   2.421  1.00 70.09           C  
ATOM    623  CG  LYS A 119      -5.374 -18.592   2.550  1.00 98.96           C  
ATOM    624  CD  LYS A 119      -6.886 -18.837   2.426  1.00106.46           C  
ATOM    625  CE  LYS A 119      -7.242 -20.300   2.757  1.00 95.51           C  
ATOM    626  NZ  LYS A 119      -8.306 -20.858   1.850  1.00 83.96           N1+
ATOM    627  N   SER A 120      -1.328 -16.160   2.469  1.00 58.35           N  
ATOM    628  CA  SER A 120      -0.332 -15.332   1.807  1.00 50.89           C  
ATOM    629  C   SER A 120       1.040 -15.988   1.749  1.00 55.58           C  
ATOM    630  O   SER A 120       1.990 -15.364   1.257  1.00 53.19           O  
ATOM    631  CB  SER A 120      -0.227 -13.972   2.523  1.00 59.95           C  
ATOM    632  OG  SER A 120       0.501 -13.047   1.745  1.00 64.33           O  
ATOM    633  N   ASP A 121       1.181 -17.208   2.259  1.00 47.77           N  
ATOM    634  CA  ASP A 121       2.380 -17.997   2.031  1.00 56.31           C  
ATOM    635  C   ASP A 121       2.290 -18.650   0.644  1.00 64.10           C  
ATOM    636  O   ASP A 121       1.413 -18.333  -0.167  1.00 52.36           O  
ATOM    637  CB  ASP A 121       2.574 -19.019   3.153  1.00 62.58           C  
ATOM    638  CG  ASP A 121       1.359 -19.910   3.356  1.00 65.16           C  
ATOM    639  OD1 ASP A 121       0.305 -19.599   2.762  1.00 60.87           O  
ATOM    640  OD2 ASP A 121       1.455 -20.916   4.106  1.00 64.38           O1-
ATOM    641  N   VAL A 122       3.208 -19.577   0.355  1.00 49.93           N  
ATOM    642  CA  VAL A 122       3.304 -20.203  -0.958  1.00 51.29           C  
ATOM    643  C   VAL A 122       3.445 -21.712  -0.779  1.00 61.38           C  
ATOM    644  O   VAL A 122       4.358 -22.178  -0.081  1.00 61.47           O  
ATOM    645  CB  VAL A 122       4.475 -19.629  -1.777  1.00 53.23           C  
ATOM    646  CG1 VAL A 122       4.603 -20.361  -3.085  1.00 51.17           C  
ATOM    647  CG2 VAL A 122       4.284 -18.119  -2.032  1.00 42.20           C  
ATOM    648  N   GLU A 123       2.540 -22.471  -1.408  1.00 67.93           N  
ATOM    649  CA  GLU A 123       2.569 -23.930  -1.345  1.00 61.06           C  
ATOM    650  C   GLU A 123       3.825 -24.454  -2.034  1.00 55.89           C  
ATOM    651  O   GLU A 123       4.366 -23.798  -2.929  1.00 55.38           O  
ATOM    652  CB  GLU A 123       1.329 -24.528  -2.019  1.00 73.86           C  
ATOM    653  CG  GLU A 123       1.224 -24.285  -3.543  1.00 71.68           C  
ATOM    654  CD  GLU A 123       0.791 -22.848  -3.937  1.00111.35           C  
ATOM    655  OE1 GLU A 123       0.784 -21.912  -3.086  1.00 88.72           O  
ATOM    656  OE2 GLU A 123       0.473 -22.654  -5.133  1.00 98.14           O1-
ATOM    657  N   PRO A 124       4.316 -25.622  -1.631  1.00 51.14           N  
ATOM    658  CA  PRO A 124       5.509 -26.178  -2.279  1.00 52.76           C  
ATOM    659  C   PRO A 124       5.356 -26.156  -3.789  1.00 53.11           C  
ATOM    660  O   PRO A 124       4.276 -26.415  -4.322  1.00 59.41           O  
ATOM    661  CB  PRO A 124       5.577 -27.607  -1.733  1.00 39.78           C  
ATOM    662  CG  PRO A 124       4.973 -27.515  -0.419  1.00 37.44           C  
ATOM    663  CD  PRO A 124       3.863 -26.462  -0.519  1.00 51.45           C  
ATOM    664  N   GLY A 125       6.442 -25.812  -4.481  1.00 55.31           N  
ATOM    665  CA  GLY A 125       6.409 -25.627  -5.920  1.00 40.13           C  
ATOM    666  C   GLY A 125       5.677 -24.397  -6.399  1.00 44.43           C  
ATOM    667  O   GLY A 125       5.761 -24.072  -7.590  1.00 57.17           O  
ATOM    668  N   GLY A 126       4.982 -23.681  -5.519  1.00 54.37           N  
ATOM    669  CA  GLY A 126       4.160 -22.572  -5.949  1.00 54.30           C  
ATOM    670  C   GLY A 126       4.940 -21.318  -6.322  1.00 53.88           C  
ATOM    671  O   GLY A 126       6.156 -21.200  -6.129  1.00 55.70           O  
ATOM    672  N   THR A 127       4.197 -20.348  -6.855  1.00 41.39           N  
ATOM    673  CA  THR A 127       4.783 -19.072  -7.245  1.00 44.08           C  
ATOM    674  C   THR A 127       3.762 -17.982  -6.981  1.00 45.12           C  
ATOM    675  O   THR A 127       2.725 -17.935  -7.640  1.00 55.54           O  
ATOM    676  CB  THR A 127       5.202 -19.081  -8.708  1.00 36.07           C  
ATOM    677  CG2 THR A 127       5.732 -17.719  -9.112  1.00 37.05           C  
ATOM    678  OG1 THR A 127       6.226 -20.073  -8.889  1.00 51.49           O  
ATOM    679  N   ARG A 128       4.060 -17.114  -6.024  1.00 49.84           N  
ATOM    680  CA  ARG A 128       3.236 -15.961  -5.709  1.00 45.87           C  
ATOM    681  C   ARG A 128       3.980 -14.700  -6.114  1.00 53.21           C  
ATOM    682  O   ARG A 128       5.211 -14.699  -6.219  1.00 50.39           O  
ATOM    683  CB  ARG A 128       2.912 -15.927  -4.218  1.00 55.62           C  
ATOM    684  CG  ARG A 128       1.933 -14.866  -3.836  1.00 53.75           C  
ATOM    685  CD  ARG A 128       1.671 -14.957  -2.364  1.00 59.29           C  
ATOM    686  NE  ARG A 128       0.419 -14.307  -2.001  1.00 68.11           N  
ATOM    687  CZ  ARG A 128      -0.690 -14.960  -1.690  1.00 68.40           C  
ATOM    688  NH1 ARG A 128      -0.743 -16.281  -1.734  1.00 81.27           N1+
ATOM    689  NH2 ARG A 128      -1.763 -14.272  -1.304  1.00 75.44           N  
ATOM    690  N   THR A 129       3.235 -13.619  -6.339  1.00 49.38           N  
ATOM    691  CA  THR A 129       3.862 -12.337  -6.667  1.00 48.71           C  
ATOM    692  C   THR A 129       3.608 -11.324  -5.552  1.00 49.92           C  
ATOM    693  O   THR A 129       2.615 -10.592  -5.559  1.00 62.85           O  
ATOM    694  CB  THR A 129       3.387 -11.798  -7.991  1.00 47.77           C  
ATOM    695  CG2 THR A 129       3.860 -10.338  -8.150  1.00 36.60           C  
ATOM    696  OG1 THR A 129       3.940 -12.598  -9.039  1.00 62.90           O  
ATOM    697  N   TYR A 130       4.540 -11.263  -4.613  1.00 50.08           N  
ATOM    698  CA  TYR A 130       4.501 -10.233  -3.594  1.00 51.42           C  
ATOM    699  C   TYR A 130       4.773  -8.857  -4.197  1.00 48.96           C  
ATOM    700  O   TYR A 130       5.523  -8.711  -5.171  1.00 48.08           O  
ATOM    701  CB  TYR A 130       5.523 -10.545  -2.521  1.00 43.12           C  
ATOM    702  CG  TYR A 130       5.277 -11.838  -1.772  1.00 49.88           C  
ATOM    703  CD1 TYR A 130       4.205 -11.962  -0.901  1.00 57.89           C  
ATOM    704  CD2 TYR A 130       6.144 -12.918  -1.901  1.00 48.63           C  
ATOM    705  CE1 TYR A 130       3.995 -13.134  -0.181  1.00 54.70           C  
ATOM    706  CE2 TYR A 130       5.952 -14.091  -1.182  1.00 50.64           C  
ATOM    707  CZ  TYR A 130       4.870 -14.194  -0.325  1.00 58.77           C  
ATOM    708  OH  TYR A 130       4.656 -15.356   0.391  1.00 59.99           O  
ATOM    709  N   THR A 131       4.135  -7.838  -3.619  1.00 48.02           N  
ATOM    710  CA  THR A 131       4.407  -6.450  -3.970  1.00 48.77           C  
ATOM    711  C   THR A 131       4.734  -5.655  -2.719  1.00 49.75           C  
ATOM    712  O   THR A 131       3.990  -5.694  -1.733  1.00 64.65           O  
ATOM    713  CB  THR A 131       3.229  -5.809  -4.694  1.00 55.31           C  
ATOM    714  CG2 THR A 131       3.437  -4.286  -4.855  1.00 38.26           C  
ATOM    715  OG1 THR A 131       3.105  -6.415  -5.980  1.00 48.85           O  
ATOM    716  N   TRP A 132       5.860  -4.960  -2.765  1.00 41.97           N  
ATOM    717  CA  TRP A 132       6.298  -4.029  -1.738  1.00 44.66           C  
ATOM    718  C   TRP A 132       6.325  -2.651  -2.374  1.00 57.00           C  
ATOM    719  O   TRP A 132       7.023  -2.454  -3.379  1.00 51.39           O  
ATOM    720  CB  TRP A 132       7.699  -4.371  -1.227  1.00 35.02           C  
ATOM    721  CG  TRP A 132       7.851  -5.743  -0.721  1.00 41.86           C  
ATOM    722  CD1 TRP A 132       6.850  -6.611  -0.381  1.00 35.99           C  
ATOM    723  CD2 TRP A 132       9.087  -6.422  -0.463  1.00 39.12           C  
ATOM    724  CE2 TRP A 132       8.761  -7.708   0.024  1.00 37.60           C  
ATOM    725  CE3 TRP A 132      10.437  -6.067  -0.595  1.00 35.79           C  
ATOM    726  NE1 TRP A 132       7.393  -7.796   0.062  1.00 45.23           N  
ATOM    727  CZ2 TRP A 132       9.738  -8.649   0.375  1.00 44.67           C  
ATOM    728  CZ3 TRP A 132      11.409  -7.003  -0.259  1.00 47.23           C  
ATOM    729  CH2 TRP A 132      11.053  -8.280   0.229  1.00 48.02           C  
ATOM    730  N   ARG A 133       5.579  -1.706  -1.809  1.00 47.26           N  
ATOM    731  CA  ARG A 133       5.768  -0.320  -2.202  1.00 48.83           C  
ATOM    732  C   ARG A 133       6.517   0.420  -1.107  1.00 46.86           C  
ATOM    733  O   ARG A 133       6.633  -0.044   0.030  1.00 48.76           O  
ATOM    734  CB  ARG A 133       4.445   0.389  -2.518  1.00 59.81           C  
ATOM    735  CG  ARG A 133       3.434  -0.420  -3.314  1.00 53.92           C  
ATOM    736  CD  ARG A 133       2.016   0.032  -2.986  1.00 45.92           C  
ATOM    737  NE  ARG A 133       1.131  -1.123  -2.877  1.00 94.96           N  
ATOM    738  CZ  ARG A 133       0.763  -1.900  -3.891  1.00102.47           C  
ATOM    739  NH1 ARG A 133       1.155  -1.653  -5.136  1.00 90.57           N1+
ATOM    740  NH2 ARG A 133      -0.024  -2.951  -3.651  1.00 72.92           N  
ATOM    741  N   THR A 134       7.084   1.555  -1.496  1.00 49.95           N  
ATOM    742  CA  THR A 134       7.727   2.485  -0.588  1.00 41.25           C  
ATOM    743  C   THR A 134       7.256   3.877  -0.965  1.00 52.65           C  
ATOM    744  O   THR A 134       6.876   4.126  -2.113  1.00 68.33           O  
ATOM    745  CB  THR A 134       9.252   2.410  -0.676  1.00 46.44           C  
ATOM    746  CG2 THR A 134       9.729   0.942  -0.528  1.00 36.73           C  
ATOM    747  OG1 THR A 134       9.676   2.947  -1.942  1.00 43.75           O  
ATOM    748  N   HIS A 135       7.280   4.785   0.005  1.00 45.77           N  
ATOM    749  CA  HIS A 135       6.846   6.157  -0.220  1.00 46.69           C  
ATOM    750  C   HIS A 135       7.824   7.118   0.441  1.00 54.16           C  
ATOM    751  O   HIS A 135       8.538   6.761   1.382  1.00 51.35           O  
ATOM    752  CB  HIS A 135       5.451   6.383   0.345  1.00 48.70           C  
ATOM    753  CG  HIS A 135       5.381   6.179   1.820  1.00 49.66           C  
ATOM    754  CD2 HIS A 135       5.573   7.039   2.847  1.00 46.48           C  
ATOM    755  ND1 HIS A 135       5.132   4.950   2.386  1.00 52.22           N  
ATOM    756  CE1 HIS A 135       5.158   5.063   3.700  1.00 52.98           C  
ATOM    757  NE2 HIS A 135       5.418   6.323   4.004  1.00 50.51           N  
ATOM    758  N   LYS A 136       7.847   8.360  -0.061  1.00 52.78           N  
ATOM    759  CA  LYS A 136       8.689   9.363   0.569  1.00 56.39           C  
ATOM    760  C   LYS A 136       7.919  10.080   1.671  1.00 49.56           C  
ATOM    761  O   LYS A 136       6.696   9.984   1.750  1.00 60.78           O  
ATOM    762  CB  LYS A 136       9.209  10.364  -0.476  1.00 49.86           C  
ATOM    763  CG  LYS A 136       9.160   9.904  -1.942  1.00 61.99           C  
ATOM    764  CD  LYS A 136       9.806  10.930  -2.899  1.00 66.93           C  
ATOM    765  CE  LYS A 136       9.400  10.687  -4.375  1.00 89.70           C  
ATOM    766  NZ  LYS A 136      10.420  11.122  -5.384  1.00 60.72           N1+
ATOM    767  N   PRO A 137       8.612  10.781   2.568  1.00 51.28           N  
ATOM    768  CA  PRO A 137       7.912  11.537   3.616  1.00 52.14           C  
ATOM    769  C   PRO A 137       7.294  12.799   3.049  1.00 50.15           C  
ATOM    770  O   PRO A 137       7.729  13.326   2.023  1.00 54.59           O  
ATOM    771  CB  PRO A 137       9.019  11.882   4.616  1.00 46.71           C  
ATOM    772  CG  PRO A 137      10.245  11.952   3.760  1.00 47.56           C  
ATOM    773  CD  PRO A 137      10.075  10.914   2.673  1.00 40.15           C  
ATOM    774  N   GLY A 138       6.276  13.288   3.740  1.00 51.25           N  
ATOM    775  CA  GLY A 138       5.621  14.511   3.318  1.00 49.13           C  
ATOM    776  C   GLY A 138       4.456  14.840   4.220  1.00 55.37           C  
ATOM    777  O   GLY A 138       4.054  14.041   5.076  1.00 55.08           O  
ATOM    778  N   ARG A 139       3.919  16.046   4.003  1.00 60.61           N  
ATOM    779  CA  ARG A 139       2.811  16.559   4.803  1.00 55.79           C  
ATOM    780  C   ARG A 139       1.513  15.861   4.417  1.00 59.20           C  
ATOM    781  O   ARG A 139       1.269  15.583   3.240  1.00 62.52           O  
ATOM    782  CB  ARG A 139       2.677  18.069   4.604  1.00 47.82           C  
ATOM    783  CG  ARG A 139       2.191  18.894   5.804  1.00 70.03           C  
ATOM    784  CD  ARG A 139       3.131  18.829   7.020  1.00 83.37           C  
ATOM    785  NE  ARG A 139       4.271  19.738   6.957  1.00 76.99           N  
ATOM    786  CZ  ARG A 139       5.167  19.860   7.930  1.00 86.47           C  
ATOM    787  NH1 ARG A 139       5.054  19.178   9.065  1.00 66.62           N1+
ATOM    788  NH2 ARG A 139       6.204  20.675   7.760  1.00 90.19           N  
ATOM    789  N   ARG A 140       0.695  15.537   5.418  1.00 58.78           N  
ATOM    790  CA  ARG A 140      -0.636  15.016   5.159  1.00 59.34           C  
ATOM    791  C   ARG A 140      -1.623  16.177   5.113  1.00 64.25           C  
ATOM    792  O   ARG A 140      -1.253  17.341   5.288  1.00 60.55           O  
ATOM    793  CB  ARG A 140      -1.055  14.011   6.223  1.00 52.53           C  
ATOM    794  CG  ARG A 140      -0.066  12.917   6.516  1.00 52.26           C  
ATOM    795  CD  ARG A 140      -0.568  12.125   7.708  1.00 49.49           C  
ATOM    796  NE  ARG A 140       0.086  10.835   7.890  1.00 49.92           N  
ATOM    797  CZ  ARG A 140       0.890  10.561   8.908  1.00 55.87           C  
ATOM    798  NH1 ARG A 140       1.160  11.468   9.842  1.00 48.22           N1+
ATOM    799  NH2 ARG A 140       1.450   9.359   8.987  1.00 37.08           N  
ATOM    800  N   ASP A 141      -2.902  15.857   4.892  1.00 62.96           N  
ATOM    801  CA  ASP A 141      -3.915  16.909   4.867  1.00 53.58           C  
ATOM    802  C   ASP A 141      -4.133  17.517   6.249  1.00 69.46           C  
ATOM    803  O   ASP A 141      -4.365  18.729   6.351  1.00 71.94           O  
ATOM    804  CB  ASP A 141      -5.223  16.368   4.301  1.00 66.15           C  
ATOM    805  CG  ASP A 141      -5.118  16.025   2.825  1.00 86.71           C  
ATOM    806  OD1 ASP A 141      -4.050  16.269   2.229  1.00 97.63           O  
ATOM    807  OD2 ASP A 141      -6.097  15.498   2.255  1.00 98.62           O1-
ATOM    808  N   ASP A 142      -4.053  16.715   7.328  1.00 57.92           N  
ATOM    809  CA  ASP A 142      -4.153  17.329   8.657  1.00 56.66           C  
ATOM    810  C   ASP A 142      -2.939  18.171   9.015  1.00 72.58           C  
ATOM    811  O   ASP A 142      -2.941  18.778  10.090  1.00 83.14           O  
ATOM    812  CB  ASP A 142      -4.368  16.289   9.765  1.00 47.22           C  
ATOM    813  CG  ASP A 142      -3.372  15.145   9.707  1.00 70.27           C  
ATOM    814  OD1 ASP A 142      -2.339  15.286   9.012  1.00 71.05           O  
ATOM    815  OD2 ASP A 142      -3.625  14.102  10.365  1.00 65.15           O1-
ATOM    816  N   GLY A 143      -1.912  18.226   8.165  1.00 66.42           N  
ATOM    817  CA  GLY A 143      -0.718  18.983   8.463  1.00 61.02           C  
ATOM    818  C   GLY A 143       0.317  18.241   9.270  1.00 64.98           C  
ATOM    819  O   GLY A 143       1.409  18.782   9.497  1.00 57.35           O  
ATOM    820  N   THR A 144       0.004  17.029   9.726  1.00 58.96           N  
ATOM    821  CA  THR A 144       1.016  16.177  10.318  1.00 57.09           C  
ATOM    822  C   THR A 144       1.953  15.660   9.232  1.00 60.08           C  
ATOM    823  O   THR A 144       1.692  15.779   8.032  1.00 61.71           O  
ATOM    824  CB  THR A 144       0.375  15.015  11.078  1.00 63.30           C  
ATOM    825  CG2 THR A 144      -0.765  15.530  11.948  1.00 55.65           C  
ATOM    826  OG1 THR A 144      -0.111  14.028  10.150  1.00 56.61           O  
ATOM    827  N   TRP A 145       3.053  15.065   9.669  1.00 62.37           N  
ATOM    828  CA  TRP A 145       4.169  14.721   8.802  1.00 48.18           C  
ATOM    829  C   TRP A 145       4.232  13.211   8.643  1.00 50.96           C  
ATOM    830  O   TRP A 145       4.419  12.486   9.626  1.00 57.08           O  
ATOM    831  CB  TRP A 145       5.472  15.254   9.382  1.00 52.03           C  
ATOM    832  CG  TRP A 145       6.636  14.944   8.565  1.00 59.73           C  
ATOM    833  CD1 TRP A 145       7.576  13.989   8.803  1.00 58.92           C  
ATOM    834  CD2 TRP A 145       7.012  15.589   7.352  1.00 68.23           C  
ATOM    835  CE2 TRP A 145       8.196  14.979   6.904  1.00 58.56           C  
ATOM    836  CE3 TRP A 145       6.459  16.626   6.598  1.00 61.73           C  
ATOM    837  NE1 TRP A 145       8.523  14.001   7.804  1.00 54.71           N  
ATOM    838  CZ2 TRP A 145       8.834  15.371   5.739  1.00 60.41           C  
ATOM    839  CZ3 TRP A 145       7.092  17.007   5.442  1.00 59.61           C  
ATOM    840  CH2 TRP A 145       8.269  16.384   5.023  1.00 50.99           C  
ATOM    841  N   ARG A 146       4.088  12.752   7.438  1.00 53.37           N  
ATOM    842  CA  ARG A 146       4.088  11.307   7.268  1.00 52.19           C  
ATOM    843  C   ARG A 146       5.513  10.791   7.086  1.00 51.12           C  
ATOM    844  O   ARG A 146       6.256  11.315   6.245  1.00 53.29           O  
ATOM    845  CB  ARG A 146       3.231  10.918   6.082  1.00 40.81           C  
ATOM    846  CG  ARG A 146       3.113   9.447   5.876  1.00 44.05           C  
ATOM    847  CD  ARG A 146       2.736   9.206   4.444  1.00 56.19           C  
ATOM    848  NE  ARG A 146       2.534   7.801   4.136  1.00 52.79           N  
ATOM    849  CZ  ARG A 146       2.179   7.374   2.937  1.00 56.84           C  
ATOM    850  NH1 ARG A 146       1.997   8.226   1.939  1.00 53.68           N1+
ATOM    851  NH2 ARG A 146       2.006   6.067   2.736  1.00 41.65           N  
ATOM    852  N   PRO A 147       5.922   9.793   7.859  1.00 44.20           N  
ATOM    853  CA  PRO A 147       7.284   9.265   7.731  1.00 49.05           C  
ATOM    854  C   PRO A 147       7.505   8.593   6.388  1.00 50.05           C  
ATOM    855  O   PRO A 147       6.575   8.089   5.755  1.00 50.40           O  
ATOM    856  CB  PRO A 147       7.380   8.249   8.875  1.00 33.20           C  
ATOM    857  CG  PRO A 147       6.340   8.697   9.829  1.00 42.45           C  
ATOM    858  CD  PRO A 147       5.216   9.230   9.017  1.00 41.84           C  
ATOM    859  N   GLY A 148       8.763   8.606   5.949  1.00 48.05           N  
ATOM    860  CA  GLY A 148       9.123   7.926   4.725  1.00 44.17           C  
ATOM    861  C   GLY A 148       9.426   6.464   4.963  1.00 50.99           C  
ATOM    862  O   GLY A 148       9.520   5.995   6.098  1.00 46.84           O  
ATOM    863  N   SER A 149       9.574   5.729   3.864  1.00 53.16           N  
ATOM    864  CA  SER A 149       9.907   4.316   3.977  1.00 44.71           C  
ATOM    865  C   SER A 149      11.377   4.088   4.291  1.00 43.56           C  
ATOM    866  O   SER A 149      11.754   2.960   4.635  1.00 48.81           O  
ATOM    867  CB  SER A 149       9.540   3.579   2.687  1.00 44.55           C  
ATOM    868  OG  SER A 149       8.153   3.651   2.430  1.00 48.80           O  
ATOM    869  N   ALA A 150      12.207   5.122   4.182  1.00 40.95           N  
ATOM    870  CA  ALA A 150      13.647   4.944   4.265  1.00 46.19           C  
ATOM    871  C   ALA A 150      14.033   4.138   5.500  1.00 49.76           C  
ATOM    872  O   ALA A 150      13.485   4.329   6.586  1.00 48.61           O  
ATOM    873  CB  ALA A 150      14.332   6.311   4.290  1.00 45.88           C  
ATOM    874  N   GLY A 151      14.974   3.221   5.334  1.00 47.30           N  
ATOM    875  CA  GLY A 151      15.499   2.528   6.491  1.00 48.14           C  
ATOM    876  C   GLY A 151      16.343   1.328   6.122  1.00 49.31           C  
ATOM    877  O   GLY A 151      16.500   0.964   4.945  1.00 45.17           O  
ATOM    878  N   TYR A 152      16.905   0.728   7.174  1.00 47.55           N  
ATOM    879  CA  TYR A 152      17.555  -0.578   7.110  1.00 42.02           C  
ATOM    880  C   TYR A 152      16.534  -1.604   7.588  1.00 51.86           C  
ATOM    881  O   TYR A 152      16.273  -1.732   8.788  1.00 49.56           O  
ATOM    882  CB  TYR A 152      18.830  -0.603   7.950  1.00 47.12           C  
ATOM    883  CG  TYR A 152      19.959   0.216   7.356  1.00 48.48           C  
ATOM    884  CD1 TYR A 152      20.748  -0.295   6.331  1.00 44.52           C  
ATOM    885  CD2 TYR A 152      20.225   1.501   7.813  1.00 42.74           C  
ATOM    886  CE1 TYR A 152      21.762   0.452   5.773  1.00 47.90           C  
ATOM    887  CE2 TYR A 152      21.241   2.249   7.276  1.00 46.84           C  
ATOM    888  CZ  TYR A 152      22.011   1.726   6.252  1.00 57.79           C  
ATOM    889  OH  TYR A 152      23.036   2.474   5.701  1.00 50.80           O  
ATOM    890  N   TRP A 153      15.947  -2.324   6.644  1.00 44.29           N  
ATOM    891  CA  TRP A 153      14.883  -3.275   6.905  1.00 43.82           C  
ATOM    892  C   TRP A 153      15.387  -4.673   6.604  1.00 43.14           C  
ATOM    893  O   TRP A 153      16.587  -4.900   6.455  1.00 44.42           O  
ATOM    894  CB  TRP A 153      13.652  -2.915   6.075  1.00 48.57           C  
ATOM    895  CG  TRP A 153      13.185  -1.520   6.334  1.00 46.32           C  
ATOM    896  CD1 TRP A 153      13.319  -0.427   5.514  1.00 48.07           C  
ATOM    897  CD2 TRP A 153      12.521  -1.063   7.505  1.00 42.83           C  
ATOM    898  CE2 TRP A 153      12.272   0.312   7.336  1.00 49.71           C  
ATOM    899  CE3 TRP A 153      12.088  -1.689   8.673  1.00 40.07           C  
ATOM    900  NE1 TRP A 153      12.767   0.680   6.110  1.00 39.50           N  
ATOM    901  CZ2 TRP A 153      11.622   1.065   8.302  1.00 44.52           C  
ATOM    902  CZ3 TRP A 153      11.440  -0.944   9.616  1.00 39.78           C  
ATOM    903  CH2 TRP A 153      11.214   0.415   9.432  1.00 40.73           C  
ATOM    904  N   HIS A 154      14.462  -5.617   6.502  1.00 48.39           N  
ATOM    905  CA  HIS A 154      14.829  -6.992   6.196  1.00 49.03           C  
ATOM    906  C   HIS A 154      13.562  -7.759   5.841  1.00 43.17           C  
ATOM    907  O   HIS A 154      12.440  -7.289   6.056  1.00 47.59           O  
ATOM    908  CB  HIS A 154      15.581  -7.648   7.367  1.00 40.33           C  
ATOM    909  CG  HIS A 154      14.775  -7.750   8.624  1.00 55.71           C  
ATOM    910  CD2 HIS A 154      14.348  -6.797   9.487  1.00 37.73           C  
ATOM    911  ND1 HIS A 154      14.294  -8.953   9.108  1.00 59.66           N  
ATOM    912  CE1 HIS A 154      13.606  -8.733  10.215  1.00 39.94           C  
ATOM    913  NE2 HIS A 154      13.625  -7.435  10.468  1.00 37.60           N  
ATOM    914  N   TYR A 155      13.763  -8.947   5.280  1.00 47.67           N  
ATOM    915  CA  TYR A 155      12.701  -9.873   4.919  1.00 43.17           C  
ATOM    916  C   TYR A 155      13.053 -11.244   5.484  1.00 50.46           C  
ATOM    917  O   TYR A 155      14.225 -11.551   5.742  1.00 52.77           O  
ATOM    918  CB  TYR A 155      12.516  -9.954   3.397  1.00 41.63           C  
ATOM    919  CG  TYR A 155      13.756 -10.440   2.655  1.00 54.47           C  
ATOM    920  CD1 TYR A 155      14.026 -11.805   2.533  1.00 51.57           C  
ATOM    921  CD2 TYR A 155      14.645  -9.541   2.070  1.00 42.75           C  
ATOM    922  CE1 TYR A 155      15.140 -12.265   1.862  1.00 40.17           C  
ATOM    923  CE2 TYR A 155      15.763  -9.989   1.394  1.00 42.26           C  
ATOM    924  CZ  TYR A 155      16.004 -11.363   1.296  1.00 48.53           C  
ATOM    925  OH  TYR A 155      17.112 -11.845   0.632  1.00 52.13           O  
ATOM    926  N   HIS A 156      12.032 -12.073   5.686  1.00 37.85           N  
ATOM    927  CA  HIS A 156      12.270 -13.408   6.214  1.00 38.28           C  
ATOM    928  C   HIS A 156      11.010 -14.234   6.017  1.00 48.87           C  
ATOM    929  O   HIS A 156       9.958 -13.717   5.631  1.00 45.26           O  
ATOM    930  CB  HIS A 156      12.675 -13.361   7.688  1.00 49.28           C  
ATOM    931  CG  HIS A 156      11.639 -12.741   8.570  1.00 46.93           C  
ATOM    932  CD2 HIS A 156      11.490 -11.472   9.008  1.00 49.99           C  
ATOM    933  ND1 HIS A 156      10.582 -13.454   9.091  1.00 49.27           N  
ATOM    934  CE1 HIS A 156       9.828 -12.652   9.820  1.00 56.84           C  
ATOM    935  NE2 HIS A 156      10.356 -11.444   9.784  1.00 65.64           N  
ATOM    936  N   ASP A 157      11.134 -15.534   6.275  1.00 50.13           N  
ATOM    937  CA  ASP A 157      10.014 -16.448   6.132  1.00 52.08           C  
ATOM    938  C   ASP A 157       9.077 -16.342   7.332  1.00 57.76           C  
ATOM    939  O   ASP A 157       9.484 -15.965   8.438  1.00 48.56           O  
ATOM    940  CB  ASP A 157      10.520 -17.883   5.979  1.00 52.51           C  
ATOM    941  CG  ASP A 157       9.429 -18.907   6.207  1.00 62.30           C  
ATOM    942  OD1 ASP A 157       8.446 -18.942   5.417  1.00 53.90           O  
ATOM    943  OD2 ASP A 157       9.557 -19.660   7.203  1.00 59.77           O1-
ATOM    944  N   HIS A 158       7.803 -16.683   7.109  1.00 54.78           N  
ATOM    945  CA  HIS A 158       6.807 -16.562   8.165  1.00 54.89           C  
ATOM    946  C   HIS A 158       5.962 -17.813   8.373  1.00 50.33           C  
ATOM    947  O   HIS A 158       4.944 -17.733   9.055  1.00 59.83           O  
ATOM    948  CB  HIS A 158       5.884 -15.371   7.881  1.00 58.45           C  
ATOM    949  CG  HIS A 158       5.438 -14.637   9.111  1.00 55.70           C  
ATOM    950  CD2 HIS A 158       5.496 -13.322   9.432  1.00 52.59           C  
ATOM    951  ND1 HIS A 158       4.828 -15.264  10.176  1.00 57.27           N  
ATOM    952  CE1 HIS A 158       4.534 -14.368  11.102  1.00 68.73           C  
ATOM    953  NE2 HIS A 158       4.929 -13.183  10.675  1.00 65.42           N  
ATOM    954  N   VAL A 159       6.335 -18.958   7.805  1.00 61.00           N  
ATOM    955  CA  VAL A 159       5.458 -20.128   7.859  1.00 52.16           C  
ATOM    956  C   VAL A 159       6.227 -21.428   8.036  1.00 48.02           C  
ATOM    957  O   VAL A 159       5.657 -22.433   8.469  1.00 73.41           O  
ATOM    958  CB  VAL A 159       4.556 -20.219   6.611  1.00 47.51           C  
ATOM    959  CG1 VAL A 159       3.898 -18.885   6.306  1.00 63.78           C  
ATOM    960  CG2 VAL A 159       5.382 -20.660   5.427  1.00 56.91           C  
ATOM    961  N   VAL A 160       7.514 -21.434   7.699  1.00 57.17           N  
ATOM    962  CA  VAL A 160       8.302 -22.653   7.844  1.00 56.54           C  
ATOM    963  C   VAL A 160       8.577 -22.902   9.317  1.00 49.91           C  
ATOM    964  O   VAL A 160       9.039 -22.009  10.035  1.00 59.44           O  
ATOM    965  CB  VAL A 160       9.615 -22.559   7.057  1.00 50.10           C  
ATOM    966  CG1 VAL A 160      10.506 -23.735   7.419  1.00 35.52           C  
ATOM    967  CG2 VAL A 160       9.346 -22.502   5.559  1.00 42.35           C  
ATOM    968  N   GLY A 161       8.315 -24.126   9.767  1.00 51.84           N  
ATOM    969  CA  GLY A 161       8.502 -24.493  11.157  1.00 57.33           C  
ATOM    970  C   GLY A 161       7.288 -24.179  12.010  1.00 61.88           C  
ATOM    971  O   GLY A 161       6.610 -25.083  12.507  1.00 58.82           O  
ATOM    972  N   THR A 162       7.013 -22.897  12.202  1.00 57.90           N  
ATOM    973  CA  THR A 162       5.857 -22.457  12.959  1.00 55.08           C  
ATOM    974  C   THR A 162       5.122 -21.380  12.171  1.00 61.31           C  
ATOM    975  O   THR A 162       5.610 -20.869  11.159  1.00 58.86           O  
ATOM    976  CB  THR A 162       6.253 -21.936  14.355  1.00 60.93           C  
ATOM    977  CG2 THR A 162       7.297 -22.827  14.976  1.00 48.64           C  
ATOM    978  OG1 THR A 162       6.753 -20.590  14.271  1.00 65.74           O  
ATOM    979  N   GLU A 163       3.934 -21.036  12.669  1.00 63.96           N  
ATOM    980  CA  GLU A 163       3.110 -19.963  12.128  1.00 59.49           C  
ATOM    981  C   GLU A 163       3.824 -18.616  12.160  1.00 57.96           C  
ATOM    982  O   GLU A 163       3.270 -17.610  11.715  1.00 64.66           O  
ATOM    983  CB  GLU A 163       1.798 -19.869  12.917  1.00 82.65           C  
ATOM    984  CG  GLU A 163       0.833 -21.016  12.665  1.00104.15           C  
ATOM    985  CD  GLU A 163      -0.621 -20.582  12.694  1.00114.15           C  
ATOM    986  OE1 GLU A 163      -1.113 -20.059  11.664  1.00101.41           O  
ATOM    987  OE2 GLU A 163      -1.274 -20.774  13.743  1.00130.07           O1-
ATOM    988  N   HIS A 164       5.038 -18.569  12.708  1.00 72.26           N  
ATOM    989  CA  HIS A 164       5.829 -17.343  12.750  1.00 65.72           C  
ATOM    990  C   HIS A 164       7.188 -17.523  12.082  1.00 72.95           C  
ATOM    991  O   HIS A 164       8.111 -16.738  12.335  1.00 62.87           O  
ATOM    992  CB  HIS A 164       5.997 -16.871  14.191  1.00 63.94           C  
ATOM    993  CG  HIS A 164       4.698 -16.568  14.861  1.00 77.89           C  
ATOM    994  CD2 HIS A 164       3.907 -15.467  14.811  1.00 65.30           C  
ATOM    995  ND1 HIS A 164       4.047 -17.480  15.669  1.00 64.55           N  
ATOM    996  CE1 HIS A 164       2.915 -16.947  16.098  1.00 77.16           C  
ATOM    997  NE2 HIS A 164       2.808 -15.729  15.592  1.00 83.30           N  
ATOM    998  N   GLY A 165       7.324 -18.549  11.242  1.00 66.74           N  
ATOM    999  CA  GLY A 165       8.556 -18.803  10.523  1.00 62.77           C  
ATOM   1000  C   GLY A 165       9.764 -19.125  11.379  1.00 69.10           C  
ATOM   1001  O   GLY A 165      10.894 -18.855  10.957  1.00 66.75           O  
ATOM   1002  N   THR A 166       9.565 -19.716  12.566  1.00 56.60           N  
ATOM   1003  CA  THR A 166      10.698 -19.997  13.449  1.00 66.82           C  
ATOM   1004  C   THR A 166      11.688 -20.959  12.802  1.00 64.47           C  
ATOM   1005  O   THR A 166      12.905 -20.842  13.004  1.00 56.77           O  
ATOM   1006  CB  THR A 166      10.211 -20.558  14.779  1.00 54.43           C  
ATOM   1007  CG2 THR A 166      11.380 -21.051  15.604  1.00 33.18           C  
ATOM   1008  OG1 THR A 166       9.551 -19.516  15.496  1.00 64.64           O  
ATOM   1009  N   GLY A 167      11.188 -21.922  12.035  1.00 55.37           N  
ATOM   1010  CA  GLY A 167      12.053 -22.846  11.331  1.00 59.11           C  
ATOM   1011  C   GLY A 167      12.704 -22.216  10.118  1.00 64.84           C  
ATOM   1012  O   GLY A 167      13.925 -22.328   9.938  1.00 53.72           O  
ATOM   1013  N   GLY A 168      11.900 -21.552   9.278  1.00 59.81           N  
ATOM   1014  CA  GLY A 168      12.475 -20.805   8.168  1.00 56.11           C  
ATOM   1015  C   GLY A 168      13.636 -19.938   8.613  1.00 65.65           C  
ATOM   1016  O   GLY A 168      14.746 -20.033   8.075  1.00 58.01           O  
ATOM   1017  N   ILE A 169      13.402 -19.109   9.641  1.00 57.89           N  
ATOM   1018  CA  ILE A 169      14.413 -18.165  10.106  1.00 49.64           C  
ATOM   1019  C   ILE A 169      15.613 -18.910  10.673  1.00 55.65           C  
ATOM   1020  O   ILE A 169      16.765 -18.542  10.420  1.00 53.35           O  
ATOM   1021  CB  ILE A 169      13.794 -17.188  11.127  1.00 49.78           C  
ATOM   1022  CG1 ILE A 169      12.707 -16.349  10.441  1.00 50.07           C  
ATOM   1023  CG2 ILE A 169      14.870 -16.303  11.748  1.00 43.29           C  
ATOM   1024  CD1 ILE A 169      11.900 -15.442  11.358  1.00 46.02           C  
ATOM   1025  N   ARG A 170      15.377 -19.981  11.426  1.00 55.00           N  
ATOM   1026  CA  ARG A 170      16.508 -20.766  11.906  1.00 52.19           C  
ATOM   1027  C   ARG A 170      17.343 -21.298  10.747  1.00 50.99           C  
ATOM   1028  O   ARG A 170      18.571 -21.319  10.821  1.00 55.30           O  
ATOM   1029  CB  ARG A 170      16.029 -21.913  12.784  1.00 52.90           C  
ATOM   1030  CG  ARG A 170      17.164 -22.691  13.382  1.00 56.98           C  
ATOM   1031  CD  ARG A 170      16.882 -23.052  14.821  1.00 77.81           C  
ATOM   1032  NE  ARG A 170      15.510 -23.520  14.980  1.00 83.39           N  
ATOM   1033  CZ  ARG A 170      14.686 -23.114  15.938  1.00 92.06           C  
ATOM   1034  NH1 ARG A 170      15.075 -22.246  16.866  1.00 86.79           N1+
ATOM   1035  NH2 ARG A 170      13.443 -23.586  15.963  1.00 74.93           N  
ATOM   1036  N   ASN A 171      16.704 -21.720   9.660  1.00 58.66           N  
ATOM   1037  CA  ASN A 171      17.469 -22.344   8.589  1.00 53.81           C  
ATOM   1038  C   ASN A 171      18.118 -21.343   7.648  1.00 63.21           C  
ATOM   1039  O   ASN A 171      18.995 -21.728   6.865  1.00 62.18           O  
ATOM   1040  CB  ASN A 171      16.586 -23.280   7.783  1.00 57.24           C  
ATOM   1041  CG  ASN A 171      16.162 -24.473   8.576  1.00 69.08           C  
ATOM   1042  ND2 ASN A 171      15.032 -25.060   8.194  1.00 63.57           N  
ATOM   1043  OD1 ASN A 171      16.840 -24.873   9.531  1.00 63.51           O  
ATOM   1044  N   GLY A 172      17.707 -20.083   7.679  1.00 57.83           N  
ATOM   1045  CA  GLY A 172      18.407 -19.107   6.873  1.00 55.74           C  
ATOM   1046  C   GLY A 172      17.535 -18.313   5.927  1.00 53.23           C  
ATOM   1047  O   GLY A 172      18.050 -17.591   5.068  1.00 51.44           O  
ATOM   1048  N   LEU A 173      16.216 -18.425   6.066  1.00 54.51           N  
ATOM   1049  CA  LEU A 173      15.316 -17.623   5.243  1.00 52.64           C  
ATOM   1050  C   LEU A 173      15.181 -16.237   5.872  1.00 51.33           C  
ATOM   1051  O   LEU A 173      14.157 -15.871   6.452  1.00 56.03           O  
ATOM   1052  CB  LEU A 173      13.977 -18.321   5.071  1.00 52.01           C  
ATOM   1053  CG  LEU A 173      14.101 -19.561   4.187  1.00 55.96           C  
ATOM   1054  CD1 LEU A 173      12.867 -20.442   4.309  1.00 50.39           C  
ATOM   1055  CD2 LEU A 173      14.343 -19.133   2.744  1.00 49.77           C  
ATOM   1056  N   TYR A 174      16.274 -15.469   5.762  1.00 45.22           N  
ATOM   1057  CA  TYR A 174      16.282 -14.044   6.074  1.00 44.94           C  
ATOM   1058  C   TYR A 174      17.280 -13.332   5.174  1.00 41.35           C  
ATOM   1059  O   TYR A 174      18.279 -13.914   4.756  1.00 43.59           O  
ATOM   1060  CB  TYR A 174      16.648 -13.784   7.525  1.00 43.94           C  
ATOM   1061  CG  TYR A 174      17.947 -14.436   7.921  1.00 42.55           C  
ATOM   1062  CD1 TYR A 174      19.175 -13.869   7.580  1.00 37.55           C  
ATOM   1063  CD2 TYR A 174      17.945 -15.617   8.631  1.00 40.83           C  
ATOM   1064  CE1 TYR A 174      20.356 -14.461   7.952  1.00 46.98           C  
ATOM   1065  CE2 TYR A 174      19.118 -16.224   8.998  1.00 49.27           C  
ATOM   1066  CZ  TYR A 174      20.317 -15.648   8.663  1.00 55.20           C  
ATOM   1067  OH  TYR A 174      21.472 -16.279   9.043  1.00 48.77           O  
ATOM   1068  N   GLY A 175      17.013 -12.059   4.904  1.00 37.33           N  
ATOM   1069  CA  GLY A 175      17.877 -11.240   4.088  1.00 39.51           C  
ATOM   1070  C   GLY A 175      17.594  -9.764   4.285  1.00 40.45           C  
ATOM   1071  O   GLY A 175      16.528  -9.378   4.768  1.00 45.56           O  
ATOM   1072  N   PRO A 176      18.539  -8.904   3.916  1.00 45.48           N  
ATOM   1073  CA  PRO A 176      18.401  -7.482   4.228  1.00 49.17           C  
ATOM   1074  C   PRO A 176      17.705  -6.711   3.115  1.00 46.73           C  
ATOM   1075  O   PRO A 176      17.754  -7.067   1.935  1.00 41.02           O  
ATOM   1076  CB  PRO A 176      19.863  -7.040   4.357  1.00 37.28           C  
ATOM   1077  CG  PRO A 176      20.485  -7.763   3.218  1.00 39.85           C  
ATOM   1078  CD  PRO A 176      19.782  -9.146   3.169  1.00 38.73           C  
ATOM   1079  N   VAL A 177      17.061  -5.618   3.517  1.00 38.60           N  
ATOM   1080  CA  VAL A 177      16.413  -4.693   2.597  1.00 44.31           C  
ATOM   1081  C   VAL A 177      16.822  -3.279   2.965  1.00 46.01           C  
ATOM   1082  O   VAL A 177      16.700  -2.882   4.128  1.00 57.28           O  
ATOM   1083  CB  VAL A 177      14.887  -4.811   2.662  1.00 48.06           C  
ATOM   1084  CG1 VAL A 177      14.283  -3.795   1.719  1.00 45.46           C  
ATOM   1085  CG2 VAL A 177      14.459  -6.228   2.344  1.00 53.82           C  
ATOM   1086  N   ILE A 178      17.280  -2.509   1.985  1.00 38.80           N  
ATOM   1087  CA  ILE A 178      17.648  -1.117   2.216  1.00 44.74           C  
ATOM   1088  C   ILE A 178      16.758  -0.227   1.364  1.00 53.95           C  
ATOM   1089  O   ILE A 178      16.671  -0.404   0.142  1.00 44.99           O  
ATOM   1090  CB  ILE A 178      19.127  -0.844   1.902  1.00 41.10           C  
ATOM   1091  CG1 ILE A 178      20.032  -1.618   2.855  1.00 37.74           C  
ATOM   1092  CG2 ILE A 178      19.390   0.642   1.988  1.00 40.68           C  
ATOM   1093  CD1 ILE A 178      21.501  -1.397   2.585  1.00 40.66           C  
ATOM   1094  N   VAL A 179      16.099   0.725   2.013  1.00 47.43           N  
ATOM   1095  CA  VAL A 179      15.319   1.753   1.337  1.00 50.12           C  
ATOM   1096  C   VAL A 179      16.048   3.072   1.536  1.00 53.38           C  
ATOM   1097  O   VAL A 179      16.241   3.512   2.676  1.00 50.71           O  
ATOM   1098  CB  VAL A 179      13.887   1.825   1.886  1.00 50.60           C  
ATOM   1099  CG1 VAL A 179      13.055   2.869   1.124  1.00 37.81           C  
ATOM   1100  CG2 VAL A 179      13.260   0.431   1.856  1.00 44.75           C  
ATOM   1101  N   ARG A 180      16.462   3.696   0.438  1.00 46.59           N  
ATOM   1102  CA  ARG A 180      17.250   4.918   0.496  1.00 47.38           C  
ATOM   1103  C   ARG A 180      16.359   6.118   0.267  1.00 51.18           C  
ATOM   1104  O   ARG A 180      15.440   6.069  -0.554  1.00 60.62           O  
ATOM   1105  CB  ARG A 180      18.365   4.916  -0.547  1.00 50.45           C  
ATOM   1106  CG  ARG A 180      19.263   3.718  -0.442  1.00 47.08           C  
ATOM   1107  CD  ARG A 180      20.706   4.098  -0.246  1.00 49.00           C  
ATOM   1108  NE  ARG A 180      21.552   2.936  -0.484  1.00 49.76           N  
ATOM   1109  CZ  ARG A 180      22.346   2.379   0.421  1.00 51.57           C  
ATOM   1110  NH1 ARG A 180      22.478   2.888   1.637  1.00 42.30           N1+
ATOM   1111  NH2 ARG A 180      23.022   1.282   0.099  1.00 46.92           N  
ATOM   1112  N   ARG A 181      16.648   7.193   0.993  1.00 51.95           N  
ATOM   1113  CA  ARG A 181      15.988   8.476   0.801  1.00 40.55           C  
ATOM   1114  C   ARG A 181      16.827   9.325  -0.139  1.00 45.06           C  
ATOM   1115  O   ARG A 181      18.057   9.256  -0.113  1.00 45.85           O  
ATOM   1116  CB  ARG A 181      15.806   9.193   2.137  1.00 34.20           C  
ATOM   1117  CG  ARG A 181      15.321  10.606   1.998  1.00 35.46           C  
ATOM   1118  CD  ARG A 181      14.696  11.129   3.285  1.00 38.18           C  
ATOM   1119  NE  ARG A 181      13.609  10.280   3.760  1.00 39.97           N  
ATOM   1120  CZ  ARG A 181      13.507   9.852   5.007  1.00 41.75           C  
ATOM   1121  NH1 ARG A 181      14.374  10.226   5.932  1.00 51.12           N1+
ATOM   1122  NH2 ARG A 181      12.521   9.021   5.328  1.00 49.22           N  
ATOM   1123  N   LYS A 182      16.156  10.103  -0.990  1.00 56.16           N  
ATOM   1124  CA  LYS A 182      16.868  10.988  -1.902  1.00 46.68           C  
ATOM   1125  C   LYS A 182      17.917  11.747  -1.126  1.00 48.98           C  
ATOM   1126  O   LYS A 182      17.596  12.430  -0.156  1.00 51.54           O  
ATOM   1127  CB  LYS A 182      15.914  11.968  -2.576  1.00 36.16           C  
ATOM   1128  CG  LYS A 182      16.520  12.767  -3.730  1.00 42.89           C  
ATOM   1129  CD  LYS A 182      16.097  14.245  -3.650  1.00 65.57           C  
ATOM   1130  CE  LYS A 182      16.458  15.042  -4.899  1.00 69.79           C  
ATOM   1131  NZ  LYS A 182      15.250  15.484  -5.667  1.00 94.11           N1+
ATOM   1132  N   GLY A 183      19.175  11.601  -1.524  1.00 51.72           N  
ATOM   1133  CA  GLY A 183      20.265  12.314  -0.905  1.00 39.73           C  
ATOM   1134  C   GLY A 183      21.138  11.475  -0.005  1.00 48.84           C  
ATOM   1135  O   GLY A 183      22.273  11.872   0.264  1.00 63.08           O  
ATOM   1136  N   ASP A 184      20.648  10.343   0.489  1.00 47.93           N  
ATOM   1137  CA  ASP A 184      21.471   9.506   1.353  1.00 49.49           C  
ATOM   1138  C   ASP A 184      22.835   9.288   0.707  1.00 46.75           C  
ATOM   1139  O   ASP A 184      22.935   9.122  -0.510  1.00 51.69           O  
ATOM   1140  CB  ASP A 184      20.780   8.155   1.616  1.00 63.72           C  
ATOM   1141  CG  ASP A 184      19.551   8.274   2.527  1.00 55.98           C  
ATOM   1142  OD1 ASP A 184      19.391   9.322   3.177  1.00 54.65           O  
ATOM   1143  OD2 ASP A 184      18.750   7.311   2.604  1.00 53.40           O1-
ATOM   1144  N   VAL A 185      23.892   9.295   1.523  1.00 42.38           N  
ATOM   1145  CA  VAL A 185      25.221   8.949   1.017  1.00 47.82           C  
ATOM   1146  C   VAL A 185      25.264   7.481   0.598  1.00 51.09           C  
ATOM   1147  O   VAL A 185      24.804   6.590   1.326  1.00 55.80           O  
ATOM   1148  CB  VAL A 185      26.302   9.261   2.063  1.00 41.29           C  
ATOM   1149  CG1 VAL A 185      27.624   8.634   1.668  1.00 44.22           C  
ATOM   1150  CG2 VAL A 185      26.472  10.745   2.171  1.00 39.76           C  
ATOM   1151  N   LEU A 186      25.849   7.219  -0.575  1.00 54.39           N  
ATOM   1152  CA  LEU A 186      25.984   5.811  -0.946  1.00 56.92           C  
ATOM   1153  C   LEU A 186      27.380   5.302  -0.619  1.00 47.42           C  
ATOM   1154  O   LEU A 186      28.350   6.062  -0.714  1.00 54.09           O  
ATOM   1155  CB  LEU A 186      25.700   5.615  -2.435  1.00 48.51           C  
ATOM   1156  CG  LEU A 186      24.321   6.151  -2.843  1.00 49.58           C  
ATOM   1157  CD1 LEU A 186      24.292   6.534  -4.283  1.00 34.83           C  
ATOM   1158  CD2 LEU A 186      23.232   5.139  -2.567  1.00 54.06           C  
ATOM   1159  N   PRO A 187      27.490   4.034  -0.223  1.00 44.50           N  
ATOM   1160  CA  PRO A 187      28.765   3.479   0.244  1.00 51.53           C  
ATOM   1161  C   PRO A 187      29.624   2.899  -0.876  1.00 44.98           C  
ATOM   1162  O   PRO A 187      29.211   2.780  -2.025  1.00 48.06           O  
ATOM   1163  CB  PRO A 187      28.323   2.352   1.186  1.00 45.58           C  
ATOM   1164  CG  PRO A 187      27.085   1.856   0.563  1.00 42.26           C  
ATOM   1165  CD  PRO A 187      26.385   3.083  -0.040  1.00 39.37           C  
ATOM   1166  N   ASP A 188      30.840   2.519  -0.508  1.00 39.77           N  
ATOM   1167  CA  ASP A 188      31.659   1.794  -1.462  1.00 47.89           C  
ATOM   1168  C   ASP A 188      31.252   0.333  -1.544  1.00 45.79           C  
ATOM   1169  O   ASP A 188      31.512  -0.319  -2.562  1.00 55.20           O  
ATOM   1170  CB  ASP A 188      33.141   1.925  -1.101  1.00 42.38           C  
ATOM   1171  CG  ASP A 188      33.682   3.320  -1.358  1.00 52.92           C  
ATOM   1172  OD1 ASP A 188      33.141   4.017  -2.254  1.00 58.21           O  
ATOM   1173  OD2 ASP A 188      34.636   3.724  -0.649  1.00 50.38           O1-
ATOM   1174  N   ALA A 189      30.599  -0.175  -0.508  1.00 44.72           N  
ATOM   1175  CA  ALA A 189      30.191  -1.566  -0.400  1.00 49.01           C  
ATOM   1176  C   ALA A 189      29.361  -1.733   0.858  1.00 52.35           C  
ATOM   1177  O   ALA A 189      29.583  -1.046   1.860  1.00 55.14           O  
ATOM   1178  CB  ALA A 189      31.387  -2.517  -0.353  1.00 42.26           C  
ATOM   1179  N   THR A 190      28.412  -2.661   0.792  1.00 55.28           N  
ATOM   1180  CA  THR A 190      27.561  -3.027   1.909  1.00 42.38           C  
ATOM   1181  C   THR A 190      27.862  -4.459   2.307  1.00 42.69           C  
ATOM   1182  O   THR A 190      28.168  -5.289   1.453  1.00 55.72           O  
ATOM   1183  CB  THR A 190      26.105  -2.892   1.531  1.00 39.90           C  
ATOM   1184  CG2 THR A 190      25.205  -3.045   2.761  1.00 36.97           C  
ATOM   1185  OG1 THR A 190      25.908  -1.616   0.908  1.00 49.05           O  
ATOM   1186  N   HIS A 191      27.812  -4.734   3.605  1.00 44.64           N  
ATOM   1187  CA  HIS A 191      27.940  -6.083   4.135  1.00 43.42           C  
ATOM   1188  C   HIS A 191      26.847  -6.302   5.166  1.00 53.44           C  
ATOM   1189  O   HIS A 191      26.430  -5.363   5.853  1.00 57.03           O  
ATOM   1190  CB  HIS A 191      29.297  -6.337   4.795  1.00 45.01           C  
ATOM   1191  CG  HIS A 191      30.467  -6.021   3.924  1.00 48.24           C  
ATOM   1192  CD2 HIS A 191      31.148  -4.867   3.731  1.00 51.44           C  
ATOM   1193  ND1 HIS A 191      31.074  -6.962   3.127  1.00 60.51           N  
ATOM   1194  CE1 HIS A 191      32.074  -6.400   2.472  1.00 64.44           C  
ATOM   1195  NE2 HIS A 191      32.143  -5.130   2.824  1.00 52.96           N  
ATOM   1196  N   THR A 192      26.396  -7.552   5.285  1.00 40.28           N  
ATOM   1197  CA  THR A 192      25.277  -7.888   6.153  1.00 35.11           C  
ATOM   1198  C   THR A 192      25.735  -8.864   7.223  1.00 49.56           C  
ATOM   1199  O   THR A 192      26.136  -9.989   6.914  1.00 50.02           O  
ATOM   1200  CB  THR A 192      24.117  -8.478   5.357  1.00 40.83           C  
ATOM   1201  CG2 THR A 192      23.064  -9.017   6.287  1.00 43.43           C  
ATOM   1202  OG1 THR A 192      23.535  -7.458   4.548  1.00 46.81           O  
ATOM   1203  N   ILE A 193      25.650  -8.438   8.478  1.00 48.55           N  
ATOM   1204  CA  ILE A 193      25.878  -9.297   9.627  1.00 46.44           C  
ATOM   1205  C   ILE A 193      24.534  -9.579  10.279  1.00 54.10           C  
ATOM   1206  O   ILE A 193      23.818  -8.644  10.669  1.00 52.22           O  
ATOM   1207  CB  ILE A 193      26.836  -8.640  10.618  1.00 54.33           C  
ATOM   1208  CG1 ILE A 193      28.163  -8.407   9.925  1.00 39.75           C  
ATOM   1209  CG2 ILE A 193      26.974  -9.502  11.863  1.00 59.64           C  
ATOM   1210  CD1 ILE A 193      28.554  -6.972   9.962  1.00 51.28           C  
ATOM   1211  N   VAL A 194      24.194 -10.863  10.402  1.00 49.44           N  
ATOM   1212  CA  VAL A 194      22.946 -11.305  11.016  1.00 51.98           C  
ATOM   1213  C   VAL A 194      23.281 -12.192  12.201  1.00 52.40           C  
ATOM   1214  O   VAL A 194      23.923 -13.238  12.038  1.00 49.60           O  
ATOM   1215  CB  VAL A 194      22.045 -12.049  10.021  1.00 51.74           C  
ATOM   1216  CG1 VAL A 194      20.696 -12.339  10.650  1.00 47.37           C  
ATOM   1217  CG2 VAL A 194      21.869 -11.202   8.802  1.00 45.38           C  
ATOM   1218  N   PHE A 195      22.878 -11.751  13.394  1.00 64.16           N  
ATOM   1219  CA  PHE A 195      22.976 -12.545  14.616  1.00 58.91           C  
ATOM   1220  C   PHE A 195      21.713 -13.386  14.669  1.00 53.34           C  
ATOM   1221  O   PHE A 195      20.640 -12.895  15.029  1.00 59.08           O  
ATOM   1222  CB  PHE A 195      23.086 -11.665  15.857  1.00 52.57           C  
ATOM   1223  CG  PHE A 195      24.420 -11.005  16.042  1.00 63.64           C  
ATOM   1224  CD1 PHE A 195      25.424 -11.124  15.088  1.00 59.01           C  
ATOM   1225  CD2 PHE A 195      24.667 -10.246  17.187  1.00 63.45           C  
ATOM   1226  CE1 PHE A 195      26.658 -10.491  15.270  1.00 52.98           C  
ATOM   1227  CE2 PHE A 195      25.894  -9.622  17.381  1.00 59.19           C  
ATOM   1228  CZ  PHE A 195      26.894  -9.744  16.418  1.00 51.29           C  
ATOM   1229  N   ASN A 196      21.831 -14.643  14.283  1.00 52.77           N  
ATOM   1230  CA  ASN A 196      20.709 -15.573  14.294  1.00 55.41           C  
ATOM   1231  C   ASN A 196      20.978 -16.593  15.392  1.00 52.49           C  
ATOM   1232  O   ASN A 196      21.742 -17.542  15.194  1.00 46.69           O  
ATOM   1233  CB  ASN A 196      20.531 -16.235  12.932  1.00 47.20           C  
ATOM   1234  CG  ASN A 196      19.167 -16.889  12.780  1.00 58.19           C  
ATOM   1235  ND2 ASN A 196      19.118 -17.969  12.006  1.00 51.66           N  
ATOM   1236  OD1 ASN A 196      18.171 -16.443  13.367  1.00 61.92           O  
ATOM   1237  N   ASP A 197      20.344 -16.395  16.544  1.00 48.88           N  
ATOM   1238  CA  ASP A 197      20.558 -17.251  17.722  1.00 65.06           C  
ATOM   1239  C   ASP A 197      22.032 -17.097  18.093  1.00 61.83           C  
ATOM   1240  O   ASP A 197      22.499 -15.949  18.168  1.00 62.20           O  
ATOM   1241  CB  ASP A 197      20.080 -18.674  17.445  1.00 58.92           C  
ATOM   1242  CG  ASP A 197      18.563 -18.757  17.323  1.00 70.61           C  
ATOM   1243  OD1 ASP A 197      17.875 -18.050  18.105  1.00 57.81           O  
ATOM   1244  OD2 ASP A 197      18.066 -19.502  16.436  1.00 82.07           O1-
ATOM   1245  N   MET A 198      22.784 -18.187  18.325  1.00 63.37           N  
ATOM   1246  CA  MET A 198      24.209 -18.096  18.653  1.00 59.80           C  
ATOM   1247  C   MET A 198      25.116 -18.122  17.435  1.00 52.51           C  
ATOM   1248  O   MET A 198      26.251 -18.591  17.552  1.00 69.35           O  
ATOM   1249  CB  MET A 198      24.646 -19.213  19.606  1.00 61.68           C  
ATOM   1250  CG  MET A 198      23.868 -19.385  20.896  1.00 73.75           C  
ATOM   1251  SD  MET A 198      23.896 -17.922  21.935  1.00 69.96           S  
ATOM   1252  CE  MET A 198      25.396 -17.107  21.410  1.00 68.52           C  
ATOM   1253  N   THR A 199      24.683 -17.610  16.286  1.00 54.02           N  
ATOM   1254  CA  THR A 199      25.499 -17.644  15.082  1.00 70.06           C  
ATOM   1255  C   THR A 199      25.500 -16.284  14.402  1.00 59.76           C  
ATOM   1256  O   THR A 199      24.615 -15.449  14.610  1.00 54.64           O  
ATOM   1257  CB  THR A 199      25.014 -18.715  14.093  1.00 51.68           C  
ATOM   1258  CG2 THR A 199      24.445 -19.862  14.854  1.00 39.85           C  
ATOM   1259  OG1 THR A 199      23.988 -18.166  13.252  1.00 59.26           O  
ATOM   1260  N   ILE A 200      26.529 -16.076  13.596  1.00 51.18           N  
ATOM   1261  CA  ILE A 200      26.592 -14.958  12.675  1.00 49.90           C  
ATOM   1262  C   ILE A 200      26.366 -15.538  11.291  1.00 60.51           C  
ATOM   1263  O   ILE A 200      27.138 -16.389  10.836  1.00 62.66           O  
ATOM   1264  CB  ILE A 200      27.928 -14.214  12.769  1.00 46.23           C  
ATOM   1265  CG1 ILE A 200      28.282 -13.963  14.240  1.00 47.95           C  
ATOM   1266  CG2 ILE A 200      27.852 -12.914  12.000  1.00 45.73           C  
ATOM   1267  CD1 ILE A 200      29.546 -13.155  14.419  1.00 43.41           C  
ATOM   1268  N   ASN A 201      25.276 -15.126  10.646  1.00 59.27           N  
ATOM   1269  CA  ASN A 201      24.953 -15.574   9.294  1.00 55.12           C  
ATOM   1270  C   ASN A 201      24.898 -17.100   9.182  1.00 58.99           C  
ATOM   1271  O   ASN A 201      25.234 -17.676   8.141  1.00 62.95           O  
ATOM   1272  CB  ASN A 201      25.943 -14.995   8.283  1.00 45.23           C  
ATOM   1273  CG  ASN A 201      25.771 -13.513   8.111  1.00 52.13           C  
ATOM   1274  ND2 ASN A 201      26.522 -12.935   7.187  1.00 52.27           N  
ATOM   1275  OD1 ASN A 201      24.967 -12.889   8.803  1.00 65.56           O  
ATOM   1276  N   ASN A 202      24.445 -17.779  10.232  1.00 57.70           N  
ATOM   1277  CA  ASN A 202      24.255 -19.227  10.185  1.00 55.07           C  
ATOM   1278  C   ASN A 202      25.582 -19.951   9.978  1.00 54.89           C  
ATOM   1279  O   ASN A 202      25.618 -21.056   9.441  1.00 71.17           O  
ATOM   1280  CB  ASN A 202      23.252 -19.623   9.091  1.00 61.12           C  
ATOM   1281  CG  ASN A 202      21.792 -19.591   9.569  1.00 58.10           C  
ATOM   1282  ND2 ASN A 202      21.085 -20.695   9.373  1.00 53.14           N  
ATOM   1283  OD1 ASN A 202      21.305 -18.579  10.072  1.00 61.19           O  
ATOM   1284  N   ARG A 203      26.682 -19.338  10.403  1.00 52.60           N  
ATOM   1285  CA  ARG A 203      28.001 -19.939  10.296  1.00 56.98           C  
ATOM   1286  C   ARG A 203      28.350 -20.684  11.582  1.00 60.46           C  
ATOM   1287  O   ARG A 203      27.819 -20.387  12.655  1.00 68.99           O  
ATOM   1288  CB  ARG A 203      29.049 -18.862   9.985  1.00 49.25           C  
ATOM   1289  CG  ARG A 203      28.668 -18.005   8.784  1.00 60.71           C  
ATOM   1290  CD  ARG A 203      29.849 -17.290   8.158  1.00 63.65           C  
ATOM   1291  NE  ARG A 203      30.988 -18.178   7.988  1.00 77.49           N  
ATOM   1292  CZ  ARG A 203      31.843 -18.110   6.980  1.00 86.22           C  
ATOM   1293  NH1 ARG A 203      31.715 -17.197   6.025  1.00 75.50           N1+
ATOM   1294  NH2 ARG A 203      32.853 -18.977   6.927  1.00 83.59           N  
ATOM   1295  N   LYS A 204      29.248 -21.667  11.465  1.00 54.10           N  
ATOM   1296  CA  LYS A 204      29.650 -22.405  12.653  1.00 55.18           C  
ATOM   1297  C   LYS A 204      30.455 -21.484  13.554  1.00 60.54           C  
ATOM   1298  O   LYS A 204      31.271 -20.708  13.060  1.00 65.74           O  
ATOM   1299  CB  LYS A 204      30.467 -23.655  12.305  1.00 55.30           C  
ATOM   1300  CG  LYS A 204      29.583 -24.793  11.821  1.00 88.15           C  
ATOM   1301  CD  LYS A 204      30.309 -26.102  11.583  1.00103.60           C  
ATOM   1302  CE  LYS A 204      29.323 -27.274  11.662  1.00105.14           C  
ATOM   1303  NZ  LYS A 204      29.770 -28.351  12.587  1.00107.14           N1+
ATOM   1304  N   PRO A 205      30.230 -21.527  14.867  1.00 76.26           N  
ATOM   1305  CA  PRO A 205      30.918 -20.594  15.768  1.00 73.92           C  
ATOM   1306  C   PRO A 205      32.407 -20.511  15.461  1.00 62.27           C  
ATOM   1307  O   PRO A 205      33.032 -21.480  15.035  1.00 68.44           O  
ATOM   1308  CB  PRO A 205      30.657 -21.180  17.165  1.00 59.00           C  
ATOM   1309  CG  PRO A 205      30.148 -22.568  16.930  1.00 75.08           C  
ATOM   1310  CD  PRO A 205      29.433 -22.516  15.607  1.00 65.02           C  
ATOM   1311  N   HIS A 206      32.963 -19.318  15.649  1.00 70.53           N  
ATOM   1312  CA  HIS A 206      34.388 -19.073  15.468  1.00 76.55           C  
ATOM   1313  C   HIS A 206      34.825 -19.217  14.011  1.00 74.71           C  
ATOM   1314  O   HIS A 206      35.964 -19.596  13.742  1.00 82.17           O  
ATOM   1315  CB  HIS A 206      35.226 -19.993  16.365  1.00 68.24           C  
ATOM   1316  CG  HIS A 206      35.109 -19.692  17.831  1.00 86.50           C  
ATOM   1317  CD2 HIS A 206      35.487 -18.607  18.552  1.00 81.76           C  
ATOM   1318  ND1 HIS A 206      34.558 -20.580  18.735  1.00 83.22           N  
ATOM   1319  CE1 HIS A 206      34.593 -20.053  19.947  1.00 82.91           C  
ATOM   1320  NE2 HIS A 206      35.150 -18.856  19.863  1.00 95.06           N  
ATOM   1321  N   THR A 207      33.950 -18.901  13.050  1.00 69.83           N  
ATOM   1322  CA  THR A 207      34.304 -19.022  11.637  1.00 62.78           C  
ATOM   1323  C   THR A 207      33.935 -17.764  10.859  1.00 72.27           C  
ATOM   1324  O   THR A 207      33.616 -17.837   9.667  1.00 73.38           O  
ATOM   1325  CB  THR A 207      33.664 -20.262  10.988  1.00 63.39           C  
ATOM   1326  CG2 THR A 207      33.763 -21.482  11.892  1.00 43.71           C  
ATOM   1327  OG1 THR A 207      32.287 -20.022  10.647  1.00 69.34           O  
ATOM   1328  N   GLY A 208      33.991 -16.602  11.508  1.00 66.24           N  
ATOM   1329  CA  GLY A 208      33.630 -15.360  10.867  1.00 57.60           C  
ATOM   1330  C   GLY A 208      32.122 -15.157  10.844  1.00 65.64           C  
ATOM   1331  O   GLY A 208      31.397 -15.542  11.773  1.00 66.46           O  
ATOM   1332  N   PRO A 209      31.615 -14.551   9.767  1.00 49.15           N  
ATOM   1333  CA  PRO A 209      32.334 -14.095   8.570  1.00 58.14           C  
ATOM   1334  C   PRO A 209      33.361 -13.007   8.837  1.00 55.02           C  
ATOM   1335  O   PRO A 209      33.238 -12.216   9.770  1.00 58.45           O  
ATOM   1336  CB  PRO A 209      31.208 -13.553   7.676  1.00 46.43           C  
ATOM   1337  CG  PRO A 209      30.154 -13.129   8.627  1.00 52.10           C  
ATOM   1338  CD  PRO A 209      30.199 -14.165   9.723  1.00 50.91           C  
ATOM   1339  N   ASP A 210      34.400 -12.949   8.017  1.00 50.64           N  
ATOM   1340  CA  ASP A 210      35.311 -11.818   7.991  1.00 56.17           C  
ATOM   1341  C   ASP A 210      35.019 -10.986   6.748  1.00 53.71           C  
ATOM   1342  O   ASP A 210      34.498 -11.508   5.760  1.00 64.06           O  
ATOM   1343  CB  ASP A 210      36.770 -12.288   8.001  1.00 44.63           C  
ATOM   1344  CG  ASP A 210      37.112 -13.171   9.216  1.00 62.53           C  
ATOM   1345  OD1 ASP A 210      36.378 -13.191  10.233  1.00 59.64           O  
ATOM   1346  OD2 ASP A 210      38.155 -13.850   9.153  1.00 75.68           O1-
ATOM   1347  N   PHE A 211      35.301  -9.681   6.816  1.00 45.80           N  
ATOM   1348  CA  PHE A 211      35.215  -8.791   5.659  1.00 44.24           C  
ATOM   1349  C   PHE A 211      36.523  -8.038   5.512  1.00 48.27           C  
ATOM   1350  O   PHE A 211      37.322  -7.937   6.448  1.00 62.19           O  
ATOM   1351  CB  PHE A 211      34.065  -7.755   5.736  1.00 49.32           C  
ATOM   1352  CG  PHE A 211      32.805  -8.304   6.277  1.00 63.73           C  
ATOM   1353  CD1 PHE A 211      32.576  -8.324   7.649  1.00 55.17           C  
ATOM   1354  CD2 PHE A 211      31.857  -8.869   5.415  1.00 74.67           C  
ATOM   1355  CE1 PHE A 211      31.395  -8.887   8.153  1.00 86.37           C  
ATOM   1356  CE2 PHE A 211      30.669  -9.439   5.904  1.00 68.01           C  
ATOM   1357  CZ  PHE A 211      30.435  -9.449   7.270  1.00 78.38           C  
ATOM   1358  N   GLU A 212      36.719  -7.486   4.326  1.00 42.80           N  
ATOM   1359  CA  GLU A 212      37.911  -6.721   4.020  1.00 41.68           C  
ATOM   1360  C   GLU A 212      37.512  -5.377   3.450  1.00 40.46           C  
ATOM   1361  O   GLU A 212      36.561  -5.276   2.669  1.00 48.74           O  
ATOM   1362  CB  GLU A 212      38.800  -7.439   3.017  1.00 52.08           C  
ATOM   1363  CG  GLU A 212      39.085  -8.890   3.316  1.00 50.00           C  
ATOM   1364  CD  GLU A 212      40.209  -9.412   2.440  1.00 59.30           C  
ATOM   1365  OE1 GLU A 212      40.751  -8.598   1.654  1.00 54.50           O  
ATOM   1366  OE2 GLU A 212      40.559 -10.614   2.540  1.00 67.59           O1-
ATOM   1367  N   ALA A 213      38.231  -4.344   3.864  1.00 44.30           N  
ATOM   1368  CA  ALA A 213      38.201  -3.056   3.191  1.00 40.92           C  
ATOM   1369  C   ALA A 213      39.618  -2.527   3.151  1.00 48.04           C  
ATOM   1370  O   ALA A 213      40.533  -3.067   3.778  1.00 45.30           O  
ATOM   1371  CB  ALA A 213      37.288  -2.038   3.881  1.00 41.49           C  
ATOM   1372  N   THR A 214      39.796  -1.462   2.406  1.00 51.88           N  
ATOM   1373  CA  THR A 214      41.047  -0.743   2.432  1.00 43.70           C  
ATOM   1374  C   THR A 214      40.826   0.544   3.205  1.00 52.55           C  
ATOM   1375  O   THR A 214      39.746   1.138   3.142  1.00 52.31           O  
ATOM   1376  CB  THR A 214      41.523  -0.463   1.023  1.00 42.47           C  
ATOM   1377  CG2 THR A 214      42.554   0.619   1.064  1.00 50.68           C  
ATOM   1378  OG1 THR A 214      42.098  -1.666   0.495  1.00 64.77           O  
ATOM   1379  N   VAL A 215      41.831   0.943   3.983  1.00 52.52           N  
ATOM   1380  CA  VAL A 215      41.680   2.149   4.776  1.00 40.99           C  
ATOM   1381  C   VAL A 215      41.110   3.243   3.907  1.00 43.01           C  
ATOM   1382  O   VAL A 215      41.606   3.490   2.806  1.00 52.00           O  
ATOM   1383  CB  VAL A 215      43.020   2.569   5.383  1.00 44.54           C  
ATOM   1384  CG1 VAL A 215      42.871   3.963   5.959  1.00 44.66           C  
ATOM   1385  CG2 VAL A 215      43.431   1.563   6.459  1.00 55.65           C  
ATOM   1386  N   GLY A 216      40.029   3.865   4.372  1.00 45.53           N  
ATOM   1387  CA  GLY A 216      39.382   4.941   3.664  1.00 42.85           C  
ATOM   1388  C   GLY A 216      38.110   4.572   2.932  1.00 42.16           C  
ATOM   1389  O   GLY A 216      37.328   5.472   2.606  1.00 52.21           O  
ATOM   1390  N   ASP A 217      37.890   3.285   2.654  1.00 53.24           N  
ATOM   1391  CA  ASP A 217      36.658   2.845   2.007  1.00 45.56           C  
ATOM   1392  C   ASP A 217      35.447   3.267   2.831  1.00 52.02           C  
ATOM   1393  O   ASP A 217      35.491   3.268   4.066  1.00 52.89           O  
ATOM   1394  CB  ASP A 217      36.656   1.321   1.853  1.00 53.18           C  
ATOM   1395  CG  ASP A 217      37.664   0.814   0.814  1.00 60.18           C  
ATOM   1396  OD1 ASP A 217      38.239   1.617   0.033  1.00 59.02           O  
ATOM   1397  OD2 ASP A 217      37.865  -0.421   0.786  1.00 54.62           O1-
ATOM   1398  N   ARG A 218      34.360   3.628   2.151  1.00 44.71           N  
ATOM   1399  CA  ARG A 218      33.084   3.868   2.826  1.00 40.72           C  
ATOM   1400  C   ARG A 218      32.336   2.541   2.882  1.00 51.49           C  
ATOM   1401  O   ARG A 218      31.759   2.098   1.884  1.00 51.58           O  
ATOM   1402  CB  ARG A 218      32.259   4.934   2.116  1.00 32.40           C  
ATOM   1403  CG  ARG A 218      30.984   5.305   2.863  1.00 42.92           C  
ATOM   1404  CD  ARG A 218      30.330   6.562   2.317  1.00 38.92           C  
ATOM   1405  NE  ARG A 218      30.992   7.763   2.805  1.00 47.91           N  
ATOM   1406  CZ  ARG A 218      30.570   8.471   3.843  1.00 56.60           C  
ATOM   1407  NH1 ARG A 218      29.487   8.122   4.514  1.00 50.55           N1+
ATOM   1408  NH2 ARG A 218      31.253   9.555   4.219  1.00 50.23           N  
ATOM   1409  N   VAL A 219      32.340   1.908   4.056  1.00 47.41           N  
ATOM   1410  CA  VAL A 219      31.743   0.593   4.275  1.00 41.10           C  
ATOM   1411  C   VAL A 219      30.382   0.757   4.942  1.00 51.29           C  
ATOM   1412  O   VAL A 219      30.254   1.467   5.949  1.00 48.83           O  
ATOM   1413  CB  VAL A 219      32.656  -0.280   5.147  1.00 38.20           C  
ATOM   1414  CG1 VAL A 219      32.197  -1.711   5.099  1.00 33.77           C  
ATOM   1415  CG2 VAL A 219      34.122  -0.108   4.735  1.00 39.69           C  
ATOM   1416  N   GLU A 220      29.372   0.081   4.404  1.00 43.58           N  
ATOM   1417  CA  GLU A 220      28.029   0.061   4.975  1.00 43.19           C  
ATOM   1418  C   GLU A 220      27.772  -1.298   5.617  1.00 49.51           C  
ATOM   1419  O   GLU A 220      28.007  -2.337   4.989  1.00 46.13           O  
ATOM   1420  CB  GLU A 220      26.983   0.342   3.897  1.00 38.66           C  
ATOM   1421  CG  GLU A 220      25.544   0.346   4.379  1.00 43.46           C  
ATOM   1422  CD  GLU A 220      24.604   0.916   3.327  1.00 50.18           C  
ATOM   1423  OE1 GLU A 220      24.536   0.335   2.223  1.00 39.01           O  
ATOM   1424  OE2 GLU A 220      23.942   1.946   3.591  1.00 50.16           O1-
ATOM   1425  N   ILE A 221      27.310  -1.297   6.868  1.00 45.74           N  
ATOM   1426  CA  ILE A 221      26.930  -2.527   7.560  1.00 44.29           C  
ATOM   1427  C   ILE A 221      25.420  -2.532   7.721  1.00 50.01           C  
ATOM   1428  O   ILE A 221      24.829  -1.525   8.139  1.00 49.27           O  
ATOM   1429  CB  ILE A 221      27.615  -2.675   8.930  1.00 42.80           C  
ATOM   1430  CG1 ILE A 221      29.125  -2.616   8.780  1.00 40.95           C  
ATOM   1431  CG2 ILE A 221      27.283  -4.026   9.528  1.00 35.93           C  
ATOM   1432  CD1 ILE A 221      29.588  -3.529   7.719  1.00 29.90           C  
ATOM   1433  N   VAL A 222      24.798  -3.658   7.377  1.00 44.02           N  
ATOM   1434  CA  VAL A 222      23.398  -3.920   7.686  1.00 45.52           C  
ATOM   1435  C   VAL A 222      23.382  -5.007   8.745  1.00 51.19           C  
ATOM   1436  O   VAL A 222      23.875  -6.119   8.511  1.00 46.71           O  
ATOM   1437  CB  VAL A 222      22.591  -4.345   6.451  1.00 47.60           C  
ATOM   1438  CG1 VAL A 222      21.176  -4.560   6.851  1.00 43.29           C  
ATOM   1439  CG2 VAL A 222      22.666  -3.297   5.358  1.00 41.48           C  
ATOM   1440  N   MET A 223      22.835  -4.679   9.916  1.00 48.72           N  
ATOM   1441  CA  MET A 223      22.916  -5.541  11.086  1.00 46.84           C  
ATOM   1442  C   MET A 223      21.507  -5.967  11.472  1.00 55.09           C  
ATOM   1443  O   MET A 223      20.668  -5.116  11.803  1.00 51.15           O  
ATOM   1444  CB  MET A 223      23.634  -4.839  12.245  1.00 42.53           C  
ATOM   1445  CG  MET A 223      24.283  -5.851  13.172  1.00 48.41           C  
ATOM   1446  SD  MET A 223      23.113  -6.496  14.376  1.00 55.10           S  
ATOM   1447  CE  MET A 223      23.671  -8.198  14.487  1.00 46.37           C  
ATOM   1448  N   ILE A 224      21.248  -7.282  11.397  1.00 43.97           N  
ATOM   1449  CA  ILE A 224      19.948  -7.872  11.710  1.00 46.72           C  
ATOM   1450  C   ILE A 224      20.118  -8.959  12.762  1.00 56.23           C  
ATOM   1451  O   ILE A 224      21.030  -9.790  12.668  1.00 51.93           O  
ATOM   1452  CB  ILE A 224      19.280  -8.475  10.462  1.00 45.20           C  
ATOM   1453  CG1 ILE A 224      19.189  -7.432   9.353  1.00 43.78           C  
ATOM   1454  CG2 ILE A 224      17.917  -9.039  10.829  1.00 48.55           C  
ATOM   1455  CD1 ILE A 224      19.122  -8.039   7.945  1.00 41.73           C  
ATOM   1456  N   THR A 225      19.219  -8.976  13.748  1.00 48.31           N  
ATOM   1457  CA  THR A 225      19.143 -10.068  14.714  1.00 54.05           C  
ATOM   1458  C   THR A 225      17.882 -10.897  14.488  1.00 56.52           C  
ATOM   1459  O   THR A 225      16.824 -10.356  14.143  1.00 44.03           O  
ATOM   1460  CB  THR A 225      19.152  -9.539  16.149  1.00 53.90           C  
ATOM   1461  CG2 THR A 225      19.033 -10.682  17.158  1.00 48.05           C  
ATOM   1462  OG1 THR A 225      20.364  -8.821  16.373  1.00 57.12           O  
ATOM   1463  N   HIS A 226      18.002 -12.211  14.690  1.00 47.78           N  
ATOM   1464  CA  HIS A 226      16.893 -13.142  14.554  1.00 45.24           C  
ATOM   1465  C   HIS A 226      17.020 -14.183  15.644  1.00 51.77           C  
ATOM   1466  O   HIS A 226      18.118 -14.447  16.147  1.00 54.59           O  
ATOM   1467  CB  HIS A 226      16.871 -13.851  13.184  1.00 37.74           C  
ATOM   1468  CG  HIS A 226      16.083 -13.123  12.141  1.00 47.86           C  
ATOM   1469  CD2 HIS A 226      16.460 -12.566  10.964  1.00 52.88           C  
ATOM   1470  ND1 HIS A 226      14.733 -12.867  12.267  1.00 48.81           N  
ATOM   1471  CE1 HIS A 226      14.311 -12.197  11.208  1.00 48.08           C  
ATOM   1472  NE2 HIS A 226      15.338 -12.001  10.401  1.00 56.12           N  
ATOM   1473  N   GLY A 227      15.888 -14.791  15.992  1.00 47.24           N  
ATOM   1474  CA  GLY A 227      15.911 -15.932  16.893  1.00 49.30           C  
ATOM   1475  C   GLY A 227      15.258 -15.684  18.235  1.00 58.45           C  
ATOM   1476  O   GLY A 227      14.203 -15.040  18.313  1.00 58.74           O  
ATOM   1477  N   GLU A 228      15.870 -16.190  19.307  1.00 58.40           N  
ATOM   1478  CA  GLU A 228      15.294 -16.033  20.635  1.00 56.44           C  
ATOM   1479  C   GLU A 228      16.231 -15.368  21.628  1.00 58.76           C  
ATOM   1480  O   GLU A 228      15.902 -15.309  22.813  1.00 70.04           O  
ATOM   1481  CB  GLU A 228      14.842 -17.380  21.200  1.00 57.44           C  
ATOM   1482  CG  GLU A 228      15.696 -18.562  20.852  1.00 67.38           C  
ATOM   1483  CD  GLU A 228      15.335 -19.787  21.681  1.00 82.53           C  
ATOM   1484  OE1 GLU A 228      14.987 -20.821  21.077  1.00104.80           O  
ATOM   1485  OE2 GLU A 228      15.406 -19.733  22.924  1.00108.03           O1-
ATOM   1486  N   PHE A 229      17.378 -14.867  21.195  1.00 64.82           N  
ATOM   1487  CA  PHE A 229      18.327 -14.264  22.116  1.00 60.41           C  
ATOM   1488  C   PHE A 229      18.491 -12.779  21.851  1.00 57.95           C  
ATOM   1489  O   PHE A 229      18.173 -12.272  20.773  1.00 55.18           O  
ATOM   1490  CB  PHE A 229      19.700 -14.912  22.018  1.00 63.74           C  
ATOM   1491  CG  PHE A 229      19.693 -16.368  22.275  1.00 75.10           C  
ATOM   1492  CD1 PHE A 229      19.596 -17.262  21.229  1.00 74.97           C  
ATOM   1493  CD2 PHE A 229      19.796 -16.849  23.567  1.00 77.73           C  
ATOM   1494  CE1 PHE A 229      19.603 -18.603  21.470  1.00 78.54           C  
ATOM   1495  CE2 PHE A 229      19.798 -18.190  23.808  1.00 71.04           C  
ATOM   1496  CZ  PHE A 229      19.705 -19.069  22.759  1.00 61.07           C  
ATOM   1497  N   TYR A 230      19.043 -12.102  22.847  1.00 55.34           N  
ATOM   1498  CA  TYR A 230      19.384 -10.696  22.752  1.00 57.00           C  
ATOM   1499  C   TYR A 230      20.894 -10.594  22.630  1.00 54.52           C  
ATOM   1500  O   TYR A 230      21.624 -11.483  23.077  1.00 56.70           O  
ATOM   1501  CB  TYR A 230      18.808  -9.930  23.953  1.00 50.61           C  
ATOM   1502  CG  TYR A 230      17.321 -10.165  23.941  1.00 66.22           C  
ATOM   1503  CD1 TYR A 230      16.773 -11.345  24.462  1.00 68.62           C  
ATOM   1504  CD2 TYR A 230      16.466  -9.270  23.303  1.00 60.91           C  
ATOM   1505  CE1 TYR A 230      15.405 -11.599  24.387  1.00 73.88           C  
ATOM   1506  CE2 TYR A 230      15.102  -9.511  23.223  1.00 58.46           C  
ATOM   1507  CZ  TYR A 230      14.575 -10.674  23.758  1.00 74.49           C  
ATOM   1508  OH  TYR A 230      13.213 -10.895  23.658  1.00 73.10           O  
ATOM   1509  N   HIS A 231      21.350  -9.542  21.953  1.00 51.03           N  
ATOM   1510  CA  HIS A 231      22.758  -9.403  21.609  1.00 46.16           C  
ATOM   1511  C   HIS A 231      23.197  -7.954  21.773  1.00 49.98           C  
ATOM   1512  O   HIS A 231      22.382  -7.033  21.887  1.00 61.81           O  
ATOM   1513  CB  HIS A 231      23.032  -9.877  20.172  1.00 44.44           C  
ATOM   1514  CG  HIS A 231      22.548 -11.264  19.898  1.00 49.83           C  
ATOM   1515  CD2 HIS A 231      21.385 -11.715  19.370  1.00 53.19           C  
ATOM   1516  ND1 HIS A 231      23.298 -12.386  20.185  1.00 52.38           N  
ATOM   1517  CE1 HIS A 231      22.618 -13.468  19.848  1.00 53.47           C  
ATOM   1518  NE2 HIS A 231      21.454 -13.089  19.351  1.00 61.16           N  
ATOM   1519  N   THR A 232      24.508  -7.760  21.793  1.00 50.06           N  
ATOM   1520  CA  THR A 232      25.089  -6.433  21.642  1.00 59.85           C  
ATOM   1521  C   THR A 232      26.153  -6.515  20.558  1.00 49.36           C  
ATOM   1522  O   THR A 232      27.119  -7.270  20.681  1.00 55.09           O  
ATOM   1523  CB  THR A 232      25.676  -5.901  22.957  1.00 66.40           C  
ATOM   1524  CG2 THR A 232      24.577  -5.250  23.812  1.00 59.66           C  
ATOM   1525  OG1 THR A 232      26.282  -6.969  23.690  1.00 71.49           O  
ATOM   1526  N   PHE A 233      25.958  -5.769  19.492  1.00 52.76           N  
ATOM   1527  CA  PHE A 233      26.912  -5.719  18.404  1.00 40.50           C  
ATOM   1528  C   PHE A 233      27.974  -4.682  18.747  1.00 55.60           C  
ATOM   1529  O   PHE A 233      27.658  -3.500  18.938  1.00 50.47           O  
ATOM   1530  CB  PHE A 233      26.174  -5.380  17.117  1.00 40.48           C  
ATOM   1531  CG  PHE A 233      27.057  -5.124  15.956  1.00 47.51           C  
ATOM   1532  CD1 PHE A 233      27.557  -6.179  15.204  1.00 39.18           C  
ATOM   1533  CD2 PHE A 233      27.351  -3.817  15.579  1.00 46.06           C  
ATOM   1534  CE1 PHE A 233      28.360  -5.937  14.108  1.00 47.67           C  
ATOM   1535  CE2 PHE A 233      28.158  -3.558  14.482  1.00 49.11           C  
ATOM   1536  CZ  PHE A 233      28.671  -4.615  13.746  1.00 48.43           C  
ATOM   1537  N   HIS A 234      29.219  -5.129  18.873  1.00 54.07           N  
ATOM   1538  CA  HIS A 234      30.346  -4.243  19.111  1.00 44.98           C  
ATOM   1539  C   HIS A 234      31.315  -4.334  17.943  1.00 47.25           C  
ATOM   1540  O   HIS A 234      31.455  -5.379  17.300  1.00 48.73           O  
ATOM   1541  CB  HIS A 234      31.083  -4.578  20.420  1.00 52.82           C  
ATOM   1542  CG  HIS A 234      32.323  -3.763  20.631  1.00 59.05           C  
ATOM   1543  CD2 HIS A 234      33.590  -4.126  20.944  1.00 56.18           C  
ATOM   1544  ND1 HIS A 234      32.342  -2.389  20.488  1.00 56.43           N  
ATOM   1545  CE1 HIS A 234      33.567  -1.940  20.709  1.00 49.21           C  
ATOM   1546  NE2 HIS A 234      34.343  -2.973  20.988  1.00 58.44           N  
ATOM   1547  N   MET A 235      32.001  -3.231  17.677  1.00 51.61           N  
ATOM   1548  CA  MET A 235      32.958  -3.191  16.587  1.00 46.21           C  
ATOM   1549  C   MET A 235      34.176  -2.390  17.026  1.00 48.65           C  
ATOM   1550  O   MET A 235      34.051  -1.210  17.367  1.00 48.13           O  
ATOM   1551  CB  MET A 235      32.292  -2.590  15.355  1.00 46.40           C  
ATOM   1552  CG  MET A 235      33.142  -2.601  14.137  1.00 60.57           C  
ATOM   1553  SD  MET A 235      32.134  -2.300  12.692  1.00 69.18           S  
ATOM   1554  CE  MET A 235      33.461  -1.816  11.593  1.00 56.71           C  
ATOM   1555  N   HIS A 236      35.347  -3.032  17.030  1.00 48.06           N  
ATOM   1556  CA  HIS A 236      36.580  -2.370  17.454  1.00 43.15           C  
ATOM   1557  C   HIS A 236      36.968  -1.235  16.506  1.00 47.67           C  
ATOM   1558  O   HIS A 236      36.770  -1.322  15.290  1.00 51.72           O  
ATOM   1559  CB  HIS A 236      37.711  -3.388  17.513  1.00 45.69           C  
ATOM   1560  CG  HIS A 236      37.670  -4.276  18.719  1.00 49.09           C  
ATOM   1561  CD2 HIS A 236      36.645  -4.921  19.320  1.00 49.42           C  
ATOM   1562  ND1 HIS A 236      38.800  -4.594  19.442  1.00 65.72           N  
ATOM   1563  CE1 HIS A 236      38.472  -5.396  20.438  1.00 52.72           C  
ATOM   1564  NE2 HIS A 236      37.170  -5.605  20.390  1.00 50.94           N  
ATOM   1565  N   GLY A 237      37.524  -0.158  17.063  1.00 42.18           N  
ATOM   1566  CA  GLY A 237      38.098   0.900  16.245  1.00 47.01           C  
ATOM   1567  C   GLY A 237      37.115   1.775  15.490  1.00 48.16           C  
ATOM   1568  O   GLY A 237      37.530   2.763  14.859  1.00 47.69           O  
ATOM   1569  N   HIS A 238      35.829   1.471  15.526  1.00 40.35           N  
ATOM   1570  CA  HIS A 238      34.887   2.247  14.740  1.00 56.11           C  
ATOM   1571  C   HIS A 238      33.659   2.593  15.583  1.00 51.77           C  
ATOM   1572  O   HIS A 238      33.426   2.029  16.658  1.00 53.45           O  
ATOM   1573  CB  HIS A 238      34.536   1.495  13.436  1.00 52.43           C  
ATOM   1574  CG  HIS A 238      35.739   1.177  12.594  1.00 50.53           C  
ATOM   1575  CD2 HIS A 238      36.256   1.794  11.502  1.00 48.90           C  
ATOM   1576  ND1 HIS A 238      36.601   0.138  12.881  1.00 50.73           N  
ATOM   1577  CE1 HIS A 238      37.579   0.113  11.991  1.00 43.36           C  
ATOM   1578  NE2 HIS A 238      37.395   1.111  11.145  1.00 44.13           N  
ATOM   1579  N   ARG A 239      32.897   3.570  15.099  1.00 46.09           N  
ATOM   1580  CA  ARG A 239      31.706   4.052  15.783  1.00 44.88           C  
ATOM   1581  C   ARG A 239      30.761   4.640  14.742  1.00 46.36           C  
ATOM   1582  O   ARG A 239      31.193   5.127  13.695  1.00 50.98           O  
ATOM   1583  CB  ARG A 239      32.061   5.091  16.854  1.00 38.86           C  
ATOM   1584  CG  ARG A 239      32.616   6.392  16.285  1.00 45.64           C  
ATOM   1585  CD  ARG A 239      33.708   7.028  17.164  1.00 48.33           C  
ATOM   1586  NE  ARG A 239      34.900   6.194  17.265  1.00 54.55           N  
ATOM   1587  CZ  ARG A 239      35.763   6.014  16.276  1.00 57.56           C  
ATOM   1588  NH1 ARG A 239      35.608   6.612  15.103  1.00 59.81           N1+
ATOM   1589  NH2 ARG A 239      36.805   5.210  16.466  1.00 45.56           N  
ATOM   1590  N   TRP A 240      29.465   4.571  15.028  1.00 47.26           N  
ATOM   1591  CA  TRP A 240      28.443   5.136  14.155  1.00 42.70           C  
ATOM   1592  C   TRP A 240      27.421   5.899  15.002  1.00 43.99           C  
ATOM   1593  O   TRP A 240      27.476   5.914  16.240  1.00 39.92           O  
ATOM   1594  CB  TRP A 240      27.773   4.033  13.323  1.00 43.80           C  
ATOM   1595  CG  TRP A 240      27.150   2.980  14.194  1.00 45.08           C  
ATOM   1596  CD1 TRP A 240      25.841   2.885  14.544  1.00 46.44           C  
ATOM   1597  CD2 TRP A 240      27.821   1.901  14.854  1.00 36.83           C  
ATOM   1598  CE2 TRP A 240      26.845   1.179  15.575  1.00 43.68           C  
ATOM   1599  CE3 TRP A 240      29.146   1.468  14.895  1.00 36.60           C  
ATOM   1600  NE1 TRP A 240      25.643   1.800  15.368  1.00 51.11           N  
ATOM   1601  CZ2 TRP A 240      27.154   0.045  16.331  1.00 40.00           C  
ATOM   1602  CZ3 TRP A 240      29.450   0.338  15.649  1.00 42.81           C  
ATOM   1603  CH2 TRP A 240      28.458  -0.358  16.356  1.00 37.22           C  
ATOM   1604  N   ALA A 241      26.469   6.535  14.333  1.00 40.62           N  
ATOM   1605  CA  ALA A 241      25.430   7.294  15.017  1.00 46.74           C  
ATOM   1606  C   ALA A 241      24.197   6.418  15.179  1.00 47.00           C  
ATOM   1607  O   ALA A 241      23.702   5.856  14.202  1.00 51.08           O  
ATOM   1608  CB  ALA A 241      25.085   8.569  14.250  1.00 38.05           C  
ATOM   1609  N   ASP A 242      23.719   6.280  16.418  1.00 49.93           N  
ATOM   1610  CA  ASP A 242      22.495   5.520  16.640  1.00 43.07           C  
ATOM   1611  C   ASP A 242      21.263   6.245  16.104  1.00 43.27           C  
ATOM   1612  O   ASP A 242      20.370   6.588  16.873  1.00 54.38           O  
ATOM   1613  CB  ASP A 242      22.292   5.215  18.120  1.00 36.07           C  
ATOM   1614  CG  ASP A 242      21.346   4.061  18.335  1.00 41.69           C  
ATOM   1615  OD1 ASP A 242      21.163   3.310  17.377  1.00 55.33           O  
ATOM   1616  OD2 ASP A 242      20.776   3.896  19.433  1.00 62.02           O1-
ATOM   1617  N   ASN A 243      21.187   6.457  14.794  1.00 41.44           N  
ATOM   1618  CA  ASN A 243      19.976   6.954  14.168  1.00 43.29           C  
ATOM   1619  C   ASN A 243      19.617   6.135  12.923  1.00 57.44           C  
ATOM   1620  O   ASN A 243      20.163   5.046  12.707  1.00 56.57           O  
ATOM   1621  CB  ASN A 243      20.158   8.417  13.819  1.00 49.91           C  
ATOM   1622  CG  ASN A 243      21.374   8.653  12.995  1.00 47.77           C  
ATOM   1623  ND2 ASN A 243      21.895   9.866  13.057  1.00 43.87           N  
ATOM   1624  OD1 ASN A 243      21.843   7.762  12.293  1.00 51.76           O  
ATOM   1625  N   ARG A 244      18.715   6.651  12.086  1.00 49.07           N  
ATOM   1626  CA  ARG A 244      18.266   5.857  10.956  1.00 56.47           C  
ATOM   1627  C   ARG A 244      19.432   5.394  10.096  1.00 50.34           C  
ATOM   1628  O   ARG A 244      19.470   4.233   9.676  1.00 56.47           O  
ATOM   1629  CB  ARG A 244      17.286   6.632  10.082  1.00 50.23           C  
ATOM   1630  CG  ARG A 244      17.300   6.089   8.652  1.00 37.68           C  
ATOM   1631  CD  ARG A 244      16.242   6.728   7.801  1.00 38.22           C  
ATOM   1632  NE  ARG A 244      16.671   8.016   7.268  1.00 39.81           N  
ATOM   1633  CZ  ARG A 244      17.323   8.177   6.121  1.00 44.83           C  
ATOM   1634  NH1 ARG A 244      17.710   7.149   5.384  1.00 49.93           N1+
ATOM   1635  NH2 ARG A 244      17.588   9.400   5.697  1.00 45.23           N  
ATOM   1636  N   THR A 245      20.386   6.282   9.814  1.00 44.42           N  
ATOM   1637  CA  THR A 245      21.427   6.021   8.825  1.00 47.87           C  
ATOM   1638  C   THR A 245      22.801   5.731   9.406  1.00 48.81           C  
ATOM   1639  O   THR A 245      23.727   5.456   8.640  1.00 50.14           O  
ATOM   1640  CB  THR A 245      21.562   7.215   7.900  1.00 47.31           C  
ATOM   1641  CG2 THR A 245      20.214   7.586   7.332  1.00 42.90           C  
ATOM   1642  OG1 THR A 245      22.099   8.308   8.656  1.00 46.31           O  
ATOM   1643  N   GLY A 246      22.970   5.804  10.723  1.00 53.29           N  
ATOM   1644  CA  GLY A 246      24.292   5.651  11.297  1.00 51.86           C  
ATOM   1645  C   GLY A 246      25.208   6.824  11.051  1.00 48.93           C  
ATOM   1646  O   GLY A 246      26.391   6.765  11.404  1.00 56.25           O  
ATOM   1647  N   ILE A 247      24.695   7.892  10.459  1.00 45.95           N  
ATOM   1648  CA  ILE A 247      25.502   9.034  10.067  1.00 53.87           C  
ATOM   1649  C   ILE A 247      24.842  10.302  10.585  1.00 57.11           C  
ATOM   1650  O   ILE A 247      23.613  10.422  10.568  1.00 60.39           O  
ATOM   1651  CB  ILE A 247      25.676   9.072   8.538  1.00 44.81           C  
ATOM   1652  CG1 ILE A 247      26.754   8.078   8.160  1.00 50.03           C  
ATOM   1653  CG2 ILE A 247      26.064  10.432   8.080  1.00 51.86           C  
ATOM   1654  CD1 ILE A 247      26.599   7.573   6.779  1.00 71.09           C  
ATOM   1655  N   LEU A 248      25.661  11.242  11.059  1.00 56.08           N  
ATOM   1656  CA  LEU A 248      25.156  12.515  11.559  1.00 55.60           C  
ATOM   1657  C   LEU A 248      24.949  13.478  10.399  1.00 62.89           C  
ATOM   1658  O   LEU A 248      25.828  13.624   9.540  1.00 52.87           O  
ATOM   1659  CB  LEU A 248      26.134  13.118  12.565  1.00 46.00           C  
ATOM   1660  CG  LEU A 248      26.394  12.265  13.796  1.00 45.51           C  
ATOM   1661  CD1 LEU A 248      27.713  12.692  14.423  1.00 51.57           C  
ATOM   1662  CD2 LEU A 248      25.235  12.316  14.798  1.00 36.57           C  
ATOM   1663  N   THR A 249      23.780  14.129  10.370  1.00 70.08           N  
ATOM   1664  CA  THR A 249      23.468  15.059   9.282  1.00 54.12           C  
ATOM   1665  C   THR A 249      24.453  16.224   9.262  1.00 61.50           C  
ATOM   1666  O   THR A 249      24.907  16.667   8.198  1.00 65.26           O  
ATOM   1667  CB  THR A 249      22.039  15.550   9.453  1.00 55.94           C  
ATOM   1668  CG2 THR A 249      21.216  14.492  10.194  1.00 62.27           C  
ATOM   1669  OG1 THR A 249      22.056  16.720  10.273  1.00 95.43           O  
ATOM   1670  N   GLY A 250      24.801  16.719  10.438  1.00 74.02           N  
ATOM   1671  CA  GLY A 250      25.797  17.738  10.608  1.00 58.12           C  
ATOM   1672  C   GLY A 250      25.880  18.077  12.082  1.00 62.32           C  
ATOM   1673  O   GLY A 250      25.511  17.275  12.952  1.00 61.68           O  
ATOM   1674  N   PRO A 251      26.325  19.295  12.396  1.00 68.30           N  
ATOM   1675  CA  PRO A 251      26.569  19.659  13.796  1.00 54.98           C  
ATOM   1676  C   PRO A 251      25.336  19.761  14.684  1.00 60.21           C  
ATOM   1677  O   PRO A 251      25.501  20.028  15.875  1.00 67.67           O  
ATOM   1678  CB  PRO A 251      27.267  21.008  13.670  1.00 45.16           C  
ATOM   1679  CG  PRO A 251      26.803  21.541  12.379  1.00 67.48           C  
ATOM   1680  CD  PRO A 251      26.736  20.366  11.475  1.00 70.16           C  
ATOM   1681  N   ASP A 252      24.112  19.538  14.207  1.00 68.71           N  
ATOM   1682  CA  ASP A 252      22.967  19.647  15.106  1.00 59.99           C  
ATOM   1683  C   ASP A 252      22.310  18.316  15.447  1.00 65.95           C  
ATOM   1684  O   ASP A 252      21.430  18.283  16.310  1.00 66.21           O  
ATOM   1685  CB  ASP A 252      21.931  20.612  14.521  1.00 64.00           C  
ATOM   1686  CG  ASP A 252      22.506  21.998  14.318  1.00 82.37           C  
ATOM   1687  OD1 ASP A 252      23.134  22.512  15.262  1.00 75.58           O  
ATOM   1688  OD2 ASP A 252      22.373  22.559  13.210  1.00 93.18           O1-
ATOM   1689  N   ASP A 253      22.735  17.227  14.837  1.00 72.76           N  
ATOM   1690  CA  ASP A 253      22.167  15.907  15.070  1.00 56.99           C  
ATOM   1691  C   ASP A 253      22.414  15.467  16.513  1.00 57.59           C  
ATOM   1692  O   ASP A 253      23.564  15.205  16.898  1.00 67.67           O  
ATOM   1693  CB  ASP A 253      22.787  14.941  14.062  1.00 70.23           C  
ATOM   1694  CG  ASP A 253      21.992  13.678  13.882  1.00 80.66           C  
ATOM   1695  OD1 ASP A 253      21.507  13.103  14.910  1.00 49.78           O  
ATOM   1696  OD2 ASP A 253      21.883  13.288  12.682  1.00 72.75           O1-
ATOM   1697  N   PRO A 254      21.374  15.376  17.343  1.00 53.62           N  
ATOM   1698  CA  PRO A 254      21.584  15.018  18.762  1.00 52.40           C  
ATOM   1699  C   PRO A 254      21.875  13.551  18.984  1.00 58.80           C  
ATOM   1700  O   PRO A 254      22.048  13.105  20.130  1.00 49.54           O  
ATOM   1701  CB  PRO A 254      20.261  15.411  19.425  1.00 41.37           C  
ATOM   1702  CG  PRO A 254      19.264  15.258  18.323  1.00 63.29           C  
ATOM   1703  CD  PRO A 254      19.967  15.680  17.045  1.00 55.88           C  
ATOM   1704  N   SER A 255      21.966  12.810  17.883  1.00 53.32           N  
ATOM   1705  CA  SER A 255      21.988  11.361  17.969  1.00 57.80           C  
ATOM   1706  C   SER A 255      23.215  10.924  18.746  1.00 53.53           C  
ATOM   1707  O   SER A 255      24.315  11.431  18.516  1.00 52.61           O  
ATOM   1708  CB  SER A 255      21.998  10.768  16.572  1.00 55.52           C  
ATOM   1709  OG  SER A 255      20.804  11.132  15.892  1.00 65.77           O  
ATOM   1710  N   ARG A 256      23.007  10.043  19.714  1.00 46.86           N  
ATOM   1711  CA  ARG A 256      24.113   9.385  20.384  1.00 46.57           C  
ATOM   1712  C   ARG A 256      25.076   8.800  19.357  1.00 48.37           C  
ATOM   1713  O   ARG A 256      24.670   8.341  18.289  1.00 51.86           O  
ATOM   1714  CB  ARG A 256      23.565   8.280  21.290  1.00 43.37           C  
ATOM   1715  CG  ARG A 256      24.626   7.605  22.116  1.00 62.57           C  
ATOM   1716  CD  ARG A 256      24.216   7.451  23.589  1.00 73.38           C  
ATOM   1717  NE  ARG A 256      23.168   6.454  23.744  1.00 89.99           N  
ATOM   1718  CZ  ARG A 256      21.947   6.714  24.185  1.00 63.00           C  
ATOM   1719  NH1 ARG A 256      21.602   7.922  24.585  1.00 54.21           N1+
ATOM   1720  NH2 ARG A 256      21.048   5.734  24.219  1.00 80.41           N  
ATOM   1721  N   VAL A 257      26.365   8.800  19.681  1.00 50.20           N  
ATOM   1722  CA  VAL A 257      27.371   8.105  18.883  1.00 43.75           C  
ATOM   1723  C   VAL A 257      27.891   6.926  19.701  1.00 45.15           C  
ATOM   1724  O   VAL A 257      28.245   7.080  20.875  1.00 48.93           O  
ATOM   1725  CB  VAL A 257      28.499   9.056  18.460  1.00 32.97           C  
ATOM   1726  CG1 VAL A 257      29.717   8.267  18.038  1.00 36.81           C  
ATOM   1727  CG2 VAL A 257      28.014   9.925  17.331  1.00 34.31           C  
ATOM   1728  N   ILE A 258      27.902   5.742  19.098  1.00 42.00           N  
ATOM   1729  CA  ILE A 258      28.042   4.492  19.836  1.00 46.38           C  
ATOM   1730  C   ILE A 258      28.963   3.566  19.061  1.00 54.32           C  
ATOM   1731  O   ILE A 258      29.266   3.784  17.883  1.00 53.59           O  
ATOM   1732  CB  ILE A 258      26.691   3.784  20.088  1.00 43.24           C  
ATOM   1733  CG1 ILE A 258      26.012   3.422  18.766  1.00 41.89           C  
ATOM   1734  CG2 ILE A 258      25.754   4.670  20.894  1.00 51.14           C  
ATOM   1735  CD1 ILE A 258      24.920   2.396  18.912  1.00 45.27           C  
ATOM   1736  N   ASP A 259      29.411   2.521  19.750  1.00 44.92           N  
ATOM   1737  CA  ASP A 259      30.151   1.451  19.095  1.00 47.20           C  
ATOM   1738  C   ASP A 259      29.661   0.114  19.630  1.00 45.21           C  
ATOM   1739  O   ASP A 259      30.263  -0.931  19.349  1.00 42.34           O  
ATOM   1740  CB  ASP A 259      31.674   1.637  19.275  1.00 46.17           C  
ATOM   1741  CG  ASP A 259      32.163   1.228  20.649  1.00 49.24           C  
ATOM   1742  OD1 ASP A 259      31.326   1.054  21.562  1.00 52.64           O  
ATOM   1743  OD2 ASP A 259      33.393   1.070  20.815  1.00 46.93           O1-
ATOM   1744  N   ASN A 260      28.568   0.132  20.374  1.00 44.07           N  
ATOM   1745  CA  ASN A 260      27.977  -1.052  20.967  1.00 46.66           C  
ATOM   1746  C   ASN A 260      26.479  -0.793  20.957  1.00 53.96           C  
ATOM   1747  O   ASN A 260      26.027   0.217  21.508  1.00 52.49           O  
ATOM   1748  CB  ASN A 260      28.529  -1.252  22.380  1.00 45.79           C  
ATOM   1749  CG  ASN A 260      28.167  -2.586  22.973  1.00 55.46           C  
ATOM   1750  ND2 ASN A 260      26.949  -2.693  23.494  1.00 56.61           N  
ATOM   1751  OD1 ASN A 260      28.982  -3.509  22.991  1.00 59.17           O  
ATOM   1752  N   LYS A 261      25.719  -1.641  20.267  1.00 55.92           N  
ATOM   1753  CA  LYS A 261      24.273  -1.482  20.163  1.00 49.30           C  
ATOM   1754  C   LYS A 261      23.600  -2.777  20.585  1.00 50.81           C  
ATOM   1755  O   LYS A 261      23.985  -3.865  20.146  1.00 45.08           O  
ATOM   1756  CB  LYS A 261      23.826  -1.086  18.749  1.00 41.13           C  
ATOM   1757  CG  LYS A 261      22.299  -1.130  18.542  1.00 42.79           C  
ATOM   1758  CD  LYS A 261      21.741   0.073  17.767  1.00 52.53           C  
ATOM   1759  CE  LYS A 261      20.203   0.279  17.996  1.00 49.53           C  
ATOM   1760  NZ  LYS A 261      19.775   1.219  19.106  1.00 46.51           N1+
ATOM   1761  N   ILE A 262      22.623  -2.653  21.451  1.00 54.40           N  
ATOM   1762  CA  ILE A 262      21.814  -3.785  21.869  1.00 51.55           C  
ATOM   1763  C   ILE A 262      20.815  -4.100  20.765  1.00 58.43           C  
ATOM   1764  O   ILE A 262      20.307  -3.194  20.092  1.00 56.62           O  
ATOM   1765  CB  ILE A 262      21.126  -3.443  23.199  1.00 51.72           C  
ATOM   1766  CG1 ILE A 262      20.494  -4.665  23.833  1.00 44.94           C  
ATOM   1767  CG2 ILE A 262      20.112  -2.314  23.003  1.00 58.90           C  
ATOM   1768  CD1 ILE A 262      19.794  -4.283  25.086  1.00 48.45           C  
ATOM   1769  N   THR A 263      20.531  -5.384  20.559  1.00 57.49           N  
ATOM   1770  CA  THR A 263      19.748  -5.790  19.396  1.00 54.19           C  
ATOM   1771  C   THR A 263      18.966  -7.059  19.711  1.00 60.12           C  
ATOM   1772  O   THR A 263      19.544  -8.046  20.178  1.00 58.53           O  
ATOM   1773  CB  THR A 263      20.665  -6.009  18.185  1.00 47.77           C  
ATOM   1774  CG2 THR A 263      21.733  -7.022  18.512  1.00 46.72           C  
ATOM   1775  OG1 THR A 263      19.905  -6.478  17.064  1.00 65.55           O  
ATOM   1776  N   GLY A 264      17.656  -7.033  19.455  1.00 57.70           N  
ATOM   1777  CA  GLY A 264      16.808  -8.170  19.737  1.00 44.28           C  
ATOM   1778  C   GLY A 264      16.256  -8.785  18.470  1.00 54.17           C  
ATOM   1779  O   GLY A 264      16.448  -8.254  17.370  1.00 46.57           O  
ATOM   1780  N   PRO A 265      15.564  -9.918  18.599  1.00 54.56           N  
ATOM   1781  CA  PRO A 265      15.011 -10.603  17.422  1.00 51.62           C  
ATOM   1782  C   PRO A 265      14.186  -9.683  16.529  1.00 55.15           C  
ATOM   1783  O   PRO A 265      13.326  -8.932  17.001  1.00 48.11           O  
ATOM   1784  CB  PRO A 265      14.154 -11.706  18.045  1.00 39.48           C  
ATOM   1785  CG  PRO A 265      14.893 -12.048  19.274  1.00 45.15           C  
ATOM   1786  CD  PRO A 265      15.398 -10.730  19.814  1.00 48.84           C  
ATOM   1787  N   ALA A 266      14.454  -9.766  15.219  1.00 50.13           N  
ATOM   1788  CA  ALA A 266      13.867  -8.969  14.136  1.00 50.87           C  
ATOM   1789  C   ALA A 266      14.228  -7.494  14.214  1.00 51.98           C  
ATOM   1790  O   ALA A 266      13.689  -6.680  13.441  1.00 56.69           O  
ATOM   1791  CB  ALA A 266      12.347  -9.102  14.054  1.00 57.46           C  
ATOM   1792  N   ASP A 267      15.130  -7.122  15.112  1.00 56.11           N  
ATOM   1793  CA  ASP A 267      15.711  -5.792  15.091  1.00 46.60           C  
ATOM   1794  C   ASP A 267      16.656  -5.646  13.901  1.00 45.69           C  
ATOM   1795  O   ASP A 267      17.374  -6.582  13.524  1.00 57.96           O  
ATOM   1796  CB  ASP A 267      16.446  -5.545  16.404  1.00 42.57           C  
ATOM   1797  CG  ASP A 267      15.692  -4.634  17.316  1.00 58.86           C  
ATOM   1798  OD1 ASP A 267      14.792  -3.913  16.809  1.00 61.84           O  
ATOM   1799  OD2 ASP A 267      16.017  -4.638  18.528  1.00 51.78           O1-
ATOM   1800  N   SER A 268      16.656  -4.467  13.300  1.00 29.70           N  
ATOM   1801  CA  SER A 268      17.527  -4.252  12.156  1.00 38.01           C  
ATOM   1802  C   SER A 268      17.959  -2.788  12.098  1.00 41.53           C  
ATOM   1803  O   SER A 268      17.128  -1.873  12.122  1.00 40.90           O  
ATOM   1804  CB  SER A 268      16.828  -4.707  10.854  1.00 43.80           C  
ATOM   1805  OG  SER A 268      15.881  -3.767  10.356  1.00 40.22           O  
ATOM   1806  N   PHE A 269      19.269  -2.567  12.054  1.00 43.76           N  
ATOM   1807  CA  PHE A 269      19.804  -1.224  11.885  1.00 49.94           C  
ATOM   1808  C   PHE A 269      20.965  -1.272  10.903  1.00 44.74           C  
ATOM   1809  O   PHE A 269      21.425  -2.345  10.502  1.00 47.80           O  
ATOM   1810  CB  PHE A 269      20.236  -0.629  13.226  1.00 46.47           C  
ATOM   1811  CG  PHE A 269      21.465  -1.266  13.807  1.00 40.61           C  
ATOM   1812  CD1 PHE A 269      21.413  -2.515  14.366  1.00 35.29           C  
ATOM   1813  CD2 PHE A 269      22.671  -0.598  13.793  1.00 51.53           C  
ATOM   1814  CE1 PHE A 269      22.536  -3.094  14.898  1.00 38.44           C  
ATOM   1815  CE2 PHE A 269      23.788  -1.168  14.328  1.00 46.52           C  
ATOM   1816  CZ  PHE A 269      23.721  -2.421  14.875  1.00 46.43           C  
ATOM   1817  N   GLY A 270      21.421  -0.087  10.494  1.00 50.67           N  
ATOM   1818  CA  GLY A 270      22.532   0.031   9.571  1.00 45.86           C  
ATOM   1819  C   GLY A 270      23.373   1.251   9.887  1.00 52.78           C  
ATOM   1820  O   GLY A 270      22.991   2.126  10.675  1.00 61.31           O  
ATOM   1821  N   PHE A 271      24.553   1.284   9.275  1.00 45.19           N  
ATOM   1822  CA  PHE A 271      25.432   2.440   9.388  1.00 47.32           C  
ATOM   1823  C   PHE A 271      26.504   2.384   8.307  1.00 54.95           C  
ATOM   1824  O   PHE A 271      26.712   1.366   7.633  1.00 44.83           O  
ATOM   1825  CB  PHE A 271      26.078   2.527  10.772  1.00 40.49           C  
ATOM   1826  CG  PHE A 271      26.893   1.317  11.149  1.00 39.24           C  
ATOM   1827  CD1 PHE A 271      28.219   1.208  10.776  1.00 40.52           C  
ATOM   1828  CD2 PHE A 271      26.341   0.304  11.916  1.00 45.04           C  
ATOM   1829  CE1 PHE A 271      28.989   0.095  11.146  1.00 44.03           C  
ATOM   1830  CE2 PHE A 271      27.103  -0.808  12.293  1.00 52.61           C  
ATOM   1831  CZ  PHE A 271      28.435  -0.910  11.903  1.00 48.61           C  
ATOM   1832  N   GLN A 272      27.187   3.508   8.153  1.00 47.99           N  
ATOM   1833  CA  GLN A 272      28.395   3.568   7.360  1.00 43.46           C  
ATOM   1834  C   GLN A 272      29.556   4.029   8.237  1.00 43.76           C  
ATOM   1835  O   GLN A 272      29.383   4.846   9.147  1.00 43.79           O  
ATOM   1836  CB  GLN A 272      28.195   4.491   6.159  1.00 37.40           C  
ATOM   1837  CG  GLN A 272      26.996   4.105   5.319  1.00 44.47           C  
ATOM   1838  CD  GLN A 272      26.861   4.947   4.057  1.00 56.30           C  
ATOM   1839  NE2 GLN A 272      25.970   4.525   3.155  1.00 52.01           N  
ATOM   1840  OE1 GLN A 272      27.542   5.968   3.897  1.00 56.20           O  
ATOM   1841  N   ILE A 273      30.737   3.488   7.960  1.00 42.66           N  
ATOM   1842  CA  ILE A 273      31.981   3.939   8.557  1.00 39.65           C  
ATOM   1843  C   ILE A 273      33.021   4.156   7.466  1.00 41.32           C  
ATOM   1844  O   ILE A 273      32.939   3.594   6.373  1.00 51.52           O  
ATOM   1845  CB  ILE A 273      32.489   2.917   9.564  1.00 43.96           C  
ATOM   1846  CG1 ILE A 273      32.558   1.565   8.865  1.00 38.58           C  
ATOM   1847  CG2 ILE A 273      31.552   2.862  10.736  1.00 32.38           C  
ATOM   1848  CD1 ILE A 273      32.817   0.447   9.818  1.00 47.94           C  
ATOM   1849  N   ILE A 274      34.019   4.975   7.775  1.00 37.82           N  
ATOM   1850  CA  ILE A 274      35.219   5.054   6.948  1.00 42.42           C  
ATOM   1851  C   ILE A 274      36.207   4.036   7.493  1.00 42.60           C  
ATOM   1852  O   ILE A 274      36.634   4.136   8.644  1.00 40.77           O  
ATOM   1853  CB  ILE A 274      35.834   6.461   6.951  1.00 32.98           C  
ATOM   1854  CG1 ILE A 274      34.846   7.514   6.444  1.00 31.81           C  
ATOM   1855  CG2 ILE A 274      37.034   6.463   6.069  1.00 43.81           C  
ATOM   1856  CD1 ILE A 274      34.070   7.100   5.187  1.00 35.41           C  
ATOM   1857  N   ALA A 275      36.565   3.049   6.688  1.00 41.24           N  
ATOM   1858  CA  ALA A 275      37.413   1.993   7.212  1.00 39.15           C  
ATOM   1859  C   ALA A 275      38.708   2.585   7.765  1.00 48.50           C  
ATOM   1860  O   ALA A 275      39.402   3.348   7.082  1.00 43.10           O  
ATOM   1861  CB  ALA A 275      37.694   0.964   6.121  1.00 49.70           C  
ATOM   1862  N   GLY A 276      39.003   2.269   9.030  1.00 42.79           N  
ATOM   1863  CA  GLY A 276      40.219   2.712   9.689  1.00 42.72           C  
ATOM   1864  C   GLY A 276      40.378   4.214   9.877  1.00 56.77           C  
ATOM   1865  O   GLY A 276      41.473   4.689  10.210  1.00 54.26           O  
ATOM   1866  N   GLU A 277      39.307   4.976   9.655  1.00 46.06           N  
ATOM   1867  CA  GLU A 277      39.344   6.417   9.884  1.00 52.31           C  
ATOM   1868  C   GLU A 277      39.836   6.730  11.291  1.00 54.66           C  
ATOM   1869  O   GLU A 277      39.214   6.336  12.291  1.00 49.58           O  
ATOM   1870  CB  GLU A 277      37.957   7.027   9.661  1.00 39.83           C  
ATOM   1871  CG  GLU A 277      37.954   8.534   9.687  1.00 42.38           C  
ATOM   1872  CD  GLU A 277      36.603   9.114   9.381  1.00 51.04           C  
ATOM   1873  OE1 GLU A 277      35.615   8.633   9.968  1.00 55.27           O  
ATOM   1874  OE2 GLU A 277      36.528  10.045   8.550  1.00 53.75           O1-
ATOM   1875  N   GLY A 278      40.956   7.441  11.360  1.00 45.32           N  
ATOM   1876  CA  GLY A 278      41.520   7.786  12.640  1.00 42.44           C  
ATOM   1877  C   GLY A 278      42.197   6.667  13.401  1.00 37.56           C  
ATOM   1878  O   GLY A 278      42.658   6.898  14.517  1.00 58.68           O  
ATOM   1879  N   VAL A 279      42.304   5.467  12.848  1.00 43.67           N  
ATOM   1880  CA  VAL A 279      42.828   4.358  13.639  1.00 51.98           C  
ATOM   1881  C   VAL A 279      43.766   3.496  12.808  1.00 60.28           C  
ATOM   1882  O   VAL A 279      44.428   2.592  13.337  1.00 50.54           O  
ATOM   1883  CB  VAL A 279      41.673   3.523  14.214  1.00 40.69           C  
ATOM   1884  CG1 VAL A 279      40.975   4.300  15.293  1.00 41.80           C  
ATOM   1885  CG2 VAL A 279      40.685   3.189  13.116  1.00 40.68           C  
ATOM   1886  N   GLY A 280      43.807   3.756  11.497  1.00 53.20           N  
ATOM   1887  CA  GLY A 280      44.627   2.988  10.588  1.00 48.17           C  
ATOM   1888  C   GLY A 280      44.174   1.549  10.391  1.00 49.83           C  
ATOM   1889  O   GLY A 280      43.144   1.098  10.895  1.00 44.94           O  
ATOM   1890  N   ALA A 281      44.998   0.819   9.642  1.00 48.01           N  
ATOM   1891  CA  ALA A 281      44.660  -0.530   9.234  1.00 44.63           C  
ATOM   1892  C   ALA A 281      44.858  -1.516  10.379  1.00 45.65           C  
ATOM   1893  O   ALA A 281      45.598  -1.271  11.330  1.00 48.67           O  
ATOM   1894  CB  ALA A 281      45.496  -0.947   8.024  1.00 43.88           C  
ATOM   1895  N   GLY A 282      44.179  -2.647  10.276  1.00 56.89           N  
ATOM   1896  CA  GLY A 282      44.281  -3.676  11.290  1.00 44.62           C  
ATOM   1897  C   GLY A 282      43.202  -4.714  11.101  1.00 53.85           C  
ATOM   1898  O   GLY A 282      42.258  -4.540  10.318  1.00 49.27           O  
ATOM   1899  N   ALA A 283      43.387  -5.829  11.814  1.00 49.85           N  
ATOM   1900  CA  ALA A 283      42.350  -6.842  11.979  1.00 41.79           C  
ATOM   1901  C   ALA A 283      41.465  -6.380  13.120  1.00 52.87           C  
ATOM   1902  O   ALA A 283      41.756  -6.599  14.299  1.00 54.56           O  
ATOM   1903  CB  ALA A 283      42.945  -8.214  12.246  1.00 49.58           C  
ATOM   1904  N   TRP A 284      40.382  -5.697  12.752  1.00 53.20           N  
ATOM   1905  CA  TRP A 284      39.488  -5.054  13.704  1.00 40.21           C  
ATOM   1906  C   TRP A 284      38.369  -6.027  14.050  1.00 53.13           C  
ATOM   1907  O   TRP A 284      37.525  -6.357  13.206  1.00 47.66           O  
ATOM   1908  CB  TRP A 284      38.936  -3.767  13.117  1.00 44.02           C  
ATOM   1909  CG  TRP A 284      39.956  -2.708  12.937  1.00 44.24           C  
ATOM   1910  CD1 TRP A 284      40.467  -2.256  11.758  1.00 56.44           C  
ATOM   1911  CD2 TRP A 284      40.584  -1.942  13.968  1.00 58.01           C  
ATOM   1912  CE2 TRP A 284      41.470  -1.039  13.336  1.00 55.90           C  
ATOM   1913  CE3 TRP A 284      40.482  -1.925  15.364  1.00 52.92           C  
ATOM   1914  NE1 TRP A 284      41.378  -1.252  11.986  1.00 52.96           N  
ATOM   1915  CZ2 TRP A 284      42.247  -0.129  14.051  1.00 47.01           C  
ATOM   1916  CZ3 TRP A 284      41.247  -1.023  16.069  1.00 49.43           C  
ATOM   1917  CH2 TRP A 284      42.119  -0.136  15.412  1.00 53.19           C  
ATOM   1918  N   MET A 285      38.383  -6.505  15.283  1.00 49.86           N  
ATOM   1919  CA  MET A 285      37.395  -7.466  15.729  1.00 39.90           C  
ATOM   1920  C   MET A 285      36.006  -6.832  15.772  1.00 46.96           C  
ATOM   1921  O   MET A 285      35.848  -5.658  16.128  1.00 47.55           O  
ATOM   1922  CB  MET A 285      37.806  -7.953  17.103  1.00 42.11           C  
ATOM   1923  CG  MET A 285      37.270  -9.277  17.545  1.00 60.63           C  
ATOM   1924  SD  MET A 285      38.145  -9.661  19.081  1.00 86.03           S  
ATOM   1925  CE  MET A 285      39.756  -8.943  18.707  1.00 36.26           C  
ATOM   1926  N   TYR A 286      34.995  -7.605  15.384  1.00 41.53           N  
ATOM   1927  CA  TYR A 286      33.605  -7.292  15.703  1.00 44.07           C  
ATOM   1928  C   TYR A 286      32.985  -8.552  16.277  1.00 49.52           C  
ATOM   1929  O   TYR A 286      33.407  -9.664  15.956  1.00 57.44           O  
ATOM   1930  CB  TYR A 286      32.780  -6.809  14.486  1.00 46.92           C  
ATOM   1931  CG  TYR A 286      32.281  -7.933  13.583  1.00 56.57           C  
ATOM   1932  CD1 TYR A 286      33.047  -8.384  12.508  1.00 46.59           C  
ATOM   1933  CD2 TYR A 286      31.054  -8.542  13.805  1.00 44.40           C  
ATOM   1934  CE1 TYR A 286      32.610  -9.401  11.687  1.00 42.97           C  
ATOM   1935  CE2 TYR A 286      30.613  -9.565  12.990  1.00 53.06           C  
ATOM   1936  CZ  TYR A 286      31.393  -9.991  11.932  1.00 58.78           C  
ATOM   1937  OH  TYR A 286      30.942 -11.012  11.121  1.00 53.14           O  
ATOM   1938  N   HIS A 287      31.994  -8.381  17.140  1.00 49.32           N  
ATOM   1939  CA  HIS A 287      31.482  -9.534  17.861  1.00 48.70           C  
ATOM   1940  C   HIS A 287      30.260  -9.123  18.667  1.00 51.65           C  
ATOM   1941  O   HIS A 287      29.982  -7.937  18.861  1.00 54.72           O  
ATOM   1942  CB  HIS A 287      32.557 -10.121  18.778  1.00 51.33           C  
ATOM   1943  CG  HIS A 287      33.083  -9.146  19.787  1.00 54.84           C  
ATOM   1944  CD2 HIS A 287      33.847  -8.038  19.640  1.00 64.68           C  
ATOM   1945  ND1 HIS A 287      32.837  -9.259  21.137  1.00 55.30           N  
ATOM   1946  CE1 HIS A 287      33.420  -8.264  21.777  1.00 51.37           C  
ATOM   1947  NE2 HIS A 287      34.039  -7.507  20.892  1.00 60.89           N  
ATOM   1948  N   CYS A 288      29.530 -10.124  19.137  1.00 56.34           N  
ATOM   1949  CA  CYS A 288      28.582  -9.873  20.202  1.00 53.76           C  
ATOM   1950  C   CYS A 288      29.357  -9.634  21.480  1.00 52.54           C  
ATOM   1951  O   CYS A 288      30.217 -10.438  21.840  1.00 66.62           O  
ATOM   1952  CB  CYS A 288      27.624 -11.042  20.384  1.00 58.83           C  
ATOM   1953  SG  CYS A 288      26.388 -10.611  21.640  1.00 64.21           S  
ATOM   1954  N   HIS A 289      29.073  -8.523  22.163  1.00 62.61           N  
ATOM   1955  CA  HIS A 289      29.809  -8.232  23.387  1.00 58.80           C  
ATOM   1956  C   HIS A 289      29.253  -8.971  24.587  1.00 59.77           C  
ATOM   1957  O   HIS A 289      29.790  -8.817  25.691  1.00 68.46           O  
ATOM   1958  CB  HIS A 289      29.852  -6.725  23.676  1.00 51.32           C  
ATOM   1959  CG  HIS A 289      31.144  -6.280  24.307  1.00 66.83           C  
ATOM   1960  CD2 HIS A 289      32.057  -5.354  23.921  1.00 64.31           C  
ATOM   1961  ND1 HIS A 289      31.632  -6.831  25.476  1.00 65.38           N  
ATOM   1962  CE1 HIS A 289      32.782  -6.258  25.788  1.00 64.40           C  
ATOM   1963  NE2 HIS A 289      33.060  -5.356  24.863  1.00 66.89           N  
ATOM   1964  N   ASN A 290      28.202  -9.765  24.404  1.00 53.60           N  
ATOM   1965  CA  ASN A 290      27.784 -10.678  25.458  1.00 58.26           C  
ATOM   1966  C   ASN A 290      28.930 -11.629  25.768  1.00 66.62           C  
ATOM   1967  O   ASN A 290      29.370 -12.380  24.893  1.00 67.24           O  
ATOM   1968  CB  ASN A 290      26.543 -11.442  25.020  1.00 60.56           C  
ATOM   1969  CG  ASN A 290      25.893 -12.186  26.152  1.00 67.25           C  
ATOM   1970  ND2 ASN A 290      24.604 -11.938  26.348  1.00 66.88           N  
ATOM   1971  OD1 ASN A 290      26.535 -12.987  26.843  1.00 69.92           O  
ATOM   1972  HA  ASN A 290      27.554 -10.187  26.261  1.00 69.92           H  
ATOM   1973  HB2 ASN A 290      25.895 -10.814  24.661  1.00 72.67           H  
ATOM   1974  HB3 ASN A 290      26.792 -12.086  24.340  1.00 72.67           H  
ATOM   1975 HD21 ASN A 290      24.192 -11.379  25.841  1.00 80.25           H  
ATOM   1976 HD22 ASN A 290      24.181 -12.335  26.982  1.00 80.25           H  
ATOM   1977  N   GLN A 291      29.437 -11.574  27.002  1.00 62.99           N  
ATOM   1978  CA  GLN A 291      30.670 -12.293  27.315  1.00 65.09           C  
ATOM   1979  C   GLN A 291      30.555 -13.776  26.959  1.00 77.08           C  
ATOM   1980  O   GLN A 291      31.446 -14.337  26.309  1.00 68.78           O  
ATOM   1981  CB  GLN A 291      31.040 -12.095  28.787  1.00 63.31           C  
ATOM   1982  CG  GLN A 291      31.659 -10.726  29.105  1.00 60.09           C  
ATOM   1983  CD  GLN A 291      32.738 -10.284  28.110  1.00 69.64           C  
ATOM   1984  NE2 GLN A 291      33.744 -11.137  27.911  1.00 65.01           N  
ATOM   1985  OE1 GLN A 291      32.682  -9.177  27.550  1.00 51.29           O  
ATOM   1986  N   SER A 292      29.455 -14.430  27.348  1.00 75.59           N  
ATOM   1987  CA  SER A 292      29.308 -15.846  27.009  1.00 80.63           C  
ATOM   1988  C   SER A 292      29.194 -16.051  25.500  1.00 70.48           C  
ATOM   1989  O   SER A 292      29.717 -17.031  24.964  1.00 70.81           O  
ATOM   1990  CB  SER A 292      28.090 -16.443  27.707  1.00 59.87           C  
ATOM   1991  OG  SER A 292      26.947 -15.722  27.326  1.00 64.59           O  
ATOM   1992  N   HIS A 293      28.514 -15.143  24.798  1.00 74.46           N  
ATOM   1993  CA  HIS A 293      28.251 -15.348  23.375  1.00 64.09           C  
ATOM   1994  C   HIS A 293      29.517 -15.207  22.537  1.00 69.36           C  
ATOM   1995  O   HIS A 293      29.734 -15.988  21.602  1.00 69.25           O  
ATOM   1996  CB  HIS A 293      27.184 -14.369  22.889  1.00 54.07           C  
ATOM   1997  CG  HIS A 293      25.848 -14.576  23.528  1.00 56.15           C  
ATOM   1998  CD2 HIS A 293      25.486 -15.277  24.627  1.00 69.83           C  
ATOM   1999  ND1 HIS A 293      24.692 -14.017  23.031  1.00 59.93           N  
ATOM   2000  CE1 HIS A 293      23.672 -14.365  23.798  1.00 69.59           C  
ATOM   2001  NE2 HIS A 293      24.128 -15.129  24.775  1.00 77.94           N  
ATOM   2002  N   SER A 294      30.348 -14.195  22.826  1.00 75.56           N  
ATOM   2003  CA  SER A 294      31.610 -14.060  22.098  1.00 70.55           C  
ATOM   2004  C   SER A 294      32.560 -15.185  22.468  1.00 71.53           C  
ATOM   2005  O   SER A 294      33.222 -15.761  21.596  1.00 74.08           O  
ATOM   2006  CB  SER A 294      32.265 -12.699  22.366  1.00 61.17           C  
ATOM   2007  OG  SER A 294      32.480 -12.481  23.753  1.00 63.81           O  
ATOM   2008  N   ASP A 295      32.637 -15.511  23.760  1.00 65.57           N  
ATOM   2009  CA  ASP A 295      33.315 -16.725  24.195  1.00 59.61           C  
ATOM   2010  C   ASP A 295      32.876 -17.933  23.364  1.00 75.70           C  
ATOM   2011  O   ASP A 295      33.706 -18.639  22.781  1.00 83.58           O  
ATOM   2012  CB  ASP A 295      33.034 -16.953  25.678  1.00 64.20           C  
ATOM   2013  CG  ASP A 295      33.916 -16.110  26.581  1.00 67.86           C  
ATOM   2014  OD1 ASP A 295      34.822 -15.402  26.075  1.00 63.58           O  
ATOM   2015  OD2 ASP A 295      33.709 -16.184  27.813  1.00 67.39           O1-
ATOM   2016  N   MET A 296      31.562 -18.176  23.286  1.00 75.98           N  
ATOM   2017  CA  MET A 296      31.021 -19.281  22.498  1.00 63.73           C  
ATOM   2018  C   MET A 296      31.269 -19.144  20.993  1.00 74.76           C  
ATOM   2019  O   MET A 296      31.072 -20.125  20.262  1.00 82.75           O  
ATOM   2020  CB  MET A 296      29.519 -19.427  22.752  1.00 63.73           C  
ATOM   2021  CG  MET A 296      29.123 -20.374  23.894  1.00 64.35           C  
ATOM   2022  SD  MET A 296      27.780 -19.686  24.886  1.00108.96           S  
ATOM   2023  CE  MET A 296      26.570 -19.341  23.599  1.00 69.83           C  
ATOM   2024  N   GLY A 297      31.675 -17.972  20.501  1.00 65.68           N  
ATOM   2025  CA  GLY A 297      32.154 -17.904  19.134  1.00 60.80           C  
ATOM   2026  C   GLY A 297      31.571 -16.859  18.204  1.00 63.36           C  
ATOM   2027  O   GLY A 297      31.979 -16.797  17.040  1.00 59.21           O  
ATOM   2028  N   MET A 298      30.640 -16.023  18.672  1.00 57.86           N  
ATOM   2029  CA  MET A 298      30.113 -14.985  17.787  1.00 57.30           C  
ATOM   2030  C   MET A 298      31.111 -13.865  17.533  1.00 53.06           C  
ATOM   2031  O   MET A 298      30.940 -12.757  18.039  1.00 50.76           O  
ATOM   2032  CB  MET A 298      28.811 -14.407  18.327  1.00 49.77           C  
ATOM   2033  CG  MET A 298      27.657 -15.365  18.174  1.00 61.96           C  
ATOM   2034  SD  MET A 298      26.138 -14.761  18.917  1.00 69.58           S  
ATOM   2035  CE  MET A 298      25.598 -13.559  17.698  1.00 62.39           C  
ATOM   2036  N   VAL A 299      32.133 -14.135  16.723  1.00 63.90           N  
ATOM   2037  CA  VAL A 299      33.184 -13.161  16.450  1.00 62.18           C  
ATOM   2038  C   VAL A 299      33.538 -13.164  14.974  1.00 54.84           C  
ATOM   2039  O   VAL A 299      33.586 -14.216  14.331  1.00 66.77           O  
ATOM   2040  CB  VAL A 299      34.447 -13.428  17.280  1.00 52.17           C  
ATOM   2041  CG1 VAL A 299      35.395 -12.239  17.130  1.00 47.82           C  
ATOM   2042  CG2 VAL A 299      34.073 -13.653  18.733  1.00 56.61           C  
ATOM   2043  N   GLY A 300      33.809 -11.971  14.450  1.00 54.98           N  
ATOM   2044  CA  GLY A 300      34.281 -11.800  13.094  1.00 52.64           C  
ATOM   2045  C   GLY A 300      35.422 -10.801  13.053  1.00 48.88           C  
ATOM   2046  O   GLY A 300      35.768 -10.176  14.056  1.00 53.31           O  
ATOM   2047  N   LEU A 301      36.000 -10.662  11.870  1.00 48.50           N  
ATOM   2048  CA  LEU A 301      37.081  -9.719  11.639  1.00 45.00           C  
ATOM   2049  C   LEU A 301      36.684  -8.744  10.542  1.00 55.59           C  
ATOM   2050  O   LEU A 301      36.201  -9.156   9.478  1.00 49.54           O  
ATOM   2051  CB  LEU A 301      38.369 -10.446  11.251  1.00 50.49           C  
ATOM   2052  CG  LEU A 301      39.064 -11.154  12.406  1.00 48.35           C  
ATOM   2053  CD1 LEU A 301      40.359 -11.661  11.913  1.00 46.95           C  
ATOM   2054  CD2 LEU A 301      39.283 -10.210  13.590  1.00 50.27           C  
ATOM   2055  N   PHE A 302      36.883  -7.458  10.809  1.00 51.34           N  
ATOM   2056  CA  PHE A 302      36.850  -6.413   9.791  1.00 43.49           C  
ATOM   2057  C   PHE A 302      38.305  -6.145   9.420  1.00 57.42           C  
ATOM   2058  O   PHE A 302      39.026  -5.455  10.149  1.00 51.27           O  
ATOM   2059  CB  PHE A 302      36.180  -5.172  10.348  1.00 41.14           C  
ATOM   2060  CG  PHE A 302      35.992  -4.085   9.359  1.00 40.08           C  
ATOM   2061  CD1 PHE A 302      35.671  -4.370   8.053  1.00 41.63           C  
ATOM   2062  CD2 PHE A 302      36.109  -2.758   9.752  1.00 35.58           C  
ATOM   2063  CE1 PHE A 302      35.472  -3.328   7.141  1.00 41.07           C  
ATOM   2064  CE2 PHE A 302      35.907  -1.728   8.857  1.00 40.21           C  
ATOM   2065  CZ  PHE A 302      35.588  -2.013   7.543  1.00 37.49           C  
ATOM   2066  N   LEU A 303      38.750  -6.724   8.309  1.00 46.88           N  
ATOM   2067  CA  LEU A 303      40.158  -6.669   7.925  1.00 47.16           C  
ATOM   2068  C   LEU A 303      40.368  -5.434   7.069  1.00 49.43           C  
ATOM   2069  O   LEU A 303      40.067  -5.435   5.873  1.00 49.89           O  
ATOM   2070  CB  LEU A 303      40.568  -7.936   7.186  1.00 45.71           C  
ATOM   2071  CG  LEU A 303      40.406  -9.204   8.010  1.00 48.77           C  
ATOM   2072  CD1 LEU A 303      40.539 -10.377   7.108  1.00 48.70           C  
ATOM   2073  CD2 LEU A 303      41.445  -9.257   9.114  1.00 46.85           C  
ATOM   2074  N   VAL A 304      40.888  -4.375   7.678  1.00 53.16           N  
ATOM   2075  CA  VAL A 304      41.156  -3.131   6.975  1.00 52.85           C  
ATOM   2076  C   VAL A 304      42.631  -3.102   6.600  1.00 51.68           C  
ATOM   2077  O   VAL A 304      43.508  -3.138   7.471  1.00 52.73           O  
ATOM   2078  CB  VAL A 304      40.759  -1.912   7.816  1.00 50.95           C  
ATOM   2079  CG1 VAL A 304      40.936  -0.659   6.998  1.00 47.19           C  
ATOM   2080  CG2 VAL A 304      39.302  -2.036   8.255  1.00 44.28           C  
ATOM   2081  N   LYS A 305      42.901  -3.031   5.303  1.00 63.10           N  
ATOM   2082  CA  LYS A 305      44.235  -3.137   4.732  1.00 63.26           C  
ATOM   2083  C   LYS A 305      44.794  -1.767   4.345  1.00 63.36           C  
ATOM   2084  O   LYS A 305      44.059  -0.799   4.108  1.00 52.41           O  
ATOM   2085  CB  LYS A 305      44.213  -4.067   3.504  1.00 55.05           C  
ATOM   2086  CG  LYS A 305      43.409  -5.363   3.687  1.00 53.62           C  
ATOM   2087  CD  LYS A 305      43.188  -6.073   2.371  1.00 50.07           C  
ATOM   2088  CE  LYS A 305      42.121  -5.364   1.548  1.00 51.94           C  
ATOM   2089  NZ  LYS A 305      41.410  -6.280   0.606  1.00 48.19           N1+
ATOM   2090  N   LYS A 306      46.121  -1.688   4.308  1.00 60.70           N  
ATOM   2091  CA  LYS A 306      46.774  -0.590   3.623  1.00 56.33           C  
ATOM   2092  C   LYS A 306      46.659  -0.830   2.126  1.00 72.21           C  
ATOM   2093  O   LYS A 306      46.240  -1.907   1.682  1.00 71.72           O  
ATOM   2094  CB  LYS A 306      48.237  -0.510   4.034  1.00 51.33           C  
ATOM   2095  CG  LYS A 306      48.501  -0.904   5.473  1.00 49.91           C  
ATOM   2096  CD  LYS A 306      49.646  -0.092   6.056  1.00 50.45           C  
ATOM   2097  CE  LYS A 306      50.855  -0.926   6.443  1.00 65.56           C  
ATOM   2098  NZ  LYS A 306      51.674  -0.168   7.449  1.00 93.48           N1+
ATOM   2099  N   PRO A 307      47.049   0.147   1.308  1.00 72.58           N  
ATOM   2100  CA  PRO A 307      47.158  -0.120  -0.141  1.00 69.26           C  
ATOM   2101  C   PRO A 307      48.107  -1.272  -0.474  1.00 82.53           C  
ATOM   2102  O   PRO A 307      47.895  -1.982  -1.469  1.00 85.75           O  
ATOM   2103  CB  PRO A 307      47.653   1.217  -0.697  1.00 70.65           C  
ATOM   2104  CG  PRO A 307      47.204   2.242   0.350  1.00 59.57           C  
ATOM   2105  CD  PRO A 307      47.316   1.551   1.660  1.00 57.61           C  
ATOM   2106  N   ASP A 308      49.136  -1.496   0.353  1.00 83.88           N  
ATOM   2107  CA  ASP A 308      49.962  -2.697   0.252  1.00 64.01           C  
ATOM   2108  C   ASP A 308      49.132  -3.965   0.193  1.00 67.32           C  
ATOM   2109  O   ASP A 308      49.639  -5.003  -0.243  1.00 76.70           O  
ATOM   2110  CB  ASP A 308      50.885  -2.823   1.468  1.00 55.16           C  
ATOM   2111  CG  ASP A 308      51.599  -1.530   1.798  1.00 93.44           C  
ATOM   2112  OD1 ASP A 308      51.441  -0.547   1.036  1.00123.40           O  
ATOM   2113  OD2 ASP A 308      52.316  -1.491   2.819  1.00159.68           O1-
ATOM   2114  N   GLY A 309      47.879  -3.916   0.643  1.00 63.61           N  
ATOM   2115  CA  GLY A 309      47.158  -5.120   0.985  1.00 56.46           C  
ATOM   2116  C   GLY A 309      47.541  -5.673   2.335  1.00 65.26           C  
ATOM   2117  O   GLY A 309      46.965  -6.679   2.772  1.00 75.69           O  
ATOM   2118  N   THR A 310      48.482  -5.033   3.016  1.00 65.03           N  
ATOM   2119  CA  THR A 310      48.968  -5.519   4.296  1.00 66.32           C  
ATOM   2120  C   THR A 310      48.038  -5.133   5.436  1.00 62.75           C  
ATOM   2121  O   THR A 310      47.451  -4.044   5.445  1.00 59.89           O  
ATOM   2122  CB  THR A 310      50.358  -4.959   4.554  1.00 64.23           C  
ATOM   2123  CG2 THR A 310      51.363  -5.868   3.929  1.00 59.88           C  
ATOM   2124  OG1 THR A 310      50.458  -3.656   3.955  1.00 64.15           O  
ATOM   2125  N   ILE A 311      47.908  -6.034   6.402  1.00 59.96           N  
ATOM   2126  CA  ILE A 311      47.154  -5.765   7.619  1.00 60.15           C  
ATOM   2127  C   ILE A 311      48.139  -5.781   8.785  1.00 63.95           C  
ATOM   2128  O   ILE A 311      48.666  -6.849   9.134  1.00 73.10           O  
ATOM   2129  CB  ILE A 311      46.026  -6.778   7.835  1.00 54.60           C  
ATOM   2130  CG1 ILE A 311      44.879  -6.509   6.872  1.00 60.48           C  
ATOM   2131  CG2 ILE A 311      45.526  -6.701   9.252  1.00 60.74           C  
ATOM   2132  CD1 ILE A 311      44.416  -7.738   6.176  1.00 63.56           C  
ATOM   2133  N   PRO A 312      48.407  -4.639   9.416  1.00 64.27           N  
ATOM   2134  CA  PRO A 312      49.329  -4.605  10.556  1.00 49.80           C  
ATOM   2135  C   PRO A 312      48.927  -5.609  11.618  1.00 64.87           C  
ATOM   2136  O   PRO A 312      47.798  -5.589  12.114  1.00 71.10           O  
ATOM   2137  CB  PRO A 312      49.189  -3.173  11.066  1.00 39.62           C  
ATOM   2138  CG  PRO A 312      48.742  -2.398   9.860  1.00 52.02           C  
ATOM   2139  CD  PRO A 312      47.831  -3.316   9.128  1.00 62.16           C  
ATOM   2140  N   GLY A 313      49.869  -6.474  11.987  1.00 70.76           N  
ATOM   2141  CA  GLY A 313      49.522  -7.668  12.728  1.00 70.18           C  
ATOM   2142  C   GLY A 313      49.195  -8.727  11.701  1.00104.72           C  
ATOM   2143  O   GLY A 313      49.859  -8.790  10.654  1.00107.03           O  
ATOM   2144  N   TYR A 314      48.178  -9.543  11.972  1.00 89.09           N  
ATOM   2145  CA  TYR A 314      47.654 -10.469  10.972  1.00 93.29           C  
ATOM   2146  C   TYR A 314      48.713 -10.941   9.958  1.00 68.24           C  
ATOM   2147  O   TYR A 314      48.741 -12.103   9.551  1.00 87.52           O  
ATOM   2148  CB  TYR A 314      46.495  -9.803  10.228  1.00 75.12           C  
ATOM   2149  CG  TYR A 314      45.483 -10.791   9.708  1.00 82.54           C  
ATOM   2150  CD1 TYR A 314      44.649 -11.476  10.589  1.00 75.28           C  
ATOM   2151  CD2 TYR A 314      45.380 -11.066   8.343  1.00 60.52           C  
ATOM   2152  CE1 TYR A 314      43.730 -12.396  10.128  1.00 76.20           C  
ATOM   2153  CE2 TYR A 314      44.462 -11.987   7.868  1.00 66.53           C  
ATOM   2154  CZ  TYR A 314      43.632 -12.648   8.769  1.00 83.22           C  
ATOM   2155  OH  TYR A 314      42.699 -13.568   8.327  1.00 86.38           O  
TER   
HETATM 2156 CU    CU A 401      25.029 -12.218  21.596  1.00 65.73          CU  
HETATM 2157 CU    CU A 402      36.220  -6.870  21.801  0.80 82.92          CU  
HETATM 2158 CU    CU A 403      35.949  -2.666  21.849  0.20 47.31          CU  
HETATM 2159 CU    CU A 404      34.367  -3.922  25.017  0.64 55.88          CU  
ATOM   2160  N   ILE B  37      -1.513  22.641  11.302  1.00 71.81           N  
ATOM   2161  CA  ILE B  37      -1.993  21.351  11.802  1.00 92.84           C  
ATOM   2162  C   ILE B  37      -3.502  21.392  12.116  1.00101.85           C  
ATOM   2163  O   ILE B  37      -3.890  21.760  13.229  1.00107.51           O  
ATOM   2164  CB  ILE B  37      -1.190  20.896  13.064  1.00 78.46           C  
ATOM   2165  CG1 ILE B  37       0.281  20.658  12.737  1.00 75.25           C  
ATOM   2166  CG2 ILE B  37      -1.763  19.609  13.659  1.00 60.05           C  
ATOM   2167  CD1 ILE B  37       0.956  19.690  13.706  1.00 66.82           C  
ATOM   2168  N   THR B  38      -4.342  20.994  11.143  1.00 92.20           N  
ATOM   2169  CA  THR B  38      -5.792  20.851  11.307  1.00 76.76           C  
ATOM   2170  C   THR B  38      -6.204  19.547  12.038  1.00 83.53           C  
ATOM   2171  O   THR B  38      -7.392  19.203  12.057  1.00 75.85           O  
ATOM   2172  CB  THR B  38      -6.486  20.943   9.933  1.00 78.13           C  
ATOM   2173  CG2 THR B  38      -5.464  21.261   8.828  1.00 77.82           C  
ATOM   2174  OG1 THR B  38      -7.163  19.711   9.620  1.00 79.43           O  
ATOM   2175  N   ALA B  39      -5.267  18.815  12.632  1.00 74.19           N  
ATOM   2176  CA  ALA B  39      -5.617  17.769  13.577  1.00 63.01           C  
ATOM   2177  C   ALA B  39      -5.791  18.375  14.966  1.00 69.46           C  
ATOM   2178  O   ALA B  39      -5.326  19.486  15.243  1.00 71.95           O  
ATOM   2179  CB  ALA B  39      -4.545  16.685  13.610  1.00 63.14           C  
ATOM   2180  N   ARG B  40      -6.470  17.638  15.842  1.00 58.33           N  
ATOM   2181  CA  ARG B  40      -6.647  18.109  17.210  1.00 51.59           C  
ATOM   2182  C   ARG B  40      -5.345  17.959  17.990  1.00 63.21           C  
ATOM   2183  O   ARG B  40      -4.628  16.958  17.860  1.00 62.65           O  
ATOM   2184  CB  ARG B  40      -7.764  17.341  17.909  1.00 53.92           C  
ATOM   2185  CG  ARG B  40      -8.895  16.941  16.993  1.00 67.20           C  
ATOM   2186  CD  ARG B  40     -10.082  16.455  17.789  1.00 73.03           C  
ATOM   2187  NE  ARG B  40      -9.654  15.690  18.951  1.00 82.22           N  
ATOM   2188  CZ  ARG B  40      -9.395  14.391  18.937  1.00 81.40           C  
ATOM   2189  NH1 ARG B  40      -9.505  13.672  17.822  1.00 64.48           N1+
ATOM   2190  NH2 ARG B  40      -9.029  13.795  20.071  1.00 63.66           N  
ATOM   2191  N   THR B  41      -5.033  18.962  18.802  1.00 50.42           N  
ATOM   2192  CA  THR B  41      -3.772  18.980  19.523  1.00 56.47           C  
ATOM   2193  C   THR B  41      -4.011  19.285  20.992  1.00 52.10           C  
ATOM   2194  O   THR B  41      -5.043  19.836  21.370  1.00 54.33           O  
ATOM   2195  CB  THR B  41      -2.801  19.989  18.913  1.00 45.61           C  
ATOM   2196  CG2 THR B  41      -2.711  19.764  17.433  1.00 58.51           C  
ATOM   2197  OG1 THR B  41      -3.274  21.314  19.154  1.00 51.75           O  
ATOM   2198  N   ALA B  42      -3.040  18.909  21.820  1.00 54.89           N  
ATOM   2199  CA  ALA B  42      -3.216  19.025  23.256  1.00 47.53           C  
ATOM   2200  C   ALA B  42      -3.162  20.487  23.682  1.00 51.50           C  
ATOM   2201  O   ALA B  42      -2.362  21.268  23.151  1.00 55.61           O  
ATOM   2202  CB  ALA B  42      -2.153  18.230  24.007  1.00 49.92           C  
ATOM   2203  N   PRO B  43      -3.993  20.880  24.640  1.00 49.11           N  
ATOM   2204  CA  PRO B  43      -3.942  22.240  25.182  1.00 49.12           C  
ATOM   2205  C   PRO B  43      -2.827  22.412  26.202  1.00 49.24           C  
ATOM   2206  O   PRO B  43      -2.361  21.458  26.826  1.00 59.62           O  
ATOM   2207  CB  PRO B  43      -5.296  22.361  25.871  1.00 35.01           C  
ATOM   2208  CG  PRO B  43      -5.495  20.977  26.418  1.00 43.60           C  
ATOM   2209  CD  PRO B  43      -4.949  20.035  25.374  1.00 47.67           C  
ATOM   2210  N   ALA B  44      -2.425  23.668  26.396  1.00 47.24           N  
ATOM   2211  CA  ALA B  44      -1.533  23.982  27.508  1.00 56.91           C  
ATOM   2212  C   ALA B  44      -2.123  23.487  28.830  1.00 52.49           C  
ATOM   2213  O   ALA B  44      -3.322  23.599  29.076  1.00 43.49           O  
ATOM   2214  CB  ALA B  44      -1.271  25.478  27.573  1.00 47.59           C  
ATOM   2215  N   GLY B  45      -1.277  22.898  29.673  1.00 70.49           N  
ATOM   2216  CA  GLY B  45      -1.738  22.336  30.923  1.00 50.85           C  
ATOM   2217  C   GLY B  45      -1.585  23.308  32.078  1.00 52.97           C  
ATOM   2218  O   GLY B  45      -1.161  24.454  31.919  1.00 58.12           O  
ATOM   2219  N   GLY B  46      -1.928  22.815  33.270  1.00 46.89           N  
ATOM   2220  CA  GLY B  46      -1.888  23.610  34.483  1.00 38.49           C  
ATOM   2221  C   GLY B  46      -3.098  23.437  35.386  1.00 47.94           C  
ATOM   2222  O   GLY B  46      -3.298  24.230  36.303  1.00 56.94           O  
ATOM   2223  N   GLU B  47      -3.912  22.415  35.145  1.00 54.21           N  
ATOM   2224  CA  GLU B  47      -5.098  22.145  35.948  1.00 59.32           C  
ATOM   2225  C   GLU B  47      -4.726  21.359  37.205  1.00 61.33           C  
ATOM   2226  O   GLU B  47      -3.703  20.670  37.251  1.00 62.92           O  
ATOM   2227  CB  GLU B  47      -6.113  21.337  35.135  1.00 63.28           C  
ATOM   2228  CG  GLU B  47      -7.065  22.144  34.303  1.00 79.54           C  
ATOM   2229  CD  GLU B  47      -8.408  22.257  34.980  1.00129.79           C  
ATOM   2230  OE1 GLU B  47      -8.868  23.406  35.206  1.00133.11           O  
ATOM   2231  OE2 GLU B  47      -8.983  21.195  35.316  1.00135.03           O1-
ATOM   2232  N   VAL B  48      -5.579  21.432  38.225  1.00 57.92           N  
ATOM   2233  CA  VAL B  48      -5.470  20.510  39.351  1.00 52.24           C  
ATOM   2234  C   VAL B  48      -6.562  19.468  39.226  1.00 54.99           C  
ATOM   2235  O   VAL B  48      -7.750  19.802  39.181  1.00 74.68           O  
ATOM   2236  CB  VAL B  48      -5.557  21.204  40.705  1.00 39.21           C  
ATOM   2237  CG1 VAL B  48      -5.265  20.166  41.773  1.00 41.21           C  
ATOM   2238  CG2 VAL B  48      -4.572  22.301  40.761  1.00 28.20           C  
ATOM   2239  N   ARG B  49      -6.162  18.210  39.197  1.00 53.27           N  
ATOM   2240  CA  ARG B  49      -7.069  17.119  38.908  1.00 53.28           C  
ATOM   2241  C   ARG B  49      -7.154  16.209  40.119  1.00 58.95           C  
ATOM   2242  O   ARG B  49      -6.156  15.987  40.810  1.00 58.35           O  
ATOM   2243  CB  ARG B  49      -6.605  16.343  37.674  1.00 55.78           C  
ATOM   2244  CG  ARG B  49      -6.631  17.159  36.397  1.00 65.56           C  
ATOM   2245  CD  ARG B  49      -6.207  16.346  35.172  1.00 65.31           C  
ATOM   2246  NE  ARG B  49      -5.999  17.257  34.059  1.00 74.84           N  
ATOM   2247  CZ  ARG B  49      -6.698  17.258  32.936  1.00 83.07           C  
ATOM   2248  NH1 ARG B  49      -7.584  16.309  32.673  1.00 94.29           N1+
ATOM   2249  NH2 ARG B  49      -6.504  18.240  32.058  1.00 87.53           N  
ATOM   2250  N   HIS B  50      -8.356  15.711  40.388  1.00 55.96           N  
ATOM   2251  CA  HIS B  50      -8.567  14.758  41.457  1.00 42.51           C  
ATOM   2252  C   HIS B  50      -9.070  13.454  40.875  1.00 49.78           C  
ATOM   2253  O   HIS B  50      -9.700  13.439  39.816  1.00 67.65           O  
ATOM   2254  CB  HIS B  50      -9.541  15.286  42.487  1.00 51.26           C  
ATOM   2255  CG  HIS B  50      -8.982  16.387  43.338  1.00 75.56           C  
ATOM   2256  CD2 HIS B  50      -8.483  16.374  44.599  1.00 71.14           C  
ATOM   2257  ND1 HIS B  50      -8.907  17.700  42.908  1.00 70.03           N  
ATOM   2258  CE1 HIS B  50      -8.387  18.447  43.867  1.00 66.73           C  
ATOM   2259  NE2 HIS B  50      -8.120  17.667  44.904  1.00 86.57           N  
ATOM   2260  N   LEU B  51      -8.807  12.363  41.593  1.00 53.31           N  
ATOM   2261  CA  LEU B  51      -9.013  11.020  41.072  1.00 49.69           C  
ATOM   2262  C   LEU B  51      -9.165  10.083  42.255  1.00 55.19           C  
ATOM   2263  O   LEU B  51      -8.389  10.184  43.211  1.00 53.99           O  
ATOM   2264  CB  LEU B  51      -7.805  10.598  40.231  1.00 56.37           C  
ATOM   2265  CG  LEU B  51      -7.908   9.835  38.927  1.00 54.91           C  
ATOM   2266  CD1 LEU B  51      -8.402  10.804  37.864  1.00 61.96           C  
ATOM   2267  CD2 LEU B  51      -6.539   9.331  38.568  1.00 58.90           C  
ATOM   2268  N   LYS B  52     -10.152   9.189  42.205  1.00 43.94           N  
ATOM   2269  CA  LYS B  52     -10.213   8.068  43.140  1.00 47.30           C  
ATOM   2270  C   LYS B  52      -9.720   6.827  42.414  1.00 49.83           C  
ATOM   2271  O   LYS B  52     -10.125   6.571  41.277  1.00 60.12           O  
ATOM   2272  CB  LYS B  52     -11.622   7.831  43.703  1.00 49.12           C  
ATOM   2273  CG  LYS B  52     -12.001   8.674  44.924  1.00 65.63           C  
ATOM   2274  CD  LYS B  52     -13.207   8.079  45.672  1.00 80.97           C  
ATOM   2275  CE  LYS B  52     -14.336   9.105  45.892  1.00 91.66           C  
ATOM   2276  NZ  LYS B  52     -15.689   8.577  45.511  1.00 86.79           N1+
ATOM   2277  N   MET B  53      -8.832   6.073  43.061  1.00 45.13           N  
ATOM   2278  CA  MET B  53      -8.317   4.845  42.479  1.00 52.62           C  
ATOM   2279  C   MET B  53      -8.323   3.757  43.546  1.00 49.80           C  
ATOM   2280  O   MET B  53      -8.161   4.032  44.739  1.00 45.50           O  
ATOM   2281  CB  MET B  53      -6.912   5.057  41.883  1.00 46.74           C  
ATOM   2282  CG  MET B  53      -6.469   3.966  40.901  1.00 74.98           C  
ATOM   2283  SD  MET B  53      -5.204   4.590  39.762  1.00 78.00           S  
ATOM   2284  CE  MET B  53      -5.385   6.327  40.147  1.00 49.63           C  
ATOM   2285  N   TYR B  54      -8.551   2.518  43.110  1.00 37.27           N  
ATOM   2286  CA  TYR B  54      -8.685   1.391  44.025  1.00 44.32           C  
ATOM   2287  C   TYR B  54      -7.772   0.253  43.589  1.00 54.47           C  
ATOM   2288  O   TYR B  54      -7.603  -0.005  42.390  1.00 53.52           O  
ATOM   2289  CB  TYR B  54     -10.145   0.867  44.089  1.00 47.21           C  
ATOM   2290  CG  TYR B  54     -11.143   1.882  44.564  1.00 49.30           C  
ATOM   2291  CD1 TYR B  54     -11.708   2.793  43.671  1.00 49.70           C  
ATOM   2292  CD2 TYR B  54     -11.516   1.944  45.903  1.00 46.49           C  
ATOM   2293  CE1 TYR B  54     -12.607   3.756  44.107  1.00 56.11           C  
ATOM   2294  CE2 TYR B  54     -12.419   2.897  46.349  1.00 45.44           C  
ATOM   2295  CZ  TYR B  54     -12.965   3.800  45.446  1.00 60.48           C  
ATOM   2296  OH  TYR B  54     -13.869   4.746  45.876  1.00 72.30           O  
ATOM   2297  N   ALA B  55      -7.185  -0.429  44.562  1.00 47.56           N  
ATOM   2298  CA  ALA B  55      -6.582  -1.727  44.320  1.00 48.08           C  
ATOM   2299  C   ALA B  55      -7.569  -2.772  44.792  1.00 47.93           C  
ATOM   2300  O   ALA B  55      -8.240  -2.588  45.806  1.00 47.98           O  
ATOM   2301  CB  ALA B  55      -5.250  -1.896  45.048  1.00 47.35           C  
ATOM   2302  N   GLU B  56      -7.656  -3.870  44.063  1.00 50.24           N  
ATOM   2303  CA  GLU B  56      -8.752  -4.786  44.304  1.00 46.94           C  
ATOM   2304  C   GLU B  56      -8.315  -6.169  43.854  1.00 49.83           C  
ATOM   2305  O   GLU B  56      -7.740  -6.304  42.770  1.00 44.77           O  
ATOM   2306  CB  GLU B  56      -9.979  -4.263  43.551  1.00 47.05           C  
ATOM   2307  CG  GLU B  56     -11.168  -5.171  43.361  1.00 52.81           C  
ATOM   2308  CD  GLU B  56     -12.250  -4.464  42.555  1.00 74.22           C  
ATOM   2309  OE1 GLU B  56     -12.327  -3.211  42.676  1.00 59.63           O  
ATOM   2310  OE2 GLU B  56     -12.990  -5.143  41.795  1.00 68.67           O1-
ATOM   2311  N   LYS B  57      -8.532  -7.178  44.700  1.00 47.47           N  
ATOM   2312  CA  LYS B  57      -8.340  -8.555  44.256  1.00 47.13           C  
ATOM   2313  C   LYS B  57      -9.501  -8.952  43.357  1.00 49.54           C  
ATOM   2314  O   LYS B  57     -10.662  -8.687  43.674  1.00 49.48           O  
ATOM   2315  CB  LYS B  57      -8.232  -9.520  45.442  1.00 45.04           C  
ATOM   2316  CG  LYS B  57      -6.808  -9.924  45.779  1.00 60.96           C  
ATOM   2317  CD  LYS B  57      -6.758 -11.156  46.675  1.00 74.42           C  
ATOM   2318  CE  LYS B  57      -5.876 -10.881  47.900  1.00 69.79           C  
ATOM   2319  NZ  LYS B  57      -5.154 -12.079  48.430  1.00 74.70           N1+
ATOM   2320  N   LEU B  58      -9.187  -9.549  42.216  1.00 47.85           N  
ATOM   2321  CA  LEU B  58     -10.217 -10.008  41.302  1.00 54.04           C  
ATOM   2322  C   LEU B  58     -10.576 -11.450  41.600  1.00 57.24           C  
ATOM   2323  O   LEU B  58      -9.727 -12.258  41.977  1.00 60.51           O  
ATOM   2324  CB  LEU B  58      -9.779  -9.892  39.843  1.00 54.06           C  
ATOM   2325  CG  LEU B  58      -9.061  -8.596  39.496  1.00 52.69           C  
ATOM   2326  CD1 LEU B  58      -8.710  -8.599  38.025  1.00 69.74           C  
ATOM   2327  CD2 LEU B  58      -9.912  -7.409  39.878  1.00 52.20           C  
ATOM   2328  N   ALA B  59     -11.853 -11.759  41.423  1.00 67.59           N  
ATOM   2329  CA  ALA B  59     -12.368 -13.106  41.581  1.00 53.23           C  
ATOM   2330  C   ALA B  59     -11.373 -14.169  41.132  1.00 56.79           C  
ATOM   2331  O   ALA B  59     -11.247 -15.193  41.806  1.00 55.54           O  
ATOM   2332  CB  ALA B  59     -13.674 -13.257  40.802  1.00 51.26           C  
ATOM   2333  N   ASP B  60     -10.658 -13.940  40.016  1.00 55.56           N  
ATOM   2334  CA  ASP B  60      -9.834 -14.972  39.376  1.00 50.39           C  
ATOM   2335  C   ASP B  60      -8.414 -15.051  39.901  1.00 48.95           C  
ATOM   2336  O   ASP B  60      -7.600 -15.755  39.309  1.00 57.61           O  
ATOM   2337  CB  ASP B  60      -9.755 -14.774  37.854  1.00 51.93           C  
ATOM   2338  CG  ASP B  60      -9.044 -13.479  37.454  1.00 70.45           C  
ATOM   2339  OD1 ASP B  60      -8.217 -12.961  38.239  1.00 59.07           O  
ATOM   2340  OD2 ASP B  60      -9.325 -12.970  36.342  1.00 86.80           O1-
ATOM   2341  N   GLY B  61      -8.077 -14.346  40.964  1.00 53.23           N  
ATOM   2342  CA  GLY B  61      -6.739 -14.382  41.500  1.00 39.30           C  
ATOM   2343  C   GLY B  61      -5.918 -13.139  41.239  1.00 50.17           C  
ATOM   2344  O   GLY B  61      -4.992 -12.862  42.009  1.00 61.23           O  
ATOM   2345  N   GLN B  62      -6.222 -12.371  40.196  1.00 41.35           N  
ATOM   2346  CA  GLN B  62      -5.365 -11.243  39.867  1.00 48.81           C  
ATOM   2347  C   GLN B  62      -5.622 -10.065  40.800  1.00 58.36           C  
ATOM   2348  O   GLN B  62      -6.510 -10.091  41.654  1.00 60.82           O  
ATOM   2349  CB  GLN B  62      -5.562 -10.830  38.418  1.00 50.60           C  
ATOM   2350  CG  GLN B  62      -5.261 -11.930  37.441  1.00 52.42           C  
ATOM   2351  CD  GLN B  62      -5.643 -11.552  36.044  1.00 63.31           C  
ATOM   2352  NE2 GLN B  62      -6.865 -11.883  35.651  1.00 69.84           N  
ATOM   2353  OE1 GLN B  62      -4.852 -10.961  35.322  1.00 75.52           O  
ATOM   2354  N   MET B  63      -4.812  -9.018  40.659  1.00 54.04           N  
ATOM   2355  CA  MET B  63      -5.111  -7.743  41.295  1.00 53.68           C  
ATOM   2356  C   MET B  63      -5.109  -6.663  40.233  1.00 51.39           C  
ATOM   2357  O   MET B  63      -4.284  -6.680  39.315  1.00 59.11           O  
ATOM   2358  CB  MET B  63      -4.108  -7.376  42.402  1.00 45.76           C  
ATOM   2359  CG  MET B  63      -3.882  -8.467  43.435  1.00 53.38           C  
ATOM   2360  SD  MET B  63      -2.325  -8.447  44.367  1.00 55.75           S  
ATOM   2361  CE  MET B  63      -2.951  -8.798  46.008  1.00 58.99           C  
ATOM   2362  N   GLY B  64      -6.025  -5.724  40.370  1.00 44.57           N  
ATOM   2363  CA  GLY B  64      -6.151  -4.660  39.399  1.00 44.83           C  
ATOM   2364  C   GLY B  64      -6.466  -3.334  40.049  1.00 44.38           C  
ATOM   2365  O   GLY B  64      -7.043  -3.260  41.139  1.00 46.67           O  
ATOM   2366  N   TYR B  65      -6.080  -2.281  39.354  1.00 45.77           N  
ATOM   2367  CA  TYR B  65      -6.520  -0.950  39.708  1.00 43.92           C  
ATOM   2368  C   TYR B  65      -7.812  -0.641  38.985  1.00 48.63           C  
ATOM   2369  O   TYR B  65      -8.130  -1.227  37.945  1.00 41.93           O  
ATOM   2370  CB  TYR B  65      -5.492   0.105  39.331  1.00 51.06           C  
ATOM   2371  CG  TYR B  65      -4.168   0.002  40.030  1.00 55.64           C  
ATOM   2372  CD1 TYR B  65      -4.042   0.325  41.376  1.00 45.79           C  
ATOM   2373  CD2 TYR B  65      -3.032  -0.388  39.333  1.00 55.30           C  
ATOM   2374  CE1 TYR B  65      -2.825   0.264  42.005  1.00 47.51           C  
ATOM   2375  CE2 TYR B  65      -1.808  -0.467  39.959  1.00 53.91           C  
ATOM   2376  CZ  TYR B  65      -1.707  -0.131  41.289  1.00 51.96           C  
ATOM   2377  OH  TYR B  65      -0.484  -0.193  41.900  1.00 47.68           O  
ATOM   2378  N   GLY B  66      -8.544   0.311  39.547  1.00 47.22           N  
ATOM   2379  CA  GLY B  66      -9.766   0.795  38.945  1.00 37.98           C  
ATOM   2380  C   GLY B  66     -10.089   2.165  39.484  1.00 53.03           C  
ATOM   2381  O   GLY B  66      -9.558   2.597  40.520  1.00 41.66           O  
ATOM   2382  N   PHE B  67     -10.970   2.856  38.757  1.00 49.26           N  
ATOM   2383  CA  PHE B  67     -11.463   4.140  39.229  1.00 49.30           C  
ATOM   2384  C   PHE B  67     -12.709   3.995  40.086  1.00 50.63           C  
ATOM   2385  O   PHE B  67     -13.073   4.936  40.798  1.00 51.72           O  
ATOM   2386  CB  PHE B  67     -11.737   5.056  38.035  1.00 39.65           C  
ATOM   2387  CG  PHE B  67     -10.488   5.589  37.377  1.00 54.61           C  
ATOM   2388  CD1 PHE B  67      -9.298   5.693  38.090  1.00 58.99           C  
ATOM   2389  CD2 PHE B  67     -10.497   5.965  36.046  1.00 34.74           C  
ATOM   2390  CE1 PHE B  67      -8.157   6.184  37.489  1.00 63.91           C  
ATOM   2391  CE2 PHE B  67      -9.347   6.447  35.441  1.00 47.15           C  
ATOM   2392  CZ  PHE B  67      -8.184   6.560  36.155  1.00 58.10           C  
ATOM   2393  N   GLU B  68     -13.351   2.836  40.036  1.00 47.47           N  
ATOM   2394  CA  GLU B  68     -14.554   2.539  40.786  1.00 46.38           C  
ATOM   2395  C   GLU B  68     -14.393   1.168  41.418  1.00 60.57           C  
ATOM   2396  O   GLU B  68     -13.788   0.267  40.823  1.00 54.15           O  
ATOM   2397  CB  GLU B  68     -15.790   2.548  39.883  1.00 58.90           C  
ATOM   2398  CG  GLU B  68     -16.108   3.890  39.257  1.00 44.33           C  
ATOM   2399  CD  GLU B  68     -17.468   3.904  38.591  1.00 72.03           C  
ATOM   2400  OE1 GLU B  68     -17.687   3.084  37.670  1.00 81.90           O  
ATOM   2401  OE2 GLU B  68     -18.320   4.731  38.995  1.00 87.90           O1-
ATOM   2402  N   LYS B  69     -14.929   1.014  42.622  1.00 59.48           N  
ATOM   2403  CA  LYS B  69     -14.881  -0.285  43.269  1.00 45.78           C  
ATOM   2404  C   LYS B  69     -15.589  -1.299  42.382  1.00 40.35           C  
ATOM   2405  O   LYS B  69     -16.691  -1.051  41.909  1.00 50.67           O  
ATOM   2406  CB  LYS B  69     -15.538  -0.195  44.643  1.00 49.06           C  
ATOM   2407  CG  LYS B  69     -14.606  -0.385  45.812  1.00 50.34           C  
ATOM   2408  CD  LYS B  69     -15.366  -0.314  47.135  1.00 56.95           C  
ATOM   2409  CE  LYS B  69     -15.438   1.119  47.665  1.00 58.93           C  
ATOM   2410  NZ  LYS B  69     -16.108   1.217  49.008  1.00 70.56           N1+
ATOM   2411  N   GLY B  70     -14.951  -2.429  42.125  1.00 50.90           N  
ATOM   2412  CA  GLY B  70     -15.617  -3.451  41.342  1.00 53.64           C  
ATOM   2413  C   GLY B  70     -15.616  -3.204  39.856  1.00 51.63           C  
ATOM   2414  O   GLY B  70     -16.291  -3.926  39.108  1.00 65.66           O  
ATOM   2415  N   LYS B  71     -14.869  -2.218  39.403  1.00 52.40           N  
ATOM   2416  CA  LYS B  71     -14.700  -1.926  37.994  1.00 56.88           C  
ATOM   2417  C   LYS B  71     -13.213  -1.782  37.693  1.00 54.66           C  
ATOM   2418  O   LYS B  71     -12.761  -0.842  37.034  1.00 60.89           O  
ATOM   2419  CB  LYS B  71     -15.483  -0.668  37.633  1.00 55.77           C  
ATOM   2420  CG  LYS B  71     -16.962  -0.864  37.309  1.00 50.25           C  
ATOM   2421  CD  LYS B  71     -17.297   0.117  36.204  1.00 57.74           C  
ATOM   2422  CE  LYS B  71     -18.463  -0.281  35.340  1.00 61.51           C  
ATOM   2423  NZ  LYS B  71     -19.434   0.840  35.307  1.00 83.06           N1+
ATOM   2424  N   ALA B  72     -12.424  -2.703  38.232  1.00 52.50           N  
ATOM   2425  CA  ALA B  72     -10.981  -2.684  38.064  1.00 44.67           C  
ATOM   2426  C   ALA B  72     -10.597  -3.444  36.806  1.00 52.50           C  
ATOM   2427  O   ALA B  72     -11.314  -4.343  36.355  1.00 59.37           O  
ATOM   2428  CB  ALA B  72     -10.282  -3.301  39.274  1.00 42.43           C  
ATOM   2429  N   SER B  73      -9.446  -3.085  36.248  1.00 53.20           N  
ATOM   2430  CA  SER B  73      -9.015  -3.633  34.970  1.00 49.91           C  
ATOM   2431  C   SER B  73      -7.534  -3.966  35.000  1.00 57.95           C  
ATOM   2432  O   SER B  73      -6.752  -3.345  35.730  1.00 51.71           O  
ATOM   2433  CB  SER B  73      -9.267  -2.651  33.832  1.00 43.97           C  
ATOM   2434  OG  SER B  73      -8.602  -1.418  34.066  1.00 56.81           O  
ATOM   2435  N   VAL B  74      -7.160  -4.941  34.175  1.00 51.54           N  
ATOM   2436  CA  VAL B  74      -5.758  -5.248  33.921  1.00 47.37           C  
ATOM   2437  C   VAL B  74      -5.528  -5.195  32.419  1.00 48.87           C  
ATOM   2438  O   VAL B  74      -6.039  -6.060  31.696  1.00 64.84           O  
ATOM   2439  CB  VAL B  74      -5.374  -6.619  34.491  1.00 52.90           C  
ATOM   2440  CG1 VAL B  74      -3.979  -6.994  34.035  1.00 50.53           C  
ATOM   2441  CG2 VAL B  74      -5.481  -6.614  36.012  1.00 48.20           C  
ATOM   2442  N   PRO B  75      -4.791  -4.208  31.897  1.00 50.09           N  
ATOM   2443  CA  PRO B  75      -4.143  -3.079  32.601  1.00 55.43           C  
ATOM   2444  C   PRO B  75      -5.122  -2.152  33.312  1.00 45.69           C  
ATOM   2445  O   PRO B  75      -6.306  -2.136  33.000  1.00 47.47           O  
ATOM   2446  CB  PRO B  75      -3.407  -2.327  31.474  1.00 44.81           C  
ATOM   2447  CG  PRO B  75      -4.035  -2.806  30.180  1.00 46.63           C  
ATOM   2448  CD  PRO B  75      -4.487  -4.209  30.454  1.00 41.78           C  
ATOM   2449  N   GLY B  76      -4.648  -1.378  34.282  1.00 43.70           N  
ATOM   2450  CA  GLY B  76      -5.485  -0.436  34.976  1.00 41.89           C  
ATOM   2451  C   GLY B  76      -5.864   0.708  34.065  1.00 41.85           C  
ATOM   2452  O   GLY B  76      -5.380   0.818  32.935  1.00 47.47           O  
ATOM   2453  N   PRO B  77      -6.741   1.584  34.546  1.00 35.96           N  
ATOM   2454  CA  PRO B  77      -7.219   2.697  33.713  1.00 45.15           C  
ATOM   2455  C   PRO B  77      -6.088   3.607  33.267  1.00 45.32           C  
ATOM   2456  O   PRO B  77      -5.090   3.787  33.965  1.00 51.67           O  
ATOM   2457  CB  PRO B  77      -8.194   3.445  34.635  1.00 46.12           C  
ATOM   2458  CG  PRO B  77      -7.851   3.015  36.009  1.00 55.64           C  
ATOM   2459  CD  PRO B  77      -7.310   1.612  35.898  1.00 48.69           C  
ATOM   2460  N   LEU B  78      -6.267   4.206  32.094  1.00 47.42           N  
ATOM   2461  CA  LEU B  78      -5.298   5.162  31.583  1.00 42.80           C  
ATOM   2462  C   LEU B  78      -5.498   6.502  32.271  1.00 46.23           C  
ATOM   2463  O   LEU B  78      -6.610   7.033  32.304  1.00 54.02           O  
ATOM   2464  CB  LEU B  78      -5.439   5.336  30.074  1.00 32.20           C  
ATOM   2465  CG  LEU B  78      -4.850   6.656  29.565  1.00 50.84           C  
ATOM   2466  CD1 LEU B  78      -3.350   6.525  29.339  1.00 49.21           C  
ATOM   2467  CD2 LEU B  78      -5.544   7.097  28.295  1.00 38.55           C  
ATOM   2468  N   ILE B  79      -4.425   7.041  32.829  1.00 43.86           N  
ATOM   2469  CA  ILE B  79      -4.409   8.408  33.318  1.00 46.11           C  
ATOM   2470  C   ILE B  79      -3.683   9.239  32.278  1.00 54.79           C  
ATOM   2471  O   ILE B  79      -2.564   8.894  31.869  1.00 56.69           O  
ATOM   2472  CB  ILE B  79      -3.730   8.510  34.693  1.00 49.89           C  
ATOM   2473  CG1 ILE B  79      -4.522   7.707  35.725  1.00 36.13           C  
ATOM   2474  CG2 ILE B  79      -3.615   9.979  35.123  1.00 44.13           C  
ATOM   2475  CD1 ILE B  79      -3.692   7.233  36.853  1.00 43.81           C  
ATOM   2476  N   GLU B  80      -4.326  10.321  31.845  1.00 52.55           N  
ATOM   2477  CA  GLU B  80      -3.822  11.197  30.797  1.00 49.45           C  
ATOM   2478  C   GLU B  80      -3.962  12.635  31.274  1.00 48.86           C  
ATOM   2479  O   GLU B  80      -5.032  13.032  31.742  1.00 70.10           O  
ATOM   2480  CB  GLU B  80      -4.595  10.965  29.488  1.00 50.21           C  
ATOM   2481  CG  GLU B  80      -4.652  12.149  28.527  1.00 56.81           C  
ATOM   2482  CD  GLU B  80      -5.087  11.736  27.119  1.00 70.52           C  
ATOM   2483  OE1 GLU B  80      -5.545  10.584  26.948  1.00 76.93           O  
ATOM   2484  OE2 GLU B  80      -4.971  12.557  26.180  1.00 69.60           O1-
ATOM   2485  N   VAL B  81      -2.887  13.409  31.175  1.00 47.36           N  
ATOM   2486  CA  VAL B  81      -2.854  14.785  31.656  1.00 48.88           C  
ATOM   2487  C   VAL B  81      -1.947  15.613  30.749  1.00 57.24           C  
ATOM   2488  O   VAL B  81      -1.216  15.082  29.904  1.00 58.97           O  
ATOM   2489  CB  VAL B  81      -2.357  14.862  33.112  1.00 43.84           C  
ATOM   2490  CG1 VAL B  81      -3.139  13.900  33.973  1.00 48.20           C  
ATOM   2491  CG2 VAL B  81      -0.859  14.557  33.160  1.00 40.43           C  
ATOM   2492  N   ASN B  82      -1.978  16.934  30.940  1.00 40.94           N  
ATOM   2493  CA  ASN B  82      -1.132  17.858  30.196  1.00 49.41           C  
ATOM   2494  C   ASN B  82      -0.007  18.384  31.082  1.00 52.83           C  
ATOM   2495  O   ASN B  82      -0.188  18.573  32.289  1.00 52.91           O  
ATOM   2496  CB  ASN B  82      -1.944  19.024  29.638  1.00 49.84           C  
ATOM   2497  CG  ASN B  82      -3.097  18.561  28.791  1.00 56.46           C  
ATOM   2498  ND2 ASN B  82      -4.308  18.909  29.201  1.00 55.54           N  
ATOM   2499  OD1 ASN B  82      -2.904  17.881  27.781  1.00 56.20           O  
ATOM   2500  N   GLU B  83       1.159  18.597  30.480  1.00 53.62           N  
ATOM   2501  CA  GLU B  83       2.293  19.146  31.211  1.00 57.70           C  
ATOM   2502  C   GLU B  83       1.862  20.369  31.993  1.00 52.95           C  
ATOM   2503  O   GLU B  83       1.332  21.328  31.422  1.00 50.06           O  
ATOM   2504  CB  GLU B  83       3.408  19.532  30.251  1.00 56.40           C  
ATOM   2505  CG  GLU B  83       4.357  18.452  29.883  1.00 48.22           C  
ATOM   2506  CD  GLU B  83       5.362  18.988  28.910  1.00 51.80           C  
ATOM   2507  OE1 GLU B  83       4.974  19.918  28.155  1.00 50.24           O  
ATOM   2508  OE2 GLU B  83       6.522  18.507  28.915  1.00 44.36           O1-
ATOM   2509  N   GLY B  84       2.100  20.334  33.295  1.00 48.71           N  
ATOM   2510  CA  GLY B  84       1.703  21.391  34.186  1.00 49.42           C  
ATOM   2511  C   GLY B  84       0.505  21.046  35.029  1.00 52.83           C  
ATOM   2512  O   GLY B  84       0.257  21.717  36.034  1.00 57.44           O  
ATOM   2513  N   ASP B  85      -0.255  20.032  34.645  1.00 54.41           N  
ATOM   2514  CA  ASP B  85      -1.325  19.602  35.519  1.00 54.30           C  
ATOM   2515  C   ASP B  85      -0.727  19.057  36.807  1.00 55.57           C  
ATOM   2516  O   ASP B  85       0.456  18.704  36.883  1.00 56.21           O  
ATOM   2517  CB  ASP B  85      -2.193  18.537  34.846  1.00 52.51           C  
ATOM   2518  CG  ASP B  85      -2.967  19.075  33.666  1.00 56.46           C  
ATOM   2519  OD1 ASP B  85      -3.016  20.313  33.496  1.00 49.09           O  
ATOM   2520  OD2 ASP B  85      -3.522  18.253  32.905  1.00 60.43           O1-
ATOM   2521  N   THR B  86      -1.555  19.029  37.838  1.00 56.47           N  
ATOM   2522  CA  THR B  86      -1.266  18.305  39.058  1.00 47.04           C  
ATOM   2523  C   THR B  86      -2.394  17.325  39.272  1.00 49.32           C  
ATOM   2524  O   THR B  86      -3.551  17.625  38.969  1.00 52.55           O  
ATOM   2525  CB  THR B  86      -1.150  19.207  40.260  1.00 41.26           C  
ATOM   2526  CG2 THR B  86      -0.874  18.362  41.482  1.00 36.40           C  
ATOM   2527  OG1 THR B  86      -0.075  20.122  40.044  1.00 58.99           O  
ATOM   2528  N   LEU B  87      -2.051  16.146  39.762  1.00 42.48           N  
ATOM   2529  CA  LEU B  87      -3.024  15.083  39.905  1.00 45.23           C  
ATOM   2530  C   LEU B  87      -2.972  14.611  41.345  1.00 55.50           C  
ATOM   2531  O   LEU B  87      -1.893  14.308  41.862  1.00 57.11           O  
ATOM   2532  CB  LEU B  87      -2.752  13.966  38.894  1.00 32.74           C  
ATOM   2533  CG  LEU B  87      -3.628  12.724  38.961  1.00 55.01           C  
ATOM   2534  CD1 LEU B  87      -5.077  13.132  39.027  1.00 60.32           C  
ATOM   2535  CD2 LEU B  87      -3.376  11.870  37.709  1.00 48.36           C  
ATOM   2536  N   HIS B  88      -4.119  14.647  42.015  1.00 62.98           N  
ATOM   2537  CA  HIS B  88      -4.263  14.137  43.371  1.00 51.21           C  
ATOM   2538  C   HIS B  88      -5.050  12.844  43.270  1.00 54.85           C  
ATOM   2539  O   HIS B  88      -6.199  12.845  42.817  1.00 56.82           O  
ATOM   2540  CB  HIS B  88      -4.962  15.145  44.285  1.00 38.81           C  
ATOM   2541  CG  HIS B  88      -4.207  16.431  44.462  1.00 54.59           C  
ATOM   2542  CD2 HIS B  88      -4.549  17.712  44.185  1.00 48.01           C  
ATOM   2543  ND1 HIS B  88      -2.925  16.480  44.977  1.00 48.40           N  
ATOM   2544  CE1 HIS B  88      -2.511  17.735  45.010  1.00 41.21           C  
ATOM   2545  NE2 HIS B  88      -3.477  18.505  44.533  1.00 57.02           N  
ATOM   2546  N   ILE B  89      -4.421  11.743  43.635  1.00 45.83           N  
ATOM   2547  CA  ILE B  89      -5.052  10.444  43.538  1.00 43.31           C  
ATOM   2548  C   ILE B  89      -5.360   9.988  44.946  1.00 46.80           C  
ATOM   2549  O   ILE B  89      -4.448   9.776  45.747  1.00 52.26           O  
ATOM   2550  CB  ILE B  89      -4.168   9.440  42.804  1.00 48.57           C  
ATOM   2551  CG1 ILE B  89      -3.777  10.025  41.444  1.00 39.02           C  
ATOM   2552  CG2 ILE B  89      -4.908   8.115  42.685  1.00 49.80           C  
ATOM   2553  CD1 ILE B  89      -3.074   9.050  40.536  1.00 36.12           C  
ATOM   2554  N   GLU B  90      -6.646   9.866  45.262  1.00 53.69           N  
ATOM   2555  CA  GLU B  90      -7.088   9.285  46.525  1.00 41.27           C  
ATOM   2556  C   GLU B  90      -7.145   7.784  46.315  1.00 51.64           C  
ATOM   2557  O   GLU B  90      -8.147   7.241  45.841  1.00 55.66           O  
ATOM   2558  CB  GLU B  90      -8.437   9.841  46.945  1.00 49.68           C  
ATOM   2559  CG  GLU B  90      -8.804   9.489  48.366  1.00 66.65           C  
ATOM   2560  CD  GLU B  90     -10.172   9.993  48.746  1.00 75.97           C  
ATOM   2561  OE1 GLU B  90     -10.336  11.226  48.830  1.00 78.48           O  
ATOM   2562  OE2 GLU B  90     -11.079   9.158  48.955  1.00 94.16           O1-
ATOM   2563  N   PHE B  91      -6.046   7.115  46.666  1.00 45.72           N  
ATOM   2564  CA  PHE B  91      -5.880   5.685  46.454  1.00 44.36           C  
ATOM   2565  C   PHE B  91      -6.353   4.933  47.683  1.00 48.66           C  
ATOM   2566  O   PHE B  91      -5.985   5.280  48.811  1.00 44.94           O  
ATOM   2567  CB  PHE B  91      -4.417   5.351  46.174  1.00 45.27           C  
ATOM   2568  CG  PHE B  91      -4.130   3.884  46.061  1.00 43.68           C  
ATOM   2569  CD1 PHE B  91      -4.620   3.140  44.996  1.00 54.46           C  
ATOM   2570  CD2 PHE B  91      -3.331   3.248  46.997  1.00 50.49           C  
ATOM   2571  CE1 PHE B  91      -4.334   1.767  44.884  1.00 58.23           C  
ATOM   2572  CE2 PHE B  91      -3.043   1.878  46.893  1.00 55.60           C  
ATOM   2573  CZ  PHE B  91      -3.547   1.137  45.838  1.00 43.24           C  
ATOM   2574  N   THR B  92      -7.153   3.898  47.458  1.00 45.48           N  
ATOM   2575  CA  THR B  92      -7.741   3.113  48.532  1.00 49.35           C  
ATOM   2576  C   THR B  92      -7.452   1.647  48.280  1.00 55.39           C  
ATOM   2577  O   THR B  92      -7.828   1.106  47.233  1.00 58.86           O  
ATOM   2578  CB  THR B  92      -9.247   3.339  48.625  1.00 47.43           C  
ATOM   2579  CG2 THR B  92      -9.796   2.492  49.715  1.00 32.20           C  
ATOM   2580  OG1 THR B  92      -9.507   4.717  48.914  1.00 58.49           O  
ATOM   2581  N   ASN B  93      -6.805   1.004  49.237  1.00 50.09           N  
ATOM   2582  CA  ASN B  93      -6.376  -0.378  49.084  1.00 50.28           C  
ATOM   2583  C   ASN B  93      -7.465  -1.280  49.653  1.00 48.95           C  
ATOM   2584  O   ASN B  93      -7.642  -1.351  50.872  1.00 53.42           O  
ATOM   2585  CB  ASN B  93      -5.031  -0.585  49.781  1.00 41.97           C  
ATOM   2586  CG  ASN B  93      -4.580  -2.034  49.777  1.00 59.98           C  
ATOM   2587  ND2 ASN B  93      -3.485  -2.303  50.491  1.00 56.73           N  
ATOM   2588  OD1 ASN B  93      -5.206  -2.906  49.148  1.00 48.10           O  
ATOM   2589  N   THR B  94      -8.207  -1.961  48.780  1.00 42.09           N  
ATOM   2590  CA  THR B  94      -9.294  -2.835  49.207  1.00 36.94           C  
ATOM   2591  C   THR B  94      -8.854  -4.274  49.360  1.00 52.02           C  
ATOM   2592  O   THR B  94      -9.699  -5.180  49.383  1.00 63.62           O  
ATOM   2593  CB  THR B  94     -10.466  -2.772  48.223  1.00 42.96           C  
ATOM   2594  CG2 THR B  94     -10.699  -1.342  47.730  1.00 45.62           C  
ATOM   2595  OG1 THR B  94     -10.228  -3.652  47.110  1.00 48.85           O  
ATOM   2596  N   MET B  95      -7.559  -4.508  49.434  1.00 55.35           N  
ATOM   2597  CA  MET B  95      -7.006  -5.850  49.449  1.00 52.72           C  
ATOM   2598  C   MET B  95      -6.601  -6.192  50.872  1.00 65.26           C  
ATOM   2599  O   MET B  95      -6.456  -5.311  51.732  1.00 54.34           O  
ATOM   2600  CB  MET B  95      -5.794  -5.934  48.525  1.00 50.57           C  
ATOM   2601  CG  MET B  95      -6.060  -5.401  47.134  1.00 52.89           C  
ATOM   2602  SD  MET B  95      -5.001  -6.180  45.911  1.00 54.01           S  
ATOM   2603  CE  MET B  95      -3.482  -5.252  46.222  1.00 51.46           C  
ATOM   2604  N   ASP B  96      -6.395  -7.485  51.112  1.00 62.71           N  
ATOM   2605  CA  ASP B  96      -5.954  -7.926  52.426  1.00 53.32           C  
ATOM   2606  C   ASP B  96      -4.447  -7.777  52.625  1.00 51.93           C  
ATOM   2607  O   ASP B  96      -3.938  -8.137  53.684  1.00 66.66           O  
ATOM   2608  CB  ASP B  96      -6.395  -9.378  52.666  1.00 38.02           C  
ATOM   2609  CG  ASP B  96      -5.957 -10.309  51.577  1.00 61.06           C  
ATOM   2610  OD1 ASP B  96      -5.722  -9.838  50.439  1.00 74.88           O  
ATOM   2611  OD2 ASP B  96      -5.853 -11.522  51.865  1.00 74.92           O1-
ATOM   2612  N   VAL B  97      -3.722  -7.239  51.651  1.00 52.05           N  
ATOM   2613  CA  VAL B  97      -2.279  -7.094  51.737  1.00 41.93           C  
ATOM   2614  C   VAL B  97      -1.923  -5.631  51.510  1.00 56.07           C  
ATOM   2615  O   VAL B  97      -2.691  -4.857  50.934  1.00 53.35           O  
ATOM   2616  CB  VAL B  97      -1.564  -7.993  50.716  1.00 42.67           C  
ATOM   2617  CG1 VAL B  97      -2.188  -9.354  50.724  1.00 43.49           C  
ATOM   2618  CG2 VAL B  97      -1.685  -7.388  49.320  1.00 54.69           C  
ATOM   2619  N   ARG B  98      -0.743  -5.250  51.984  1.00 58.32           N  
ATOM   2620  CA  ARG B  98      -0.220  -3.939  51.637  1.00 56.32           C  
ATOM   2621  C   ARG B  98      -0.016  -3.839  50.125  1.00 61.49           C  
ATOM   2622  O   ARG B  98       0.414  -4.797  49.471  1.00 45.56           O  
ATOM   2623  CB  ARG B  98       1.100  -3.700  52.359  1.00 55.93           C  
ATOM   2624  CG  ARG B  98       0.977  -3.459  53.822  1.00 54.85           C  
ATOM   2625  CD  ARG B  98       2.291  -2.906  54.369  1.00 58.47           C  
ATOM   2626  NE  ARG B  98       2.286  -1.450  54.485  1.00 61.67           N  
ATOM   2627  CZ  ARG B  98       1.666  -0.765  55.443  1.00 74.46           C  
ATOM   2628  NH1 ARG B  98       0.991  -1.379  56.408  1.00 68.56           N1+
ATOM   2629  NH2 ARG B  98       1.725   0.568  55.430  1.00 72.27           N  
ATOM   2630  N   ALA B  99      -0.314  -2.660  49.578  1.00 60.05           N  
ATOM   2631  CA  ALA B  99      -0.164  -2.360  48.157  1.00 46.85           C  
ATOM   2632  C   ALA B  99       0.138  -0.870  48.005  1.00 60.34           C  
ATOM   2633  O   ALA B  99      -0.083  -0.075  48.924  1.00 63.54           O  
ATOM   2634  CB  ALA B  99      -1.421  -2.743  47.371  1.00 49.79           C  
ATOM   2635  N   SER B 100       0.651  -0.484  46.841  1.00 51.94           N  
ATOM   2636  CA  SER B 100       1.052   0.906  46.665  1.00 47.74           C  
ATOM   2637  C   SER B 100       0.809   1.334  45.227  1.00 54.35           C  
ATOM   2638  O   SER B 100       0.378   0.550  44.381  1.00 55.09           O  
ATOM   2639  CB  SER B 100       2.518   1.124  47.039  1.00 54.49           C  
ATOM   2640  OG  SER B 100       3.375   0.585  46.042  1.00 53.93           O  
ATOM   2641  N   LEU B 101       1.109   2.595  44.960  1.00 58.44           N  
ATOM   2642  CA  LEU B 101       0.995   3.174  43.631  1.00 47.00           C  
ATOM   2643  C   LEU B 101       2.280   3.945  43.383  1.00 52.88           C  
ATOM   2644  O   LEU B 101       2.526   4.969  44.026  1.00 53.16           O  
ATOM   2645  CB  LEU B 101      -0.225   4.083  43.548  1.00 52.58           C  
ATOM   2646  CG  LEU B 101      -0.756   4.457  42.177  1.00 57.57           C  
ATOM   2647  CD1 LEU B 101      -1.152   3.198  41.434  1.00 49.33           C  
ATOM   2648  CD2 LEU B 101      -1.943   5.425  42.337  1.00 55.60           C  
ATOM   2649  N   HIS B 102       3.115   3.447  42.480  1.00 53.17           N  
ATOM   2650  CA  HIS B 102       4.366   4.106  42.122  1.00 52.88           C  
ATOM   2651  C   HIS B 102       4.331   4.468  40.641  1.00 48.14           C  
ATOM   2652  O   HIS B 102       3.962   3.637  39.804  1.00 48.52           O  
ATOM   2653  CB  HIS B 102       5.562   3.199  42.438  1.00 57.00           C  
ATOM   2654  CG  HIS B 102       6.816   3.585  41.723  1.00 63.37           C  
ATOM   2655  CD2 HIS B 102       7.464   2.999  40.688  1.00 56.40           C  
ATOM   2656  ND1 HIS B 102       7.549   4.708  42.053  1.00 58.26           N  
ATOM   2657  CE1 HIS B 102       8.596   4.795  41.251  1.00 49.89           C  
ATOM   2658  NE2 HIS B 102       8.567   3.772  40.414  1.00 52.60           N  
ATOM   2659  N   VAL B 103       4.709   5.699  40.316  1.00 34.89           N  
ATOM   2660  CA  VAL B 103       4.588   6.193  38.951  1.00 43.21           C  
ATOM   2661  C   VAL B 103       5.968   6.526  38.406  1.00 51.05           C  
ATOM   2662  O   VAL B 103       6.877   6.922  39.149  1.00 41.26           O  
ATOM   2663  CB  VAL B 103       3.653   7.425  38.850  1.00 47.85           C  
ATOM   2664  CG1 VAL B 103       4.328   8.684  39.393  1.00 40.19           C  
ATOM   2665  CG2 VAL B 103       3.243   7.638  37.420  1.00 41.53           C  
ATOM   2666  N   HIS B 104       6.105   6.376  37.083  1.00 45.49           N  
ATOM   2667  CA  HIS B 104       7.312   6.739  36.353  1.00 42.13           C  
ATOM   2668  C   HIS B 104       7.193   8.130  35.748  1.00 49.72           C  
ATOM   2669  O   HIS B 104       6.095   8.599  35.431  1.00 52.43           O  
ATOM   2670  CB  HIS B 104       7.597   5.745  35.236  1.00 42.42           C  
ATOM   2671  CG  HIS B 104       8.171   4.453  35.714  1.00 48.63           C  
ATOM   2672  CD2 HIS B 104       7.739   3.581  36.655  1.00 48.06           C  
ATOM   2673  ND1 HIS B 104       9.335   3.920  35.200  1.00 48.98           N  
ATOM   2674  CE1 HIS B 104       9.588   2.767  35.796  1.00 51.97           C  
ATOM   2675  NE2 HIS B 104       8.638   2.541  36.686  1.00 53.97           N  
ATOM   2676  N   GLY B 105       8.342   8.787  35.594  1.00 40.76           N  
ATOM   2677  CA  GLY B 105       8.429   9.987  34.789  1.00 40.43           C  
ATOM   2678  C   GLY B 105       7.868  11.252  35.400  1.00 46.66           C  
ATOM   2679  O   GLY B 105       8.442  12.335  35.228  1.00 43.25           O  
ATOM   2680  N   LEU B 106       6.743  11.143  36.099  1.00 46.00           N  
ATOM   2681  CA  LEU B 106       6.095  12.331  36.631  1.00 42.85           C  
ATOM   2682  C   LEU B 106       6.823  12.796  37.884  1.00 46.78           C  
ATOM   2683  O   LEU B 106       7.510  12.013  38.550  1.00 50.79           O  
ATOM   2684  CB  LEU B 106       4.620  12.047  36.930  1.00 45.95           C  
ATOM   2685  CG  LEU B 106       3.621  12.023  35.753  1.00 50.16           C  
ATOM   2686  CD1 LEU B 106       3.821  10.850  34.788  1.00 37.52           C  
ATOM   2687  CD2 LEU B 106       2.239  11.939  36.308  1.00 45.04           C  
ATOM   2688  N   ASP B 107       6.700  14.092  38.177  1.00 45.63           N  
ATOM   2689  CA  ASP B 107       7.199  14.634  39.439  1.00 45.98           C  
ATOM   2690  C   ASP B 107       6.349  14.156  40.612  1.00 49.96           C  
ATOM   2691  O   ASP B 107       5.118  14.224  40.571  1.00 52.05           O  
ATOM   2692  CB  ASP B 107       7.180  16.151  39.399  1.00 39.02           C  
ATOM   2693  CG  ASP B 107       7.956  16.709  38.237  1.00 52.45           C  
ATOM   2694  OD1 ASP B 107       8.977  16.099  37.880  1.00 56.47           O  
ATOM   2695  OD2 ASP B 107       7.550  17.763  37.685  1.00 60.48           O1-
ATOM   2696  N   TYR B 108       7.006  13.685  41.664  1.00 44.47           N  
ATOM   2697  CA  TYR B 108       6.320  13.336  42.897  1.00 50.98           C  
ATOM   2698  C   TYR B 108       7.305  13.460  44.046  1.00 48.10           C  
ATOM   2699  O   TYR B 108       8.498  13.214  43.882  1.00 48.90           O  
ATOM   2700  CB  TYR B 108       5.730  11.922  42.844  1.00 43.88           C  
ATOM   2701  CG  TYR B 108       6.745  10.858  42.546  1.00 50.13           C  
ATOM   2702  CD1 TYR B 108       7.478  10.271  43.561  1.00 49.89           C  
ATOM   2703  CD2 TYR B 108       6.986  10.444  41.237  1.00 58.41           C  
ATOM   2704  CE1 TYR B 108       8.432   9.301  43.285  1.00 51.63           C  
ATOM   2705  CE2 TYR B 108       7.936   9.465  40.951  1.00 53.17           C  
ATOM   2706  CZ  TYR B 108       8.654   8.902  41.986  1.00 55.99           C  
ATOM   2707  OH  TYR B 108       9.596   7.937  41.733  1.00 56.35           O  
ATOM   2708  N   GLU B 109       6.808  13.856  45.208  1.00 60.12           N  
ATOM   2709  CA  GLU B 109       7.692  13.902  46.360  1.00 42.92           C  
ATOM   2710  C   GLU B 109       7.844  12.507  46.948  1.00 47.90           C  
ATOM   2711  O   GLU B 109       7.130  11.568  46.581  1.00 55.76           O  
ATOM   2712  CB  GLU B 109       7.176  14.893  47.394  1.00 38.55           C  
ATOM   2713  CG  GLU B 109       7.218  16.303  46.866  1.00 58.89           C  
ATOM   2714  CD  GLU B 109       6.674  17.296  47.843  1.00 76.98           C  
ATOM   2715  OE1 GLU B 109       6.154  16.845  48.893  1.00 71.37           O  
ATOM   2716  OE2 GLU B 109       6.775  18.516  47.555  1.00 89.16           O1-
ATOM   2717  N   ILE B 110       8.823  12.360  47.846  1.00 49.15           N  
ATOM   2718  CA  ILE B 110       9.171  11.020  48.298  1.00 53.15           C  
ATOM   2719  C   ILE B 110       8.042  10.417  49.112  1.00 48.95           C  
ATOM   2720  O   ILE B 110       7.979   9.197  49.262  1.00 56.13           O  
ATOM   2721  CB  ILE B 110      10.519  11.030  49.051  1.00 49.60           C  
ATOM   2722  CG1 ILE B 110      11.093   9.611  49.124  1.00 63.08           C  
ATOM   2723  CG2 ILE B 110      10.381  11.610  50.419  1.00 36.48           C  
ATOM   2724  CD1 ILE B 110      12.086   9.273  48.023  1.00 62.28           C  
ATOM   2725  N   SER B 111       7.120  11.250  49.599  1.00 58.05           N  
ATOM   2726  CA  SER B 111       5.910  10.765  50.252  1.00 52.28           C  
ATOM   2727  C   SER B 111       4.958  10.066  49.293  1.00 57.20           C  
ATOM   2728  O   SER B 111       4.061   9.353  49.750  1.00 67.10           O  
ATOM   2729  CB  SER B 111       5.193  11.927  50.923  1.00 43.35           C  
ATOM   2730  OG  SER B 111       5.399  13.125  50.182  1.00 69.08           O  
ATOM   2731  N   SER B 112       5.126  10.248  47.982  1.00 58.56           N  
ATOM   2732  CA  SER B 112       4.270   9.628  46.977  1.00 57.91           C  
ATOM   2733  C   SER B 112       5.050   8.702  46.041  1.00 63.16           C  
ATOM   2734  O   SER B 112       4.633   8.489  44.900  1.00 55.39           O  
ATOM   2735  CB  SER B 112       3.529  10.686  46.153  1.00 57.42           C  
ATOM   2736  OG  SER B 112       2.574  11.390  46.912  1.00 65.68           O  
ATOM   2737  N   ASP B 113       6.187   8.147  46.471  1.00 49.68           N  
ATOM   2738  CA  ASP B 113       6.847   7.227  45.553  1.00 66.14           C  
ATOM   2739  C   ASP B 113       6.403   5.791  45.787  1.00 60.59           C  
ATOM   2740  O   ASP B 113       6.774   4.908  45.007  1.00 62.15           O  
ATOM   2741  CB  ASP B 113       8.388   7.369  45.599  1.00 73.97           C  
ATOM   2742  CG  ASP B 113       9.050   6.498  46.656  1.00 70.43           C  
ATOM   2743  OD1 ASP B 113       9.992   5.749  46.305  1.00 75.84           O  
ATOM   2744  OD2 ASP B 113       8.620   6.553  47.830  1.00 78.01           O1-
ATOM   2745  N   GLY B 114       5.571   5.551  46.802  1.00 48.07           N  
ATOM   2746  CA  GLY B 114       4.889   4.277  46.924  1.00 50.75           C  
ATOM   2747  C   GLY B 114       5.776   3.106  47.271  1.00 53.61           C  
ATOM   2748  O   GLY B 114       5.456   1.969  46.912  1.00 55.87           O  
ATOM   2749  N   THR B 115       6.877   3.347  47.971  1.00 62.45           N  
ATOM   2750  CA  THR B 115       7.758   2.282  48.422  1.00 63.65           C  
ATOM   2751  C   THR B 115       7.489   2.015  49.896  1.00 65.12           C  
ATOM   2752  O   THR B 115       7.100   2.915  50.646  1.00 54.74           O  
ATOM   2753  CB  THR B 115       9.233   2.647  48.244  1.00 64.59           C  
ATOM   2754  CG2 THR B 115       9.656   2.464  46.795  1.00 60.87           C  
ATOM   2755  OG1 THR B 115       9.437   4.020  48.604  1.00 64.63           O  
ATOM   2756  N   ALA B 116       7.697   0.763  50.307  1.00 66.97           N  
ATOM   2757  CA  ALA B 116       7.645   0.445  51.730  1.00 48.95           C  
ATOM   2758  C   ALA B 116       8.665   1.268  52.509  1.00 62.29           C  
ATOM   2759  O   ALA B 116       8.344   1.879  53.537  1.00 63.33           O  
ATOM   2760  CB  ALA B 116       7.891  -1.043  51.929  1.00 48.33           C  
ATOM   2761  N   MET B 117       9.907   1.285  52.028  1.00 61.91           N  
ATOM   2762  CA  MET B 117      10.968   2.134  52.555  1.00 54.25           C  
ATOM   2763  C   MET B 117      10.462   3.472  53.053  1.00 61.88           C  
ATOM   2764  O   MET B 117      10.583   3.791  54.234  1.00 83.50           O  
ATOM   2765  CB  MET B 117      12.023   2.371  51.475  1.00 69.00           C  
ATOM   2766  CG  MET B 117      13.430   2.539  51.999  1.00 62.22           C  
ATOM   2767  SD  MET B 117      14.526   2.948  50.638  1.00 82.66           S  
ATOM   2768  CE  MET B 117      13.697   4.352  49.909  1.00 64.79           C  
ATOM   2769  N   ASN B 118       9.902   4.268  52.156  1.00 73.65           N  
ATOM   2770  CA  ASN B 118       9.590   5.650  52.488  1.00 67.28           C  
ATOM   2771  C   ASN B 118       8.216   5.777  53.125  1.00 66.32           C  
ATOM   2772  O   ASN B 118       7.567   6.822  52.996  1.00 69.88           O  
ATOM   2773  CB  ASN B 118       9.681   6.534  51.246  1.00 63.36           C  
ATOM   2774  CG  ASN B 118      11.099   6.562  50.657  1.00 85.31           C  
ATOM   2775  ND2 ASN B 118      11.274   5.909  49.506  1.00 85.51           N  
ATOM   2776  OD1 ASN B 118      12.005   7.207  51.198  1.00 75.41           O  
ATOM   2777  N   LYS B 119       7.785   4.727  53.833  1.00 69.08           N  
ATOM   2778  CA  LYS B 119       6.528   4.739  54.584  1.00 73.95           C  
ATOM   2779  C   LYS B 119       5.394   5.243  53.691  1.00 73.48           C  
ATOM   2780  O   LYS B 119       4.665   6.180  54.025  1.00 76.58           O  
ATOM   2781  CB  LYS B 119       6.664   5.589  55.859  1.00 83.23           C  
ATOM   2782  CG  LYS B 119       7.546   4.980  56.976  1.00 97.40           C  
ATOM   2783  CD  LYS B 119       8.207   6.037  57.904  1.00106.07           C  
ATOM   2784  CE  LYS B 119       8.997   7.104  57.131  1.00117.08           C  
ATOM   2785  NZ  LYS B 119      10.344   6.650  56.637  1.00 99.94           N1+
ATOM   2786  N   SER B 120       5.265   4.614  52.523  1.00 58.14           N  
ATOM   2787  CA  SER B 120       4.536   5.216  51.417  1.00 53.53           C  
ATOM   2788  C   SER B 120       3.603   4.247  50.711  1.00 58.01           C  
ATOM   2789  O   SER B 120       2.926   4.651  49.758  1.00 51.30           O  
ATOM   2790  CB  SER B 120       5.535   5.806  50.403  1.00 61.58           C  
ATOM   2791  OG  SER B 120       4.905   6.667  49.478  1.00 64.57           O  
ATOM   2792  N   ASP B 121       3.568   2.985  51.116  1.00 57.14           N  
ATOM   2793  CA  ASP B 121       2.539   2.073  50.647  1.00 56.53           C  
ATOM   2794  C   ASP B 121       1.253   2.354  51.427  1.00 63.69           C  
ATOM   2795  O   ASP B 121       1.139   3.340  52.167  1.00 53.86           O  
ATOM   2796  CB  ASP B 121       3.006   0.622  50.778  1.00 60.82           C  
ATOM   2797  CG  ASP B 121       3.592   0.314  52.149  1.00 68.60           C  
ATOM   2798  OD1 ASP B 121       3.734   1.259  52.961  1.00 67.81           O  
ATOM   2799  OD2 ASP B 121       3.899  -0.876  52.416  1.00 70.85           O1-
ATOM   2800  N   VAL B 122       0.273   1.465  51.271  1.00 53.97           N  
ATOM   2801  CA  VAL B 122      -1.058   1.609  51.851  1.00 50.58           C  
ATOM   2802  C   VAL B 122      -1.476   0.267  52.434  1.00 60.97           C  
ATOM   2803  O   VAL B 122      -1.502  -0.744  51.719  1.00 61.99           O  
ATOM   2804  CB  VAL B 122      -2.079   2.107  50.810  1.00 57.13           C  
ATOM   2805  CG1 VAL B 122      -3.448   2.319  51.440  1.00 51.03           C  
ATOM   2806  CG2 VAL B 122      -1.587   3.450  50.188  1.00 50.17           C  
ATOM   2807  N   GLU B 123      -1.790   0.246  53.734  1.00 59.88           N  
ATOM   2808  CA  GLU B 123      -2.125  -1.024  54.368  1.00 60.06           C  
ATOM   2809  C   GLU B 123      -3.544  -1.444  54.020  1.00 57.95           C  
ATOM   2810  O   GLU B 123      -4.355  -0.628  53.572  1.00 52.72           O  
ATOM   2811  CB  GLU B 123      -1.962  -0.934  55.879  1.00 66.35           C  
ATOM   2812  CG  GLU B 123      -3.199  -0.465  56.612  1.00 69.34           C  
ATOM   2813  CD  GLU B 123      -3.389   1.037  56.522  1.00 89.92           C  
ATOM   2814  OE1 GLU B 123      -2.753   1.683  55.640  1.00 85.65           O  
ATOM   2815  OE2 GLU B 123      -4.172   1.564  57.347  1.00 76.75           O1-
ATOM   2816  N   PRO B 124      -3.867  -2.719  54.211  1.00 53.37           N  
ATOM   2817  CA  PRO B 124      -5.180  -3.217  53.788  1.00 50.41           C  
ATOM   2818  C   PRO B 124      -6.287  -2.342  54.350  1.00 51.43           C  
ATOM   2819  O   PRO B 124      -6.247  -1.928  55.510  1.00 55.44           O  
ATOM   2820  CB  PRO B 124      -5.224  -4.636  54.366  1.00 47.50           C  
ATOM   2821  CG  PRO B 124      -3.834  -5.035  54.482  1.00 36.14           C  
ATOM   2822  CD  PRO B 124      -3.057  -3.772  54.829  1.00 42.17           C  
ATOM   2823  N   GLY B 125      -7.273  -2.046  53.508  1.00 52.74           N  
ATOM   2824  CA  GLY B 125      -8.334  -1.131  53.868  1.00 39.11           C  
ATOM   2825  C   GLY B 125      -7.936   0.319  53.886  1.00 43.31           C  
ATOM   2826  O   GLY B 125      -8.819   1.184  53.942  1.00 56.51           O  
ATOM   2827  N   GLY B 126      -6.644   0.624  53.816  1.00 50.76           N  
ATOM   2828  CA  GLY B 126      -6.189   1.994  53.944  1.00 56.43           C  
ATOM   2829  C   GLY B 126      -6.542   2.881  52.755  1.00 52.70           C  
ATOM   2830  O   GLY B 126      -7.004   2.441  51.696  1.00 52.55           O  
ATOM   2831  N   THR B 127      -6.297   4.177  52.948  1.00 39.62           N  
ATOM   2832  CA  THR B 127      -6.557   5.164  51.907  1.00 43.99           C  
ATOM   2833  C   THR B 127      -5.519   6.264  52.028  1.00 42.25           C  
ATOM   2834  O   THR B 127      -5.545   7.034  52.986  1.00 52.25           O  
ATOM   2835  CB  THR B 127      -7.966   5.729  52.019  1.00 36.94           C  
ATOM   2836  CG2 THR B 127      -8.221   6.737  50.915  1.00 37.19           C  
ATOM   2837  OG1 THR B 127      -8.902   4.648  51.900  1.00 56.33           O  
ATOM   2838  N   ARG B 128      -4.615   6.332  51.062  1.00 46.74           N  
ATOM   2839  CA  ARG B 128      -3.592   7.361  51.001  1.00 44.16           C  
ATOM   2840  C   ARG B 128      -3.876   8.264  49.813  1.00 51.78           C  
ATOM   2841  O   ARG B 128      -4.526   7.852  48.848  1.00 54.06           O  
ATOM   2842  CB  ARG B 128      -2.209   6.719  50.870  1.00 59.51           C  
ATOM   2843  CG  ARG B 128      -1.055   7.688  50.783  1.00 52.20           C  
ATOM   2844  CD  ARG B 128       0.197   6.891  50.540  1.00 59.94           C  
ATOM   2845  NE  ARG B 128       1.033   6.785  51.729  1.00 74.83           N  
ATOM   2846  CZ  ARG B 128       1.834   7.751  52.151  1.00 70.89           C  
ATOM   2847  NH1 ARG B 128       1.881   8.919  51.536  1.00 86.08           N1+
ATOM   2848  NH2 ARG B 128       2.614   7.536  53.208  1.00 78.94           N  
ATOM   2849  N   THR B 129      -3.380   9.498  49.877  1.00 47.58           N  
ATOM   2850  CA  THR B 129      -3.545  10.436  48.763  1.00 48.96           C  
ATOM   2851  C   THR B 129      -2.189  10.738  48.117  1.00 55.39           C  
ATOM   2852  O   THR B 129      -1.485  11.678  48.496  1.00 66.10           O  
ATOM   2853  CB  THR B 129      -4.229  11.712  49.200  1.00 42.65           C  
ATOM   2854  CG2 THR B 129      -4.112  12.765  48.091  1.00 38.05           C  
ATOM   2855  OG1 THR B 129      -5.608  11.435  49.440  1.00 62.80           O  
ATOM   2856  N   TYR B 130      -1.851   9.956  47.102  1.00 47.17           N  
ATOM   2857  CA  TYR B 130      -0.692  10.262  46.286  1.00 51.09           C  
ATOM   2858  C   TYR B 130      -0.902  11.547  45.483  1.00 49.57           C  
ATOM   2859  O   TYR B 130      -2.017  11.883  45.071  1.00 52.84           O  
ATOM   2860  CB  TYR B 130      -0.413   9.108  45.349  1.00 40.87           C  
ATOM   2861  CG  TYR B 130      -0.077   7.806  46.040  1.00 44.53           C  
ATOM   2862  CD1 TYR B 130       1.150   7.629  46.663  1.00 55.44           C  
ATOM   2863  CD2 TYR B 130      -0.968   6.736  46.027  1.00 44.40           C  
ATOM   2864  CE1 TYR B 130       1.484   6.417  47.264  1.00 59.02           C  
ATOM   2865  CE2 TYR B 130      -0.644   5.516  46.615  1.00 51.26           C  
ATOM   2866  CZ  TYR B 130       0.583   5.366  47.239  1.00 57.30           C  
ATOM   2867  OH  TYR B 130       0.920   4.173  47.840  1.00 57.59           O  
ATOM   2868  N   THR B 131       0.191  12.277  45.272  1.00 47.39           N  
ATOM   2869  CA  THR B 131       0.190  13.446  44.400  1.00 44.70           C  
ATOM   2870  C   THR B 131       1.310  13.322  43.382  1.00 48.77           C  
ATOM   2871  O   THR B 131       2.482  13.183  43.751  1.00 60.89           O  
ATOM   2872  CB  THR B 131       0.362  14.743  45.179  1.00 45.92           C  
ATOM   2873  CG2 THR B 131       0.552  15.933  44.219  1.00 29.61           C  
ATOM   2874  OG1 THR B 131      -0.783  14.947  46.005  1.00 48.92           O  
ATOM   2875  N   TRP B 132       0.938  13.373  42.116  1.00 42.71           N  
ATOM   2876  CA  TRP B 132       1.855  13.474  40.998  1.00 45.84           C  
ATOM   2877  C   TRP B 132       1.716  14.864  40.407  1.00 52.59           C  
ATOM   2878  O   TRP B 132       0.599  15.306  40.107  1.00 47.02           O  
ATOM   2879  CB  TRP B 132       1.545  12.443  39.911  1.00 37.69           C  
ATOM   2880  CG  TRP B 132       1.391  11.062  40.379  1.00 42.23           C  
ATOM   2881  CD1 TRP B 132       1.854  10.534  41.549  1.00 37.52           C  
ATOM   2882  CD2 TRP B 132       0.746   9.993  39.676  1.00 38.85           C  
ATOM   2883  CE2 TRP B 132       0.850   8.840  40.487  1.00 40.74           C  
ATOM   2884  CE3 TRP B 132       0.093   9.898  38.441  1.00 34.25           C  
ATOM   2885  NE1 TRP B 132       1.529   9.201  41.622  1.00 47.24           N  
ATOM   2886  CZ2 TRP B 132       0.316   7.601  40.107  1.00 43.14           C  
ATOM   2887  CZ3 TRP B 132      -0.449   8.674  38.067  1.00 42.87           C  
ATOM   2888  CH2 TRP B 132      -0.327   7.536  38.897  1.00 47.76           C  
ATOM   2889  N   ARG B 133       2.837  15.544  40.227  1.00 48.36           N  
ATOM   2890  CA  ARG B 133       2.834  16.788  39.485  1.00 49.02           C  
ATOM   2891  C   ARG B 133       3.585  16.589  38.181  1.00 43.41           C  
ATOM   2892  O   ARG B 133       4.283  15.595  37.984  1.00 46.07           O  
ATOM   2893  CB  ARG B 133       3.439  17.917  40.323  1.00 52.19           C  
ATOM   2894  CG  ARG B 133       2.637  18.200  41.578  1.00 62.73           C  
ATOM   2895  CD  ARG B 133       3.373  19.107  42.530  1.00 47.73           C  
ATOM   2896  NE  ARG B 133       4.772  18.716  42.646  1.00 84.88           N  
ATOM   2897  CZ  ARG B 133       5.262  17.995  43.646  1.00104.58           C  
ATOM   2898  NH1 ARG B 133       4.479  17.557  44.633  1.00 81.40           N1+
ATOM   2899  NH2 ARG B 133       6.569  17.711  43.664  1.00 70.07           N  
ATOM   2900  N   THR B 134       3.396  17.537  37.272  1.00 48.28           N  
ATOM   2901  CA  THR B 134       4.094  17.558  35.998  1.00 41.93           C  
ATOM   2902  C   THR B 134       4.455  18.999  35.686  1.00 47.25           C  
ATOM   2903  O   THR B 134       3.791  19.934  36.137  1.00 65.42           O  
ATOM   2904  CB  THR B 134       3.237  16.997  34.876  1.00 44.76           C  
ATOM   2905  CG2 THR B 134       2.756  15.575  35.232  1.00 35.55           C  
ATOM   2906  OG1 THR B 134       2.117  17.878  34.675  1.00 49.88           O  
ATOM   2907  N   HIS B 135       5.506  19.172  34.892  1.00 41.81           N  
ATOM   2908  CA  HIS B 135       6.002  20.494  34.543  1.00 45.00           C  
ATOM   2909  C   HIS B 135       6.323  20.541  33.058  1.00 51.12           C  
ATOM   2910  O   HIS B 135       6.594  19.516  32.426  1.00 48.78           O  
ATOM   2911  CB  HIS B 135       7.247  20.851  35.351  1.00 50.66           C  
ATOM   2912  CG  HIS B 135       8.396  19.934  35.101  1.00 47.87           C  
ATOM   2913  CD2 HIS B 135       9.448  20.036  34.257  1.00 46.47           C  
ATOM   2914  ND1 HIS B 135       8.531  18.723  35.743  1.00 51.37           N  
ATOM   2915  CE1 HIS B 135       9.625  18.123  35.312  1.00 54.18           C  
ATOM   2916  NE2 HIS B 135      10.202  18.902  34.413  1.00 56.70           N  
ATOM   2917  N   LYS B 136       6.266  21.748  32.506  1.00 54.58           N  
ATOM   2918  CA  LYS B 136       6.651  22.013  31.132  1.00 45.35           C  
ATOM   2919  C   LYS B 136       8.166  22.188  31.053  1.00 51.31           C  
ATOM   2920  O   LYS B 136       8.828  22.367  32.077  1.00 55.13           O  
ATOM   2921  CB  LYS B 136       5.949  23.276  30.637  1.00 39.79           C  
ATOM   2922  CG  LYS B 136       4.415  23.201  30.666  1.00 51.19           C  
ATOM   2923  CD  LYS B 136       3.732  24.537  30.232  1.00 56.93           C  
ATOM   2924  CE  LYS B 136       2.530  24.929  31.134  1.00 70.59           C  
ATOM   2925  NZ  LYS B 136       1.585  25.907  30.488  1.00 53.24           N1+
ATOM   2926  N   PRO B 137       8.746  22.147  29.857  1.00 53.91           N  
ATOM   2927  CA  PRO B 137      10.173  22.472  29.706  1.00 56.30           C  
ATOM   2928  C   PRO B 137      10.411  23.975  29.748  1.00 50.81           C  
ATOM   2929  O   PRO B 137       9.493  24.778  29.606  1.00 67.63           O  
ATOM   2930  CB  PRO B 137      10.549  21.911  28.332  1.00 46.36           C  
ATOM   2931  CG  PRO B 137       9.266  21.573  27.659  1.00 50.43           C  
ATOM   2932  CD  PRO B 137       8.113  21.716  28.602  1.00 39.50           C  
ATOM   2933  N   GLY B 138      11.673  24.343  29.933  1.00 44.87           N  
ATOM   2934  CA  GLY B 138      12.057  25.747  29.923  1.00 51.27           C  
ATOM   2935  C   GLY B 138      13.456  25.925  30.458  1.00 55.72           C  
ATOM   2936  O   GLY B 138      14.059  24.995  31.000  1.00 59.67           O  
ATOM   2937  N   ARG B 139      13.978  27.147  30.289  1.00 53.70           N  
ATOM   2938  CA  ARG B 139      15.354  27.403  30.710  1.00 60.19           C  
ATOM   2939  C   ARG B 139      15.427  27.469  32.225  1.00 58.37           C  
ATOM   2940  O   ARG B 139      14.524  27.991  32.884  1.00 56.25           O  
ATOM   2941  CB  ARG B 139      15.925  28.699  30.120  1.00 46.46           C  
ATOM   2942  CG  ARG B 139      16.031  28.743  28.589  1.00 76.89           C  
ATOM   2943  CD  ARG B 139      17.443  28.503  28.036  1.00 68.72           C  
ATOM   2944  NE  ARG B 139      17.388  28.209  26.604  1.00 76.58           N  
ATOM   2945  CZ  ARG B 139      17.937  27.142  26.029  1.00 86.63           C  
ATOM   2946  NH1 ARG B 139      18.638  26.260  26.728  1.00 63.23           N1+
ATOM   2947  NH2 ARG B 139      17.780  26.953  24.719  1.00 79.31           N  
ATOM   2948  N   ARG B 140      16.489  26.890  32.776  1.00 59.90           N  
ATOM   2949  CA  ARG B 140      16.823  27.080  34.173  1.00 53.07           C  
ATOM   2950  C   ARG B 140      17.525  28.428  34.328  1.00 60.47           C  
ATOM   2951  O   ARG B 140      17.774  29.142  33.351  1.00 57.96           O  
ATOM   2952  CB  ARG B 140      17.687  25.925  34.668  1.00 51.29           C  
ATOM   2953  CG  ARG B 140      17.111  24.538  34.427  1.00 50.27           C  
ATOM   2954  CD  ARG B 140      17.643  23.544  35.456  1.00 53.36           C  
ATOM   2955  NE  ARG B 140      17.264  22.164  35.177  1.00 53.48           N  
ATOM   2956  CZ  ARG B 140      17.792  21.441  34.199  1.00 55.31           C  
ATOM   2957  NH1 ARG B 140      18.713  21.944  33.386  1.00 46.98           N1+
ATOM   2958  NH2 ARG B 140      17.378  20.190  34.022  1.00 39.97           N  
ATOM   2959  N   ASP B 141      17.843  28.794  35.570  1.00 61.82           N  
ATOM   2960  CA  ASP B 141      18.607  30.019  35.782  1.00 57.54           C  
ATOM   2961  C   ASP B 141      20.029  29.885  35.244  1.00 64.17           C  
ATOM   2962  O   ASP B 141      20.568  30.842  34.679  1.00 64.53           O  
ATOM   2963  CB  ASP B 141      18.624  30.382  37.262  1.00 70.99           C  
ATOM   2964  CG  ASP B 141      17.322  31.000  37.715  1.00 80.93           C  
ATOM   2965  OD1 ASP B 141      16.517  31.387  36.838  1.00 94.67           O  
ATOM   2966  OD2 ASP B 141      17.092  31.083  38.941  1.00 92.50           O1-
ATOM   2967  N   ASP B 142      20.663  28.694  35.393  1.00 55.22           N  
ATOM   2968  CA  ASP B 142      21.990  28.575  34.751  1.00 61.39           C  
ATOM   2969  C   ASP B 142      21.928  28.559  33.244  1.00 69.41           C  
ATOM   2970  O   ASP B 142      22.993  28.369  32.655  1.00 80.44           O  
ATOM   2971  CB  ASP B 142      22.750  27.328  35.217  1.00 58.80           C  
ATOM   2972  CG  ASP B 142      21.974  26.053  34.992  1.00 69.19           C  
ATOM   2973  OD1 ASP B 142      20.994  26.093  34.212  1.00 64.75           O  
ATOM   2974  OD2 ASP B 142      22.341  25.015  35.603  1.00 63.52           O1-
ATOM   2975  N   GLY B 143      20.786  28.730  32.581  1.00 65.80           N  
ATOM   2976  CA  GLY B 143      20.739  28.763  31.137  1.00 65.31           C  
ATOM   2977  C   GLY B 143      20.587  27.415  30.485  1.00 69.15           C  
ATOM   2978  O   GLY B 143      20.304  27.355  29.277  1.00 59.56           O  
ATOM   2979  N   THR B 144      20.782  26.335  31.238  1.00 61.54           N  
ATOM   2980  CA  THR B 144      20.486  25.019  30.718  1.00 53.81           C  
ATOM   2981  C   THR B 144      18.978  24.853  30.563  1.00 54.07           C  
ATOM   2982  O   THR B 144      18.178  25.684  30.999  1.00 62.22           O  
ATOM   2983  CB  THR B 144      21.057  23.937  31.626  1.00 54.95           C  
ATOM   2984  CG2 THR B 144      22.538  24.170  31.830  1.00 59.16           C  
ATOM   2985  OG1 THR B 144      20.380  23.959  32.889  1.00 53.40           O  
ATOM   2986  N   TRP B 145      18.595  23.750  29.947  1.00 56.94           N  
ATOM   2987  CA  TRP B 145      17.227  23.531  29.510  1.00 49.96           C  
ATOM   2988  C   TRP B 145      16.624  22.393  30.315  1.00 55.12           C  
ATOM   2989  O   TRP B 145      17.139  21.270  30.296  1.00 61.25           O  
ATOM   2990  CB  TRP B 145      17.203  23.215  28.024  1.00 47.59           C  
ATOM   2991  CG  TRP B 145      15.870  22.978  27.512  1.00 58.32           C  
ATOM   2992  CD1 TRP B 145      15.298  21.774  27.246  1.00 54.08           C  
ATOM   2993  CD2 TRP B 145      14.900  23.973  27.187  1.00 66.25           C  
ATOM   2994  CE2 TRP B 145      13.755  23.299  26.716  1.00 57.00           C  
ATOM   2995  CE3 TRP B 145      14.889  25.371  27.246  1.00 55.85           C  
ATOM   2996  NE1 TRP B 145      14.021  21.958  26.765  1.00 58.01           N  
ATOM   2997  CZ2 TRP B 145      12.613  23.972  26.307  1.00 54.92           C  
ATOM   2998  CZ3 TRP B 145      13.753  26.036  26.847  1.00 56.60           C  
ATOM   2999  CH2 TRP B 145      12.628  25.337  26.383  1.00 54.34           C  
ATOM   3000  N   ARG B 146      15.557  22.680  31.003  1.00 49.23           N  
ATOM   3001  CA  ARG B 146      14.957  21.634  31.813  1.00 51.93           C  
ATOM   3002  C   ARG B 146      13.941  20.852  30.990  1.00 50.93           C  
ATOM   3003  O   ARG B 146      13.091  21.457  30.325  1.00 56.16           O  
ATOM   3004  CB  ARG B 146      14.289  22.227  33.041  1.00 48.14           C  
ATOM   3005  CG  ARG B 146      13.757  21.208  33.997  1.00 47.93           C  
ATOM   3006  CD  ARG B 146      12.698  21.865  34.811  1.00 52.56           C  
ATOM   3007  NE  ARG B 146      12.153  21.023  35.862  1.00 57.51           N  
ATOM   3008  CZ  ARG B 146      11.189  21.406  36.684  1.00 56.73           C  
ATOM   3009  NH1 ARG B 146      10.669  22.622  36.607  1.00 57.07           N1+
ATOM   3010  NH2 ARG B 146      10.735  20.547  37.598  1.00 43.04           N  
ATOM   3011  N   PRO B 147      14.001  19.528  31.002  1.00 49.24           N  
ATOM   3012  CA  PRO B 147      13.047  18.741  30.217  1.00 53.18           C  
ATOM   3013  C   PRO B 147      11.683  18.751  30.876  1.00 51.92           C  
ATOM   3014  O   PRO B 147      11.560  18.839  32.099  1.00 53.64           O  
ATOM   3015  CB  PRO B 147      13.655  17.333  30.217  1.00 38.25           C  
ATOM   3016  CG  PRO B 147      14.958  17.464  30.931  1.00 40.20           C  
ATOM   3017  CD  PRO B 147      14.913  18.675  31.766  1.00 47.47           C  
ATOM   3018  N   GLY B 148      10.649  18.671  30.048  1.00 51.85           N  
ATOM   3019  CA  GLY B 148       9.304  18.594  30.575  1.00 52.99           C  
ATOM   3020  C   GLY B 148       8.879  17.171  30.911  1.00 53.83           C  
ATOM   3021  O   GLY B 148       9.520  16.184  30.545  1.00 54.47           O  
ATOM   3022  N   SER B 149       7.740  17.072  31.600  1.00 49.93           N  
ATOM   3023  CA  SER B 149       7.225  15.771  32.015  1.00 44.63           C  
ATOM   3024  C   SER B 149       6.654  14.959  30.861  1.00 45.11           C  
ATOM   3025  O   SER B 149       6.366  13.771  31.052  1.00 48.24           O  
ATOM   3026  CB  SER B 149       6.143  15.941  33.088  1.00 41.66           C  
ATOM   3027  OG  SER B 149       6.547  16.825  34.114  1.00 46.77           O  
ATOM   3028  N   ALA B 150       6.485  15.554  29.685  1.00 40.22           N  
ATOM   3029  CA  ALA B 150       5.767  14.881  28.611  1.00 44.13           C  
ATOM   3030  C   ALA B 150       6.385  13.519  28.299  1.00 47.68           C  
ATOM   3031  O   ALA B 150       7.608  13.377  28.217  1.00 49.99           O  
ATOM   3032  CB  ALA B 150       5.762  15.761  27.364  1.00 49.47           C  
ATOM   3033  N   GLY B 151       5.537  12.512  28.129  1.00 42.17           N  
ATOM   3034  CA  GLY B 151       6.014  11.201  27.739  1.00 49.85           C  
ATOM   3035  C   GLY B 151       4.926  10.150  27.832  1.00 47.48           C  
ATOM   3036  O   GLY B 151       3.770  10.432  28.176  1.00 45.13           O  
ATOM   3037  N   TYR B 152       5.327   8.921  27.497  1.00 45.02           N  
ATOM   3038  CA  TYR B 152       4.501   7.725  27.677  1.00 44.10           C  
ATOM   3039  C   TYR B 152       5.025   7.013  28.915  1.00 48.45           C  
ATOM   3040  O   TYR B 152       6.050   6.328  28.865  1.00 50.89           O  
ATOM   3041  CB  TYR B 152       4.547   6.814  26.449  1.00 41.57           C  
ATOM   3042  CG  TYR B 152       3.735   7.331  25.274  1.00 46.49           C  
ATOM   3043  CD1 TYR B 152       2.363   7.119  25.207  1.00 43.34           C  
ATOM   3044  CD2 TYR B 152       4.338   8.051  24.248  1.00 52.49           C  
ATOM   3045  CE1 TYR B 152       1.618   7.605  24.154  1.00 51.21           C  
ATOM   3046  CE2 TYR B 152       3.606   8.538  23.185  1.00 50.31           C  
ATOM   3047  CZ  TYR B 152       2.242   8.315  23.137  1.00 59.62           C  
ATOM   3048  OH  TYR B 152       1.500   8.799  22.072  1.00 48.71           O  
ATOM   3049  N   TRP B 153       4.320   7.169  30.028  1.00 43.99           N  
ATOM   3050  CA  TRP B 153       4.786   6.661  31.309  1.00 51.52           C  
ATOM   3051  C   TRP B 153       3.880   5.533  31.787  1.00 45.56           C  
ATOM   3052  O   TRP B 153       3.049   5.016  31.047  1.00 46.43           O  
ATOM   3053  CB  TRP B 153       4.858   7.806  32.318  1.00 46.72           C  
ATOM   3054  CG  TRP B 153       5.733   8.908  31.850  1.00 45.42           C  
ATOM   3055  CD1 TRP B 153       5.344  10.123  31.348  1.00 48.32           C  
ATOM   3056  CD2 TRP B 153       7.152   8.892  31.812  1.00 45.49           C  
ATOM   3057  CE2 TRP B 153       7.571  10.133  31.288  1.00 52.65           C  
ATOM   3058  CE3 TRP B 153       8.117   7.955  32.186  1.00 46.07           C  
ATOM   3059  NE1 TRP B 153       6.447  10.871  31.009  1.00 40.91           N  
ATOM   3060  CZ2 TRP B 153       8.911  10.448  31.129  1.00 46.06           C  
ATOM   3061  CZ3 TRP B 153       9.440   8.276  32.031  1.00 37.88           C  
ATOM   3062  CH2 TRP B 153       9.824   9.501  31.509  1.00 43.19           C  
ATOM   3063  N   HIS B 154       4.031   5.154  33.046  1.00 48.75           N  
ATOM   3064  CA  HIS B 154       3.182   4.116  33.603  1.00 52.31           C  
ATOM   3065  C   HIS B 154       3.281   4.184  35.124  1.00 47.58           C  
ATOM   3066  O   HIS B 154       4.148   4.860  35.685  1.00 48.21           O  
ATOM   3067  CB  HIS B 154       3.558   2.724  33.052  1.00 39.91           C  
ATOM   3068  CG  HIS B 154       4.972   2.323  33.340  1.00 53.48           C  
ATOM   3069  CD2 HIS B 154       6.148   2.791  32.856  1.00 42.33           C  
ATOM   3070  ND1 HIS B 154       5.297   1.319  34.234  1.00 48.45           N  
ATOM   3071  CE1 HIS B 154       6.609   1.193  34.295  1.00 36.78           C  
ATOM   3072  NE2 HIS B 154       7.149   2.074  33.466  1.00 47.16           N  
ATOM   3073  N   TYR B 155       2.355   3.482  35.776  1.00 43.54           N  
ATOM   3074  CA  TYR B 155       2.242   3.374  37.223  1.00 40.80           C  
ATOM   3075  C   TYR B 155       2.054   1.898  37.562  1.00 46.78           C  
ATOM   3076  O   TYR B 155       1.452   1.143  36.792  1.00 48.93           O  
ATOM   3077  CB  TYR B 155       1.051   4.213  37.769  1.00 45.31           C  
ATOM   3078  CG  TYR B 155      -0.318   3.730  37.278  1.00 51.94           C  
ATOM   3079  CD1 TYR B 155      -0.931   2.617  37.843  1.00 48.37           C  
ATOM   3080  CD2 TYR B 155      -0.986   4.380  36.246  1.00 43.56           C  
ATOM   3081  CE1 TYR B 155      -2.160   2.164  37.398  1.00 46.37           C  
ATOM   3082  CE2 TYR B 155      -2.223   3.940  35.796  1.00 41.55           C  
ATOM   3083  CZ  TYR B 155      -2.805   2.826  36.377  1.00 50.56           C  
ATOM   3084  OH  TYR B 155      -4.031   2.361  35.943  1.00 51.55           O  
ATOM   3085  N   HIS B 156       2.562   1.480  38.715  1.00 42.32           N  
ATOM   3086  CA  HIS B 156       2.425   0.080  39.092  1.00 42.95           C  
ATOM   3087  C   HIS B 156       2.613  -0.040  40.595  1.00 50.51           C  
ATOM   3088  O   HIS B 156       2.989   0.918  41.273  1.00 49.23           O  
ATOM   3089  CB  HIS B 156       3.422  -0.803  38.337  1.00 45.99           C  
ATOM   3090  CG  HIS B 156       4.853  -0.434  38.576  1.00 52.61           C  
ATOM   3091  CD2 HIS B 156       5.725   0.281  37.828  1.00 53.82           C  
ATOM   3092  ND1 HIS B 156       5.543  -0.816  39.707  1.00 52.29           N  
ATOM   3093  CE1 HIS B 156       6.777  -0.350  39.646  1.00 61.58           C  
ATOM   3094  NE2 HIS B 156       6.912   0.321  38.518  1.00 61.11           N  
ATOM   3095  N   ASP B 157       2.329  -1.236  41.108  1.00 50.23           N  
ATOM   3096  CA  ASP B 157       2.479  -1.509  42.527  1.00 48.05           C  
ATOM   3097  C   ASP B 157       3.942  -1.739  42.877  1.00 54.65           C  
ATOM   3098  O   ASP B 157       4.722  -2.268  42.075  1.00 53.29           O  
ATOM   3099  CB  ASP B 157       1.661  -2.732  42.941  1.00 52.47           C  
ATOM   3100  CG  ASP B 157       2.078  -3.268  44.304  1.00 62.43           C  
ATOM   3101  OD1 ASP B 157       1.890  -2.548  45.325  1.00 52.99           O  
ATOM   3102  OD2 ASP B 157       2.620  -4.400  44.347  1.00 55.01           O1-
ATOM   3103  N   HIS B 158       4.311  -1.359  44.106  1.00 55.51           N  
ATOM   3104  CA  HIS B 158       5.698  -1.486  44.537  1.00 58.13           C  
ATOM   3105  C   HIS B 158       5.893  -2.284  45.825  1.00 48.97           C  
ATOM   3106  O   HIS B 158       7.000  -2.280  46.357  1.00 58.27           O  
ATOM   3107  CB  HIS B 158       6.322  -0.092  44.695  1.00 55.17           C  
ATOM   3108  CG  HIS B 158       7.777  -0.029  44.330  1.00 61.14           C  
ATOM   3109  CD2 HIS B 158       8.465   0.852  43.563  1.00 53.12           C  
ATOM   3110  ND1 HIS B 158       8.705  -0.943  44.788  1.00 55.09           N  
ATOM   3111  CE1 HIS B 158       9.897  -0.631  44.313  1.00 65.30           C  
ATOM   3112  NE2 HIS B 158       9.779   0.453  43.566  1.00 64.74           N  
ATOM   3113  N   VAL B 159       4.873  -2.972  46.345  1.00 59.41           N  
ATOM   3114  CA  VAL B 159       5.030  -3.635  47.642  1.00 52.86           C  
ATOM   3115  C   VAL B 159       4.436  -5.039  47.671  1.00 47.84           C  
ATOM   3116  O   VAL B 159       4.874  -5.879  48.462  1.00 66.72           O  
ATOM   3117  CB  VAL B 159       4.438  -2.782  48.781  1.00 47.72           C  
ATOM   3118  CG1 VAL B 159       5.220  -1.473  48.937  1.00 63.00           C  
ATOM   3119  CG2 VAL B 159       2.982  -2.499  48.526  1.00 53.68           C  
ATOM   3120  N   VAL B 160       3.451  -5.316  46.817  1.00 56.39           N  
ATOM   3121  CA  VAL B 160       2.817  -6.634  46.818  1.00 54.09           C  
ATOM   3122  C   VAL B 160       3.802  -7.678  46.319  1.00 50.01           C  
ATOM   3123  O   VAL B 160       4.411  -7.522  45.254  1.00 58.46           O  
ATOM   3124  CB  VAL B 160       1.549  -6.637  45.952  1.00 48.78           C  
ATOM   3125  CG1 VAL B 160       0.998  -8.054  45.851  1.00 32.58           C  
ATOM   3126  CG2 VAL B 160       0.514  -5.672  46.498  1.00 37.87           C  
ATOM   3127  N   GLY B 161       3.945  -8.762  47.074  1.00 49.17           N  
ATOM   3128  CA  GLY B 161       4.862  -9.829  46.724  1.00 55.11           C  
ATOM   3129  C   GLY B 161       6.263  -9.596  47.254  1.00 58.41           C  
ATOM   3130  O   GLY B 161       6.777 -10.349  48.086  1.00 61.05           O  
ATOM   3131  N   THR B 162       6.903  -8.550  46.764  1.00 57.91           N  
ATOM   3132  CA  THR B 162       8.225  -8.183  47.221  1.00 52.65           C  
ATOM   3133  C   THR B 162       8.241  -6.676  47.405  1.00 60.82           C  
ATOM   3134  O   THR B 162       7.340  -5.964  46.947  1.00 56.40           O  
ATOM   3135  CB  THR B 162       9.311  -8.644  46.235  1.00 61.59           C  
ATOM   3136  CG2 THR B 162       9.031 -10.059  45.761  1.00 47.15           C  
ATOM   3137  OG1 THR B 162       9.363  -7.765  45.099  1.00 65.60           O  
ATOM   3138  N   GLU B 163       9.277  -6.192  48.089  1.00 63.26           N  
ATOM   3139  CA  GLU B 163       9.516  -4.767  48.247  1.00 55.57           C  
ATOM   3140  C   GLU B 163       9.746  -4.079  46.930  1.00 60.75           C  
ATOM   3141  O   GLU B 163      10.059  -2.889  46.943  1.00 66.76           O  
ATOM   3142  CB  GLU B 163      10.714  -4.574  49.171  1.00 81.00           C  
ATOM   3143  CG  GLU B 163      11.796  -5.614  48.959  1.00 97.15           C  
ATOM   3144  CD  GLU B 163      12.802  -5.653  50.085  1.00124.67           C  
ATOM   3145  OE1 GLU B 163      12.934  -4.627  50.790  1.00113.60           O  
ATOM   3146  OE2 GLU B 163      13.462  -6.705  50.259  1.00135.00           O1-
ATOM   3147  N   HIS B 164       9.612  -4.779  45.797  1.00 68.51           N  
ATOM   3148  CA  HIS B 164       9.672  -4.166  44.474  1.00 67.90           C  
ATOM   3149  C   HIS B 164       8.401  -4.391  43.665  1.00 73.23           C  
ATOM   3150  O   HIS B 164       8.391  -4.132  42.453  1.00 70.48           O  
ATOM   3151  CB  HIS B 164      10.884  -4.694  43.714  1.00 63.70           C  
ATOM   3152  CG  HIS B 164      12.176  -4.371  44.379  1.00 73.60           C  
ATOM   3153  CD2 HIS B 164      12.969  -5.113  45.188  1.00 60.36           C  
ATOM   3154  ND1 HIS B 164      12.761  -3.122  44.295  1.00 73.22           N  
ATOM   3155  CE1 HIS B 164      13.876  -3.119  45.002  1.00 77.92           C  
ATOM   3156  NE2 HIS B 164      14.026  -4.313  45.553  1.00 81.52           N  
ATOM   3157  N   GLY B 165       7.329  -4.857  44.306  1.00 64.93           N  
ATOM   3158  CA  GLY B 165       6.077  -5.095  43.625  1.00 61.45           C  
ATOM   3159  C   GLY B 165       6.078  -6.254  42.653  1.00 70.46           C  
ATOM   3160  O   GLY B 165       5.232  -6.278  41.751  1.00 67.28           O  
ATOM   3161  N   THR B 166       6.985  -7.229  42.811  1.00 58.79           N  
ATOM   3162  CA  THR B 166       7.032  -8.335  41.854  1.00 69.99           C  
ATOM   3163  C   THR B 166       5.721  -9.107  41.818  1.00 63.44           C  
ATOM   3164  O   THR B 166       5.321  -9.604  40.756  1.00 62.76           O  
ATOM   3165  CB  THR B 166       8.187  -9.284  42.166  1.00 57.59           C  
ATOM   3166  CG2 THR B 166       8.137 -10.491  41.234  1.00 39.84           C  
ATOM   3167  OG1 THR B 166       9.421  -8.594  41.961  1.00 58.86           O  
ATOM   3168  N   GLY B 167       5.037  -9.213  42.951  1.00 55.08           N  
ATOM   3169  CA  GLY B 167       3.755  -9.893  42.983  1.00 59.14           C  
ATOM   3170  C   GLY B 167       2.620  -9.052  42.435  1.00 63.66           C  
ATOM   3171  O   GLY B 167       1.834  -9.523  41.600  1.00 52.57           O  
ATOM   3172  N   GLY B 168       2.518  -7.804  42.908  1.00 57.70           N  
ATOM   3173  CA  GLY B 168       1.512  -6.903  42.367  1.00 58.19           C  
ATOM   3174  C   GLY B 168       1.585  -6.793  40.855  1.00 63.71           C  
ATOM   3175  O   GLY B 168       0.575  -6.945  40.161  1.00 58.00           O  
ATOM   3176  N   ILE B 169       2.792  -6.532  40.328  1.00 58.07           N  
ATOM   3177  CA  ILE B 169       2.988  -6.378  38.888  1.00 52.83           C  
ATOM   3178  C   ILE B 169       2.639  -7.672  38.168  1.00 54.20           C  
ATOM   3179  O   ILE B 169       2.038  -7.662  37.089  1.00 57.22           O  
ATOM   3180  CB  ILE B 169       4.432  -5.932  38.587  1.00 50.58           C  
ATOM   3181  CG1 ILE B 169       4.657  -4.493  39.061  1.00 51.46           C  
ATOM   3182  CG2 ILE B 169       4.736  -6.075  37.100  1.00 37.40           C  
ATOM   3183  CD1 ILE B 169       6.127  -4.077  39.146  1.00 46.61           C  
ATOM   3184  N   ARG B 170       2.998  -8.807  38.754  1.00 54.33           N  
ATOM   3185  CA  ARG B 170       2.631 -10.079  38.146  1.00 53.90           C  
ATOM   3186  C   ARG B 170       1.118 -10.259  38.121  1.00 53.57           C  
ATOM   3187  O   ARG B 170       0.567 -10.771  37.146  1.00 56.81           O  
ATOM   3188  CB  ARG B 170       3.309 -11.211  38.902  1.00 53.80           C  
ATOM   3189  CG  ARG B 170       2.787 -12.579  38.633  1.00 54.84           C  
ATOM   3190  CD  ARG B 170       3.765 -13.553  39.242  1.00 68.76           C  
ATOM   3191  NE  ARG B 170       4.999 -13.553  38.469  1.00107.00           N  
ATOM   3192  CZ  ARG B 170       6.208 -13.540  39.009  1.00105.00           C  
ATOM   3193  NH1 ARG B 170       6.370 -13.490  40.326  1.00 68.06           N1+
ATOM   3194  NH2 ARG B 170       7.278 -13.550  38.208  1.00 83.01           N  
ATOM   3195  N   ASN B 171       0.421  -9.810  39.163  1.00 60.88           N  
ATOM   3196  CA  ASN B 171      -1.019 -10.026  39.227  1.00 56.08           C  
ATOM   3197  C   ASN B 171      -1.822  -9.031  38.400  1.00 61.69           C  
ATOM   3198  O   ASN B 171      -2.992  -9.299  38.103  1.00 64.41           O  
ATOM   3199  CB  ASN B 171      -1.501  -9.965  40.671  1.00 56.46           C  
ATOM   3200  CG  ASN B 171      -1.052 -11.152  41.477  1.00 67.03           C  
ATOM   3201  ND2 ASN B 171      -1.034 -10.983  42.795  1.00 61.91           N  
ATOM   3202  OD1 ASN B 171      -0.708 -12.212  40.930  1.00 60.16           O  
ATOM   3203  N   GLY B 172      -1.245  -7.888  38.039  1.00 59.38           N  
ATOM   3204  CA  GLY B 172      -1.961  -6.960  37.188  1.00 55.15           C  
ATOM   3205  C   GLY B 172      -1.967  -5.519  37.651  1.00 53.94           C  
ATOM   3206  O   GLY B 172      -2.615  -4.669  37.029  1.00 53.05           O  
ATOM   3207  N   LEU B 173      -1.247  -5.213  38.728  1.00 50.77           N  
ATOM   3208  CA  LEU B 173      -1.246  -3.847  39.242  1.00 50.46           C  
ATOM   3209  C   LEU B 173      -0.249  -3.009  38.441  1.00 47.66           C  
ATOM   3210  O   LEU B 173       0.811  -2.605  38.924  1.00 51.64           O  
ATOM   3211  CB  LEU B 173      -0.936  -3.828  40.727  1.00 49.29           C  
ATOM   3212  CG  LEU B 173      -2.117  -4.366  41.525  1.00 50.85           C  
ATOM   3213  CD1 LEU B 173      -1.659  -4.857  42.894  1.00 50.29           C  
ATOM   3214  CD2 LEU B 173      -3.216  -3.325  41.620  1.00 51.20           C  
ATOM   3215  N   TYR B 174      -0.612  -2.760  37.179  1.00 46.57           N  
ATOM   3216  CA  TYR B 174       0.087  -1.803  36.327  1.00 45.43           C  
ATOM   3217  C   TYR B 174      -0.909  -1.136  35.395  1.00 43.29           C  
ATOM   3218  O   TYR B 174      -1.944  -1.714  35.064  1.00 42.19           O  
ATOM   3219  CB  TYR B 174       1.169  -2.466  35.490  1.00 41.74           C  
ATOM   3220  CG  TYR B 174       0.650  -3.642  34.715  1.00 44.44           C  
ATOM   3221  CD1 TYR B 174      -0.094  -3.469  33.552  1.00 42.62           C  
ATOM   3222  CD2 TYR B 174       0.895  -4.928  35.153  1.00 39.82           C  
ATOM   3223  CE1 TYR B 174      -0.567  -4.550  32.838  1.00 44.27           C  
ATOM   3224  CE2 TYR B 174       0.422  -6.012  34.456  1.00 52.52           C  
ATOM   3225  CZ  TYR B 174      -0.302  -5.822  33.300  1.00 52.68           C  
ATOM   3226  OH  TYR B 174      -0.758  -6.918  32.623  1.00 49.54           O  
ATOM   3227  N   GLY B 175      -0.568   0.075  34.951  1.00 42.01           N  
ATOM   3228  CA  GLY B 175      -1.412   0.842  34.059  1.00 42.68           C  
ATOM   3229  C   GLY B 175      -0.670   2.000  33.419  1.00 44.54           C  
ATOM   3230  O   GLY B 175       0.376   2.433  33.906  1.00 44.89           O  
ATOM   3231  N   PRO B 176      -1.198   2.533  32.318  1.00 48.16           N  
ATOM   3232  CA  PRO B 176      -0.466   3.548  31.562  1.00 46.48           C  
ATOM   3233  C   PRO B 176      -0.790   4.960  32.023  1.00 47.99           C  
ATOM   3234  O   PRO B 176      -1.892   5.266  32.488  1.00 44.64           O  
ATOM   3235  CB  PRO B 176      -0.980   3.322  30.136  1.00 36.77           C  
ATOM   3236  CG  PRO B 176      -2.419   3.093  30.381  1.00 40.76           C  
ATOM   3237  CD  PRO B 176      -2.515   2.300  31.710  1.00 39.25           C  
ATOM   3238  N   VAL B 177       0.198   5.833  31.850  1.00 42.35           N  
ATOM   3239  CA  VAL B 177       0.074   7.256  32.142  1.00 42.50           C  
ATOM   3240  C   VAL B 177       0.613   8.022  30.950  1.00 44.82           C  
ATOM   3241  O   VAL B 177       1.766   7.816  30.553  1.00 57.97           O  
ATOM   3242  CB  VAL B 177       0.860   7.645  33.397  1.00 48.17           C  
ATOM   3243  CG1 VAL B 177       0.786   9.142  33.590  1.00 46.42           C  
ATOM   3244  CG2 VAL B 177       0.350   6.887  34.598  1.00 52.50           C  
ATOM   3245  N   ILE B 178      -0.192   8.917  30.393  1.00 38.28           N  
ATOM   3246  CA  ILE B 178       0.241   9.758  29.284  1.00 42.99           C  
ATOM   3247  C   ILE B 178       0.289  11.205  29.751  1.00 49.89           C  
ATOM   3248  O   ILE B 178      -0.678  11.712  30.334  1.00 48.02           O  
ATOM   3249  CB  ILE B 178      -0.676   9.609  28.063  1.00 39.78           C  
ATOM   3250  CG1 ILE B 178      -0.495   8.230  27.421  1.00 43.09           C  
ATOM   3251  CG2 ILE B 178      -0.374  10.709  27.069  1.00 47.05           C  
ATOM   3252  CD1 ILE B 178      -1.561   7.875  26.383  1.00 45.50           C  
ATOM   3253  N   VAL B 179       1.412  11.866  29.501  1.00 43.54           N  
ATOM   3254  CA  VAL B 179       1.582  13.287  29.786  1.00 48.30           C  
ATOM   3255  C   VAL B 179       1.814  13.984  28.454  1.00 51.33           C  
ATOM   3256  O   VAL B 179       2.849  13.766  27.807  1.00 52.51           O  
ATOM   3257  CB  VAL B 179       2.750  13.546  30.746  1.00 50.90           C  
ATOM   3258  CG1 VAL B 179       2.859  15.043  31.067  1.00 39.09           C  
ATOM   3259  CG2 VAL B 179       2.593  12.701  32.008  1.00 46.86           C  
ATOM   3260  N   ARG B 180       0.867  14.820  28.041  1.00 46.11           N  
ATOM   3261  CA  ARG B 180       0.950  15.475  26.742  1.00 48.76           C  
ATOM   3262  C   ARG B 180       1.560  16.861  26.871  1.00 52.07           C  
ATOM   3263  O   ARG B 180       1.426  17.530  27.899  1.00 59.50           O  
ATOM   3264  CB  ARG B 180      -0.426  15.572  26.087  1.00 43.45           C  
ATOM   3265  CG  ARG B 180      -1.084  14.226  25.993  1.00 47.37           C  
ATOM   3266  CD  ARG B 180      -1.772  13.987  24.670  1.00 52.53           C  
ATOM   3267  NE  ARG B 180      -2.688  12.856  24.789  1.00 48.46           N  
ATOM   3268  CZ  ARG B 180      -2.530  11.679  24.197  1.00 50.26           C  
ATOM   3269  NH1 ARG B 180      -1.543  11.457  23.341  1.00 43.10           N1+
ATOM   3270  NH2 ARG B 180      -3.384  10.698  24.473  1.00 52.72           N  
ATOM   3271  N   ARG B 181       2.247  17.279  25.817  1.00 45.98           N  
ATOM   3272  CA  ARG B 181       2.861  18.593  25.738  1.00 39.99           C  
ATOM   3273  C   ARG B 181       2.014  19.462  24.829  1.00 41.83           C  
ATOM   3274  O   ARG B 181       1.396  18.965  23.888  1.00 47.26           O  
ATOM   3275  CB  ARG B 181       4.287  18.500  25.205  1.00 35.64           C  
ATOM   3276  CG  ARG B 181       4.902  19.828  24.907  1.00 35.80           C  
ATOM   3277  CD  ARG B 181       6.405  19.718  24.756  1.00 34.99           C  
ATOM   3278  NE  ARG B 181       7.049  19.277  25.984  1.00 42.00           N  
ATOM   3279  CZ  ARG B 181       7.995  18.354  26.023  1.00 45.37           C  
ATOM   3280  NH1 ARG B 181       8.443  17.791  24.919  1.00 47.58           N1+
ATOM   3281  NH2 ARG B 181       8.497  17.986  27.200  1.00 58.57           N  
ATOM   3282  N   LYS B 182       1.954  20.758  25.142  1.00 52.25           N  
ATOM   3283  CA  LYS B 182       1.087  21.665  24.391  1.00 42.58           C  
ATOM   3284  C   LYS B 182       1.376  21.504  22.921  1.00 46.20           C  
ATOM   3285  O   LYS B 182       2.512  21.688  22.490  1.00 51.44           O  
ATOM   3286  CB  LYS B 182       1.311  23.116  24.813  1.00 41.57           C  
ATOM   3287  CG  LYS B 182       0.275  24.129  24.349  1.00 40.57           C  
ATOM   3288  CD  LYS B 182       0.992  25.326  23.688  1.00 64.45           C  
ATOM   3289  CE  LYS B 182       0.050  26.374  23.097  1.00 77.71           C  
ATOM   3290  NZ  LYS B 182       0.019  27.632  23.893  1.00 96.81           N1+
ATOM   3291  N   GLY B 183       0.368  21.103  22.158  1.00 48.98           N  
ATOM   3292  CA  GLY B 183       0.521  20.933  20.741  1.00 41.45           C  
ATOM   3293  C   GLY B 183       0.620  19.501  20.275  1.00 50.82           C  
ATOM   3294  O   GLY B 183       0.448  19.254  19.081  1.00 55.77           O  
ATOM   3295  N   ASP B 184       0.911  18.557  21.169  1.00 46.65           N  
ATOM   3296  CA  ASP B 184       0.958  17.155  20.772  1.00 49.63           C  
ATOM   3297  C   ASP B 184      -0.305  16.808  19.987  1.00 51.57           C  
ATOM   3298  O   ASP B 184      -1.406  17.231  20.346  1.00 50.63           O  
ATOM   3299  CB  ASP B 184       1.073  16.245  22.005  1.00 55.00           C  
ATOM   3300  CG  ASP B 184       2.476  16.215  22.615  1.00 54.43           C  
ATOM   3301  OD1 ASP B 184       3.417  16.753  22.008  1.00 54.41           O  
ATOM   3302  OD2 ASP B 184       2.637  15.628  23.710  1.00 55.90           O1-
ATOM   3303  N   VAL B 185      -0.153  16.037  18.906  1.00 49.01           N  
ATOM   3304  CA  VAL B 185      -1.334  15.587  18.172  1.00 47.64           C  
ATOM   3305  C   VAL B 185      -2.108  14.578  19.010  1.00 56.06           C  
ATOM   3306  O   VAL B 185      -1.528  13.658  19.608  1.00 54.83           O  
ATOM   3307  CB  VAL B 185      -0.949  14.990  16.810  1.00 42.14           C  
ATOM   3308  CG1 VAL B 185      -2.094  14.143  16.267  1.00 43.15           C  
ATOM   3309  CG2 VAL B 185      -0.610  16.092  15.845  1.00 40.25           C  
ATOM   3310  N   LEU B 186      -3.438  14.734  19.036  1.00 59.44           N  
ATOM   3311  CA  LEU B 186      -4.345  13.867  19.778  1.00 48.73           C  
ATOM   3312  C   LEU B 186      -4.957  12.813  18.866  1.00 51.58           C  
ATOM   3313  O   LEU B 186      -5.344  13.120  17.728  1.00 52.08           O  
ATOM   3314  CB  LEU B 186      -5.459  14.680  20.438  1.00 49.22           C  
ATOM   3315  CG  LEU B 186      -4.994  15.784  21.399  1.00 45.22           C  
ATOM   3316  CD1 LEU B 186      -6.109  16.686  21.721  1.00 30.34           C  
ATOM   3317  CD2 LEU B 186      -4.420  15.242  22.693  1.00 48.73           C  
ATOM   3318  N   PRO B 187      -5.030  11.582  19.367  1.00 46.42           N  
ATOM   3319  CA  PRO B 187      -5.463  10.443  18.550  1.00 49.39           C  
ATOM   3320  C   PRO B 187      -6.977  10.319  18.495  1.00 46.85           C  
ATOM   3321  O   PRO B 187      -7.712  11.046  19.140  1.00 52.32           O  
ATOM   3322  CB  PRO B 187      -4.857   9.238  19.270  1.00 43.32           C  
ATOM   3323  CG  PRO B 187      -4.805   9.658  20.678  1.00 43.06           C  
ATOM   3324  CD  PRO B 187      -4.581  11.163  20.701  1.00 33.92           C  
ATOM   3325  N   ASP B 188      -7.435   9.357  17.696  1.00 44.22           N  
ATOM   3326  CA  ASP B 188      -8.838   8.998  17.738  1.00 47.25           C  
ATOM   3327  C   ASP B 188      -9.134   8.023  18.859  1.00 47.66           C  
ATOM   3328  O   ASP B 188     -10.280   7.946  19.322  1.00 54.72           O  
ATOM   3329  CB  ASP B 188      -9.275   8.396  16.407  1.00 49.10           C  
ATOM   3330  CG  ASP B 188      -9.366   9.421  15.314  1.00 58.51           C  
ATOM   3331  OD1 ASP B 188      -9.766  10.569  15.632  1.00 60.58           O  
ATOM   3332  OD2 ASP B 188      -9.036   9.079  14.155  1.00 54.25           O1-
ATOM   3333  N   ALA B 189      -8.123   7.283  19.297  1.00 45.53           N  
ATOM   3334  CA  ALA B 189      -8.249   6.311  20.369  1.00 47.50           C  
ATOM   3335  C   ALA B 189      -6.863   5.890  20.800  1.00 50.26           C  
ATOM   3336  O   ALA B 189      -5.928   5.853  19.993  1.00 52.99           O  
ATOM   3337  CB  ALA B 189      -9.043   5.073  19.952  1.00 35.70           C  
ATOM   3338  N   THR B 190      -6.748   5.570  22.082  1.00 47.91           N  
ATOM   3339  CA  THR B 190      -5.540   5.001  22.642  1.00 37.79           C  
ATOM   3340  C   THR B 190      -5.825   3.562  23.039  1.00 41.53           C  
ATOM   3341  O   THR B 190      -6.937   3.243  23.467  1.00 50.59           O  
ATOM   3342  CB  THR B 190      -5.070   5.814  23.842  1.00 43.44           C  
ATOM   3343  CG2 THR B 190      -3.678   5.362  24.279  1.00 36.59           C  
ATOM   3344  OG1 THR B 190      -5.074   7.214  23.505  1.00 46.42           O  
ATOM   3345  N   HIS B 191      -4.841   2.689  22.829  1.00 41.67           N  
ATOM   3346  CA  HIS B 191      -4.871   1.308  23.284  1.00 40.00           C  
ATOM   3347  C   HIS B 191      -3.555   1.010  23.986  1.00 54.86           C  
ATOM   3348  O   HIS B 191      -2.515   1.593  23.653  1.00 53.82           O  
ATOM   3349  CB  HIS B 191      -5.075   0.312  22.134  1.00 41.71           C  
ATOM   3350  CG  HIS B 191      -6.286   0.588  21.301  1.00 49.18           C  
ATOM   3351  CD2 HIS B 191      -6.446   1.328  20.178  1.00 50.52           C  
ATOM   3352  ND1 HIS B 191      -7.530   0.084  21.606  1.00 58.38           N  
ATOM   3353  CE1 HIS B 191      -8.406   0.505  20.710  1.00 55.11           C  
ATOM   3354  NE2 HIS B 191      -7.774   1.259  19.831  1.00 53.19           N  
ATOM   3355  N   THR B 192      -3.602   0.093  24.960  1.00 44.86           N  
ATOM   3356  CA  THR B 192      -2.457  -0.204  25.817  1.00 39.83           C  
ATOM   3357  C   THR B 192      -2.100  -1.678  25.687  1.00 46.60           C  
ATOM   3358  O   THR B 192      -2.866  -2.543  26.118  1.00 48.93           O  
ATOM   3359  CB  THR B 192      -2.759   0.146  27.274  1.00 48.41           C  
ATOM   3360  CG2 THR B 192      -1.727  -0.478  28.201  1.00 47.18           C  
ATOM   3361  OG1 THR B 192      -2.741   1.565  27.452  1.00 47.35           O  
ATOM   3362  N   ILE B 193      -0.930  -1.961  25.126  1.00 47.45           N  
ATOM   3363  CA  ILE B 193      -0.375  -3.308  25.110  1.00 47.67           C  
ATOM   3364  C   ILE B 193       0.725  -3.379  26.157  1.00 53.96           C  
ATOM   3365  O   ILE B 193       1.698  -2.613  26.097  1.00 55.87           O  
ATOM   3366  CB  ILE B 193       0.176  -3.676  23.730  1.00 55.52           C  
ATOM   3367  CG1 ILE B 193      -0.951  -3.673  22.703  1.00 40.81           C  
ATOM   3368  CG2 ILE B 193       0.889  -5.026  23.793  1.00 52.75           C  
ATOM   3369  CD1 ILE B 193      -0.731  -2.651  21.659  1.00 55.70           C  
ATOM   3370  N   VAL B 194       0.579  -4.303  27.108  1.00 48.09           N  
ATOM   3371  CA  VAL B 194       1.581  -4.546  28.142  1.00 49.68           C  
ATOM   3372  C   VAL B 194       2.070  -5.978  28.025  1.00 53.03           C  
ATOM   3373  O   VAL B 194       1.279  -6.921  28.159  1.00 49.21           O  
ATOM   3374  CB  VAL B 194       1.037  -4.283  29.548  1.00 48.51           C  
ATOM   3375  CG1 VAL B 194       2.111  -4.585  30.592  1.00 40.43           C  
ATOM   3376  CG2 VAL B 194       0.593  -2.858  29.629  1.00 47.38           C  
ATOM   3377  N   PHE B 195       3.370  -6.131  27.745  1.00 59.95           N  
ATOM   3378  CA  PHE B 195       4.069  -7.417  27.792  1.00 57.31           C  
ATOM   3379  C   PHE B 195       4.475  -7.634  29.237  1.00 52.82           C  
ATOM   3380  O   PHE B 195       5.495  -7.112  29.691  1.00 56.58           O  
ATOM   3381  CB  PHE B 195       5.309  -7.422  26.904  1.00 58.78           C  
ATOM   3382  CG  PHE B 195       5.024  -7.486  25.438  1.00 67.31           C  
ATOM   3383  CD1 PHE B 195       3.718  -7.465  24.956  1.00 54.57           C  
ATOM   3384  CD2 PHE B 195       6.078  -7.563  24.529  1.00 56.62           C  
ATOM   3385  CE1 PHE B 195       3.468  -7.510  23.591  1.00 49.11           C  
ATOM   3386  CE2 PHE B 195       5.835  -7.622  23.164  1.00 53.16           C  
ATOM   3387  CZ  PHE B 195       4.528  -7.595  22.692  1.00 48.09           C  
ATOM   3388  N   ASN B 196       3.684  -8.389  29.972  1.00 51.57           N  
ATOM   3389  CA  ASN B 196       3.971  -8.638  31.376  1.00 56.89           C  
ATOM   3390  C   ASN B 196       4.426 -10.089  31.418  1.00 52.51           C  
ATOM   3391  O   ASN B 196       3.610 -10.996  31.234  1.00 41.51           O  
ATOM   3392  CB  ASN B 196       2.737  -8.389  32.244  1.00 45.15           C  
ATOM   3393  CG  ASN B 196       3.023  -8.521  33.739  1.00 56.13           C  
ATOM   3394  ND2 ASN B 196       1.970  -8.810  34.502  1.00 60.76           N  
ATOM   3395  OD1 ASN B 196       4.162  -8.339  34.211  1.00 55.60           O  
ATOM   3396  N   ASP B 197       5.733 -10.302  31.592  1.00 56.34           N  
ATOM   3397  CA  ASP B 197       6.362 -11.629  31.537  1.00 61.99           C  
ATOM   3398  C   ASP B 197       6.003 -12.221  30.178  1.00 61.75           C  
ATOM   3399  O   ASP B 197       6.252 -11.555  29.164  1.00 63.44           O  
ATOM   3400  CB  ASP B 197       5.976 -12.469  32.757  1.00 53.59           C  
ATOM   3401  CG  ASP B 197       6.698 -12.014  34.023  1.00 72.57           C  
ATOM   3402  OD1 ASP B 197       7.896 -11.659  33.906  1.00 56.13           O  
ATOM   3403  OD2 ASP B 197       6.068 -12.001  35.116  1.00 82.60           O1-
ATOM   3404  N   MET B 198       5.419 -13.419  30.102  1.00 62.58           N  
ATOM   3405  CA  MET B 198       5.134 -14.038  28.809  1.00 59.05           C  
ATOM   3406  C   MET B 198       3.681 -13.897  28.395  1.00 55.14           C  
ATOM   3407  O   MET B 198       3.142 -14.796  27.750  1.00 60.27           O  
ATOM   3408  CB  MET B 198       5.525 -15.508  28.827  1.00 60.01           C  
ATOM   3409  CG  MET B 198       6.971 -15.691  29.129  1.00 60.55           C  
ATOM   3410  SD  MET B 198       7.775 -15.560  27.570  1.00 74.32           S  
ATOM   3411  CE  MET B 198       7.735 -17.278  27.058  1.00 79.95           C  
ATOM   3412  N   THR B 199       3.050 -12.777  28.734  1.00 58.09           N  
ATOM   3413  CA  THR B 199       1.658 -12.520  28.400  1.00 66.21           C  
ATOM   3414  C   THR B 199       1.502 -11.105  27.876  1.00 61.43           C  
ATOM   3415  O   THR B 199       2.344 -10.229  28.099  1.00 59.91           O  
ATOM   3416  CB  THR B 199       0.737 -12.712  29.609  1.00 49.68           C  
ATOM   3417  CG2 THR B 199       1.223 -13.851  30.409  1.00 44.14           C  
ATOM   3418  OG1 THR B 199       0.768 -11.535  30.430  1.00 52.97           O  
ATOM   3419  N   ILE B 200       0.398 -10.890  27.180  1.00 50.03           N  
ATOM   3420  CA  ILE B 200      -0.017  -9.557  26.789  1.00 51.36           C  
ATOM   3421  C   ILE B 200      -1.205  -9.210  27.663  1.00 62.17           C  
ATOM   3422  O   ILE B 200      -2.238  -9.890  27.615  1.00 65.96           O  
ATOM   3423  CB  ILE B 200      -0.365  -9.479  25.299  1.00 47.56           C  
ATOM   3424  CG1 ILE B 200       0.744 -10.129  24.465  1.00 51.30           C  
ATOM   3425  CG2 ILE B 200      -0.539  -8.048  24.889  1.00 51.59           C  
ATOM   3426  CD1 ILE B 200       0.440 -10.147  22.979  1.00 41.63           C  
ATOM   3427  N   ASN B 201      -1.047  -8.182  28.495  1.00 58.96           N  
ATOM   3428  CA  ASN B 201      -2.129  -7.719  29.358  1.00 59.02           C  
ATOM   3429  C   ASN B 201      -2.667  -8.836  30.255  1.00 59.71           C  
ATOM   3430  O   ASN B 201      -3.854  -8.860  30.599  1.00 65.05           O  
ATOM   3431  CB  ASN B 201      -3.250  -7.095  28.525  1.00 44.67           C  
ATOM   3432  CG  ASN B 201      -2.827  -5.790  27.905  1.00 52.13           C  
ATOM   3433  ND2 ASN B 201      -3.768  -5.082  27.294  1.00 52.62           N  
ATOM   3434  OD1 ASN B 201      -1.656  -5.410  27.996  1.00 65.91           O  
ATOM   3435  N   ASN B 202      -1.794  -9.754  30.669  1.00 53.17           N  
ATOM   3436  CA  ASN B 202      -2.169 -10.812  31.604  1.00 50.52           C  
ATOM   3437  C   ASN B 202      -3.230 -11.726  31.001  1.00 56.99           C  
ATOM   3438  O   ASN B 202      -4.086 -12.251  31.715  1.00 65.06           O  
ATOM   3439  CB  ASN B 202      -2.660 -10.234  32.939  1.00 53.57           C  
ATOM   3440  CG  ASN B 202      -1.519  -9.885  33.903  1.00 56.29           C  
ATOM   3441  ND2 ASN B 202      -1.656 -10.313  35.147  1.00 50.27           N  
ATOM   3442  OD1 ASN B 202      -0.551  -9.217  33.537  1.00 62.68           O  
ATOM   3443  N   ARG B 203      -3.189 -11.922  29.688  1.00 52.95           N  
ATOM   3444  CA  ARG B 203      -4.143 -12.782  29.009  1.00 55.98           C  
ATOM   3445  C   ARG B 203      -3.532 -14.154  28.767  1.00 59.07           C  
ATOM   3446  O   ARG B 203      -2.313 -14.290  28.642  1.00 71.06           O  
ATOM   3447  CB  ARG B 203      -4.591 -12.153  27.688  1.00 52.47           C  
ATOM   3448  CG  ARG B 203      -5.144 -10.757  27.880  1.00 64.53           C  
ATOM   3449  CD  ARG B 203      -6.070 -10.330  26.766  1.00 63.91           C  
ATOM   3450  NE  ARG B 203      -7.070 -11.335  26.447  1.00 73.74           N  
ATOM   3451  CZ  ARG B 203      -8.284 -11.046  26.004  1.00 89.08           C  
ATOM   3452  NH1 ARG B 203      -8.676  -9.790  25.849  1.00 80.07           N1+
ATOM   3453  NH2 ARG B 203      -9.124 -12.039  25.709  1.00 87.93           N  
ATOM   3454  N   LYS B 204      -4.389 -15.173  28.727  1.00 54.50           N  
ATOM   3455  CA  LYS B 204      -3.910 -16.506  28.410  1.00 48.01           C  
ATOM   3456  C   LYS B 204      -3.290 -16.486  27.020  1.00 62.20           C  
ATOM   3457  O   LYS B 204      -3.785 -15.776  26.139  1.00 69.58           O  
ATOM   3458  CB  LYS B 204      -5.046 -17.530  28.478  1.00 54.72           C  
ATOM   3459  CG  LYS B 204      -4.879 -18.554  29.610  1.00 80.68           C  
ATOM   3460  CD  LYS B 204      -6.216 -18.917  30.271  1.00100.21           C  
ATOM   3461  CE  LYS B 204      -6.027 -19.546  31.663  1.00 90.37           C  
ATOM   3462  NZ  LYS B 204      -7.329 -19.743  32.375  1.00108.77           N1+
ATOM   3463  N   PRO B 205      -2.201 -17.216  26.797  1.00 69.02           N  
ATOM   3464  CA  PRO B 205      -1.543 -17.197  25.485  1.00 69.98           C  
ATOM   3465  C   PRO B 205      -2.528 -17.419  24.350  1.00 60.69           C  
ATOM   3466  O   PRO B 205      -3.558 -18.073  24.512  1.00 73.91           O  
ATOM   3467  CB  PRO B 205      -0.536 -18.345  25.580  1.00 60.49           C  
ATOM   3468  CG  PRO B 205      -0.191 -18.375  27.010  1.00 67.45           C  
ATOM   3469  CD  PRO B 205      -1.450 -18.020  27.770  1.00 61.87           C  
ATOM   3470  N   HIS B 206      -2.206 -16.837  23.198  1.00 62.75           N  
ATOM   3471  CA  HIS B 206      -2.980 -17.020  21.973  1.00 74.53           C  
ATOM   3472  C   HIS B 206      -4.418 -16.535  22.136  1.00 69.25           C  
ATOM   3473  O   HIS B 206      -5.350 -17.136  21.603  1.00 83.36           O  
ATOM   3474  CB  HIS B 206      -2.952 -18.484  21.523  1.00 71.32           C  
ATOM   3475  CG  HIS B 206      -1.588 -18.974  21.151  1.00 86.66           C  
ATOM   3476  CD2 HIS B 206      -0.743 -18.594  20.160  1.00 87.44           C  
ATOM   3477  ND1 HIS B 206      -0.947 -19.987  21.837  1.00 81.95           N  
ATOM   3478  CE1 HIS B 206       0.238 -20.203  21.291  1.00 87.21           C  
ATOM   3479  NE2 HIS B 206       0.387 -19.373  20.272  1.00 99.68           N  
ATOM   3480  N   THR B 207      -4.609 -15.428  22.867  1.00 70.56           N  
ATOM   3481  CA  THR B 207      -5.957 -14.901  23.065  1.00 62.45           C  
ATOM   3482  C   THR B 207      -6.005 -13.381  22.927  1.00 70.77           C  
ATOM   3483  O   THR B 207      -6.876 -12.732  23.515  1.00 74.75           O  
ATOM   3484  CB  THR B 207      -6.543 -15.309  24.429  1.00 60.88           C  
ATOM   3485  CG2 THR B 207      -6.160 -16.731  24.798  1.00 51.03           C  
ATOM   3486  OG1 THR B 207      -6.108 -14.404  25.458  1.00 69.17           O  
ATOM   3487  N   GLY B 208      -5.102 -12.799  22.139  1.00 66.39           N  
ATOM   3488  CA  GLY B 208      -5.074 -11.368  21.955  1.00 52.97           C  
ATOM   3489  C   GLY B 208      -4.320 -10.663  23.071  1.00 63.56           C  
ATOM   3490  O   GLY B 208      -3.345 -11.188  23.629  1.00 65.83           O  
ATOM   3491  N   PRO B 209      -4.748  -9.451  23.420  1.00 45.97           N  
ATOM   3492  CA  PRO B 209      -5.892  -8.680  22.913  1.00 49.24           C  
ATOM   3493  C   PRO B 209      -5.905  -8.471  21.411  1.00 58.67           C  
ATOM   3494  O   PRO B 209      -4.857  -8.444  20.773  1.00 63.69           O  
ATOM   3495  CB  PRO B 209      -5.727  -7.313  23.594  1.00 49.67           C  
ATOM   3496  CG  PRO B 209      -4.809  -7.536  24.732  1.00 60.52           C  
ATOM   3497  CD  PRO B 209      -3.904  -8.641  24.304  1.00 55.74           C  
ATOM   3498  N   ASP B 210      -7.084  -8.304  20.822  1.00 49.26           N  
ATOM   3499  CA  ASP B 210      -7.219  -7.780  19.474  1.00 51.86           C  
ATOM   3500  C   ASP B 210      -7.782  -6.369  19.578  1.00 51.66           C  
ATOM   3501  O   ASP B 210      -8.474  -6.044  20.544  1.00 61.96           O  
ATOM   3502  CB  ASP B 210      -8.137  -8.657  18.611  1.00 47.81           C  
ATOM   3503  CG  ASP B 210      -7.591 -10.075  18.378  1.00 64.05           C  
ATOM   3504  OD1 ASP B 210      -6.471 -10.411  18.833  1.00 59.93           O  
ATOM   3505  OD2 ASP B 210      -8.300 -10.862  17.715  1.00 81.00           O1-
ATOM   3506  N   PHE B 211      -7.461  -5.522  18.602  1.00 50.80           N  
ATOM   3507  CA  PHE B 211      -8.018  -4.177  18.522  1.00 46.36           C  
ATOM   3508  C   PHE B 211      -8.617  -3.982  17.142  1.00 52.60           C  
ATOM   3509  O   PHE B 211      -8.304  -4.706  16.190  1.00 62.08           O  
ATOM   3510  CB  PHE B 211      -6.964  -3.075  18.780  1.00 54.77           C  
ATOM   3511  CG  PHE B 211      -6.247  -3.238  20.061  1.00 63.98           C  
ATOM   3512  CD1 PHE B 211      -6.849  -2.858  21.266  1.00 74.64           C  
ATOM   3513  CD2 PHE B 211      -4.999  -3.858  20.089  1.00 58.09           C  
ATOM   3514  CE1 PHE B 211      -6.190  -3.047  22.508  1.00 68.46           C  
ATOM   3515  CE2 PHE B 211      -4.336  -4.061  21.312  1.00 84.80           C  
ATOM   3516  CZ  PHE B 211      -4.932  -3.654  22.527  1.00 76.43           C  
ATOM   3517  N   GLU B 212      -9.469  -2.977  17.040  1.00 47.47           N  
ATOM   3518  CA  GLU B 212     -10.166  -2.678  15.806  1.00 40.10           C  
ATOM   3519  C   GLU B 212     -10.025  -1.202  15.504  1.00 42.83           C  
ATOM   3520  O   GLU B 212     -10.097  -0.359  16.405  1.00 55.86           O  
ATOM   3521  CB  GLU B 212     -11.641  -3.026  15.906  1.00 53.48           C  
ATOM   3522  CG  GLU B 212     -11.963  -4.457  16.268  1.00 44.27           C  
ATOM   3523  CD  GLU B 212     -13.411  -4.764  15.957  1.00 62.02           C  
ATOM   3524  OE1 GLU B 212     -14.069  -3.870  15.367  1.00 56.04           O  
ATOM   3525  OE2 GLU B 212     -13.887  -5.880  16.286  1.00 72.32           O1-
ATOM   3526  N   ALA B 213      -9.805  -0.903  14.231  1.00 47.63           N  
ATOM   3527  CA  ALA B 213      -9.875   0.462  13.731  1.00 44.82           C  
ATOM   3528  C   ALA B 213     -10.430   0.411  12.322  1.00 50.18           C  
ATOM   3529  O   ALA B 213     -10.446  -0.636  11.669  1.00 53.44           O  
ATOM   3530  CB  ALA B 213      -8.514   1.167  13.729  1.00 39.93           C  
ATOM   3531  N   THR B 214     -10.904   1.549  11.866  1.00 52.00           N  
ATOM   3532  CA  THR B 214     -11.234   1.683  10.467  1.00 47.05           C  
ATOM   3533  C   THR B 214     -10.035   2.307   9.789  1.00 52.18           C  
ATOM   3534  O   THR B 214      -9.251   3.020  10.421  1.00 52.93           O  
ATOM   3535  CB  THR B 214     -12.470   2.543  10.282  1.00 46.49           C  
ATOM   3536  CG2 THR B 214     -13.197   2.104   9.049  1.00 69.92           C  
ATOM   3537  OG1 THR B 214     -13.339   2.337  11.406  1.00 76.35           O  
ATOM   3538  N   VAL B 215      -9.859   1.994   8.509  1.00 51.51           N  
ATOM   3539  CA  VAL B 215      -8.743   2.589   7.799  1.00 43.30           C  
ATOM   3540  C   VAL B 215      -8.803   4.090   7.958  1.00 44.98           C  
ATOM   3541  O   VAL B 215      -9.882   4.690   7.939  1.00 56.87           O  
ATOM   3542  CB  VAL B 215      -8.751   2.191   6.320  1.00 36.23           C  
ATOM   3543  CG1 VAL B 215      -7.678   3.003   5.600  1.00 47.38           C  
ATOM   3544  CG2 VAL B 215      -8.484   0.691   6.204  1.00 47.27           C  
ATOM   3545  N   GLY B 216      -7.641   4.698   8.187  1.00 41.73           N  
ATOM   3546  CA  GLY B 216      -7.540   6.129   8.344  1.00 49.52           C  
ATOM   3547  C   GLY B 216      -7.637   6.650   9.763  1.00 43.01           C  
ATOM   3548  O   GLY B 216      -7.279   7.809   9.999  1.00 50.82           O  
ATOM   3549  N   ASP B 217      -8.116   5.839  10.707  1.00 50.89           N  
ATOM   3550  CA  ASP B 217      -8.163   6.238  12.113  1.00 51.26           C  
ATOM   3551  C   ASP B 217      -6.761   6.566  12.625  1.00 52.05           C  
ATOM   3552  O   ASP B 217      -5.786   5.886  12.284  1.00 49.84           O  
ATOM   3553  CB  ASP B 217      -8.757   5.108  12.965  1.00 52.64           C  
ATOM   3554  CG  ASP B 217     -10.265   4.923  12.767  1.00 56.93           C  
ATOM   3555  OD1 ASP B 217     -10.906   5.706  12.023  1.00 60.57           O  
ATOM   3556  OD2 ASP B 217     -10.806   3.980  13.388  1.00 55.39           O1-
ATOM   3557  N   ARG B 218      -6.659   7.607  13.459  1.00 46.07           N  
ATOM   3558  CA  ARG B 218      -5.408   7.903  14.166  1.00 40.94           C  
ATOM   3559  C   ARG B 218      -5.416   7.128  15.479  1.00 48.14           C  
ATOM   3560  O   ARG B 218      -6.028   7.557  16.462  1.00 48.05           O  
ATOM   3561  CB  ARG B 218      -5.237   9.393  14.420  1.00 35.33           C  
ATOM   3562  CG  ARG B 218      -3.948   9.749  15.137  1.00 35.24           C  
ATOM   3563  CD  ARG B 218      -3.661  11.230  15.044  1.00 41.10           C  
ATOM   3564  NE  ARG B 218      -3.169  11.620  13.725  1.00 48.71           N  
ATOM   3565  CZ  ARG B 218      -1.888  11.830  13.440  1.00 56.93           C  
ATOM   3566  NH1 ARG B 218      -0.942  11.646  14.346  1.00 48.77           N1+
ATOM   3567  NH2 ARG B 218      -1.547  12.229  12.214  1.00 48.60           N  
ATOM   3568  N   VAL B 219      -4.723   5.986  15.486  1.00 41.10           N  
ATOM   3569  CA  VAL B 219      -4.645   5.071  16.623  1.00 32.53           C  
ATOM   3570  C   VAL B 219      -3.372   5.346  17.424  1.00 50.67           C  
ATOM   3571  O   VAL B 219      -2.275   5.448  16.852  1.00 42.50           O  
ATOM   3572  CB  VAL B 219      -4.650   3.616  16.137  1.00 33.17           C  
ATOM   3573  CG1 VAL B 219      -4.849   2.678  17.302  1.00 32.86           C  
ATOM   3574  CG2 VAL B 219      -5.665   3.420  14.992  1.00 32.47           C  
ATOM   3575  N   GLU B 220      -3.500   5.420  18.748  1.00 44.89           N  
ATOM   3576  CA  GLU B 220      -2.357   5.599  19.641  1.00 44.68           C  
ATOM   3577  C   GLU B 220      -2.112   4.315  20.426  1.00 49.97           C  
ATOM   3578  O   GLU B 220      -3.038   3.778  21.045  1.00 45.70           O  
ATOM   3579  CB  GLU B 220      -2.602   6.758  20.599  1.00 40.11           C  
ATOM   3580  CG  GLU B 220      -1.552   6.943  21.669  1.00 39.22           C  
ATOM   3581  CD  GLU B 220      -1.722   8.276  22.386  1.00 50.89           C  
ATOM   3582  OE1 GLU B 220      -2.764   8.457  23.054  1.00 43.07           O  
ATOM   3583  OE2 GLU B 220      -0.835   9.153  22.268  1.00 48.50           O1-
ATOM   3584  N   ILE B 221      -0.876   3.810  20.389  1.00 45.61           N  
ATOM   3585  CA  ILE B 221      -0.488   2.635  21.166  1.00 47.41           C  
ATOM   3586  C   ILE B 221       0.387   3.089  22.324  1.00 48.24           C  
ATOM   3587  O   ILE B 221       1.315   3.887  22.135  1.00 47.88           O  
ATOM   3588  CB  ILE B 221       0.257   1.580  20.329  1.00 45.11           C  
ATOM   3589  CG1 ILE B 221      -0.616   1.074  19.195  1.00 32.80           C  
ATOM   3590  CG2 ILE B 221       0.602   0.393  21.221  1.00 41.04           C  
ATOM   3591  CD1 ILE B 221      -2.004   0.837  19.664  1.00 32.61           C  
ATOM   3592  N   VAL B 222       0.090   2.585  23.517  1.00 41.38           N  
ATOM   3593  CA  VAL B 222       0.957   2.717  24.680  1.00 43.01           C  
ATOM   3594  C   VAL B 222       1.498   1.326  24.992  1.00 52.75           C  
ATOM   3595  O   VAL B 222       0.724   0.377  25.185  1.00 48.55           O  
ATOM   3596  CB  VAL B 222       0.217   3.312  25.883  1.00 43.77           C  
ATOM   3597  CG1 VAL B 222       1.121   3.310  27.066  1.00 43.89           C  
ATOM   3598  CG2 VAL B 222      -0.247   4.717  25.575  1.00 45.18           C  
ATOM   3599  N   MET B 223       2.827   1.204  25.027  1.00 43.56           N  
ATOM   3600  CA  MET B 223       3.494  -0.094  25.036  1.00 44.46           C  
ATOM   3601  C   MET B 223       4.394  -0.146  26.260  1.00 54.64           C  
ATOM   3602  O   MET B 223       5.377   0.606  26.346  1.00 52.81           O  
ATOM   3603  CB  MET B 223       4.256  -0.335  23.725  1.00 40.70           C  
ATOM   3604  CG  MET B 223       4.398  -1.815  23.429  1.00 41.86           C  
ATOM   3605  SD  MET B 223       5.649  -2.586  24.463  1.00 49.88           S  
ATOM   3606  CE  MET B 223       5.065  -4.274  24.513  1.00 51.43           C  
ATOM   3607  N   ILE B 224       4.020  -1.010  27.216  1.00 41.85           N  
ATOM   3608  CA  ILE B 224       4.706  -1.168  28.497  1.00 48.79           C  
ATOM   3609  C   ILE B 224       5.151  -2.615  28.638  1.00 51.93           C  
ATOM   3610  O   ILE B 224       4.397  -3.538  28.301  1.00 50.27           O  
ATOM   3611  CB  ILE B 224       3.806  -0.790  29.693  1.00 46.93           C  
ATOM   3612  CG1 ILE B 224       3.322   0.653  29.558  1.00 42.37           C  
ATOM   3613  CG2 ILE B 224       4.552  -1.022  31.013  1.00 48.08           C  
ATOM   3614  CD1 ILE B 224       2.057   0.961  30.341  1.00 41.90           C  
ATOM   3615  N   THR B 225       6.363  -2.815  29.155  1.00 48.23           N  
ATOM   3616  CA  THR B 225       6.861  -4.147  29.480  1.00 54.80           C  
ATOM   3617  C   THR B 225       7.066  -4.281  30.985  1.00 55.46           C  
ATOM   3618  O   THR B 225       7.493  -3.332  31.653  1.00 43.65           O  
ATOM   3619  CB  THR B 225       8.176  -4.443  28.752  1.00 51.82           C  
ATOM   3620  CG2 THR B 225       8.715  -5.822  29.144  1.00 48.22           C  
ATOM   3621  OG1 THR B 225       7.963  -4.391  27.339  1.00 53.82           O  
ATOM   3622  N   HIS B 226       6.753  -5.464  31.516  1.00 49.37           N  
ATOM   3623  CA  HIS B 226       6.886  -5.728  32.939  1.00 49.26           C  
ATOM   3624  C   HIS B 226       7.399  -7.135  33.142  1.00 52.49           C  
ATOM   3625  O   HIS B 226       7.182  -8.015  32.306  1.00 55.32           O  
ATOM   3626  CB  HIS B 226       5.559  -5.569  33.683  1.00 38.65           C  
ATOM   3627  CG  HIS B 226       5.380  -4.212  34.275  1.00 48.75           C  
ATOM   3628  CD2 HIS B 226       4.415  -3.279  34.093  1.00 53.74           C  
ATOM   3629  ND1 HIS B 226       6.301  -3.650  35.135  1.00 53.95           N  
ATOM   3630  CE1 HIS B 226       5.897  -2.438  35.477  1.00 56.02           C  
ATOM   3631  NE2 HIS B 226       4.756  -2.188  34.857  1.00 52.79           N  
ATOM   3632  N   GLY B 227       8.064  -7.342  34.274  1.00 49.62           N  
ATOM   3633  CA  GLY B 227       8.456  -8.683  34.668  1.00 55.69           C  
ATOM   3634  C   GLY B 227       9.946  -8.947  34.637  1.00 55.86           C  
ATOM   3635  O   GLY B 227      10.747  -8.138  35.122  1.00 56.15           O  
ATOM   3636  N   GLU B 228      10.334 -10.085  34.061  1.00 54.40           N  
ATOM   3637  CA  GLU B 228      11.730 -10.483  34.054  1.00 52.22           C  
ATOM   3638  C   GLU B 228      12.274 -10.827  32.679  1.00 53.51           C  
ATOM   3639  O   GLU B 228      13.437 -11.220  32.580  1.00 67.27           O  
ATOM   3640  CB  GLU B 228      11.948 -11.672  35.005  1.00 55.52           C  
ATOM   3641  CG  GLU B 228      10.872 -12.731  34.984  1.00 58.10           C  
ATOM   3642  CD  GLU B 228      11.256 -13.971  35.781  1.00 82.10           C  
ATOM   3643  OE1 GLU B 228      10.372 -14.820  36.029  1.00 99.30           O  
ATOM   3644  OE2 GLU B 228      12.438 -14.098  36.168  1.00 97.33           O1-
ATOM   3645  N   PHE B 229      11.496 -10.672  31.621  1.00 59.17           N  
ATOM   3646  CA  PHE B 229      11.975 -10.987  30.287  1.00 55.80           C  
ATOM   3647  C   PHE B 229      12.129  -9.734  29.440  1.00 55.67           C  
ATOM   3648  O   PHE B 229      11.565  -8.675  29.730  1.00 54.96           O  
ATOM   3649  CB  PHE B 229      11.023 -11.928  29.560  1.00 65.86           C  
ATOM   3650  CG  PHE B 229      10.726 -13.174  30.299  1.00 72.95           C  
ATOM   3651  CD1 PHE B 229       9.720 -13.201  31.245  1.00 71.16           C  
ATOM   3652  CD2 PHE B 229      11.428 -14.335  30.026  1.00 78.35           C  
ATOM   3653  CE1 PHE B 229       9.434 -14.362  31.911  1.00 73.96           C  
ATOM   3654  CE2 PHE B 229      11.139 -15.493  30.693  1.00 63.02           C  
ATOM   3655  CZ  PHE B 229      10.149 -15.506  31.635  1.00 60.27           C  
ATOM   3656  N   TYR B 230      12.862  -9.904  28.349  1.00 55.11           N  
ATOM   3657  CA  TYR B 230      13.051  -8.885  27.330  1.00 59.58           C  
ATOM   3658  C   TYR B 230      12.258  -9.303  26.109  1.00 55.42           C  
ATOM   3659  O   TYR B 230      12.047 -10.497  25.874  1.00 62.73           O  
ATOM   3660  CB  TYR B 230      14.543  -8.701  27.048  1.00 53.79           C  
ATOM   3661  CG  TYR B 230      15.211  -8.385  28.368  1.00 69.31           C  
ATOM   3662  CD1 TYR B 230      15.559  -9.403  29.266  1.00 69.54           C  
ATOM   3663  CD2 TYR B 230      15.410  -7.065  28.760  1.00 60.07           C  
ATOM   3664  CE1 TYR B 230      16.121  -9.106  30.505  1.00 73.28           C  
ATOM   3665  CE2 TYR B 230      15.960  -6.760  29.982  1.00 55.14           C  
ATOM   3666  CZ  TYR B 230      16.312  -7.776  30.859  1.00 73.48           C  
ATOM   3667  OH  TYR B 230      16.860  -7.451  32.088  1.00 77.26           O  
ATOM   3668  HA  TYR B 230      12.724  -8.012  27.598  1.00 71.50           H  
ATOM   3669  HB2 TYR B 230      14.920  -9.516  26.683  1.00 64.54           H  
ATOM   3670  HB3 TYR B 230      14.682  -7.966  26.432  1.00 64.54           H  
ATOM   3671  HD1 TYR B 230      15.411 -10.290  29.031  1.00 83.45           H  
ATOM   3672  HD2 TYR B 230      15.166  -6.376  28.185  1.00 72.08           H  
ATOM   3673  HE1 TYR B 230      16.366  -9.788  31.086  1.00 87.94           H  
ATOM   3674  HE2 TYR B 230      16.096  -5.871  30.222  1.00 66.17           H  
ATOM   3675  HH  TYR B 230      16.821  -6.622  32.212  1.00 92.71           H  
ATOM   3676  N   HIS B 231      11.764  -8.309  25.376  1.00 46.66           N  
ATOM   3677  CA  HIS B 231      10.863  -8.548  24.259  1.00 55.39           C  
ATOM   3678  C   HIS B 231      11.242  -7.643  23.094  1.00 58.17           C  
ATOM   3679  O   HIS B 231      12.025  -6.695  23.230  1.00 63.85           O  
ATOM   3680  CB  HIS B 231       9.393  -8.320  24.658  1.00 46.13           C  
ATOM   3681  CG  HIS B 231       8.991  -9.030  25.911  1.00 52.30           C  
ATOM   3682  CD2 HIS B 231       8.960  -8.618  27.200  1.00 57.10           C  
ATOM   3683  ND1 HIS B 231       8.558 -10.341  25.917  1.00 55.44           N  
ATOM   3684  CE1 HIS B 231       8.275 -10.706  27.156  1.00 52.03           C  
ATOM   3685  NE2 HIS B 231       8.510  -9.679  27.954  1.00 65.34           N  
ATOM   3686  N   THR B 232      10.693  -7.961  21.929  1.00 50.96           N  
ATOM   3687  CA  THR B 232      10.674  -7.022  20.820  1.00 61.24           C  
ATOM   3688  C   THR B 232       9.229  -6.906  20.372  1.00 52.07           C  
ATOM   3689  O   THR B 232       8.567  -7.911  20.123  1.00 55.96           O  
ATOM   3690  CB  THR B 232      11.582  -7.448  19.648  1.00 63.62           C  
ATOM   3691  CG2 THR B 232      13.043  -7.055  19.919  1.00 58.11           C  
ATOM   3692  OG1 THR B 232      11.512  -8.864  19.460  1.00 70.93           O  
ATOM   3693  N   PHE B 233       8.732  -5.694  20.319  1.00 54.99           N  
ATOM   3694  CA  PHE B 233       7.368  -5.446  19.904  1.00 42.60           C  
ATOM   3695  C   PHE B 233       7.370  -5.189  18.403  1.00 59.61           C  
ATOM   3696  O   PHE B 233       8.095  -4.310  17.919  1.00 51.88           O  
ATOM   3697  CB  PHE B 233       6.825  -4.258  20.685  1.00 41.53           C  
ATOM   3698  CG  PHE B 233       5.504  -3.789  20.217  1.00 53.20           C  
ATOM   3699  CD1 PHE B 233       4.341  -4.408  20.656  1.00 47.01           C  
ATOM   3700  CD2 PHE B 233       5.418  -2.707  19.349  1.00 47.95           C  
ATOM   3701  CE1 PHE B 233       3.115  -3.960  20.232  1.00 49.34           C  
ATOM   3702  CE2 PHE B 233       4.196  -2.247  18.916  1.00 42.97           C  
ATOM   3703  CZ  PHE B 233       3.040  -2.875  19.347  1.00 51.27           C  
ATOM   3704  N   HIS B 234       6.595  -5.977  17.663  1.00 59.24           N  
ATOM   3705  CA  HIS B 234       6.501  -5.828  16.219  1.00 47.21           C  
ATOM   3706  C   HIS B 234       5.048  -5.654  15.805  1.00 45.75           C  
ATOM   3707  O   HIS B 234       4.154  -6.317  16.335  1.00 52.77           O  
ATOM   3708  CB  HIS B 234       7.108  -7.034  15.489  1.00 54.97           C  
ATOM   3709  CG  HIS B 234       6.978  -6.956  14.000  1.00 59.08           C  
ATOM   3710  CD2 HIS B 234       6.583  -7.875  13.085  1.00 56.22           C  
ATOM   3711  ND1 HIS B 234       7.252  -5.803  13.292  1.00 56.50           N  
ATOM   3712  CE1 HIS B 234       7.028  -6.015  12.005  1.00 56.14           C  
ATOM   3713  NE2 HIS B 234       6.622  -7.264  11.854  1.00 59.28           N  
ATOM   3714  N   MET B 235       4.821  -4.766  14.848  1.00 43.10           N  
ATOM   3715  CA  MET B 235       3.513  -4.572  14.238  1.00 44.64           C  
ATOM   3716  C   MET B 235       3.614  -4.719  12.726  1.00 47.68           C  
ATOM   3717  O   MET B 235       4.454  -4.076  12.090  1.00 48.70           O  
ATOM   3718  CB  MET B 235       2.949  -3.197  14.595  1.00 41.67           C  
ATOM   3719  CG  MET B 235       1.508  -2.978  14.178  1.00 66.52           C  
ATOM   3720  SD  MET B 235       0.679  -1.704  15.143  1.00 63.79           S  
ATOM   3721  CE  MET B 235       1.978  -1.416  16.326  1.00 51.94           C  
ATOM   3722  N   HIS B 236       2.749  -5.545  12.151  1.00 52.13           N  
ATOM   3723  CA  HIS B 236       2.737  -5.708  10.702  1.00 46.52           C  
ATOM   3724  C   HIS B 236       2.175  -4.466  10.015  1.00 48.95           C  
ATOM   3725  O   HIS B 236       1.299  -3.788  10.554  1.00 49.71           O  
ATOM   3726  CB  HIS B 236       1.907  -6.923  10.325  1.00 49.61           C  
ATOM   3727  CG  HIS B 236       2.628  -8.226  10.487  1.00 53.52           C  
ATOM   3728  CD2 HIS B 236       3.446  -8.675  11.464  1.00 47.05           C  
ATOM   3729  ND1 HIS B 236       2.531  -9.249   9.564  1.00 63.86           N  
ATOM   3730  CE1 HIS B 236       3.255 -10.274   9.973  1.00 51.93           C  
ATOM   3731  NE2 HIS B 236       3.827  -9.949  11.119  1.00 53.84           N  
ATOM   3732  N   GLY B 237       2.698  -4.152   8.828  1.00 44.27           N  
ATOM   3733  CA  GLY B 237       2.105  -3.120   7.994  1.00 49.66           C  
ATOM   3734  C   GLY B 237       2.155  -1.709   8.532  1.00 48.73           C  
ATOM   3735  O   GLY B 237       1.679  -0.789   7.854  1.00 51.96           O  
ATOM   3736  N   HIS B 238       2.712  -1.494   9.715  1.00 40.06           N  
ATOM   3737  CA  HIS B 238       2.763  -0.157  10.282  1.00 54.48           C  
ATOM   3738  C   HIS B 238       4.166   0.135  10.821  1.00 48.46           C  
ATOM   3739  O   HIS B 238       4.985  -0.768  11.010  1.00 54.85           O  
ATOM   3740  CB  HIS B 238       1.659   0.006  11.350  1.00 49.78           C  
ATOM   3741  CG  HIS B 238       0.277  -0.206  10.800  1.00 47.35           C  
ATOM   3742  CD2 HIS B 238      -0.708   0.671  10.485  1.00 48.11           C  
ATOM   3743  ND1 HIS B 238      -0.204  -1.452  10.462  1.00 51.35           N  
ATOM   3744  CE1 HIS B 238      -1.433  -1.339   9.988  1.00 45.21           C  
ATOM   3745  NE2 HIS B 238      -1.761  -0.059   9.986  1.00 48.55           N  
ATOM   3746  N   ARG B 239       4.455   1.418  11.035  1.00 46.09           N  
ATOM   3747  CA  ARG B 239       5.759   1.818  11.554  1.00 40.27           C  
ATOM   3748  C   ARG B 239       5.613   3.148  12.276  1.00 38.35           C  
ATOM   3749  O   ARG B 239       4.666   3.900  12.046  1.00 53.85           O  
ATOM   3750  CB  ARG B 239       6.807   1.929  10.444  1.00 36.82           C  
ATOM   3751  CG  ARG B 239       6.483   2.978   9.383  1.00 38.15           C  
ATOM   3752  CD  ARG B 239       6.933   2.547   7.995  1.00 46.88           C  
ATOM   3753  NE  ARG B 239       6.062   1.505   7.472  1.00 50.11           N  
ATOM   3754  CZ  ARG B 239       4.833   1.734   7.044  1.00 56.06           C  
ATOM   3755  NH1 ARG B 239       4.341   2.966   7.000  1.00 61.13           N1+
ATOM   3756  NH2 ARG B 239       4.076   0.708   6.669  1.00 43.50           N  
ATOM   3757  N   TRP B 240       6.557   3.435  13.158  1.00 39.69           N  
ATOM   3758  CA  TRP B 240       6.527   4.681  13.912  1.00 42.09           C  
ATOM   3759  C   TRP B 240       7.956   5.176  14.122  1.00 43.46           C  
ATOM   3760  O   TRP B 240       8.937   4.506  13.781  1.00 40.36           O  
ATOM   3761  CB  TRP B 240       5.808   4.499  15.253  1.00 41.75           C  
ATOM   3762  CG  TRP B 240       6.495   3.482  16.125  1.00 46.49           C  
ATOM   3763  CD1 TRP B 240       7.369   3.736  17.131  1.00 44.24           C  
ATOM   3764  CD2 TRP B 240       6.383   2.050  16.041  1.00 38.01           C  
ATOM   3765  CE2 TRP B 240       7.210   1.507  17.046  1.00 39.56           C  
ATOM   3766  CE3 TRP B 240       5.654   1.180  15.226  1.00 37.43           C  
ATOM   3767  NE1 TRP B 240       7.802   2.556  17.700  1.00 57.31           N  
ATOM   3768  CZ2 TRP B 240       7.331   0.132  17.257  1.00 39.05           C  
ATOM   3769  CZ3 TRP B 240       5.774  -0.191  15.442  1.00 43.82           C  
ATOM   3770  CH2 TRP B 240       6.606  -0.697  16.448  1.00 39.58           C  
ATOM   3771  N   ALA B 241       8.065   6.368  14.694  1.00 40.80           N  
ATOM   3772  CA  ALA B 241       9.355   6.993  14.936  1.00 47.05           C  
ATOM   3773  C   ALA B 241       9.799   6.695  16.361  1.00 44.33           C  
ATOM   3774  O   ALA B 241       9.040   6.924  17.305  1.00 50.78           O  
ATOM   3775  CB  ALA B 241       9.283   8.500  14.699  1.00 35.67           C  
ATOM   3776  N   ASP B 242      11.013   6.157  16.511  1.00 44.57           N  
ATOM   3777  CA  ASP B 242      11.547   5.823  17.832  1.00 44.13           C  
ATOM   3778  C   ASP B 242      12.003   7.081  18.571  1.00 44.62           C  
ATOM   3779  O   ASP B 242      13.176   7.266  18.870  1.00 57.36           O  
ATOM   3780  CB  ASP B 242      12.686   4.823  17.730  1.00 32.87           C  
ATOM   3781  CG  ASP B 242      12.960   4.142  19.047  1.00 40.27           C  
ATOM   3782  OD1 ASP B 242      12.063   4.198  19.902  1.00 67.20           O  
ATOM   3783  OD2 ASP B 242      14.042   3.549  19.236  1.00 55.20           O1-
ATOM   3784  N   ASN B 243      11.039   7.938  18.882  1.00 40.01           N  
ATOM   3785  CA  ASN B 243      11.287   9.130  19.678  1.00 43.74           C  
ATOM   3786  C   ASN B 243      10.213   9.220  20.761  1.00 53.06           C  
ATOM   3787  O   ASN B 243       9.491   8.258  21.051  1.00 59.28           O  
ATOM   3788  CB  ASN B 243      11.318  10.356  18.769  1.00 48.44           C  
ATOM   3789  CG  ASN B 243      10.061  10.492  17.971  1.00 51.63           C  
ATOM   3790  ND2 ASN B 243      10.143  11.206  16.854  1.00 42.80           N  
ATOM   3791  OD1 ASN B 243       9.015   9.955  18.350  1.00 50.46           O  
ATOM   3792  N   ARG B 244      10.074  10.400  21.372  1.00 46.72           N  
ATOM   3793  CA  ARG B 244       9.173  10.505  22.513  1.00 55.22           C  
ATOM   3794  C   ARG B 244       7.736  10.206  22.125  1.00 50.56           C  
ATOM   3795  O   ARG B 244       7.020   9.521  22.863  1.00 59.85           O  
ATOM   3796  CB  ARG B 244       9.237  11.886  23.154  1.00 53.85           C  
ATOM   3797  CG  ARG B 244       7.971  12.158  23.944  1.00 40.46           C  
ATOM   3798  CD  ARG B 244       7.964  13.508  24.571  1.00 37.43           C  
ATOM   3799  NE  ARG B 244       7.765  14.593  23.617  1.00 44.14           N  
ATOM   3800  CZ  ARG B 244       6.601  15.191  23.378  1.00 46.93           C  
ATOM   3801  NH1 ARG B 244       5.470  14.770  23.921  1.00 46.06           N1+
ATOM   3802  NH2 ARG B 244       6.571  16.241  22.570  1.00 54.19           N  
ATOM   3803  N   THR B 245       7.292  10.721  20.982  1.00 47.07           N  
ATOM   3804  CA  THR B 245       5.888  10.657  20.593  1.00 49.14           C  
ATOM   3805  C   THR B 245       5.578   9.615  19.535  1.00 43.63           C  
ATOM   3806  O   THR B 245       4.408   9.445  19.200  1.00 50.81           O  
ATOM   3807  CB  THR B 245       5.437  11.997  20.046  1.00 50.11           C  
ATOM   3808  CG2 THR B 245       5.653  13.094  21.080  1.00 41.67           C  
ATOM   3809  OG1 THR B 245       6.205  12.267  18.866  1.00 45.46           O  
ATOM   3810  N   GLY B 246       6.581   8.941  18.987  1.00 52.54           N  
ATOM   3811  CA  GLY B 246       6.359   8.044  17.873  1.00 50.72           C  
ATOM   3812  C   GLY B 246       6.100   8.741  16.559  1.00 48.14           C  
ATOM   3813  O   GLY B 246       5.816   8.071  15.557  1.00 55.92           O  
ATOM   3814  N   ILE B 247       6.205  10.062  16.527  1.00 45.71           N  
ATOM   3815  CA  ILE B 247       5.809  10.857  15.379  1.00 50.89           C  
ATOM   3816  C   ILE B 247       6.901  11.878  15.085  1.00 53.52           C  
ATOM   3817  O   ILE B 247       7.469  12.476  16.006  1.00 60.37           O  
ATOM   3818  CB  ILE B 247       4.444  11.524  15.647  1.00 43.68           C  
ATOM   3819  CG1 ILE B 247       3.350  10.521  15.294  1.00 52.74           C  
ATOM   3820  CG2 ILE B 247       4.299  12.792  14.868  1.00 43.37           C  
ATOM   3821  CD1 ILE B 247       2.075  10.718  16.044  1.00 73.47           C  
ATOM   3822  N   LEU B 248       7.203  12.063  13.799  1.00 53.36           N  
ATOM   3823  CA  LEU B 248       8.276  12.955  13.379  1.00 56.33           C  
ATOM   3824  C   LEU B 248       7.783  14.398  13.375  1.00 63.81           C  
ATOM   3825  O   LEU B 248       6.712  14.691  12.828  1.00 52.88           O  
ATOM   3826  CB  LEU B 248       8.760  12.570  11.982  1.00 46.77           C  
ATOM   3827  CG  LEU B 248       9.379  11.179  11.899  1.00 48.46           C  
ATOM   3828  CD1 LEU B 248       9.246  10.652  10.473  1.00 49.36           C  
ATOM   3829  CD2 LEU B 248      10.826  11.096  12.430  1.00 33.90           C  
ATOM   3830  N   THR B 249       8.559  15.294  14.002  1.00 73.86           N  
ATOM   3831  CA  THR B 249       8.236  16.724  13.990  1.00 57.95           C  
ATOM   3832  C   THR B 249       8.003  17.226  12.564  1.00 68.29           C  
ATOM   3833  O   THR B 249       7.086  18.017  12.304  1.00 54.50           O  
ATOM   3834  CB  THR B 249       9.378  17.492  14.657  1.00 67.96           C  
ATOM   3835  CG2 THR B 249      10.052  16.637  15.741  1.00 61.15           C  
ATOM   3836  OG1 THR B 249      10.370  17.797  13.670  1.00100.96           O  
ATOM   3837  N   GLY B 250       8.828  16.758  11.628  1.00 79.68           N  
ATOM   3838  CA  GLY B 250       8.771  17.117  10.233  1.00 53.96           C  
ATOM   3839  C   GLY B 250      10.076  16.738   9.551  1.00 63.41           C  
ATOM   3840  O   GLY B 250      10.805  15.843   9.996  1.00 67.63           O  
ATOM   3841  N   PRO B 251      10.419  17.446   8.473  1.00 72.85           N  
ATOM   3842  CA  PRO B 251      11.562  17.029   7.644  1.00 49.29           C  
ATOM   3843  C   PRO B 251      12.906  16.978   8.361  1.00 60.20           C  
ATOM   3844  O   PRO B 251      13.835  16.376   7.816  1.00 61.25           O  
ATOM   3845  CB  PRO B 251      11.583  18.077   6.531  1.00 47.90           C  
ATOM   3846  CG  PRO B 251      10.201  18.641   6.504  1.00 70.90           C  
ATOM   3847  CD  PRO B 251       9.703  18.600   7.904  1.00 78.01           C  
ATOM   3848  N   ASP B 252      13.066  17.573   9.541  1.00 73.94           N  
ATOM   3849  CA  ASP B 252      14.390  17.611  10.154  1.00 60.72           C  
ATOM   3850  C   ASP B 252      14.590  16.586  11.265  1.00 70.31           C  
ATOM   3851  O   ASP B 252      15.722  16.402  11.721  1.00 65.42           O  
ATOM   3852  CB  ASP B 252      14.672  19.015  10.685  1.00 71.15           C  
ATOM   3853  CG  ASP B 252      14.844  20.016   9.567  1.00 78.45           C  
ATOM   3854  OD1 ASP B 252      15.386  19.615   8.518  1.00 62.26           O  
ATOM   3855  OD2 ASP B 252      14.428  21.184   9.715  1.00 88.30           O1-
ATOM   3856  N   ASP B 253      13.545  15.902  11.687  1.00 73.63           N  
ATOM   3857  CA  ASP B 253      13.609  14.941  12.779  1.00 58.08           C  
ATOM   3858  C   ASP B 253      14.529  13.763  12.454  1.00 58.71           C  
ATOM   3859  O   ASP B 253      14.203  12.926  11.598  1.00 65.27           O  
ATOM   3860  CB  ASP B 253      12.186  14.476  13.082  1.00 74.42           C  
ATOM   3861  CG  ASP B 253      12.046  13.851  14.452  1.00 81.86           C  
ATOM   3862  OD1 ASP B 253      12.984  13.111  14.874  1.00 53.92           O  
ATOM   3863  OD2 ASP B 253      10.981  14.113  15.078  1.00 71.92           O1-
ATOM   3864  N   PRO B 254      15.679  13.645  13.124  1.00 59.03           N  
ATOM   3865  CA  PRO B 254      16.599  12.526  12.832  1.00 52.18           C  
ATOM   3866  C   PRO B 254      16.121  11.188  13.338  1.00 61.18           C  
ATOM   3867  O   PRO B 254      16.833  10.185  13.144  1.00 53.81           O  
ATOM   3868  CB  PRO B 254      17.901  12.906  13.553  1.00 33.43           C  
ATOM   3869  CG  PRO B 254      17.504  13.974  14.534  1.00 69.29           C  
ATOM   3870  CD  PRO B 254      16.186  14.579  14.137  1.00 55.41           C  
ATOM   3871  N   SER B 255      14.967  11.142  14.000  1.00 58.72           N  
ATOM   3872  CA  SER B 255      14.603   9.932  14.718  1.00 57.79           C  
ATOM   3873  C   SER B 255      14.491   8.790  13.726  1.00 55.63           C  
ATOM   3874  O   SER B 255      13.981   8.964  12.615  1.00 60.04           O  
ATOM   3875  CB  SER B 255      13.289  10.119  15.465  1.00 57.33           C  
ATOM   3876  OG  SER B 255      13.245  11.388  16.103  1.00 66.69           O  
ATOM   3877  N   ARG B 256      15.026   7.639  14.111  1.00 48.08           N  
ATOM   3878  CA  ARG B 256      14.881   6.435  13.313  1.00 45.59           C  
ATOM   3879  C   ARG B 256      13.406   6.057  13.198  1.00 46.11           C  
ATOM   3880  O   ARG B 256      12.628   6.232  14.134  1.00 52.83           O  
ATOM   3881  CB  ARG B 256      15.682   5.302  13.961  1.00 39.89           C  
ATOM   3882  CG  ARG B 256      15.614   3.982  13.220  1.00 64.51           C  
ATOM   3883  CD  ARG B 256      16.292   2.885  14.013  1.00 78.40           C  
ATOM   3884  NE  ARG B 256      17.720   3.145  14.136  1.00 72.84           N  
ATOM   3885  CZ  ARG B 256      18.377   3.172  15.288  1.00 68.63           C  
ATOM   3886  NH1 ARG B 256      17.776   2.904  16.439  1.00 82.82           N1+
ATOM   3887  NH2 ARG B 256      19.670   3.475  15.287  1.00 58.28           N  
ATOM   3888  N   VAL B 257      13.011   5.549  12.045  1.00 46.75           N  
ATOM   3889  CA  VAL B 257      11.671   5.010  11.855  1.00 43.52           C  
ATOM   3890  C   VAL B 257      11.771   3.488  11.875  1.00 41.50           C  
ATOM   3891  O   VAL B 257      12.617   2.903  11.193  1.00 49.63           O  
ATOM   3892  CB  VAL B 257      11.045   5.526  10.550  1.00 35.71           C  
ATOM   3893  CG1 VAL B 257       9.817   4.709  10.188  1.00 36.54           C  
ATOM   3894  CG2 VAL B 257      10.706   6.990  10.709  1.00 35.65           C  
ATOM   3895  N   ILE B 258      10.936   2.849  12.683  1.00 45.16           N  
ATOM   3896  CA  ILE B 258      11.110   1.447  13.045  1.00 54.30           C  
ATOM   3897  C   ILE B 258       9.745   0.778  13.044  1.00 54.08           C  
ATOM   3898  O   ILE B 258       8.702   1.433  12.977  1.00 51.83           O  
ATOM   3899  CB  ILE B 258      11.788   1.274  14.422  1.00 50.33           C  
ATOM   3900  CG1 ILE B 258      10.910   1.855  15.535  1.00 39.77           C  
ATOM   3901  CG2 ILE B 258      13.146   1.978  14.432  1.00 46.37           C  
ATOM   3902  CD1 ILE B 258      11.297   1.379  16.905  1.00 36.93           C  
ATOM   3903  N   ASP B 259       9.767  -0.550  13.089  1.00 51.42           N  
ATOM   3904  CA  ASP B 259       8.530  -1.309  13.218  1.00 47.16           C  
ATOM   3905  C   ASP B 259       8.747  -2.452  14.194  1.00 49.76           C  
ATOM   3906  O   ASP B 259       7.866  -3.311  14.348  1.00 46.87           O  
ATOM   3907  CB  ASP B 259       8.027  -1.813  11.841  1.00 46.78           C  
ATOM   3908  CG  ASP B 259       8.753  -3.068  11.357  1.00 49.35           C  
ATOM   3909  OD1 ASP B 259       9.765  -3.460  11.965  1.00 59.07           O  
ATOM   3910  OD2 ASP B 259       8.305  -3.673  10.363  1.00 50.27           O1-
ATOM   3911  N   ASN B 260       9.899  -2.472  14.850  1.00 49.73           N  
ATOM   3912  CA  ASN B 260      10.282  -3.496  15.805  1.00 43.30           C  
ATOM   3913  C   ASN B 260      11.125  -2.775  16.850  1.00 46.00           C  
ATOM   3914  O   ASN B 260      12.040  -2.025  16.502  1.00 48.67           O  
ATOM   3915  CB  ASN B 260      11.035  -4.616  15.084  1.00 40.82           C  
ATOM   3916  CG  ASN B 260      11.347  -5.787  15.968  1.00 56.83           C  
ATOM   3917  ND2 ASN B 260      12.368  -5.635  16.802  1.00 54.11           N  
ATOM   3918  OD1 ASN B 260      10.708  -6.838  15.877  1.00 60.39           O  
ATOM   3919  N   LYS B 261      10.764  -2.926  18.120  1.00 53.40           N  
ATOM   3920  CA  LYS B 261      11.378  -2.150  19.192  1.00 47.83           C  
ATOM   3921  C   LYS B 261      11.677  -3.097  20.340  1.00 49.49           C  
ATOM   3922  O   LYS B 261      10.789  -3.808  20.820  1.00 45.79           O  
ATOM   3923  CB  LYS B 261      10.466  -0.996  19.634  1.00 43.70           C  
ATOM   3924  CG  LYS B 261      10.798  -0.347  20.974  1.00 38.43           C  
ATOM   3925  CD  LYS B 261      12.110   0.421  20.918  1.00 59.98           C  
ATOM   3926  CE  LYS B 261      12.071   1.711  21.739  1.00 45.69           C  
ATOM   3927  NZ  LYS B 261      13.451   2.303  21.816  1.00 52.29           N1+
ATOM   3928  N   ILE B 262      12.941  -3.143  20.744  1.00 52.66           N  
ATOM   3929  CA  ILE B 262      13.315  -3.940  21.898  1.00 56.21           C  
ATOM   3930  C   ILE B 262      12.777  -3.272  23.163  1.00 59.51           C  
ATOM   3931  O   ILE B 262      12.614  -2.045  23.221  1.00 54.02           O  
ATOM   3932  CB  ILE B 262      14.845  -4.089  21.916  1.00 54.36           C  
ATOM   3933  CG1 ILE B 262      15.292  -5.182  22.866  1.00 47.47           C  
ATOM   3934  CG2 ILE B 262      15.526  -2.751  22.202  1.00 61.97           C  
ATOM   3935  CD1 ILE B 262      16.766  -5.390  22.746  1.00 49.42           C  
ATOM   3936  N   THR B 263      12.470  -4.074  24.183  1.00 58.02           N  
ATOM   3937  CA  THR B 263      11.757  -3.520  25.335  1.00 55.74           C  
ATOM   3938  C   THR B 263      11.985  -4.386  26.570  1.00 54.64           C  
ATOM   3939  O   THR B 263      11.768  -5.601  26.529  1.00 58.30           O  
ATOM   3940  CB  THR B 263      10.250  -3.392  25.027  1.00 46.90           C  
ATOM   3941  CG2 THR B 263       9.606  -4.743  24.891  1.00 43.94           C  
ATOM   3942  OG1 THR B 263       9.589  -2.678  26.077  1.00 64.28           O  
ATOM   3943  N   GLY B 264      12.407  -3.760  27.670  1.00 54.90           N  
ATOM   3944  CA  GLY B 264      12.707  -4.483  28.886  1.00 45.61           C  
ATOM   3945  C   GLY B 264      11.784  -4.101  30.026  1.00 58.81           C  
ATOM   3946  O   GLY B 264      10.986  -3.161  29.917  1.00 53.62           O  
ATOM   3947  N   PRO B 265      11.879  -4.823  31.143  1.00 53.69           N  
ATOM   3948  CA  PRO B 265      11.001  -4.552  32.289  1.00 48.77           C  
ATOM   3949  C   PRO B 265      10.937  -3.071  32.651  1.00 54.24           C  
ATOM   3950  O   PRO B 265      11.961  -2.398  32.798  1.00 49.78           O  
ATOM   3951  CB  PRO B 265      11.638  -5.384  33.404  1.00 40.53           C  
ATOM   3952  CG  PRO B 265      12.196  -6.543  32.686  1.00 43.83           C  
ATOM   3953  CD  PRO B 265      12.726  -6.002  31.384  1.00 49.47           C  
ATOM   3954  N   ALA B 266       9.707  -2.571  32.796  1.00 52.44           N  
ATOM   3955  CA  ALA B 266       9.361  -1.190  33.136  1.00 50.57           C  
ATOM   3956  C   ALA B 266       9.691  -0.194  32.031  1.00 54.55           C  
ATOM   3957  O   ALA B 266       9.632   1.025  32.261  1.00 52.64           O  
ATOM   3958  CB  ALA B 266      10.015  -0.727  34.438  1.00 47.94           C  
ATOM   3959  N   ASP B 267      10.018  -0.667  30.835  1.00 53.00           N  
ATOM   3960  CA  ASP B 267      10.136   0.209  29.683  1.00 44.20           C  
ATOM   3961  C   ASP B 267       8.752   0.614  29.189  1.00 47.68           C  
ATOM   3962  O   ASP B 267       7.816  -0.196  29.142  1.00 58.88           O  
ATOM   3963  CB  ASP B 267      10.900  -0.503  28.576  1.00 52.00           C  
ATOM   3964  CG  ASP B 267      12.336  -0.117  28.536  1.00 60.02           C  
ATOM   3965  OD1 ASP B 267      12.677   0.946  29.105  1.00 63.87           O  
ATOM   3966  OD2 ASP B 267      13.114  -0.871  27.916  1.00 53.55           O1-
ATOM   3967  N   SER B 268       8.617   1.873  28.816  1.00 35.86           N  
ATOM   3968  CA  SER B 268       7.334   2.335  28.318  1.00 41.81           C  
ATOM   3969  C   SER B 268       7.573   3.295  27.159  1.00 44.85           C  
ATOM   3970  O   SER B 268       8.374   4.229  27.267  1.00 45.56           O  
ATOM   3971  CB  SER B 268       6.496   2.976  29.448  1.00 48.53           C  
ATOM   3972  OG  SER B 268       7.020   4.209  29.924  1.00 49.35           O  
ATOM   3973  N   PHE B 269       6.929   3.022  26.028  1.00 43.44           N  
ATOM   3974  CA  PHE B 269       6.944   3.938  24.901  1.00 49.60           C  
ATOM   3975  C   PHE B 269       5.561   3.957  24.279  1.00 50.06           C  
ATOM   3976  O   PHE B 269       4.696   3.146  24.619  1.00 49.36           O  
ATOM   3977  CB  PHE B 269       7.985   3.552  23.857  1.00 38.24           C  
ATOM   3978  CG  PHE B 269       7.654   2.298  23.099  1.00 36.44           C  
ATOM   3979  CD1 PHE B 269       7.888   1.059  23.652  1.00 36.10           C  
ATOM   3980  CD2 PHE B 269       7.115   2.363  21.822  1.00 48.09           C  
ATOM   3981  CE1 PHE B 269       7.597  -0.102  22.952  1.00 41.32           C  
ATOM   3982  CE2 PHE B 269       6.826   1.212  21.115  1.00 42.56           C  
ATOM   3983  CZ  PHE B 269       7.060  -0.025  21.687  1.00 44.14           C  
ATOM   3984  N   GLY B 270       5.364   4.900  23.364  1.00 50.50           N  
ATOM   3985  CA  GLY B 270       4.087   5.057  22.700  1.00 41.21           C  
ATOM   3986  C   GLY B 270       4.267   5.653  21.322  1.00 49.24           C  
ATOM   3987  O   GLY B 270       5.309   6.224  20.987  1.00 56.55           O  
ATOM   3988  N   PHE B 271       3.234   5.503  20.516  1.00 46.19           N  
ATOM   3989  CA  PHE B 271       3.262   6.082  19.186  1.00 47.41           C  
ATOM   3990  C   PHE B 271       1.841   6.197  18.661  1.00 52.65           C  
ATOM   3991  O   PHE B 271       0.882   5.664  19.236  1.00 46.27           O  
ATOM   3992  CB  PHE B 271       4.117   5.248  18.238  1.00 41.46           C  
ATOM   3993  CG  PHE B 271       3.682   3.819  18.139  1.00 44.07           C  
ATOM   3994  CD1 PHE B 271       2.655   3.449  17.280  1.00 36.57           C  
ATOM   3995  CD2 PHE B 271       4.302   2.837  18.899  1.00 37.79           C  
ATOM   3996  CE1 PHE B 271       2.247   2.121  17.183  1.00 34.55           C  
ATOM   3997  CE2 PHE B 271       3.897   1.499  18.796  1.00 45.72           C  
ATOM   3998  CZ  PHE B 271       2.868   1.150  17.939  1.00 35.33           C  
ATOM   3999  N   GLN B 272       1.723   6.909  17.549  1.00 45.33           N  
ATOM   4000  CA  GLN B 272       0.491   6.957  16.794  1.00 44.32           C  
ATOM   4001  C   GLN B 272       0.744   6.441  15.381  1.00 45.34           C  
ATOM   4002  O   GLN B 272       1.802   6.690  14.792  1.00 45.81           O  
ATOM   4003  CB  GLN B 272      -0.056   8.379  16.789  1.00 38.13           C  
ATOM   4004  CG  GLN B 272      -0.486   8.846  18.160  1.00 44.45           C  
ATOM   4005  CD  GLN B 272      -0.985  10.286  18.168  1.00 57.89           C  
ATOM   4006  NE2 GLN B 272      -1.348  10.777  19.354  1.00 52.42           N  
ATOM   4007  OE1 GLN B 272      -1.051  10.946  17.122  1.00 53.29           O  
ATOM   4008  N   ILE B 273      -0.224   5.706  14.843  1.00 39.62           N  
ATOM   4009  CA  ILE B 273      -0.217   5.325  13.441  1.00 34.58           C  
ATOM   4010  C   ILE B 273      -1.542   5.704  12.779  1.00 39.74           C  
ATOM   4011  O   ILE B 273      -2.552   5.939  13.445  1.00 43.54           O  
ATOM   4012  CB  ILE B 273       0.050   3.834  13.292  1.00 41.52           C  
ATOM   4013  CG1 ILE B 273      -0.969   3.039  14.106  1.00 36.64           C  
ATOM   4014  CG2 ILE B 273       1.432   3.558  13.781  1.00 40.20           C  
ATOM   4015  CD1 ILE B 273      -0.644   1.534  14.158  1.00 51.02           C  
ATOM   4016  N   ILE B 274      -1.528   5.791  11.452  1.00 35.55           N  
ATOM   4017  CA  ILE B 274      -2.762   5.931  10.682  1.00 44.53           C  
ATOM   4018  C   ILE B 274      -3.159   4.539  10.227  1.00 45.34           C  
ATOM   4019  O   ILE B 274      -2.501   3.957   9.362  1.00 42.11           O  
ATOM   4020  CB  ILE B 274      -2.610   6.872   9.484  1.00 36.34           C  
ATOM   4021  CG1 ILE B 274      -2.238   8.285   9.940  1.00 37.27           C  
ATOM   4022  CG2 ILE B 274      -3.912   6.924   8.736  1.00 38.99           C  
ATOM   4023  CD1 ILE B 274      -3.072   8.803  11.122  1.00 37.45           C  
ATOM   4024  N   ALA B 275      -4.236   3.999  10.791  1.00 39.55           N  
ATOM   4025  CA  ALA B 275      -4.571   2.606  10.533  1.00 39.21           C  
ATOM   4026  C   ALA B 275      -4.605   2.339   9.035  1.00 46.31           C  
ATOM   4027  O   ALA B 275      -5.317   3.022   8.288  1.00 43.32           O  
ATOM   4028  CB  ALA B 275      -5.914   2.269  11.174  1.00 43.87           C  
ATOM   4029  N   GLY B 276      -3.802   1.365   8.598  1.00 39.33           N  
ATOM   4030  CA  GLY B 276      -3.768   0.947   7.207  1.00 43.81           C  
ATOM   4031  C   GLY B 276      -3.215   1.954   6.221  1.00 54.05           C  
ATOM   4032  O   GLY B 276      -3.300   1.719   5.008  1.00 57.27           O  
ATOM   4033  N   GLU B 277      -2.656   3.070   6.694  1.00 46.93           N  
ATOM   4034  CA  GLU B 277      -2.049   4.054   5.803  1.00 54.14           C  
ATOM   4035  C   GLU B 277      -1.054   3.402   4.851  1.00 55.26           C  
ATOM   4036  O   GLU B 277      -0.056   2.803   5.275  1.00 46.95           O  
ATOM   4037  CB  GLU B 277      -1.349   5.140   6.616  1.00 34.22           C  
ATOM   4038  CG  GLU B 277      -0.978   6.335   5.782  1.00 48.36           C  
ATOM   4039  CD  GLU B 277      -0.341   7.420   6.600  1.00 55.42           C  
ATOM   4040  OE1 GLU B 277       0.497   7.071   7.461  1.00 49.25           O  
ATOM   4041  OE2 GLU B 277      -0.687   8.610   6.387  1.00 50.84           O1-
ATOM   4042  N   GLY B 278      -1.318   3.530   3.558  1.00 45.90           N  
ATOM   4043  CA  GLY B 278      -0.412   2.933   2.614  1.00 44.34           C  
ATOM   4044  C   GLY B 278      -0.488   1.428   2.497  1.00 41.58           C  
ATOM   4045  O   GLY B 278       0.266   0.845   1.718  1.00 62.55           O  
ATOM   4046  N   VAL B 279      -1.387   0.763   3.203  1.00 44.64           N  
ATOM   4047  CA  VAL B 279      -1.365  -0.694   3.153  1.00 53.32           C  
ATOM   4048  C   VAL B 279      -2.784  -1.240   3.092  1.00 57.70           C  
ATOM   4049  O   VAL B 279      -2.990  -2.429   2.812  1.00 49.66           O  
ATOM   4050  CB  VAL B 279      -0.588  -1.258   4.356  1.00 45.36           C  
ATOM   4051  CG1 VAL B 279       0.891  -1.009   4.159  1.00 43.33           C  
ATOM   4052  CG2 VAL B 279      -1.055  -0.591   5.639  1.00 40.36           C  
ATOM   4053  N   GLY B 280      -3.767  -0.373   3.358  1.00 47.00           N  
ATOM   4054  CA  GLY B 280      -5.156  -0.780   3.367  1.00 49.40           C  
ATOM   4055  C   GLY B 280      -5.554  -1.662   4.545  1.00 46.49           C  
ATOM   4056  O   GLY B 280      -4.786  -1.931   5.462  1.00 49.02           O  
ATOM   4057  N   ALA B 281      -6.797  -2.134   4.483  1.00 48.80           N  
ATOM   4058  CA  ALA B 281      -7.380  -2.859   5.601  1.00 43.56           C  
ATOM   4059  C   ALA B 281      -6.847  -4.284   5.673  1.00 45.17           C  
ATOM   4060  O   ALA B 281      -6.342  -4.841   4.699  1.00 52.80           O  
ATOM   4061  CB  ALA B 281      -8.904  -2.868   5.496  1.00 45.68           C  
ATOM   4062  N   GLY B 282      -6.969  -4.875   6.849  1.00 57.34           N  
ATOM   4063  CA  GLY B 282      -6.522  -6.238   7.047  1.00 46.74           C  
ATOM   4064  C   GLY B 282      -6.455  -6.570   8.520  1.00 55.65           C  
ATOM   4065  O   GLY B 282      -6.610  -5.707   9.394  1.00 50.40           O  
ATOM   4066  N   ALA B 283      -6.249  -7.867   8.782  1.00 47.80           N  
ATOM   4067  CA  ALA B 283      -5.944  -8.381  10.115  1.00 41.83           C  
ATOM   4068  C   ALA B 283      -4.433  -8.366  10.250  1.00 55.54           C  
ATOM   4069  O   ALA B 283      -3.737  -9.324   9.888  1.00 57.99           O  
ATOM   4070  CB  ALA B 283      -6.514  -9.776  10.317  1.00 53.68           C  
ATOM   4071  N   TRP B 284      -3.930  -7.253  10.774  1.00 50.13           N  
ATOM   4072  CA  TRP B 284      -2.502  -7.009  10.902  1.00 45.12           C  
ATOM   4073  C   TRP B 284      -2.009  -7.515  12.251  1.00 51.19           C  
ATOM   4074  O   TRP B 284      -2.448  -7.021  13.296  1.00 49.92           O  
ATOM   4075  CB  TRP B 284      -2.236  -5.521  10.778  1.00 44.60           C  
ATOM   4076  CG  TRP B 284      -2.610  -4.946   9.471  1.00 49.07           C  
ATOM   4077  CD1 TRP B 284      -3.700  -4.188   9.195  1.00 53.58           C  
ATOM   4078  CD2 TRP B 284      -1.868  -5.050   8.254  1.00 62.73           C  
ATOM   4079  CE2 TRP B 284      -2.577  -4.326   7.273  1.00 54.30           C  
ATOM   4080  CE3 TRP B 284      -0.668  -5.685   7.898  1.00 51.37           C  
ATOM   4081  NE1 TRP B 284      -3.693  -3.808   7.875  1.00 49.13           N  
ATOM   4082  CZ2 TRP B 284      -2.130  -4.216   5.957  1.00 48.74           C  
ATOM   4083  CZ3 TRP B 284      -0.225  -5.572   6.599  1.00 50.23           C  
ATOM   4084  CH2 TRP B 284      -0.953  -4.844   5.643  1.00 54.97           C  
ATOM   4085  N   MET B 285      -1.105  -8.492  12.244  1.00 43.70           N  
ATOM   4086  CA  MET B 285      -0.629  -8.994  13.522  1.00 45.45           C  
ATOM   4087  C   MET B 285       0.361  -8.046  14.174  1.00 49.18           C  
ATOM   4088  O   MET B 285       1.151  -7.365  13.512  1.00 48.50           O  
ATOM   4089  CB  MET B 285       0.029 -10.363  13.403  1.00 46.87           C  
ATOM   4090  CG  MET B 285      -0.504 -11.274  12.335  1.00 74.96           C  
ATOM   4091  SD  MET B 285       0.741 -12.543  12.138  1.00 77.04           S  
ATOM   4092  CE  MET B 285       1.100 -12.867  13.869  1.00 55.90           C  
ATOM   4093  N   TYR B 286       0.290  -8.004  15.499  1.00 44.62           N  
ATOM   4094  CA  TYR B 286       1.349  -7.483  16.345  1.00 46.29           C  
ATOM   4095  C   TYR B 286       1.748  -8.605  17.284  1.00 49.62           C  
ATOM   4096  O   TYR B 286       0.952  -9.505  17.566  1.00 51.82           O  
ATOM   4097  CB  TYR B 286       0.913  -6.240  17.142  1.00 45.45           C  
ATOM   4098  CG  TYR B 286       0.035  -6.538  18.342  1.00 52.64           C  
ATOM   4099  CD1 TYR B 286      -1.346  -6.640  18.209  1.00 45.69           C  
ATOM   4100  CD2 TYR B 286       0.580  -6.704  19.606  1.00 43.96           C  
ATOM   4101  CE1 TYR B 286      -2.156  -6.907  19.290  1.00 41.01           C  
ATOM   4102  CE2 TYR B 286      -0.226  -6.969  20.697  1.00 50.08           C  
ATOM   4103  CZ  TYR B 286      -1.594  -7.069  20.533  1.00 54.94           C  
ATOM   4104  OH  TYR B 286      -2.399  -7.340  21.618  1.00 52.15           O  
ATOM   4105  N   HIS B 287       2.994  -8.575  17.735  1.00 49.44           N  
ATOM   4106  CA  HIS B 287       3.463  -9.674  18.562  1.00 48.60           C  
ATOM   4107  C   HIS B 287       4.862  -9.355  19.060  1.00 52.44           C  
ATOM   4108  O   HIS B 287       5.524  -8.436  18.566  1.00 59.53           O  
ATOM   4109  CB  HIS B 287       3.462 -11.003  17.794  1.00 44.42           C  
ATOM   4110  CG  HIS B 287       4.283 -10.985  16.539  1.00 53.95           C  
ATOM   4111  CD2 HIS B 287       4.060 -10.413  15.332  1.00 58.53           C  
ATOM   4112  ND1 HIS B 287       5.496 -11.631  16.431  1.00 56.68           N  
ATOM   4113  CE1 HIS B 287       5.988 -11.450  15.218  1.00 53.07           C  
ATOM   4114  NE2 HIS B 287       5.135 -10.712  14.532  1.00 61.13           N  
ATOM   4115  N   CYS B 288       5.292 -10.109  20.063  1.00 52.64           N  
ATOM   4116  CA  CYS B 288       6.706 -10.163  20.376  1.00 53.31           C  
ATOM   4117  C   CYS B 288       7.401 -10.912  19.259  1.00 52.06           C  
ATOM   4118  O   CYS B 288       6.977 -12.007  18.895  1.00 69.03           O  
ATOM   4119  CB  CYS B 288       6.956 -10.862  21.705  1.00 54.17           C  
ATOM   4120  SG  CYS B 288       8.708 -10.767  22.114  1.00 65.35           S  
ATOM   4121  N   HIS B 289       8.444 -10.315  18.685  1.00 62.48           N  
ATOM   4122  CA  HIS B 289       9.136 -10.991  17.597  1.00 60.71           C  
ATOM   4123  C   HIS B 289      10.156 -11.999  18.095  1.00 62.68           C  
ATOM   4124  O   HIS B 289      10.757 -12.707  17.277  1.00 66.80           O  
ATOM   4125  CB  HIS B 289       9.800  -9.983  16.649  1.00 49.39           C  
ATOM   4126  CG  HIS B 289       9.804 -10.434  15.215  1.00 65.85           C  
ATOM   4127  CD2 HIS B 289       9.322  -9.847  14.092  1.00 62.06           C  
ATOM   4128  ND1 HIS B 289      10.338 -11.642  14.815  1.00 65.77           N  
ATOM   4129  CE1 HIS B 289      10.197 -11.775  13.508  1.00 67.64           C  
ATOM   4130  NE2 HIS B 289       9.587 -10.698  13.044  1.00 63.47           N  
ATOM   4131  N   ASN B 290      10.363 -12.081  19.405  1.00 56.65           N  
ATOM   4132  CA  ASN B 290      11.119 -13.194  19.950  1.00 61.63           C  
ATOM   4133  C   ASN B 290      10.460 -14.479  19.486  1.00 63.97           C  
ATOM   4134  O   ASN B 290       9.281 -14.703  19.757  1.00 67.89           O  
ATOM   4135  CB  ASN B 290      11.164 -13.113  21.474  1.00 60.18           C  
ATOM   4136  CG  ASN B 290      12.071 -14.155  22.083  1.00 68.54           C  
ATOM   4137  ND2 ASN B 290      13.008 -13.708  22.914  1.00 60.11           N  
ATOM   4138  OD1 ASN B 290      11.930 -15.357  21.813  1.00 69.75           O  
ATOM   4139  N   GLN B 291      11.209 -15.307  18.755  1.00 63.54           N  
ATOM   4140  CA  GLN B 291      10.572 -16.414  18.048  1.00 61.99           C  
ATOM   4141  C   GLN B 291       9.935 -17.411  19.014  1.00 75.63           C  
ATOM   4142  O   GLN B 291       8.828 -17.900  18.763  1.00 74.33           O  
ATOM   4143  CB  GLN B 291      11.579 -17.092  17.121  1.00 57.37           C  
ATOM   4144  CG  GLN B 291      11.996 -16.208  15.952  1.00 57.61           C  
ATOM   4145  CD  GLN B 291      10.839 -15.899  15.015  1.00 69.78           C  
ATOM   4146  NE2 GLN B 291       9.987 -16.899  14.787  1.00 62.38           N  
ATOM   4147  OE1 GLN B 291      10.714 -14.779  14.491  1.00 55.58           O  
ATOM   4148  N   SER B 292      10.597 -17.708  20.139  1.00 76.11           N  
ATOM   4149  CA  SER B 292       9.973 -18.610  21.110  1.00 78.48           C  
ATOM   4150  C   SER B 292       8.748 -17.981  21.754  1.00 73.24           C  
ATOM   4151  O   SER B 292       7.791 -18.689  22.079  1.00 77.69           O  
ATOM   4152  CB  SER B 292      10.968 -19.018  22.192  1.00 60.01           C  
ATOM   4153  OG  SER B 292      11.482 -17.867  22.803  1.00 72.95           O  
ATOM   4154  N   HIS B 293       8.755 -16.661  21.943  1.00 74.43           N  
ATOM   4155  CA  HIS B 293       7.655 -16.010  22.648  1.00 65.21           C  
ATOM   4156  C   HIS B 293       6.401 -15.919  21.780  1.00 72.09           C  
ATOM   4157  O   HIS B 293       5.291 -16.175  22.265  1.00 73.47           O  
ATOM   4158  CB  HIS B 293       8.089 -14.630  23.135  1.00 58.75           C  
ATOM   4159  CG  HIS B 293       9.216 -14.673  24.117  1.00 60.12           C  
ATOM   4160  CD2 HIS B 293       9.952 -15.709  24.585  1.00 77.43           C  
ATOM   4161  ND1 HIS B 293       9.714 -13.544  24.730  1.00 59.45           N  
ATOM   4162  CE1 HIS B 293      10.702 -13.881  25.539  1.00 64.88           C  
ATOM   4163  NE2 HIS B 293      10.869 -15.190  25.469  1.00 78.30           N  
ATOM   4164  N   SER B 294       6.545 -15.551  20.503  1.00 75.54           N  
ATOM   4165  CA  SER B 294       5.379 -15.529  19.617  1.00 69.64           C  
ATOM   4166  C   SER B 294       4.841 -16.934  19.415  1.00 72.58           C  
ATOM   4167  O   SER B 294       3.622 -17.141  19.340  1.00 74.29           O  
ATOM   4168  CB  SER B 294       5.728 -14.902  18.269  1.00 54.81           C  
ATOM   4169  OG  SER B 294       6.822 -15.587  17.666  1.00 66.54           O  
ATOM   4170  N   ASP B 295       5.745 -17.910  19.322  1.00 65.43           N  
ATOM   4171  CA  ASP B 295       5.343 -19.310  19.333  1.00 62.06           C  
ATOM   4172  C   ASP B 295       4.515 -19.639  20.574  1.00 78.66           C  
ATOM   4173  O   ASP B 295       3.406 -20.180  20.469  1.00 87.31           O  
ATOM   4174  CB  ASP B 295       6.584 -20.189  19.259  1.00 62.46           C  
ATOM   4175  CG  ASP B 295       7.160 -20.269  17.862  1.00 70.08           C  
ATOM   4176  OD1 ASP B 295       6.503 -19.776  16.910  1.00 67.63           O  
ATOM   4177  OD2 ASP B 295       8.270 -20.841  17.725  1.00 67.05           O1-
ATOM   4178  N   MET B 296       5.033 -19.308  21.765  1.00 73.58           N  
ATOM   4179  CA  MET B 296       4.311 -19.577  23.006  1.00 69.00           C  
ATOM   4180  C   MET B 296       3.046 -18.734  23.164  1.00 82.17           C  
ATOM   4181  O   MET B 296       2.268 -18.994  24.092  1.00 83.14           O  
ATOM   4182  CB  MET B 296       5.232 -19.382  24.214  1.00 60.06           C  
ATOM   4183  CG  MET B 296       6.262 -20.497  24.391  1.00 67.81           C  
ATOM   4184  SD  MET B 296       7.776 -19.925  25.206  1.00103.56           S  
ATOM   4185  CE  MET B 296       8.590 -21.480  25.604  1.00105.66           C  
ATOM   4186  N   GLY B 297       2.807 -17.751  22.295  1.00 67.48           N  
ATOM   4187  CA  GLY B 297       1.489 -17.152  22.254  1.00 65.96           C  
ATOM   4188  C   GLY B 297       1.369 -15.645  22.350  1.00 66.66           C  
ATOM   4189  O   GLY B 297       0.247 -15.132  22.300  1.00 54.27           O  
ATOM   4190  N   MET B 298       2.479 -14.913  22.475  1.00 59.07           N  
ATOM   4191  CA  MET B 298       2.377 -13.460  22.574  1.00 53.38           C  
ATOM   4192  C   MET B 298       2.003 -12.825  21.238  1.00 52.96           C  
ATOM   4193  O   MET B 298       2.831 -12.158  20.615  1.00 48.29           O  
ATOM   4194  CB  MET B 298       3.685 -12.872  23.093  1.00 52.06           C  
ATOM   4195  CG  MET B 298       4.052 -13.383  24.476  1.00 65.27           C  
ATOM   4196  SD  MET B 298       5.316 -12.426  25.346  1.00 68.42           S  
ATOM   4197  CE  MET B 298       4.788 -10.744  25.040  1.00 63.46           C  
ATOM   4198  N   VAL B 299       0.760 -13.014  20.788  1.00 58.42           N  
ATOM   4199  CA  VAL B 299       0.300 -12.490  19.506  1.00 52.67           C  
ATOM   4200  C   VAL B 299      -1.065 -11.846  19.662  1.00 54.28           C  
ATOM   4201  O   VAL B 299      -1.935 -12.368  20.363  1.00 66.13           O  
ATOM   4202  CB  VAL B 299       0.212 -13.583  18.433  1.00 50.97           C  
ATOM   4203  CG1 VAL B 299       0.091 -12.929  17.049  1.00 50.96           C  
ATOM   4204  CG2 VAL B 299       1.404 -14.511  18.528  1.00 59.81           C  
ATOM   4205  N   GLY B 300      -1.262 -10.734  18.960  1.00 55.34           N  
ATOM   4206  CA  GLY B 300      -2.561 -10.108  18.864  1.00 52.55           C  
ATOM   4207  C   GLY B 300      -2.819  -9.645  17.442  1.00 51.64           C  
ATOM   4208  O   GLY B 300      -1.951  -9.719  16.571  1.00 62.26           O  
ATOM   4209  N   LEU B 301      -4.030  -9.149  17.227  1.00 50.83           N  
ATOM   4210  CA  LEU B 301      -4.467  -8.675  15.925  1.00 43.29           C  
ATOM   4211  C   LEU B 301      -4.879  -7.214  16.008  1.00 49.95           C  
ATOM   4212  O   LEU B 301      -5.683  -6.835  16.869  1.00 47.36           O  
ATOM   4213  CB  LEU B 301      -5.630  -9.523  15.402  1.00 51.69           C  
ATOM   4214  CG  LEU B 301      -5.193 -10.899  14.903  1.00 52.28           C  
ATOM   4215  CD1 LEU B 301      -6.364 -11.628  14.353  1.00 40.93           C  
ATOM   4216  CD2 LEU B 301      -4.102 -10.757  13.842  1.00 51.44           C  
ATOM   4217  N   PHE B 302      -4.316  -6.401  15.115  1.00 50.76           N  
ATOM   4218  CA  PHE B 302      -4.809  -5.053  14.830  1.00 46.07           C  
ATOM   4219  C   PHE B 302      -5.749  -5.178  13.637  1.00 53.74           C  
ATOM   4220  O   PHE B 302      -5.307  -5.353  12.497  1.00 50.86           O  
ATOM   4221  CB  PHE B 302      -3.643  -4.133  14.519  1.00 37.84           C  
ATOM   4222  CG  PHE B 302      -4.011  -2.697  14.369  1.00 39.31           C  
ATOM   4223  CD1 PHE B 302      -5.019  -2.146  15.117  1.00 36.31           C  
ATOM   4224  CD2 PHE B 302      -3.302  -1.877  13.488  1.00 40.12           C  
ATOM   4225  CE1 PHE B 302      -5.333  -0.782  14.985  1.00 44.46           C  
ATOM   4226  CE2 PHE B 302      -3.609  -0.531  13.354  1.00 41.28           C  
ATOM   4227  CZ  PHE B 302      -4.628   0.024  14.111  1.00 34.38           C  
ATOM   4228  N   LEU B 303      -7.051  -5.130  13.895  1.00 45.57           N  
ATOM   4229  CA  LEU B 303      -8.042  -5.427  12.866  1.00 43.46           C  
ATOM   4230  C   LEU B 303      -8.473  -4.112  12.246  1.00 47.36           C  
ATOM   4231  O   LEU B 303      -9.249  -3.359  12.840  1.00 50.26           O  
ATOM   4232  CB  LEU B 303      -9.222  -6.178  13.457  1.00 48.00           C  
ATOM   4233  CG  LEU B 303      -8.820  -7.557  13.948  1.00 50.55           C  
ATOM   4234  CD1 LEU B 303      -9.829  -7.983  14.950  1.00 51.34           C  
ATOM   4235  CD2 LEU B 303      -8.743  -8.547  12.814  1.00 47.77           C  
ATOM   4236  N   VAL B 304      -7.951  -3.820  11.062  1.00 50.20           N  
ATOM   4237  CA  VAL B 304      -8.246  -2.574  10.374  1.00 52.71           C  
ATOM   4238  C   VAL B 304      -9.281  -2.872   9.301  1.00 51.14           C  
ATOM   4239  O   VAL B 304      -9.033  -3.672   8.391  1.00 53.72           O  
ATOM   4240  CB  VAL B 304      -6.978  -1.939   9.787  1.00 47.28           C  
ATOM   4241  CG1 VAL B 304      -7.306  -0.570   9.270  1.00 46.77           C  
ATOM   4242  CG2 VAL B 304      -5.907  -1.825  10.860  1.00 39.93           C  
ATOM   4243  N   LYS B 305     -10.437  -2.227   9.415  1.00 59.24           N  
ATOM   4244  CA  LYS B 305     -11.627  -2.511   8.626  1.00 59.97           C  
ATOM   4245  C   LYS B 305     -11.780  -1.491   7.500  1.00 62.20           C  
ATOM   4246  O   LYS B 305     -11.353  -0.338   7.619  1.00 51.00           O  
ATOM   4247  CB  LYS B 305     -12.874  -2.494   9.527  1.00 58.85           C  
ATOM   4248  CG  LYS B 305     -12.808  -3.483  10.704  1.00 51.68           C  
ATOM   4249  CD  LYS B 305     -13.834  -3.204  11.802  1.00 47.33           C  
ATOM   4250  CE  LYS B 305     -13.631  -1.836  12.470  1.00 50.77           C  
ATOM   4251  NZ  LYS B 305     -14.354  -1.728  13.802  1.00 44.14           N1+
ATOM   4252  N   LYS B 306     -12.367  -1.935   6.384  1.00 58.93           N  
ATOM   4253  CA  LYS B 306     -12.871  -0.983   5.414  1.00 53.81           C  
ATOM   4254  C   LYS B 306     -14.095  -0.290   6.005  1.00 65.62           C  
ATOM   4255  O   LYS B 306     -14.684  -0.774   6.976  1.00 63.41           O  
ATOM   4256  CB  LYS B 306     -13.228  -1.662   4.090  1.00 46.83           C  
ATOM   4257  CG  LYS B 306     -12.236  -2.713   3.590  1.00 55.60           C  
ATOM   4258  CD  LYS B 306     -12.821  -3.568   2.460  1.00 51.78           C  
ATOM   4259  CE  LYS B 306     -12.573  -2.945   1.086  1.00 71.75           C  
ATOM   4260  NZ  LYS B 306     -12.054  -3.940   0.094  1.00 88.88           N1+
ATOM   4261  N   PRO B 307     -14.485   0.857   5.445  1.00 70.13           N  
ATOM   4262  CA  PRO B 307     -15.690   1.550   5.946  1.00 63.44           C  
ATOM   4263  C   PRO B 307     -16.899   0.641   6.093  1.00 78.22           C  
ATOM   4264  O   PRO B 307     -17.671   0.797   7.050  1.00 93.39           O  
ATOM   4265  CB  PRO B 307     -15.923   2.640   4.898  1.00 67.14           C  
ATOM   4266  CG  PRO B 307     -14.556   2.869   4.278  1.00 54.82           C  
ATOM   4267  CD  PRO B 307     -13.847   1.554   4.314  1.00 66.01           C  
ATOM   4268  N   ASP B 308     -17.079  -0.320   5.182  1.00 68.73           N  
ATOM   4269  CA  ASP B 308     -18.171  -1.279   5.310  1.00 70.57           C  
ATOM   4270  C   ASP B 308     -17.999  -2.239   6.477  1.00 67.16           C  
ATOM   4271  O   ASP B 308     -18.853  -3.113   6.660  1.00 73.45           O  
ATOM   4272  CB  ASP B 308     -18.312  -2.081   4.021  1.00 69.32           C  
ATOM   4273  CG  ASP B 308     -17.098  -2.908   3.727  1.00 67.55           C  
ATOM   4274  OD1 ASP B 308     -16.729  -3.737   4.582  1.00 63.11           O  
ATOM   4275  OD2 ASP B 308     -16.500  -2.713   2.647  1.00 91.91           O1-
ATOM   4276  N   GLY B 309     -16.925  -2.126   7.250  1.00 54.82           N  
ATOM   4277  CA  GLY B 309     -16.731  -2.977   8.399  1.00 54.65           C  
ATOM   4278  C   GLY B 309     -16.005  -4.271   8.130  1.00 60.04           C  
ATOM   4279  O   GLY B 309     -15.722  -5.010   9.083  1.00 74.57           O  
ATOM   4280  N   THR B 310     -15.664  -4.565   6.880  1.00 57.27           N  
ATOM   4281  CA  THR B 310     -15.037  -5.844   6.550  1.00 67.61           C  
ATOM   4282  C   THR B 310     -13.516  -5.789   6.614  1.00 62.41           C  
ATOM   4283  O   THR B 310     -12.891  -4.769   6.305  1.00 59.42           O  
ATOM   4284  CB  THR B 310     -15.446  -6.291   5.154  1.00 59.56           C  
ATOM   4285  CG2 THR B 310     -16.924  -6.546   5.133  1.00 58.00           C  
ATOM   4286  OG1 THR B 310     -15.107  -5.262   4.213  1.00 63.97           O  
ATOM   4287  N   ILE B 311     -12.926  -6.917   7.002  1.00 60.62           N  
ATOM   4288  CA  ILE B 311     -11.487  -7.102   7.055  1.00 63.06           C  
ATOM   4289  C   ILE B 311     -11.111  -8.016   5.885  1.00 67.69           C  
ATOM   4290  O   ILE B 311     -11.527  -9.180   5.866  1.00 70.89           O  
ATOM   4291  CB  ILE B 311     -11.029  -7.717   8.386  1.00 56.27           C  
ATOM   4292  CG1 ILE B 311     -10.895  -6.674   9.490  1.00 57.44           C  
ATOM   4293  CG2 ILE B 311      -9.730  -8.472   8.237  1.00 70.58           C  
ATOM   4294  CD1 ILE B 311     -12.203  -6.331  10.132  1.00 68.50           C  
ATOM   4295  N   PRO B 312     -10.360  -7.532   4.903  1.00 64.35           N  
ATOM   4296  CA  PRO B 312      -9.908  -8.401   3.808  1.00 48.04           C  
ATOM   4297  C   PRO B 312      -9.202  -9.634   4.321  1.00 60.25           C  
ATOM   4298  O   PRO B 312      -8.176  -9.509   4.996  1.00 67.20           O  
ATOM   4299  CB  PRO B 312      -8.949  -7.496   3.035  1.00 32.93           C  
ATOM   4300  CG  PRO B 312      -9.434  -6.122   3.319  1.00 51.87           C  
ATOM   4301  CD  PRO B 312      -9.897  -6.147   4.737  1.00 63.71           C  
ATOM   4302  N   GLY B 313      -9.723 -10.823   4.004  1.00 69.99           N  
ATOM   4303  CA  GLY B 313      -9.229 -12.042   4.620  1.00 71.70           C  
ATOM   4304  C   GLY B 313      -9.884 -12.251   5.973  1.00102.85           C  
ATOM   4305  O   GLY B 313     -11.068 -11.933   6.154  1.00105.40           O  
ATOM   4306  N   TYR B 314      -9.135 -12.774   6.939  1.00 89.70           N  
ATOM   4307  CA  TYR B 314      -9.687 -12.943   8.279  1.00 93.94           C  
ATOM   4308  C   TYR B 314     -10.889 -13.888   8.281  1.00 84.96           C  
ATOM   4309  O   TYR B 314     -12.033 -13.420   8.209  1.00 72.59           O  
ATOM   4310  CB  TYR B 314     -10.121 -11.591   8.866  1.00 80.24           C  
ATOM   4311  CG  TYR B 314     -10.355 -11.653  10.365  1.00 89.86           C  
ATOM   4312  CD1 TYR B 314      -9.509 -12.407  11.181  1.00 82.78           C  
ATOM   4313  CD2 TYR B 314     -11.454 -11.015  10.955  1.00 62.18           C  
ATOM   4314  CE1 TYR B 314      -9.721 -12.493  12.543  1.00 84.92           C  
ATOM   4315  CE2 TYR B 314     -11.682 -11.100  12.320  1.00 60.27           C  
ATOM   4316  CZ  TYR B 314     -10.804 -11.841  13.115  1.00 91.87           C  
ATOM   4317  OH  TYR B 314     -10.987 -11.942  14.484  1.00 96.62           O  
TER   
HETATM 4318 CU    CU B 401       8.849 -11.542  24.096  1.00 69.32          CU  
HETATM 4319 CU    CU B 402       5.007 -11.334  12.220  0.71 77.47          CU  
HETATM 4320 CU    CU B 403       6.544  -7.820  10.049  0.20 47.32          CU  
HETATM 4321 CU    CU B 404       9.432 -10.153  11.152  0.66 57.57          CU  
ATOM   4322  N   ILE C  37      24.461  30.431  28.882  1.00 67.06           N  
ATOM   4323  CA  ILE C  37      24.708  29.402  29.896  1.00 92.38           C  
ATOM   4324  C   ILE C  37      25.734  29.852  30.958  1.00104.33           C  
ATOM   4325  O   ILE C  37      26.935  29.857  30.684  1.00109.15           O  
ATOM   4326  CB  ILE C  37      25.186  28.067  29.245  1.00 80.74           C  
ATOM   4327  CG1 ILE C  37      24.047  27.364  28.520  1.00 76.89           C  
ATOM   4328  CG2 ILE C  37      25.731  27.093  30.297  1.00 64.51           C  
ATOM   4329  CD1 ILE C  37      24.281  25.875  28.376  1.00 64.69           C  
ATOM   4330  N   THR C  38      25.264  30.193  32.167  1.00 99.94           N  
ATOM   4331  CA  THR C  38      26.123  30.570  33.289  1.00 75.11           C  
ATOM   4332  C   THR C  38      26.498  29.366  34.184  1.00 83.36           C  
ATOM   4333  O   THR C  38      26.963  29.551  35.317  1.00 75.60           O  
ATOM   4334  CB  THR C  38      25.442  31.670  34.114  1.00 82.06           C  
ATOM   4335  CG2 THR C  38      24.570  32.534  33.202  1.00 91.66           C  
ATOM   4336  OG1 THR C  38      24.601  31.093  35.125  1.00 82.88           O  
ATOM   4337  N   ALA C  39      26.296  28.144  33.705  1.00 73.52           N  
ATOM   4338  CA  ALA C  39      26.884  26.979  34.342  1.00 63.36           C  
ATOM   4339  C   ALA C  39      28.240  26.698  33.711  1.00 62.07           C  
ATOM   4340  O   ALA C  39      28.533  27.150  32.603  1.00 67.20           O  
ATOM   4341  CB  ALA C  39      25.968  25.766  34.206  1.00 65.63           C  
ATOM   4342  N   ARG C  40      29.076  25.952  34.435  1.00 61.15           N  
ATOM   4343  CA  ARG C  40      30.421  25.642  33.961  1.00 53.78           C  
ATOM   4344  C   ARG C  40      30.366  24.689  32.773  1.00 63.22           C  
ATOM   4345  O   ARG C  40      29.555  23.759  32.738  1.00 61.09           O  
ATOM   4346  CB  ARG C  40      31.250  25.025  35.085  1.00 60.95           C  
ATOM   4347  CG  ARG C  40      31.403  25.938  36.277  1.00 75.46           C  
ATOM   4348  CD  ARG C  40      32.104  25.289  37.457  1.00 74.20           C  
ATOM   4349  NE  ARG C  40      32.708  24.003  37.137  1.00 81.90           N  
ATOM   4350  CZ  ARG C  40      32.156  22.834  37.433  1.00 86.41           C  
ATOM   4351  NH1 ARG C  40      30.951  22.757  37.995  1.00 61.56           N1+
ATOM   4352  NH2 ARG C  40      32.834  21.717  37.167  1.00 62.37           N  
ATOM   4353  N   THR C  41      31.230  24.919  31.787  1.00 49.86           N  
ATOM   4354  CA  THR C  41      31.182  24.122  30.565  1.00 53.53           C  
ATOM   4355  C   THR C  41      32.584  23.771  30.083  1.00 51.95           C  
ATOM   4356  O   THR C  41      33.569  24.425  30.424  1.00 60.41           O  
ATOM   4357  CB  THR C  41      30.383  24.832  29.475  1.00 41.60           C  
ATOM   4358  CG2 THR C  41      29.117  25.416  30.068  1.00 64.60           C  
ATOM   4359  OG1 THR C  41      31.181  25.855  28.882  1.00 40.42           O  
ATOM   4360  N   ALA C  42      32.657  22.711  29.288  1.00 53.42           N  
ATOM   4361  CA  ALA C  42      33.942  22.112  28.974  1.00 46.73           C  
ATOM   4362  C   ALA C  42      34.714  22.976  27.981  1.00 53.33           C  
ATOM   4363  O   ALA C  42      34.120  23.584  27.084  1.00 58.12           O  
ATOM   4364  CB  ALA C  42      33.774  20.705  28.406  1.00 48.99           C  
ATOM   4365  N   PRO C  43      36.034  23.024  28.108  1.00 55.04           N  
ATOM   4366  CA  PRO C  43      36.863  23.779  27.167  1.00 47.28           C  
ATOM   4367  C   PRO C  43      37.174  22.984  25.907  1.00 50.03           C  
ATOM   4368  O   PRO C  43      37.127  21.751  25.880  1.00 62.94           O  
ATOM   4369  CB  PRO C  43      38.141  24.006  27.970  1.00 36.58           C  
ATOM   4370  CG  PRO C  43      38.264  22.716  28.754  1.00 51.33           C  
ATOM   4371  CD  PRO C  43      36.850  22.288  29.089  1.00 48.30           C  
ATOM   4372  N   ALA C  44      37.531  23.713  24.852  1.00 48.60           N  
ATOM   4373  CA  ALA C  44      38.058  23.039  23.672  1.00 60.72           C  
ATOM   4374  C   ALA C  44      39.287  22.219  24.051  1.00 57.78           C  
ATOM   4375  O   ALA C  44      40.113  22.642  24.857  1.00 58.59           O  
ATOM   4376  CB  ALA C  44      38.406  24.039  22.581  1.00 50.20           C  
ATOM   4377  N   GLY C  45      39.385  21.016  23.494  1.00 69.08           N  
ATOM   4378  CA  GLY C  45      40.450  20.102  23.833  1.00 54.77           C  
ATOM   4379  C   GLY C  45      41.611  20.203  22.867  1.00 54.94           C  
ATOM   4380  O   GLY C  45      41.644  21.044  21.965  1.00 53.11           O  
ATOM   4381  N   GLY C  46      42.578  19.302  23.066  1.00 49.33           N  
ATOM   4382  CA  GLY C  46      43.769  19.227  22.244  1.00 42.63           C  
ATOM   4383  C   GLY C  46      45.058  19.125  23.035  1.00 47.16           C  
ATOM   4384  O   GLY C  46      46.119  19.479  22.528  1.00 59.60           O  
ATOM   4385  N   GLU C  47      44.989  18.655  24.275  1.00 55.28           N  
ATOM   4386  CA  GLU C  47      46.166  18.510  25.119  1.00 59.23           C  
ATOM   4387  C   GLU C  47      46.711  17.094  24.999  1.00 59.91           C  
ATOM   4388  O   GLU C  47      45.985  16.159  24.653  1.00 55.99           O  
ATOM   4389  CB  GLU C  47      45.830  18.831  26.584  1.00 54.96           C  
ATOM   4390  CG  GLU C  47      46.157  20.270  26.966  1.00 82.52           C  
ATOM   4391  CD  GLU C  47      47.662  20.505  27.136  1.00133.54           C  
ATOM   4392  OE1 GLU C  47      48.428  20.194  26.185  1.00122.36           O  
ATOM   4393  OE2 GLU C  47      48.076  20.998  28.215  1.00134.03           O1-
ATOM   4394  N   VAL C  48      47.999  16.926  25.284  1.00 55.31           N  
ATOM   4395  CA  VAL C  48      48.567  15.587  25.352  1.00 48.15           C  
ATOM   4396  C   VAL C  48      48.733  15.222  26.816  1.00 50.88           C  
ATOM   4397  O   VAL C  48      49.662  15.672  27.481  1.00 72.25           O  
ATOM   4398  CB  VAL C  48      49.885  15.465  24.604  1.00 39.95           C  
ATOM   4399  CG1 VAL C  48      50.270  13.999  24.604  1.00 44.66           C  
ATOM   4400  CG2 VAL C  48      49.722  15.969  23.213  1.00 28.00           C  
ATOM   4401  N   ARG C  49      47.849  14.369  27.303  1.00 52.02           N  
ATOM   4402  CA  ARG C  49      47.826  13.965  28.693  1.00 51.21           C  
ATOM   4403  C   ARG C  49      48.580  12.646  28.845  1.00 59.95           C  
ATOM   4404  O   ARG C  49      48.568  11.807  27.942  1.00 56.23           O  
ATOM   4405  CB  ARG C  49      46.371  13.842  29.179  1.00 55.28           C  
ATOM   4406  CG  ARG C  49      45.439  15.014  28.773  1.00 51.15           C  
ATOM   4407  CD  ARG C  49      43.974  14.866  29.294  1.00 61.07           C  
ATOM   4408  NE  ARG C  49      43.594  15.881  30.280  1.00 68.34           N  
ATOM   4409  CZ  ARG C  49      43.085  17.080  29.996  1.00 76.53           C  
ATOM   4410  NH1 ARG C  49      42.860  17.463  28.747  1.00 68.74           N1+
ATOM   4411  NH2 ARG C  49      42.795  17.918  30.990  1.00 93.20           N  
ATOM   4412  N   HIS C  50      49.269  12.481  29.982  1.00 55.89           N  
ATOM   4413  CA  HIS C  50      49.945  11.237  30.326  1.00 39.46           C  
ATOM   4414  C   HIS C  50      49.356  10.657  31.605  1.00 50.94           C  
ATOM   4415  O   HIS C  50      48.786  11.378  32.421  1.00 67.70           O  
ATOM   4416  CB  HIS C  50      51.441  11.447  30.509  1.00 48.31           C  
ATOM   4417  CG  HIS C  50      52.148  11.894  29.269  1.00 80.39           C  
ATOM   4418  CD2 HIS C  50      52.276  13.123  28.705  1.00 69.16           C  
ATOM   4419  ND1 HIS C  50      52.865  11.025  28.469  1.00 75.13           N  
ATOM   4420  CE1 HIS C  50      53.395  11.698  27.460  1.00 78.27           C  
ATOM   4421  NE2 HIS C  50      53.054  12.971  27.580  1.00 78.99           N  
ATOM   4422  N   LEU C  51      49.519   9.343  31.789  1.00 53.33           N  
ATOM   4423  CA  LEU C  51      48.787   8.616  32.824  1.00 46.08           C  
ATOM   4424  C   LEU C  51      49.527   7.327  33.146  1.00 52.25           C  
ATOM   4425  O   LEU C  51      49.906   6.595  32.226  1.00 60.82           O  
ATOM   4426  CB  LEU C  51      47.381   8.270  32.319  1.00 66.34           C  
ATOM   4427  CG  LEU C  51      46.176   8.348  33.239  1.00 57.28           C  
ATOM   4428  CD1 LEU C  51      46.169   9.743  33.800  1.00 66.22           C  
ATOM   4429  CD2 LEU C  51      44.894   8.096  32.476  1.00 61.06           C  
ATOM   4430  N   LYS C  52      49.714   7.027  34.430  1.00 44.07           N  
ATOM   4431  CA  LYS C  52      50.128   5.682  34.823  1.00 43.17           C  
ATOM   4432  C   LYS C  52      48.906   4.923  35.304  1.00 47.63           C  
ATOM   4433  O   LYS C  52      48.054   5.473  36.001  1.00 63.43           O  
ATOM   4434  CB  LYS C  52      51.202   5.670  35.918  1.00 44.55           C  
ATOM   4435  CG  LYS C  52      52.565   6.211  35.515  1.00 61.87           C  
ATOM   4436  CD  LYS C  52      53.707   5.504  36.250  1.00 80.78           C  
ATOM   4437  CE  LYS C  52      55.048   6.122  35.858  1.00 96.03           C  
ATOM   4438  NZ  LYS C  52      56.203   5.449  36.504  1.00 98.71           N1+
ATOM   4439  N   MET C  53      48.820   3.662  34.921  1.00 48.75           N  
ATOM   4440  CA  MET C  53      47.688   2.844  35.307  1.00 51.23           C  
ATOM   4441  C   MET C  53      48.203   1.432  35.558  1.00 48.43           C  
ATOM   4442  O   MET C  53      49.149   0.982  34.904  1.00 47.10           O  
ATOM   4443  CB  MET C  53      46.605   2.899  34.224  1.00 45.51           C  
ATOM   4444  CG  MET C  53      45.333   2.129  34.516  1.00 71.90           C  
ATOM   4445  SD  MET C  53      43.918   3.073  33.908  1.00 66.07           S  
ATOM   4446  CE  MET C  53      44.791   4.040  32.672  1.00 48.34           C  
ATOM   4447  N   TYR C  54      47.626   0.764  36.554  1.00 36.70           N  
ATOM   4448  CA  TYR C  54      48.086  -0.555  36.960  1.00 48.96           C  
ATOM   4449  C   TYR C  54      46.900  -1.507  37.009  1.00 56.84           C  
ATOM   4450  O   TYR C  54      45.770  -1.114  37.323  1.00 53.23           O  
ATOM   4451  CB  TYR C  54      48.786  -0.548  38.356  1.00 47.75           C  
ATOM   4452  CG  TYR C  54      49.906   0.446  38.509  1.00 52.95           C  
ATOM   4453  CD1 TYR C  54      49.624   1.794  38.717  1.00 50.64           C  
ATOM   4454  CD2 TYR C  54      51.244   0.045  38.453  1.00 45.94           C  
ATOM   4455  CE1 TYR C  54      50.633   2.728  38.842  1.00 61.19           C  
ATOM   4456  CE2 TYR C  54      52.265   0.977  38.581  1.00 46.72           C  
ATOM   4457  CZ  TYR C  54      51.951   2.321  38.778  1.00 63.22           C  
ATOM   4458  OH  TYR C  54      52.946   3.270  38.913  1.00 68.92           O  
ATOM   4459  N   ALA C  55      47.167  -2.763  36.685  1.00 51.48           N  
ATOM   4460  CA  ALA C  55      46.239  -3.850  36.946  1.00 52.37           C  
ATOM   4461  C   ALA C  55      46.767  -4.608  38.147  1.00 47.80           C  
ATOM   4462  O   ALA C  55      47.954  -4.938  38.206  1.00 54.36           O  
ATOM   4463  CB  ALA C  55      46.099  -4.785  35.743  1.00 44.90           C  
ATOM   4464  N   GLU C  56      45.903  -4.886  39.101  1.00 42.20           N  
ATOM   4465  CA  GLU C  56      46.393  -5.379  40.367  1.00 44.04           C  
ATOM   4466  C   GLU C  56      45.390  -6.394  40.880  1.00 43.04           C  
ATOM   4467  O   GLU C  56      44.184  -6.148  40.821  1.00 41.70           O  
ATOM   4468  CB  GLU C  56      46.608  -4.171  41.296  1.00 49.23           C  
ATOM   4469  CG  GLU C  56      46.596  -4.371  42.783  1.00 57.81           C  
ATOM   4470  CD  GLU C  56      46.952  -3.082  43.493  1.00 72.61           C  
ATOM   4471  OE1 GLU C  56      47.694  -2.273  42.888  1.00 83.13           O  
ATOM   4472  OE2 GLU C  56      46.478  -2.868  44.630  1.00 77.26           O1-
ATOM   4473  N   LYS C  57      45.873  -7.563  41.295  1.00 52.58           N  
ATOM   4474  CA  LYS C  57      45.001  -8.502  41.994  1.00 51.28           C  
ATOM   4475  C   LYS C  57      44.724  -7.991  43.407  1.00 50.07           C  
ATOM   4476  O   LYS C  57      45.632  -7.555  44.115  1.00 51.05           O  
ATOM   4477  CB  LYS C  57      45.623  -9.900  42.038  1.00 46.58           C  
ATOM   4478  CG  LYS C  57      44.635 -11.018  41.750  1.00 70.40           C  
ATOM   4479  CD  LYS C  57      45.307 -12.384  41.680  1.00 83.56           C  
ATOM   4480  CE  LYS C  57      45.976 -12.621  40.333  1.00 75.84           C  
ATOM   4481  NZ  LYS C  57      46.133 -14.085  40.080  1.00 73.66           N1+
ATOM   4482  N   LEU C  58      43.464  -7.998  43.800  1.00 49.64           N  
ATOM   4483  CA  LEU C  58      43.102  -7.514  45.120  1.00 54.52           C  
ATOM   4484  C   LEU C  58      43.082  -8.675  46.095  1.00 58.95           C  
ATOM   4485  O   LEU C  58      42.864  -9.825  45.715  1.00 66.05           O  
ATOM   4486  CB  LEU C  58      41.742  -6.808  45.108  1.00 49.64           C  
ATOM   4487  CG  LEU C  58      41.612  -5.774  43.985  1.00 50.51           C  
ATOM   4488  CD1 LEU C  58      40.346  -4.973  44.094  1.00 52.62           C  
ATOM   4489  CD2 LEU C  58      42.820  -4.867  44.002  1.00 58.67           C  
ATOM   4490  N   ALA C  59      43.325  -8.356  47.363  1.00 63.55           N  
ATOM   4491  CA  ALA C  59      43.392  -9.387  48.381  1.00 48.83           C  
ATOM   4492  C   ALA C  59      42.196 -10.325  48.326  1.00 56.87           C  
ATOM   4493  O   ALA C  59      42.344 -11.523  48.590  1.00 57.24           O  
ATOM   4494  CB  ALA C  59      43.498  -8.742  49.757  1.00 52.08           C  
ATOM   4495  N   ASP C  60      41.012  -9.816  47.966  1.00 59.58           N  
ATOM   4496  CA  ASP C  60      39.771 -10.586  48.049  1.00 50.18           C  
ATOM   4497  C   ASP C  60      39.480 -11.417  46.810  1.00 55.99           C  
ATOM   4498  O   ASP C  60      38.340 -11.840  46.630  1.00 66.29           O  
ATOM   4499  CB  ASP C  60      38.575  -9.666  48.311  1.00 50.77           C  
ATOM   4500  CG  ASP C  60      38.154  -8.870  47.078  1.00 68.18           C  
ATOM   4501  OD1 ASP C  60      38.898  -8.838  46.072  1.00 68.87           O  
ATOM   4502  OD2 ASP C  60      37.073  -8.249  47.124  1.00 71.98           O1-
ATOM   4503  N   GLY C  61      40.461 -11.661  45.953  1.00 54.24           N  
ATOM   4504  CA  GLY C  61      40.220 -12.385  44.733  1.00 45.81           C  
ATOM   4505  C   GLY C  61      39.971 -11.517  43.512  1.00 51.64           C  
ATOM   4506  O   GLY C  61      40.241 -11.954  42.388  1.00 62.63           O  
ATOM   4507  N   GLN C  62      39.481 -10.297  43.700  1.00 47.49           N  
ATOM   4508  CA  GLN C  62      39.108  -9.461  42.572  1.00 47.32           C  
ATOM   4509  C   GLN C  62      40.349  -8.927  41.850  1.00 55.74           C  
ATOM   4510  O   GLN C  62      41.485  -9.103  42.297  1.00 61.36           O  
ATOM   4511  CB  GLN C  62      38.218  -8.319  43.053  1.00 49.93           C  
ATOM   4512  CG  GLN C  62      36.780  -8.517  42.666  1.00 66.72           C  
ATOM   4513  CD  GLN C  62      35.815  -7.828  43.586  1.00 62.54           C  
ATOM   4514  NE2 GLN C  62      34.532  -8.117  43.415  1.00 82.01           N  
ATOM   4515  OE1 GLN C  62      36.207  -7.035  44.431  1.00 69.89           O  
ATOM   4516  N   MET C  63      40.127  -8.284  40.695  1.00 52.39           N  
ATOM   4517  CA  MET C  63      41.167  -7.505  40.025  1.00 51.31           C  
ATOM   4518  C   MET C  63      40.654  -6.117  39.665  1.00 52.24           C  
ATOM   4519  O   MET C  63      39.483  -5.933  39.319  1.00 63.49           O  
ATOM   4520  CB  MET C  63      41.725  -8.210  38.770  1.00 43.75           C  
ATOM   4521  CG  MET C  63      41.796  -9.713  38.892  1.00 54.92           C  
ATOM   4522  SD  MET C  63      42.037 -10.652  37.363  1.00 57.79           S  
ATOM   4523  CE  MET C  63      43.739 -11.103  37.461  1.00 60.17           C  
ATOM   4524  N   GLY C  64      41.537  -5.142  39.763  1.00 40.85           N  
ATOM   4525  CA  GLY C  64      41.142  -3.765  39.554  1.00 43.10           C  
ATOM   4526  C   GLY C  64      42.234  -2.926  38.939  1.00 44.61           C  
ATOM   4527  O   GLY C  64      43.432  -3.205  39.074  1.00 41.92           O  
ATOM   4528  N   TYR C  65      41.809  -1.887  38.255  1.00 43.34           N  
ATOM   4529  CA  TYR C  65      42.731  -0.879  37.788  1.00 40.86           C  
ATOM   4530  C   TYR C  65      42.884   0.207  38.842  1.00 52.39           C  
ATOM   4531  O   TYR C  65      42.014   0.415  39.699  1.00 45.05           O  
ATOM   4532  CB  TYR C  65      42.240  -0.246  36.498  1.00 49.83           C  
ATOM   4533  CG  TYR C  65      42.095  -1.163  35.317  1.00 53.29           C  
ATOM   4534  CD1 TYR C  65      43.214  -1.628  34.628  1.00 47.90           C  
ATOM   4535  CD2 TYR C  65      40.831  -1.525  34.852  1.00 51.44           C  
ATOM   4536  CE1 TYR C  65      43.082  -2.428  33.513  1.00 48.89           C  
ATOM   4537  CE2 TYR C  65      40.684  -2.342  33.739  1.00 52.09           C  
ATOM   4538  CZ  TYR C  65      41.813  -2.781  33.071  1.00 55.11           C  
ATOM   4539  OH  TYR C  65      41.675  -3.571  31.962  1.00 50.18           O  
ATOM   4540  N   GLY C  66      44.006   0.912  38.752  1.00 44.46           N  
ATOM   4541  CA  GLY C  66      44.277   2.025  39.634  1.00 40.13           C  
ATOM   4542  C   GLY C  66      45.289   2.930  38.985  1.00 48.08           C  
ATOM   4543  O   GLY C  66      45.972   2.545  38.030  1.00 41.04           O  
ATOM   4544  N   PHE C  67      45.369   4.153  39.504  1.00 48.89           N  
ATOM   4545  CA  PHE C  67      46.396   5.077  39.048  1.00 49.88           C  
ATOM   4546  C   PHE C  67      47.665   4.976  39.874  1.00 52.42           C  
ATOM   4547  O   PHE C  67      48.721   5.466  39.454  1.00 57.12           O  
ATOM   4548  CB  PHE C  67      45.859   6.509  39.082  1.00 38.38           C  
ATOM   4549  CG  PHE C  67      44.858   6.818  37.993  1.00 47.74           C  
ATOM   4550  CD1 PHE C  67      44.831   6.087  36.814  1.00 57.09           C  
ATOM   4551  CD2 PHE C  67      43.958   7.848  38.145  1.00 30.82           C  
ATOM   4552  CE1 PHE C  67      43.932   6.391  35.812  1.00 65.69           C  
ATOM   4553  CE2 PHE C  67      43.049   8.155  37.138  1.00 49.19           C  
ATOM   4554  CZ  PHE C  67      43.034   7.428  35.976  1.00 59.47           C  
ATOM   4555  N   GLU C  68      47.574   4.352  41.032  1.00 49.45           N  
ATOM   4556  CA  GLU C  68      48.687   4.173  41.933  1.00 48.74           C  
ATOM   4557  C   GLU C  68      48.656   2.729  42.397  1.00 63.45           C  
ATOM   4558  O   GLU C  68      47.581   2.122  42.497  1.00 57.06           O  
ATOM   4559  CB  GLU C  68      48.585   5.097  43.144  1.00 59.89           C  
ATOM   4560  CG  GLU C  68      48.977   6.520  42.914  1.00 51.25           C  
ATOM   4561  CD  GLU C  68      48.755   7.357  44.152  1.00 74.97           C  
ATOM   4562  OE1 GLU C  68      47.711   7.160  44.809  1.00 74.40           O  
ATOM   4563  OE2 GLU C  68      49.634   8.193  44.480  1.00 86.77           O1-
ATOM   4564  N   LYS C  69      49.835   2.180  42.683  1.00 59.14           N  
ATOM   4565  CA  LYS C  69      49.900   0.791  43.115  1.00 53.00           C  
ATOM   4566  C   LYS C  69      49.297   0.663  44.506  1.00 44.23           C  
ATOM   4567  O   LYS C  69      49.729   1.334  45.440  1.00 57.51           O  
ATOM   4568  CB  LYS C  69      51.339   0.299  43.077  1.00 52.63           C  
ATOM   4569  CG  LYS C  69      51.530  -0.997  42.327  1.00 63.79           C  
ATOM   4570  CD  LYS C  69      52.992  -1.389  42.324  1.00 63.01           C  
ATOM   4571  CE  LYS C  69      53.833  -0.235  41.802  1.00 57.25           C  
ATOM   4572  NZ  LYS C  69      55.281  -0.594  41.621  1.00 70.73           N1+
ATOM   4573  N   GLY C  70      48.294  -0.186  44.646  1.00 50.06           N  
ATOM   4574  CA  GLY C  70      47.628  -0.328  45.921  1.00 46.91           C  
ATOM   4575  C   GLY C  70      46.500   0.640  46.136  1.00 54.75           C  
ATOM   4576  O   GLY C  70      45.946   0.696  47.239  1.00 55.55           O  
ATOM   4577  N   LYS C  71      46.149   1.413  45.119  1.00 62.74           N  
ATOM   4578  CA  LYS C  71      44.969   2.257  45.166  1.00 59.66           C  
ATOM   4579  C   LYS C  71      44.077   1.884  43.993  1.00 54.50           C  
ATOM   4580  O   LYS C  71      43.707   2.748  43.190  1.00 68.90           O  
ATOM   4581  CB  LYS C  71      45.352   3.740  45.102  1.00 71.14           C  
ATOM   4582  CG  LYS C  71      46.239   4.251  46.244  1.00 54.40           C  
ATOM   4583  CD  LYS C  71      45.423   4.676  47.461  1.00 51.65           C  
ATOM   4584  CE  LYS C  71      45.831   6.062  48.015  1.00 57.02           C  
ATOM   4585  NZ  LYS C  71      45.559   7.283  47.179  1.00 68.57           N1+
ATOM   4586  N   ALA C  72      43.764   0.601  43.854  1.00 48.76           N  
ATOM   4587  CA  ALA C  72      42.963   0.132  42.732  1.00 47.29           C  
ATOM   4588  C   ALA C  72      41.495   0.089  43.124  1.00 55.17           C  
ATOM   4589  O   ALA C  72      41.147  -0.292  44.246  1.00 61.19           O  
ATOM   4590  CB  ALA C  72      43.416  -1.252  42.277  1.00 43.15           C  
ATOM   4591  N   SER C  73      40.631   0.469  42.193  1.00 54.27           N  
ATOM   4592  CA  SER C  73      39.206   0.514  42.467  1.00 50.95           C  
ATOM   4593  C   SER C  73      38.474  -0.416  41.522  1.00 58.26           C  
ATOM   4594  O   SER C  73      38.955  -0.710  40.419  1.00 51.82           O  
ATOM   4595  CB  SER C  73      38.618   1.922  42.295  1.00 42.20           C  
ATOM   4596  OG  SER C  73      39.220   2.625  41.221  1.00 65.89           O  
ATOM   4597  N   VAL C  74      37.298  -0.854  41.962  1.00 49.79           N  
ATOM   4598  CA  VAL C  74      36.312  -1.466  41.081  1.00 48.05           C  
ATOM   4599  C   VAL C  74      34.989  -0.737  41.265  1.00 48.71           C  
ATOM   4600  O   VAL C  74      34.316  -0.936  42.288  1.00 66.60           O  
ATOM   4601  CB  VAL C  74      36.156  -2.962  41.369  1.00 48.93           C  
ATOM   4602  CG1 VAL C  74      34.958  -3.510  40.605  1.00 46.68           C  
ATOM   4603  CG2 VAL C  74      37.430  -3.707  41.018  1.00 43.09           C  
ATOM   4604  N   PRO C  75      34.557   0.099  40.317  1.00 52.92           N  
ATOM   4605  CA  PRO C  75      35.161   0.406  39.004  1.00 50.39           C  
ATOM   4606  C   PRO C  75      36.521   1.076  39.092  1.00 46.23           C  
ATOM   4607  O   PRO C  75      36.834   1.716  40.092  1.00 45.59           O  
ATOM   4608  CB  PRO C  75      34.146   1.372  38.363  1.00 48.91           C  
ATOM   4609  CG  PRO C  75      32.882   1.274  39.201  1.00 51.88           C  
ATOM   4610  CD  PRO C  75      33.343   0.895  40.566  1.00 52.71           C  
ATOM   4611  N   GLY C  76      37.332   0.953  38.043  1.00 44.37           N  
ATOM   4612  CA  GLY C  76      38.602   1.627  37.978  1.00 42.00           C  
ATOM   4613  C   GLY C  76      38.396   3.123  37.925  1.00 38.79           C  
ATOM   4614  O   GLY C  76      37.271   3.604  37.794  1.00 44.03           O  
ATOM   4615  N   PRO C  77      39.483   3.886  38.021  1.00 39.69           N  
ATOM   4616  CA  PRO C  77      39.362   5.352  38.050  1.00 39.48           C  
ATOM   4617  C   PRO C  77      38.679   5.888  36.808  1.00 47.43           C  
ATOM   4618  O   PRO C  77      38.777   5.315  35.720  1.00 50.50           O  
ATOM   4619  CB  PRO C  77      40.816   5.837  38.118  1.00 45.17           C  
ATOM   4620  CG  PRO C  77      41.669   4.644  37.763  1.00 51.35           C  
ATOM   4621  CD  PRO C  77      40.875   3.425  38.133  1.00 46.79           C  
ATOM   4622  N   LEU C  78      37.981   7.006  36.978  1.00 48.21           N  
ATOM   4623  CA  LEU C  78      37.387   7.680  35.839  1.00 45.16           C  
ATOM   4624  C   LEU C  78      38.465   8.442  35.085  1.00 48.10           C  
ATOM   4625  O   LEU C  78      39.276   9.148  35.686  1.00 56.28           O  
ATOM   4626  CB  LEU C  78      36.276   8.629  36.269  1.00 37.73           C  
ATOM   4627  CG  LEU C  78      35.984   9.573  35.097  1.00 49.47           C  
ATOM   4628  CD1 LEU C  78      34.908   9.020  34.177  1.00 50.18           C  
ATOM   4629  CD2 LEU C  78      35.606  10.948  35.603  1.00 39.24           C  
ATOM   4630  N   ILE C  79      38.493   8.263  33.773  1.00 47.20           N  
ATOM   4631  CA  ILE C  79      39.341   9.034  32.880  1.00 40.79           C  
ATOM   4632  C   ILE C  79      38.430   9.964  32.105  1.00 53.75           C  
ATOM   4633  O   ILE C  79      37.419   9.525  31.535  1.00 53.96           O  
ATOM   4634  CB  ILE C  79      40.132   8.134  31.921  1.00 47.79           C  
ATOM   4635  CG1 ILE C  79      41.006   7.161  32.704  1.00 39.28           C  
ATOM   4636  CG2 ILE C  79      40.939   8.978  30.940  1.00 42.14           C  
ATOM   4637  CD1 ILE C  79      41.617   6.150  31.831  1.00 35.27           C  
ATOM   4638  N   GLU C  80      38.794  11.238  32.075  1.00 53.05           N  
ATOM   4639  CA  GLU C  80      37.974  12.289  31.497  1.00 49.83           C  
ATOM   4640  C   GLU C  80      38.879  13.150  30.636  1.00 52.45           C  
ATOM   4641  O   GLU C  80      39.991  13.484  31.051  1.00 68.07           O  
ATOM   4642  CB  GLU C  80      37.306  13.107  32.604  1.00 45.22           C  
ATOM   4643  CG  GLU C  80      36.694  14.426  32.175  1.00 54.80           C  
ATOM   4644  CD  GLU C  80      35.783  15.007  33.252  1.00 73.37           C  
ATOM   4645  OE1 GLU C  80      35.697  14.403  34.346  1.00 74.93           O  
ATOM   4646  OE2 GLU C  80      35.150  16.060  33.007  1.00 68.10           O1-
ATOM   4647  N   VAL C  81      38.427  13.482  29.432  1.00 43.09           N  
ATOM   4648  CA  VAL C  81      39.221  14.259  28.488  1.00 44.28           C  
ATOM   4649  C   VAL C  81      38.279  15.063  27.595  1.00 57.98           C  
ATOM   4650  O   VAL C  81      37.071  14.803  27.527  1.00 58.48           O  
ATOM   4651  CB  VAL C  81      40.133  13.357  27.633  1.00 43.48           C  
ATOM   4652  CG1 VAL C  81      41.029  12.510  28.525  1.00 48.17           C  
ATOM   4653  CG2 VAL C  81      39.280  12.490  26.713  1.00 42.23           C  
ATOM   4654  N   ASN C  82      38.839  16.058  26.906  1.00 39.87           N  
ATOM   4655  CA  ASN C  82      38.095  16.862  25.951  1.00 50.69           C  
ATOM   4656  C   ASN C  82      38.356  16.386  24.531  1.00 53.82           C  
ATOM   4657  O   ASN C  82      39.435  15.884  24.211  1.00 53.10           O  
ATOM   4658  CB  ASN C  82      38.465  18.336  26.053  1.00 55.39           C  
ATOM   4659  CG  ASN C  82      38.450  18.829  27.456  1.00 57.07           C  
ATOM   4660  ND2 ASN C  82      39.626  19.202  27.955  1.00 62.67           N  
ATOM   4661  OD1 ASN C  82      37.399  18.879  28.101  1.00 49.60           O  
ATOM   4662  N   GLU C  83      37.352  16.548  23.678  1.00 56.11           N  
ATOM   4663  CA  GLU C  83      37.501  16.153  22.289  1.00 58.54           C  
ATOM   4664  C   GLU C  83      38.742  16.799  21.705  1.00 54.57           C  
ATOM   4665  O   GLU C  83      38.857  18.028  21.670  1.00 49.38           O  
ATOM   4666  CB  GLU C  83      36.264  16.546  21.491  1.00 54.05           C  
ATOM   4667  CG  GLU C  83      35.327  15.393  21.248  1.00 51.52           C  
ATOM   4668  CD  GLU C  83      34.120  15.833  20.478  1.00 52.59           C  
ATOM   4669  OE1 GLU C  83      33.885  17.062  20.433  1.00 42.94           O  
ATOM   4670  OE2 GLU C  83      33.415  14.964  19.918  1.00 54.68           O1-
ATOM   4671  N   GLY C  84      39.678  15.960  21.276  1.00 51.75           N  
ATOM   4672  CA  GLY C  84      40.919  16.416  20.700  1.00 45.77           C  
ATOM   4673  C   GLY C  84      42.118  16.203  21.582  1.00 47.69           C  
ATOM   4674  O   GLY C  84      43.246  16.362  21.107  1.00 53.68           O  
ATOM   4675  N   ASP C  85      41.923  15.873  22.851  1.00 53.42           N  
ATOM   4676  CA  ASP C  85      43.053  15.466  23.663  1.00 49.39           C  
ATOM   4677  C   ASP C  85      43.645  14.180  23.097  1.00 50.15           C  
ATOM   4678  O   ASP C  85      43.034  13.484  22.280  1.00 54.89           O  
ATOM   4679  CB  ASP C  85      42.639  15.238  25.121  1.00 47.76           C  
ATOM   4680  CG  ASP C  85      42.208  16.507  25.828  1.00 57.79           C  
ATOM   4681  OD1 ASP C  85      42.435  17.623  25.292  1.00 51.85           O  
ATOM   4682  OD2 ASP C  85      41.639  16.372  26.938  1.00 59.99           O1-
ATOM   4683  N   THR C  86      44.863  13.883  23.528  1.00 54.07           N  
ATOM   4684  CA  THR C  86      45.477  12.582  23.334  1.00 44.53           C  
ATOM   4685  C   THR C  86      45.942  12.085  24.684  1.00 48.23           C  
ATOM   4686  O   THR C  86      46.462  12.859  25.492  1.00 51.79           O  
ATOM   4687  CB  THR C  86      46.650  12.623  22.389  1.00 42.45           C  
ATOM   4688  CG2 THR C  86      47.292  11.250  22.330  1.00 40.34           C  
ATOM   4689  OG1 THR C  86      46.177  13.000  21.094  1.00 62.40           O  
ATOM   4690  N   LEU C  87      45.733  10.799  24.927  1.00 43.38           N  
ATOM   4691  CA  LEU C  87      46.010  10.189  26.216  1.00 46.51           C  
ATOM   4692  C   LEU C  87      47.079   9.130  26.013  1.00 56.28           C  
ATOM   4693  O   LEU C  87      46.921   8.241  25.173  1.00 57.77           O  
ATOM   4694  CB  LEU C  87      44.733   9.602  26.816  1.00 35.87           C  
ATOM   4695  CG  LEU C  87      44.784   9.256  28.298  1.00 56.09           C  
ATOM   4696  CD1 LEU C  87      45.543  10.339  29.015  1.00 58.89           C  
ATOM   4697  CD2 LEU C  87      43.363   9.102  28.866  1.00 44.84           C  
ATOM   4698  N   HIS C  88      48.181   9.250  26.746  1.00 63.17           N  
ATOM   4699  CA  HIS C  88      49.238   8.246  26.748  1.00 53.57           C  
ATOM   4700  C   HIS C  88      49.176   7.554  28.098  1.00 54.28           C  
ATOM   4701  O   HIS C  88      49.486   8.162  29.126  1.00 61.67           O  
ATOM   4702  CB  HIS C  88      50.601   8.878  26.491  1.00 45.52           C  
ATOM   4703  CG  HIS C  88      50.764   9.401  25.098  1.00 54.47           C  
ATOM   4704  CD2 HIS C  88      51.151  10.616  24.639  1.00 45.83           C  
ATOM   4705  ND1 HIS C  88      50.488   8.639  23.979  1.00 51.92           N  
ATOM   4706  CE1 HIS C  88      50.709   9.358  22.892  1.00 48.40           C  
ATOM   4707  NE2 HIS C  88      51.111  10.562  23.264  1.00 53.01           N  
ATOM   4708  N   ILE C  89      48.724   6.310  28.101  1.00 46.55           N  
ATOM   4709  CA  ILE C  89      48.571   5.550  29.326  1.00 42.13           C  
ATOM   4710  C   ILE C  89      49.716   4.563  29.395  1.00 47.55           C  
ATOM   4711  O   ILE C  89      49.840   3.695  28.528  1.00 53.67           O  
ATOM   4712  CB  ILE C  89      47.219   4.830  29.381  1.00 51.58           C  
ATOM   4713  CG1 ILE C  89      46.082   5.833  29.162  1.00 45.79           C  
ATOM   4714  CG2 ILE C  89      47.079   4.108  30.711  1.00 48.47           C  
ATOM   4715  CD1 ILE C  89      44.718   5.226  29.367  1.00 40.71           C  
ATOM   4716  N   GLU C  90      50.566   4.714  30.410  1.00 56.57           N  
ATOM   4717  CA  GLU C  90      51.657   3.778  30.686  1.00 40.51           C  
ATOM   4718  C   GLU C  90      51.088   2.724  31.614  1.00 50.84           C  
ATOM   4719  O   GLU C  90      50.992   2.935  32.825  1.00 55.45           O  
ATOM   4720  CB  GLU C  90      52.847   4.490  31.314  1.00 57.44           C  
ATOM   4721  CG  GLU C  90      54.041   3.618  31.614  1.00 59.79           C  
ATOM   4722  CD  GLU C  90      55.185   4.412  32.185  1.00 70.13           C  
ATOM   4723  OE1 GLU C  90      56.128   3.796  32.710  1.00 96.37           O  
ATOM   4724  OE2 GLU C  90      55.148   5.652  32.112  1.00 94.98           O1-
ATOM   4725  N   PHE C  91      50.690   1.597  31.034  1.00 50.80           N  
ATOM   4726  CA  PHE C  91      49.955   0.555  31.732  1.00 43.33           C  
ATOM   4727  C   PHE C  91      50.932  -0.519  32.163  1.00 49.79           C  
ATOM   4728  O   PHE C  91      51.767  -0.965  31.368  1.00 50.00           O  
ATOM   4729  CB  PHE C  91      48.872  -0.047  30.833  1.00 46.82           C  
ATOM   4730  CG  PHE C  91      48.168  -1.221  31.433  1.00 42.40           C  
ATOM   4731  CD1 PHE C  91      47.323  -1.062  32.518  1.00 52.34           C  
ATOM   4732  CD2 PHE C  91      48.332  -2.488  30.900  1.00 46.13           C  
ATOM   4733  CE1 PHE C  91      46.657  -2.159  33.082  1.00 56.63           C  
ATOM   4734  CE2 PHE C  91      47.674  -3.588  31.455  1.00 50.57           C  
ATOM   4735  CZ  PHE C  91      46.836  -3.424  32.547  1.00 44.82           C  
ATOM   4736  N   THR C  92      50.811  -0.936  33.415  1.00 44.62           N  
ATOM   4737  CA  THR C  92      51.722  -1.889  34.019  1.00 49.70           C  
ATOM   4738  C   THR C  92      50.914  -2.980  34.690  1.00 57.93           C  
ATOM   4739  O   THR C  92      50.045  -2.698  35.523  1.00 54.91           O  
ATOM   4740  CB  THR C  92      52.626  -1.211  35.037  1.00 47.35           C  
ATOM   4741  CG2 THR C  92      53.543  -2.216  35.637  1.00 28.66           C  
ATOM   4742  OG1 THR C  92      53.382  -0.187  34.383  1.00 58.52           O  
ATOM   4743  N   ASN C  93      51.206  -4.217  34.329  1.00 50.97           N  
ATOM   4744  CA  ASN C  93      50.406  -5.356  34.751  1.00 51.12           C  
ATOM   4745  C   ASN C  93      51.131  -5.993  35.931  1.00 53.55           C  
ATOM   4746  O   ASN C  93      52.140  -6.677  35.757  1.00 57.84           O  
ATOM   4747  CB  ASN C  93      50.206  -6.310  33.576  1.00 49.76           C  
ATOM   4748  CG  ASN C  93      49.544  -7.607  33.973  1.00 56.09           C  
ATOM   4749  ND2 ASN C  93      49.545  -8.559  33.045  1.00 52.21           N  
ATOM   4750  OD1 ASN C  93      49.046  -7.765  35.097  1.00 51.88           O  
ATOM   4751  N   THR C  94      50.628  -5.742  37.138  1.00 47.82           N  
ATOM   4752  CA  THR C  94      51.236  -6.245  38.363  1.00 39.64           C  
ATOM   4753  C   THR C  94      50.694  -7.604  38.760  1.00 56.69           C  
ATOM   4754  O   THR C  94      50.777  -7.992  39.936  1.00 68.69           O  
ATOM   4755  CB  THR C  94      51.021  -5.248  39.505  1.00 43.98           C  
ATOM   4756  CG2 THR C  94      51.120  -3.814  39.001  1.00 47.49           C  
ATOM   4757  OG1 THR C  94      49.729  -5.457  40.093  1.00 53.80           O  
ATOM   4758  N   MET C  95      50.142  -8.329  37.807  1.00 50.28           N  
ATOM   4759  CA  MET C  95      49.400  -9.546  38.069  1.00 56.32           C  
ATOM   4760  C   MET C  95      50.187 -10.727  37.508  1.00 65.55           C  
ATOM   4761  O   MET C  95      51.061 -10.559  36.646  1.00 55.77           O  
ATOM   4762  CB  MET C  95      48.019  -9.430  37.423  1.00 45.40           C  
ATOM   4763  CG  MET C  95      47.053  -8.636  38.254  1.00 60.83           C  
ATOM   4764  SD  MET C  95      45.376  -8.668  37.616  1.00 54.72           S  
ATOM   4765  CE  MET C  95      45.660  -8.473  35.835  1.00 51.23           C  
ATOM   4766  N   ASP C  96      49.882 -11.927  38.000  1.00 55.64           N  
ATOM   4767  CA  ASP C  96      50.579 -13.119  37.533  1.00 54.47           C  
ATOM   4768  C   ASP C  96      50.001 -13.683  36.242  1.00 55.02           C  
ATOM   4769  O   ASP C  96      50.337 -14.805  35.871  1.00 68.74           O  
ATOM   4770  CB  ASP C  96      50.568 -14.203  38.618  1.00 50.65           C  
ATOM   4771  CG  ASP C  96      49.198 -14.468  39.158  1.00 58.91           C  
ATOM   4772  OD1 ASP C  96      48.351 -13.549  39.151  1.00 86.39           O  
ATOM   4773  OD2 ASP C  96      48.954 -15.610  39.576  1.00 68.00           O1-
ATOM   4774  N   VAL C  97      49.155 -12.936  35.542  1.00 55.60           N  
ATOM   4775  CA  VAL C  97      48.490 -13.420  34.342  1.00 48.02           C  
ATOM   4776  C   VAL C  97      48.518 -12.306  33.306  1.00 54.66           C  
ATOM   4777  O   VAL C  97      48.632 -11.125  33.637  1.00 55.85           O  
ATOM   4778  CB  VAL C  97      47.041 -13.836  34.643  1.00 49.23           C  
ATOM   4779  CG1 VAL C  97      47.044 -14.840  35.756  1.00 48.03           C  
ATOM   4780  CG2 VAL C  97      46.210 -12.614  35.026  1.00 49.56           C  
ATOM   4781  N   ARG C  98      48.422 -12.680  32.036  1.00 59.69           N  
ATOM   4782  CA  ARG C  98      48.281 -11.647  31.021  1.00 58.09           C  
ATOM   4783  C   ARG C  98      47.019 -10.829  31.289  1.00 62.82           C  
ATOM   4784  O   ARG C  98      46.027 -11.329  31.828  1.00 59.43           O  
ATOM   4785  CB  ARG C  98      48.220 -12.264  29.629  1.00 61.14           C  
ATOM   4786  CG  ARG C  98      49.543 -12.748  29.139  1.00 57.39           C  
ATOM   4787  CD  ARG C  98      49.483 -13.034  27.654  1.00 59.67           C  
ATOM   4788  NE  ARG C  98      50.051 -11.932  26.881  1.00 73.14           N  
ATOM   4789  CZ  ARG C  98      51.354 -11.713  26.727  1.00 71.81           C  
ATOM   4790  NH1 ARG C  98      52.262 -12.489  27.303  1.00 74.16           N1+
ATOM   4791  NH2 ARG C  98      51.757 -10.681  25.986  1.00 66.57           N  
ATOM   4792  N   ALA C  99      47.066  -9.555  30.905  1.00 56.92           N  
ATOM   4793  CA  ALA C  99      45.967  -8.615  31.099  1.00 47.07           C  
ATOM   4794  C   ALA C  99      46.164  -7.462  30.125  1.00 58.93           C  
ATOM   4795  O   ALA C  99      47.276  -7.217  29.645  1.00 62.65           O  
ATOM   4796  CB  ALA C  99      45.904  -8.117  32.545  1.00 47.14           C  
ATOM   4797  N   SER C 100      45.078  -6.756  29.821  1.00 52.13           N  
ATOM   4798  CA  SER C 100      45.149  -5.728  28.791  1.00 51.67           C  
ATOM   4799  C   SER C 100      44.241  -4.563  29.153  1.00 57.11           C  
ATOM   4800  O   SER C 100      43.497  -4.597  30.135  1.00 53.98           O  
ATOM   4801  CB  SER C 100      44.765  -6.283  27.421  1.00 54.59           C  
ATOM   4802  OG  SER C 100      43.354  -6.350  27.286  1.00 51.46           O  
ATOM   4803  N   LEU C 101      44.309  -3.527  28.333  1.00 55.50           N  
ATOM   4804  CA  LEU C 101      43.456  -2.358  28.466  1.00 46.38           C  
ATOM   4805  C   LEU C 101      42.835  -2.119  27.102  1.00 50.61           C  
ATOM   4806  O   LEU C 101      43.544  -1.811  26.144  1.00 51.32           O  
ATOM   4807  CB  LEU C 101      44.260  -1.145  28.920  1.00 53.55           C  
ATOM   4808  CG  LEU C 101      43.498   0.002  29.552  1.00 55.74           C  
ATOM   4809  CD1 LEU C 101      42.806  -0.529  30.789  1.00 45.92           C  
ATOM   4810  CD2 LEU C 101      44.471   1.146  29.876  1.00 52.54           C  
ATOM   4811  N   HIS C 102      41.523  -2.279  27.000  1.00 56.10           N  
ATOM   4812  CA  HIS C 102      40.804  -2.027  25.760  1.00 54.82           C  
ATOM   4813  C   HIS C 102      39.723  -0.980  26.015  1.00 54.30           C  
ATOM   4814  O   HIS C 102      38.985  -1.074  27.005  1.00 51.49           O  
ATOM   4815  CB  HIS C 102      40.209  -3.332  25.217  1.00 55.76           C  
ATOM   4816  CG  HIS C 102      39.133  -3.126  24.199  1.00 62.04           C  
ATOM   4817  CD2 HIS C 102      37.790  -3.274  24.286  1.00 52.12           C  
ATOM   4818  ND1 HIS C 102      39.393  -2.697  22.913  1.00 61.16           N  
ATOM   4819  CE1 HIS C 102      38.254  -2.597  22.248  1.00 51.19           C  
ATOM   4820  NE2 HIS C 102      37.268  -2.943  23.058  1.00 54.14           N  
ATOM   4821  N   VAL C 103      39.638   0.022  25.137  1.00 35.74           N  
ATOM   4822  CA  VAL C 103      38.749   1.160  25.339  1.00 43.99           C  
ATOM   4823  C   VAL C 103      37.704   1.198  24.231  1.00 54.62           C  
ATOM   4824  O   VAL C 103      37.967   0.815  23.082  1.00 46.99           O  
ATOM   4825  CB  VAL C 103      39.522   2.506  25.409  1.00 44.11           C  
ATOM   4826  CG1 VAL C 103      40.040   2.927  24.042  1.00 38.32           C  
ATOM   4827  CG2 VAL C 103      38.637   3.590  25.972  1.00 43.19           C  
ATOM   4828  N   HIS C 104      36.508   1.677  24.590  1.00 47.59           N  
ATOM   4829  CA  HIS C 104      35.447   1.923  23.623  1.00 47.44           C  
ATOM   4830  C   HIS C 104      35.439   3.381  23.174  1.00 52.42           C  
ATOM   4831  O   HIS C 104      35.820   4.286  23.923  1.00 49.34           O  
ATOM   4832  CB  HIS C 104      34.084   1.581  24.203  1.00 46.42           C  
ATOM   4833  CG  HIS C 104      33.820   0.116  24.319  1.00 52.69           C  
ATOM   4834  CD2 HIS C 104      34.531  -0.874  24.907  1.00 49.64           C  
ATOM   4835  ND1 HIS C 104      32.683  -0.476  23.810  1.00 49.47           N  
ATOM   4836  CE1 HIS C 104      32.707  -1.770  24.080  1.00 51.75           C  
ATOM   4837  NE2 HIS C 104      33.820  -2.037  24.742  1.00 53.58           N  
ATOM   4838  N   GLY C 105      35.004   3.593  21.932  1.00 39.19           N  
ATOM   4839  CA  GLY C 105      34.672   4.916  21.446  1.00 40.49           C  
ATOM   4840  C   GLY C 105      35.825   5.792  21.010  1.00 44.32           C  
ATOM   4841  O   GLY C 105      35.715   6.533  20.026  1.00 37.84           O  
ATOM   4842  N   LEU C 106      36.930   5.738  21.741  1.00 47.86           N  
ATOM   4843  CA  LEU C 106      38.040   6.623  21.444  1.00 48.45           C  
ATOM   4844  C   LEU C 106      38.828   6.092  20.255  1.00 47.07           C  
ATOM   4845  O   LEU C 106      38.814   4.892  19.958  1.00 48.15           O  
ATOM   4846  CB  LEU C 106      38.936   6.781  22.675  1.00 46.40           C  
ATOM   4847  CG  LEU C 106      38.424   7.705  23.800  1.00 47.60           C  
ATOM   4848  CD1 LEU C 106      37.170   7.166  24.435  1.00 39.37           C  
ATOM   4849  CD2 LEU C 106      39.478   7.878  24.870  1.00 42.31           C  
ATOM   4850  N   ASP C 107      39.495   7.002  19.549  1.00 46.23           N  
ATOM   4851  CA  ASP C 107      40.410   6.596  18.487  1.00 43.08           C  
ATOM   4852  C   ASP C 107      41.641   5.912  19.071  1.00 49.26           C  
ATOM   4853  O   ASP C 107      42.286   6.439  19.980  1.00 53.43           O  
ATOM   4854  CB  ASP C 107      40.848   7.801  17.675  1.00 34.24           C  
ATOM   4855  CG  ASP C 107      39.688   8.569  17.097  1.00 52.99           C  
ATOM   4856  OD1 ASP C 107      38.755   7.907  16.597  1.00 61.42           O  
ATOM   4857  OD2 ASP C 107      39.718   9.831  17.132  1.00 56.32           O1-
ATOM   4858  N   TYR C 108      41.979   4.744  18.541  1.00 43.11           N  
ATOM   4859  CA  TYR C 108      43.220   4.094  18.917  1.00 49.34           C  
ATOM   4860  C   TYR C 108      43.723   3.276  17.740  1.00 49.11           C  
ATOM   4861  O   TYR C 108      42.939   2.749  16.952  1.00 46.02           O  
ATOM   4862  CB  TYR C 108      43.044   3.215  20.160  1.00 46.88           C  
ATOM   4863  CG  TYR C 108      41.985   2.167  20.020  1.00 49.17           C  
ATOM   4864  CD1 TYR C 108      42.286   0.927  19.486  1.00 43.73           C  
ATOM   4865  CD2 TYR C 108      40.674   2.412  20.428  1.00 58.23           C  
ATOM   4866  CE1 TYR C 108      41.302  -0.048  19.348  1.00 55.72           C  
ATOM   4867  CE2 TYR C 108      39.682   1.441  20.300  1.00 54.87           C  
ATOM   4868  CZ  TYR C 108      40.009   0.212  19.754  1.00 58.36           C  
ATOM   4869  OH  TYR C 108      39.056  -0.763  19.612  1.00 59.54           O  
ATOM   4870  N   GLU C 109      45.043   3.196  17.612  1.00 61.29           N  
ATOM   4871  CA  GLU C 109      45.612   2.342  16.586  1.00 39.41           C  
ATOM   4872  C   GLU C 109      45.574   0.888  17.038  1.00 49.53           C  
ATOM   4873  O   GLU C 109      45.321   0.572  18.205  1.00 59.10           O  
ATOM   4874  CB  GLU C 109      47.037   2.762  16.253  1.00 41.43           C  
ATOM   4875  CG  GLU C 109      47.103   4.055  15.481  1.00 59.74           C  
ATOM   4876  CD  GLU C 109      48.512   4.440  15.144  1.00 68.49           C  
ATOM   4877  OE1 GLU C 109      49.438   3.786  15.679  1.00 74.49           O  
ATOM   4878  OE2 GLU C 109      48.686   5.384  14.341  1.00 86.87           O1-
ATOM   4879  N   ILE C 110      45.796  -0.015  16.085  1.00 52.08           N  
ATOM   4880  CA  ILE C 110      45.549  -1.413  16.386  1.00 54.12           C  
ATOM   4881  C   ILE C 110      46.526  -1.911  17.429  1.00 49.62           C  
ATOM   4882  O   ILE C 110      46.238  -2.890  18.123  1.00 56.20           O  
ATOM   4883  CB  ILE C 110      45.598  -2.256  15.103  1.00 48.30           C  
ATOM   4884  CG1 ILE C 110      45.031  -3.648  15.384  1.00 63.50           C  
ATOM   4885  CG2 ILE C 110      46.999  -2.338  14.581  1.00 44.83           C  
ATOM   4886  CD1 ILE C 110      43.561  -3.796  15.034  1.00 62.24           C  
ATOM   4887  N   SER C 111      47.670  -1.232  17.564  1.00 62.19           N  
ATOM   4888  CA  SER C 111      48.653  -1.536  18.597  1.00 52.89           C  
ATOM   4889  C   SER C 111      48.097  -1.327  19.990  1.00 61.34           C  
ATOM   4890  O   SER C 111      48.655  -1.862  20.954  1.00 64.50           O  
ATOM   4891  CB  SER C 111      49.881  -0.656  18.414  1.00 33.55           C  
ATOM   4892  OG  SER C 111      49.681   0.278  17.353  1.00 71.12           O  
ATOM   4893  N   SER C 112      47.015  -0.561  20.115  1.00 57.53           N  
ATOM   4894  CA  SER C 112      46.438  -0.221  21.406  1.00 61.57           C  
ATOM   4895  C   SER C 112      45.019  -0.759  21.582  1.00 65.82           C  
ATOM   4896  O   SER C 112      44.296  -0.278  22.461  1.00 60.68           O  
ATOM   4897  CB  SER C 112      46.451   1.297  21.601  1.00 64.49           C  
ATOM   4898  OG  SER C 112      47.610   1.701  22.295  1.00 64.76           O  
ATOM   4899  N   ASP C 113      44.588  -1.740  20.774  1.00 51.27           N  
ATOM   4900  CA  ASP C 113      43.254  -2.261  21.051  1.00 69.39           C  
ATOM   4901  C   ASP C 113      43.267  -3.317  22.147  1.00 63.30           C  
ATOM   4902  O   ASP C 113      42.191  -3.730  22.594  1.00 63.34           O  
ATOM   4903  CB  ASP C 113      42.554  -2.772  19.768  1.00 71.60           C  
ATOM   4904  CG  ASP C 113      42.797  -4.244  19.481  1.00 74.20           C  
ATOM   4905  OD1 ASP C 113      41.838  -4.921  19.031  1.00 74.50           O  
ATOM   4906  OD2 ASP C 113      43.955  -4.706  19.655  1.00 76.85           O1-
ATOM   4907  N   GLY C 114      44.450  -3.713  22.620  1.00 47.89           N  
ATOM   4908  CA  GLY C 114      44.562  -4.522  23.819  1.00 48.11           C  
ATOM   4909  C   GLY C 114      44.017  -5.926  23.707  1.00 55.32           C  
ATOM   4910  O   GLY C 114      43.519  -6.474  24.698  1.00 52.28           O  
ATOM   4911  N   THR C 115      44.104  -6.535  22.529  1.00 64.55           N  
ATOM   4912  CA  THR C 115      43.681  -7.913  22.338  1.00 62.53           C  
ATOM   4913  C   THR C 115      44.899  -8.815  22.220  1.00 65.00           C  
ATOM   4914  O   THR C 115      45.962  -8.395  21.752  1.00 53.23           O  
ATOM   4915  CB  THR C 115      42.824  -8.063  21.081  1.00 58.62           C  
ATOM   4916  CG2 THR C 115      41.489  -7.366  21.262  1.00 55.13           C  
ATOM   4917  OG1 THR C 115      43.507  -7.469  19.968  1.00 61.06           O  
ATOM   4918  N   ALA C 116      44.737 -10.068  22.652  1.00 72.72           N  
ATOM   4919  CA  ALA C 116      45.784 -11.061  22.424  1.00 55.68           C  
ATOM   4920  C   ALA C 116      46.094 -11.191  20.933  1.00 64.67           C  
ATOM   4921  O   ALA C 116      47.257 -11.127  20.515  1.00 58.64           O  
ATOM   4922  CB  ALA C 116      45.358 -12.404  23.009  1.00 59.00           C  
ATOM   4923  N   MET C 117      45.053 -11.369  20.117  1.00 72.96           N  
ATOM   4924  CA  MET C 117      45.161 -11.358  18.662  1.00 60.06           C  
ATOM   4925  C   MET C 117      46.224 -10.378  18.188  1.00 58.42           C  
ATOM   4926  O   MET C 117      47.250 -10.778  17.631  1.00 71.72           O  
ATOM   4927  CB  MET C 117      43.806 -11.003  18.039  1.00 71.16           C  
ATOM   4928  CG  MET C 117      43.572 -11.611  16.658  1.00 59.89           C  
ATOM   4929  SD  MET C 117      42.282 -10.723  15.762  1.00 82.99           S  
ATOM   4930  CE  MET C 117      42.791  -9.017  15.998  1.00 66.53           C  
ATOM   4931  N   ASN C 118      46.004  -9.090  18.448  1.00 70.16           N  
ATOM   4932  CA  ASN C 118      46.832  -8.031  17.896  1.00 64.68           C  
ATOM   4933  C   ASN C 118      48.117  -7.823  18.683  1.00 65.54           C  
ATOM   4934  O   ASN C 118      48.686  -6.721  18.643  1.00 60.07           O  
ATOM   4935  CB  ASN C 118      46.012  -6.746  17.824  1.00 64.70           C  
ATOM   4936  CG  ASN C 118      44.983  -6.784  16.677  1.00 90.10           C  
ATOM   4937  ND2 ASN C 118      43.783  -6.242  16.917  1.00 82.66           N
[truncated: 131,859 more chars]
