# Supplementary material for: Hydrophobic tuning with non-canonical amino acids in a copper metalloenzyme
Source: Nat Chem. 2026 Apr 13;18(7):1269–77. doi: 10.1038/s41557-026-02116-7 (PMC13323077; doi:10.1038/s41557-026-02116-7)
Supplement: Supplementary file 4 — Code related to logP prediction, PDB analysis and redox deconvolution. [file 41557_2026_2116_MOESM4_ESM.zip › Code_lite/PDB_analysis_lite/inputs/starting_pdbs/6rhq.pdb]

CRYST1   74.790   94.690  116.490  90.00  90.87  90.00 P 1 21 1      1
ATOM      1  N   ALA A  40      30.541   5.854  -3.462  1.00 51.89           N  
ATOM      2  CA  ALA A  40      30.647   7.045  -4.297  1.00 49.12           C  
ATOM      3  C   ALA A  40      29.293   7.396  -4.874  1.00 50.73           C  
ATOM      4  O   ALA A  40      28.608   6.541  -5.435  1.00 61.07           O  
ATOM      5  CB  ALA A  40      31.659   6.838  -5.415  1.00 55.58           C  
ATOM      6  N   GLY A  41      28.907   8.656  -4.735  1.00 48.63           N  
ATOM      7  CA  GLY A  41      27.657   9.131  -5.292  1.00 43.05           C  
ATOM      8  C   GLY A  41      26.575   9.266  -4.240  1.00 44.74           C  
ATOM      9  O   GLY A  41      26.762   9.002  -3.046  1.00 37.88           O  
ATOM     10  N   ALA A  42      25.414   9.693  -4.716  1.00 40.87           N  
ATOM     11  CA  ALA A  42      24.256   9.903  -3.868  1.00 38.57           C  
ATOM     12  C   ALA A  42      23.072   9.154  -4.455  1.00 33.25           C  
ATOM     13  O   ALA A  42      23.007   8.905  -5.663  1.00 36.43           O  
ATOM     14  CB  ALA A  42      23.929  11.401  -3.718  1.00 37.65           C  
ATOM     15  N   ALA A  43      22.149   8.776  -3.585  1.00 35.34           N  
ATOM     16  CA  ALA A  43      20.956   8.086  -4.037  1.00 31.74           C  
ATOM     17  C   ALA A  43      20.061   9.052  -4.811  1.00 30.24           C  
ATOM     18  O   ALA A  43      19.875  10.195  -4.390  1.00 28.74           O  
ATOM     19  CB  ALA A  43      20.200   7.504  -2.842  1.00 30.81           C  
ATOM     20  N   PRO A  44      19.497   8.630  -5.949  1.00 32.58           N  
ATOM     21  CA  PRO A  44      18.572   9.507  -6.680  1.00 32.04           C  
ATOM     22  C   PRO A  44      17.146   9.344  -6.186  1.00 37.40           C  
ATOM     23  O   PRO A  44      16.879   8.479  -5.345  1.00 31.97           O  
ATOM     24  CB  PRO A  44      18.716   9.021  -8.121  1.00 36.89           C  
ATOM     25  CG  PRO A  44      18.963   7.525  -7.956  1.00 33.58           C  
ATOM     26  CD  PRO A  44      19.703   7.345  -6.647  1.00 29.31           C  
ATOM     27  N   ALA A  45      16.222  10.150  -6.708  1.00 36.47           N  
ATOM     28  CA  ALA A  45      14.814  10.004  -6.366  1.00 34.06           C  
ATOM     29  C   ALA A  45      14.270   8.665  -6.855  1.00 35.57           C  
ATOM     30  O   ALA A  45      14.589   8.203  -7.956  1.00 32.82           O  
ATOM     31  CB  ALA A  45      13.997  11.147  -6.973  1.00 38.43           C  
ATOM     32  N   GLY A  46      13.435   8.040  -6.035  1.00 29.51           N  
ATOM     33  CA  GLY A  46      12.768   6.826  -6.441  1.00 36.00           C  
ATOM     34  C   GLY A  46      11.529   7.116  -7.271  1.00 37.79           C  
ATOM     35  O   GLY A  46      11.266   8.243  -7.700  1.00 33.18           O  
ATOM     36  N   GLY A  47      10.756   6.062  -7.498  1.00 32.13           N  
ATOM     37  CA  GLY A  47       9.537   6.187  -8.272  1.00 30.75           C  
ATOM     38  C   GLY A  47       9.387   5.159  -9.376  1.00 34.35           C  
ATOM     39  O   GLY A  47       8.363   5.143 -10.064  1.00 36.25           O  
ATOM     40  N   GLU A  48      10.381   4.291  -9.559  1.00 30.14           N  
ATOM     41  CA  GLU A  48      10.325   3.310 -10.633  1.00 31.67           C  
ATOM     42  C   GLU A  48       9.677   2.008 -10.162  1.00 37.29           C  
ATOM     43  O   GLU A  48       9.745   1.644  -8.983  1.00 32.80           O  
ATOM     44  CB  GLU A  48      11.723   3.018 -11.188  1.00 30.87           C  
ATOM     45  CG  GLU A  48      12.342   4.183 -11.959  1.00 41.07           C  
ATOM     46  CD  GLU A  48      11.535   4.590 -13.181  1.00 42.27           C  
ATOM     47  OE1 GLU A  48      11.402   5.810 -13.399  1.00 52.39           O  
ATOM     48  OE2 GLU A  48      11.043   3.714 -13.925  1.00 47.81           O1-
ATOM     49  N   VAL A  49       9.050   1.310 -11.110  1.00 26.65           N  
ATOM     50  CA  VAL A  49       8.448  -0.002 -10.876  1.00 29.83           C  
ATOM     51  C   VAL A  49       9.483  -1.051 -11.254  1.00 34.64           C  
ATOM     52  O   VAL A  49       9.782  -1.230 -12.437  1.00 33.40           O  
ATOM     53  CB  VAL A  49       7.160  -0.191 -11.691  1.00 32.96           C  
ATOM     54  CG1 VAL A  49       6.579  -1.603 -11.478  1.00 32.59           C  
ATOM     55  CG2 VAL A  49       6.135   0.890 -11.351  1.00 29.28           C  
ATOM     56  N   ARG A  50      10.009  -1.760 -10.250  1.00 32.18           N  
ATOM     57  CA  ARG A  50      11.047  -2.771 -10.391  1.00 30.14           C  
ATOM     58  C   ARG A  50      10.485  -4.172 -10.180  1.00 30.08           C  
ATOM     59  O   ARG A  50       9.493  -4.375  -9.474  1.00 29.01           O  
ATOM     60  CB  ARG A  50      12.167  -2.552  -9.369  1.00 32.11           C  
ATOM     61  CG  ARG A  50      12.861  -1.222  -9.427  1.00 34.49           C  
ATOM     62  CD  ARG A  50      14.291  -1.420  -8.974  1.00 44.08           C  
ATOM     63  NE  ARG A  50      14.718  -0.402  -8.023  1.00 45.27           N  
ATOM     64  CZ  ARG A  50      15.544   0.585  -8.337  1.00 50.29           C  
ATOM     65  NH1 ARG A  50      15.894   1.481  -7.422  1.00 46.61           N1+
ATOM     66  NH2 ARG A  50      16.013   0.674  -9.575  1.00 55.40           N  
ATOM     67  N   ARG A  51      11.170  -5.154 -10.762  1.00 27.30           N  
ATOM     68  CA  ARG A  51      10.761  -6.547 -10.660  1.00 30.07           C  
ATOM     69  C   ARG A  51      11.987  -7.399 -10.397  1.00 29.22           C  
ATOM     70  O   ARG A  51      13.052  -7.150 -10.962  1.00 30.78           O  
ATOM     71  CB  ARG A  51      10.068  -7.043 -11.940  1.00 33.52           C  
ATOM     72  CG  ARG A  51       8.779  -6.317 -12.267  1.00 36.47           C  
ATOM     73  CD  ARG A  51       8.017  -7.015 -13.398  1.00 42.63           C  
ATOM     74  NE  ARG A  51       7.559  -8.356 -13.031  1.00 44.02           N  
ATOM     75  CZ  ARG A  51       6.329  -8.633 -12.605  1.00 45.65           C  
ATOM     76  NH1 ARG A  51       5.437  -7.663 -12.476  1.00 41.63           N1+
ATOM     77  NH2 ARG A  51       5.985  -9.881 -12.309  1.00 41.71           N  
ATOM     78  N   VAL A  52      11.827  -8.421  -9.558  1.00 27.51           N  
ATOM     79  CA  VAL A  52      12.882  -9.394  -9.329  1.00 29.04           C  
ATOM     80  C   VAL A  52      12.246 -10.763  -9.127  1.00 30.76           C  
ATOM     81  O   VAL A  52      11.127 -10.885  -8.616  1.00 31.29           O  
ATOM     82  CB  VAL A  52      13.771  -8.999  -8.117  1.00 31.30           C  
ATOM     83  CG1 VAL A  52      13.007  -9.136  -6.805  1.00 32.57           C  
ATOM     84  CG2 VAL A  52      15.042  -9.809  -8.094  1.00 37.15           C  
ATOM     85  N   THR A  53      12.958 -11.793  -9.571  1.00 26.41           N  
ATOM     86  CA  THR A  53      12.619 -13.167  -9.264  1.00 21.97           C  
ATOM     87  C   THR A  53      13.374 -13.630  -8.023  1.00 31.00           C  
ATOM     88  O   THR A  53      14.560 -13.322  -7.849  1.00 29.82           O  
ATOM     89  CB  THR A  53      12.947 -14.080 -10.446  1.00 31.32           C  
ATOM     90  CG2 THR A  53      12.287 -13.554 -11.732  1.00 26.30           C  
ATOM     91  OG1 THR A  53      14.365 -14.124 -10.622  1.00 37.48           O  
ATOM     92  N   MET A  54      12.670 -14.357  -7.153  1.00 25.36           N  
ATOM     93  CA  MET A  54      13.225 -14.897  -5.919  1.00 25.74           C  
ATOM     94  C   MET A  54      12.829 -16.359  -5.782  1.00 27.21           C  
ATOM     95  O   MET A  54      11.686 -16.730  -6.057  1.00 28.61           O  
ATOM     96  CB  MET A  54      12.737 -14.117  -4.678  1.00 26.27           C  
ATOM     97  CG  MET A  54      13.415 -14.566  -3.381  1.00 28.87           C  
ATOM     98  SD  MET A  54      13.027 -13.556  -1.924  1.00 34.76           S  
ATOM     99  CE  MET A  54      13.988 -12.089  -2.264  1.00 27.97           C  
ATOM    100  N   TYR A  55      13.778 -17.190  -5.369  1.00 26.56           N  
ATOM    101  CA  TYR A  55      13.526 -18.602  -5.132  1.00 28.94           C  
ATOM    102  C   TYR A  55      13.871 -18.956  -3.690  1.00 27.25           C  
ATOM    103  O   TYR A  55      14.903 -18.520  -3.170  1.00 25.77           O  
ATOM    104  CB  TYR A  55      14.349 -19.483  -6.084  1.00 29.07           C  
ATOM    105  CG  TYR A  55      14.096 -19.213  -7.545  1.00 28.90           C  
ATOM    106  CD1 TYR A  55      14.687 -18.120  -8.184  1.00 30.22           C  
ATOM    107  CD2 TYR A  55      13.254 -20.041  -8.289  1.00 30.74           C  
ATOM    108  CE1 TYR A  55      14.453 -17.867  -9.519  1.00 29.83           C  
ATOM    109  CE2 TYR A  55      13.014 -19.795  -9.625  1.00 34.98           C  
ATOM    110  CZ  TYR A  55      13.615 -18.708 -10.236  1.00 34.85           C  
ATOM    111  OH  TYR A  55      13.381 -18.458 -11.564  1.00 33.92           O  
ATOM    112  N   ALA A  56      12.999 -19.737  -3.047  1.00 24.64           N  
ATOM    113  CA  ALA A  56      13.346 -20.422  -1.808  1.00 25.56           C  
ATOM    114  C   ALA A  56      13.825 -21.821  -2.152  1.00 24.80           C  
ATOM    115  O   ALA A  56      13.151 -22.545  -2.894  1.00 26.30           O  
ATOM    116  CB  ALA A  56      12.159 -20.497  -0.849  1.00 24.12           C  
ATOM    117  N   GLU A  57      14.991 -22.195  -1.626  1.00 24.87           N  
ATOM    118  CA  GLU A  57      15.619 -23.465  -1.965  1.00 27.34           C  
ATOM    119  C   GLU A  57      16.267 -24.070  -0.727  1.00 27.59           C  
ATOM    120  O   GLU A  57      16.772 -23.352   0.146  1.00 26.59           O  
ATOM    121  CB  GLU A  57      16.679 -23.302  -3.073  1.00 23.83           C  
ATOM    122  CG  GLU A  57      16.185 -22.518  -4.296  1.00 33.55           C  
ATOM    123  CD  GLU A  57      17.287 -22.216  -5.293  1.00 32.31           C  
ATOM    124  OE1 GLU A  57      17.023 -22.242  -6.512  1.00 32.54           O  
ATOM    125  OE2 GLU A  57      18.421 -21.961  -4.856  1.00 32.13           O1-
ATOM    126  N   ARG A  58      16.256 -25.397  -0.667  1.00 25.82           N  
ATOM    127  CA  ARG A  58      17.036 -26.096   0.347  1.00 22.57           C  
ATOM    128  C   ARG A  58      18.516 -25.950   0.023  1.00 28.12           C  
ATOM    129  O   ARG A  58      18.909 -25.894  -1.143  1.00 31.26           O  
ATOM    130  CB  ARG A  58      16.640 -27.571   0.410  1.00 25.44           C  
ATOM    131  CG  ARG A  58      15.243 -27.811   0.974  1.00 28.14           C  
ATOM    132  CD  ARG A  58      14.998 -29.283   1.315  1.00 26.94           C  
ATOM    133  NE  ARG A  58      13.746 -29.468   2.036  1.00 27.77           N  
ATOM    134  CZ  ARG A  58      13.579 -29.233   3.337  1.00 31.52           C  
ATOM    135  NH1 ARG A  58      14.601 -28.799   4.073  1.00 25.82           N1+
ATOM    136  NH2 ARG A  58      12.385 -29.447   3.904  1.00 27.75           N  
ATOM    137  N   LEU A  59      19.337 -25.825   1.052  1.00 24.59           N  
ATOM    138  CA  LEU A  59      20.775 -25.684   0.872  1.00 30.28           C  
ATOM    139  C   LEU A  59      21.482 -26.778   1.663  1.00 31.97           C  
ATOM    140  O   LEU A  59      20.865 -27.504   2.445  1.00 31.58           O  
ATOM    141  CB  LEU A  59      21.262 -24.296   1.316  1.00 25.79           C  
ATOM    142  CG  LEU A  59      20.910 -23.153   0.362  1.00 29.62           C  
ATOM    143  CD1 LEU A  59      20.842 -21.834   1.104  1.00 26.13           C  
ATOM    144  CD2 LEU A  59      21.895 -23.076  -0.813  1.00 27.75           C  
ATOM    145  N   ALA A  60      22.788 -26.900   1.451  1.00 28.94           N  
ATOM    146  CA  ALA A  60      23.547 -27.932   2.142  1.00 34.53           C  
ATOM    147  C   ALA A  60      23.405 -27.774   3.651  1.00 37.65           C  
ATOM    148  O   ALA A  60      23.246 -26.665   4.169  1.00 35.73           O  
ATOM    149  CB  ALA A  60      25.027 -27.877   1.746  1.00 37.64           C  
ATOM    150  N   GLY A  61      23.417 -28.904   4.354  1.00 36.77           N  
ATOM    151  CA  GLY A  61      23.423 -28.875   5.801  1.00 40.94           C  
ATOM    152  C   GLY A  61      22.078 -28.663   6.450  1.00 38.86           C  
ATOM    153  O   GLY A  61      22.025 -28.181   7.586  1.00 38.81           O  
ATOM    154  N   GLY A  62      20.988 -29.031   5.772  1.00 41.68           N  
ATOM    155  CA  GLY A  62      19.653 -28.837   6.313  1.00 37.96           C  
ATOM    156  C   GLY A  62      19.216 -27.389   6.391  1.00 35.08           C  
ATOM    157  O   GLY A  62      18.300 -27.053   7.148  1.00 36.31           O  
ATOM    158  N   GLN A  63      19.839 -26.516   5.625  1.00 33.08           N  
ATOM    159  CA  GLN A  63      19.494 -25.107   5.672  1.00 31.25           C  
ATOM    160  C   GLN A  63      18.533 -24.777   4.543  1.00 27.43           C  
ATOM    161  O   GLN A  63      18.256 -25.602   3.669  1.00 24.39           O  
ATOM    162  CB  GLN A  63      20.771 -24.262   5.616  1.00 26.70           C  
ATOM    163  CG  GLN A  63      21.799 -24.742   6.639  1.00 30.63           C  
ATOM    164  CD  GLN A  63      22.990 -23.839   6.753  1.00 37.71           C  
ATOM    165  NE2 GLN A  63      24.042 -24.160   6.000  1.00 36.98           N  
ATOM    166  OE1 GLN A  63      22.977 -22.858   7.498  1.00 35.04           O  
ATOM    167  N   MET A  64      17.982 -23.565   4.597  1.00 25.79           N  
ATOM    168  CA  MET A  64      17.158 -23.041   3.514  1.00 24.05           C  
ATOM    169  C   MET A  64      17.547 -21.595   3.279  1.00 21.64           C  
ATOM    170  O   MET A  64      17.786 -20.855   4.235  1.00 24.65           O  
ATOM    171  CB  MET A  64      15.649 -23.107   3.810  1.00 23.91           C  
ATOM    172  CG  MET A  64      15.114 -24.464   4.230  1.00 21.22           C  
ATOM    173  SD  MET A  64      13.484 -24.253   4.988  1.00 30.22           S  
ATOM    174  CE  MET A  64      12.928 -25.954   5.133  1.00 25.78           C  
ATOM    175  N   GLY A  65      17.576 -21.188   2.010  1.00 23.71           N  
ATOM    176  CA  GLY A  65      17.898 -19.823   1.668  1.00 26.56           C  
ATOM    177  C   GLY A  65      17.072 -19.314   0.503  1.00 28.39           C  
ATOM    178  O   GLY A  65      16.425 -20.074  -0.236  1.00 27.28           O  
ATOM    179  N   TYR A  66      17.105 -17.998   0.365  1.00 22.39           N  
ATOM    180  CA  TYR A  66      16.539 -17.283  -0.767  1.00 25.77           C  
ATOM    181  C   TYR A  66      17.633 -16.948  -1.782  1.00 23.59           C  
ATOM    182  O   TYR A  66      18.776 -16.674  -1.414  1.00 24.30           O  
ATOM    183  CB  TYR A  66      15.890 -15.981  -0.310  1.00 22.82           C  
ATOM    184  CG  TYR A  66      14.734 -16.042   0.676  1.00 23.51           C  
ATOM    185  CD1 TYR A  66      13.474 -16.468   0.282  1.00 25.29           C  
ATOM    186  CD2 TYR A  66      14.886 -15.579   1.986  1.00 24.04           C  
ATOM    187  CE1 TYR A  66      12.414 -16.465   1.156  1.00 22.72           C  
ATOM    188  CE2 TYR A  66      13.820 -15.566   2.867  1.00 22.39           C  
ATOM    189  CZ  TYR A  66      12.590 -16.010   2.451  1.00 23.79           C  
ATOM    190  OH  TYR A  66      11.521 -15.989   3.325  1.00 24.44           O  
ATOM    191  N   GLY A  67      17.266 -16.930  -3.063  1.00 28.42           N  
ATOM    192  CA  GLY A  67      18.186 -16.493  -4.101  1.00 23.58           C  
ATOM    193  C   GLY A  67      17.441 -15.786  -5.213  1.00 26.39           C  
ATOM    194  O   GLY A  67      16.239 -15.976  -5.394  1.00 26.05           O  
ATOM    195  N   LEU A  68      18.172 -14.959  -5.964  1.00 25.86           N  
ATOM    196  CA  LEU A  68      17.581 -14.215  -7.075  1.00 26.74           C  
ATOM    197  C   LEU A  68      17.558 -15.015  -8.367  1.00 33.84           C  
ATOM    198  O   LEU A  68      16.844 -14.639  -9.310  1.00 35.85           O  
ATOM    199  CB  LEU A  68      18.353 -12.913  -7.317  1.00 30.37           C  
ATOM    200  CG  LEU A  68      18.289 -11.828  -6.244  1.00 31.32           C  
ATOM    201  CD1 LEU A  68      18.835 -10.490  -6.766  1.00 31.86           C  
ATOM    202  CD2 LEU A  68      16.877 -11.675  -5.697  1.00 32.04           C  
ATOM    203  N   GLU A  69      18.351 -16.076  -8.438  1.00 25.78           N  
ATOM    204  CA  GLU A  69      18.405 -16.973  -9.576  1.00 37.58           C  
ATOM    205  C   GLU A  69      18.271 -18.387  -9.050  1.00 34.56           C  
ATOM    206  O   GLU A  69      18.724 -18.685  -7.940  1.00 33.81           O  
ATOM    207  CB  GLU A  69      19.722 -16.841 -10.351  1.00 39.35           C  
ATOM    208  CG  GLU A  69      19.718 -15.758 -11.406  1.00 47.40           C  
ATOM    209  CD  GLU A  69      18.527 -15.865 -12.339  1.00 51.11           C  
ATOM    210  OE1 GLU A  69      17.963 -14.805 -12.685  1.00 55.58           O  
ATOM    211  OE2 GLU A  69      18.158 -17.001 -12.728  1.00 55.61           O1-
ATOM    212  N   LYS A  70      17.636 -19.250  -9.842  1.00 37.09           N  
ATOM    213  CA  LYS A  70      17.417 -20.622  -9.404  1.00 33.39           C  
ATOM    214  C   LYS A  70      18.752 -21.323  -9.189  1.00 37.15           C  
ATOM    215  O   LYS A  70      19.706 -21.118  -9.946  1.00 35.41           O  
ATOM    216  CB  LYS A  70      16.570 -21.389 -10.426  1.00 38.81           C  
ATOM    217  CG  LYS A  70      15.962 -22.651  -9.842  1.00 40.17           C  
ATOM    218  CD  LYS A  70      15.015 -23.357 -10.803  1.00 42.94           C  
ATOM    219  CE  LYS A  70      14.150 -24.379 -10.061  1.00 41.68           C  
ATOM    220  NZ  LYS A  70      12.697 -24.200 -10.382  1.00 53.16           N1+
ATOM    221  N   GLY A  71      18.816 -22.146  -8.140  1.00 33.21           N  
ATOM    222  CA  GLY A  71      20.053 -22.783  -7.747  1.00 35.02           C  
ATOM    223  C   GLY A  71      21.094 -21.866  -7.147  1.00 33.86           C  
ATOM    224  O   GLY A  71      22.230 -22.297  -6.936  1.00 30.11           O  
ATOM    225  N   LYS A  72      20.746 -20.615  -6.843  1.00 33.79           N  
ATOM    226  CA  LYS A  72      21.726 -19.625  -6.412  1.00 32.77           C  
ATOM    227  C   LYS A  72      21.391 -19.036  -5.044  1.00 31.10           C  
ATOM    228  O   LYS A  72      21.915 -17.973  -4.691  1.00 30.86           O  
ATOM    229  CB  LYS A  72      21.849 -18.506  -7.453  1.00 36.71           C  
ATOM    230  CG  LYS A  72      22.481 -18.913  -8.794  1.00 36.63           C  
ATOM    231  CD  LYS A  72      23.933 -19.361  -8.637  1.00 37.60           C  
ATOM    232  CE  LYS A  72      24.441 -20.053  -9.899  1.00 42.35           C  
ATOM    233  NZ  LYS A  72      25.872 -20.459  -9.768  1.00 38.38           N1+
ATOM    234  N   ALA A  73      20.540 -19.703  -4.265  1.00 32.48           N  
ATOM    235  CA  ALA A  73      20.190 -19.217  -2.932  1.00 28.37           C  
ATOM    236  C   ALA A  73      21.436 -19.037  -2.062  1.00 29.73           C  
ATOM    237  O   ALA A  73      22.459 -19.699  -2.251  1.00 26.41           O  
ATOM    238  CB  ALA A  73      19.214 -20.182  -2.254  1.00 28.77           C  
ATOM    239  N   SER A  74      21.327 -18.139  -1.078  1.00 23.73           N  
ATOM    240  CA  SER A  74      22.416 -17.835  -0.164  1.00 24.30           C  
ATOM    241  C   SER A  74      21.860 -17.499   1.217  1.00 28.21           C  
ATOM    242  O   SER A  74      20.686 -17.150   1.370  1.00 24.22           O  
ATOM    243  CB  SER A  74      23.254 -16.650  -0.656  1.00 34.19           C  
ATOM    244  OG  SER A  74      22.446 -15.478  -0.715  1.00 29.96           O  
ATOM    245  N   ILE A  75      22.731 -17.589   2.217  1.00 21.81           N  
ATOM    246  CA  ILE A  75      22.449 -17.150   3.577  1.00 22.79           C  
ATOM    247  C   ILE A  75      23.551 -16.169   3.976  1.00 26.90           C  
ATOM    248  O   ILE A  75      24.726 -16.541   4.007  1.00 27.18           O  
ATOM    249  CB  ILE A  75      22.388 -18.325   4.567  1.00 27.48           C  
ATOM    250  CG1 ILE A  75      21.331 -19.361   4.143  1.00 25.26           C  
ATOM    251  CG2 ILE A  75      22.179 -17.817   5.999  1.00 22.44           C  
ATOM    252  CD1 ILE A  75      21.539 -20.741   4.812  1.00 23.58           C  
ATOM    253  N   PRO A  76      23.244 -14.902   4.270  1.00 24.19           N  
ATOM    254  CA  PRO A  76      21.938 -14.230   4.181  1.00 26.90           C  
ATOM    255  C   PRO A  76      21.455 -14.172   2.746  1.00 26.50           C  
ATOM    256  O   PRO A  76      22.270 -14.347   1.834  1.00 24.19           O  
ATOM    257  CB  PRO A  76      22.223 -12.812   4.713  1.00 23.79           C  
ATOM    258  CG  PRO A  76      23.568 -12.907   5.407  1.00 26.49           C  
ATOM    259  CD  PRO A  76      24.308 -14.000   4.726  1.00 21.63           C  
ATOM    260  N   GLY A  77      20.161 -13.916   2.542  1.00 22.97           N  
ATOM    261  CA  GLY A  77      19.630 -13.797   1.214  1.00 23.51           C  
ATOM    262  C   GLY A  77      20.199 -12.589   0.488  1.00 24.98           C  
ATOM    263  O   GLY A  77      20.930 -11.779   1.064  1.00 23.65           O  
ATOM    264  N   PRO A  78      19.836 -12.449  -0.784  1.00 24.60           N  
ATOM    265  CA  PRO A  78      20.362 -11.346  -1.600  1.00 26.95           C  
ATOM    266  C   PRO A  78      19.972  -9.970  -1.065  1.00 23.86           C  
ATOM    267  O   PRO A  78      18.858  -9.763  -0.582  1.00 26.98           O  
ATOM    268  CB  PRO A  78      19.742 -11.598  -2.981  1.00 22.81           C  
ATOM    269  CG  PRO A  78      18.563 -12.545  -2.720  1.00 28.69           C  
ATOM    270  CD  PRO A  78      18.979 -13.373  -1.549  1.00 26.11           C  
ATOM    271  N   LEU A  79      20.906  -9.023  -1.184  1.00 23.50           N  
ATOM    272  CA  LEU A  79      20.664  -7.631  -0.794  1.00 28.11           C  
ATOM    273  C   LEU A  79      19.712  -6.985  -1.786  1.00 31.56           C  
ATOM    274  O   LEU A  79      19.988  -6.962  -2.992  1.00 28.71           O  
ATOM    275  CB  LEU A  79      21.975  -6.833  -0.741  1.00 25.92           C  
ATOM    276  CG  LEU A  79      21.856  -5.303  -0.589  1.00 28.48           C  
ATOM    277  CD1 LEU A  79      21.047  -4.922   0.655  1.00 24.69           C  
ATOM    278  CD2 LEU A  79      23.215  -4.584  -0.548  1.00 28.34           C  
ATOM    279  N   ILE A  80      18.594  -6.469  -1.283  1.00 26.61           N  
ATOM    280  CA  ILE A  80      17.637  -5.715  -2.076  1.00 24.87           C  
ATOM    281  C   ILE A  80      17.764  -4.244  -1.689  1.00 30.88           C  
ATOM    282  O   ILE A  80      17.731  -3.901  -0.498  1.00 27.35           O  
ATOM    283  CB  ILE A  80      16.203  -6.241  -1.873  1.00 24.98           C  
ATOM    284  CG1 ILE A  80      16.066  -7.651  -2.469  1.00 24.67           C  
ATOM    285  CG2 ILE A  80      15.197  -5.307  -2.534  1.00 22.93           C  
ATOM    286  CD1 ILE A  80      14.669  -8.182  -2.421  1.00 32.61           C  
ATOM    287  N   GLU A  81      17.942  -3.380  -2.692  1.00 30.11           N  
ATOM    288  CA  GLU A  81      18.116  -1.945  -2.491  1.00 28.91           C  
ATOM    289  C   GLU A  81      17.084  -1.200  -3.322  1.00 31.38           C  
ATOM    290  O   GLU A  81      16.998  -1.406  -4.535  1.00 27.28           O  
ATOM    291  CB  GLU A  81      19.511  -1.476  -2.915  1.00 32.28           C  
ATOM    292  CG  GLU A  81      20.623  -1.744  -1.937  1.00 35.67           C  
ATOM    293  CD  GLU A  81      21.982  -1.537  -2.568  1.00 32.00           C  
ATOM    294  OE1 GLU A  81      22.674  -0.572  -2.190  1.00 39.07           O  
ATOM    295  OE2 GLU A  81      22.354  -2.340  -3.446  1.00 34.95           O1-
ATOM    296  N   LEU A  82      16.329  -0.316  -2.683  1.00 26.22           N  
ATOM    297  CA  LEU A  82      15.334   0.488  -3.365  1.00 24.98           C  
ATOM    298  C   LEU A  82      15.506   1.948  -2.981  1.00 30.79           C  
ATOM    299  O   LEU A  82      16.030   2.269  -1.909  1.00 26.01           O  
ATOM    300  CB  LEU A  82      13.910   0.027  -3.022  1.00 28.83           C  
ATOM    301  CG  LEU A  82      13.620  -1.445  -3.295  1.00 32.58           C  
ATOM    302  CD1 LEU A  82      12.460  -1.937  -2.435  1.00 29.37           C  
ATOM    303  CD2 LEU A  82      13.334  -1.650  -4.784  1.00 29.33           C  
ATOM    304  N   ASN A  83      15.069   2.831  -3.873  1.00 29.20           N  
ATOM    305  CA  ASN A  83      14.999   4.255  -3.591  1.00 31.35           C  
ATOM    306  C   ASN A  83      13.577   4.583  -3.168  1.00 26.70           C  
ATOM    307  O   ASN A  83      12.626   4.018  -3.703  1.00 28.95           O  
ATOM    308  CB  ASN A  83      15.417   5.070  -4.820  1.00 28.10           C  
ATOM    309  CG  ASN A  83      16.813   4.726  -5.281  1.00 31.97           C  
ATOM    310  ND2 ASN A  83      16.973   4.446  -6.573  1.00 31.61           N  
ATOM    311  OD1 ASN A  83      17.739   4.687  -4.473  1.00 30.36           O  
ATOM    312  N   GLU A  84      13.442   5.456  -2.172  1.00 29.56           N  
ATOM    313  CA  GLU A  84      12.125   5.809  -1.651  1.00 30.05           C  
ATOM    314  C   GLU A  84      11.189   6.232  -2.773  1.00 30.70           C  
ATOM    315  O   GLU A  84      11.491   7.148  -3.538  1.00 27.24           O  
ATOM    316  CB  GLU A  84      12.258   6.945  -0.639  1.00 30.31           C  
ATOM    317  CG  GLU A  84      12.306   6.500   0.792  1.00 22.96           C  
ATOM    318  CD  GLU A  84      12.280   7.674   1.742  1.00 29.44           C  
ATOM    319  OE1 GLU A  84      12.787   8.763   1.370  1.00 30.62           O  
ATOM    320  OE2 GLU A  84      11.759   7.507   2.859  1.00 28.06           O1-
ATOM    321  N   GLY A  85      10.041   5.578  -2.849  1.00 30.74           N  
ATOM    322  CA  GLY A  85       9.123   5.746  -3.946  1.00 29.53           C  
ATOM    323  C   GLY A  85       9.112   4.604  -4.938  1.00 28.49           C  
ATOM    324  O   GLY A  85       8.118   4.443  -5.657  1.00 31.55           O  
ATOM    325  N   ASP A  86      10.182   3.812  -5.006  1.00 28.78           N  
ATOM    326  CA  ASP A  86      10.191   2.629  -5.865  1.00 26.99           C  
ATOM    327  C   ASP A  86       9.133   1.620  -5.436  1.00 29.37           C  
ATOM    328  O   ASP A  86       8.800   1.503  -4.256  1.00 29.85           O  
ATOM    329  CB  ASP A  86      11.557   1.940  -5.822  1.00 31.69           C  
ATOM    330  CG  ASP A  86      12.633   2.720  -6.542  1.00 28.62           C  
ATOM    331  OD1 ASP A  86      12.297   3.698  -7.252  1.00 32.11           O  
ATOM    332  OD2 ASP A  86      13.816   2.338  -6.408  1.00 30.34           O1-
ATOM    333  N   THR A  87       8.615   0.874  -6.419  1.00 27.36           N  
ATOM    334  CA  THR A  87       7.796  -0.313  -6.206  1.00 27.12           C  
ATOM    335  C   THR A  87       8.581  -1.536  -6.658  1.00 29.15           C  
ATOM    336  O   THR A  87       9.287  -1.482  -7.670  1.00 27.94           O  
ATOM    337  CB  THR A  87       6.477  -0.222  -6.983  1.00 27.46           C  
ATOM    338  CG2 THR A  87       5.719  -1.566  -6.967  1.00 26.97           C  
ATOM    339  OG1 THR A  87       5.654   0.791  -6.401  1.00 27.81           O  
ATOM    340  N   LEU A  88       8.484  -2.634  -5.898  1.00 27.64           N  
ATOM    341  CA  LEU A  88       9.180  -3.871  -6.235  1.00 25.06           C  
ATOM    342  C   LEU A  88       8.174  -5.015  -6.293  1.00 28.26           C  
ATOM    343  O   LEU A  88       7.492  -5.307  -5.303  1.00 24.70           O  
ATOM    344  CB  LEU A  88      10.313  -4.166  -5.236  1.00 24.40           C  
ATOM    345  CG  LEU A  88      11.183  -5.398  -5.568  1.00 31.38           C  
ATOM    346  CD1 LEU A  88      12.014  -5.236  -6.853  1.00 24.71           C  
ATOM    347  CD2 LEU A  88      12.075  -5.802  -4.399  1.00 28.19           C  
ATOM    348  N   HIS A  89       8.068  -5.647  -7.459  1.00 27.99           N  
ATOM    349  CA  HIS A  89       7.306  -6.880  -7.622  1.00 27.22           C  
ATOM    350  C   HIS A  89       8.283  -8.044  -7.519  1.00 28.73           C  
ATOM    351  O   HIS A  89       9.226  -8.130  -8.313  1.00 29.05           O  
ATOM    352  CB  HIS A  89       6.569  -6.902  -8.960  1.00 25.52           C  
ATOM    353  CG  HIS A  89       5.593  -5.779  -9.123  1.00 29.73           C  
ATOM    354  CD2 HIS A  89       5.568  -4.733  -9.985  1.00 29.54           C  
ATOM    355  ND1 HIS A  89       4.488  -5.634  -8.312  1.00 28.96           N  
ATOM    356  CE1 HIS A  89       3.817  -4.556  -8.675  1.00 30.91           C  
ATOM    357  NE2 HIS A  89       4.453  -3.989  -9.685  1.00 27.96           N  
ATOM    358  N   VAL A  90       8.085  -8.904  -6.519  1.00 27.76           N  
ATOM    359  CA  VAL A  90       8.938 -10.064  -6.284  1.00 24.18           C  
ATOM    360  C   VAL A  90       8.193 -11.286  -6.807  1.00 28.24           C  
ATOM    361  O   VAL A  90       7.188 -11.714  -6.218  1.00 27.66           O  
ATOM    362  CB  VAL A  90       9.307 -10.219  -4.796  1.00 28.52           C  
ATOM    363  CG1 VAL A  90      10.090 -11.512  -4.560  1.00 22.21           C  
ATOM    364  CG2 VAL A  90      10.140  -9.033  -4.295  1.00 27.56           C  
ATOM    365  N   GLU A  91       8.671 -11.843  -7.922  1.00 24.46           N  
ATOM    366  CA  GLU A  91       8.107 -13.063  -8.490  1.00 25.16           C  
ATOM    367  C   GLU A  91       8.740 -14.242  -7.769  1.00 30.59           C  
ATOM    368  O   GLU A  91       9.907 -14.566  -8.007  1.00 29.14           O  
ATOM    369  CB  GLU A  91       8.370 -13.149  -9.990  1.00 34.67           C  
ATOM    370  CG  GLU A  91       7.453 -12.308 -10.849  1.00 40.36           C  
ATOM    371  CD  GLU A  91       7.886 -12.322 -12.300  1.00 34.30           C  
ATOM    372  OE1 GLU A  91       8.176 -11.241 -12.849  1.00 39.76           O  
ATOM    373  OE2 GLU A  91       7.950 -13.421 -12.874  1.00 38.28           O1-
ATOM    374  N   PHE A  92       7.976 -14.883  -6.898  1.00 24.98           N  
ATOM    375  CA  PHE A  92       8.512 -15.793  -5.895  1.00 27.53           C  
ATOM    376  C   PHE A  92       8.147 -17.227  -6.254  1.00 27.74           C  
ATOM    377  O   PHE A  92       6.998 -17.516  -6.599  1.00 31.74           O  
ATOM    378  CB  PHE A  92       7.955 -15.428  -4.517  1.00 23.55           C  
ATOM    379  CG  PHE A  92       8.525 -16.238  -3.383  1.00 26.54           C  
ATOM    380  CD1 PHE A  92       8.010 -17.490  -3.078  1.00 24.97           C  
ATOM    381  CD2 PHE A  92       9.563 -15.735  -2.611  1.00 27.60           C  
ATOM    382  CE1 PHE A  92       8.525 -18.228  -2.026  1.00 32.29           C  
ATOM    383  CE2 PHE A  92      10.078 -16.469  -1.557  1.00 25.06           C  
ATOM    384  CZ  PHE A  92       9.556 -17.714  -1.268  1.00 26.14           C  
ATOM    385  N   GLU A  93       9.118 -18.129  -6.163  1.00 24.16           N  
ATOM    386  CA  GLU A  93       8.857 -19.542  -6.384  1.00 26.39           C  
ATOM    387  C   GLU A  93       9.407 -20.342  -5.216  1.00 28.61           C  
ATOM    388  O   GLU A  93      10.568 -20.174  -4.838  1.00 24.56           O  
ATOM    389  CB  GLU A  93       9.474 -20.041  -7.693  1.00 32.02           C  
ATOM    390  CG  GLU A  93       9.054 -21.471  -8.042  1.00 34.21           C  
ATOM    391  CD  GLU A  93       9.878 -22.072  -9.170  1.00 45.05           C  
ATOM    392  OE1 GLU A  93      10.461 -23.163  -8.976  1.00 47.95           O  
ATOM    393  OE2 GLU A  93       9.938 -21.447 -10.258  1.00 48.31           O1-
ATOM    394  N   ASN A  94       8.584 -21.223  -4.662  1.00 20.64           N  
ATOM    395  CA  ASN A  94       9.002 -22.108  -3.581  1.00 21.92           C  
ATOM    396  C   ASN A  94       9.421 -23.431  -4.217  1.00 26.39           C  
ATOM    397  O   ASN A  94       8.580 -24.155  -4.749  1.00 24.48           O  
ATOM    398  CB  ASN A  94       7.862 -22.291  -2.580  1.00 23.17           C  
ATOM    399  CG  ASN A  94       8.182 -23.313  -1.486  1.00 22.91           C  
ATOM    400  ND2 ASN A  94       7.190 -23.637  -0.666  1.00 23.49           N  
ATOM    401  OD1 ASN A  94       9.302 -23.783  -1.377  1.00 25.26           O  
ATOM    402  N   THR A  95      10.714 -23.749  -4.173  1.00 25.93           N  
ATOM    403  CA  THR A  95      11.182 -24.997  -4.768  1.00 25.55           C  
ATOM    404  C   THR A  95      11.213 -26.155  -3.775  1.00 28.56           C  
ATOM    405  O   THR A  95      11.690 -27.237  -4.128  1.00 29.33           O  
ATOM    406  CB  THR A  95      12.577 -24.817  -5.390  1.00 27.98           C  
ATOM    407  CG2 THR A  95      12.656 -23.514  -6.192  1.00 29.62           C  
ATOM    408  OG1 THR A  95      13.595 -24.828  -4.378  1.00 30.55           O  
ATOM    409  N   MET A  96      10.706 -25.966  -2.558  1.00 27.19           N  
ATOM    410  CA  MET A  96      10.848 -26.941  -1.480  1.00 25.29           C  
ATOM    411  C   MET A  96       9.570 -27.769  -1.296  1.00 26.78           C  
ATOM    412  O   MET A  96       8.532 -27.517  -1.910  1.00 27.69           O  
ATOM    413  CB  MET A  96      11.204 -26.234  -0.162  1.00 26.36           C  
ATOM    414  CG  MET A  96      12.327 -25.196  -0.266  1.00 26.37           C  
ATOM    415  SD  MET A  96      12.820 -24.491   1.335  1.00 28.26           S  
ATOM    416  CE  MET A  96      11.286 -23.788   1.919  1.00 23.23           C  
ATOM    417  N   ASP A  97       9.658 -28.755  -0.400  1.00 24.98           N  
ATOM    418  CA  ASP A  97       8.574 -29.680  -0.085  1.00 29.88           C  
ATOM    419  C   ASP A  97       7.700 -29.210   1.065  1.00 27.71           C  
ATOM    420  O   ASP A  97       6.893 -29.995   1.562  1.00 29.32           O  
ATOM    421  CB  ASP A  97       9.141 -31.059   0.271  1.00 29.44           C  
ATOM    422  CG  ASP A  97      10.030 -31.011   1.499  1.00 31.04           C  
ATOM    423  OD1 ASP A  97      10.585 -29.931   1.779  1.00 30.28           O  
ATOM    424  OD2 ASP A  97      10.184 -32.037   2.186  1.00 33.71           O1-
ATOM    425  N   VAL A  98       7.856 -27.968   1.517  1.00 32.24           N  
ATOM    426  CA  VAL A  98       7.048 -27.438   2.616  1.00 30.61           C  
ATOM    427  C   VAL A  98       6.601 -26.032   2.235  1.00 26.59           C  
ATOM    428  O   VAL A  98       7.300 -25.353   1.467  1.00 30.34           O  
ATOM    429  CB  VAL A  98       7.826 -27.426   3.948  1.00 30.36           C  
ATOM    430  CG1 VAL A  98       8.132 -28.842   4.410  1.00 33.39           C  
ATOM    431  CG2 VAL A  98       9.109 -26.633   3.827  1.00 24.74           C  
ATOM    432  N   PRO A  99       5.470 -25.546   2.742  1.00 25.29           N  
ATOM    433  CA  PRO A  99       5.100 -24.148   2.492  1.00 26.79           C  
ATOM    434  C   PRO A  99       6.164 -23.194   3.022  1.00 26.60           C  
ATOM    435  O   PRO A  99       6.861 -23.480   3.998  1.00 25.38           O  
ATOM    436  CB  PRO A  99       3.771 -23.984   3.241  1.00 22.75           C  
ATOM    437  CG  PRO A  99       3.217 -25.400   3.349  1.00 29.08           C  
ATOM    438  CD  PRO A  99       4.418 -26.296   3.451  1.00 27.30           C  
ATOM    439  N   VAL A 100       6.313 -22.059   2.336  1.00 21.50           N  
ATOM    440  CA  VAL A 100       7.253 -21.013   2.734  1.00 24.77           C  
ATOM    441  C   VAL A 100       6.585 -19.670   2.438  1.00 23.99           C  
ATOM    442  O   VAL A 100       5.582 -19.593   1.718  1.00 24.05           O  
ATOM    443  CB  VAL A 100       8.607 -21.142   1.991  1.00 22.79           C  
ATOM    444  CG1 VAL A 100       8.476 -20.644   0.553  1.00 27.22           C  
ATOM    445  CG2 VAL A 100       9.739 -20.445   2.729  1.00 23.48           C  
ATOM    446  N   SER A 101       7.150 -18.584   2.969  1.00 24.76           N  
ATOM    447  CA  SER A 101       6.574 -17.284   2.661  1.00 21.02           C  
ATOM    448  C   SER A 101       7.672 -16.229   2.610  1.00 24.69           C  
ATOM    449  O   SER A 101       8.841 -16.496   2.893  1.00 24.20           O  
ATOM    450  CB  SER A 101       5.469 -16.922   3.662  1.00 26.89           C  
ATOM    451  OG  SER A 101       6.003 -16.369   4.853  1.00 26.04           O  
ATOM    452  N   LEU A 102       7.277 -15.022   2.230  1.00 23.62           N  
ATOM    453  CA  LEU A 102       8.169 -13.868   2.188  1.00 22.76           C  
ATOM    454  C   LEU A 102       7.461 -12.731   2.903  1.00 22.95           C  
ATOM    455  O   LEU A 102       6.422 -12.255   2.435  1.00 26.24           O  
ATOM    456  CB  LEU A 102       8.499 -13.492   0.749  1.00 22.02           C  
ATOM    457  CG  LEU A 102       9.447 -12.325   0.526  1.00 27.77           C  
ATOM    458  CD1 LEU A 102      10.836 -12.635   1.098  1.00 22.76           C  
ATOM    459  CD2 LEU A 102       9.486 -11.980  -0.971  1.00 21.61           C  
ATOM    460  N   HIS A 103       7.988 -12.338   4.057  1.00 20.35           N  
ATOM    461  CA  HIS A 103       7.456 -11.229   4.839  1.00 22.32           C  
ATOM    462  C   HIS A 103       8.547 -10.175   5.014  1.00 22.92           C  
ATOM    463  O   HIS A 103       9.687 -10.506   5.358  1.00 23.49           O  
ATOM    464  CB  HIS A 103       6.943 -11.754   6.180  1.00 25.67           C  
ATOM    465  CG  HIS A 103       6.857 -10.724   7.254  1.00 28.41           C  
ATOM    466  CD2 HIS A 103       7.696 -10.434   8.279  1.00 31.71           C  
ATOM    467  ND1 HIS A 103       5.789  -9.860   7.373  1.00 27.33           N  
ATOM    468  CE1 HIS A 103       5.984  -9.071   8.415  1.00 30.34           C  
ATOM    469  NE2 HIS A 103       7.130  -9.401   8.983  1.00 24.03           N  
ATOM    470  N   VAL A 104       8.211  -8.909   4.779  1.00 21.85           N  
ATOM    471  CA  VAL A 104       9.192  -7.825   4.840  1.00 18.15           C  
ATOM    472  C   VAL A 104       8.833  -6.876   5.979  1.00 22.36           C  
ATOM    473  O   VAL A 104       7.650  -6.646   6.268  1.00 17.85           O  
ATOM    474  CB  VAL A 104       9.266  -7.088   3.485  1.00 22.37           C  
ATOM    475  CG1 VAL A 104       7.973  -6.294   3.229  1.00 23.65           C  
ATOM    476  CG2 VAL A 104      10.501  -6.184   3.400  1.00 21.44           C  
ATOM    477  N   HIS A 105       9.862  -6.366   6.662  1.00 21.91           N  
ATOM    478  CA  HIS A 105       9.718  -5.303   7.656  1.00 19.42           C  
ATOM    479  C   HIS A 105       9.772  -3.932   6.984  1.00 21.92           C  
ATOM    480  O   HIS A 105      10.450  -3.751   5.972  1.00 22.94           O  
ATOM    481  CB  HIS A 105      10.832  -5.402   8.714  1.00 19.51           C  
ATOM    482  CG  HIS A 105      10.579  -6.464   9.740  1.00 20.80           C  
ATOM    483  CD2 HIS A 105      10.402  -7.808   9.614  1.00 22.42           C  
ATOM    484  ND1 HIS A 105      10.424  -6.179  11.079  1.00 21.94           N  
ATOM    485  CE1 HIS A 105      10.184  -7.305  11.741  1.00 21.67           C  
ATOM    486  NE2 HIS A 105      10.171  -8.305  10.874  1.00 22.16           N  
ATOM    487  N   GLY A 106       9.046  -2.963   7.556  1.00 22.27           N  
ATOM    488  CA  GLY A 106       9.207  -1.550   7.218  1.00 20.53           C  
ATOM    489  C   GLY A 106       8.569  -1.001   5.953  1.00 24.56           C  
ATOM    490  O   GLY A 106       8.088   0.140   5.931  1.00 23.54           O  
ATOM    491  N   LEU A 107       8.559  -1.802   4.894  1.00 26.38           N  
ATOM    492  CA  LEU A 107       8.057  -1.389   3.600  1.00 22.74           C  
ATOM    493  C   LEU A 107       6.527  -1.423   3.585  1.00 25.78           C  
ATOM    494  O   LEU A 107       5.886  -2.066   4.422  1.00 24.66           O  
ATOM    495  CB  LEU A 107       8.649  -2.289   2.514  1.00 25.46           C  
ATOM    496  CG  LEU A 107      10.057  -1.884   2.047  1.00 22.93           C  
ATOM    497  CD1 LEU A 107      11.157  -2.077   3.107  1.00 27.11           C  
ATOM    498  CD2 LEU A 107      10.440  -2.620   0.781  1.00 21.26           C  
ATOM    499  N   ASP A 108       5.937  -0.691   2.641  1.00 23.87           N  
ATOM    500  CA  ASP A 108       4.489  -0.770   2.433  1.00 22.94           C  
ATOM    501  C   ASP A 108       4.132  -2.058   1.689  1.00 25.43           C  
ATOM    502  O   ASP A 108       4.804  -2.441   0.729  1.00 28.19           O  
ATOM    503  CB  ASP A 108       3.990   0.435   1.636  1.00 23.80           C  
ATOM    504  CG  ASP A 108       4.239   1.758   2.344  1.00 30.14           C  
ATOM    505  OD1 ASP A 108       3.959   1.855   3.551  1.00 29.18           O  
ATOM    506  OD2 ASP A 108       4.709   2.713   1.683  1.00 33.33           O1-
ATOM    507  N   TYR A 109       3.076  -2.733   2.141  1.00 25.41           N  
ATOM    508  CA  TYR A 109       2.524  -3.865   1.407  1.00 29.89           C  
ATOM    509  C   TYR A 109       1.059  -4.033   1.794  1.00 27.52           C  
ATOM    510  O   TYR A 109       0.704  -3.852   2.960  1.00 29.07           O  
ATOM    511  CB  TYR A 109       3.311  -5.154   1.703  1.00 28.93           C  
ATOM    512  CG  TYR A 109       3.445  -5.465   3.182  1.00 25.95           C  
ATOM    513  CD1 TYR A 109       4.510  -4.964   3.932  1.00 26.35           C  
ATOM    514  CD2 TYR A 109       2.504  -6.253   3.826  1.00 23.87           C  
ATOM    515  CE1 TYR A 109       4.630  -5.248   5.293  1.00 26.10           C  
ATOM    516  CE2 TYR A 109       2.614  -6.548   5.177  1.00 25.41           C  
ATOM    517  CZ  TYR A 109       3.670  -6.047   5.904  1.00 29.53           C  
ATOM    518  OH  TYR A 109       3.753  -6.332   7.245  1.00 32.90           O  
ATOM    519  N   GLU A 110       0.213  -4.372   0.821  1.00 24.49           N  
ATOM    520  CA  GLU A 110      -1.164  -4.709   1.137  1.00 28.84           C  
ATOM    521  C   GLU A 110      -1.223  -6.067   1.839  1.00 28.26           C  
ATOM    522  O   GLU A 110      -0.260  -6.838   1.848  1.00 25.31           O  
ATOM    523  CB  GLU A 110      -2.015  -4.710  -0.134  1.00 34.30           C  
ATOM    524  CG  GLU A 110      -1.835  -3.424  -0.942  1.00 38.83           C  
ATOM    525  CD  GLU A 110      -2.922  -3.225  -1.981  1.00 42.52           C  
ATOM    526  OE1 GLU A 110      -3.332  -2.064  -2.197  1.00 54.71           O  
ATOM    527  OE2 GLU A 110      -3.359  -4.226  -2.581  1.00 41.11           O1-
ATOM    528  N   ILE A 111      -2.381  -6.368   2.429  1.00 27.44           N  
ATOM    529  CA  ILE A 111      -2.463  -7.542   3.295  1.00 23.25           C  
ATOM    530  C   ILE A 111      -2.230  -8.835   2.514  1.00 21.17           C  
ATOM    531  O   ILE A 111      -1.740  -9.819   3.075  1.00 27.59           O  
ATOM    532  CB  ILE A 111      -3.806  -7.561   4.045  1.00 25.91           C  
ATOM    533  CG1 ILE A 111      -3.757  -8.560   5.206  1.00 31.26           C  
ATOM    534  CG2 ILE A 111      -4.972  -7.849   3.070  1.00 27.93           C  
ATOM    535  CD1 ILE A 111      -3.080  -8.025   6.486  1.00 25.32           C  
ATOM    536  N   SER A 112      -2.512  -8.841   1.210  1.00 26.02           N  
ATOM    537  CA  SER A 112      -2.246 -10.029   0.404  1.00 26.32           C  
ATOM    538  C   SER A 112      -0.755 -10.305   0.192  1.00 26.41           C  
ATOM    539  O   SER A 112      -0.413 -11.385  -0.301  1.00 28.59           O  
ATOM    540  CB  SER A 112      -2.946  -9.904  -0.948  1.00 23.83           C  
ATOM    541  OG  SER A 112      -2.641  -8.663  -1.551  1.00 32.70           O  
ATOM    542  N   SER A 113       0.138  -9.371   0.531  1.00 26.56           N  
ATOM    543  CA  SER A 113       1.583  -9.613   0.525  1.00 27.29           C  
ATOM    544  C   SER A 113       2.166  -9.685   1.936  1.00 25.65           C  
ATOM    545  O   SER A 113       3.365  -9.495   2.119  1.00 25.66           O  
ATOM    546  CB  SER A 113       2.309  -8.543  -0.289  1.00 26.12           C  
ATOM    547  OG  SER A 113       2.095  -8.723  -1.684  1.00 24.03           O  
ATOM    548  N   ASP A 114       1.325  -9.938   2.940  1.00 25.27           N  
ATOM    549  CA  ASP A 114       1.781 -10.060   4.323  1.00 23.49           C  
ATOM    550  C   ASP A 114       2.744 -11.234   4.492  1.00 26.06           C  
ATOM    551  O   ASP A 114       3.614 -11.212   5.372  1.00 25.48           O  
ATOM    552  CB  ASP A 114       0.535 -10.233   5.191  1.00 26.80           C  
ATOM    553  CG  ASP A 114       0.768  -9.996   6.642  1.00 32.43           C  
ATOM    554  OD1 ASP A 114       1.683  -9.229   7.017  1.00 34.46           O  
ATOM    555  OD2 ASP A 114       0.006 -10.604   7.422  1.00 38.18           O1-
ATOM    556  N   GLY A 115       2.595 -12.268   3.667  1.00 26.58           N  
ATOM    557  CA  GLY A 115       3.427 -13.454   3.774  1.00 25.93           C  
ATOM    558  C   GLY A 115       3.149 -14.321   4.979  1.00 27.83           C  
ATOM    559  O   GLY A 115       4.072 -14.936   5.521  1.00 28.09           O  
ATOM    560  N   THR A 116       1.905 -14.377   5.433  1.00 29.11           N  
ATOM    561  CA  THR A 116       1.529 -15.230   6.549  1.00 28.29           C  
ATOM    562  C   THR A 116       0.495 -16.247   6.097  1.00 30.67           C  
ATOM    563  O   THR A 116      -0.312 -15.977   5.203  1.00 25.65           O  
ATOM    564  CB  THR A 116       0.964 -14.416   7.726  1.00 31.50           C  
ATOM    565  CG2 THR A 116       1.962 -13.361   8.165  1.00 25.45           C  
ATOM    566  OG1 THR A 116      -0.269 -13.785   7.338  1.00 31.15           O  
ATOM    567  N   LYS A 117       0.552 -17.432   6.715  1.00 27.44           N  
ATOM    568  CA  LYS A 117      -0.478 -18.449   6.516  1.00 33.85           C  
ATOM    569  C   LYS A 117      -1.855 -17.930   6.925  1.00 29.94           C  
ATOM    570  O   LYS A 117      -2.854 -18.202   6.256  1.00 26.60           O  
ATOM    571  CB  LYS A 117      -0.105 -19.706   7.314  1.00 33.53           C  
ATOM    572  CG  LYS A 117      -1.012 -20.919   7.116  1.00 43.26           C  
ATOM    573  CD  LYS A 117      -0.217 -22.154   6.677  1.00 40.98           C  
ATOM    574  CE  LYS A 117       0.098 -23.093   7.828  1.00 39.73           C  
ATOM    575  NZ  LYS A 117       1.068 -24.154   7.397  1.00 37.32           N1+
ATOM    576  N   GLN A 118      -1.918 -17.166   8.019  1.00 34.55           N  
ATOM    577  CA  GLN A 118      -3.195 -16.692   8.544  1.00 34.18           C  
ATOM    578  C   GLN A 118      -3.968 -15.874   7.515  1.00 35.82           C  
ATOM    579  O   GLN A 118      -5.201 -15.881   7.522  1.00 36.44           O  
ATOM    580  CB  GLN A 118      -2.957 -15.860   9.808  1.00 35.51           C  
ATOM    581  CG  GLN A 118      -2.447 -16.658  10.993  1.00 43.69           C  
ATOM    582  CD  GLN A 118      -0.941 -16.594  11.153  1.00 42.32           C  
ATOM    583  NE2 GLN A 118      -0.487 -16.478  12.395  1.00 51.47           N  
ATOM    584  OE1 GLN A 118      -0.189 -16.678  10.179  1.00 40.80           O  
ATOM    585  N   ASN A 119      -3.272 -15.162   6.628  1.00 33.88           N  
ATOM    586  CA  ASN A 119      -3.924 -14.395   5.573  1.00 33.15           C  
ATOM    587  C   ASN A 119      -3.811 -15.066   4.209  1.00 41.05           C  
ATOM    588  O   ASN A 119      -4.036 -14.413   3.188  1.00 34.37           O  
ATOM    589  CB  ASN A 119      -3.348 -12.981   5.516  1.00 32.22           C  
ATOM    590  CG  ASN A 119      -3.743 -12.152   6.731  1.00 44.46           C  
ATOM    591  ND2 ASN A 119      -2.745 -11.613   7.427  1.00 43.65           N  
ATOM    592  OD1 ASN A 119      -4.932 -12.012   7.050  1.00 42.15           O  
ATOM    593  N   LYS A 120      -3.458 -16.359   4.177  1.00 34.24           N  
ATOM    594  CA  LYS A 120      -3.318 -17.138   2.942  1.00 34.04           C  
ATOM    595  C   LYS A 120      -2.418 -16.447   1.917  1.00 35.06           C  
ATOM    596  O   LYS A 120      -2.683 -16.472   0.710  1.00 33.67           O  
ATOM    597  CB  LYS A 120      -4.684 -17.478   2.340  1.00 44.49           C  
ATOM    598  CG  LYS A 120      -5.589 -18.261   3.293  1.00 43.85           C  
ATOM    599  CD  LYS A 120      -7.073 -18.019   3.020  1.00 52.67           C  
ATOM    600  CE  LYS A 120      -7.927 -19.124   3.650  1.00 60.73           C  
ATOM    601  NZ  LYS A 120      -8.859 -19.784   2.670  1.00 56.80           N1+
ATOM    602  N   SER A 121      -1.324 -15.849   2.395  1.00 27.67           N  
ATOM    603  CA  SER A 121      -0.297 -15.306   1.516  1.00 28.16           C  
ATOM    604  C   SER A 121       0.994 -16.101   1.613  1.00 26.67           C  
ATOM    605  O   SER A 121       2.078 -15.567   1.348  1.00 28.55           O  
ATOM    606  CB  SER A 121      -0.044 -13.819   1.808  1.00 27.63           C  
ATOM    607  OG  SER A 121       0.153 -13.585   3.189  1.00 34.18           O  
ATOM    608  N   HIS A 122       0.903 -17.363   2.004  1.00 22.67           N  
ATOM    609  CA  HIS A 122       2.038 -18.271   1.922  1.00 26.06           C  
ATOM    610  C   HIS A 122       2.042 -18.958   0.561  1.00 28.44           C  
ATOM    611  O   HIS A 122       1.075 -18.884  -0.198  1.00 27.21           O  
ATOM    612  CB  HIS A 122       1.976 -19.306   3.036  1.00 23.75           C  
ATOM    613  CG  HIS A 122       0.752 -20.164   3.001  1.00 32.69           C  
ATOM    614  CD2 HIS A 122       0.607 -21.513   3.010  1.00 34.25           C  
ATOM    615  ND1 HIS A 122      -0.524 -19.644   2.988  1.00 31.72           N  
ATOM    616  CE1 HIS A 122      -1.401 -20.634   2.985  1.00 36.64           C  
ATOM    617  NE2 HIS A 122      -0.739 -21.779   3.001  1.00 37.50           N  
ATOM    618  N   VAL A 123       3.145 -19.635   0.255  1.00 22.23           N  
ATOM    619  CA  VAL A 123       3.345 -20.280  -1.037  1.00 23.96           C  
ATOM    620  C   VAL A 123       3.487 -21.779  -0.809  1.00 27.18           C  
ATOM    621  O   VAL A 123       4.415 -22.219  -0.113  1.00 26.56           O  
ATOM    622  CB  VAL A 123       4.576 -19.724  -1.769  1.00 25.30           C  
ATOM    623  CG1 VAL A 123       4.735 -20.399  -3.135  1.00 23.41           C  
ATOM    624  CG2 VAL A 123       4.478 -18.193  -1.909  1.00 26.71           C  
ATOM    625  N  AGLU A 124       2.572 -22.553  -1.406  0.61 26.10           N  
ATOM    626  N  BGLU A 124       2.566 -22.557  -1.374  0.39 26.13           N  
ATOM    627  CA AGLU A 124       2.573 -24.005  -1.284  0.61 27.35           C  
ATOM    628  CA BGLU A 124       2.599 -24.001  -1.186  0.39 27.34           C  
ATOM    629  C  AGLU A 124       3.842 -24.586  -1.908  0.61 27.49           C  
ATOM    630  C  BGLU A 124       3.812 -24.596  -1.905  0.39 27.49           C  
ATOM    631  O  AGLU A 124       4.508 -23.920  -2.705  0.61 26.36           O  
ATOM    632  O  BGLU A 124       4.416 -23.944  -2.762  0.39 26.40           O  
ATOM    633  CB AGLU A 124       1.321 -24.587  -1.959  0.61 28.17           C  
ATOM    634  CB BGLU A 124       1.295 -24.627  -1.686  0.39 28.39           C  
ATOM    635  CG AGLU A 124       1.395 -24.699  -3.481  0.61 26.72           C  
ATOM    636  CG BGLU A 124       0.106 -24.464  -0.723  0.39 30.62           C  
ATOM    637  CD AGLU A 124       0.961 -23.428  -4.196  0.61 27.41           C  
ATOM    638  CD BGLU A 124       0.346 -25.077   0.661  0.39 28.31           C  
ATOM    639  OE1AGLU A 124       0.760 -22.389  -3.522  0.61 27.33           O  
ATOM    640  OE1BGLU A 124       0.510 -26.310   0.757  0.39 30.03           O  
ATOM    641  OE2AGLU A 124       0.824 -23.472  -5.438  0.61 27.73           O1-
ATOM    642  OE2BGLU A 124       0.359 -24.325   1.655  0.39 29.01           O1-
ATOM    643  N   PRO A 125       4.206 -25.824  -1.551  1.00 28.26           N  
ATOM    644  CA  PRO A 125       5.385 -26.439  -2.183  1.00 29.46           C  
ATOM    645  C   PRO A 125       5.264 -26.454  -3.697  1.00 32.08           C  
ATOM    646  O   PRO A 125       4.196 -26.726  -4.247  1.00 28.36           O  
ATOM    647  CB  PRO A 125       5.393 -27.860  -1.607  1.00 30.27           C  
ATOM    648  CG  PRO A 125       4.690 -27.737  -0.303  1.00 31.73           C  
ATOM    649  CD  PRO A 125       3.632 -26.689  -0.499  1.00 31.06           C  
ATOM    650  N   GLY A 126       6.358 -26.113  -4.373  1.00 26.03           N  
ATOM    651  CA  GLY A 126       6.320 -25.988  -5.817  1.00 29.41           C  
ATOM    652  C   GLY A 126       5.527 -24.810  -6.351  1.00 29.30           C  
ATOM    653  O   GLY A 126       5.498 -24.603  -7.570  1.00 29.02           O  
ATOM    654  N   GLY A 127       4.874 -24.036  -5.493  1.00 28.01           N  
ATOM    655  CA  GLY A 127       4.032 -22.959  -5.968  1.00 29.61           C  
ATOM    656  C   GLY A 127       4.798 -21.689  -6.311  1.00 27.30           C  
ATOM    657  O   GLY A 127       6.000 -21.550  -6.078  1.00 28.27           O  
ATOM    658  N   THR A 128       4.067 -20.733  -6.876  1.00 25.35           N  
ATOM    659  CA  THR A 128       4.602 -19.425  -7.220  1.00 25.64           C  
ATOM    660  C   THR A 128       3.626 -18.359  -6.747  1.00 24.43           C  
ATOM    661  O   THR A 128       2.426 -18.608  -6.641  1.00 29.11           O  
ATOM    662  CB  THR A 128       4.840 -19.266  -8.735  1.00 27.33           C  
ATOM    663  CG2 THR A 128       5.726 -20.389  -9.273  1.00 29.90           C  
ATOM    664  OG1 THR A 128       3.586 -19.306  -9.418  1.00 39.17           O  
ATOM    665  N   ARG A 129       4.157 -17.176  -6.446  1.00 31.11           N  
ATOM    666  CA  ARG A 129       3.350 -16.034  -6.041  1.00 27.95           C  
ATOM    667  C   ARG A 129       4.135 -14.770  -6.336  1.00 26.02           C  
ATOM    668  O   ARG A 129       5.369 -14.762  -6.285  1.00 28.73           O  
ATOM    669  CB  ARG A 129       2.989 -16.089  -4.548  1.00 29.63           C  
ATOM    670  CG  ARG A 129       1.913 -15.102  -4.114  1.00 28.44           C  
ATOM    671  CD  ARG A 129       1.625 -15.225  -2.624  1.00 24.97           C  
ATOM    672  NE  ARG A 129       0.630 -14.250  -2.169  1.00 26.17           N  
ATOM    673  CZ  ARG A 129      -0.674 -14.495  -2.073  1.00 29.88           C  
ATOM    674  NH1 ARG A 129      -1.166 -15.685  -2.418  1.00 29.37           N1+
ATOM    675  NH2 ARG A 129      -1.489 -13.549  -1.632  1.00 24.90           N  
ATOM    676  N   THR A 130       3.416 -13.700  -6.640  1.00 22.26           N  
ATOM    677  CA  THR A 130       4.034 -12.399  -6.813  1.00 26.45           C  
ATOM    678  C   THR A 130       3.715 -11.561  -5.584  1.00 27.52           C  
ATOM    679  O   THR A 130       2.546 -11.276  -5.311  1.00 25.20           O  
ATOM    680  CB  THR A 130       3.562 -11.731  -8.098  1.00 30.47           C  
ATOM    681  CG2 THR A 130       4.201 -10.362  -8.226  1.00 27.87           C  
ATOM    682  OG1 THR A 130       3.982 -12.539  -9.201  1.00 30.38           O  
ATOM    683  N   TYR A 131       4.749 -11.223  -4.813  1.00 22.71           N  
ATOM    684  CA  TYR A 131       4.623 -10.295  -3.703  1.00 24.38           C  
ATOM    685  C   TYR A 131       4.927  -8.881  -4.201  1.00 28.15           C  
ATOM    686  O   TYR A 131       5.793  -8.689  -5.056  1.00 29.56           O  
ATOM    687  CB  TYR A 131       5.591 -10.668  -2.584  1.00 22.45           C  
ATOM    688  CG  TYR A 131       5.326 -11.971  -1.864  1.00 25.82           C  
ATOM    689  CD1 TYR A 131       4.321 -12.061  -0.907  1.00 23.65           C  
ATOM    690  CD2 TYR A 131       6.118 -13.090  -2.093  1.00 22.19           C  
ATOM    691  CE1 TYR A 131       4.090 -13.233  -0.213  1.00 24.09           C  
ATOM    692  CE2 TYR A 131       5.899 -14.273  -1.402  1.00 18.71           C  
ATOM    693  CZ  TYR A 131       4.881 -14.333  -0.456  1.00 24.20           C  
ATOM    694  OH  TYR A 131       4.628 -15.494   0.249  1.00 22.79           O  
ATOM    695  N   THR A 132       4.219  -7.892  -3.671  1.00 25.50           N  
ATOM    696  CA  THR A 132       4.450  -6.503  -4.045  1.00 26.75           C  
ATOM    697  C   THR A 132       4.812  -5.699  -2.803  1.00 29.18           C  
ATOM    698  O   THR A 132       4.073  -5.713  -1.811  1.00 24.43           O  
ATOM    699  CB  THR A 132       3.226  -5.927  -4.758  1.00 27.02           C  
ATOM    700  CG2 THR A 132       3.411  -4.453  -5.062  1.00 27.46           C  
ATOM    701  OG1 THR A 132       3.056  -6.638  -5.993  1.00 27.48           O  
ATOM    702  N   TRP A 133       5.978  -5.054  -2.849  1.00 23.82           N  
ATOM    703  CA  TRP A 133       6.439  -4.107  -1.847  1.00 26.05           C  
ATOM    704  C   TRP A 133       6.438  -2.719  -2.472  1.00 29.49           C  
ATOM    705  O   TRP A 133       6.900  -2.547  -3.604  1.00 27.74           O  
ATOM    706  CB  TRP A 133       7.863  -4.433  -1.359  1.00 21.61           C  
ATOM    707  CG  TRP A 133       8.071  -5.841  -0.759  1.00 23.25           C  
ATOM    708  CD1 TRP A 133       7.109  -6.706  -0.309  1.00 24.46           C  
ATOM    709  CD2 TRP A 133       9.330  -6.502  -0.551  1.00 21.61           C  
ATOM    710  CE2 TRP A 133       9.057  -7.765   0.028  1.00 24.53           C  
ATOM    711  CE3 TRP A 133      10.661  -6.148  -0.794  1.00 30.40           C  
ATOM    712  NE1 TRP A 133       7.701  -7.865   0.173  1.00 21.91           N  
ATOM    713  CZ2 TRP A 133      10.072  -8.673   0.366  1.00 22.43           C  
ATOM    714  CZ3 TRP A 133      11.665  -7.050  -0.460  1.00 28.49           C  
ATOM    715  CH2 TRP A 133      11.364  -8.298   0.114  1.00 22.76           C  
ATOM    716  N   ARG A 134       5.927  -1.732  -1.739  1.00 27.44           N  
ATOM    717  CA  ARG A 134       5.951  -0.340  -2.170  1.00 27.40           C  
ATOM    718  C   ARG A 134       6.667   0.490  -1.115  1.00 28.83           C  
ATOM    719  O   ARG A 134       6.863   0.039   0.020  1.00 26.04           O  
ATOM    720  CB  ARG A 134       4.529   0.204  -2.406  1.00 25.37           C  
ATOM    721  CG  ARG A 134       3.848  -0.396  -3.648  1.00 29.86           C  
ATOM    722  CD  ARG A 134       2.365  -0.016  -3.715  1.00 35.00           C  
ATOM    723  NE  ARG A 134       1.598  -0.689  -2.669  1.00 46.32           N  
ATOM    724  CZ  ARG A 134       1.170  -0.104  -1.548  1.00 43.49           C  
ATOM    725  NH1 ARG A 134       1.427   1.183  -1.318  1.00 39.83           N1+
ATOM    726  NH2 ARG A 134       0.483  -0.811  -0.653  1.00 39.66           N  
ATOM    727  N   THR A 135       7.065   1.706  -1.500  1.00 23.19           N  
ATOM    728  CA  THR A 135       7.787   2.606  -0.607  1.00 29.03           C  
ATOM    729  C   THR A 135       7.370   4.035  -0.908  1.00 31.01           C  
ATOM    730  O   THR A 135       7.019   4.363  -2.043  1.00 28.19           O  
ATOM    731  CB  THR A 135       9.319   2.512  -0.729  1.00 25.13           C  
ATOM    732  CG2 THR A 135       9.854   1.103  -0.361  1.00 24.80           C  
ATOM    733  OG1 THR A 135       9.738   2.891  -2.050  1.00 24.00           O  
ATOM    734  N   HIS A 136       7.438   4.897   0.106  1.00 26.51           N  
ATOM    735  CA  HIS A 136       6.963   6.259  -0.063  1.00 28.68           C  
ATOM    736  C   HIS A 136       7.957   7.257   0.512  1.00 28.70           C  
ATOM    737  O   HIS A 136       8.731   6.951   1.426  1.00 25.07           O  
ATOM    738  CB  HIS A 136       5.591   6.435   0.581  1.00 27.13           C  
ATOM    739  CG  HIS A 136       5.593   6.214   2.055  1.00 27.03           C  
ATOM    740  CD2 HIS A 136       5.720   7.084   3.087  1.00 30.22           C  
ATOM    741  ND1 HIS A 136       5.482   4.960   2.618  1.00 26.96           N  
ATOM    742  CE1 HIS A 136       5.537   5.068   3.934  1.00 27.48           C  
ATOM    743  NE2 HIS A 136       5.674   6.347   4.245  1.00 31.50           N  
ATOM    744  N   GLU A 137       7.923   8.459  -0.041  1.00 28.95           N  
ATOM    745  CA  GLU A 137       8.747   9.562   0.417  1.00 25.37           C  
ATOM    746  C   GLU A 137       8.078  10.249   1.606  1.00 25.43           C  
ATOM    747  O   GLU A 137       6.854  10.188   1.753  1.00 25.15           O  
ATOM    748  CB  GLU A 137       8.956  10.562  -0.726  1.00 30.75           C  
ATOM    749  CG  GLU A 137       9.665   9.965  -1.935  1.00 31.39           C  
ATOM    750  CD  GLU A 137       9.610  10.863  -3.180  1.00 38.72           C  
ATOM    751  OE1 GLU A 137       8.526  10.998  -3.788  1.00 38.63           O  
ATOM    752  OE2 GLU A 137      10.658  11.427  -3.553  1.00 38.33           O1-
ATOM    753  N   PRO A 138       8.850  10.895   2.480  1.00 25.35           N  
ATOM    754  CA  PRO A 138       8.234  11.659   3.573  1.00 29.95           C  
ATOM    755  C   PRO A 138       7.456  12.847   3.027  1.00 29.57           C  
ATOM    756  O   PRO A 138       7.732  13.363   1.940  1.00 26.06           O  
ATOM    757  CB  PRO A 138       9.425  12.140   4.420  1.00 25.11           C  
ATOM    758  CG  PRO A 138      10.643  11.505   3.835  1.00 28.77           C  
ATOM    759  CD  PRO A 138      10.312  11.087   2.432  1.00 25.34           C  
ATOM    760  N   GLY A 139       6.485  13.287   3.818  1.00 28.59           N  
ATOM    761  CA  GLY A 139       5.716  14.475   3.493  1.00 33.42           C  
ATOM    762  C   GLY A 139       4.793  14.805   4.643  1.00 33.29           C  
ATOM    763  O   GLY A 139       4.759  14.108   5.659  1.00 29.21           O  
ATOM    764  N   ARG A 140       4.030  15.878   4.465  1.00 34.66           N  
ATOM    765  CA  ARG A 140       3.115  16.374   5.483  1.00 38.91           C  
ATOM    766  C   ARG A 140       1.692  15.876   5.219  1.00 38.99           C  
ATOM    767  O   ARG A 140       1.239  15.820   4.073  1.00 38.50           O  
ATOM    768  CB  ARG A 140       3.159  17.908   5.511  1.00 40.08           C  
ATOM    769  CG  ARG A 140       2.166  18.581   6.457  1.00 45.44           C  
ATOM    770  CD  ARG A 140       2.819  19.062   7.752  1.00 47.09           C  
ATOM    771  NE  ARG A 140       4.080  19.777   7.534  1.00 37.47           N  
ATOM    772  CZ  ARG A 140       5.039  19.867   8.451  1.00 35.98           C  
ATOM    773  NH1 ARG A 140       6.162  20.514   8.177  1.00 40.49           N1+
ATOM    774  NH2 ARG A 140       4.875  19.311   9.652  1.00 38.98           N  
ATOM    775  N   ARG A 141       0.998  15.483   6.284  1.00 39.81           N  
ATOM    776  CA  ARG A 141      -0.408  15.114   6.168  1.00 35.25           C  
ATOM    777  C   ARG A 141      -1.296  16.359   6.257  1.00 39.65           C  
ATOM    778  O   ARG A 141      -0.884  17.422   6.738  1.00 34.88           O  
ATOM    779  CB  ARG A 141      -0.809  14.129   7.269  1.00 35.76           C  
ATOM    780  CG  ARG A 141      -0.144  12.764   7.194  1.00 32.53           C  
ATOM    781  CD  ARG A 141      -0.649  11.861   8.297  1.00 36.22           C  
ATOM    782  NE  ARG A 141       0.180  10.669   8.448  1.00 35.47           N  
ATOM    783  CZ  ARG A 141       1.167  10.535   9.328  1.00 29.92           C  
ATOM    784  NH1 ARG A 141       1.474  11.513  10.168  1.00 36.81           N1+
ATOM    785  NH2 ARG A 141       1.852   9.403   9.370  1.00 34.45           N  
ATOM    786  N   ALA A 142      -2.544  16.210   5.812  1.00 35.20           N  
ATOM    787  CA  ALA A 142      -3.491  17.309   5.967  1.00 36.17           C  
ATOM    788  C   ALA A 142      -3.723  17.637   7.436  1.00 40.37           C  
ATOM    789  O   ALA A 142      -3.913  18.807   7.784  1.00 37.56           O  
ATOM    790  CB  ALA A 142      -4.812  16.981   5.271  1.00 35.69           C  
ATOM    791  N   ASP A 143      -3.684  16.634   8.322  1.00 41.46           N  
ATOM    792  CA  ASP A 143      -3.886  16.946   9.736  1.00 40.27           C  
ATOM    793  C   ASP A 143      -2.713  17.703  10.350  1.00 40.48           C  
ATOM    794  O   ASP A 143      -2.764  18.022  11.544  1.00 42.65           O  
ATOM    795  CB  ASP A 143      -4.198  15.670  10.541  1.00 44.08           C  
ATOM    796  CG  ASP A 143      -3.052  14.649  10.558  1.00 45.19           C  
ATOM    797  OD1 ASP A 143      -1.875  14.997  10.278  1.00 43.03           O  
ATOM    798  OD2 ASP A 143      -3.349  13.470  10.877  1.00 41.50           O1-
ATOM    799  N   GLY A 144      -1.677  18.017   9.568  1.00 38.81           N  
ATOM    800  CA  GLY A 144      -0.555  18.797  10.038  1.00 41.28           C  
ATOM    801  C   GLY A 144       0.665  18.001  10.451  1.00 39.39           C  
ATOM    802  O   GLY A 144       1.728  18.603  10.661  1.00 40.83           O  
ATOM    803  N   THR A 145       0.562  16.679  10.578  1.00 36.53           N  
ATOM    804  CA  THR A 145       1.687  15.915  11.103  1.00 39.96           C  
ATOM    805  C   THR A 145       2.567  15.382   9.973  1.00 32.88           C  
ATOM    806  O   THR A 145       2.196  15.369   8.798  1.00 30.29           O  
ATOM    807  CB  THR A 145       1.201  14.759  11.983  1.00 40.54           C  
ATOM    808  CG2 THR A 145       0.601  15.282  13.288  1.00 39.77           C  
ATOM    809  OG1 THR A 145       0.216  14.003  11.274  1.00 37.61           O  
ATOM    810  N   TRP A 146       3.748  14.919  10.348  1.00 32.00           N  
ATOM    811  CA  TRP A 146       4.721  14.446   9.378  1.00 35.00           C  
ATOM    812  C   TRP A 146       4.570  12.942   9.173  1.00 33.92           C  
ATOM    813  O   TRP A 146       4.588  12.172  10.141  1.00 31.53           O  
ATOM    814  CB  TRP A 146       6.137  14.784   9.844  1.00 31.57           C  
ATOM    815  CG  TRP A 146       7.163  14.632   8.784  1.00 28.39           C  
ATOM    816  CD1 TRP A 146       8.105  13.651   8.693  1.00 30.58           C  
ATOM    817  CD2 TRP A 146       7.361  15.490   7.658  1.00 30.89           C  
ATOM    818  CE2 TRP A 146       8.457  14.978   6.932  1.00 32.11           C  
ATOM    819  CE3 TRP A 146       6.727  16.646   7.197  1.00 32.08           C  
ATOM    820  NE1 TRP A 146       8.891  13.852   7.584  1.00 33.55           N  
ATOM    821  CZ2 TRP A 146       8.926  15.573   5.763  1.00 29.48           C  
ATOM    822  CZ3 TRP A 146       7.190  17.234   6.031  1.00 35.17           C  
ATOM    823  CH2 TRP A 146       8.277  16.696   5.329  1.00 34.81           C  
ATOM    824  N   ARG A 147       4.408  12.533   7.915  1.00 30.33           N  
ATOM    825  CA  ARG A 147       4.392  11.118   7.562  1.00 30.06           C  
ATOM    826  C   ARG A 147       5.816  10.711   7.233  1.00 28.06           C  
ATOM    827  O   ARG A 147       6.371  11.144   6.218  1.00 29.34           O  
ATOM    828  CB  ARG A 147       3.461  10.821   6.389  1.00 37.57           C  
ATOM    829  CG  ARG A 147       3.429   9.324   5.979  1.00 26.83           C  
ATOM    830  CD  ARG A 147       2.757   9.135   4.624  1.00 32.20           C  
ATOM    831  NE  ARG A 147       2.601   7.728   4.237  1.00 28.05           N  
ATOM    832  CZ  ARG A 147       2.192   7.322   3.038  1.00 29.17           C  
ATOM    833  NH1 ARG A 147       1.885   8.210   2.100  1.00 34.50           N1+
ATOM    834  NH2 ARG A 147       2.077   6.027   2.769  1.00 25.79           N  
ATOM    835  N   ALA A 148       6.399   9.881   8.098  1.00 27.12           N  
ATOM    836  CA  ALA A 148       7.747   9.371   7.887  1.00 28.13           C  
ATOM    837  C   ALA A 148       7.811   8.546   6.608  1.00 26.34           C  
ATOM    838  O   ALA A 148       6.904   7.764   6.315  1.00 32.09           O  
ATOM    839  CB  ALA A 148       8.163   8.510   9.083  1.00 25.01           C  
ATOM    840  N   GLY A 149       8.890   8.716   5.851  1.00 27.90           N  
ATOM    841  CA  GLY A 149       9.121   7.915   4.665  1.00 24.02           C  
ATOM    842  C   GLY A 149       9.523   6.491   5.026  1.00 26.41           C  
ATOM    843  O   GLY A 149       9.720   6.139   6.187  1.00 26.54           O  
ATOM    844  N   SER A 150       9.641   5.657   3.988  1.00 25.68           N  
ATOM    845  CA  SER A 150      10.062   4.271   4.141  1.00 24.65           C  
ATOM    846  C   SER A 150      11.567   4.077   4.320  1.00 26.10           C  
ATOM    847  O   SER A 150      11.986   2.946   4.584  1.00 22.74           O  
ATOM    848  CB  SER A 150       9.638   3.444   2.920  1.00 23.15           C  
ATOM    849  OG  SER A 150       8.323   3.736   2.495  1.00 27.73           O  
ATOM    850  N   ALA A 151      12.397   5.105   4.133  1.00 23.97           N  
ATOM    851  CA  ALA A 151      13.836   4.871   4.108  1.00 24.46           C  
ATOM    852  C   ALA A 151      14.309   4.243   5.413  1.00 25.31           C  
ATOM    853  O   ALA A 151      13.860   4.627   6.497  1.00 23.04           O  
ATOM    854  CB  ALA A 151      14.602   6.173   3.864  1.00 28.29           C  
ATOM    855  N   GLY A 152      15.221   3.286   5.302  1.00 23.06           N  
ATOM    856  CA  GLY A 152      15.792   2.650   6.473  1.00 23.56           C  
ATOM    857  C   GLY A 152      16.532   1.381   6.107  1.00 24.43           C  
ATOM    858  O   GLY A 152      16.581   0.971   4.946  1.00 26.28           O  
ATOM    859  N   TYR A 153      17.122   0.771   7.142  1.00 22.56           N  
ATOM    860  CA  TYR A 153      17.746  -0.545   7.055  1.00 23.07           C  
ATOM    861  C   TYR A 153      16.726  -1.565   7.550  1.00 21.81           C  
ATOM    862  O   TYR A 153      16.454  -1.638   8.750  1.00 23.94           O  
ATOM    863  CB  TYR A 153      19.025  -0.580   7.892  1.00 19.02           C  
ATOM    864  CG  TYR A 153      20.125   0.281   7.339  1.00 21.63           C  
ATOM    865  CD1 TYR A 153      20.924  -0.180   6.306  1.00 23.75           C  
ATOM    866  CD2 TYR A 153      20.376   1.549   7.850  1.00 24.54           C  
ATOM    867  CE1 TYR A 153      21.942   0.585   5.797  1.00 24.77           C  
ATOM    868  CE2 TYR A 153      21.412   2.340   7.335  1.00 26.92           C  
ATOM    869  CZ  TYR A 153      22.178   1.845   6.298  1.00 28.95           C  
ATOM    870  OH  TYR A 153      23.194   2.582   5.738  1.00 26.82           O  
ATOM    871  N   TRP A 154      16.127  -2.315   6.624  1.00 22.68           N  
ATOM    872  CA  TRP A 154      15.071  -3.278   6.907  1.00 22.60           C  
ATOM    873  C   TRP A 154      15.528  -4.687   6.516  1.00 22.44           C  
ATOM    874  O   TRP A 154      16.711  -4.930   6.287  1.00 22.58           O  
ATOM    875  CB  TRP A 154      13.785  -2.899   6.168  1.00 23.73           C  
ATOM    876  CG  TRP A 154      13.311  -1.508   6.454  1.00 22.69           C  
ATOM    877  CD1 TRP A 154      13.419  -0.410   5.633  1.00 23.31           C  
ATOM    878  CD2 TRP A 154      12.649  -1.060   7.636  1.00 23.59           C  
ATOM    879  CE2 TRP A 154      12.380   0.318   7.472  1.00 24.59           C  
ATOM    880  CE3 TRP A 154      12.264  -1.683   8.823  1.00 20.51           C  
ATOM    881  NE1 TRP A 154      12.853   0.693   6.240  1.00 25.55           N  
ATOM    882  CZ2 TRP A 154      11.733   1.067   8.446  1.00 23.42           C  
ATOM    883  CZ3 TRP A 154      11.609  -0.930   9.788  1.00 22.09           C  
ATOM    884  CH2 TRP A 154      11.349   0.424   9.589  1.00 26.60           C  
ATOM    885  N   HIS A 155      14.577  -5.617   6.450  1.00 21.97           N  
ATOM    886  CA  HIS A 155      14.902  -7.021   6.239  1.00 22.91           C  
ATOM    887  C   HIS A 155      13.625  -7.792   5.920  1.00 23.82           C  
ATOM    888  O   HIS A 155      12.512  -7.338   6.208  1.00 22.25           O  
ATOM    889  CB  HIS A 155      15.628  -7.620   7.452  1.00 22.03           C  
ATOM    890  CG  HIS A 155      14.791  -7.708   8.697  1.00 19.15           C  
ATOM    891  CD2 HIS A 155      14.418  -6.761   9.592  1.00 17.41           C  
ATOM    892  ND1 HIS A 155      14.284  -8.901   9.165  1.00 19.04           N  
ATOM    893  CE1 HIS A 155      13.603  -8.681  10.279  1.00 20.85           C  
ATOM    894  NE2 HIS A 155      13.684  -7.392  10.570  1.00 21.21           N  
ATOM    895  N   TYR A 156      13.805  -8.947   5.269  1.00 18.78           N  
ATOM    896  CA  TYR A 156      12.723  -9.855   4.925  1.00 21.33           C  
ATOM    897  C   TYR A 156      13.047 -11.246   5.454  1.00 21.70           C  
ATOM    898  O   TYR A 156      14.219 -11.620   5.585  1.00 21.17           O  
ATOM    899  CB  TYR A 156      12.507  -9.932   3.396  1.00 19.03           C  
ATOM    900  CG  TYR A 156      13.737 -10.382   2.618  1.00 22.05           C  
ATOM    901  CD1 TYR A 156      14.038 -11.738   2.456  1.00 20.85           C  
ATOM    902  CD2 TYR A 156      14.588  -9.450   2.028  1.00 21.35           C  
ATOM    903  CE1 TYR A 156      15.170 -12.147   1.736  1.00 22.98           C  
ATOM    904  CE2 TYR A 156      15.701  -9.837   1.319  1.00 22.23           C  
ATOM    905  CZ  TYR A 156      15.996 -11.183   1.167  1.00 25.28           C  
ATOM    906  OH  TYR A 156      17.129 -11.549   0.456  1.00 25.83           O  
ATOM    907  N   HIS A 157      12.005 -12.034   5.715  1.00 22.09           N  
ATOM    908  CA  HIS A 157      12.240 -13.404   6.164  1.00 21.28           C  
ATOM    909  C   HIS A 157      10.963 -14.227   6.025  1.00 21.78           C  
ATOM    910  O   HIS A 157       9.883 -13.708   5.742  1.00 21.22           O  
ATOM    911  CB  HIS A 157      12.743 -13.436   7.603  1.00 22.37           C  
ATOM    912  CG  HIS A 157      11.795 -12.829   8.584  1.00 21.22           C  
ATOM    913  CD2 HIS A 157      11.706 -11.569   9.077  1.00 23.71           C  
ATOM    914  ND1 HIS A 157      10.795 -13.555   9.197  1.00 25.53           N  
ATOM    915  CE1 HIS A 157      10.123 -12.761  10.013  1.00 27.09           C  
ATOM    916  NE2 HIS A 157      10.662 -11.553   9.963  1.00 24.06           N  
ATOM    917  N   ASP A 158      11.110 -15.527   6.244  1.00 20.88           N  
ATOM    918  CA  ASP A 158      10.000 -16.453   6.157  1.00 23.82           C  
ATOM    919  C   ASP A 158       9.121 -16.345   7.393  1.00 20.93           C  
ATOM    920  O   ASP A 158       9.593 -16.052   8.492  1.00 24.55           O  
ATOM    921  CB  ASP A 158      10.486 -17.896   6.015  1.00 18.32           C  
ATOM    922  CG  ASP A 158       9.382 -18.891   6.334  1.00 26.66           C  
ATOM    923  OD1 ASP A 158       8.395 -18.940   5.552  1.00 24.50           O  
ATOM    924  OD2 ASP A 158       9.463 -19.559   7.393  1.00 23.05           O1-
ATOM    925  N   HIS A 159       7.836 -16.641   7.213  1.00 24.56           N  
ATOM    926  CA  HIS A 159       6.866 -16.541   8.293  1.00 22.77           C  
ATOM    927  C   HIS A 159       6.077 -17.822   8.548  1.00 27.40           C  
ATOM    928  O   HIS A 159       5.173 -17.807   9.392  1.00 26.27           O  
ATOM    929  CB  HIS A 159       5.889 -15.393   7.999  1.00 23.96           C  
ATOM    930  CG  HIS A 159       5.447 -14.620   9.207  1.00 26.37           C  
ATOM    931  CD2 HIS A 159       5.633 -13.320   9.546  1.00 26.87           C  
ATOM    932  ND1 HIS A 159       4.673 -15.168  10.209  1.00 26.77           N  
ATOM    933  CE1 HIS A 159       4.424 -14.245  11.125  1.00 26.69           C  
ATOM    934  NE2 HIS A 159       4.989 -13.113  10.742  1.00 20.01           N  
ATOM    935  N  AVAL A 160       6.399 -18.934   7.884  0.40 24.79           N  
ATOM    936  N  BVAL A 160       6.371 -18.923   7.846  0.60 24.79           N  
ATOM    937  CA AVAL A 160       5.533 -20.106   8.008  0.40 24.50           C  
ATOM    938  CA BVAL A 160       5.519 -20.104   7.976  0.60 24.49           C  
ATOM    939  C  AVAL A 160       6.300 -21.414   8.199  0.40 22.52           C  
ATOM    940  C  BVAL A 160       6.294 -21.411   8.161  0.60 22.50           C  
ATOM    941  O  AVAL A 160       5.710 -22.432   8.562  0.40 21.72           O  
ATOM    942  O  BVAL A 160       5.691 -22.439   8.470  0.60 21.67           O  
ATOM    943  CB AVAL A 160       4.596 -20.203   6.790  0.40 25.90           C  
ATOM    944  CB BVAL A 160       4.567 -20.242   6.773  0.60 25.92           C  
ATOM    945  CG1AVAL A 160       5.361 -20.678   5.592  0.40 26.10           C  
ATOM    946  CG1BVAL A 160       3.818 -18.939   6.480  0.60 24.55           C  
ATOM    947  CG2AVAL A 160       3.426 -21.134   7.082  0.40 27.59           C  
ATOM    948  CG2BVAL A 160       5.328 -20.698   5.566  0.60 25.97           C  
ATOM    949  N   VAL A 161       7.610 -21.418   7.970  1.00 21.02           N  
ATOM    950  CA  VAL A 161       8.351 -22.678   8.113  1.00 23.20           C  
ATOM    951  C   VAL A 161       8.509 -23.024   9.594  1.00 23.73           C  
ATOM    952  O   VAL A 161       9.088 -22.250  10.365  1.00 23.90           O  
ATOM    953  CB  VAL A 161       9.717 -22.625   7.420  1.00 23.63           C  
ATOM    954  CG1 VAL A 161      10.540 -23.875   7.799  1.00 23.33           C  
ATOM    955  CG2 VAL A 161       9.550 -22.488   5.914  1.00 21.41           C  
ATOM    956  N   GLY A 162       8.003 -24.195   9.988  1.00 24.81           N  
ATOM    957  CA  GLY A 162       8.168 -24.685  11.348  1.00 26.59           C  
ATOM    958  C   GLY A 162       7.039 -24.253  12.260  1.00 27.27           C  
ATOM    959  O   GLY A 162       6.378 -25.092  12.877  1.00 32.16           O  
ATOM    960  N   THR A 163       6.798 -22.946  12.352  1.00 22.64           N  
ATOM    961  CA  THR A 163       5.659 -22.409  13.087  1.00 29.88           C  
ATOM    962  C   THR A 163       4.991 -21.329  12.251  1.00 27.30           C  
ATOM    963  O   THR A 163       5.499 -20.920  11.207  1.00 30.24           O  
ATOM    964  CB  THR A 163       6.073 -21.792  14.428  1.00 30.24           C  
ATOM    965  CG2 THR A 163       6.973 -22.746  15.241  1.00 25.35           C  
ATOM    966  OG1 THR A 163       6.764 -20.564  14.163  1.00 26.28           O  
ATOM    967  N   GLU A 164       3.871 -20.822  12.760  1.00 25.70           N  
ATOM    968  CA  GLU A 164       3.127 -19.737  12.135  1.00 30.42           C  
ATOM    969  C   GLU A 164       3.851 -18.402  12.221  1.00 29.31           C  
ATOM    970  O   GLU A 164       3.318 -17.399  11.715  1.00 24.10           O  
ATOM    971  CB  GLU A 164       1.731 -19.599  12.766  1.00 30.92           C  
ATOM    972  CG  GLU A 164       0.861 -20.875  12.806  1.00 39.04           C  
ATOM    973  CD  GLU A 164       1.491 -22.060  13.546  0.30 32.42           C  
ATOM    974  OE1 GLU A 164       1.326 -23.203  13.079  0.44 36.04           O  
ATOM    975  OE2 GLU A 164       2.164 -21.857  14.580  0.71 33.91           O1-
ATOM    976  N   HIS A 165       5.035 -18.356  12.843  1.00 23.36           N  
ATOM    977  CA  HIS A 165       5.855 -17.146  12.858  1.00 26.45           C  
ATOM    978  C   HIS A 165       7.227 -17.367  12.241  1.00 25.92           C  
ATOM    979  O   HIS A 165       8.143 -16.561  12.466  1.00 29.86           O  
ATOM    980  CB  HIS A 165       5.966 -16.589  14.278  1.00 25.01           C  
ATOM    981  CG  HIS A 165       4.671 -16.036  14.773  1.00 27.51           C  
ATOM    982  CD2 HIS A 165       4.151 -14.784  14.707  1.00 29.20           C  
ATOM    983  ND1 HIS A 165       3.693 -16.831  15.331  1.00 28.48           N  
ATOM    984  CE1 HIS A 165       2.637 -16.088  15.614  1.00 28.50           C  
ATOM    985  NE2 HIS A 165       2.886 -14.843  15.244  1.00 32.83           N  
ATOM    986  N   GLY A 166       7.383 -18.424  11.449  1.00 22.02           N  
ATOM    987  CA  GLY A 166       8.617 -18.644  10.718  1.00 23.44           C  
ATOM    988  C   GLY A 166       9.808 -19.066  11.560  1.00 22.65           C  
ATOM    989  O   GLY A 166      10.955 -18.862  11.138  1.00 21.06           O  
ATOM    990  N   THR A 167       9.571 -19.689  12.720  1.00 23.41           N  
ATOM    991  CA  THR A 167      10.672 -19.990  13.637  1.00 25.46           C  
ATOM    992  C   THR A 167      11.690 -20.931  13.004  1.00 27.74           C  
ATOM    993  O   THR A 167      12.904 -20.707  13.110  1.00 28.40           O  
ATOM    994  CB  THR A 167      10.137 -20.582  14.944  1.00 22.36           C  
ATOM    995  CG2 THR A 167      11.290 -20.916  15.882  1.00 26.98           C  
ATOM    996  OG1 THR A 167       9.299 -19.620  15.590  1.00 25.02           O  
ATOM    997  N   GLY A 168      11.221 -21.991  12.345  1.00 27.61           N  
ATOM    998  CA  GLY A 168      12.140 -22.866  11.642  1.00 27.56           C  
ATOM    999  C   GLY A 168      12.762 -22.213  10.422  1.00 21.99           C  
ATOM   1000  O   GLY A 168      13.917 -22.487  10.087  1.00 26.69           O  
ATOM   1001  N   GLY A 169      12.013 -21.352   9.736  1.00 25.13           N  
ATOM   1002  CA  GLY A 169      12.525 -20.771   8.503  1.00 21.30           C  
ATOM   1003  C   GLY A 169      13.715 -19.865   8.740  1.00 22.75           C  
ATOM   1004  O   GLY A 169      14.745 -19.983   8.070  1.00 21.67           O  
ATOM   1005  N   ALA A 170      13.587 -18.943   9.702  1.00 26.61           N  
ATOM   1006  CA  ALA A 170      14.705 -18.067  10.047  1.00 26.90           C  
ATOM   1007  C   ALA A 170      15.874 -18.865  10.606  1.00 24.76           C  
ATOM   1008  O   ALA A 170      17.034 -18.598  10.272  1.00 23.57           O  
ATOM   1009  CB  ALA A 170      14.251 -17.004  11.041  1.00 24.43           C  
ATOM   1010  N   ARG A 171      15.594 -19.870  11.400  1.00 25.30           N  
ATOM   1011  CA  ARG A 171      16.641 -20.690  11.936  1.00 25.99           C  
ATOM   1012  C   ARG A 171      17.387 -21.409  10.797  1.00 23.13           C  
ATOM   1013  O   ARG A 171      18.576 -21.523  10.841  1.00 28.32           O  
ATOM   1014  CB  ARG A 171      16.067 -21.676  12.920  1.00 31.06           C  
ATOM   1015  CG  ARG A 171      17.097 -22.423  13.719  1.00 40.46           C  
ATOM   1016  CD  ARG A 171      16.613 -23.792  14.127  1.00 49.51           C  
ATOM   1017  NE  ARG A 171      15.521 -23.803  15.098  1.00 49.08           N  
ATOM   1018  CZ  ARG A 171      15.453 -23.064  16.188  1.00 50.47           C  
ATOM   1019  NH1 ARG A 171      16.399 -22.202  16.477  1.00 48.78           N1+
ATOM   1020  NH2 ARG A 171      14.422 -23.178  16.995  1.00 49.62           N  
ATOM   1021  N   ASN A 172      16.660 -21.857   9.786  1.00 23.36           N  
ATOM   1022  CA  ASN A 172      17.255 -22.555   8.649  1.00 22.49           C  
ATOM   1023  C   ASN A 172      17.986 -21.636   7.689  1.00 26.19           C  
ATOM   1024  O   ASN A 172      18.745 -22.138   6.850  1.00 26.63           O  
ATOM   1025  CB  ASN A 172      16.183 -23.335   7.873  1.00 25.40           C  
ATOM   1026  CG  ASN A 172      15.683 -24.524   8.640  1.00 27.95           C  
ATOM   1027  ND2 ASN A 172      14.566 -25.089   8.205  1.00 24.70           N  
ATOM   1028  OD1 ASN A 172      16.289 -24.921   9.636  1.00 25.02           O  
ATOM   1029  N   GLY A 173      17.763 -20.319   7.770  1.00 22.11           N  
ATOM   1030  CA  GLY A 173      18.510 -19.388   6.952  1.00 22.97           C  
ATOM   1031  C   GLY A 173      17.675 -18.507   6.033  1.00 21.53           C  
ATOM   1032  O   GLY A 173      18.240 -17.779   5.214  1.00 21.15           O  
ATOM   1033  N   LEU A 174      16.345 -18.551   6.143  1.00 18.31           N  
ATOM   1034  CA  LEU A 174      15.474 -17.753   5.267  1.00 23.48           C  
ATOM   1035  C   LEU A 174      15.342 -16.334   5.819  1.00 24.24           C  
ATOM   1036  O   LEU A 174      14.356 -15.966   6.461  1.00 25.92           O  
ATOM   1037  CB  LEU A 174      14.112 -18.413   5.111  1.00 20.18           C  
ATOM   1038  CG  LEU A 174      14.155 -19.707   4.278  1.00 21.45           C  
ATOM   1039  CD1 LEU A 174      12.995 -20.617   4.674  1.00 21.78           C  
ATOM   1040  CD2 LEU A 174      14.145 -19.421   2.778  1.00 20.75           C  
ATOM   1041  N   TYR A 175      16.352 -15.518   5.528  1.00 21.40           N  
ATOM   1042  CA  TYR A 175      16.387 -14.125   5.943  1.00 25.52           C  
ATOM   1043  C   TYR A 175      17.344 -13.372   5.027  1.00 23.80           C  
ATOM   1044  O   TYR A 175      18.324 -13.941   4.528  1.00 24.46           O  
ATOM   1045  CB  TYR A 175      16.817 -13.963   7.418  1.00 21.61           C  
ATOM   1046  CG  TYR A 175      18.119 -14.638   7.809  1.00 19.98           C  
ATOM   1047  CD1 TYR A 175      19.354 -14.059   7.498  1.00 20.95           C  
ATOM   1048  CD2 TYR A 175      18.119 -15.829   8.542  1.00 23.39           C  
ATOM   1049  CE1 TYR A 175      20.555 -14.672   7.869  1.00 20.40           C  
ATOM   1050  CE2 TYR A 175      19.315 -16.445   8.928  1.00 19.81           C  
ATOM   1051  CZ  TYR A 175      20.527 -15.860   8.590  1.00 23.92           C  
ATOM   1052  OH  TYR A 175      21.713 -16.467   8.970  1.00 24.26           O  
ATOM   1053  N   GLY A 176      17.035 -12.098   4.793  1.00 20.52           N  
ATOM   1054  CA  GLY A 176      17.905 -11.232   4.030  1.00 21.15           C  
ATOM   1055  C   GLY A 176      17.647  -9.765   4.296  1.00 19.72           C  
ATOM   1056  O   GLY A 176      16.667  -9.391   4.946  1.00 24.16           O  
ATOM   1057  N   PRO A 177      18.537  -8.904   3.794  1.00 21.82           N  
ATOM   1058  CA  PRO A 177      18.442  -7.464   4.081  1.00 23.48           C  
ATOM   1059  C   PRO A 177      17.748  -6.657   2.983  1.00 21.20           C  
ATOM   1060  O   PRO A 177      17.847  -7.021   1.810  1.00 26.08           O  
ATOM   1061  CB  PRO A 177      19.913  -7.058   4.212  1.00 19.39           C  
ATOM   1062  CG  PRO A 177      20.631  -7.956   3.236  1.00 19.68           C  
ATOM   1063  CD  PRO A 177      19.821  -9.255   3.156  1.00 20.25           C  
ATOM   1064  N   VAL A 178      17.045  -5.578   3.348  1.00 24.23           N  
ATOM   1065  CA  VAL A 178      16.489  -4.607   2.401  1.00 25.81           C  
ATOM   1066  C   VAL A 178      16.915  -3.217   2.850  1.00 27.25           C  
ATOM   1067  O   VAL A 178      16.705  -2.848   4.012  1.00 29.72           O  
ATOM   1068  CB  VAL A 178      14.947  -4.657   2.307  1.00 28.71           C  
ATOM   1069  CG1 VAL A 178      14.442  -3.836   1.083  1.00 28.54           C  
ATOM   1070  CG2 VAL A 178      14.433  -6.055   2.245  1.00 24.97           C  
ATOM   1071  N   ILE A 179      17.510  -2.447   1.942  1.00 21.12           N  
ATOM   1072  CA  ILE A 179      17.897  -1.062   2.204  1.00 24.80           C  
ATOM   1073  C   ILE A 179      17.024  -0.170   1.329  1.00 26.43           C  
ATOM   1074  O   ILE A 179      16.960  -0.356   0.107  1.00 26.92           O  
ATOM   1075  CB  ILE A 179      19.391  -0.813   1.928  1.00 23.86           C  
ATOM   1076  CG1 ILE A 179      20.274  -1.625   2.877  1.00 27.42           C  
ATOM   1077  CG2 ILE A 179      19.722   0.669   2.038  1.00 27.59           C  
ATOM   1078  CD1 ILE A 179      21.760  -1.621   2.494  1.00 23.14           C  
ATOM   1079  N   VAL A 180      16.325   0.771   1.951  1.00 23.48           N  
ATOM   1080  CA  VAL A 180      15.550   1.775   1.230  1.00 20.87           C  
ATOM   1081  C   VAL A 180      16.244   3.107   1.442  1.00 25.77           C  
ATOM   1082  O   VAL A 180      16.309   3.612   2.571  1.00 22.61           O  
ATOM   1083  CB  VAL A 180      14.083   1.828   1.684  1.00 23.30           C  
ATOM   1084  CG1 VAL A 180      13.319   2.918   0.902  1.00 22.22           C  
ATOM   1085  CG2 VAL A 180      13.417   0.477   1.495  1.00 22.05           C  
ATOM   1086  N   ARG A 181      16.754   3.675   0.352  1.00 23.45           N  
ATOM   1087  CA  ARG A 181      17.536   4.901   0.387  1.00 27.83           C  
ATOM   1088  C   ARG A 181      16.665   6.135   0.164  1.00 27.84           C  
ATOM   1089  O   ARG A 181      15.741   6.117  -0.649  1.00 28.72           O  
ATOM   1090  CB  ARG A 181      18.627   4.838  -0.679  1.00 27.34           C  
ATOM   1091  CG  ARG A 181      19.469   3.571  -0.570  1.00 28.57           C  
ATOM   1092  CD  ARG A 181      20.922   3.874  -0.824  1.00 30.50           C  
ATOM   1093  NE  ARG A 181      21.720   2.658  -0.931  1.00 29.88           N  
ATOM   1094  CZ  ARG A 181      22.527   2.210   0.027  1.00 26.57           C  
ATOM   1095  NH1 ARG A 181      22.653   2.883   1.164  1.00 26.25           N1+
ATOM   1096  NH2 ARG A 181      23.218   1.094  -0.162  1.00 27.56           N  
ATOM   1097  N   ARG A 182      16.964   7.200   0.906  1.00 22.16           N  
ATOM   1098  CA  ARG A 182      16.354   8.507   0.702  1.00 24.96           C  
ATOM   1099  C   ARG A 182      17.190   9.283  -0.312  1.00 25.40           C  
ATOM   1100  O   ARG A 182      18.409   9.110  -0.384  1.00 22.99           O  
ATOM   1101  CB  ARG A 182      16.263   9.264   2.036  1.00 24.27           C  
ATOM   1102  CG  ARG A 182      15.690  10.687   1.967  1.00 28.43           C  
ATOM   1103  CD  ARG A 182      15.034  11.100   3.283  1.00 24.55           C  
ATOM   1104  NE  ARG A 182      13.982  10.155   3.649  1.00 25.96           N  
ATOM   1105  CZ  ARG A 182      13.614   9.886   4.899  1.00 29.64           C  
ATOM   1106  NH1 ARG A 182      14.200  10.521   5.914  1.00 23.71           N1+
ATOM   1107  NH2 ARG A 182      12.654   8.988   5.136  1.00 26.42           N  
ATOM   1108  N   LYS A 183      16.519  10.106  -1.126  1.00 27.65           N  
ATOM   1109  CA  LYS A 183      17.221  10.938  -2.101  1.00 27.42           C  
ATOM   1110  C   LYS A 183      18.315  11.752  -1.418  1.00 25.88           C  
ATOM   1111  O   LYS A 183      18.068  12.420  -0.413  1.00 28.06           O  
ATOM   1112  CB  LYS A 183      16.243  11.886  -2.803  1.00 29.70           C  
ATOM   1113  CG  LYS A 183      16.910  13.207  -3.203  1.00 40.16           C  
ATOM   1114  CD  LYS A 183      16.597  13.660  -4.626  1.00 46.43           C  
ATOM   1115  CE  LYS A 183      17.336  14.958  -4.945  1.00 38.59           C  
ATOM   1116  NZ  LYS A 183      16.838  15.622  -6.180  1.00 52.34           N1+
ATOM   1117  N   GLY A 184      19.526  11.703  -1.970  1.00 28.03           N  
ATOM   1118  CA  GLY A 184      20.651  12.394  -1.370  1.00 32.75           C  
ATOM   1119  C   GLY A 184      21.488  11.571  -0.406  1.00 32.84           C  
ATOM   1120  O   GLY A 184      22.588  12.017  -0.042  1.00 32.20           O  
ATOM   1121  N   ASP A 185      21.000  10.399   0.028  1.00 30.23           N  
ATOM   1122  CA  ASP A 185      21.779   9.506   0.884  1.00 31.05           C  
ATOM   1123  C   ASP A 185      23.103   9.148   0.218  1.00 28.66           C  
ATOM   1124  O   ASP A 185      23.152   8.819  -0.970  1.00 31.03           O  
ATOM   1125  CB  ASP A 185      21.007   8.206   1.168  1.00 26.34           C  
ATOM   1126  CG  ASP A 185      20.029   8.319   2.328  1.00 28.00           C  
ATOM   1127  OD1 ASP A 185      19.882   9.418   2.919  1.00 29.32           O  
ATOM   1128  OD2 ASP A 185      19.404   7.283   2.660  1.00 30.51           O1-
ATOM   1129  N   VAL A 186      24.175   9.170   1.008  1.00 30.53           N  
ATOM   1130  CA  VAL A 186      25.509   8.848   0.511  1.00 29.36           C  
ATOM   1131  C   VAL A 186      25.610   7.354   0.222  1.00 28.39           C  
ATOM   1132  O   VAL A 186      25.170   6.515   1.022  1.00 27.12           O  
ATOM   1133  CB  VAL A 186      26.569   9.287   1.539  1.00 39.36           C  
ATOM   1134  CG1 VAL A 186      26.186   8.822   2.932  1.00 40.19           C  
ATOM   1135  CG2 VAL A 186      27.928   8.732   1.166  1.00 35.32           C  
ATOM   1136  N   LEU A 187      26.200   7.008  -0.923  1.00 29.89           N  
ATOM   1137  CA  LEU A 187      26.325   5.606  -1.309  1.00 31.82           C  
ATOM   1138  C   LEU A 187      27.689   5.049  -0.921  1.00 35.97           C  
ATOM   1139  O   LEU A 187      28.709   5.745  -1.048  1.00 32.21           O  
ATOM   1140  CB  LEU A 187      26.125   5.440  -2.818  1.00 36.49           C  
ATOM   1141  CG  LEU A 187      24.792   5.949  -3.369  1.00 37.70           C  
ATOM   1142  CD1 LEU A 187      24.677   5.719  -4.874  1.00 33.30           C  
ATOM   1143  CD2 LEU A 187      23.672   5.250  -2.633  1.00 35.83           C  
ATOM   1144  N   PRO A 188      27.715   3.803  -0.456  1.00 29.96           N  
ATOM   1145  CA  PRO A 188      28.971   3.197   0.000  1.00 28.58           C  
ATOM   1146  C   PRO A 188      29.767   2.591  -1.147  1.00 31.19           C  
ATOM   1147  O   PRO A 188      29.246   2.326  -2.231  1.00 31.95           O  
ATOM   1148  CB  PRO A 188      28.498   2.100   0.961  1.00 26.45           C  
ATOM   1149  CG  PRO A 188      27.144   1.680   0.373  1.00 28.97           C  
ATOM   1150  CD  PRO A 188      26.539   2.969  -0.127  1.00 31.21           C  
ATOM   1151  N   ASP A 189      31.057   2.368  -0.879  1.00 29.36           N  
ATOM   1152  CA  ASP A 189      31.894   1.554  -1.755  1.00 29.75           C  
ATOM   1153  C   ASP A 189      31.606   0.062  -1.617  1.00 28.28           C  
ATOM   1154  O   ASP A 189      31.924  -0.702  -2.532  1.00 30.52           O  
ATOM   1155  CB  ASP A 189      33.390   1.790  -1.470  1.00 30.20           C  
ATOM   1156  CG  ASP A 189      33.818   3.249  -1.634  1.00 35.33           C  
ATOM   1157  OD1 ASP A 189      33.402   3.923  -2.609  1.00 34.49           O  
ATOM   1158  OD2 ASP A 189      34.597   3.721  -0.776  1.00 35.33           O1-
ATOM   1159  N   ALA A 190      31.049  -0.378  -0.486  1.00 29.69           N  
ATOM   1160  CA  ALA A 190      30.664  -1.776  -0.316  1.00 24.30           C  
ATOM   1161  C   ALA A 190      29.671  -1.876   0.833  1.00 27.46           C  
ATOM   1162  O   ALA A 190      29.666  -1.038   1.737  1.00 25.39           O  
ATOM   1163  CB  ALA A 190      31.879  -2.672  -0.042  1.00 27.18           C  
ATOM   1164  N   THR A 191      28.826  -2.904   0.773  1.00 25.58           N  
ATOM   1165  CA  THR A 191      27.804  -3.195   1.777  1.00 29.48           C  
ATOM   1166  C   THR A 191      28.016  -4.617   2.285  1.00 25.76           C  
ATOM   1167  O   THR A 191      28.183  -5.538   1.482  1.00 25.89           O  
ATOM   1168  CB  THR A 191      26.381  -3.063   1.191  1.00 26.69           C  
ATOM   1169  CG2 THR A 191      25.325  -3.431   2.252  1.00 26.09           C  
ATOM   1170  OG1 THR A 191      26.159  -1.716   0.764  1.00 28.38           O  
ATOM   1171  N   HIS A 192      28.042  -4.798   3.607  1.00 21.76           N  
ATOM   1172  CA  HIS A 192      28.192  -6.122   4.206  1.00 24.47           C  
ATOM   1173  C   HIS A 192      27.053  -6.345   5.184  1.00 26.44           C  
ATOM   1174  O   HIS A 192      26.704  -5.431   5.940  1.00 25.23           O  
ATOM   1175  CB  HIS A 192      29.547  -6.285   4.940  1.00 23.61           C  
ATOM   1176  CG  HIS A 192      30.734  -5.894   4.101  1.00 29.93           C  
ATOM   1177  CD2 HIS A 192      31.606  -4.862   4.213  1.00 28.83           C  
ATOM   1178  ND1 HIS A 192      31.119  -6.598   2.982  1.00 29.91           N  
ATOM   1179  CE1 HIS A 192      32.171  -6.014   2.432  1.00 25.24           C  
ATOM   1180  NE2 HIS A 192      32.489  -4.959   3.161  1.00 30.35           N  
ATOM   1181  N   THR A 193      26.501  -7.563   5.186  1.00 24.25           N  
ATOM   1182  CA  THR A 193      25.357  -7.922   6.024  1.00 27.87           C  
ATOM   1183  C   THR A 193      25.784  -8.893   7.117  1.00 24.95           C  
ATOM   1184  O   THR A 193      26.381  -9.934   6.832  1.00 23.13           O  
ATOM   1185  CB  THR A 193      24.231  -8.543   5.191  1.00 28.15           C  
ATOM   1186  CG2 THR A 193      23.022  -8.918   6.085  1.00 22.17           C  
ATOM   1187  OG1 THR A 193      23.797  -7.595   4.219  1.00 27.26           O  
ATOM   1188  N   ILE A 194      25.463  -8.555   8.363  1.00 24.45           N  
ATOM   1189  CA  ILE A 194      25.813  -9.358   9.534  1.00 21.74           C  
ATOM   1190  C   ILE A 194      24.517  -9.662  10.265  1.00 24.52           C  
ATOM   1191  O   ILE A 194      23.836  -8.740  10.741  1.00 24.68           O  
ATOM   1192  CB  ILE A 194      26.800  -8.626  10.466  1.00 20.32           C  
ATOM   1193  CG1 ILE A 194      28.129  -8.359   9.751  1.00 22.42           C  
ATOM   1194  CG2 ILE A 194      27.049  -9.428  11.745  1.00 21.51           C  
ATOM   1195  CD1 ILE A 194      28.995  -7.332  10.469  1.00 24.20           C  
ATOM   1196  N   VAL A 195      24.170 -10.942  10.352  1.00 22.01           N  
ATOM   1197  CA  VAL A 195      22.929 -11.374  10.985  1.00 22.02           C  
ATOM   1198  C   VAL A 195      23.308 -12.206  12.199  1.00 23.10           C  
ATOM   1199  O   VAL A 195      23.977 -13.236  12.058  1.00 24.40           O  
ATOM   1200  CB  VAL A 195      22.025 -12.183  10.036  1.00 23.60           C  
ATOM   1201  CG1 VAL A 195      20.662 -12.482  10.716  1.00 21.23           C  
ATOM   1202  CG2 VAL A 195      21.823 -11.443   8.695  1.00 18.82           C  
ATOM   1203  N   PHE A 196      22.911 -11.747  13.388  1.00 18.76           N  
ATOM   1204  CA  PHE A 196      23.020 -12.561  14.596  1.00 22.00           C  
ATOM   1205  C   PHE A 196      21.776 -13.448  14.599  1.00 23.88           C  
ATOM   1206  O   PHE A 196      20.688 -13.018  14.998  1.00 21.55           O  
ATOM   1207  CB  PHE A 196      23.109 -11.693  15.851  1.00 22.55           C  
ATOM   1208  CG  PHE A 196      24.466 -11.017  16.068  1.00 22.63           C  
ATOM   1209  CD1 PHE A 196      25.539 -11.235  15.203  1.00 23.16           C  
ATOM   1210  CD2 PHE A 196      24.661 -10.175  17.163  1.00 24.99           C  
ATOM   1211  CE1 PHE A 196      26.793 -10.612  15.430  1.00 22.64           C  
ATOM   1212  CE2 PHE A 196      25.915  -9.539  17.397  1.00 19.74           C  
ATOM   1213  CZ  PHE A 196      26.967  -9.760  16.522  1.00 19.84           C  
ATOM   1214  N   ASN A 197      21.910 -14.671  14.098  1.00 19.90           N  
ATOM   1215  CA  ASN A 197      20.806 -15.627  14.088  1.00 23.89           C  
ATOM   1216  C   ASN A 197      21.015 -16.637  15.214  1.00 27.04           C  
ATOM   1217  O   ASN A 197      21.848 -17.540  15.090  1.00 23.43           O  
ATOM   1218  CB  ASN A 197      20.706 -16.330  12.741  1.00 21.74           C  
ATOM   1219  CG  ASN A 197      19.502 -17.224  12.657  1.00 27.60           C  
ATOM   1220  ND2 ASN A 197      19.579 -18.240  11.817  1.00 22.23           N  
ATOM   1221  OD1 ASN A 197      18.500 -16.995  13.339  1.00 29.17           O  
ATOM   1222  N   ASP A 198      20.227 -16.504  16.287  1.00 24.63           N  
ATOM   1223  CA  ASP A 198      20.415 -17.284  17.507  1.00 26.64           C  
ATOM   1224  C   ASP A 198      21.873 -17.150  17.951  1.00 26.43           C  
ATOM   1225  O   ASP A 198      22.337 -16.028  18.151  1.00 26.26           O  
ATOM   1226  CB  ASP A 198      19.990 -18.743  17.299  1.00 24.37           C  
ATOM   1227  CG  ASP A 198      18.480 -18.929  17.377  1.00 29.72           C  
ATOM   1228  OD1 ASP A 198      17.810 -18.219  18.161  1.00 28.28           O  
ATOM   1229  OD2 ASP A 198      17.951 -19.788  16.646  1.00 33.12           O1-
ATOM   1230  N   MET A 199      22.632 -18.242  18.072  1.00 24.24           N  
ATOM   1231  CA  MET A 199      24.027 -18.119  18.491  1.00 26.65           C  
ATOM   1232  C   MET A 199      25.010 -18.173  17.327  1.00 29.80           C  
ATOM   1233  O   MET A 199      26.186 -18.481  17.537  1.00 25.82           O  
ATOM   1234  CB  MET A 199      24.386 -19.199  19.517  1.00 28.75           C  
ATOM   1235  CG  MET A 199      23.471 -19.195  20.732  1.00 28.30           C  
ATOM   1236  SD  MET A 199      23.728 -17.697  21.696  1.00 36.39           S  
ATOM   1237  CE  MET A 199      25.312 -18.127  22.429  1.00 32.83           C  
ATOM   1238  N   THR A 200      24.562 -17.889  16.107  1.00 25.02           N  
ATOM   1239  CA  THR A 200      25.429 -17.919  14.941  1.00 26.54           C  
ATOM   1240  C   THR A 200      25.502 -16.536  14.308  1.00 25.51           C  
ATOM   1241  O   THR A 200      24.627 -15.691  14.509  1.00 23.69           O  
ATOM   1242  CB  THR A 200      24.926 -18.928  13.890  1.00 22.20           C  
ATOM   1243  CG2 THR A 200      24.649 -20.283  14.546  1.00 26.18           C  
ATOM   1244  OG1 THR A 200      23.708 -18.442  13.272  1.00 26.17           O  
ATOM   1245  N   ILE A 201      26.554 -16.318  13.527  1.00 21.36           N  
ATOM   1246  CA  ILE A 201      26.615 -15.205  12.587  1.00 25.58           C  
ATOM   1247  C   ILE A 201      26.406 -15.785  11.193  1.00 28.35           C  
ATOM   1248  O   ILE A 201      27.186 -16.636  10.747  1.00 24.25           O  
ATOM   1249  CB  ILE A 201      27.945 -14.445  12.688  1.00 23.90           C  
ATOM   1250  CG1 ILE A 201      28.240 -14.064  14.140  1.00 24.19           C  
ATOM   1251  CG2 ILE A 201      27.904 -13.196  11.802  1.00 23.59           C  
ATOM   1252  CD1 ILE A 201      29.604 -13.403  14.313  1.00 24.71           C  
ATOM   1253  N   ASN A 202      25.323 -15.361  10.529  1.00 23.18           N  
ATOM   1254  CA  ASN A 202      24.974 -15.815   9.180  1.00 24.83           C  
ATOM   1255  C   ASN A 202      24.941 -17.338   9.070  1.00 27.89           C  
ATOM   1256  O   ASN A 202      25.352 -17.911   8.060  1.00 25.86           O  
ATOM   1257  CB  ASN A 202      25.929 -15.214   8.132  1.00 27.28           C  
ATOM   1258  CG  ASN A 202      25.887 -13.696   8.106  1.00 27.78           C  
ATOM   1259  ND2 ASN A 202      26.794 -13.082   7.342  1.00 24.09           N  
ATOM   1260  OD1 ASN A 202      25.057 -13.078   8.781  1.00 28.74           O  
ATOM   1261  N   ASN A 203      24.456 -18.003  10.128  1.00 24.21           N  
ATOM   1262  CA  ASN A 203      24.306 -19.459  10.166  1.00 25.94           C  
ATOM   1263  C   ASN A 203      25.633 -20.210  10.050  1.00 28.26           C  
ATOM   1264  O   ASN A 203      25.636 -21.420   9.777  1.00 26.97           O  
ATOM   1265  CB  ASN A 203      23.350 -19.953   9.074  1.00 22.24           C  
ATOM   1266  CG  ASN A 203      21.908 -19.829   9.476  1.00 25.37           C  
ATOM   1267  ND2 ASN A 203      21.113 -20.851   9.155  1.00 23.27           N  
ATOM   1268  OD1 ASN A 203      21.508 -18.837  10.091  1.00 27.52           O  
ATOM   1269  N   ARG A 204      26.754 -19.534  10.241  1.00 24.40           N  
ATOM   1270  CA  ARG A 204      28.059 -20.156  10.103  1.00 25.41           C  
ATOM   1271  C   ARG A 204      28.465 -20.853  11.398  1.00 32.16           C  
ATOM   1272  O   ARG A 204      28.072 -20.430  12.492  1.00 28.01           O  
ATOM   1273  CB  ARG A 204      29.114 -19.114   9.755  1.00 27.99           C  
ATOM   1274  CG  ARG A 204      29.064 -18.610   8.342  1.00 30.66           C  
ATOM   1275  CD  ARG A 204      29.821 -17.322   8.249  1.00 35.45           C  
ATOM   1276  NE  ARG A 204      31.240 -17.557   8.066  1.00 41.14           N  
ATOM   1277  CZ  ARG A 204      31.851 -17.521   6.886  1.00 43.01           C  
ATOM   1278  NH1 ARG A 204      31.149 -17.253   5.794  1.00 43.53           N1+
ATOM   1279  NH2 ARG A 204      33.163 -17.742   6.808  1.00 44.48           N  
ATOM   1280  N   PRO A 205      29.280 -21.901  11.303  1.00 28.92           N  
ATOM   1281  CA  PRO A 205      29.799 -22.538  12.521  1.00 32.28           C  
ATOM   1282  C   PRO A 205      30.592 -21.552  13.365  1.00 31.94           C  
ATOM   1283  O   PRO A 205      31.068 -20.520  12.888  1.00 30.06           O  
ATOM   1284  CB  PRO A 205      30.689 -23.677  11.995  1.00 35.67           C  
ATOM   1285  CG  PRO A 205      30.787 -23.481  10.496  1.00 39.82           C  
ATOM   1286  CD  PRO A 205      29.616 -22.643  10.077  1.00 35.41           C  
ATOM   1287  N   ALA A 206      30.696 -21.874  14.651  1.00 31.21           N  
ATOM   1288  CA  ALA A 206      31.342 -20.982  15.601  1.00 33.86           C  
ATOM   1289  C   ALA A 206      32.771 -20.690  15.171  1.00 37.57           C  
ATOM   1290  O   ALA A 206      33.456 -21.552  14.612  1.00 36.09           O  
ATOM   1291  CB  ALA A 206      31.334 -21.598  17.000  1.00 33.91           C  
ATOM   1292  N   HIS A 207      33.197 -19.450  15.403  1.00 32.07           N  
ATOM   1293  CA  HIS A 207      34.581 -19.036  15.198  1.00 38.78           C  
ATOM   1294  C   HIS A 207      34.997 -19.144  13.736  1.00 41.72           C  
ATOM   1295  O   HIS A 207      36.169 -19.389  13.440  1.00 39.96           O  
ATOM   1296  CB  HIS A 207      35.542 -19.840  16.084  1.00 37.62           C  
ATOM   1297  CG  HIS A 207      35.375 -19.585  17.553  1.00 36.93           C  
ATOM   1298  CD2 HIS A 207      35.645 -18.492  18.305  1.00 37.77           C  
ATOM   1299  ND1 HIS A 207      34.875 -20.533  18.422  1.00 44.32           N  
ATOM   1300  CE1 HIS A 207      34.844 -20.036  19.647  1.00 34.79           C  
ATOM   1301  NE2 HIS A 207      35.309 -18.799  19.603  1.00 40.40           N  
ATOM   1302  N   THR A 208      34.049 -18.962  12.806  1.00 38.09           N  
ATOM   1303  CA  THR A 208      34.357 -18.983  11.377  1.00 34.52           C  
ATOM   1304  C   THR A 208      33.937 -17.692  10.682  1.00 36.83           C  
ATOM   1305  O   THR A 208      33.694 -17.690   9.473  1.00 40.52           O  
ATOM   1306  CB  THR A 208      33.716 -20.194  10.695  1.00 38.32           C  
ATOM   1307  CG2 THR A 208      34.175 -21.494  11.367  1.00 36.14           C  
ATOM   1308  OG1 THR A 208      32.284 -20.091  10.753  1.00 38.42           O  
ATOM   1309  N   GLY A 209      33.837 -16.594  11.422  1.00 34.12           N  
ATOM   1310  CA  GLY A 209      33.567 -15.309  10.832  1.00 34.38           C  
ATOM   1311  C   GLY A 209      32.084 -15.018  10.714  1.00 33.27           C  
ATOM   1312  O   GLY A 209      31.286 -15.412  11.572  1.00 36.28           O  
ATOM   1313  N   PRO A 210      31.674 -14.366   9.614  1.00 26.20           N  
ATOM   1314  CA  PRO A 210      32.504 -14.055   8.446  1.00 28.24           C  
ATOM   1315  C   PRO A 210      33.493 -12.907   8.657  1.00 35.58           C  
ATOM   1316  O   PRO A 210      33.340 -12.112   9.590  1.00 29.00           O  
ATOM   1317  CB  PRO A 210      31.468 -13.667   7.390  1.00 31.00           C  
ATOM   1318  CG  PRO A 210      30.354 -13.077   8.194  1.00 32.41           C  
ATOM   1319  CD  PRO A 210      30.275 -13.958   9.402  1.00 36.16           C  
ATOM   1320  N   ASN A 211      34.512 -12.855   7.804  1.00 26.93           N  
ATOM   1321  CA  ASN A 211      35.429 -11.730   7.738  1.00 28.57           C  
ATOM   1322  C   ASN A 211      35.106 -10.906   6.503  1.00 28.68           C  
ATOM   1323  O   ASN A 211      34.700 -11.450   5.475  1.00 29.52           O  
ATOM   1324  CB  ASN A 211      36.885 -12.196   7.666  1.00 30.79           C  
ATOM   1325  CG  ASN A 211      37.315 -12.969   8.891  1.00 32.37           C  
ATOM   1326  ND2 ASN A 211      38.382 -13.750   8.749  1.00 36.50           N  
ATOM   1327  OD1 ASN A 211      36.703 -12.871   9.954  1.00 29.27           O  
ATOM   1328  N   PHE A 212      35.298  -9.590   6.609  1.00 27.23           N  
ATOM   1329  CA  PHE A 212      35.097  -8.664   5.501  1.00 28.50           C  
ATOM   1330  C   PHE A 212      36.350  -7.812   5.324  1.00 31.33           C  
ATOM   1331  O   PHE A 212      36.867  -7.255   6.294  1.00 28.46           O  
ATOM   1332  CB  PHE A 212      33.877  -7.758   5.749  1.00 28.70           C  
ATOM   1333  CG  PHE A 212      32.624  -8.515   6.097  1.00 34.48           C  
ATOM   1334  CD1 PHE A 212      31.935  -9.235   5.123  1.00 31.01           C  
ATOM   1335  CD2 PHE A 212      32.154  -8.546   7.404  1.00 33.91           C  
ATOM   1336  CE1 PHE A 212      30.779  -9.948   5.433  1.00 30.46           C  
ATOM   1337  CE2 PHE A 212      30.995  -9.262   7.725  1.00 29.61           C  
ATOM   1338  CZ  PHE A 212      30.311  -9.960   6.742  1.00 30.30           C  
ATOM   1339  N   GLU A 213      36.824  -7.692   4.090  1.00 32.44           N  
ATOM   1340  CA  GLU A 213      37.991  -6.874   3.802  1.00 33.05           C  
ATOM   1341  C   GLU A 213      37.588  -5.510   3.254  1.00 31.28           C  
ATOM   1342  O   GLU A 213      36.531  -5.352   2.636  1.00 31.27           O  
ATOM   1343  CB  GLU A 213      38.906  -7.577   2.804  1.00 34.21           C  
ATOM   1344  CG  GLU A 213      39.338  -8.965   3.253  1.00 37.91           C  
ATOM   1345  CD  GLU A 213      40.190  -9.655   2.209  0.61 39.48           C  
ATOM   1346  OE1 GLU A 213      40.625  -8.977   1.250  0.84 41.54           O  
ATOM   1347  OE2 GLU A 213      40.420 -10.869   2.345  0.71 34.04           O1-
ATOM   1348  N   ALA A 214      38.449  -4.526   3.498  1.00 32.26           N  
ATOM   1349  CA  ALA A 214      38.337  -3.197   2.915  1.00 31.11           C  
ATOM   1350  C   ALA A 214      39.729  -2.577   2.908  1.00 31.44           C  
ATOM   1351  O   ALA A 214      40.667  -3.116   3.493  1.00 29.52           O  
ATOM   1352  CB  ALA A 214      37.352  -2.319   3.692  1.00 27.69           C  
ATOM   1353  N   THR A 215      39.850  -1.440   2.228  1.00 28.46           N  
ATOM   1354  CA  THR A 215      41.055  -0.622   2.237  1.00 28.74           C  
ATOM   1355  C   THR A 215      40.798   0.640   3.058  1.00 29.98           C  
ATOM   1356  O   THR A 215      39.685   1.176   3.047  1.00 33.16           O  
ATOM   1357  CB  THR A 215      41.482  -0.264   0.803  1.00 32.95           C  
ATOM   1358  CG2 THR A 215      42.708   0.651   0.785  1.00 35.59           C  
ATOM   1359  OG1 THR A 215      41.811  -1.463   0.092  1.00 32.41           O  
ATOM   1360  N   VAL A 216      41.829   1.100   3.782  1.00 32.87           N  
ATOM   1361  CA  VAL A 216      41.746   2.351   4.543  1.00 29.59           C  
ATOM   1362  C   VAL A 216      41.144   3.433   3.665  1.00 32.10           C  
ATOM   1363  O   VAL A 216      41.553   3.609   2.515  1.00 37.28           O  
ATOM   1364  CB  VAL A 216      43.143   2.754   5.061  1.00 32.99           C  
ATOM   1365  CG1 VAL A 216      43.115   4.130   5.747  1.00 32.63           C  
ATOM   1366  CG2 VAL A 216      43.706   1.686   6.008  1.00 26.75           C  
ATOM   1367  N   GLY A 217      40.148   4.142   4.193  1.00 30.78           N  
ATOM   1368  CA  GLY A 217      39.440   5.154   3.437  1.00 29.43           C  
ATOM   1369  C   GLY A 217      38.171   4.687   2.739  1.00 30.82           C  
ATOM   1370  O   GLY A 217      37.355   5.534   2.356  1.00 34.16           O  
ATOM   1371  N   ASP A 218      37.998   3.377   2.523  1.00 25.82           N  
ATOM   1372  CA  ASP A 218      36.764   2.866   1.925  1.00 31.50           C  
ATOM   1373  C   ASP A 218      35.562   3.292   2.754  1.00 32.69           C  
ATOM   1374  O   ASP A 218      35.591   3.237   3.987  1.00 30.95           O  
ATOM   1375  CB  ASP A 218      36.773   1.332   1.839  1.00 29.41           C  
ATOM   1376  CG  ASP A 218      37.599   0.802   0.673  0.64 32.55           C  
ATOM   1377  OD1 ASP A 218      38.169   1.623  -0.070  1.00 33.01           O  
ATOM   1378  OD2 ASP A 218      37.690  -0.437   0.514  1.00 30.86           O1-
ATOM   1379  N   ARG A 219      34.501   3.717   2.067  1.00 29.39           N  
ATOM   1380  CA  ARG A 219      33.198   3.910   2.694  1.00 29.92           C  
ATOM   1381  C   ARG A 219      32.480   2.567   2.696  1.00 27.91           C  
ATOM   1382  O   ARG A 219      32.120   2.042   1.637  1.00 29.92           O  
ATOM   1383  CB  ARG A 219      32.385   4.975   1.965  1.00 30.36           C  
ATOM   1384  CG  ARG A 219      31.097   5.353   2.683  1.00 24.73           C  
ATOM   1385  CD  ARG A 219      30.457   6.561   2.028  1.00 27.71           C  
ATOM   1386  NE  ARG A 219      30.990   7.791   2.616  1.00 29.68           N  
ATOM   1387  CZ  ARG A 219      30.603   8.278   3.791  1.00 35.80           C  
ATOM   1388  NH1 ARG A 219      29.659   7.652   4.486  1.00 31.28           N1+
ATOM   1389  NH2 ARG A 219      31.159   9.383   4.275  1.00 32.91           N  
ATOM   1390  N   VAL A 220      32.293   2.007   3.884  1.00 23.16           N  
ATOM   1391  CA  VAL A 220      31.820   0.646   4.069  1.00 24.77           C  
ATOM   1392  C   VAL A 220      30.498   0.724   4.810  1.00 26.63           C  
ATOM   1393  O   VAL A 220      30.390   1.424   5.825  1.00 28.84           O  
ATOM   1394  CB  VAL A 220      32.841  -0.201   4.853  1.00 27.23           C  
ATOM   1395  CG1 VAL A 220      32.259  -1.545   5.209  1.00 31.78           C  
ATOM   1396  CG2 VAL A 220      34.143  -0.353   4.063  1.00 27.56           C  
ATOM   1397  N   GLU A 221      29.490   0.041   4.288  1.00 24.14           N  
ATOM   1398  CA  GLU A 221      28.163   0.034   4.883  1.00 27.11           C  
ATOM   1399  C   GLU A 221      27.921  -1.321   5.528  1.00 28.34           C  
ATOM   1400  O   GLU A 221      28.206  -2.362   4.923  1.00 23.08           O  
ATOM   1401  CB  GLU A 221      27.100   0.337   3.825  1.00 23.32           C  
ATOM   1402  CG  GLU A 221      25.642   0.266   4.288  1.00 24.80           C  
ATOM   1403  CD  GLU A 221      24.680   0.742   3.184  1.00 27.14           C  
ATOM   1404  OE1 GLU A 221      24.674   0.122   2.100  1.00 21.79           O  
ATOM   1405  OE2 GLU A 221      23.954   1.736   3.397  1.00 26.09           O1-
ATOM   1406  N   ILE A 222      27.419  -1.302   6.761  1.00 26.78           N  
ATOM   1407  CA  ILE A 222      27.075  -2.507   7.510  1.00 22.57           C  
ATOM   1408  C   ILE A 222      25.562  -2.535   7.679  1.00 25.98           C  
ATOM   1409  O   ILE A 222      24.962  -1.531   8.080  1.00 23.07           O  
ATOM   1410  CB  ILE A 222      27.779  -2.533   8.879  1.00 24.36           C  
ATOM   1411  CG1 ILE A 222      29.299  -2.395   8.704  1.00 26.01           C  
ATOM   1412  CG2 ILE A 222      27.383  -3.808   9.687  1.00 29.64           C  
ATOM   1413  CD1 ILE A 222      29.963  -3.602   8.091  1.00 25.05           C  
ATOM   1414  N   VAL A 223      24.942  -3.663   7.349  1.00 20.94           N  
ATOM   1415  CA  VAL A 223      23.551  -3.930   7.690  1.00 23.65           C  
ATOM   1416  C   VAL A 223      23.549  -5.017   8.753  1.00 25.63           C  
ATOM   1417  O   VAL A 223      24.138  -6.086   8.553  1.00 28.06           O  
ATOM   1418  CB  VAL A 223      22.735  -4.354   6.458  1.00 24.31           C  
ATOM   1419  CG1 VAL A 223      21.336  -4.780   6.865  1.00 22.62           C  
ATOM   1420  CG2 VAL A 223      22.689  -3.218   5.481  1.00 26.74           C  
ATOM   1421  N   MET A 224      22.984  -4.717   9.903  1.00 24.51           N  
ATOM   1422  CA  MET A 224      22.960  -5.603  11.039  1.00 19.32           C  
ATOM   1423  C   MET A 224      21.539  -6.035  11.404  1.00 23.85           C  
ATOM   1424  O   MET A 224      20.728  -5.229  11.713  1.00 27.86           O  
ATOM   1425  CB  MET A 224      23.637  -4.883  12.203  1.00 24.17           C  
ATOM   1426  CG  MET A 224      24.333  -5.772  13.202  1.00 28.60           C  
ATOM   1427  SD  MET A 224      23.272  -6.430  14.475  1.00 42.49           S  
ATOM   1428  CE  MET A 224      23.750  -8.101  14.352  1.00 31.28           C  
ATOM   1429  N   ILE A 225      21.274  -7.324  11.390  1.00 24.77           N  
ATOM   1430  CA  ILE A 225      19.947  -7.895  11.623  1.00 22.01           C  
ATOM   1431  C   ILE A 225      20.081  -8.979  12.684  1.00 22.16           C  
ATOM   1432  O   ILE A 225      21.093  -9.679  12.754  1.00 22.84           O  
ATOM   1433  CB  ILE A 225      19.333  -8.495  10.334  1.00 21.89           C  
ATOM   1434  CG1 ILE A 225      19.319  -7.476   9.183  1.00 22.14           C  
ATOM   1435  CG2 ILE A 225      17.924  -9.128  10.585  1.00 21.41           C  
ATOM   1436  CD1 ILE A 225      19.208  -8.195   7.820  1.00 23.47           C  
ATOM   1437  N   THR A 226      19.057  -9.131  13.510  1.00 24.10           N  
ATOM   1438  CA  THR A 226      19.045 -10.178  14.521  1.00 21.40           C  
ATOM   1439  C   THR A 226      17.790 -11.025  14.355  1.00 23.73           C  
ATOM   1440  O   THR A 226      16.727 -10.512  13.978  1.00 20.86           O  
ATOM   1441  CB  THR A 226      19.094  -9.567  15.925  1.00 20.68           C  
ATOM   1442  CG2 THR A 226      19.042 -10.667  16.993  1.00 19.57           C  
ATOM   1443  OG1 THR A 226      20.301  -8.802  16.059  1.00 25.77           O  
ATOM   1444  N   HIS A 227      17.919 -12.326  14.646  1.00 19.58           N  
ATOM   1445  CA  HIS A 227      16.812 -13.268  14.568  1.00 21.28           C  
ATOM   1446  C   HIS A 227      16.915 -14.286  15.691  1.00 22.86           C  
ATOM   1447  O   HIS A 227      18.009 -14.556  16.196  1.00 26.13           O  
ATOM   1448  CB  HIS A 227      16.807 -14.011  13.231  1.00 19.57           C  
ATOM   1449  CG  HIS A 227      16.027 -13.313  12.171  1.00 24.91           C  
ATOM   1450  CD2 HIS A 227      16.414 -12.774  10.990  1.00 27.13           C  
ATOM   1451  ND1 HIS A 227      14.673 -13.090  12.275  1.00 25.51           N  
ATOM   1452  CE1 HIS A 227      14.256 -12.446  11.197  1.00 30.41           C  
ATOM   1453  NE2 HIS A 227      15.294 -12.239  10.403  1.00 25.74           N  
ATOM   1454  N   GLY A 228      15.763 -14.848  16.073  1.00 22.90           N  
ATOM   1455  CA  GLY A 228      15.709 -16.031  16.915  1.00 24.58           C  
ATOM   1456  C   GLY A 228      15.197 -15.813  18.326  1.00 25.19           C  
ATOM   1457  O   GLY A 228      14.144 -15.201  18.538  1.00 22.25           O  
ATOM   1458  N   GLU A 229      15.963 -16.287  19.308  1.00 24.12           N  
ATOM   1459  CA  GLU A 229      15.517 -16.351  20.692  1.00 22.85           C  
ATOM   1460  C   GLU A 229      16.229 -15.381  21.628  1.00 24.57           C  
ATOM   1461  O   GLU A 229      15.677 -15.053  22.685  1.00 22.05           O  
ATOM   1462  CB  GLU A 229      15.707 -17.789  21.211  1.00 29.39           C  
ATOM   1463  CG  GLU A 229      15.067 -18.102  22.540  1.00 29.12           C  
ATOM   1464  CD  GLU A 229      13.561 -18.042  22.503  0.94 26.04           C  
ATOM   1465  OE1 GLU A 229      12.973 -17.923  23.595  0.72 30.10           O  
ATOM   1466  OE2 GLU A 229      12.969 -18.112  21.396  0.93 32.36           O1-
ATOM   1467  N   TYR A 230      17.418 -14.897  21.269  1.00 23.71           N  
ATOM   1468  CA  TYR A 230      18.336 -14.280  22.225  1.00 22.76           C  
ATOM   1469  C   TYR A 230      18.585 -12.816  21.890  1.00 21.69           C  
ATOM   1470  O   TYR A 230      18.660 -12.449  20.718  1.00 20.88           O  
ATOM   1471  CB  TYR A 230      19.672 -15.053  22.247  1.00 23.28           C  
ATOM   1472  CG  TYR A 230      19.469 -16.543  22.402  1.00 25.09           C  
ATOM   1473  CD1 TYR A 230      18.875 -17.060  23.552  1.00 29.71           C  
ATOM   1474  CD2 TYR A 230      19.825 -17.430  21.393  1.00 23.01           C  
ATOM   1475  CE1 TYR A 230      18.664 -18.424  23.704  1.00 26.81           C  
ATOM   1476  CE2 TYR A 230      19.628 -18.801  21.536  1.00 23.98           C  
ATOM   1477  CZ  TYR A 230      19.036 -19.294  22.687  1.00 31.80           C  
ATOM   1478  OH  TYR A 230      18.828 -20.664  22.839  1.00 34.23           O  
ATOM   1479  N   TYR A 231      18.707 -11.981  22.924  1.00 21.46           N  
ATOM   1480  CA  TYR A 231      19.258 -10.639  22.752  1.00 19.15           C  
ATOM   1481  C   TYR A 231      20.777 -10.720  22.557  1.00 22.73           C  
ATOM   1482  O   TYR A 231      21.436 -11.656  23.017  1.00 21.78           O  
ATOM   1483  CB  TYR A 231      18.920  -9.756  23.968  1.00 20.69           C  
ATOM   1484  CG  TYR A 231      19.999  -9.804  25.032  1.00 22.19           C  
ATOM   1485  CD1 TYR A 231      19.973 -10.774  26.028  1.00 23.76           C  
ATOM   1486  CD2 TYR A 231      21.060  -8.897  25.020  1.00 25.85           C  
ATOM   1487  CE1 TYR A 231      20.969 -10.852  26.975  1.00 26.46           C  
ATOM   1488  CE2 TYR A 231      22.060  -8.961  25.964  1.00 25.96           C  
ATOM   1489  CZ  TYR A 231      22.008  -9.939  26.942  1.00 23.66           C  
ATOM   1490  OH  TYR A 231      22.997 -10.009  27.885  1.00 23.36           O  
ATOM   1491  N   HIS A 232      21.338  -9.721  21.877  1.00 23.94           N  
ATOM   1492  CA  HIS A 232      22.785  -9.628  21.675  1.00 25.37           C  
ATOM   1493  C   HIS A 232      23.211  -8.173  21.796  1.00 22.98           C  
ATOM   1494  O   HIS A 232      22.375  -7.269  21.874  1.00 23.43           O  
ATOM   1495  CB  HIS A 232      23.226 -10.164  20.304  1.00 23.21           C  
ATOM   1496  CG  HIS A 232      22.653 -11.497  19.956  1.00 20.66           C  
ATOM   1497  CD2 HIS A 232      21.572 -11.837  19.208  1.00 25.66           C  
ATOM   1498  ND1 HIS A 232      23.223 -12.679  20.363  1.00 24.45           N  
ATOM   1499  CE1 HIS A 232      22.504 -13.692  19.910  1.00 20.45           C  
ATOM   1500  NE2 HIS A 232      21.506 -13.209  19.192  1.00 24.97           N  
ATOM   1501  N   THR A 233      24.530  -7.941  21.784  1.00 22.42           N  
ATOM   1502  CA  THR A 233      25.082  -6.587  21.698  1.00 22.06           C  
ATOM   1503  C   THR A 233      26.178  -6.567  20.638  1.00 25.13           C  
ATOM   1504  O   THR A 233      27.233  -7.179  20.826  1.00 29.05           O  
ATOM   1505  CB  THR A 233      25.631  -6.101  23.046  1.00 21.73           C  
ATOM   1506  CG2 THR A 233      24.503  -5.894  24.050  1.00 27.28           C  
ATOM   1507  OG1 THR A 233      26.579  -7.039  23.590  1.00 23.40           O  
ATOM   1508  N   PHE A 234      25.960  -5.818  19.560  1.00 23.23           N  
ATOM   1509  CA  PHE A 234      26.927  -5.723  18.464  1.00 22.92           C  
ATOM   1510  C   PHE A 234      28.009  -4.679  18.779  1.00 25.53           C  
ATOM   1511  O   PHE A 234      27.692  -3.511  19.032  1.00 22.33           O  
ATOM   1512  CB  PHE A 234      26.186  -5.374  17.168  1.00 24.49           C  
ATOM   1513  CG  PHE A 234      27.091  -5.140  15.984  1.00 24.82           C  
ATOM   1514  CD1 PHE A 234      27.501  -6.202  15.188  1.00 22.59           C  
ATOM   1515  CD2 PHE A 234      27.516  -3.855  15.658  1.00 22.00           C  
ATOM   1516  CE1 PHE A 234      28.337  -5.998  14.098  1.00 26.53           C  
ATOM   1517  CE2 PHE A 234      28.361  -3.642  14.570  1.00 26.21           C  
ATOM   1518  CZ  PHE A 234      28.777  -4.714  13.789  1.00 23.52           C  
ATOM   1519  N   HIS A 235      29.288  -5.088  18.736  1.00 24.83           N  
ATOM   1520  CA  HIS A 235      30.427  -4.202  18.988  1.00 25.48           C  
ATOM   1521  C   HIS A 235      31.444  -4.294  17.856  1.00 24.77           C  
ATOM   1522  O   HIS A 235      31.726  -5.391  17.359  1.00 27.35           O  
ATOM   1523  CB  HIS A 235      31.145  -4.555  20.299  1.00 22.78           C  
ATOM   1524  CG  HIS A 235      32.363  -3.721  20.568  1.00 26.29           C  
ATOM   1525  CD2 HIS A 235      33.649  -4.068  20.814  1.00 23.44           C  
ATOM   1526  ND1 HIS A 235      32.323  -2.346  20.616  1.00 26.19           N  
ATOM   1527  CE1 HIS A 235      33.533  -1.878  20.869  1.00 28.47           C  
ATOM   1528  NE2 HIS A 235      34.355  -2.905  21.002  1.00 35.53           N  
ATOM   1529  N   MET A 236      32.003  -3.143  17.474  1.00 24.55           N  
ATOM   1530  CA  MET A 236      33.073  -3.040  16.481  1.00 28.12           C  
ATOM   1531  C   MET A 236      34.278  -2.333  17.093  1.00 25.90           C  
ATOM   1532  O   MET A 236      34.154  -1.207  17.586  1.00 27.54           O  
ATOM   1533  CB  MET A 236      32.617  -2.246  15.260  1.00 28.23           C  
ATOM   1534  CG  MET A 236      31.823  -2.998  14.247  1.00 35.63           C  
ATOM   1535  SD  MET A 236      31.984  -2.080  12.704  1.00 46.94           S  
ATOM   1536  CE  MET A 236      33.731  -2.284  12.392  1.00 34.08           C  
ATOM   1537  N   HIS A 237      35.443  -2.973  17.045  1.00 26.02           N  
ATOM   1538  CA  HIS A 237      36.651  -2.289  17.485  1.00 25.84           C  
ATOM   1539  C   HIS A 237      37.022  -1.185  16.497  1.00 27.63           C  
ATOM   1540  O   HIS A 237      36.787  -1.302  15.291  1.00 26.70           O  
ATOM   1541  CB  HIS A 237      37.815  -3.262  17.598  1.00 29.68           C  
ATOM   1542  CG  HIS A 237      37.720  -4.196  18.759  1.00 29.04           C  
ATOM   1543  CD2 HIS A 237      36.650  -4.766  19.364  1.00 30.63           C  
ATOM   1544  ND1 HIS A 237      38.832  -4.675  19.415  1.00 29.70           N  
ATOM   1545  CE1 HIS A 237      38.453  -5.490  20.384  1.00 31.85           C  
ATOM   1546  NE2 HIS A 237      37.134  -5.567  20.371  1.00 35.90           N  
ATOM   1547  N   GLY A 238      37.599  -0.109  17.026  1.00 24.11           N  
ATOM   1548  CA  GLY A 238      38.216   0.927  16.233  1.00 25.60           C  
ATOM   1549  C   GLY A 238      37.270   1.796  15.429  1.00 26.30           C  
ATOM   1550  O   GLY A 238      37.743   2.660  14.689  1.00 27.97           O  
ATOM   1551  N   HIS A 239      35.955   1.591  15.529  1.00 25.02           N  
ATOM   1552  CA  HIS A 239      34.991   2.313  14.706  1.00 25.22           C  
ATOM   1553  C   HIS A 239      33.739   2.604  15.527  1.00 30.65           C  
ATOM   1554  O   HIS A 239      33.432   1.910  16.502  1.00 25.74           O  
ATOM   1555  CB  HIS A 239      34.629   1.509  13.438  1.00 25.96           C  
ATOM   1556  CG  HIS A 239      35.804   1.238  12.550  1.00 27.93           C  
ATOM   1557  CD2 HIS A 239      36.242   1.864  11.431  1.00 27.08           C  
ATOM   1558  ND1 HIS A 239      36.714   0.235  12.809  1.00 23.71           N  
ATOM   1559  CE1 HIS A 239      37.656   0.248  11.883  1.00 25.77           C  
ATOM   1560  NE2 HIS A 239      37.391   1.224  11.033  1.00 27.88           N  
ATOM   1561  N   ARG A 240      33.000   3.629  15.104  1.00 23.31           N  
ATOM   1562  CA  ARG A 240      31.801   4.042  15.821  1.00 23.16           C  
ATOM   1563  C   ARG A 240      30.828   4.645  14.819  1.00 25.95           C  
ATOM   1564  O   ARG A 240      31.213   5.014  13.708  1.00 25.66           O  
ATOM   1565  CB  ARG A 240      32.125   5.058  16.924  1.00 26.39           C  
ATOM   1566  CG  ARG A 240      32.558   6.438  16.380  1.00 25.06           C  
ATOM   1567  CD  ARG A 240      33.659   7.077  17.238  1.00 26.54           C  
ATOM   1568  NE  ARG A 240      34.824   6.205  17.327  1.00 25.39           N  
ATOM   1569  CZ  ARG A 240      35.738   6.076  16.368  1.00 30.93           C  
ATOM   1570  NH1 ARG A 240      35.635   6.783  15.244  1.00 25.60           N1+
ATOM   1571  NH2 ARG A 240      36.764   5.246  16.538  1.00 33.25           N  
ATOM   1572  N   TRP A 241      29.566   4.761  15.230  1.00 23.12           N  
ATOM   1573  CA  TRP A 241      28.523   5.277  14.351  1.00 21.65           C  
ATOM   1574  C   TRP A 241      27.454   5.976  15.188  1.00 25.12           C  
ATOM   1575  O   TRP A 241      27.430   5.879  16.416  1.00 24.43           O  
ATOM   1576  CB  TRP A 241      27.914   4.161  13.492  1.00 24.29           C  
ATOM   1577  CG  TRP A 241      27.118   3.159  14.279  1.00 21.06           C  
ATOM   1578  CD1 TRP A 241      25.751   3.147  14.470  1.00 22.58           C  
ATOM   1579  CD2 TRP A 241      27.632   2.023  14.984  1.00 19.93           C  
ATOM   1580  CE2 TRP A 241      26.525   1.358  15.574  1.00 26.25           C  
ATOM   1581  CE3 TRP A 241      28.914   1.489  15.157  1.00 22.15           C  
ATOM   1582  NE1 TRP A 241      25.392   2.065  15.244  1.00 22.89           N  
ATOM   1583  CZ2 TRP A 241      26.670   0.188  16.339  1.00 26.20           C  
ATOM   1584  CZ3 TRP A 241      29.053   0.317  15.923  1.00 25.97           C  
ATOM   1585  CH2 TRP A 241      27.937  -0.313  16.501  1.00 21.13           C  
ATOM   1586  N   ALA A 242      26.568   6.697  14.505  1.00 25.73           N  
ATOM   1587  CA  ALA A 242      25.471   7.388  15.166  1.00 24.49           C  
ATOM   1588  C   ALA A 242      24.253   6.478  15.256  1.00 25.37           C  
ATOM   1589  O   ALA A 242      23.956   5.724  14.327  1.00 23.96           O  
ATOM   1590  CB  ALA A 242      25.108   8.674  14.417  1.00 27.44           C  
ATOM   1591  N   ASP A 243      23.551   6.551  16.387  1.00 28.02           N  
ATOM   1592  CA  ASP A 243      22.351   5.742  16.610  1.00 33.71           C  
ATOM   1593  C   ASP A 243      21.138   6.461  16.011  1.00 26.30           C  
ATOM   1594  O   ASP A 243      20.255   6.962  16.706  1.00 31.13           O  
ATOM   1595  CB  ASP A 243      22.169   5.466  18.101  1.00 27.87           C  
ATOM   1596  CG  ASP A 243      21.255   4.284  18.373  1.00 27.66           C  
ATOM   1597  OD1 ASP A 243      20.969   3.513  17.432  1.00 26.64           O  
ATOM   1598  OD2 ASP A 243      20.826   4.115  19.536  1.00 31.64           O1-
ATOM   1599  N   ASN A 244      21.118   6.531  14.685  1.00 27.93           N  
ATOM   1600  CA  ASN A 244      20.001   7.162  13.977  1.00 28.03           C  
ATOM   1601  C   ASN A 244      19.726   6.340  12.720  1.00 31.52           C  
ATOM   1602  O   ASN A 244      20.189   5.201  12.587  1.00 27.35           O  
ATOM   1603  CB  ASN A 244      20.296   8.652  13.718  1.00 25.07           C  
ATOM   1604  CG  ASN A 244      21.502   8.879  12.818  1.00 26.98           C  
ATOM   1605  ND2 ASN A 244      21.982  10.124  12.776  1.00 28.16           N  
ATOM   1606  OD1 ASN A 244      21.985   7.964  12.160  1.00 27.71           O  
ATOM   1607  N   ARG A 245      18.980   6.926  11.777  1.00 27.07           N  
ATOM   1608  CA  ARG A 245      18.523   6.182  10.603  1.00 28.38           C  
ATOM   1609  C   ARG A 245      19.691   5.699   9.754  1.00 31.37           C  
ATOM   1610  O   ARG A 245      19.793   4.512   9.430  1.00 31.09           O  
ATOM   1611  CB  ARG A 245      17.588   7.045   9.750  1.00 29.83           C  
ATOM   1612  CG  ARG A 245      17.141   6.345   8.445  1.00 26.23           C  
ATOM   1613  CD  ARG A 245      16.245   7.237   7.575  1.00 30.43           C  
ATOM   1614  NE  ARG A 245      16.926   8.430   7.059  1.00 27.11           N  
ATOM   1615  CZ  ARG A 245      17.622   8.465   5.925  1.00 28.86           C  
ATOM   1616  NH1 ARG A 245      17.756   7.368   5.191  1.00 27.63           N1+
ATOM   1617  NH2 ARG A 245      18.193   9.599   5.521  1.00 29.36           N  
ATOM   1618  N   THR A 246      20.576   6.605   9.376  1.00 24.15           N  
ATOM   1619  CA  THR A 246      21.660   6.280   8.463  1.00 28.56           C  
ATOM   1620  C   THR A 246      22.926   5.824   9.168  1.00 30.12           C  
ATOM   1621  O   THR A 246      23.849   5.344   8.497  1.00 30.35           O  
ATOM   1622  CB  THR A 246      22.009   7.498   7.611  1.00 30.59           C  
ATOM   1623  CG2 THR A 246      20.766   8.077   6.995  1.00 27.22           C  
ATOM   1624  OG1 THR A 246      22.592   8.495   8.457  1.00 26.32           O  
ATOM   1625  N   GLY A 247      23.011   5.991  10.487  1.00 26.86           N  
ATOM   1626  CA  GLY A 247      24.261   5.770  11.184  1.00 30.55           C  
ATOM   1627  C   GLY A 247      25.269   6.890  11.058  1.00 27.78           C  
ATOM   1628  O   GLY A 247      26.388   6.751  11.567  1.00 26.12           O  
ATOM   1629  N   MET A 248      24.919   7.987  10.378  1.00 32.35           N  
ATOM   1630  CA  MET A 248      25.761   9.165  10.230  1.00 30.63           C  
ATOM   1631  C   MET A 248      25.014  10.383  10.751  1.00 29.14           C  
ATOM   1632  O   MET A 248      23.815  10.540  10.493  1.00 27.83           O  
ATOM   1633  CB  MET A 248      26.138   9.394   8.757  1.00 32.02           C  
ATOM   1634  CG  MET A 248      27.080   8.347   8.192  1.00 39.76           C  
ATOM   1635  SD  MET A 248      26.989   8.299   6.387  1.00 47.34           S  
ATOM   1636  CE  MET A 248      25.347   7.625   6.172  1.00 34.98           C  
ATOM   1637  N   LEU A 249      25.708  11.245  11.486  1.00 31.42           N  
ATOM   1638  CA  LEU A 249      25.076  12.484  11.915  1.00 28.95           C  
ATOM   1639  C   LEU A 249      24.817  13.377  10.704  1.00 30.27           C  
ATOM   1640  O   LEU A 249      25.633  13.444   9.785  1.00 32.57           O  
ATOM   1641  CB  LEU A 249      25.952  13.204  12.947  1.00 32.01           C  
ATOM   1642  CG  LEU A 249      26.209  12.418  14.233  1.00 30.05           C  
ATOM   1643  CD1 LEU A 249      27.287  13.075  15.085  1.00 29.32           C  
ATOM   1644  CD2 LEU A 249      24.908  12.261  15.019  1.00 30.49           C  
ATOM   1645  N   THR A 250      23.659  14.053  10.704  1.00 35.42           N  
ATOM   1646  CA  THR A 250      23.307  14.964   9.610  1.00 37.89           C  
ATOM   1647  C   THR A 250      24.217  16.188   9.578  1.00 42.61           C  
ATOM   1648  O   THR A 250      24.514  16.720   8.500  1.00 43.53           O  
ATOM   1649  CB  THR A 250      21.840  15.403   9.741  1.00 39.04           C  
ATOM   1650  CG2 THR A 250      20.905  14.213   9.636  1.00 42.26           C  
ATOM   1651  OG1 THR A 250      21.622  16.012  11.022  1.00 40.48           O  
ATOM   1652  N   GLY A 251      24.674  16.633  10.746  1.00 36.28           N  
ATOM   1653  CA  GLY A 251      25.471  17.824  10.897  1.00 37.64           C  
ATOM   1654  C   GLY A 251      25.585  18.122  12.376  1.00 36.07           C  
ATOM   1655  O   GLY A 251      25.161  17.312  13.215  1.00 34.21           O  
ATOM   1656  N   PRO A 252      26.129  19.290  12.738  1.00 37.98           N  
ATOM   1657  CA  PRO A 252      26.387  19.568  14.162  1.00 36.58           C  
ATOM   1658  C   PRO A 252      25.133  19.706  15.016  1.00 34.28           C  
ATOM   1659  O   PRO A 252      25.253  19.835  16.236  1.00 39.97           O  
ATOM   1660  CB  PRO A 252      27.181  20.884  14.130  1.00 35.48           C  
ATOM   1661  CG  PRO A 252      26.807  21.551  12.854  1.00 34.25           C  
ATOM   1662  CD  PRO A 252      26.496  20.429  11.870  1.00 41.69           C  
ATOM   1663  N   ASP A 253      23.932  19.660  14.444  1.00 38.80           N  
ATOM   1664  CA  ASP A 253      22.715  19.811  15.232  1.00 36.00           C  
ATOM   1665  C   ASP A 253      22.020  18.489  15.528  1.00 38.21           C  
ATOM   1666  O   ASP A 253      20.921  18.496  16.097  1.00 42.00           O  
ATOM   1667  CB  ASP A 253      21.751  20.767  14.522  1.00 37.98           C  
ATOM   1668  CG  ASP A 253      22.279  22.186  14.469  0.66 36.31           C  
ATOM   1669  OD1 ASP A 253      22.645  22.710  15.540  0.81 42.23           O  
ATOM   1670  OD2 ASP A 253      22.337  22.776  13.379  0.43 35.24           O1-
ATOM   1671  N   ASP A 254      22.628  17.362  15.154  1.00 32.96           N  
ATOM   1672  CA  ASP A 254      22.067  16.047  15.443  1.00 34.37           C  
ATOM   1673  C   ASP A 254      22.553  15.585  16.814  1.00 31.62           C  
ATOM   1674  O   ASP A 254      23.746  15.311  16.975  1.00 29.11           O  
ATOM   1675  CB  ASP A 254      22.480  15.050  14.363  1.00 29.91           C  
ATOM   1676  CG  ASP A 254      21.774  13.705  14.486  1.00 33.27           C  
ATOM   1677  OD1 ASP A 254      21.243  13.378  15.567  1.00 32.17           O  
ATOM   1678  OD2 ASP A 254      21.781  12.946  13.492  1.00 32.77           O1-
ATOM   1679  N   PRO A 255      21.681  15.459  17.817  1.00 32.08           N  
ATOM   1680  CA  PRO A 255      22.129  15.045  19.153  1.00 31.71           C  
ATOM   1681  C   PRO A 255      22.160  13.537  19.380  1.00 34.16           C  
ATOM   1682  O   PRO A 255      22.326  13.112  20.527  1.00 31.75           O  
ATOM   1683  CB  PRO A 255      21.068  15.691  20.051  1.00 37.39           C  
ATOM   1684  CG  PRO A 255      19.793  15.551  19.226  1.00 29.95           C  
ATOM   1685  CD  PRO A 255      20.221  15.665  17.762  1.00 34.06           C  
ATOM   1686  N   SER A 256      22.001  12.731  18.332  1.00 29.75           N  
ATOM   1687  CA  SER A 256      21.961  11.284  18.494  1.00 30.69           C  
ATOM   1688  C   SER A 256      23.226  10.793  19.179  1.00 29.25           C  
ATOM   1689  O   SER A 256      24.321  11.310  18.943  1.00 28.51           O  
ATOM   1690  CB  SER A 256      21.809  10.612  17.131  1.00 31.26           C  
ATOM   1691  OG  SER A 256      20.604  11.033  16.509  1.00 36.44           O  
ATOM   1692  N   GLN A 257      23.072   9.799  20.048  1.00 28.74           N  
ATOM   1693  CA  GLN A 257      24.235   9.233  20.707  1.00 25.84           C  
ATOM   1694  C   GLN A 257      25.133   8.560  19.676  1.00 25.65           C  
ATOM   1695  O   GLN A 257      24.661   7.960  18.705  1.00 24.79           O  
ATOM   1696  CB  GLN A 257      23.822   8.237  21.800  1.00 26.15           C  
ATOM   1697  CG  GLN A 257      24.978   7.943  22.791  1.00 32.49           C  
ATOM   1698  CD  GLN A 257      24.657   6.862  23.807  1.00 31.71           C  
ATOM   1699  NE2 GLN A 257      25.688   6.367  24.481  1.00 30.62           N  
ATOM   1700  OE1 GLN A 257      23.494   6.478  23.988  1.00 36.91           O  
ATOM   1701  N   VAL A 258      26.437   8.724  19.857  1.00 23.65           N  
ATOM   1702  CA  VAL A 258      27.435   8.045  19.043  1.00 27.12           C  
ATOM   1703  C   VAL A 258      27.945   6.859  19.849  1.00 22.66           C  
ATOM   1704  O   VAL A 258      28.275   7.003  21.035  1.00 22.11           O  
ATOM   1705  CB  VAL A 258      28.570   9.004  18.640  1.00 27.69           C  
ATOM   1706  CG1 VAL A 258      29.720   8.244  18.000  1.00 28.20           C  
ATOM   1707  CG2 VAL A 258      28.031  10.059  17.666  1.00 27.34           C  
ATOM   1708  N   ILE A 259      27.983   5.682  19.217  1.00 23.26           N  
ATOM   1709  CA  ILE A 259      28.130   4.409  19.920  1.00 22.59           C  
ATOM   1710  C   ILE A 259      29.041   3.477  19.135  1.00 25.65           C  
ATOM   1711  O   ILE A 259      29.247   3.631  17.929  1.00 24.60           O  
ATOM   1712  CB  ILE A 259      26.768   3.702  20.139  1.00 24.71           C  
ATOM   1713  CG1 ILE A 259      26.083   3.432  18.794  1.00 24.89           C  
ATOM   1714  CG2 ILE A 259      25.860   4.515  21.071  1.00 28.01           C  
ATOM   1715  CD1 ILE A 259      24.866   2.520  18.904  1.00 28.12           C  
ATOM   1716  N   ASP A 260      29.568   2.473  19.839  1.00 21.61           N  
ATOM   1717  CA  ASP A 260      30.227   1.359  19.176  1.00 22.73           C  
ATOM   1718  C   ASP A 260      29.683   0.026  19.663  1.00 24.66           C  
ATOM   1719  O   ASP A 260      30.297  -1.016  19.399  1.00 24.22           O  
ATOM   1720  CB  ASP A 260      31.758   1.429  19.366  1.00 22.73           C  
ATOM   1721  CG  ASP A 260      32.212   1.183  20.811  1.00 26.33           C  
ATOM   1722  OD1 ASP A 260      31.387   0.977  21.729  1.00 24.13           O  
ATOM   1723  OD2 ASP A 260      33.441   1.214  21.026  1.00 26.59           O1-
ATOM   1724  N   ASN A 261      28.540   0.044  20.352  1.00 25.31           N  
ATOM   1725  CA  ASN A 261      27.976  -1.117  21.040  1.00 20.95           C  
ATOM   1726  C   ASN A 261      26.468  -0.910  21.097  1.00 23.23           C  
ATOM   1727  O   ASN A 261      26.012   0.120  21.603  1.00 26.19           O  
ATOM   1728  CB  ASN A 261      28.567  -1.239  22.455  1.00 17.87           C  
ATOM   1729  CG  ASN A 261      28.381  -2.618  23.059  1.00 26.03           C  
ATOM   1730  ND2 ASN A 261      27.212  -2.861  23.636  1.00 23.59           N  
ATOM   1731  OD1 ASN A 261      29.288  -3.444  23.022  1.00 30.24           O  
ATOM   1732  N   LYS A 262      25.695  -1.849  20.557  1.00 22.64           N  
ATOM   1733  CA  LYS A 262      24.244  -1.661  20.434  1.00 27.24           C  
ATOM   1734  C   LYS A 262      23.515  -2.940  20.815  1.00 25.08           C  
ATOM   1735  O   LYS A 262      23.711  -3.975  20.172  1.00 23.78           O  
ATOM   1736  CB  LYS A 262      23.848  -1.253  19.011  1.00 26.48           C  
ATOM   1737  CG  LYS A 262      22.342  -1.024  18.827  1.00 28.75           C  
ATOM   1738  CD  LYS A 262      22.068  -0.139  17.623  1.00 25.24           C  
ATOM   1739  CE  LYS A 262      20.585  -0.013  17.311  1.00 29.58           C  
ATOM   1740  NZ  LYS A 262      19.857   0.794  18.325  1.00 33.69           N1+
ATOM   1741  N   ILE A 263      22.646  -2.860  21.826  1.00 24.33           N  
ATOM   1742  CA  ILE A 263      21.811  -4.005  22.172  1.00 24.22           C  
ATOM   1743  C   ILE A 263      20.765  -4.225  21.078  1.00 29.67           C  
ATOM   1744  O   ILE A 263      20.150  -3.273  20.581  1.00 23.86           O  
ATOM   1745  CB  ILE A 263      21.185  -3.803  23.568  1.00 21.49           C  
ATOM   1746  CG1 ILE A 263      20.636  -5.139  24.099  1.00 24.96           C  
ATOM   1747  CG2 ILE A 263      20.099  -2.697  23.562  1.00 24.87           C  
ATOM   1748  CD1 ILE A 263      20.117  -5.068  25.545  1.00 23.55           C  
ATOM   1749  N   CYS A 264      20.591  -5.484  20.653  1.00 21.04           N  
ATOM   1750  CA  CYS A 264      19.602  -5.816  19.634  1.00 22.38           C  
ATOM   1751  C   CYS A 264      18.900  -7.129  19.975  1.00 25.01           C  
ATOM   1752  O   CYS A 264      19.487  -8.045  20.571  1.00 23.05           O  
ATOM   1753  CB  CYS A 264      20.206  -5.909  18.225  1.00 28.87           C  
ATOM   1754  SG  CYS A 264      21.853  -6.703  18.114  1.00 37.73           S  
ATOM   1755  N   GLY A 265      17.618  -7.199  19.598  1.00 25.84           N  
ATOM   1756  CA  GLY A 265      16.805  -8.371  19.817  1.00 19.66           C  
ATOM   1757  C   GLY A 265      16.196  -8.895  18.530  1.00 23.84           C  
ATOM   1758  O   GLY A 265      16.381  -8.334  17.449  1.00 23.44           O  
ATOM   1759  N   PRO A 266      15.470 -10.005  18.632  1.00 23.19           N  
ATOM   1760  CA  PRO A 266      14.960 -10.686  17.430  1.00 22.36           C  
ATOM   1761  C   PRO A 266      14.136  -9.761  16.547  1.00 26.93           C  
ATOM   1762  O   PRO A 266      13.228  -9.072  17.022  1.00 23.89           O  
ATOM   1763  CB  PRO A 266      14.118 -11.821  18.008  1.00 19.99           C  
ATOM   1764  CG  PRO A 266      14.828 -12.161  19.304  1.00 19.90           C  
ATOM   1765  CD  PRO A 266      15.319 -10.821  19.848  1.00 20.11           C  
ATOM   1766  N   ALA A 267      14.508  -9.716  15.259  1.00 23.77           N  
ATOM   1767  CA  ALA A 267      13.961  -8.909  14.161  1.00 25.37           C  
ATOM   1768  C   ALA A 267      14.365  -7.434  14.225  1.00 24.01           C  
ATOM   1769  O   ALA A 267      13.879  -6.646  13.393  1.00 25.36           O  
ATOM   1770  CB  ALA A 267      12.428  -9.003  14.048  1.00 22.55           C  
ATOM   1771  N   ASP A 268      15.225  -7.026  15.159  1.00 24.39           N  
ATOM   1772  CA  ASP A 268      15.819  -5.700  15.089  1.00 25.37           C  
ATOM   1773  C   ASP A 268      16.692  -5.583  13.842  1.00 23.21           C  
ATOM   1774  O   ASP A 268      17.381  -6.530  13.451  1.00 23.00           O  
ATOM   1775  CB  ASP A 268      16.660  -5.417  16.336  1.00 25.57           C  
ATOM   1776  CG  ASP A 268      15.838  -4.868  17.486  0.84 27.12           C  
ATOM   1777  OD1 ASP A 268      14.767  -4.273  17.226  1.00 26.47           O  
ATOM   1778  OD2 ASP A 268      16.269  -5.045  18.651  1.00 27.72           O1-
ATOM   1779  N   SER A 269      16.653  -4.419  13.206  1.00 24.85           N  
ATOM   1780  CA  SER A 269      17.570  -4.142  12.106  1.00 23.43           C  
ATOM   1781  C   SER A 269      18.009  -2.693  12.183  1.00 24.34           C  
ATOM   1782  O   SER A 269      17.184  -1.798  12.403  1.00 24.03           O  
ATOM   1783  CB  SER A 269      16.928  -4.436  10.742  1.00 24.18           C  
ATOM   1784  OG  SER A 269      15.835  -3.572  10.501  1.00 24.22           O  
ATOM   1785  N   PHE A 270      19.315  -2.474  12.038  1.00 24.99           N  
ATOM   1786  CA  PHE A 270      19.877  -1.138  11.949  1.00 22.25           C  
ATOM   1787  C   PHE A 270      21.057  -1.212  10.991  1.00 22.99           C  
ATOM   1788  O   PHE A 270      21.461  -2.295  10.555  1.00 22.38           O  
ATOM   1789  CB  PHE A 270      20.275  -0.596  13.336  1.00 20.88           C  
ATOM   1790  CG  PHE A 270      21.421  -1.358  14.001  1.00 26.56           C  
ATOM   1791  CD1 PHE A 270      21.173  -2.510  14.732  1.00 22.41           C  
ATOM   1792  CD2 PHE A 270      22.736  -0.903  13.895  1.00 21.37           C  
ATOM   1793  CE1 PHE A 270      22.215  -3.205  15.330  1.00 25.18           C  
ATOM   1794  CE2 PHE A 270      23.778  -1.583  14.491  1.00 20.92           C  
ATOM   1795  CZ  PHE A 270      23.523  -2.745  15.206  1.00 24.66           C  
ATOM   1796  N   GLY A 271      21.609  -0.054  10.657  1.00 25.26           N  
ATOM   1797  CA  GLY A 271      22.749  -0.046   9.758  1.00 22.53           C  
ATOM   1798  C   GLY A 271      23.519   1.241   9.914  1.00 23.00           C  
ATOM   1799  O   GLY A 271      23.082   2.169  10.595  1.00 23.18           O  
ATOM   1800  N   PHE A 272      24.680   1.294   9.270  1.00 21.65           N  
ATOM   1801  CA  PHE A 272      25.504   2.491   9.330  1.00 23.74           C  
ATOM   1802  C   PHE A 272      26.542   2.437   8.218  1.00 25.56           C  
ATOM   1803  O   PHE A 272      26.710   1.421   7.541  1.00 25.85           O  
ATOM   1804  CB  PHE A 272      26.166   2.635  10.714  1.00 26.83           C  
ATOM   1805  CG  PHE A 272      26.963   1.426  11.146  1.00 22.36           C  
ATOM   1806  CD1 PHE A 272      26.360   0.390  11.859  1.00 27.16           C  
ATOM   1807  CD2 PHE A 272      28.314   1.333  10.860  1.00 26.82           C  
ATOM   1808  CE1 PHE A 272      27.094  -0.727  12.255  1.00 22.41           C  
ATOM   1809  CE2 PHE A 272      29.061   0.220  11.252  1.00 25.01           C  
ATOM   1810  CZ  PHE A 272      28.456  -0.802  11.952  1.00 26.08           C  
ATOM   1811  N   GLN A 273      27.230   3.554   8.030  1.00 27.93           N  
ATOM   1812  CA  GLN A 273      28.406   3.613   7.173  1.00 27.79           C  
ATOM   1813  C   GLN A 273      29.567   4.154   7.993  1.00 27.86           C  
ATOM   1814  O   GLN A 273      29.382   5.031   8.842  1.00 28.89           O  
ATOM   1815  CB  GLN A 273      28.173   4.490   5.922  1.00 24.12           C  
ATOM   1816  CG  GLN A 273      27.143   3.936   4.942  1.00 29.02           C  
ATOM   1817  CD  GLN A 273      26.961   4.831   3.717  1.00 29.98           C  
ATOM   1818  NE2 GLN A 273      25.969   4.520   2.901  1.00 28.47           N  
ATOM   1819  OE1 GLN A 273      27.702   5.799   3.524  1.00 33.80           O  
ATOM   1820  N   ILE A 274      30.747   3.593   7.764  1.00 28.16           N  
ATOM   1821  CA  ILE A 274      31.981   4.010   8.411  1.00 26.86           C  
ATOM   1822  C   ILE A 274      33.037   4.200   7.332  1.00 25.90           C  
ATOM   1823  O   ILE A 274      33.004   3.560   6.275  1.00 26.37           O  
ATOM   1824  CB  ILE A 274      32.482   2.986   9.468  1.00 28.19           C  
ATOM   1825  CG1 ILE A 274      32.510   1.574   8.890  1.00 32.55           C  
ATOM   1826  CG2 ILE A 274      31.639   3.034  10.737  1.00 26.39           C  
ATOM   1827  CD1 ILE A 274      33.112   0.544   9.828  1.00 32.97           C  
ATOM   1828  N   ILE A 275      33.977   5.090   7.599  1.00 28.33           N  
ATOM   1829  CA  ILE A 275      35.183   5.191   6.790  1.00 27.80           C  
ATOM   1830  C   ILE A 275      36.200   4.226   7.389  1.00 28.06           C  
ATOM   1831  O   ILE A 275      36.592   4.371   8.550  1.00 30.94           O  
ATOM   1832  CB  ILE A 275      35.702   6.633   6.752  1.00 31.10           C  
ATOM   1833  CG1 ILE A 275      34.641   7.528   6.118  1.00 27.13           C  
ATOM   1834  CG2 ILE A 275      37.025   6.736   5.990  1.00 31.60           C  
ATOM   1835  CD1 ILE A 275      34.220   7.084   4.726  1.00 26.48           C  
ATOM   1836  N   ALA A 276      36.588   3.214   6.614  1.00 30.83           N  
ATOM   1837  CA  ALA A 276      37.422   2.143   7.142  1.00 30.45           C  
ATOM   1838  C   ALA A 276      38.767   2.683   7.611  1.00 33.10           C  
ATOM   1839  O   ALA A 276      39.483   3.347   6.856  1.00 29.59           O  
ATOM   1840  CB  ALA A 276      37.627   1.054   6.086  1.00 32.29           C  
ATOM   1841  N   GLY A 277      39.101   2.403   8.868  1.00 33.13           N  
ATOM   1842  CA  GLY A 277      40.359   2.843   9.434  1.00 27.13           C  
ATOM   1843  C   GLY A 277      40.451   4.310   9.771  1.00 25.99           C  
ATOM   1844  O   GLY A 277      41.531   4.767  10.165  1.00 32.67           O  
ATOM   1845  N   GLU A 278      39.363   5.071   9.651  1.00 26.14           N  
ATOM   1846  CA  GLU A 278      39.448   6.515   9.838  1.00 27.54           C  
ATOM   1847  C   GLU A 278      39.960   6.842  11.233  1.00 34.10           C  
ATOM   1848  O   GLU A 278      39.373   6.413  12.233  1.00 25.67           O  
ATOM   1849  CB  GLU A 278      38.090   7.161   9.620  1.00 26.00           C  
ATOM   1850  CG  GLU A 278      38.124   8.688   9.623  1.00 29.27           C  
ATOM   1851  CD  GLU A 278      36.763   9.278   9.298  1.00 33.60           C  
ATOM   1852  OE1 GLU A 278      35.774   8.888   9.958  1.00 31.14           O  
ATOM   1853  OE2 GLU A 278      36.681  10.111   8.369  1.00 36.89           O1-
ATOM   1854  N   GLY A 279      41.060   7.599  11.290  1.00 26.24           N  
ATOM   1855  CA  GLY A 279      41.724   7.958  12.535  1.00 27.02           C  
ATOM   1856  C   GLY A 279      42.327   6.808  13.311  1.00 28.82           C  
ATOM   1857  O   GLY A 279      42.840   7.029  14.413  1.00 33.06           O  
ATOM   1858  N   VAL A 280      42.285   5.585  12.786  1.00 27.50           N  
ATOM   1859  CA  VAL A 280      42.817   4.435  13.513  1.00 28.21           C  
ATOM   1860  C   VAL A 280      43.774   3.593  12.691  1.00 25.37           C  
ATOM   1861  O   VAL A 280      44.608   2.877  13.271  1.00 26.19           O  
ATOM   1862  CB  VAL A 280      41.663   3.554  14.054  1.00 25.23           C  
ATOM   1863  CG1 VAL A 280      40.746   4.374  14.961  1.00 26.95           C  
ATOM   1864  CG2 VAL A 280      40.878   2.941  12.911  1.00 25.48           C  
ATOM   1865  N   GLY A 281      43.714   3.622  11.362  1.00 27.85           N  
ATOM   1866  CA  GLY A 281      44.672   2.890  10.556  1.00 22.70           C  
ATOM   1867  C   GLY A 281      44.235   1.490  10.209  1.00 28.75           C  
ATOM   1868  O   GLY A 281      43.187   0.981  10.628  1.00 31.29           O  
ATOM   1869  N   ALA A 282      45.072   0.852   9.401  1.00 26.00           N  
ATOM   1870  CA  ALA A 282      44.826  -0.508   8.962  1.00 28.95           C  
ATOM   1871  C   ALA A 282      44.968  -1.479  10.136  1.00 29.90           C  
ATOM   1872  O   ALA A 282      45.518  -1.137  11.188  1.00 31.19           O  
ATOM   1873  CB  ALA A 282      45.793  -0.872   7.839  1.00 28.54           C  
ATOM   1874  N   GLY A 283      44.467  -2.692   9.950  1.00 30.80           N  
ATOM   1875  CA  GLY A 283      44.558  -3.722  10.977  1.00 33.26           C  
ATOM   1876  C   GLY A 283      43.389  -4.687  10.903  1.00 31.63           C  
ATOM   1877  O   GLY A 283      42.457  -4.520  10.124  1.00 29.18           O  
ATOM   1878  N   ALA A 284      43.457  -5.726  11.743  1.00 30.36           N  
ATOM   1879  CA  ALA A 284      42.402  -6.740  11.834  1.00 32.39           C  
ATOM   1880  C   ALA A 284      41.463  -6.347  12.968  1.00 28.93           C  
ATOM   1881  O   ALA A 284      41.650  -6.723  14.125  1.00 30.39           O  
ATOM   1882  CB  ALA A 284      42.990  -8.131  12.043  1.00 29.05           C  
ATOM   1883  N   TRP A 285      40.424  -5.596  12.618  1.00 31.16           N  
ATOM   1884  CA  TRP A 285      39.525  -4.988  13.588  1.00 27.52           C  
ATOM   1885  C   TRP A 285      38.388  -5.949  13.913  1.00 29.94           C  
ATOM   1886  O   TRP A 285      37.590  -6.296  13.034  1.00 31.93           O  
ATOM   1887  CB  TRP A 285      38.991  -3.673  13.031  1.00 30.18           C  
ATOM   1888  CG  TRP A 285      40.077  -2.627  12.871  1.00 29.05           C  
ATOM   1889  CD1 TRP A 285      40.659  -2.195  11.699  1.00 25.61           C  
ATOM   1890  CD2 TRP A 285      40.705  -1.892  13.925  1.00 25.91           C  
ATOM   1891  CE2 TRP A 285      41.656  -1.029  13.330  1.00 27.44           C  
ATOM   1892  CE3 TRP A 285      40.556  -1.874  15.318  1.00 29.06           C  
ATOM   1893  NE1 TRP A 285      41.610  -1.230  11.974  1.00 29.53           N  
ATOM   1894  CZ2 TRP A 285      42.442  -0.155  14.081  1.00 29.82           C  
ATOM   1895  CZ3 TRP A 285      41.342  -1.010  16.061  1.00 27.79           C  
ATOM   1896  CH2 TRP A 285      42.274  -0.166  15.442  1.00 28.04           C  
ATOM   1897  N   MET A 286      38.315  -6.383  15.170  1.00 31.82           N  
ATOM   1898  CA  MET A 286      37.301  -7.358  15.556  1.00 28.45           C  
ATOM   1899  C   MET A 286      35.927  -6.705  15.583  1.00 27.55           C  
ATOM   1900  O   MET A 286      35.785  -5.540  15.963  1.00 27.46           O  
ATOM   1901  CB  MET A 286      37.594  -7.949  16.937  1.00 31.78           C  
ATOM   1902  CG  MET A 286      39.044  -8.212  17.273  1.00 38.92           C  
ATOM   1903  SD  MET A 286      39.213  -8.836  18.974  1.00 49.05           S  
ATOM   1904  CE  MET A 286      38.394 -10.423  18.761  1.00 35.59           C  
ATOM   1905  N   TYR A 287      34.919  -7.453  15.141  1.00 29.37           N  
ATOM   1906  CA  TYR A 287      33.548  -7.209  15.545  1.00 26.59           C  
ATOM   1907  C   TYR A 287      33.054  -8.476  16.227  1.00 24.60           C  
ATOM   1908  O   TYR A 287      33.443  -9.581  15.850  1.00 28.39           O  
ATOM   1909  CB  TYR A 287      32.638  -6.815  14.353  1.00 28.28           C  
ATOM   1910  CG  TYR A 287      32.269  -7.965  13.435  1.00 26.06           C  
ATOM   1911  CD1 TYR A 287      31.129  -8.734  13.663  1.00 22.75           C  
ATOM   1912  CD2 TYR A 287      33.077  -8.295  12.356  1.00 26.15           C  
ATOM   1913  CE1 TYR A 287      30.800  -9.789  12.837  1.00 25.58           C  
ATOM   1914  CE2 TYR A 287      32.764  -9.345  11.527  1.00 24.81           C  
ATOM   1915  CZ  TYR A 287      31.620 -10.094  11.776  1.00 26.58           C  
ATOM   1916  OH  TYR A 287      31.314 -11.143  10.956  1.00 29.46           O  
ATOM   1917  N   HIS A 288      32.216  -8.319  17.247  1.00 24.24           N  
ATOM   1918  CA  HIS A 288      31.667  -9.477  17.940  1.00 21.63           C  
ATOM   1919  C   HIS A 288      30.466  -9.055  18.771  1.00 22.66           C  
ATOM   1920  O   HIS A 288      30.311  -7.884  19.127  1.00 26.25           O  
ATOM   1921  CB  HIS A 288      32.715 -10.144  18.840  1.00 22.33           C  
ATOM   1922  CG  HIS A 288      33.326  -9.218  19.846  1.00 27.19           C  
ATOM   1923  CD2 HIS A 288      34.408  -8.403  19.770  1.00 28.72           C  
ATOM   1924  ND1 HIS A 288      32.819  -9.063  21.116  1.00 24.31           N  
ATOM   1925  CE1 HIS A 288      33.555  -8.187  21.780  1.00 23.84           C  
ATOM   1926  NE2 HIS A 288      34.525  -7.772  20.984  1.00 27.01           N  
ATOM   1927  N   CYS A 289      29.614 -10.025  19.075  1.00 23.91           N  
ATOM   1928  CA  CYS A 289      28.642  -9.811  20.136  1.00 24.63           C  
ATOM   1929  C   CYS A 289      29.401  -9.597  21.439  1.00 21.73           C  
ATOM   1930  O   CYS A 289      30.406 -10.261  21.698  1.00 23.71           O  
ATOM   1931  CB  CYS A 289      27.696 -11.009  20.253  1.00 24.19           C  
ATOM   1932  SG  CYS A 289      26.523 -10.816  21.606  1.00 25.30           S  
ATOM   1933  N   HIS A 290      28.965  -8.635  22.250  1.00 19.07           N  
ATOM   1934  CA  HIS A 290      29.697  -8.395  23.491  1.00 23.07           C  
ATOM   1935  C   HIS A 290      29.112  -9.111  24.708  1.00 22.37           C  
ATOM   1936  O   HIS A 290      29.654  -8.962  25.807  1.00 24.70           O  
ATOM   1937  CB  HIS A 290      29.804  -6.888  23.772  1.00 18.41           C  
ATOM   1938  CG  HIS A 290      31.117  -6.488  24.373  1.00 23.75           C  
ATOM   1939  CD2 HIS A 290      32.033  -5.566  23.983  1.00 22.96           C  
ATOM   1940  ND1 HIS A 290      31.627  -7.072  25.517  1.00 26.45           N  
ATOM   1941  CE1 HIS A 290      32.796  -6.527  25.803  1.00 25.24           C  
ATOM   1942  NE2 HIS A 290      33.065  -5.612  24.888  1.00 24.75           N  
ATOM   1943  N   VAL A 291      28.022  -9.862  24.557  1.00 20.88           N  
ATOM   1944  CA  VAL A 291      27.643 -10.811  25.603  1.00 21.23           C  
ATOM   1945  C   VAL A 291      28.792 -11.792  25.772  1.00 24.06           C  
ATOM   1946  O   VAL A 291      29.223 -12.428  24.802  1.00 22.34           O  
ATOM   1947  CB  VAL A 291      26.344 -11.530  25.242  1.00 22.60           C  
ATOM   1948  CG1 VAL A 291      25.977 -12.554  26.343  1.00 21.94           C  
ATOM   1949  CG2 VAL A 291      25.224 -10.514  25.018  1.00 24.83           C  
ATOM   1950  N   GLN A 292      29.300 -11.924  26.998  1.00 23.34           N  
ATOM   1951  CA  GLN A 292      30.626 -12.521  27.157  1.00 28.94           C  
ATOM   1952  C   GLN A 292      30.643 -13.986  26.729  1.00 23.34           C  
ATOM   1953  O   GLN A 292      31.546 -14.410  26.002  1.00 27.26           O  
ATOM   1954  CB  GLN A 292      31.134 -12.349  28.598  1.00 27.10           C  
ATOM   1955  CG  GLN A 292      31.493 -10.892  28.971  1.00 28.21           C  
ATOM   1956  CD  GLN A 292      32.655 -10.304  28.153  1.00 33.90           C  
ATOM   1957  NE2 GLN A 292      33.712 -11.105  27.936  1.00 26.38           N  
ATOM   1958  OE1 GLN A 292      32.608  -9.133  27.741  1.00 28.04           O  
ATOM   1959  N   SER A 293      29.655 -14.779  27.147  1.00 27.02           N  
ATOM   1960  CA  SER A 293      29.633 -16.174  26.704  1.00 25.32           C  
ATOM   1961  C   SER A 293      29.441 -16.289  25.189  1.00 25.83           C  
ATOM   1962  O   SER A 293      29.912 -17.255  24.576  1.00 23.25           O  
ATOM   1963  CB  SER A 293      28.535 -16.955  27.432  1.00 23.50           C  
ATOM   1964  OG  SER A 293      27.260 -16.460  27.079  1.00 26.49           O  
ATOM   1965  N   HIS A 294      28.788 -15.308  24.563  1.00 21.52           N  
ATOM   1966  CA  HIS A 294      28.545 -15.380  23.121  1.00 23.88           C  
ATOM   1967  C   HIS A 294      29.832 -15.185  22.333  1.00 21.95           C  
ATOM   1968  O   HIS A 294      30.095 -15.911  21.367  1.00 23.89           O  
ATOM   1969  CB  HIS A 294      27.501 -14.337  22.694  1.00 20.68           C  
ATOM   1970  CG  HIS A 294      26.130 -14.587  23.250  1.00 23.07           C  
ATOM   1971  CD2 HIS A 294      25.706 -15.358  24.282  1.00 28.44           C  
ATOM   1972  ND1 HIS A 294      25.004 -13.975  22.743  1.00 20.91           N  
ATOM   1973  CE1 HIS A 294      23.942 -14.363  23.429  1.00 23.98           C  
ATOM   1974  NE2 HIS A 294      24.337 -15.210  24.363  1.00 26.10           N  
ATOM   1975  N   SER A 295      30.623 -14.173  22.701  1.00 21.22           N  
ATOM   1976  CA  SER A 295      31.934 -13.990  22.076  1.00 28.81           C  
ATOM   1977  C   SER A 295      32.853 -15.172  22.356  1.00 24.48           C  
ATOM   1978  O   SER A 295      33.572 -15.627  21.460  1.00 24.47           O  
ATOM   1979  CB  SER A 295      32.587 -12.693  22.554  1.00 24.18           C  
ATOM   1980  OG  SER A 295      32.770 -12.696  23.960  1.00 28.74           O  
ATOM   1981  N   ASP A 296      32.842 -15.686  23.587  1.00 26.63           N  
ATOM   1982  CA  ASP A 296      33.674 -16.853  23.896  1.00 30.19           C  
ATOM   1983  C   ASP A 296      33.287 -18.063  23.050  1.00 30.45           C  
ATOM   1984  O   ASP A 296      34.143 -18.890  22.717  1.00 30.79           O  
ATOM   1985  CB  ASP A 296      33.573 -17.218  25.379  1.00 24.47           C  
ATOM   1986  CG  ASP A 296      34.179 -16.172  26.296  1.00 29.84           C  
ATOM   1987  OD1 ASP A 296      35.075 -15.417  25.864  1.00 31.50           O  
ATOM   1988  OD2 ASP A 296      33.752 -16.116  27.467  1.00 28.30           O1-
ATOM   1989  N   MET A 297      32.013 -18.187  22.683  1.00 30.31           N  
ATOM   1990  CA  MET A 297      31.554 -19.344  21.931  1.00 30.75           C  
ATOM   1991  C   MET A 297      31.479 -19.112  20.428  1.00 30.05           C  
ATOM   1992  O   MET A 297      30.896 -19.942  19.724  1.00 32.16           O  
ATOM   1993  CB  MET A 297      30.199 -19.820  22.453  1.00 30.51           C  
ATOM   1994  CG  MET A 297      30.234 -20.259  23.923  1.00 39.16           C  
ATOM   1995  SD  MET A 297      31.145 -21.796  24.227  1.00 62.46           S  
ATOM   1996  CE  MET A 297      32.863 -21.262  24.351  1.00 42.06           C  
ATOM   1997  N   GLY A 298      32.042 -18.015  19.919  1.00 28.48           N  
ATOM   1998  CA  GLY A 298      32.275 -17.917  18.488  1.00 31.50           C  
ATOM   1999  C   GLY A 298      31.528 -16.852  17.709  1.00 28.87           C  
ATOM   2000  O   GLY A 298      31.591 -16.840  16.476  1.00 29.40           O  
ATOM   2001  N   MET A 299      30.816 -15.964  18.399  1.00 23.39           N  
ATOM   2002  CA  MET A 299      30.074 -14.884  17.745  1.00 27.38           C  
ATOM   2003  C   MET A 299      31.025 -13.708  17.530  1.00 26.94           C  
ATOM   2004  O   MET A 299      30.940 -12.652  18.164  1.00 25.93           O  
ATOM   2005  CB  MET A 299      28.854 -14.496  18.572  1.00 22.54           C  
ATOM   2006  CG  MET A 299      27.774 -15.573  18.563  1.00 27.94           C  
ATOM   2007  SD  MET A 299      26.172 -14.924  19.064  1.00 31.49           S  
ATOM   2008  CE  MET A 299      25.879 -13.661  17.813  1.00 28.04           C  
ATOM   2009  N   VAL A 300      32.018 -13.969  16.707  1.00 26.73           N  
ATOM   2010  CA  VAL A 300      33.019 -12.996  16.395  1.00 24.40           C  
ATOM   2011  C   VAL A 300      33.480 -13.035  14.939  1.00 28.40           C  
ATOM   2012  O   VAL A 300      33.354 -14.016  14.255  1.00 25.49           O  
ATOM   2013  CB  VAL A 300      34.235 -13.087  17.332  1.00 28.35           C  
ATOM   2014  CG1 VAL A 300      33.857 -13.454  18.740  1.00 32.20           C  
ATOM   2015  CG2 VAL A 300      35.250 -14.033  16.799  1.00 38.24           C  
ATOM   2016  N   GLY A 301      33.995 -11.909  14.481  1.00 28.49           N  
ATOM   2017  CA  GLY A 301      34.482 -11.811  13.122  1.00 27.24           C  
ATOM   2018  C   GLY A 301      35.514 -10.709  13.002  1.00 27.64           C  
ATOM   2019  O   GLY A 301      35.835 -10.019  13.971  1.00 28.72           O  
ATOM   2020  N   LEU A 302      36.036 -10.534  11.789  1.00 27.01           N  
ATOM   2021  CA  LEU A 302      37.104  -9.563  11.563  1.00 24.70           C  
ATOM   2022  C   LEU A 302      36.758  -8.620  10.416  1.00 26.36           C  
ATOM   2023  O   LEU A 302      36.373  -9.059   9.323  1.00 26.92           O  
ATOM   2024  CB  LEU A 302      38.431 -10.271  11.273  1.00 27.48           C  
ATOM   2025  CG  LEU A 302      39.097 -10.994  12.445  1.00 31.41           C  
ATOM   2026  CD1 LEU A 302      40.416 -11.608  12.003  1.00 28.28           C  
ATOM   2027  CD2 LEU A 302      39.317 -10.047  13.621  1.00 30.24           C  
ATOM   2028  N   PHE A 303      36.885  -7.322  10.687  1.00 26.22           N  
ATOM   2029  CA  PHE A 303      36.893  -6.262   9.679  1.00 26.59           C  
ATOM   2030  C   PHE A 303      38.354  -6.048   9.286  1.00 24.53           C  
ATOM   2031  O   PHE A 303      39.083  -5.331   9.963  1.00 27.42           O  
ATOM   2032  CB  PHE A 303      36.259  -5.000  10.258  1.00 23.58           C  
ATOM   2033  CG  PHE A 303      36.059  -3.876   9.273  1.00 25.42           C  
ATOM   2034  CD1 PHE A 303      35.698  -4.122   7.960  1.00 31.50           C  
ATOM   2035  CD2 PHE A 303      36.175  -2.554   9.689  1.00 25.85           C  
ATOM   2036  CE1 PHE A 303      35.488  -3.074   7.069  1.00 27.83           C  
ATOM   2037  CE2 PHE A 303      35.949  -1.499   8.807  1.00 23.40           C  
ATOM   2038  CZ  PHE A 303      35.617  -1.761   7.494  1.00 26.99           C  
ATOM   2039  N   LEU A 304      38.785  -6.685   8.195  1.00 29.15           N  
ATOM   2040  CA  LEU A 304      40.177  -6.644   7.742  1.00 27.17           C  
ATOM   2041  C   LEU A 304      40.393  -5.377   6.917  1.00 30.29           C  
ATOM   2042  O   LEU A 304      40.018  -5.314   5.744  1.00 29.70           O  
ATOM   2043  CB  LEU A 304      40.502  -7.900   6.938  1.00 28.57           C  
ATOM   2044  CG  LEU A 304      40.214  -9.225   7.656  1.00 30.18           C  
ATOM   2045  CD1 LEU A 304      40.277 -10.442   6.712  1.00 30.51           C  
ATOM   2046  CD2 LEU A 304      41.167  -9.392   8.827  1.00 26.43           C  
ATOM   2047  N   VAL A 305      40.996  -4.355   7.522  1.00 33.13           N  
ATOM   2048  CA  VAL A 305      41.207  -3.071   6.855  1.00 31.81           C  
ATOM   2049  C   VAL A 305      42.648  -3.045   6.363  1.00 30.58           C  
ATOM   2050  O   VAL A 305      43.589  -3.045   7.162  1.00 33.08           O  
ATOM   2051  CB  VAL A 305      40.909  -1.884   7.779  1.00 33.09           C  
ATOM   2052  CG1 VAL A 305      41.213  -0.575   7.060  1.00 31.56           C  
ATOM   2053  CG2 VAL A 305      39.466  -1.906   8.228  1.00 28.33           C  
ATOM   2054  N   LYS A 306      42.824  -3.042   5.049  1.00 31.44           N  
ATOM   2055  CA  LYS A 306      44.142  -3.176   4.442  1.00 29.54           C  
ATOM   2056  C   LYS A 306      44.751  -1.807   4.151  1.00 32.60           C  
ATOM   2057  O   LYS A 306      44.041  -0.830   3.882  1.00 34.37           O  
ATOM   2058  CB  LYS A 306      44.048  -3.996   3.147  1.00 33.15           C  
ATOM   2059  CG  LYS A 306      43.520  -5.416   3.359  1.00 37.60           C  
ATOM   2060  CD  LYS A 306      43.104  -6.119   2.069  1.00 39.08           C  
ATOM   2061  CE  LYS A 306      42.141  -5.285   1.242  1.00 35.81           C  
ATOM   2062  NZ  LYS A 306      41.335  -6.169   0.350  1.00 41.73           N1+
ATOM   2063  N   LYS A 307      46.082  -1.745   4.213  1.00 28.60           N  
ATOM   2064  CA  LYS A 307      46.815  -0.630   3.630  1.00 36.16           C  
ATOM   2065  C   LYS A 307      46.689  -0.679   2.109  1.00 35.21           C  
ATOM   2066  O   LYS A 307      46.393  -1.731   1.543  1.00 41.04           O  
ATOM   2067  CB  LYS A 307      48.288  -0.692   4.027  1.00 37.83           C  
ATOM   2068  CG  LYS A 307      48.550  -0.539   5.507  1.00 37.78           C  
ATOM   2069  CD  LYS A 307      49.984  -0.892   5.842  1.00 42.61           C  
ATOM   2070  CE  LYS A 307      50.810   0.353   6.095  1.00 46.69           C  
ATOM   2071  NZ  LYS A 307      52.274   0.088   5.967  1.00 48.85           N1+
ATOM   2072  N   PRO A 308      46.918   0.443   1.422  1.00 39.70           N  
ATOM   2073  CA  PRO A 308      46.831   0.426  -0.051  1.00 36.21           C  
ATOM   2074  C   PRO A 308      47.703  -0.629  -0.713  1.00 38.96           C  
ATOM   2075  O   PRO A 308      47.385  -1.069  -1.824  1.00 42.14           O  
ATOM   2076  CB  PRO A 308      47.272   1.843  -0.439  1.00 43.10           C  
ATOM   2077  CG  PRO A 308      46.937   2.680   0.753  1.00 41.54           C  
ATOM   2078  CD  PRO A 308      47.151   1.804   1.948  1.00 36.15           C  
ATOM   2079  N   ASP A 309      48.782  -1.071  -0.068  1.00 43.55           N  
ATOM   2080  CA  ASP A 309      49.605  -2.118  -0.663  1.00 42.99           C  
ATOM   2081  C   ASP A 309      49.058  -3.521  -0.419  1.00 43.57           C  
ATOM   2082  O   ASP A 309      49.715  -4.496  -0.798  1.00 43.25           O  
ATOM   2083  CB  ASP A 309      51.053  -2.004  -0.167  1.00 44.08           C  
ATOM   2084  CG  ASP A 309      51.250  -2.482   1.276  1.00 49.50           C  
ATOM   2085  OD1 ASP A 309      50.267  -2.738   2.001  1.00 48.73           O  
ATOM   2086  OD2 ASP A 309      52.422  -2.608   1.687  1.00 54.59           O1-
ATOM   2087  N   GLY A 310      47.880  -3.644   0.195  1.00 44.16           N  
ATOM   2088  CA  GLY A 310      47.228  -4.924   0.389  1.00 43.31           C  
ATOM   2089  C   GLY A 310      47.568  -5.641   1.676  1.00 36.55           C  
ATOM   2090  O   GLY A 310      47.007  -6.715   1.929  1.00 46.91           O  
ATOM   2091  N   THR A 311      48.438  -5.072   2.507  1.00 41.24           N  
ATOM   2092  CA  THR A 311      48.919  -5.698   3.730  1.00 47.71           C  
ATOM   2093  C   THR A 311      48.174  -5.171   4.953  1.00 46.46           C  
ATOM   2094  O   THR A 311      47.695  -4.033   4.975  1.00 41.57           O  
ATOM   2095  CB  THR A 311      50.419  -5.450   3.922  1.00 42.58           C  
ATOM   2096  CG2 THR A 311      51.190  -5.852   2.681  1.00 45.80           C  
ATOM   2097  OG1 THR A 311      50.640  -4.060   4.179  1.00 39.91           O  
ATOM   2098  N   ILE A 312      48.109  -6.011   5.982  1.00 42.20           N  
ATOM   2099  CA  ILE A 312      47.395  -5.714   7.220  1.00 40.49           C  
ATOM   2100  C   ILE A 312      48.370  -5.804   8.388  1.00 47.19           C  
ATOM   2101  O   ILE A 312      48.803  -6.909   8.749  1.00 45.33           O  
ATOM   2102  CB  ILE A 312      46.216  -6.677   7.430  1.00 43.48           C  
ATOM   2103  CG1 ILE A 312      45.295  -6.690   6.210  1.00 41.40           C  
ATOM   2104  CG2 ILE A 312      45.451  -6.291   8.672  1.00 40.76           C  
ATOM   2105  CD1 ILE A 312      44.389  -7.915   6.155  1.00 39.51           C  
ATOM   2106  N   PRO A 313      48.720  -4.685   9.020  1.00 42.80           N  
ATOM   2107  CA  PRO A 313      49.754  -4.721  10.059  1.00 44.02           C  
ATOM   2108  C   PRO A 313      49.326  -5.584  11.235  1.00 50.83           C  
ATOM   2109  O   PRO A 313      48.160  -5.586  11.640  1.00 46.03           O  
ATOM   2110  CB  PRO A 313      49.897  -3.249  10.461  1.00 45.00           C  
ATOM   2111  CG  PRO A 313      48.547  -2.651  10.132  1.00 45.35           C  
ATOM   2112  CD  PRO A 313      48.131  -3.344   8.867  1.00 40.84           C  
ATOM   2113  N   GLY A 314      50.283  -6.346  11.762  1.00 47.46           N  
ATOM   2114  CA  GLY A 314      50.055  -7.094  12.981  1.00 44.39           C  
ATOM   2115  C   GLY A 314      49.045  -8.206  12.863  1.00 47.40           C  
ATOM   2116  O   GLY A 314      48.605  -8.738  13.884  1.00 46.37           O  
ATOM   2117  N   TYR A 315      48.667  -8.583  11.644  1.00 46.76           N  
ATOM   2118  CA  TYR A 315      47.626  -9.584  11.417  1.00 47.21           C  
ATOM   2119  C   TYR A 315      48.277 -10.926  11.112  1.00 55.23           C  
ATOM   2120  O   TYR A 315      48.655 -11.205   9.968  1.00 53.76           O  
ATOM   2121  CB  TYR A 315      46.688  -9.177  10.287  1.00 44.90           C  
ATOM   2122  CG  TYR A 315      45.645 -10.236   9.988  1.00 40.42           C  
ATOM   2123  CD1 TYR A 315      44.949 -10.857  11.017  1.00 43.84           C  
ATOM   2124  CD2 TYR A 315      45.365 -10.621   8.682  1.00 39.70           C  
ATOM   2125  CE1 TYR A 315      43.991 -11.831  10.757  1.00 46.94           C  
ATOM   2126  CE2 TYR A 315      44.410 -11.593   8.409  1.00 43.22           C  
ATOM   2127  CZ  TYR A 315      43.728 -12.194   9.454  1.00 43.34           C  
ATOM   2128  OH  TYR A 315      42.782 -13.154   9.198  1.00 46.10           O  
ATOM   2129  N   ASP A 316      48.392 -11.756  12.149  1.00 57.90           N  
ATOM   2130  CA  ASP A 316      48.690 -13.171  12.012  1.00 60.45           C  
ATOM   2131  C   ASP A 316      47.376 -13.932  12.133  1.00 59.71           C  
ATOM   2132  O   ASP A 316      46.766 -13.916  13.216  1.00 59.62           O  
ATOM   2133  CB  ASP A 316      49.676 -13.614  13.094  1.00 62.70           C  
ATOM   2134  CG  ASP A 316      50.072 -15.079  12.977  1.00 66.49           C  
ATOM   2135  OD1 ASP A 316      49.541 -15.793  12.096  1.00 64.46           O  
ATOM   2136  OD2 ASP A 316      50.928 -15.513  13.780  1.00 66.68           O1-
ATOM   2137  N   PRO A 317      46.893 -14.590  11.073  1.00 61.48           N  
ATOM   2138  CA  PRO A 317      45.579 -15.253  11.162  1.00 63.46           C  
ATOM   2139  C   PRO A 317      45.502 -16.346  12.224  1.00 67.08           C  
ATOM   2140  O   PRO A 317      44.434 -16.541  12.817  1.00 67.87           O  
ATOM   2141  CB  PRO A 317      45.374 -15.821   9.747  1.00 60.41           C  
ATOM   2142  CG  PRO A 317      46.264 -14.994   8.863  1.00 58.00           C  
ATOM   2143  CD  PRO A 317      47.451 -14.635   9.708  1.00 56.65           C  
ATOM   2144  N   GLN A 318      46.597 -17.064  12.492  1.00 64.39           N  
ATOM   2145  CA  GLN A 318      46.522 -18.161  13.456  1.00 69.53           C  
ATOM   2146  C   GLN A 318      46.424 -17.647  14.891  1.00 67.00           C  
ATOM   2147  O   GLN A 318      45.882 -18.345  15.760  1.00 67.98           O  
ATOM   2148  CB  GLN A 318      47.724 -19.095  13.295  1.00 71.84           C  
ATOM   2149  CG  GLN A 318      47.667 -20.338  14.186  1.00 70.29           C  
ATOM   2150  CD  GLN A 318      48.979 -21.098  14.220  1.00 68.98           C  
ATOM   2151  NE2 GLN A 318      49.928 -20.633  15.043  1.00 63.49           N  
ATOM   2152  OE1 GLN A 318      49.134 -22.103  13.522  1.00 62.87           O  
ATOM   2153  N   GLU A 319      46.922 -16.432  15.156  1.00 64.68           N  
ATOM   2154  CA  GLU A 319      46.720 -15.806  16.458  1.00 64.16           C  
ATOM   2155  C   GLU A 319      45.286 -15.328  16.662  1.00 63.78           C  
ATOM   2156  O   GLU A 319      44.904 -15.034  17.800  1.00 59.13           O  
ATOM   2157  CB  GLU A 319      47.693 -14.639  16.635  1.00 63.94           C  
ATOM   2158  CG  GLU A 319      49.091 -15.059  17.079  1.00 65.97           C  
ATOM   2159  CD  GLU A 319      49.123 -15.512  18.528  1.00 70.63           C  
ATOM   2160  OE1 GLU A 319      48.917 -14.661  19.423  1.00 67.66           O  
ATOM   2161  OE2 GLU A 319      49.346 -16.722  18.772  1.00 73.67           O1-
ATOM   2162  N   HIS A 320      44.490 -15.246  15.595  1.00 60.71           N  
ATOM   2163  CA  HIS A 320      43.063 -14.976  15.705  1.00 60.51           C  
ATOM   2164  C   HIS A 320      42.229 -16.252  15.707  1.00 64.54           C  
ATOM   2165  O   HIS A 320      40.998 -16.176  15.792  1.00 62.77           O  
ATOM   2166  CB  HIS A 320      42.613 -14.039  14.575  1.00 52.76           C  
ATOM   2167  CG  HIS A 320      43.021 -12.612  14.786  1.00 49.82           C  
ATOM   2168  CD2 HIS A 320      44.198 -11.979  14.565  1.00 54.93           C  
ATOM   2169  ND1 HIS A 320      42.170 -11.662  15.311  1.00 38.69           N  
ATOM   2170  CE1 HIS A 320      42.799 -10.504  15.391  1.00 46.49           C  
ATOM   2171  NE2 HIS A 320      44.033 -10.669  14.949  1.00 50.90           N  
ATOM   2172  N   ALA A 321      42.870 -17.417  15.623  1.00 65.24           N  
ATOM   2173  CA  ALA A 321      42.193 -18.697  15.795  1.00 68.95           C  
ATOM   2174  C   ALA A 321      42.269 -19.145  17.256  1.00 73.38           C  
ATOM   2175  O   ALA A 321      41.262 -19.175  17.967  1.00 78.36           O  
ATOM   2176  CB  ALA A 321      42.803 -19.756  14.880  1.00 69.79           C  
TER   
HETATM 2177 CU    CU A 401      25.102 -12.470  21.385  1.00 24.73          CU  
HETATM 2178 CU    CU A 402      36.325  -6.721  21.957  0.71 39.37          CU  
HETATM 2179 CU    CU A 403      35.808  -2.874  22.027  0.26 94.62          CU  
HETATM 2180 CU    CU A 404       9.709 -10.173  11.235  0.93 30.40          CU  
ATOM   2181  N   ALA B  40      -6.947  16.251  13.921  1.00 64.54           N  
ATOM   2182  CA  ALA B  40      -7.752  15.836  15.064  1.00 63.01           C  
ATOM   2183  C   ALA B  40      -7.825  16.961  16.086  1.00 62.45           C  
ATOM   2184  O   ALA B  40      -7.956  18.131  15.721  1.00 66.82           O  
ATOM   2185  CB  ALA B  40      -7.175  14.579  15.695  1.00 57.24           C  
ATOM   2186  N   GLY B  41      -7.749  16.606  17.371  1.00 54.42           N  
ATOM   2187  CA  GLY B  41      -7.629  17.600  18.417  1.00 50.28           C  
ATOM   2188  C   GLY B  41      -6.174  17.905  18.763  1.00 42.70           C  
ATOM   2189  O   GLY B  41      -5.238  17.298  18.246  1.00 38.27           O  
ATOM   2190  N   ALA B  42      -5.998  18.867  19.665  1.00 38.67           N  
ATOM   2191  CA  ALA B  42      -4.672  19.256  20.133  1.00 38.01           C  
ATOM   2192  C   ALA B  42      -4.732  19.444  21.638  1.00 43.19           C  
ATOM   2193  O   ALA B  42      -5.677  20.050  22.153  1.00 39.45           O  
ATOM   2194  CB  ALA B  42      -4.181  20.539  19.446  1.00 38.97           C  
ATOM   2195  N   ALA B  43      -3.741  18.914  22.343  1.00 35.02           N  
ATOM   2196  CA  ALA B  43      -3.722  19.075  23.784  1.00 37.80           C  
ATOM   2197  C   ALA B  43      -3.598  20.558  24.139  1.00 35.59           C  
ATOM   2198  O   ALA B  43      -2.876  21.304  23.458  1.00 32.59           O  
ATOM   2199  CB  ALA B  43      -2.563  18.281  24.388  1.00 33.37           C  
ATOM   2200  N   PRO B  44      -4.290  21.026  25.175  1.00 38.62           N  
ATOM   2201  CA  PRO B  44      -4.096  22.400  25.650  1.00 43.08           C  
ATOM   2202  C   PRO B  44      -2.931  22.511  26.633  1.00 41.02           C  
ATOM   2203  O   PRO B  44      -2.347  21.517  27.071  1.00 38.18           O  
ATOM   2204  CB  PRO B  44      -5.420  22.705  26.359  1.00 34.38           C  
ATOM   2205  CG  PRO B  44      -5.808  21.368  26.939  1.00 40.33           C  
ATOM   2206  CD  PRO B  44      -5.390  20.346  25.888  1.00 36.21           C  
ATOM   2207  N   ALA B  45      -2.615  23.754  26.989  1.00 38.27           N  
ATOM   2208  CA  ALA B  45      -1.704  23.984  28.101  1.00 38.99           C  
ATOM   2209  C   ALA B  45      -2.328  23.459  29.388  1.00 42.86           C  
ATOM   2210  O   ALA B  45      -3.537  23.581  29.602  1.00 38.10           O  
ATOM   2211  CB  ALA B  45      -1.383  25.474  28.241  1.00 45.42           C  
ATOM   2212  N   GLY B  46      -1.500  22.854  30.241  1.00 39.95           N  
ATOM   2213  CA  GLY B  46      -1.957  22.295  31.495  1.00 36.69           C  
ATOM   2214  C   GLY B  46      -1.900  23.306  32.626  1.00 41.61           C  
ATOM   2215  O   GLY B  46      -1.613  24.490  32.439  1.00 42.69           O  
ATOM   2216  N   GLY B  47      -2.183  22.817  33.826  1.00 39.46           N  
ATOM   2217  CA  GLY B  47      -2.122  23.655  35.004  1.00 38.59           C  
ATOM   2218  C   GLY B  47      -3.300  23.449  35.933  1.00 40.91           C  
ATOM   2219  O   GLY B  47      -3.399  24.117  36.966  1.00 44.26           O  
ATOM   2220  N   GLU B  48      -4.195  22.526  35.584  1.00 39.62           N  
ATOM   2221  CA  GLU B  48      -5.351  22.248  36.421  1.00 38.23           C  
ATOM   2222  C   GLU B  48      -4.992  21.285  37.545  1.00 44.11           C  
ATOM   2223  O   GLU B  48      -4.196  20.358  37.366  1.00 40.25           O  
ATOM   2224  CB  GLU B  48      -6.490  21.663  35.588  1.00 48.42           C  
ATOM   2225  CG  GLU B  48      -6.964  22.566  34.456  1.00 50.30           C  
ATOM   2226  CD  GLU B  48      -7.999  23.589  34.903  0.79 48.80           C  
ATOM   2227  OE1 GLU B  48      -7.974  24.004  36.082  0.62 52.43           O  
ATOM   2228  OE2 GLU B  48      -8.838  23.982  34.070  0.69 55.85           O1-
ATOM   2229  N   VAL B  49      -5.593  21.503  38.706  1.00 38.04           N  
ATOM   2230  CA  VAL B  49      -5.486  20.566  39.814  1.00 41.84           C  
ATOM   2231  C   VAL B  49      -6.657  19.593  39.715  1.00 49.23           C  
ATOM   2232  O   VAL B  49      -7.824  20.006  39.732  1.00 38.76           O  
ATOM   2233  CB  VAL B  49      -5.468  21.297  41.164  1.00 44.01           C  
ATOM   2234  CG1 VAL B  49      -5.510  20.293  42.304  1.00 41.05           C  
ATOM   2235  CG2 VAL B  49      -4.225  22.162  41.263  1.00 40.26           C  
ATOM   2236  N   ARG B  50      -6.348  18.317  39.533  1.00 48.73           N  
ATOM   2237  CA  ARG B  50      -7.331  17.271  39.343  1.00 39.86           C  
ATOM   2238  C   ARG B  50      -7.365  16.270  40.480  1.00 39.68           C  
ATOM   2239  O   ARG B  50      -6.365  16.035  41.109  1.00 42.01           O  
ATOM   2240  CB  ARG B  50      -6.956  16.501  38.085  1.00 42.40           C  
ATOM   2241  CG  ARG B  50      -7.553  17.020  36.807  1.00 50.44           C  
ATOM   2242  CD  ARG B  50      -6.820  16.529  35.575  1.00 57.81           C  
ATOM   2243  NE  ARG B  50      -6.965  17.519  34.528  1.00 57.04           N  
ATOM   2244  CZ  ARG B  50      -6.683  17.333  33.253  1.00 58.15           C  
ATOM   2245  NH1 ARG B  50      -6.243  16.184  32.852  1.00 50.94           N1+
ATOM   2246  NH2 ARG B  50      -6.870  18.302  32.375  1.00 62.50           N  
ATOM   2247  N   ARG B  51      -8.526  15.669  40.707  1.00 37.18           N  
ATOM   2248  CA  ARG B  51      -8.703  14.648  41.727  1.00 39.43           C  
ATOM   2249  C   ARG B  51      -9.311  13.409  41.091  1.00 39.68           C  
ATOM   2250  O   ARG B  51     -10.034  13.499  40.097  1.00 43.33           O  
ATOM   2251  CB  ARG B  51      -9.600  15.139  42.874  1.00 47.68           C  
ATOM   2252  CG  ARG B  51      -9.043  16.321  43.640  1.00 49.20           C  
ATOM   2253  CD  ARG B  51      -9.382  16.256  45.133  1.00 59.49           C  
ATOM   2254  NE  ARG B  51      -8.401  16.976  45.955  1.00 58.78           N  
ATOM   2255  CZ  ARG B  51      -7.670  16.416  46.919  1.00 58.89           C  
ATOM   2256  NH1 ARG B  51      -7.803  15.124  47.196  1.00 54.70           N1+
ATOM   2257  NH2 ARG B  51      -6.804  17.150  47.613  1.00 62.44           N  
ATOM   2258  N   VAL B  52      -9.005  12.246  41.667  1.00 38.95           N  
ATOM   2259  CA  VAL B  52      -9.591  10.987  41.217  1.00 37.06           C  
ATOM   2260  C   VAL B  52      -9.497   9.994  42.366  1.00 34.98           C  
ATOM   2261  O   VAL B  52      -8.579  10.060  43.188  1.00 34.29           O  
ATOM   2262  CB  VAL B  52      -8.900  10.465  39.928  1.00 36.10           C  
ATOM   2263  CG1 VAL B  52      -7.585   9.756  40.247  1.00 37.26           C  
ATOM   2264  CG2 VAL B  52      -9.818   9.534  39.166  1.00 42.62           C  
ATOM   2265  N   THR B  53     -10.471   9.090  42.443  1.00 33.87           N  
ATOM   2266  CA  THR B  53     -10.425   7.978  43.382  1.00 32.00           C  
ATOM   2267  C   THR B  53      -9.935   6.738  42.653  1.00 32.20           C  
ATOM   2268  O   THR B  53     -10.314   6.489  41.505  1.00 37.19           O  
ATOM   2269  CB  THR B  53     -11.789   7.703  44.016  1.00 32.32           C  
ATOM   2270  CG2 THR B  53     -12.243   8.897  44.849  1.00 34.31           C  
ATOM   2271  OG1 THR B  53     -12.756   7.433  42.990  1.00 33.42           O  
ATOM   2272  N   MET B  54      -9.071   5.980  43.318  1.00 34.47           N  
ATOM   2273  CA  MET B  54      -8.504   4.767  42.762  1.00 34.37           C  
ATOM   2274  C   MET B  54      -8.545   3.699  43.836  1.00 33.96           C  
ATOM   2275  O   MET B  54      -8.302   3.984  45.011  1.00 31.05           O  
ATOM   2276  CB  MET B  54      -7.055   4.971  42.279  1.00 29.97           C  
ATOM   2277  CG  MET B  54      -6.461   3.725  41.588  1.00 34.77           C  
ATOM   2278  SD  MET B  54      -4.847   3.991  40.792  1.00 47.93           S  
ATOM   2279  CE  MET B  54      -5.350   5.071  39.455  1.00 39.42           C  
ATOM   2280  N   TYR B  55      -8.866   2.477  43.424  1.00 29.73           N  
ATOM   2281  CA  TYR B  55      -8.923   1.322  44.301  1.00 33.72           C  
ATOM   2282  C   TYR B  55      -8.005   0.242  43.760  1.00 32.29           C  
ATOM   2283  O   TYR B  55      -7.843   0.099  42.544  1.00 32.01           O  
ATOM   2284  CB  TYR B  55     -10.352   0.754  44.409  1.00 32.10           C  
ATOM   2285  CG  TYR B  55     -11.372   1.786  44.829  1.00 39.26           C  
ATOM   2286  CD1 TYR B  55     -11.939   2.652  43.900  1.00 33.14           C  
ATOM   2287  CD2 TYR B  55     -11.751   1.905  46.161  1.00 34.34           C  
ATOM   2288  CE1 TYR B  55     -12.856   3.600  44.288  1.00 33.23           C  
ATOM   2289  CE2 TYR B  55     -12.671   2.846  46.553  1.00 32.87           C  
ATOM   2290  CZ  TYR B  55     -13.213   3.696  45.622  1.00 33.59           C  
ATOM   2291  OH  TYR B  55     -14.130   4.643  46.032  1.00 38.19           O  
ATOM   2292  N   ALA B  56      -7.389  -0.501  44.670  1.00 27.90           N  
ATOM   2293  CA  ALA B  56      -6.811  -1.801  44.349  1.00 31.88           C  
ATOM   2294  C   ALA B  56      -7.755  -2.882  44.863  1.00 34.39           C  
ATOM   2295  O   ALA B  56      -8.155  -2.848  46.032  1.00 31.62           O  
ATOM   2296  CB  ALA B  56      -5.429  -1.969  44.979  1.00 30.51           C  
ATOM   2297  N   GLU B  57      -8.110  -3.834  43.995  1.00 28.49           N  
ATOM   2298  CA  GLU B  57      -8.999  -4.925  44.366  1.00 28.41           C  
ATOM   2299  C   GLU B  57      -8.469  -6.239  43.804  1.00 37.91           C  
ATOM   2300  O   GLU B  57      -7.755  -6.262  42.796  1.00 35.31           O  
ATOM   2301  CB  GLU B  57     -10.438  -4.702  43.860  1.00 35.07           C  
ATOM   2302  CG  GLU B  57     -10.988  -3.297  44.130  1.00 38.00           C  
ATOM   2303  CD  GLU B  57     -12.195  -2.950  43.271  0.62 42.10           C  
ATOM   2304  OE1 GLU B  57     -12.575  -3.773  42.422  1.00 47.07           O  
ATOM   2305  OE2 GLU B  57     -12.759  -1.846  43.437  0.78 47.77           O1-
ATOM   2306  N   ARG B  58      -8.840  -7.336  44.467  1.00 32.42           N  
ATOM   2307  CA  ARG B  58      -8.575  -8.664  43.940  1.00 31.99           C  
ATOM   2308  C   ARG B  58      -9.514  -8.971  42.779  1.00 36.75           C  
ATOM   2309  O   ARG B  58     -10.692  -8.597  42.785  1.00 33.13           O  
ATOM   2310  CB  ARG B  58      -8.748  -9.723  45.035  1.00 34.90           C  
ATOM   2311  CG  ARG B  58      -7.709  -9.669  46.132  1.00 33.50           C  
ATOM   2312  CD  ARG B  58      -7.777 -10.907  47.001  1.00 38.51           C  
ATOM   2313  NE  ARG B  58      -6.672 -10.973  47.952  1.00 39.24           N  
ATOM   2314  CZ  ARG B  58      -5.509 -11.565  47.706  1.00 43.23           C  
ATOM   2315  NH1 ARG B  58      -5.284 -12.138  46.527  1.00 39.79           N1+
ATOM   2316  NH2 ARG B  58      -4.564 -11.574  48.636  1.00 40.17           N  
ATOM   2317  N   LEU B  59      -8.980  -9.642  41.775  1.00 36.22           N  
ATOM   2318  CA  LEU B  59      -9.755 -10.150  40.662  1.00 38.85           C  
ATOM   2319  C   LEU B  59      -9.644 -11.672  40.673  1.00 42.63           C  
ATOM   2320  O   LEU B  59      -8.991 -12.255  41.543  1.00 40.39           O  
ATOM   2321  CB  LEU B  59      -9.287  -9.525  39.340  1.00 36.10           C  
ATOM   2322  CG  LEU B  59      -9.424  -8.000  39.267  1.00 37.51           C  
ATOM   2323  CD1 LEU B  59      -8.467  -7.430  38.241  1.00 37.80           C  
ATOM   2324  CD2 LEU B  59     -10.865  -7.565  38.949  1.00 30.45           C  
ATOM   2325  N   ALA B  60     -10.298 -12.317  39.709  1.00 40.02           N  
ATOM   2326  CA  ALA B  60     -10.418 -13.768  39.747  1.00 45.91           C  
ATOM   2327  C   ALA B  60      -9.053 -14.436  39.621  1.00 48.15           C  
ATOM   2328  O   ALA B  60      -8.104 -13.865  39.078  1.00 47.62           O  
ATOM   2329  CB  ALA B  60     -11.343 -14.255  38.632  1.00 45.03           C  
ATOM   2330  N   GLY B  61      -8.963 -15.659  40.145  1.00 46.78           N  
ATOM   2331  CA  GLY B  61      -7.776 -16.485  40.006  1.00 45.67           C  
ATOM   2332  C   GLY B  61      -6.483 -15.853  40.482  1.00 43.70           C  
ATOM   2333  O   GLY B  61      -5.469 -15.909  39.777  1.00 42.87           O  
ATOM   2334  N   GLY B  62      -6.502 -15.252  41.668  1.00 42.85           N  
ATOM   2335  CA  GLY B  62      -5.296 -14.691  42.243  1.00 40.49           C  
ATOM   2336  C   GLY B  62      -4.802 -13.408  41.611  1.00 39.41           C  
ATOM   2337  O   GLY B  62      -3.720 -12.929  41.981  1.00 39.04           O  
ATOM   2338  N   GLN B  63      -5.559 -12.825  40.685  1.00 36.03           N  
ATOM   2339  CA  GLN B  63      -5.132 -11.594  40.035  1.00 37.64           C  
ATOM   2340  C   GLN B  63      -5.517 -10.383  40.884  1.00 34.88           C  
ATOM   2341  O   GLN B  63      -6.276 -10.485  41.853  1.00 33.30           O  
ATOM   2342  CB  GLN B  63      -5.733 -11.496  38.633  1.00 37.57           C  
ATOM   2343  CG  GLN B  63      -5.404 -12.692  37.753  1.00 36.53           C  
ATOM   2344  CD  GLN B  63      -5.148 -12.306  36.311  1.00 42.57           C  
ATOM   2345  NE2 GLN B  63      -6.213 -12.188  35.525  1.00 45.30           N  
ATOM   2346  OE1 GLN B  63      -4.002 -12.126  35.906  1.00 39.71           O  
ATOM   2347  N   MET B  64      -4.962  -9.226  40.517  1.00 34.30           N  
ATOM   2348  CA  MET B  64      -5.172  -7.976  41.240  1.00 29.71           C  
ATOM   2349  C   MET B  64      -5.142  -6.835  40.237  1.00 32.40           C  
ATOM   2350  O   MET B  64      -4.329  -6.850  39.308  1.00 30.32           O  
ATOM   2351  CB  MET B  64      -4.095  -7.730  42.306  1.00 30.08           C  
ATOM   2352  CG  MET B  64      -4.028  -8.711  43.451  1.00 34.02           C  
ATOM   2353  SD  MET B  64      -2.626  -8.306  44.545  1.00 34.82           S  
ATOM   2354  CE  MET B  64      -3.102  -9.280  45.985  1.00 30.95           C  
ATOM   2355  N   GLY B  65      -5.992  -5.828  40.449  1.00 28.64           N  
ATOM   2356  CA  GLY B  65      -6.065  -4.723  39.513  1.00 28.75           C  
ATOM   2357  C   GLY B  65      -6.448  -3.419  40.176  1.00 30.48           C  
ATOM   2358  O   GLY B  65      -7.013  -3.390  41.277  1.00 27.44           O  
ATOM   2359  N   TYR B  66      -6.126  -2.331  39.479  1.00 25.78           N  
ATOM   2360  CA  TYR B  66      -6.551  -0.992  39.862  1.00 23.55           C  
ATOM   2361  C   TYR B  66      -7.839  -0.627  39.126  1.00 27.63           C  
ATOM   2362  O   TYR B  66      -8.072  -1.064  37.997  1.00 26.14           O  
ATOM   2363  CB  TYR B  66      -5.471   0.043  39.523  1.00 23.76           C  
ATOM   2364  CG  TYR B  66      -4.135  -0.100  40.238  1.00 27.68           C  
ATOM   2365  CD1 TYR B  66      -3.996   0.220  41.589  1.00 24.66           C  
ATOM   2366  CD2 TYR B  66      -2.997  -0.481  39.541  1.00 25.17           C  
ATOM   2367  CE1 TYR B  66      -2.756   0.133  42.227  1.00 26.67           C  
ATOM   2368  CE2 TYR B  66      -1.768  -0.574  40.165  1.00 26.31           C  
ATOM   2369  CZ  TYR B  66      -1.652  -0.275  41.505  1.00 23.33           C  
ATOM   2370  OH  TYR B  66      -0.423  -0.373  42.108  1.00 30.80           O  
ATOM   2371  N   GLY B  67      -8.665   0.203  39.762  1.00 29.16           N  
ATOM   2372  CA  GLY B  67      -9.850   0.724  39.106  1.00 30.80           C  
ATOM   2373  C   GLY B  67     -10.232   2.076  39.672  1.00 32.47           C  
ATOM   2374  O   GLY B  67      -9.832   2.445  40.780  1.00 32.41           O  
ATOM   2375  N   LEU B  68     -11.014   2.820  38.888  1.00 28.29           N  
ATOM   2376  CA  LEU B  68     -11.501   4.135  39.298  1.00 40.10           C  
ATOM   2377  C   LEU B  68     -12.769   4.069  40.143  1.00 39.49           C  
ATOM   2378  O   LEU B  68     -13.054   5.017  40.892  1.00 35.43           O  
ATOM   2379  CB  LEU B  68     -11.762   5.009  38.068  1.00 34.99           C  
ATOM   2380  CG  LEU B  68     -10.547   5.463  37.256  1.00 40.32           C  
ATOM   2381  CD1 LEU B  68     -10.889   6.685  36.394  1.00 43.36           C  
ATOM   2382  CD2 LEU B  68      -9.377   5.771  38.175  1.00 32.93           C  
ATOM   2383  N   GLU B  69     -13.529   2.983  40.039  1.00 41.93           N  
ATOM   2384  CA  GLU B  69     -14.725   2.764  40.837  1.00 42.23           C  
ATOM   2385  C   GLU B  69     -14.691   1.351  41.393  1.00 45.43           C  
ATOM   2386  O   GLU B  69     -14.205   0.432  40.728  1.00 44.56           O  
ATOM   2387  CB  GLU B  69     -15.996   2.979  40.010  1.00 43.98           C  
ATOM   2388  CG  GLU B  69     -16.363   4.444  39.816  1.00 43.74           C  
ATOM   2389  CD  GLU B  69     -16.354   5.234  41.117  0.39 43.68           C  
ATOM   2390  OE1 GLU B  69     -16.744   4.688  42.172  0.69 47.59           O  
ATOM   2391  OE2 GLU B  69     -15.955   6.413  41.084  0.78 40.64           O1-
ATOM   2392  N   LYS B  70     -15.191   1.188  42.620  1.00 45.78           N  
ATOM   2393  CA  LYS B  70     -15.250  -0.126  43.247  1.00 44.63           C  
ATOM   2394  C   LYS B  70     -15.973  -1.123  42.350  1.00 45.04           C  
ATOM   2395  O   LYS B  70     -17.018  -0.820  41.771  1.00 41.31           O  
ATOM   2396  CB  LYS B  70     -15.952  -0.032  44.609  1.00 47.72           C  
ATOM   2397  CG  LYS B  70     -15.047  -0.226  45.809  1.00 42.49           C  
ATOM   2398  CD  LYS B  70     -15.846  -0.430  47.093  1.00 39.54           C  
ATOM   2399  CE  LYS B  70     -14.972  -0.210  48.327  1.00 42.96           C  
ATOM   2400  NZ  LYS B  70     -15.749   0.108  49.565  1.00 38.97           N1+
ATOM   2401  N   GLY B  71     -15.406  -2.322  42.237  1.00 43.55           N  
ATOM   2402  CA  GLY B  71     -15.964  -3.348  41.390  1.00 41.03           C  
ATOM   2403  C   GLY B  71     -15.640  -3.204  39.923  1.00 39.61           C  
ATOM   2404  O   GLY B  71     -16.105  -4.020  39.122  1.00 43.35           O  
ATOM   2405  N   LYS B  72     -14.844  -2.205  39.545  1.00 42.30           N  
ATOM   2406  CA  LYS B  72     -14.542  -1.924  38.145  1.00 40.22           C  
ATOM   2407  C   LYS B  72     -13.047  -2.029  37.844  1.00 40.21           C  
ATOM   2408  O   LYS B  72     -12.583  -1.458  36.850  1.00 36.39           O  
ATOM   2409  CB  LYS B  72     -15.067  -0.536  37.760  1.00 43.21           C  
ATOM   2410  CG  LYS B  72     -16.588  -0.451  37.607  1.00 37.01           C  
ATOM   2411  CD  LYS B  72     -17.018  -0.969  36.239  1.00 48.02           C  
ATOM   2412  CE  LYS B  72     -18.527  -1.096  36.132  1.00 53.48           C  
ATOM   2413  NZ  LYS B  72     -18.930  -2.364  35.457  1.00 53.72           N1+
ATOM   2414  N   ALA B  73     -12.286  -2.751  38.674  1.00 34.20           N  
ATOM   2415  CA  ALA B  73     -10.850  -2.911  38.450  1.00 32.49           C  
ATOM   2416  C   ALA B  73     -10.583  -3.633  37.129  1.00 34.90           C  
ATOM   2417  O   ALA B  73     -11.402  -4.413  36.639  1.00 35.85           O  
ATOM   2418  CB  ALA B  73     -10.210  -3.674  39.612  1.00 35.00           C  
ATOM   2419  N   SER B  74      -9.411  -3.376  36.555  1.00 35.37           N  
ATOM   2420  CA  SER B  74      -9.094  -3.856  35.218  1.00 30.33           C  
ATOM   2421  C   SER B  74      -7.591  -4.096  35.128  1.00 32.39           C  
ATOM   2422  O   SER B  74      -6.806  -3.529  35.895  1.00 26.00           O  
ATOM   2423  CB  SER B  74      -9.556  -2.848  34.152  1.00 31.94           C  
ATOM   2424  OG  SER B  74      -8.895  -1.587  34.323  1.00 32.04           O  
ATOM   2425  N   ILE B  75      -7.205  -4.966  34.198  1.00 29.76           N  
ATOM   2426  CA  ILE B  75      -5.801  -5.197  33.867  1.00 26.30           C  
ATOM   2427  C   ILE B  75      -5.689  -5.005  32.363  1.00 28.72           C  
ATOM   2428  O   ILE B  75      -6.276  -5.786  31.613  1.00 30.16           O  
ATOM   2429  CB  ILE B  75      -5.313  -6.594  34.276  1.00 30.63           C  
ATOM   2430  CG1 ILE B  75      -5.676  -6.901  35.730  1.00 28.91           C  
ATOM   2431  CG2 ILE B  75      -3.791  -6.708  34.056  1.00 27.97           C  
ATOM   2432  CD1 ILE B  75      -5.662  -8.380  36.051  1.00 31.75           C  
ATOM   2433  N   PRO B  76      -4.991  -3.972  31.871  1.00 31.93           N  
ATOM   2434  CA  PRO B  76      -4.306  -2.976  32.698  1.00 27.53           C  
ATOM   2435  C   PRO B  76      -5.293  -2.032  33.383  1.00 26.68           C  
ATOM   2436  O   PRO B  76      -6.483  -2.037  33.056  1.00 24.61           O  
ATOM   2437  CB  PRO B  76      -3.435  -2.209  31.692  1.00 26.32           C  
ATOM   2438  CG  PRO B  76      -3.906  -2.648  30.312  1.00 24.49           C  
ATOM   2439  CD  PRO B  76      -5.042  -3.583  30.455  1.00 28.97           C  
ATOM   2440  N   GLY B  77      -4.789  -1.239  34.320  1.00 27.26           N  
ATOM   2441  CA  GLY B  77      -5.603  -0.298  35.042  1.00 23.06           C  
ATOM   2442  C   GLY B  77      -6.072   0.826  34.143  1.00 24.34           C  
ATOM   2443  O   GLY B  77      -5.682   0.932  32.973  1.00 26.23           O  
ATOM   2444  N   PRO B  78      -6.913   1.698  34.691  1.00 24.70           N  
ATOM   2445  CA  PRO B  78      -7.442   2.818  33.906  1.00 28.41           C  
ATOM   2446  C   PRO B  78      -6.336   3.714  33.362  1.00 27.03           C  
ATOM   2447  O   PRO B  78      -5.314   3.949  34.013  1.00 29.57           O  
ATOM   2448  CB  PRO B  78      -8.315   3.573  34.916  1.00 26.66           C  
ATOM   2449  CG  PRO B  78      -7.683   3.238  36.243  1.00 30.88           C  
ATOM   2450  CD  PRO B  78      -7.284   1.789  36.109  1.00 27.74           C  
ATOM   2451  N   LEU B  79      -6.561   4.210  32.153  1.00 26.35           N  
ATOM   2452  CA  LEU B  79      -5.666   5.176  31.534  1.00 33.61           C  
ATOM   2453  C   LEU B  79      -5.805   6.523  32.226  1.00 34.16           C  
ATOM   2454  O   LEU B  79      -6.902   7.085  32.296  1.00 34.49           O  
ATOM   2455  CB  LEU B  79      -5.982   5.319  30.048  1.00 30.55           C  
ATOM   2456  CG  LEU B  79      -5.291   6.459  29.307  1.00 25.96           C  
ATOM   2457  CD1 LEU B  79      -3.800   6.256  29.382  1.00 31.13           C  
ATOM   2458  CD2 LEU B  79      -5.728   6.487  27.852  1.00 29.27           C  
ATOM   2459  N   ILE B  80      -4.697   7.042  32.718  1.00 28.35           N  
ATOM   2460  CA  ILE B  80      -4.641   8.381  33.285  1.00 34.60           C  
ATOM   2461  C   ILE B  80      -3.991   9.307  32.263  1.00 33.59           C  
ATOM   2462  O   ILE B  80      -2.885   9.033  31.783  1.00 31.90           O  
ATOM   2463  CB  ILE B  80      -3.876   8.370  34.617  1.00 29.02           C  
ATOM   2464  CG1 ILE B  80      -4.665   7.566  35.653  1.00 28.96           C  
ATOM   2465  CG2 ILE B  80      -3.581   9.799  35.096  1.00 32.55           C  
ATOM   2466  CD1 ILE B  80      -3.876   7.202  36.855  1.00 37.27           C  
ATOM   2467  N   GLU B  81      -4.686  10.390  31.909  1.00 28.38           N  
ATOM   2468  CA  GLU B  81      -4.193  11.376  30.953  1.00 28.72           C  
ATOM   2469  C   GLU B  81      -4.082  12.736  31.625  1.00 35.49           C  
ATOM   2470  O   GLU B  81      -5.042  13.207  32.244  1.00 32.07           O  
ATOM   2471  CB  GLU B  81      -5.123  11.508  29.745  1.00 36.12           C  
ATOM   2472  CG  GLU B  81      -5.147  10.311  28.831  1.00 39.21           C  
ATOM   2473  CD  GLU B  81      -6.257  10.415  27.812  0.35 39.08           C  
ATOM   2474  OE1 GLU B  81      -5.951  10.753  26.653  0.79 44.53           O  
ATOM   2475  OE2 GLU B  81      -7.432  10.174  28.173  0.74 41.36           O1-
ATOM   2476  N   LEU B  82      -2.931  13.383  31.461  1.00 34.46           N  
ATOM   2477  CA  LEU B  82      -2.700  14.716  31.997  1.00 33.39           C  
ATOM   2478  C   LEU B  82      -2.052  15.595  30.937  1.00 33.17           C  
ATOM   2479  O   LEU B  82      -1.465  15.111  29.965  1.00 29.20           O  
ATOM   2480  CB  LEU B  82      -1.815  14.668  33.251  1.00 33.48           C  
ATOM   2481  CG  LEU B  82      -2.291  13.772  34.399  1.00 32.61           C  
ATOM   2482  CD1 LEU B  82      -1.193  13.558  35.416  1.00 32.86           C  
ATOM   2483  CD2 LEU B  82      -3.522  14.360  35.059  1.00 34.90           C  
ATOM   2484  N   ASN B  83      -2.186  16.905  31.136  1.00 33.11           N  
ATOM   2485  CA  ASN B  83      -1.495  17.924  30.360  1.00 31.86           C  
ATOM   2486  C   ASN B  83      -0.378  18.523  31.212  1.00 32.89           C  
ATOM   2487  O   ASN B  83      -0.558  18.750  32.412  1.00 33.44           O  
ATOM   2488  CB  ASN B  83      -2.478  19.020  29.912  1.00 32.12           C  
ATOM   2489  CG  ASN B  83      -3.597  18.485  29.027  1.00 36.19           C  
ATOM   2490  ND2 ASN B  83      -4.844  18.759  29.411  1.00 34.38           N  
ATOM   2491  OD1 ASN B  83      -3.345  17.865  27.992  1.00 37.92           O  
ATOM   2492  N   GLU B  84       0.780  18.768  30.594  1.00 31.57           N  
ATOM   2493  CA  GLU B  84       1.941  19.298  31.308  1.00 33.91           C  
ATOM   2494  C   GLU B  84       1.585  20.538  32.120  1.00 33.84           C  
ATOM   2495  O   GLU B  84       1.081  21.522  31.577  1.00 33.95           O  
ATOM   2496  CB  GLU B  84       3.050  19.639  30.316  1.00 36.98           C  
ATOM   2497  CG  GLU B  84       3.944  18.479  29.920  1.00 31.37           C  
ATOM   2498  CD  GLU B  84       5.106  18.951  29.064  1.00 34.61           C  
ATOM   2499  OE1 GLU B  84       4.913  19.910  28.281  1.00 31.79           O  
ATOM   2500  OE2 GLU B  84       6.212  18.381  29.180  1.00 35.87           O1-
ATOM   2501  N   GLY B  85       1.868  20.492  33.424  1.00 31.49           N  
ATOM   2502  CA  GLY B  85       1.425  21.493  34.373  1.00 34.58           C  
ATOM   2503  C   GLY B  85       0.349  20.997  35.328  1.00 33.32           C  
ATOM   2504  O   GLY B  85       0.253  21.505  36.452  1.00 31.37           O  
ATOM   2505  N   ASP B  86      -0.448  20.010  34.910  1.00 32.30           N  
ATOM   2506  CA  ASP B  86      -1.512  19.477  35.757  1.00 29.85           C  
ATOM   2507  C   ASP B  86      -0.949  18.831  37.017  1.00 32.00           C  
ATOM   2508  O   ASP B  86       0.137  18.242  37.007  1.00 32.47           O  
ATOM   2509  CB  ASP B  86      -2.338  18.431  35.004  1.00 35.86           C  
ATOM   2510  CG  ASP B  86      -3.198  19.025  33.895  1.00 40.93           C  
ATOM   2511  OD1 ASP B  86      -3.157  20.256  33.666  1.00 38.18           O  
ATOM   2512  OD2 ASP B  86      -3.916  18.235  33.245  1.00 35.85           O1-
ATOM   2513  N   THR B  87      -1.712  18.932  38.107  1.00 30.17           N  
ATOM   2514  CA  THR B  87      -1.499  18.161  39.327  1.00 32.18           C  
ATOM   2515  C   THR B  87      -2.625  17.143  39.480  1.00 32.87           C  
ATOM   2516  O   THR B  87      -3.795  17.458  39.232  1.00 34.00           O  
ATOM   2517  CB  THR B  87      -1.461  19.067  40.571  1.00 32.79           C  
ATOM   2518  CG2 THR B  87      -1.347  18.232  41.837  1.00 34.11           C  
ATOM   2519  OG1 THR B  87      -0.334  19.943  40.496  1.00 38.50           O  
ATOM   2520  N   LEU B  88      -2.280  15.923  39.888  1.00 30.18           N  
ATOM   2521  CA  LEU B  88      -3.270  14.878  40.117  1.00 35.56           C  
ATOM   2522  C   LEU B  88      -3.177  14.412  41.560  1.00 34.02           C  
ATOM   2523  O   LEU B  88      -2.138  13.894  41.980  1.00 33.05           O  
ATOM   2524  CB  LEU B  88      -3.077  13.692  39.165  1.00 32.34           C  
ATOM   2525  CG  LEU B  88      -4.161  12.602  39.254  1.00 33.42           C  
ATOM   2526  CD1 LEU B  88      -5.522  13.200  39.039  1.00 33.79           C  
ATOM   2527  CD2 LEU B  88      -3.928  11.455  38.263  1.00 35.29           C  
ATOM   2528  N   HIS B  89      -4.257  14.593  42.316  1.00 37.08           N  
ATOM   2529  CA  HIS B  89      -4.379  13.998  43.644  1.00 37.52           C  
ATOM   2530  C   HIS B  89      -5.156  12.695  43.483  1.00 34.52           C  
ATOM   2531  O   HIS B  89      -6.333  12.710  43.110  1.00 33.87           O  
ATOM   2532  CB  HIS B  89      -5.068  14.945  44.631  1.00 41.15           C  
ATOM   2533  CG  HIS B  89      -4.385  16.272  44.785  1.00 41.16           C  
ATOM   2534  CD2 HIS B  89      -4.817  17.532  44.534  1.00 40.12           C  
ATOM   2535  ND1 HIS B  89      -3.091  16.399  45.252  1.00 38.55           N  
ATOM   2536  CE1 HIS B  89      -2.752  17.677  45.266  1.00 31.02           C  
ATOM   2537  NE2 HIS B  89      -3.782  18.385  44.839  1.00 35.88           N  
ATOM   2538  N   VAL B  90      -4.500  11.570  43.751  1.00 31.99           N  
ATOM   2539  CA  VAL B  90      -5.120  10.252  43.642  1.00 32.46           C  
ATOM   2540  C   VAL B  90      -5.543   9.819  45.043  1.00 36.21           C  
ATOM   2541  O   VAL B  90      -4.698   9.478  45.881  1.00 32.75           O  
ATOM   2542  CB  VAL B  90      -4.171   9.229  43.003  1.00 33.38           C  
ATOM   2543  CG1 VAL B  90      -4.831   7.859  42.921  1.00 34.11           C  
ATOM   2544  CG2 VAL B  90      -3.751   9.693  41.626  1.00 30.19           C  
ATOM   2545  N   GLU B  91      -6.849   9.839  45.308  1.00 36.27           N  
ATOM   2546  CA  GLU B  91      -7.375   9.375  46.590  1.00 37.09           C  
ATOM   2547  C   GLU B  91      -7.500   7.864  46.507  1.00 37.73           C  
ATOM   2548  O   GLU B  91      -8.487   7.333  45.992  1.00 34.10           O  
ATOM   2549  CB  GLU B  91      -8.711  10.033  46.914  1.00 35.05           C  
ATOM   2550  CG  GLU B  91      -8.576  11.478  47.361  1.00 47.95           C  
ATOM   2551  CD  GLU B  91      -9.850  12.264  47.189  0.44 45.64           C  
ATOM   2552  OE1 GLU B  91     -10.938  11.676  47.370  1.00 43.63           O  
ATOM   2553  OE2 GLU B  91      -9.759  13.471  46.886  1.00 51.31           O1-
ATOM   2554  N   PHE B  92      -6.486   7.172  47.010  1.00 33.41           N  
ATOM   2555  CA  PHE B  92      -6.315   5.746  46.797  1.00 31.40           C  
ATOM   2556  C   PHE B  92      -6.921   4.962  47.960  1.00 32.15           C  
ATOM   2557  O   PHE B  92      -6.901   5.407  49.111  1.00 34.03           O  
ATOM   2558  CB  PHE B  92      -4.817   5.434  46.642  1.00 35.55           C  
ATOM   2559  CG  PHE B  92      -4.515   4.002  46.338  1.00 32.67           C  
ATOM   2560  CD1 PHE B  92      -4.438   3.559  45.024  1.00 33.36           C  
ATOM   2561  CD2 PHE B  92      -4.292   3.098  47.361  1.00 32.40           C  
ATOM   2562  CE1 PHE B  92      -4.158   2.232  44.738  1.00 33.90           C  
ATOM   2563  CE2 PHE B  92      -4.006   1.768  47.082  1.00 39.16           C  
ATOM   2564  CZ  PHE B  92      -3.944   1.334  45.769  1.00 35.05           C  
ATOM   2565  N   GLU B  93      -7.481   3.795  47.656  1.00 31.69           N  
ATOM   2566  CA  GLU B  93      -7.983   2.924  48.714  1.00 33.91           C  
ATOM   2567  C   GLU B  93      -7.620   1.482  48.405  1.00 34.98           C  
ATOM   2568  O   GLU B  93      -7.797   1.016  47.276  1.00 32.99           O  
ATOM   2569  CB  GLU B  93      -9.504   3.047  48.887  1.00 33.83           C  
ATOM   2570  CG  GLU B  93     -10.049   2.155  49.996  1.00 34.63           C  
ATOM   2571  CD  GLU B  93     -11.543   2.277  50.170  1.00 40.78           C  
ATOM   2572  OE1 GLU B  93     -12.055   3.421  50.232  1.00 37.96           O  
ATOM   2573  OE2 GLU B  93     -12.203   1.221  50.232  1.00 44.72           O1-
ATOM   2574  N   ASN B  94      -7.135   0.781  49.416  1.00 35.71           N  
ATOM   2575  CA  ASN B  94      -6.744  -0.618  49.286  1.00 34.40           C  
ATOM   2576  C   ASN B  94      -7.863  -1.487  49.841  1.00 33.97           C  
ATOM   2577  O   ASN B  94      -7.994  -1.624  51.058  1.00 35.61           O  
ATOM   2578  CB  ASN B  94      -5.444  -0.866  50.033  1.00 28.73           C  
ATOM   2579  CG  ASN B  94      -4.984  -2.283  49.919  1.00 32.87           C  
ATOM   2580  ND2 ASN B  94      -3.977  -2.635  50.698  1.00 32.42           N  
ATOM   2581  OD1 ASN B  94      -5.518  -3.061  49.120  1.00 30.82           O  
ATOM   2582  N   THR B  95      -8.655  -2.093  48.952  1.00 34.98           N  
ATOM   2583  CA  THR B  95      -9.732  -2.981  49.390  1.00 34.22           C  
ATOM   2584  C   THR B  95      -9.248  -4.392  49.694  1.00 40.22           C  
ATOM   2585  O   THR B  95     -10.067  -5.239  50.073  1.00 35.33           O  
ATOM   2586  CB  THR B  95     -10.857  -3.067  48.344  1.00 33.58           C  
ATOM   2587  CG2 THR B  95     -11.273  -1.688  47.865  1.00 35.98           C  
ATOM   2588  OG1 THR B  95     -10.446  -3.870  47.223  1.00 33.41           O  
ATOM   2589  N   MET B  96      -7.955  -4.664  49.540  1.00 34.02           N  
ATOM   2590  CA  MET B  96      -7.449  -6.019  49.633  1.00 34.69           C  
ATOM   2591  C   MET B  96      -7.007  -6.314  51.057  1.00 41.25           C  
ATOM   2592  O   MET B  96      -7.023  -5.447  51.930  1.00 39.02           O  
ATOM   2593  CB  MET B  96      -6.297  -6.229  48.653  1.00 36.48           C  
ATOM   2594  CG  MET B  96      -6.588  -5.752  47.228  1.00 28.26           C  
ATOM   2595  SD  MET B  96      -5.356  -6.443  46.102  1.00 34.97           S  
ATOM   2596  CE  MET B  96      -3.889  -5.564  46.646  1.00 30.06           C  
ATOM   2597  N   ASP B  97      -6.602  -7.562  51.282  1.00 41.72           N  
ATOM   2598  CA  ASP B  97      -6.183  -8.077  52.577  1.00 41.21           C  
ATOM   2599  C   ASP B  97      -4.686  -7.962  52.799  1.00 42.53           C  
ATOM   2600  O   ASP B  97      -4.210  -8.322  53.880  1.00 46.12           O  
ATOM   2601  CB  ASP B  97      -6.585  -9.544  52.699  1.00 39.62           C  
ATOM   2602  CG  ASP B  97      -6.098 -10.363  51.517  1.00 44.48           C  
ATOM   2603  OD1 ASP B  97      -6.751 -10.333  50.456  1.00 50.03           O  
ATOM   2604  OD2 ASP B  97      -5.054 -11.029  51.638  1.00 53.12           O1-
ATOM   2605  N   VAL B  98      -3.937  -7.504  51.804  1.00 37.92           N  
ATOM   2606  CA  VAL B  98      -2.482  -7.399  51.907  1.00 38.76           C  
ATOM   2607  C   VAL B  98      -2.086  -5.978  51.534  1.00 37.01           C  
ATOM   2608  O   VAL B  98      -2.837  -5.272  50.841  1.00 35.22           O  
ATOM   2609  CB  VAL B  98      -1.772  -8.442  51.009  1.00 42.73           C  
ATOM   2610  CG1 VAL B  98      -2.149  -9.859  51.433  1.00 37.93           C  
ATOM   2611  CG2 VAL B  98      -2.112  -8.209  49.541  1.00 42.21           C  
ATOM   2612  N   PRO B  99      -0.933  -5.506  52.018  1.00 35.79           N  
ATOM   2613  CA  PRO B  99      -0.492  -4.153  51.662  1.00 36.51           C  
ATOM   2614  C   PRO B  99      -0.327  -3.988  50.155  1.00 34.92           C  
ATOM   2615  O   PRO B  99      -0.008  -4.930  49.433  1.00 30.48           O  
ATOM   2616  CB  PRO B  99       0.847  -4.011  52.396  1.00 38.03           C  
ATOM   2617  CG  PRO B  99       0.740  -4.953  53.557  1.00 35.58           C  
ATOM   2618  CD  PRO B  99      -0.064  -6.120  53.041  1.00 39.22           C  
ATOM   2619  N   VAL B 100      -0.570  -2.766  49.683  1.00 30.28           N  
ATOM   2620  CA  VAL B 100      -0.408  -2.419  48.277  1.00 32.55           C  
ATOM   2621  C   VAL B 100       0.132  -0.994  48.223  1.00 33.04           C  
ATOM   2622  O   VAL B 100       0.078  -0.247  49.203  1.00 35.67           O  
ATOM   2623  CB  VAL B 100      -1.741  -2.544  47.480  1.00 33.93           C  
ATOM   2624  CG1 VAL B 100      -2.640  -1.349  47.744  1.00 30.95           C  
ATOM   2625  CG2 VAL B 100      -1.489  -2.692  45.982  1.00 26.27           C  
ATOM   2626  N   SER B 101       0.671  -0.617  47.071  1.00 28.38           N  
ATOM   2627  CA  SER B 101       1.120   0.753  46.878  1.00 32.15           C  
ATOM   2628  C   SER B 101       0.864   1.176  45.442  1.00 30.26           C  
ATOM   2629  O   SER B 101       0.461   0.375  44.590  1.00 27.09           O  
ATOM   2630  CB  SER B 101       2.609   0.916  47.211  1.00 31.95           C  
ATOM   2631  OG  SER B 101       3.405   0.404  46.144  1.00 26.17           O  
ATOM   2632  N   LEU B 102       1.123   2.457  45.185  1.00 28.61           N  
ATOM   2633  CA  LEU B 102       1.019   3.058  43.862  1.00 29.54           C  
ATOM   2634  C   LEU B 102       2.305   3.833  43.614  1.00 32.64           C  
ATOM   2635  O   LEU B 102       2.630   4.753  44.371  1.00 32.46           O  
ATOM   2636  CB  LEU B 102      -0.202   3.982  43.765  1.00 31.78           C  
ATOM   2637  CG  LEU B 102      -0.510   4.588  42.392  1.00 30.49           C  
ATOM   2638  CD1 LEU B 102      -0.834   3.478  41.428  1.00 27.66           C  
ATOM   2639  CD2 LEU B 102      -1.659   5.587  42.462  1.00 32.81           C  
ATOM   2640  N   HIS B 103       3.047   3.441  42.581  1.00 33.95           N  
ATOM   2641  CA  HIS B 103       4.318   4.044  42.209  1.00 29.72           C  
ATOM   2642  C   HIS B 103       4.232   4.457  40.748  1.00 32.04           C  
ATOM   2643  O   HIS B 103       3.713   3.701  39.929  1.00 27.88           O  
ATOM   2644  CB  HIS B 103       5.481   3.061  42.403  1.00 30.36           C  
ATOM   2645  CG  HIS B 103       6.758   3.497  41.750  1.00 33.21           C  
ATOM   2646  CD2 HIS B 103       7.438   2.989  40.695  1.00 30.29           C  
ATOM   2647  ND1 HIS B 103       7.487   4.588  42.185  1.00 37.22           N  
ATOM   2648  CE1 HIS B 103       8.558   4.731  41.428  1.00 32.78           C  
ATOM   2649  NE2 HIS B 103       8.553   3.773  40.517  1.00 37.05           N  
ATOM   2650  N   VAL B 104       4.739   5.643  40.411  1.00 27.26           N  
ATOM   2651  CA  VAL B 104       4.615   6.157  39.051  1.00 24.15           C  
ATOM   2652  C   VAL B 104       5.992   6.492  38.491  1.00 24.62           C  
ATOM   2653  O   VAL B 104       6.892   6.927  39.221  1.00 24.08           O  
ATOM   2654  CB  VAL B 104       3.679   7.384  38.974  1.00 27.64           C  
ATOM   2655  CG1 VAL B 104       4.357   8.652  39.529  1.00 27.74           C  
ATOM   2656  CG2 VAL B 104       3.240   7.614  37.558  1.00 23.37           C  
ATOM   2657  N   HIS B 105       6.145   6.257  37.192  1.00 23.25           N  
ATOM   2658  CA  HIS B 105       7.317   6.618  36.412  1.00 27.82           C  
ATOM   2659  C   HIS B 105       7.131   8.008  35.807  1.00 27.09           C  
ATOM   2660  O   HIS B 105       6.014   8.414  35.483  1.00 26.39           O  
ATOM   2661  CB  HIS B 105       7.543   5.589  35.295  1.00 25.44           C  
ATOM   2662  CG  HIS B 105       8.205   4.332  35.759  1.00 25.70           C  
ATOM   2663  CD2 HIS B 105       7.806   3.392  36.650  1.00 25.43           C  
ATOM   2664  ND1 HIS B 105       9.448   3.933  35.312  1.00 24.36           N  
ATOM   2665  CE1 HIS B 105       9.784   2.804  35.910  1.00 24.48           C  
ATOM   2666  NE2 HIS B 105       8.812   2.462  36.734  1.00 26.69           N  
ATOM   2667  N   GLY B 106       8.235   8.745  35.682  1.00 26.32           N  
ATOM   2668  CA  GLY B 106       8.259   9.924  34.837  1.00 27.90           C  
ATOM   2669  C   GLY B 106       7.731  11.217  35.423  1.00 29.62           C  
ATOM   2670  O   GLY B 106       8.315  12.278  35.202  1.00 28.79           O  
ATOM   2671  N   LEU B 107       6.629  11.146  36.156  1.00 26.80           N  
ATOM   2672  CA  LEU B 107       5.982  12.333  36.686  1.00 29.06           C  
ATOM   2673  C   LEU B 107       6.699  12.807  37.952  1.00 30.38           C  
ATOM   2674  O   LEU B 107       7.487  12.077  38.559  1.00 32.84           O  
ATOM   2675  CB  LEU B 107       4.501  12.044  36.970  1.00 27.90           C  
ATOM   2676  CG  LEU B 107       3.553  12.022  35.753  1.00 31.10           C  
ATOM   2677  CD1 LEU B 107       3.935  10.949  34.733  1.00 29.50           C  
ATOM   2678  CD2 LEU B 107       2.094  11.816  36.179  1.00 29.46           C  
ATOM   2679  N   ASP B 108       6.435  14.055  38.336  1.00 27.91           N  
ATOM   2680  CA  ASP B 108       7.007  14.606  39.564  1.00 31.67           C  
ATOM   2681  C   ASP B 108       6.185  14.178  40.775  1.00 29.53           C  
ATOM   2682  O   ASP B 108       4.956  14.297  40.774  1.00 31.08           O  
ATOM   2683  CB  ASP B 108       7.058  16.135  39.508  1.00 30.88           C  
ATOM   2684  CG  ASP B 108       7.811  16.656  38.309  1.00 34.20           C  
ATOM   2685  OD1 ASP B 108       8.928  16.160  38.035  1.00 34.26           O  
ATOM   2686  OD2 ASP B 108       7.287  17.585  37.651  1.00 37.64           O1-
ATOM   2687  N   TYR B 109       6.859  13.701  41.814  1.00 29.29           N  
ATOM   2688  CA  TYR B 109       6.191  13.412  43.071  1.00 28.19           C  
ATOM   2689  C   TYR B 109       7.196  13.612  44.193  1.00 32.65           C  
ATOM   2690  O   TYR B 109       8.399  13.408  44.005  1.00 28.83           O  
ATOM   2691  CB  TYR B 109       5.616  11.983  43.095  1.00 29.38           C  
ATOM   2692  CG  TYR B 109       6.637  10.922  42.723  1.00 28.36           C  
ATOM   2693  CD1 TYR B 109       6.820  10.533  41.402  1.00 22.68           C  
ATOM   2694  CD2 TYR B 109       7.421  10.316  43.701  1.00 30.88           C  
ATOM   2695  CE1 TYR B 109       7.771   9.566  41.063  1.00 26.73           C  
ATOM   2696  CE2 TYR B 109       8.367   9.356  43.371  1.00 25.93           C  
ATOM   2697  CZ  TYR B 109       8.538   8.989  42.056  1.00 24.25           C  
ATOM   2698  OH  TYR B 109       9.483   8.032  41.745  1.00 30.53           O  
ATOM   2699  N   GLU B 110       6.700  14.024  45.358  1.00 31.64           N  
ATOM   2700  CA  GLU B 110       7.574  14.107  46.519  1.00 31.88           C  
ATOM   2701  C   GLU B 110       7.788  12.714  47.102  1.00 35.44           C  
ATOM   2702  O   GLU B 110       7.068  11.766  46.787  1.00 35.45           O  
ATOM   2703  CB  GLU B 110       6.997  15.061  47.565  1.00 34.63           C  
ATOM   2704  CG  GLU B 110       6.860  16.479  47.048  1.00 38.40           C  
ATOM   2705  CD  GLU B 110       6.615  17.503  48.143  1.00 50.26           C  
ATOM   2706  OE1 GLU B 110       7.046  17.273  49.293  1.00 43.97           O  
ATOM   2707  OE2 GLU B 110       5.997  18.549  47.846  1.00 59.31           O1-
ATOM   2708  N   ILE B 111       8.803  12.594  47.965  1.00 35.25           N  
ATOM   2709  CA  ILE B 111       9.207  11.281  48.450  1.00 32.32           C  
ATOM   2710  C   ILE B 111       8.076  10.567  49.189  1.00 35.12           C  
ATOM   2711  O   ILE B 111       8.049   9.332  49.237  1.00 32.90           O  
ATOM   2712  CB  ILE B 111      10.480  11.415  49.321  1.00 32.99           C  
ATOM   2713  CG1 ILE B 111      11.209  10.069  49.407  1.00 36.93           C  
ATOM   2714  CG2 ILE B 111      10.152  11.934  50.719  1.00 32.78           C  
ATOM   2715  CD1 ILE B 111      11.981   9.697  48.152  1.00 29.16           C  
ATOM   2716  N   SER B 112       7.113  11.311  49.738  1.00 34.21           N  
ATOM   2717  CA  SER B 112       5.996  10.690  50.442  1.00 36.51           C  
ATOM   2718  C   SER B 112       4.954  10.088  49.507  1.00 37.90           C  
ATOM   2719  O   SER B 112       4.014   9.452  49.993  1.00 32.99           O  
ATOM   2720  CB  SER B 112       5.321  11.711  51.358  1.00 37.61           C  
ATOM   2721  OG  SER B 112       4.944  12.862  50.621  1.00 33.90           O  
ATOM   2722  N   SER B 113       5.065  10.314  48.195  1.00 36.90           N  
ATOM   2723  CA  SER B 113       4.264   9.620  47.190  1.00 32.98           C  
ATOM   2724  C   SER B 113       5.124   8.683  46.346  1.00 35.51           C  
ATOM   2725  O   SER B 113       4.800   8.391  45.189  1.00 32.43           O  
ATOM   2726  CB  SER B 113       3.530  10.624  46.307  1.00 33.14           C  
ATOM   2727  OG  SER B 113       2.495  11.249  47.049  1.00 34.14           O  
ATOM   2728  N   ASP B 114       6.240   8.235  46.922  1.00 29.28           N  
ATOM   2729  CA  ASP B 114       7.106   7.257  46.281  1.00 34.74           C  
ATOM   2730  C   ASP B 114       6.409   5.910  46.106  1.00 40.07           C  
ATOM   2731  O   ASP B 114       6.712   5.167  45.162  1.00 37.02           O  
ATOM   2732  CB  ASP B 114       8.368   7.090  47.129  1.00 39.34           C  
ATOM   2733  CG  ASP B 114       9.486   6.420  46.390  1.00 35.80           C  
ATOM   2734  OD1 ASP B 114       9.444   6.406  45.140  1.00 42.89           O  
ATOM   2735  OD2 ASP B 114      10.415   5.920  47.066  1.00 41.10           O1-
ATOM   2736  N   GLY B 115       5.486   5.571  47.002  1.00 32.24           N  
ATOM   2737  CA  GLY B 115       4.830   4.288  46.918  1.00 33.99           C  
ATOM   2738  C   GLY B 115       5.715   3.117  47.280  1.00 36.90           C  
ATOM   2739  O   GLY B 115       5.530   2.024  46.738  1.00 34.79           O  
ATOM   2740  N   THR B 116       6.683   3.314  48.173  1.00 30.28           N  
ATOM   2741  CA  THR B 116       7.560   2.238  48.606  1.00 32.58           C  
ATOM   2742  C   THR B 116       7.435   2.035  50.109  1.00 38.79           C  
ATOM   2743  O   THR B 116       7.155   2.971  50.861  1.00 36.68           O  
ATOM   2744  CB  THR B 116       9.036   2.510  48.251  1.00 31.55           C  
ATOM   2745  CG2 THR B 116       9.195   2.788  46.767  1.00 33.83           C  
ATOM   2746  OG1 THR B 116       9.522   3.619  49.014  1.00 34.75           O  
ATOM   2747  N   LYS B 117       7.658   0.798  50.547  1.00 37.81           N  
ATOM   2748  CA  LYS B 117       7.644   0.531  51.977  1.00 43.35           C  
ATOM   2749  C   LYS B 117       8.828   1.219  52.647  1.00 45.65           C  
ATOM   2750  O   LYS B 117       8.678   1.864  53.691  1.00 46.65           O  
ATOM   2751  CB  LYS B 117       7.665  -0.977  52.232  1.00 44.72           C  
ATOM   2752  CG  LYS B 117       7.037  -1.364  53.571  1.00 49.25           C  
ATOM   2753  CD  LYS B 117       6.859  -2.867  53.719  1.00 53.33           C  
ATOM   2754  CE  LYS B 117       8.194  -3.602  53.687  1.00 61.58           C  
ATOM   2755  NZ  LYS B 117       8.884  -3.588  55.025  1.00 58.70           N1+
ATOM   2756  N   GLN B 118      10.011   1.139  52.020  1.00 39.20           N  
ATOM   2757  CA  GLN B 118      11.210   1.803  52.522  1.00 45.35           C  
ATOM   2758  C   GLN B 118      10.945   3.261  52.903  1.00 48.35           C  
ATOM   2759  O   GLN B 118      11.464   3.739  53.914  1.00 55.82           O  
ATOM   2760  CB  GLN B 118      12.324   1.709  51.470  1.00 48.73           C  
ATOM   2761  CG  GLN B 118      12.734   0.271  51.043  1.00 47.26           C  
ATOM   2762  CD  GLN B 118      11.858  -0.343  49.933  1.00 55.52           C  
ATOM   2763  NE2 GLN B 118      12.325  -1.450  49.354  1.00 56.36           N  
ATOM   2764  OE1 GLN B 118      10.789   0.168  49.604  1.00 50.61           O  
ATOM   2765  N   ASN B 119      10.137   3.982  52.114  1.00 45.20           N  
ATOM   2766  CA  ASN B 119       9.788   5.369  52.415  1.00 40.17           C  
ATOM   2767  C   ASN B 119       8.388   5.511  53.017  1.00 44.91           C  
ATOM   2768  O   ASN B 119       7.795   6.595  52.942  1.00 48.97           O  
ATOM   2769  CB  ASN B 119       9.910   6.233  51.157  1.00 42.16           C  
ATOM   2770  CG  ASN B 119      11.327   6.751  50.942  1.00 43.92           C  
ATOM   2771  ND2 ASN B 119      11.848   6.585  49.727  1.00 40.84           N  
ATOM   2772  OD1 ASN B 119      11.949   7.279  51.862  1.00 44.28           O  
ATOM   2773  N   LYS B 120       7.845   4.433  53.591  1.00 44.29           N  
ATOM   2774  CA  LYS B 120       6.568   4.450  54.324  1.00 40.22           C  
ATOM   2775  C   LYS B 120       5.446   5.107  53.526  1.00 44.02           C  
ATOM   2776  O   LYS B 120       4.671   5.913  54.047  1.00 38.35           O  
ATOM   2777  CB  LYS B 120       6.740   5.119  55.684  1.00 44.74           C  
ATOM   2778  CG  LYS B 120       7.663   4.330  56.594  1.00 44.16           C  
ATOM   2779  CD  LYS B 120       7.096   4.213  57.995  1.00 53.38           C  
ATOM   2780  CE  LYS B 120       8.191   3.869  59.000  1.00 59.57           C  
ATOM   2781  NZ  LYS B 120       7.650   3.510  60.348  1.00 58.69           N1+
ATOM   2782  N   SER B 121       5.348   4.726  52.253  1.00 37.21           N  
ATOM   2783  CA  SER B 121       4.391   5.296  51.316  1.00 36.91           C  
ATOM   2784  C   SER B 121       3.432   4.239  50.769  1.00 37.04           C  
ATOM   2785  O   SER B 121       2.761   4.473  49.755  1.00 38.57           O  
ATOM   2786  CB  SER B 121       5.144   5.997  50.178  1.00 32.61           C  
ATOM   2787  OG  SER B 121       4.268   6.828  49.435  1.00 42.49           O  
ATOM   2788  N   HIS B 122       3.383   3.073  51.407  1.00 39.82           N  
ATOM   2789  CA  HIS B 122       2.478   1.991  51.069  1.00 34.32           C  
ATOM   2790  C   HIS B 122       1.171   2.149  51.842  1.00 34.80           C  
ATOM   2791  O   HIS B 122       1.008   3.059  52.652  1.00 36.67           O  
ATOM   2792  CB  HIS B 122       3.132   0.645  51.367  1.00 38.90           C  
ATOM   2793  CG  HIS B 122       3.442   0.443  52.820  1.00 41.13           C  
ATOM   2794  CD2 HIS B 122       2.928  -0.413  53.734  1.00 45.88           C  
ATOM   2795  ND1 HIS B 122       4.384   1.195  53.489  1.00 43.24           N  
ATOM   2796  CE1 HIS B 122       4.446   0.804  54.751  1.00 43.95           C  
ATOM   2797  NE2 HIS B 122       3.572  -0.172  54.925  1.00 51.47           N  
ATOM   2798  N   VAL B 123       0.218   1.256  51.578  1.00 34.57           N  
ATOM   2799  CA  VAL B 123      -1.144   1.357  52.101  1.00 35.62           C  
ATOM   2800  C   VAL B 123      -1.532   0.011  52.699  1.00 38.05           C  
ATOM   2801  O   VAL B 123      -1.637  -0.991  51.977  1.00 35.23           O  
ATOM   2802  CB  VAL B 123      -2.157   1.776  51.023  1.00 36.41           C  
ATOM   2803  CG1 VAL B 123      -3.546   1.885  51.633  1.00 38.83           C  
ATOM   2804  CG2 VAL B 123      -1.752   3.100  50.397  1.00 34.45           C  
ATOM   2805  N   GLU B 124      -1.747  -0.004  54.019  1.00 37.67           N  
ATOM   2806  CA  GLU B 124      -2.142  -1.203  54.733  1.00 37.09           C  
ATOM   2807  C   GLU B 124      -3.514  -1.679  54.248  1.00 40.24           C  
ATOM   2808  O   GLU B 124      -4.257  -0.920  53.614  1.00 34.81           O  
ATOM   2809  CB  GLU B 124      -2.148  -0.920  56.241  1.00 40.00           C  
ATOM   2810  CG  GLU B 124      -3.304  -0.033  56.739  1.00 46.77           C  
ATOM   2811  CD  GLU B 124      -3.163   1.461  56.389  1.00 54.90           C  
ATOM   2812  OE1 GLU B 124      -2.156   1.862  55.751  1.00 51.59           O  
ATOM   2813  OE2 GLU B 124      -4.079   2.240  56.752  1.00 54.87           O1-
ATOM   2814  N   PRO B 125      -3.857  -2.942  54.505  1.00 39.36           N  
ATOM   2815  CA  PRO B 125      -5.170  -3.453  54.090  1.00 36.20           C  
ATOM   2816  C   PRO B 125      -6.293  -2.595  54.641  1.00 39.52           C  
ATOM   2817  O   PRO B 125      -6.290  -2.220  55.814  1.00 36.54           O  
ATOM   2818  CB  PRO B 125      -5.204  -4.865  54.680  1.00 40.51           C  
ATOM   2819  CG  PRO B 125      -3.786  -5.270  54.770  1.00 37.40           C  
ATOM   2820  CD  PRO B 125      -2.987  -4.015  55.022  1.00 40.66           C  
ATOM   2821  N   GLY B 126      -7.265  -2.284  53.783  1.00 38.69           N  
ATOM   2822  CA  GLY B 126      -8.357  -1.417  54.170  1.00 34.67           C  
ATOM   2823  C   GLY B 126      -8.004   0.050  54.261  1.00 37.18           C  
ATOM   2824  O   GLY B 126      -8.903   0.872  54.465  1.00 37.92           O  
ATOM   2825  N   GLY B 127      -6.732   0.407  54.081  1.00 35.62           N  
ATOM   2826  CA  GLY B 127      -6.290   1.769  54.282  1.00 38.87           C  
ATOM   2827  C   GLY B 127      -6.543   2.689  53.094  1.00 39.27           C  
ATOM   2828  O   GLY B 127      -6.870   2.272  51.975  1.00 33.97           O  
ATOM   2829  N   THR B 128      -6.384   3.979  53.372  1.00 33.14           N  
ATOM   2830  CA  THR B 128      -6.482   5.036  52.385  1.00 33.31           C  
ATOM   2831  C   THR B 128      -5.243   5.921  52.491  1.00 37.64           C  
ATOM   2832  O   THR B 128      -4.595   6.003  53.537  1.00 34.39           O  
ATOM   2833  CB  THR B 128      -7.752   5.885  52.580  1.00 37.07           C  
ATOM   2834  CG2 THR B 128      -9.012   5.070  52.286  1.00 33.04           C  
ATOM   2835  OG1 THR B 128      -7.805   6.355  53.933  1.00 49.82           O  
ATOM   2836  N   ARG B 129      -4.929   6.593  51.389  1.00 38.11           N  
ATOM   2837  CA  ARG B 129      -3.825   7.539  51.311  1.00 35.69           C  
ATOM   2838  C   ARG B 129      -3.980   8.327  50.022  1.00 39.71           C  
ATOM   2839  O   ARG B 129      -4.421   7.776  49.007  1.00 35.80           O  
ATOM   2840  CB  ARG B 129      -2.464   6.831  51.335  1.00 39.42           C  
ATOM   2841  CG  ARG B 129      -1.286   7.781  51.111  1.00 38.89           C  
ATOM   2842  CD  ARG B 129       0.042   7.056  51.001  1.00 31.98           C  
ATOM   2843  NE  ARG B 129       1.141   7.972  51.309  1.00 37.48           N  
ATOM   2844  CZ  ARG B 129       1.830   7.946  52.447  1.00 42.38           C  
ATOM   2845  NH1 ARG B 129       1.546   7.045  53.384  1.00 39.27           N1+
ATOM   2846  NH2 ARG B 129       2.809   8.813  52.648  1.00 40.47           N  
ATOM   2847  N   THR B 130      -3.631   9.610  50.066  1.00 35.27           N  
ATOM   2848  CA  THR B 130      -3.666  10.470  48.890  1.00 33.79           C  
ATOM   2849  C   THR B 130      -2.257  10.555  48.315  1.00 36.13           C  
ATOM   2850  O   THR B 130      -1.349  11.099  48.953  1.00 37.40           O  
ATOM   2851  CB  THR B 130      -4.198  11.859  49.226  1.00 38.18           C  
ATOM   2852  CG2 THR B 130      -4.093  12.774  48.010  1.00 38.32           C  
ATOM   2853  OG1 THR B 130      -5.570  11.752  49.607  1.00 38.63           O  
ATOM   2854  N   TYR B 131      -2.078   9.984  47.128  1.00 38.88           N  
ATOM   2855  CA  TYR B 131      -0.867  10.151  46.344  1.00 34.78           C  
ATOM   2856  C   TYR B 131      -1.013  11.405  45.492  1.00 35.94           C  
ATOM   2857  O   TYR B 131      -2.077  11.649  44.915  1.00 35.18           O  
ATOM   2858  CB  TYR B 131      -0.636   8.940  45.441  1.00 31.79           C  
ATOM   2859  CG  TYR B 131      -0.279   7.663  46.162  1.00 32.24           C  
ATOM   2860  CD1 TYR B 131       0.990   7.478  46.692  1.00 32.41           C  
ATOM   2861  CD2 TYR B 131      -1.209   6.630  46.296  1.00 30.44           C  
ATOM   2862  CE1 TYR B 131       1.330   6.309  47.342  1.00 31.62           C  
ATOM   2863  CE2 TYR B 131      -0.879   5.452  46.945  1.00 37.87           C  
ATOM   2864  CZ  TYR B 131       0.392   5.297  47.468  1.00 34.77           C  
ATOM   2865  OH  TYR B 131       0.742   4.128  48.112  1.00 33.22           O  
ATOM   2866  N   THR B 132       0.051  12.204  45.418  1.00 33.92           N  
ATOM   2867  CA  THR B 132       0.050  13.409  44.595  1.00 29.60           C  
ATOM   2868  C   THR B 132       1.103  13.274  43.504  1.00 31.98           C  
ATOM   2869  O   THR B 132       2.264  12.957  43.792  1.00 32.65           O  
ATOM   2870  CB  THR B 132       0.305  14.675  45.431  1.00 33.84           C  
ATOM   2871  CG2 THR B 132       0.393  15.908  44.530  1.00 33.41           C  
ATOM   2872  OG1 THR B 132      -0.766  14.859  46.371  1.00 32.77           O  
ATOM   2873  N   TRP B 133       0.679  13.488  42.256  1.00 31.22           N  
ATOM   2874  CA  TRP B 133       1.558  13.541  41.096  1.00 31.14           C  
ATOM   2875  C   TRP B 133       1.485  14.935  40.495  1.00 30.18           C  
ATOM   2876  O   TRP B 133       0.398  15.504  40.364  1.00 28.59           O  
ATOM   2877  CB  TRP B 133       1.174  12.524  40.013  1.00 29.22           C  
ATOM   2878  CG  TRP B 133       1.146  11.079  40.435  1.00 28.80           C  
ATOM   2879  CD1 TRP B 133       1.730  10.527  41.534  1.00 31.17           C  
ATOM   2880  CD2 TRP B 133       0.502  10.000  39.732  1.00 25.59           C  
ATOM   2881  CE2 TRP B 133       0.727   8.826  40.469  1.00 30.19           C  
ATOM   2882  CE3 TRP B 133      -0.243   9.922  38.554  1.00 31.99           C  
ATOM   2883  NE1 TRP B 133       1.482   9.167  41.565  1.00 36.91           N  
ATOM   2884  CZ2 TRP B 133       0.233   7.588  40.069  1.00 30.63           C  
ATOM   2885  CZ3 TRP B 133      -0.737   8.689  38.157  1.00 32.39           C  
ATOM   2886  CH2 TRP B 133      -0.495   7.542  38.913  1.00 27.93           C  
ATOM   2887  N   ARG B 134       2.647  15.482  40.137  1.00 28.88           N  
ATOM   2888  CA  ARG B 134       2.746  16.786  39.501  1.00 28.92           C  
ATOM   2889  C   ARG B 134       3.460  16.637  38.165  1.00 28.91           C  
ATOM   2890  O   ARG B 134       4.180  15.662  37.926  1.00 29.92           O  
ATOM   2891  CB  ARG B 134       3.489  17.801  40.387  1.00 28.27           C  
ATOM   2892  CG  ARG B 134       2.693  18.303  41.583  1.00 30.80           C  
ATOM   2893  CD  ARG B 134       3.547  19.207  42.458  1.00 38.68           C  
ATOM   2894  NE  ARG B 134       4.557  18.428  43.161  1.00 42.49           N  
ATOM   2895  CZ  ARG B 134       5.863  18.455  42.899  1.00 41.58           C  
ATOM   2896  NH1 ARG B 134       6.675  17.680  43.601  1.00 36.01           N1+
ATOM   2897  NH2 ARG B 134       6.361  19.246  41.952  1.00 39.15           N  
ATOM   2898  N   THR B 135       3.212  17.596  37.275  1.00 34.00           N  
ATOM   2899  CA  THR B 135       3.833  17.629  35.959  1.00 32.92           C  
ATOM   2900  C   THR B 135       4.232  19.068  35.656  1.00 31.03           C  
ATOM   2901  O   THR B 135       3.636  20.010  36.179  1.00 30.85           O  
ATOM   2902  CB  THR B 135       2.896  17.086  34.870  1.00 34.87           C  
ATOM   2903  CG2 THR B 135       2.422  15.673  35.213  1.00 29.91           C  
ATOM   2904  OG1 THR B 135       1.759  17.941  34.734  1.00 29.08           O  
ATOM   2905  N   HIS B 136       5.257  19.232  34.824  1.00 30.30           N  
ATOM   2906  CA  HIS B 136       5.785  20.557  34.517  1.00 29.84           C  
ATOM   2907  C   HIS B 136       6.073  20.671  33.026  1.00 28.62           C  
ATOM   2908  O   HIS B 136       6.371  19.676  32.359  1.00 30.86           O  
ATOM   2909  CB  HIS B 136       7.064  20.831  35.317  1.00 28.11           C  
ATOM   2910  CG  HIS B 136       8.195  19.930  34.941  1.00 31.67           C  
ATOM   2911  CD2 HIS B 136       9.155  20.049  33.994  1.00 31.90           C  
ATOM   2912  ND1 HIS B 136       8.400  18.709  35.544  1.00 31.45           N  
ATOM   2913  CE1 HIS B 136       9.449  18.120  34.995  1.00 34.39           C  
ATOM   2914  NE2 HIS B 136       9.924  18.911  34.050  1.00 31.13           N  
ATOM   2915  N   GLU B 137       5.967  21.898  32.503  1.00 33.94           N  
ATOM   2916  CA  GLU B 137       6.361  22.181  31.128  1.00 30.14           C  
ATOM   2917  C   GLU B 137       7.886  22.218  31.008  1.00 31.11           C  
ATOM   2918  O   GLU B 137       8.590  22.470  31.989  1.00 26.21           O  
ATOM   2919  CB  GLU B 137       5.799  23.527  30.663  1.00 33.67           C  
ATOM   2920  CG  GLU B 137       4.361  23.804  31.025  1.00 38.49           C  
ATOM   2921  CD  GLU B 137       3.844  25.087  30.367  1.00 41.67           C  
ATOM   2922  OE1 GLU B 137       4.634  26.043  30.200  1.00 42.55           O  
ATOM   2923  OE2 GLU B 137       2.650  25.133  30.002  1.00 43.24           O1-
ATOM   2924  N   PRO B 138       8.425  21.955  29.817  1.00 31.92           N  
ATOM   2925  CA  PRO B 138       9.846  22.235  29.588  1.00 28.96           C  
ATOM   2926  C   PRO B 138      10.094  23.729  29.701  1.00 32.54           C  
ATOM   2927  O   PRO B 138       9.166  24.534  29.647  1.00 30.21           O  
ATOM   2928  CB  PRO B 138      10.094  21.737  28.156  1.00 26.17           C  
ATOM   2929  CG  PRO B 138       8.766  21.765  27.499  1.00 29.27           C  
ATOM   2930  CD  PRO B 138       7.742  21.500  28.591  1.00 30.25           C  
ATOM   2931  N   GLY B 139      11.359  24.104  29.848  1.00 29.85           N  
ATOM   2932  CA  GLY B 139      11.674  25.522  29.898  1.00 31.12           C  
ATOM   2933  C   GLY B 139      13.138  25.763  30.176  1.00 35.41           C  
ATOM   2934  O   GLY B 139      13.897  24.850  30.525  1.00 33.92           O  
ATOM   2935  N   ARG B 140      13.545  27.001  30.016  1.00 35.03           N  
ATOM   2936  CA  ARG B 140      14.924  27.394  30.187  1.00 40.48           C  
ATOM   2937  C   ARG B 140      15.244  27.665  31.647  1.00 44.65           C  
ATOM   2938  O   ARG B 140      14.591  28.456  32.289  1.00 44.69           O  
ATOM   2939  CB  ARG B 140      15.208  28.587  29.278  1.00 41.96           C  
ATOM   2940  CG  ARG B 140      16.633  29.061  29.159  1.00 46.01           C  
ATOM   2941  CD  ARG B 140      17.515  28.127  28.369  1.00 41.13           C  
ATOM   2942  NE  ARG B 140      17.101  27.996  27.000  1.00 54.91           N  
ATOM   2943  CZ  ARG B 140      17.670  27.182  26.130  1.00 49.04           C  
ATOM   2944  NH1 ARG B 140      17.234  27.120  24.896  1.00 40.13           N1+
ATOM   2945  NH2 ARG B 140      18.665  26.425  26.500  1.00 54.11           N  
ATOM   2946  N   ARG B 141      16.240  26.965  32.171  1.00 41.32           N  
ATOM   2947  CA  ARG B 141      16.673  27.125  33.552  1.00 46.98           C  
ATOM   2948  C   ARG B 141      17.426  28.447  33.723  1.00 52.05           C  
ATOM   2949  O   ARG B 141      17.712  29.164  32.758  1.00 53.95           O  
ATOM   2950  CB  ARG B 141      17.558  25.955  33.982  1.00 45.09           C  
ATOM   2951  CG  ARG B 141      16.818  24.739  34.504  1.00 45.10           C  
ATOM   2952  CD  ARG B 141      17.806  23.630  34.862  1.00 42.44           C  
ATOM   2953  NE  ARG B 141      17.196  22.301  34.888  1.00 33.58           N  
ATOM   2954  CZ  ARG B 141      17.461  21.341  34.012  1.00 35.03           C  
ATOM   2955  NH1 ARG B 141      18.308  21.565  33.018  1.00 40.98           N1+
ATOM   2956  NH2 ARG B 141      16.874  20.157  34.125  1.00 35.50           N  
ATOM   2957  N   ALA B 142      17.744  28.777  34.980  1.00 47.36           N  
ATOM   2958  CA  ALA B 142      18.525  29.984  35.240  1.00 60.44           C  
ATOM   2959  C   ALA B 142      19.892  29.909  34.565  1.00 57.75           C  
ATOM   2960  O   ALA B 142      20.353  30.892  33.969  1.00 55.69           O  
ATOM   2961  CB  ALA B 142      18.678  30.202  36.746  1.00 51.20           C  
ATOM   2962  N   ASP B 143      20.538  28.742  34.620  1.00 59.59           N  
ATOM   2963  CA  ASP B 143      21.876  28.545  34.076  1.00 58.05           C  
ATOM   2964  C   ASP B 143      21.890  28.327  32.561  1.00 59.47           C  
ATOM   2965  O   ASP B 143      22.891  27.815  32.042  1.00 59.64           O  
ATOM   2966  CB  ASP B 143      22.571  27.374  34.791  1.00 50.75           C  
ATOM   2967  CG  ASP B 143      21.724  26.105  34.840  1.00 56.52           C  
ATOM   2968  OD1 ASP B 143      20.751  25.985  34.068  1.00 60.25           O  
ATOM   2969  OD2 ASP B 143      22.032  25.205  35.655  1.00 57.39           O1-
ATOM   2970  N   GLY B 144      20.819  28.685  31.847  1.00 56.02           N  
ATOM   2971  CA  GLY B 144      20.774  28.564  30.402  1.00 48.15           C  
ATOM   2972  C   GLY B 144      20.509  27.171  29.856  1.00 50.60           C  
ATOM   2973  O   GLY B 144      20.286  27.037  28.646  1.00 37.69           O  
ATOM   2974  N   THR B 145      20.540  26.130  30.690  1.00 46.75           N  
ATOM   2975  CA  THR B 145      20.222  24.791  30.217  1.00 44.80           C  
ATOM   2976  C   THR B 145      18.717  24.667  29.963  1.00 44.00           C  
ATOM   2977  O   THR B 145      17.919  25.544  30.313  1.00 41.10           O  
ATOM   2978  CB  THR B 145      20.690  23.734  31.222  1.00 45.54           C  
ATOM   2979  CG2 THR B 145      22.184  23.466  31.073  1.00 42.19           C  
ATOM   2980  OG1 THR B 145      20.419  24.181  32.556  1.00 45.70           O  
ATOM   2981  N   TRP B 146      18.326  23.563  29.336  1.00 36.32           N  
ATOM   2982  CA  TRP B 146      16.927  23.312  28.999  1.00 35.62           C  
ATOM   2983  C   TRP B 146      16.396  22.208  29.907  1.00 36.91           C  
ATOM   2984  O   TRP B 146      16.838  21.059  29.814  1.00 39.53           O  
ATOM   2985  CB  TRP B 146      16.783  22.933  27.525  1.00 35.00           C  
ATOM   2986  CG  TRP B 146      15.361  22.894  27.058  1.00 31.38           C  
ATOM   2987  CD1 TRP B 146      14.614  21.784  26.817  1.00 36.12           C  
ATOM   2988  CD2 TRP B 146      14.508  24.018  26.788  1.00 36.57           C  
ATOM   2989  CE2 TRP B 146      13.255  23.504  26.386  1.00 34.07           C  
ATOM   2990  CE3 TRP B 146      14.682  25.407  26.840  1.00 35.40           C  
ATOM   2991  NE1 TRP B 146      13.346  22.139  26.410  1.00 37.70           N  
ATOM   2992  CZ2 TRP B 146      12.186  24.331  26.040  1.00 39.68           C  
ATOM   2993  CZ3 TRP B 146      13.620  26.224  26.505  1.00 33.16           C  
ATOM   2994  CH2 TRP B 146      12.386  25.689  26.112  1.00 35.53           C  
ATOM   2995  N   ARG B 147      15.444  22.552  30.773  1.00 29.65           N  
ATOM   2996  CA  ARG B 147      14.774  21.556  31.608  1.00 32.39           C  
ATOM   2997  C   ARG B 147      13.756  20.780  30.780  1.00 30.13           C  
ATOM   2998  O   ARG B 147      12.858  21.376  30.183  1.00 32.30           O  
ATOM   2999  CB  ARG B 147      14.081  22.222  32.790  1.00 30.46           C  
ATOM   3000  CG  ARG B 147      13.472  21.227  33.774  1.00 33.63           C  
ATOM   3001  CD  ARG B 147      12.660  21.964  34.814  1.00 36.83           C  
ATOM   3002  NE  ARG B 147      12.095  21.073  35.817  1.00 34.71           N  
ATOM   3003  CZ  ARG B 147      11.197  21.453  36.716  1.00 39.92           C  
ATOM   3004  NH1 ARG B 147      10.767  22.714  36.734  1.00 33.71           N1+
ATOM   3005  NH2 ARG B 147      10.730  20.580  37.599  1.00 32.12           N  
ATOM   3006  N   ALA B 148      13.888  19.455  30.751  1.00 32.47           N  
ATOM   3007  CA  ALA B 148      12.946  18.618  30.019  1.00 31.71           C  
ATOM   3008  C   ALA B 148      11.629  18.536  30.770  1.00 30.18           C  
ATOM   3009  O   ALA B 148      11.605  18.459  32.000  1.00 34.31           O  
ATOM   3010  CB  ALA B 148      13.513  17.210  29.821  1.00 26.84           C  
ATOM   3011  N   GLY B 149      10.527  18.545  30.026  1.00 30.02           N  
ATOM   3012  CA  GLY B 149       9.214  18.483  30.631  1.00 31.35           C  
ATOM   3013  C   GLY B 149       8.788  17.071  30.993  1.00 31.98           C  
ATOM   3014  O   GLY B 149       9.512  16.093  30.807  1.00 29.11           O  
ATOM   3015  N   SER B 150       7.558  16.978  31.510  1.00 29.91           N  
ATOM   3016  CA  SER B 150       6.995  15.708  31.954  1.00 28.93           C  
ATOM   3017  C   SER B 150       6.436  14.861  30.816  1.00 29.40           C  
ATOM   3018  O   SER B 150       6.244  13.655  31.004  1.00 27.66           O  
ATOM   3019  CB  SER B 150       5.868  15.957  32.956  1.00 26.37           C  
ATOM   3020  OG  SER B 150       6.356  16.587  34.126  1.00 29.15           O  
ATOM   3021  N   ALA B 151       6.166  15.456  29.658  1.00 28.21           N  
ATOM   3022  CA  ALA B 151       5.396  14.793  28.615  1.00 25.10           C  
ATOM   3023  C   ALA B 151       6.014  13.457  28.224  1.00 27.01           C  
ATOM   3024  O   ALA B 151       7.237  13.296  28.213  1.00 28.52           O  
ATOM   3025  CB  ALA B 151       5.296  15.686  27.380  1.00 28.35           C  
ATOM   3026  N   GLY B 152       5.159  12.504  27.896  1.00 27.14           N  
ATOM   3027  CA  GLY B 152       5.622  11.232  27.379  1.00 28.69           C  
ATOM   3028  C   GLY B 152       4.679  10.122  27.784  1.00 27.82           C  
ATOM   3029  O   GLY B 152       3.649  10.346  28.418  1.00 25.52           O  
ATOM   3030  N   TYR B 153       5.062   8.905  27.398  1.00 28.26           N  
ATOM   3031  CA  TYR B 153       4.283   7.706  27.676  1.00 23.65           C  
ATOM   3032  C   TYR B 153       4.846   7.037  28.930  1.00 29.31           C  
ATOM   3033  O   TYR B 153       5.964   6.514  28.916  1.00 28.66           O  
ATOM   3034  CB  TYR B 153       4.319   6.779  26.465  1.00 22.08           C  
ATOM   3035  CG  TYR B 153       3.585   7.353  25.285  1.00 23.63           C  
ATOM   3036  CD1 TYR B 153       2.213   7.208  25.178  1.00 25.75           C  
ATOM   3037  CD2 TYR B 153       4.256   8.084  24.294  1.00 22.62           C  
ATOM   3038  CE1 TYR B 153       1.514   7.730  24.108  1.00 25.99           C  
ATOM   3039  CE2 TYR B 153       3.569   8.619  23.216  1.00 23.11           C  
ATOM   3040  CZ  TYR B 153       2.189   8.436  23.136  1.00 27.00           C  
ATOM   3041  OH  TYR B 153       1.457   8.936  22.097  1.00 27.60           O  
ATOM   3042  N   TRP B 154       4.069   7.059  30.013  1.00 24.34           N  
ATOM   3043  CA  TRP B 154       4.537   6.587  31.312  1.00 24.07           C  
ATOM   3044  C   TRP B 154       3.604   5.511  31.877  1.00 23.53           C  
ATOM   3045  O   TRP B 154       2.721   5.014  31.168  1.00 24.33           O  
ATOM   3046  CB  TRP B 154       4.650   7.776  32.277  1.00 24.66           C  
ATOM   3047  CG  TRP B 154       5.585   8.906  31.811  1.00 27.61           C  
ATOM   3048  CD1 TRP B 154       5.218  10.142  31.323  1.00 25.42           C  
ATOM   3049  CD2 TRP B 154       7.020   8.897  31.822  1.00 25.43           C  
ATOM   3050  CE2 TRP B 154       7.454  10.160  31.326  1.00 28.71           C  
ATOM   3051  CE3 TRP B 154       7.980   7.955  32.195  1.00 26.08           C  
ATOM   3052  NE1 TRP B 154       6.336  10.895  31.024  1.00 24.25           N  
ATOM   3053  CZ2 TRP B 154       8.808  10.491  31.194  1.00 24.27           C  
ATOM   3054  CZ3 TRP B 154       9.333   8.295  32.070  1.00 29.96           C  
ATOM   3055  CH2 TRP B 154       9.729   9.554  31.581  1.00 28.91           C  
ATOM   3056  N   HIS B 155       3.786   5.131  33.142  1.00 26.85           N  
ATOM   3057  CA  HIS B 155       2.977   4.060  33.722  1.00 25.28           C  
ATOM   3058  C   HIS B 155       3.110   4.101  35.240  1.00 26.61           C  
ATOM   3059  O   HIS B 155       4.030   4.720  35.789  1.00 29.13           O  
ATOM   3060  CB  HIS B 155       3.387   2.678  33.176  1.00 23.98           C  
ATOM   3061  CG  HIS B 155       4.811   2.297  33.486  1.00 23.70           C  
ATOM   3062  CD2 HIS B 155       5.986   2.746  32.982  1.00 26.86           C  
ATOM   3063  ND1 HIS B 155       5.141   1.347  34.429  1.00 24.92           N  
ATOM   3064  CE1 HIS B 155       6.456   1.220  34.489  1.00 29.37           C  
ATOM   3065  NE2 HIS B 155       6.994   2.059  33.621  1.00 28.83           N  
ATOM   3066  N   TYR B 156       2.173   3.428  35.908  1.00 25.60           N  
ATOM   3067  CA  TYR B 156       2.185   3.246  37.351  1.00 25.43           C  
ATOM   3068  C   TYR B 156       2.020   1.763  37.645  1.00 21.66           C  
ATOM   3069  O   TYR B 156       1.496   1.005  36.834  1.00 25.88           O  
ATOM   3070  CB  TYR B 156       1.068   4.046  38.055  1.00 26.92           C  
ATOM   3071  CG  TYR B 156      -0.320   3.725  37.525  1.00 26.55           C  
ATOM   3072  CD1 TYR B 156      -1.069   2.680  38.055  1.00 25.03           C  
ATOM   3073  CD2 TYR B 156      -0.873   4.462  36.492  1.00 24.28           C  
ATOM   3074  CE1 TYR B 156      -2.341   2.374  37.560  1.00 27.26           C  
ATOM   3075  CE2 TYR B 156      -2.137   4.168  35.989  1.00 26.85           C  
ATOM   3076  CZ  TYR B 156      -2.867   3.121  36.530  1.00 28.61           C  
ATOM   3077  OH  TYR B 156      -4.124   2.828  36.036  1.00 26.90           O  
ATOM   3078  N   HIS B 157       2.463   1.353  38.820  1.00 26.74           N  
ATOM   3079  CA  HIS B 157       2.380  -0.053  39.193  1.00 26.22           C  
ATOM   3080  C   HIS B 157       2.623  -0.143  40.690  1.00 26.07           C  
ATOM   3081  O   HIS B 157       3.057   0.821  41.323  1.00 27.95           O  
ATOM   3082  CB  HIS B 157       3.379  -0.908  38.401  1.00 22.62           C  
ATOM   3083  CG  HIS B 157       4.812  -0.562  38.671  1.00 24.42           C  
ATOM   3084  CD2 HIS B 157       5.647   0.311  38.055  1.00 28.24           C  
ATOM   3085  ND1 HIS B 157       5.542  -1.137  39.687  1.00 26.94           N  
ATOM   3086  CE1 HIS B 157       6.768  -0.644  39.677  1.00 26.03           C  
ATOM   3087  NE2 HIS B 157       6.850   0.248  38.706  1.00 25.85           N  
ATOM   3088  N   ASP B 158       2.317  -1.310  41.253  1.00 25.17           N  
ATOM   3089  CA  ASP B 158       2.506  -1.532  42.673  1.00 26.01           C  
ATOM   3090  C   ASP B 158       3.978  -1.787  42.978  1.00 30.67           C  
ATOM   3091  O   ASP B 158       4.727  -2.293  42.141  1.00 26.75           O  
ATOM   3092  CB  ASP B 158       1.664  -2.718  43.142  1.00 27.65           C  
ATOM   3093  CG  ASP B 158       2.192  -3.318  44.424  0.45 27.90           C  
ATOM   3094  OD1 ASP B 158       2.034  -2.667  45.481  0.76 27.74           O  
ATOM   3095  OD2 ASP B 158       2.806  -4.408  44.370  1.00 27.51           O1-
ATOM   3096  N   HIS B 159       4.379  -1.438  44.182  1.00 24.79           N  
ATOM   3097  CA  HIS B 159       5.743  -1.607  44.616  1.00 33.22           C  
ATOM   3098  C   HIS B 159       5.907  -2.417  45.900  1.00 30.52           C  
ATOM   3099  O   HIS B 159       6.971  -2.480  46.429  1.00 27.72           O  
ATOM   3100  CB  HIS B 159       6.366  -0.240  44.838  1.00 28.39           C  
ATOM   3101  CG  HIS B 159       7.809  -0.148  44.487  1.00 31.39           C  
ATOM   3102  CD2 HIS B 159       8.430   0.458  43.455  1.00 33.28           C  
ATOM   3103  ND1 HIS B 159       8.800  -0.696  45.255  1.00 28.14           N  
ATOM   3104  CE1 HIS B 159       9.966  -0.446  44.708  1.00 32.44           C  
ATOM   3105  NE2 HIS B 159       9.770   0.255  43.615  1.00 33.60           N  
ATOM   3106  N   VAL B 160       4.841  -3.005  46.421  1.00 32.29           N  
ATOM   3107  CA  VAL B 160       4.965  -3.713  47.688  1.00 35.04           C  
ATOM   3108  C   VAL B 160       4.369  -5.107  47.778  1.00 36.22           C  
ATOM   3109  O   VAL B 160       4.624  -5.801  48.728  1.00 35.00           O  
ATOM   3110  CB  VAL B 160       4.446  -2.886  48.913  1.00 38.14           C  
ATOM   3111  CG1 VAL B 160       5.145  -1.554  49.076  1.00 40.15           C  
ATOM   3112  CG2 VAL B 160       2.956  -2.752  48.912  1.00 34.60           C  
ATOM   3113  N   VAL B 161       3.590  -5.509  46.787  1.00 32.69           N  
ATOM   3114  CA  VAL B 161       2.988  -6.821  46.797  1.00 32.62           C  
ATOM   3115  C   VAL B 161       3.967  -7.921  46.407  1.00 32.33           C  
ATOM   3116  O   VAL B 161       4.557  -7.873  45.375  1.00 31.51           O  
ATOM   3117  CB  VAL B 161       1.748  -6.889  45.908  1.00 31.35           C  
ATOM   3118  CG1 VAL B 161       1.164  -8.272  45.963  1.00 32.27           C  
ATOM   3119  CG2 VAL B 161       0.717  -5.884  46.353  1.00 33.20           C  
ATOM   3120  N   GLY B 162       4.124  -8.897  47.273  1.00 29.41           N  
ATOM   3121  CA  GLY B 162       5.034 -10.020  47.039  1.00 27.69           C  
ATOM   3122  C   GLY B 162       6.450  -9.766  47.490  1.00 34.53           C  
ATOM   3123  O   GLY B 162       7.029 -10.580  48.204  1.00 29.93           O  
ATOM   3124  N   THR B 163       7.034  -8.649  47.049  1.00 32.66           N  
ATOM   3125  CA  THR B 163       8.347  -8.199  47.487  1.00 28.21           C  
ATOM   3126  C   THR B 163       8.296  -6.690  47.646  1.00 29.69           C  
ATOM   3127  O   THR B 163       7.349  -6.036  47.193  1.00 30.33           O  
ATOM   3128  CB  THR B 163       9.462  -8.558  46.492  1.00 36.37           C  
ATOM   3129  CG2 THR B 163       9.428 -10.036  46.109  1.00 32.15           C  
ATOM   3130  OG1 THR B 163       9.338  -7.738  45.319  1.00 28.47           O  
ATOM   3131  N   GLU B 164       9.350  -6.133  48.258  1.00 29.44           N  
ATOM   3132  CA  GLU B 164       9.529  -4.684  48.379  1.00 29.93           C  
ATOM   3133  C   GLU B 164       9.765  -4.001  47.041  1.00 33.99           C  
ATOM   3134  O   GLU B 164       9.973  -2.778  47.010  1.00 34.19           O  
ATOM   3135  CB  GLU B 164      10.709  -4.369  49.303  1.00 36.06           C  
ATOM   3136  CG  GLU B 164      10.354  -4.189  50.764  1.00 45.48           C  
ATOM   3137  CD  GLU B 164      11.524  -3.637  51.560  0.27 47.42           C  
ATOM   3138  OE1 GLU B 164      12.673  -4.076  51.319  0.82 53.63           O  
ATOM   3139  OE2 GLU B 164      11.299  -2.758  52.414  0.80 50.61           O1-
ATOM   3140  N   HIS B 165       9.770  -4.748  45.939  1.00 26.47           N  
ATOM   3141  CA  HIS B 165       9.834  -4.148  44.616  1.00 28.31           C  
ATOM   3142  C   HIS B 165       8.597  -4.448  43.780  1.00 30.56           C  
ATOM   3143  O   HIS B 165       8.600  -4.200  42.566  1.00 29.19           O  
ATOM   3144  CB  HIS B 165      11.112  -4.608  43.921  1.00 30.53           C  
ATOM   3145  CG  HIS B 165      12.340  -4.118  44.612  1.00 30.36           C  
ATOM   3146  CD2 HIS B 165      13.005  -2.944  44.511  1.00 35.84           C  
ATOM   3147  ND1 HIS B 165      12.974  -4.837  45.600  1.00 38.67           N  
ATOM   3148  CE1 HIS B 165      13.998  -4.139  46.058  1.00 34.48           C  
ATOM   3149  NE2 HIS B 165      14.040  -2.987  45.413  1.00 40.12           N  
ATOM   3150  N   GLY B 166       7.533  -4.947  44.402  1.00 26.87           N  
ATOM   3151  CA  GLY B 166       6.287  -5.178  43.693  1.00 30.04           C  
ATOM   3152  C   GLY B 166       6.313  -6.322  42.704  1.00 26.50           C  
ATOM   3153  O   GLY B 166       5.527  -6.320  41.755  1.00 29.13           O  
ATOM   3154  N   THR B 167       7.194  -7.309  42.904  1.00 27.89           N  
ATOM   3155  CA  THR B 167       7.269  -8.436  41.976  1.00 25.04           C  
ATOM   3156  C   THR B 167       5.956  -9.216  41.929  1.00 26.15           C  
ATOM   3157  O   THR B 167       5.511  -9.636  40.856  1.00 25.27           O  
ATOM   3158  CB  THR B 167       8.416  -9.364  42.373  1.00 24.41           C  
ATOM   3159  CG2 THR B 167       8.491 -10.554  41.394  1.00 26.54           C  
ATOM   3160  OG1 THR B 167       9.649  -8.629  42.370  1.00 26.97           O  
ATOM   3161  N   GLY B 168       5.329  -9.436  43.084  1.00 26.95           N  
ATOM   3162  CA  GLY B 168       4.024 -10.073  43.081  1.00 30.11           C  
ATOM   3163  C   GLY B 168       2.941  -9.175  42.507  1.00 30.12           C  
ATOM   3164  O   GLY B 168       2.034  -9.647  41.819  1.00 28.98           O  
ATOM   3165  N   GLY B 169       3.020  -7.871  42.781  1.00 29.12           N  
ATOM   3166  CA  GLY B 169       2.007  -6.957  42.281  1.00 31.03           C  
ATOM   3167  C   GLY B 169       1.989  -6.875  40.767  1.00 30.10           C  
ATOM   3168  O   GLY B 169       0.922  -6.881  40.145  1.00 29.14           O  
ATOM   3169  N   ALA B 170       3.172  -6.808  40.154  1.00 30.91           N  
ATOM   3170  CA  ALA B 170       3.255  -6.770  38.694  1.00 29.79           C  
ATOM   3171  C   ALA B 170       2.685  -8.042  38.069  1.00 26.37           C  
ATOM   3172  O   ALA B 170       1.862  -7.981  37.146  1.00 28.09           O  
ATOM   3173  CB  ALA B 170       4.709  -6.564  38.263  1.00 27.95           C  
ATOM   3174  N   ARG B 171       3.141  -9.209  38.541  1.00 30.59           N  
ATOM   3175  CA  ARG B 171       2.607 -10.487  38.073  1.00 31.21           C  
ATOM   3176  C   ARG B 171       1.084 -10.541  38.150  1.00 27.91           C  
ATOM   3177  O   ARG B 171       0.429 -10.996  37.210  1.00 27.30           O  
ATOM   3178  CB  ARG B 171       3.201 -11.636  38.890  1.00 32.08           C  
ATOM   3179  CG  ARG B 171       4.667 -11.869  38.661  1.00 40.76           C  
ATOM   3180  CD  ARG B 171       5.038 -13.293  38.989  1.00 46.51           C  
ATOM   3181  NE  ARG B 171       5.298 -13.490  40.413  1.00 48.87           N  
ATOM   3182  CZ  ARG B 171       6.479 -13.835  40.918  1.00 44.79           C  
ATOM   3183  NH1 ARG B 171       6.619 -14.006  42.227  1.00 50.33           N1+
ATOM   3184  NH2 ARG B 171       7.525 -13.994  40.115  1.00 38.47           N  
ATOM   3185  N   ASN B 172       0.500 -10.071  39.263  1.00 30.48           N  
ATOM   3186  CA  ASN B 172      -0.942 -10.191  39.474  1.00 27.31           C  
ATOM   3187  C   ASN B 172      -1.759  -9.221  38.626  1.00 27.65           C  
ATOM   3188  O   ASN B 172      -2.973  -9.426  38.471  1.00 29.28           O  
ATOM   3189  CB  ASN B 172      -1.290  -9.960  40.949  1.00 30.99           C  
ATOM   3190  CG  ASN B 172      -0.707 -11.013  41.870  1.00 32.13           C  
ATOM   3191  ND2 ASN B 172      -0.766 -10.751  43.176  1.00 29.52           N  
ATOM   3192  OD1 ASN B 172      -0.195 -12.040  41.422  1.00 27.60           O  
ATOM   3193  N   GLY B 173      -1.150  -8.156  38.102  1.00 26.05           N  
ATOM   3194  CA  GLY B 173      -1.887  -7.229  37.245  1.00 28.13           C  
ATOM   3195  C   GLY B 173      -1.971  -5.774  37.690  1.00 26.65           C  
ATOM   3196  O   GLY B 173      -2.721  -4.989  37.098  1.00 27.28           O  
ATOM   3197  N   LEU B 174      -1.207  -5.386  38.717  1.00 27.39           N  
ATOM   3198  CA  LEU B 174      -1.283  -4.034  39.272  1.00 26.86           C  
ATOM   3199  C   LEU B 174      -0.376  -3.095  38.473  1.00 28.70           C  
ATOM   3200  O   LEU B 174       0.699  -2.681  38.918  1.00 27.53           O  
ATOM   3201  CB  LEU B 174      -0.914  -4.041  40.752  1.00 26.34           C  
ATOM   3202  CG  LEU B 174      -2.004  -4.624  41.650  1.00 27.28           C  
ATOM   3203  CD1 LEU B 174      -1.488  -4.923  43.074  1.00 23.24           C  
ATOM   3204  CD2 LEU B 174      -3.188  -3.660  41.666  1.00 27.13           C  
ATOM   3205  N   TYR B 175      -0.843  -2.750  37.272  1.00 26.62           N  
ATOM   3206  CA  TYR B 175      -0.133  -1.831  36.388  1.00 25.37           C  
ATOM   3207  C   TYR B 175      -1.146  -1.106  35.520  1.00 24.02           C  
ATOM   3208  O   TYR B 175      -2.238  -1.619  35.265  1.00 28.07           O  
ATOM   3209  CB  TYR B 175       0.896  -2.532  35.487  1.00 22.78           C  
ATOM   3210  CG  TYR B 175       0.385  -3.741  34.708  1.00 27.15           C  
ATOM   3211  CD1 TYR B 175      -0.371  -3.593  33.546  1.00 21.18           C  
ATOM   3212  CD2 TYR B 175       0.689  -5.029  35.126  1.00 25.14           C  
ATOM   3213  CE1 TYR B 175      -0.811  -4.699  32.835  1.00 27.10           C  
ATOM   3214  CE2 TYR B 175       0.246  -6.147  34.430  1.00 22.81           C  
ATOM   3215  CZ  TYR B 175      -0.500  -5.976  33.293  1.00 26.57           C  
ATOM   3216  OH  TYR B 175      -0.924  -7.084  32.612  1.00 27.18           O  
ATOM   3217  N   GLY B 176      -0.774   0.094  35.075  1.00 24.63           N  
ATOM   3218  CA  GLY B 176      -1.610   0.873  34.190  1.00 25.06           C  
ATOM   3219  C   GLY B 176      -0.824   1.978  33.501  1.00 26.35           C  
ATOM   3220  O   GLY B 176       0.278   2.345  33.919  1.00 24.69           O  
ATOM   3221  N   PRO B 177      -1.380   2.525  32.426  1.00 25.19           N  
ATOM   3222  CA  PRO B 177      -0.692   3.568  31.668  1.00 25.42           C  
ATOM   3223  C   PRO B 177      -1.015   4.977  32.150  1.00 31.18           C  
ATOM   3224  O   PRO B 177      -2.119   5.275  32.606  1.00 25.25           O  
ATOM   3225  CB  PRO B 177      -1.232   3.352  30.248  1.00 22.09           C  
ATOM   3226  CG  PRO B 177      -2.659   2.929  30.482  1.00 23.30           C  
ATOM   3227  CD  PRO B 177      -2.655   2.133  31.795  1.00 21.59           C  
ATOM   3228  N   VAL B 178      -0.014   5.858  32.040  1.00 28.81           N  
ATOM   3229  CA  VAL B 178      -0.193   7.299  32.215  1.00 27.07           C  
ATOM   3230  C   VAL B 178       0.402   8.005  31.008  1.00 31.57           C  
ATOM   3231  O   VAL B 178       1.583   7.811  30.695  1.00 29.47           O  
ATOM   3232  CB  VAL B 178       0.488   7.858  33.481  1.00 29.91           C  
ATOM   3233  CG1 VAL B 178       0.015   9.309  33.743  1.00 31.61           C  
ATOM   3234  CG2 VAL B 178       0.254   6.991  34.673  1.00 29.54           C  
ATOM   3235  N   ILE B 179      -0.391   8.864  30.378  1.00 25.09           N  
ATOM   3236  CA  ILE B 179       0.055   9.717  29.285  1.00 23.20           C  
ATOM   3237  C   ILE B 179       0.041  11.159  29.773  1.00 29.24           C  
ATOM   3238  O   ILE B 179      -0.985  11.637  30.274  1.00 28.96           O  
ATOM   3239  CB  ILE B 179      -0.842   9.562  28.044  1.00 30.56           C  
ATOM   3240  CG1 ILE B 179      -0.883   8.103  27.580  1.00 27.65           C  
ATOM   3241  CG2 ILE B 179      -0.388  10.495  26.921  1.00 26.51           C  
ATOM   3242  CD1 ILE B 179      -1.702   7.909  26.345  1.00 26.21           C  
ATOM   3243  N   VAL B 180       1.177  11.844  29.639  1.00 28.99           N  
ATOM   3244  CA  VAL B 180       1.264  13.288  29.845  1.00 25.87           C  
ATOM   3245  C   VAL B 180       1.458  13.929  28.482  1.00 29.58           C  
ATOM   3246  O   VAL B 180       2.401  13.591  27.758  1.00 28.03           O  
ATOM   3247  CB  VAL B 180       2.406  13.676  30.797  1.00 29.79           C  
ATOM   3248  CG1 VAL B 180       2.418  15.194  31.008  1.00 28.37           C  
ATOM   3249  CG2 VAL B 180       2.280  12.939  32.134  1.00 27.06           C  
ATOM   3250  N   ARG B 181       0.573  14.854  28.131  1.00 26.75           N  
ATOM   3251  CA  ARG B 181       0.632  15.527  26.845  1.00 26.34           C  
ATOM   3252  C   ARG B 181       1.293  16.893  26.973  1.00 31.32           C  
ATOM   3253  O   ARG B 181       1.111  17.590  27.979  1.00 30.32           O  
ATOM   3254  CB  ARG B 181      -0.773  15.682  26.266  1.00 30.35           C  
ATOM   3255  CG  ARG B 181      -1.552  14.380  26.266  1.00 31.33           C  
ATOM   3256  CD  ARG B 181      -2.218  14.163  24.954  1.00 30.88           C  
ATOM   3257  NE  ARG B 181      -3.121  13.024  24.983  1.00 32.09           N  
ATOM   3258  CZ  ARG B 181      -2.865  11.873  24.374  1.00 33.13           C  
ATOM   3259  NH1 ARG B 181      -1.715  11.703  23.722  1.00 29.79           N1+
ATOM   3260  NH2 ARG B 181      -3.743  10.886  24.439  1.00 34.62           N  
ATOM   3261  N   ARG B 182       2.062  17.264  25.948  1.00 29.67           N  
ATOM   3262  CA  ARG B 182       2.577  18.620  25.792  1.00 27.98           C  
ATOM   3263  C   ARG B 182       1.572  19.475  25.026  1.00 31.63           C  
ATOM   3264  O   ARG B 182       0.834  18.977  24.167  1.00 28.38           O  
ATOM   3265  CB  ARG B 182       3.918  18.611  25.048  1.00 30.20           C  
ATOM   3266  CG  ARG B 182       4.508  20.006  24.701  1.00 24.06           C  
ATOM   3267  CD  ARG B 182       6.012  19.918  24.584  1.00 28.15           C  
ATOM   3268  NE  ARG B 182       6.534  19.303  25.792  1.00 29.60           N  
ATOM   3269  CZ  ARG B 182       7.608  18.525  25.855  1.00 29.98           C  
ATOM   3270  NH1 ARG B 182       8.320  18.255  24.768  1.00 28.25           N1+
ATOM   3271  NH2 ARG B 182       7.962  18.011  27.024  1.00 27.62           N  
ATOM   3272  N   LYS B 183       1.541  20.769  25.348  1.00 31.51           N  
ATOM   3273  CA  LYS B 183       0.692  21.692  24.608  1.00 36.06           C  
ATOM   3274  C   LYS B 183       0.931  21.521  23.116  1.00 35.71           C  
ATOM   3275  O   LYS B 183       2.079  21.500  22.658  1.00 32.75           O  
ATOM   3276  CB  LYS B 183       0.970  23.141  25.024  1.00 38.03           C  
ATOM   3277  CG  LYS B 183       0.310  24.170  24.092  1.00 45.14           C  
ATOM   3278  CD  LYS B 183       0.056  25.515  24.784  1.00 54.56           C  
ATOM   3279  CE  LYS B 183       1.322  26.361  24.874  1.00 56.67           C  
ATOM   3280  NZ  LYS B 183       1.021  27.815  25.062  1.00 55.80           N1+
ATOM   3281  N   GLY B 184      -0.165  21.349  22.366  1.00 38.94           N  
ATOM   3282  CA  GLY B 184      -0.109  21.172  20.930  1.00 39.27           C  
ATOM   3283  C   GLY B 184      -0.018  19.740  20.425  1.00 35.52           C  
ATOM   3284  O   GLY B 184      -0.129  19.528  19.207  1.00 29.64           O  
ATOM   3285  N   ASP B 185       0.196  18.754  21.300  1.00 31.51           N  
ATOM   3286  CA  ASP B 185       0.214  17.363  20.859  1.00 33.87           C  
ATOM   3287  C   ASP B 185      -1.109  17.006  20.187  1.00 38.65           C  
ATOM   3288  O   ASP B 185      -2.188  17.356  20.672  1.00 34.75           O  
ATOM   3289  CB  ASP B 185       0.460  16.419  22.044  1.00 28.54           C  
ATOM   3290  CG  ASP B 185       1.909  16.397  22.485  1.00 33.77           C  
ATOM   3291  OD1 ASP B 185       2.760  16.972  21.769  1.00 33.92           O  
ATOM   3292  OD2 ASP B 185       2.200  15.805  23.557  1.00 33.72           O1-
ATOM   3293  N   VAL B 186      -1.032  16.259  19.105  1.00 35.67           N  
ATOM   3294  CA  VAL B 186      -2.230  15.816  18.455  1.00 36.74           C  
ATOM   3295  C   VAL B 186      -2.882  14.730  19.286  1.00 36.38           C  
ATOM   3296  O   VAL B 186      -2.222  13.876  19.806  1.00 31.23           O  
ATOM   3297  CB  VAL B 186      -1.935  15.238  17.095  1.00 37.66           C  
ATOM   3298  CG1 VAL B 186      -3.194  15.153  16.301  1.00 43.06           C  
ATOM   3299  CG2 VAL B 186      -0.926  16.072  16.375  1.00 43.83           C  
ATOM   3300  N   LEU B 187      -4.195  14.797  19.396  1.00 34.16           N  
ATOM   3301  CA  LEU B 187      -4.996  13.828  20.132  1.00 33.58           C  
ATOM   3302  C   LEU B 187      -5.427  12.699  19.204  1.00 34.99           C  
ATOM   3303  O   LEU B 187      -5.757  12.950  18.044  1.00 35.37           O  
ATOM   3304  CB  LEU B 187      -6.234  14.491  20.730  1.00 35.85           C  
ATOM   3305  CG  LEU B 187      -5.976  15.642  21.703  1.00 36.64           C  
ATOM   3306  CD1 LEU B 187      -7.243  15.983  22.464  1.00 37.64           C  
ATOM   3307  CD2 LEU B 187      -4.839  15.288  22.667  1.00 36.63           C  
ATOM   3308  N   PRO B 188      -5.446  11.456  19.676  1.00 32.50           N  
ATOM   3309  CA  PRO B 188      -5.834  10.333  18.819  1.00 31.56           C  
ATOM   3310  C   PRO B 188      -7.344  10.110  18.815  1.00 32.95           C  
ATOM   3311  O   PRO B 188      -8.076  10.619  19.668  1.00 30.00           O  
ATOM   3312  CB  PRO B 188      -5.120   9.147  19.483  1.00 24.88           C  
ATOM   3313  CG  PRO B 188      -5.220   9.472  20.919  1.00 31.08           C  
ATOM   3314  CD  PRO B 188      -5.067  10.995  21.024  1.00 30.80           C  
ATOM   3315  N   ASP B 189      -7.790   9.309  17.833  1.00 31.21           N  
ATOM   3316  CA  ASP B 189      -9.174   8.833  17.801  1.00 29.71           C  
ATOM   3317  C   ASP B 189      -9.423   7.781  18.879  1.00 35.82           C  
ATOM   3318  O   ASP B 189     -10.510   7.723  19.465  1.00 32.90           O  
ATOM   3319  CB  ASP B 189      -9.504   8.243  16.426  1.00 30.88           C  
ATOM   3320  CG  ASP B 189      -9.568   9.284  15.331  1.00 34.97           C  
ATOM   3321  OD1 ASP B 189     -10.110  10.380  15.576  1.00 37.88           O  
ATOM   3322  OD2 ASP B 189      -9.074   9.004  14.215  1.00 32.33           O1-
ATOM   3323  N   ALA B 190      -8.436   6.921  19.132  1.00 32.09           N  
ATOM   3324  CA  ALA B 190      -8.541   5.899  20.163  1.00 35.45           C  
ATOM   3325  C   ALA B 190      -7.146   5.607  20.691  1.00 32.08           C  
ATOM   3326  O   ALA B 190      -6.144   5.894  20.029  1.00 31.08           O  
ATOM   3327  CB  ALA B 190      -9.196   4.618  19.633  1.00 35.90           C  
ATOM   3328  N   THR B 191      -7.092   5.045  21.901  1.00 32.61           N  
ATOM   3329  CA  THR B 191      -5.841   4.686  22.562  1.00 31.70           C  
ATOM   3330  C   THR B 191      -5.953   3.258  23.065  1.00 31.85           C  
ATOM   3331  O   THR B 191      -6.942   2.902  23.714  1.00 34.84           O  
ATOM   3332  CB  THR B 191      -5.508   5.628  23.739  1.00 25.32           C  
ATOM   3333  CG2 THR B 191      -4.283   5.131  24.504  1.00 33.06           C  
ATOM   3334  OG1 THR B 191      -5.246   6.938  23.238  1.00 32.86           O  
ATOM   3335  N   HIS B 192      -4.943   2.448  22.769  1.00 28.51           N  
ATOM   3336  CA  HIS B 192      -4.921   1.047  23.166  1.00 30.76           C  
ATOM   3337  C   HIS B 192      -3.636   0.777  23.930  1.00 29.75           C  
ATOM   3338  O   HIS B 192      -2.556   1.177  23.489  1.00 28.64           O  
ATOM   3339  CB  HIS B 192      -5.043   0.144  21.938  1.00 28.65           C  
ATOM   3340  CG  HIS B 192      -6.257   0.438  21.109  1.00 31.32           C  
ATOM   3341  CD2 HIS B 192      -6.385   0.925  19.850  1.00 30.67           C  
ATOM   3342  ND1 HIS B 192      -7.539   0.286  21.592  1.00 33.19           N  
ATOM   3343  CE1 HIS B 192      -8.406   0.638  20.656  1.00 35.38           C  
ATOM   3344  NE2 HIS B 192      -7.732   1.030  19.590  1.00 32.58           N  
ATOM   3345  N   THR B 193      -3.756   0.129  25.083  1.00 28.38           N  
ATOM   3346  CA  THR B 193      -2.613  -0.193  25.920  1.00 25.79           C  
ATOM   3347  C   THR B 193      -2.249  -1.673  25.781  1.00 28.27           C  
ATOM   3348  O   THR B 193      -3.096  -2.552  25.959  1.00 29.16           O  
ATOM   3349  CB  THR B 193      -2.906   0.171  27.375  1.00 28.41           C  
ATOM   3350  CG2 THR B 193      -1.753  -0.247  28.277  1.00 26.52           C  
ATOM   3351  OG1 THR B 193      -3.033   1.597  27.472  1.00 31.86           O  
ATOM   3352  N   ILE B 194      -0.989  -1.935  25.443  1.00 28.61           N  
ATOM   3353  CA  ILE B 194      -0.446  -3.281  25.301  1.00 26.83           C  
ATOM   3354  C   ILE B 194       0.664  -3.443  26.336  1.00 25.44           C  
ATOM   3355  O   ILE B 194       1.678  -2.735  26.281  1.00 22.32           O  
ATOM   3356  CB  ILE B 194       0.081  -3.530  23.874  1.00 26.44           C  
ATOM   3357  CG1 ILE B 194      -1.034  -3.284  22.851  1.00 29.46           C  
ATOM   3358  CG2 ILE B 194       0.639  -4.937  23.739  1.00 26.03           C  
ATOM   3359  CD1 ILE B 194      -0.600  -3.400  21.386  1.00 27.19           C  
ATOM   3360  N   VAL B 195       0.480  -4.368  27.278  1.00 23.38           N  
ATOM   3361  CA  VAL B 195       1.472  -4.649  28.308  1.00 20.12           C  
ATOM   3362  C   VAL B 195       2.009  -6.063  28.112  1.00 23.67           C  
ATOM   3363  O   VAL B 195       1.275  -7.045  28.242  1.00 22.81           O  
ATOM   3364  CB  VAL B 195       0.905  -4.465  29.724  1.00 23.56           C  
ATOM   3365  CG1 VAL B 195       2.049  -4.610  30.766  1.00 23.26           C  
ATOM   3366  CG2 VAL B 195       0.234  -3.075  29.867  1.00 19.73           C  
ATOM   3367  N   PHE B 196       3.298  -6.166  27.811  1.00 22.19           N  
ATOM   3368  CA  PHE B 196       4.001  -7.442  27.813  1.00 22.69           C  
ATOM   3369  C   PHE B 196       4.381  -7.715  29.261  1.00 23.40           C  
ATOM   3370  O   PHE B 196       5.354  -7.156  29.765  1.00 22.55           O  
ATOM   3371  CB  PHE B 196       5.244  -7.384  26.931  1.00 22.37           C  
ATOM   3372  CG  PHE B 196       4.966  -7.429  25.457  1.00 24.87           C  
ATOM   3373  CD1 PHE B 196       3.678  -7.507  24.971  1.00 25.11           C  
ATOM   3374  CD2 PHE B 196       6.022  -7.398  24.550  1.00 28.08           C  
ATOM   3375  CE1 PHE B 196       3.446  -7.578  23.610  1.00 24.92           C  
ATOM   3376  CE2 PHE B 196       5.798  -7.460  23.188  1.00 24.20           C  
ATOM   3377  CZ  PHE B 196       4.509  -7.546  22.717  1.00 24.59           C  
ATOM   3378  N   ASN B 197       3.598  -8.551  29.947  1.00 22.99           N  
ATOM   3379  CA  ASN B 197       3.855  -8.911  31.339  1.00 26.68           C  
ATOM   3380  C   ASN B 197       4.370 -10.339  31.368  1.00 25.66           C  
ATOM   3381  O   ASN B 197       3.590 -11.285  31.214  1.00 28.02           O  
ATOM   3382  CB  ASN B 197       2.611  -8.780  32.213  1.00 23.43           C  
ATOM   3383  CG  ASN B 197       2.940  -8.955  33.695  1.00 30.29           C  
ATOM   3384  ND2 ASN B 197       1.951  -9.368  34.484  1.00 24.34           N  
ATOM   3385  OD1 ASN B 197       4.090  -8.719  34.122  1.00 23.35           O  
ATOM   3386  N   ASP B 198       5.677 -10.495  31.582  1.00 21.77           N  
ATOM   3387  CA  ASP B 198       6.355 -11.786  31.420  1.00 26.81           C  
ATOM   3388  C   ASP B 198       5.982 -12.321  30.037  1.00 28.62           C  
ATOM   3389  O   ASP B 198       6.120 -11.581  29.053  1.00 28.57           O  
ATOM   3390  CB  ASP B 198       6.006 -12.689  32.596  1.00 25.50           C  
ATOM   3391  CG  ASP B 198       6.649 -12.228  33.870  1.00 30.75           C  
ATOM   3392  OD1 ASP B 198       7.838 -11.853  33.811  1.00 26.85           O  
ATOM   3393  OD2 ASP B 198       5.973 -12.236  34.922  1.00 34.20           O1-
ATOM   3394  N   MET B 199       5.472 -13.526  29.954  1.00 21.43           N  
ATOM   3395  CA  MET B 199       5.099 -14.088  28.692  1.00 24.27           C  
ATOM   3396  C   MET B 199       3.604 -13.952  28.332  1.00 30.00           C  
ATOM   3397  O   MET B 199       3.095 -14.747  27.604  1.00 29.28           O  
ATOM   3398  CB  MET B 199       5.634 -15.514  28.570  1.00 29.53           C  
ATOM   3399  CG  MET B 199       7.102 -15.491  28.253  1.00 32.61           C  
ATOM   3400  SD  MET B 199       7.851 -16.977  27.656  1.00 61.21           S  
ATOM   3401  CE  MET B 199       6.729 -17.584  26.439  1.00 41.56           C  
ATOM   3402  N   THR B 200       2.937 -12.935  28.852  1.00 24.94           N  
ATOM   3403  CA  THR B 200       1.535 -12.672  28.566  1.00 25.19           C  
ATOM   3404  C   THR B 200       1.360 -11.257  28.026  1.00 22.84           C  
ATOM   3405  O   THR B 200       2.209 -10.383  28.225  1.00 22.73           O  
ATOM   3406  CB  THR B 200       0.655 -12.812  29.813  1.00 28.36           C  
ATOM   3407  CG2 THR B 200       0.951 -14.095  30.569  1.00 30.42           C  
ATOM   3408  OG1 THR B 200       0.860 -11.678  30.674  1.00 27.18           O  
ATOM   3409  N   ILE B 201       0.228 -11.025  27.366  1.00 24.09           N  
ATOM   3410  CA  ILE B 201      -0.211  -9.676  27.032  1.00 26.17           C  
ATOM   3411  C   ILE B 201      -1.399  -9.342  27.922  1.00 26.21           C  
ATOM   3412  O   ILE B 201      -2.421 -10.044  27.905  1.00 26.64           O  
ATOM   3413  CB  ILE B 201      -0.565  -9.529  25.548  1.00 25.19           C  
ATOM   3414  CG1 ILE B 201       0.566 -10.081  24.683  1.00 21.75           C  
ATOM   3415  CG2 ILE B 201      -0.827  -8.053  25.232  1.00 24.69           C  
ATOM   3416  CD1 ILE B 201       0.258 -10.088  23.198  1.00 23.77           C  
ATOM   3417  N   ASN B 202      -1.252  -8.279  28.710  1.00 26.60           N  
ATOM   3418  CA  ASN B 202      -2.306  -7.802  29.607  1.00 24.60           C  
ATOM   3419  C   ASN B 202      -2.838  -8.911  30.503  1.00 26.76           C  
ATOM   3420  O   ASN B 202      -4.027  -8.946  30.808  1.00 24.96           O  
ATOM   3421  CB  ASN B 202      -3.442  -7.158  28.812  1.00 24.53           C  
ATOM   3422  CG  ASN B 202      -2.991  -5.932  28.097  1.00 24.91           C  
ATOM   3423  ND2 ASN B 202      -3.834  -5.408  27.200  1.00 24.78           N  
ATOM   3424  OD1 ASN B 202      -1.882  -5.443  28.349  1.00 24.65           O  
ATOM   3425  N   ASN B 203      -1.958  -9.829  30.911  1.00 27.03           N  
ATOM   3426  CA  ASN B 203      -2.288 -10.945  31.799  1.00 29.48           C  
ATOM   3427  C   ASN B 203      -3.309 -11.903  31.175  1.00 33.04           C  
ATOM   3428  O   ASN B 203      -3.905 -12.728  31.875  1.00 28.73           O  
ATOM   3429  CB  ASN B 203      -2.791 -10.446  33.164  1.00 27.22           C  
ATOM   3430  CG  ASN B 203      -1.669 -10.146  34.135  1.00 28.40           C  
ATOM   3431  ND2 ASN B 203      -1.839 -10.581  35.386  1.00 29.42           N  
ATOM   3432  OD1 ASN B 203      -0.664  -9.514  33.780  1.00 29.29           O  
ATOM   3433  N   ARG B 204      -3.509 -11.830  29.864  1.00 26.87           N  
ATOM   3434  CA  ARG B 204      -4.493 -12.683  29.221  1.00 30.25           C  
ATOM   3435  C   ARG B 204      -3.949 -14.096  29.008  1.00 30.77           C  
ATOM   3436  O   ARG B 204      -2.733 -14.289  28.925  1.00 26.39           O  
ATOM   3437  CB  ARG B 204      -4.906 -12.094  27.888  1.00 27.73           C  
ATOM   3438  CG  ARG B 204      -5.711 -10.810  28.028  1.00 30.62           C  
ATOM   3439  CD  ARG B 204      -5.795 -10.126  26.691  1.00 29.87           C  
ATOM   3440  NE  ARG B 204      -6.830 -10.704  25.846  1.00 37.84           N  
ATOM   3441  CZ  ARG B 204      -8.089 -10.280  25.813  1.00 39.86           C  
ATOM   3442  NH1 ARG B 204      -8.467  -9.274  26.592  1.00 36.84           N1+
ATOM   3443  NH2 ARG B 204      -8.970 -10.864  25.007  1.00 40.49           N  
ATOM   3444  N   PRO B 205      -4.840 -15.097  28.935  1.00 26.21           N  
ATOM   3445  CA  PRO B 205      -4.415 -16.442  28.517  1.00 28.38           C  
ATOM   3446  C   PRO B 205      -3.732 -16.404  27.160  1.00 25.88           C  
ATOM   3447  O   PRO B 205      -4.016 -15.544  26.323  1.00 25.72           O  
ATOM   3448  CB  PRO B 205      -5.733 -17.235  28.451  1.00 34.86           C  
ATOM   3449  CG  PRO B 205      -6.699 -16.468  29.311  1.00 31.30           C  
ATOM   3450  CD  PRO B 205      -6.292 -15.021  29.191  1.00 29.14           C  
ATOM   3451  N   ALA B 206      -2.817 -17.352  26.952  1.00 28.48           N  
ATOM   3452  CA  ALA B 206      -2.060 -17.407  25.706  1.00 30.67           C  
ATOM   3453  C   ALA B 206      -2.980 -17.485  24.491  1.00 32.18           C  
ATOM   3454  O   ALA B 206      -4.032 -18.126  24.528  1.00 29.42           O  
ATOM   3455  CB  ALA B 206      -1.117 -18.611  25.711  1.00 32.28           C  
ATOM   3456  N   HIS B 207      -2.569 -16.816  23.407  1.00 29.72           N  
ATOM   3457  CA  HIS B 207      -3.248 -16.867  22.111  1.00 33.23           C  
ATOM   3458  C   HIS B 207      -4.648 -16.266  22.157  1.00 35.11           C  
ATOM   3459  O   HIS B 207      -5.524 -16.683  21.397  1.00 31.73           O  
ATOM   3460  CB  HIS B 207      -3.343 -18.299  21.567  1.00 34.27           C  
ATOM   3461  CG  HIS B 207      -2.025 -18.959  21.302  1.00 30.43           C  
ATOM   3462  CD2 HIS B 207      -1.385 -19.964  21.948  1.00 32.98           C  
ATOM   3463  ND1 HIS B 207      -1.239 -18.640  20.216  1.00 31.53           N  
ATOM   3464  CE1 HIS B 207      -0.162 -19.408  20.213  1.00 29.84           C  
ATOM   3465  NE2 HIS B 207      -0.225 -20.218  21.255  1.00 32.32           N  
ATOM   3466  N   THR B 208      -4.899 -15.298  23.042  1.00 32.70           N  
ATOM   3467  CA  THR B 208      -6.212 -14.659  23.099  1.00 33.99           C  
ATOM   3468  C   THR B 208      -6.135 -13.149  22.901  1.00 28.31           C  
ATOM   3469  O   THR B 208      -6.910 -12.404  23.502  1.00 33.75           O  
ATOM   3470  CB  THR B 208      -6.919 -14.966  24.416  1.00 31.99           C  
ATOM   3471  CG2 THR B 208      -7.097 -16.475  24.590  1.00 31.85           C  
ATOM   3472  OG1 THR B 208      -6.150 -14.434  25.496  1.00 29.42           O  
ATOM   3473  N   GLY B 209      -5.226 -12.676  22.051  1.00 32.10           N  
ATOM   3474  CA  GLY B 209      -5.128 -11.259  21.774  1.00 26.26           C  
ATOM   3475  C   GLY B 209      -4.430 -10.483  22.880  1.00 30.43           C  
ATOM   3476  O   GLY B 209      -3.466 -10.958  23.479  1.00 28.47           O  
ATOM   3477  N   PRO B 210      -4.937  -9.289  23.213  1.00 28.78           N  
ATOM   3478  CA  PRO B 210      -6.200  -8.704  22.740  1.00 25.00           C  
ATOM   3479  C   PRO B 210      -6.140  -8.183  21.301  1.00 27.18           C  
ATOM   3480  O   PRO B 210      -5.052  -7.857  20.808  1.00 25.79           O  
ATOM   3481  CB  PRO B 210      -6.420  -7.537  23.712  1.00 31.19           C  
ATOM   3482  CG  PRO B 210      -5.002  -7.079  24.050  1.00 25.03           C  
ATOM   3483  CD  PRO B 210      -4.182  -8.358  24.081  1.00 25.87           C  
ATOM   3484  N   ASN B 211      -7.295  -8.133  20.637  1.00 23.44           N  
ATOM   3485  CA  ASN B 211      -7.419  -7.534  19.316  1.00 23.31           C  
ATOM   3486  C   ASN B 211      -7.980  -6.123  19.451  1.00 28.29           C  
ATOM   3487  O   ASN B 211      -8.792  -5.864  20.342  1.00 29.15           O  
ATOM   3488  CB  ASN B 211      -8.331  -8.376  18.423  1.00 26.31           C  
ATOM   3489  CG  ASN B 211      -7.767  -9.741  18.157  1.00 29.59           C  
ATOM   3490  ND2 ASN B 211      -8.628 -10.664  17.740  1.00 25.66           N  
ATOM   3491  OD1 ASN B 211      -6.566  -9.970  18.315  1.00 25.14           O  
ATOM   3492  N   PHE B 212      -7.541  -5.208  18.573  1.00 22.88           N  
ATOM   3493  CA  PHE B 212      -8.064  -3.842  18.526  1.00 25.21           C  
ATOM   3494  C   PHE B 212      -8.584  -3.511  17.135  1.00 28.28           C  
ATOM   3495  O   PHE B 212      -7.972  -3.882  16.124  1.00 29.85           O  
ATOM   3496  CB  PHE B 212      -6.995  -2.814  18.928  1.00 26.03           C  
ATOM   3497  CG  PHE B 212      -6.326  -3.140  20.214  1.00 25.27           C  
ATOM   3498  CD1 PHE B 212      -6.983  -2.932  21.422  1.00 25.63           C  
ATOM   3499  CD2 PHE B 212      -5.052  -3.688  20.223  1.00 30.70           C  
ATOM   3500  CE1 PHE B 212      -6.368  -3.241  22.623  1.00 31.68           C  
ATOM   3501  CE2 PHE B 212      -4.422  -4.001  21.422  1.00 31.57           C  
ATOM   3502  CZ  PHE B 212      -5.086  -3.782  22.629  1.00 33.17           C  
ATOM   3503  N   GLU B 213      -9.706  -2.793  17.091  1.00 27.95           N  
ATOM   3504  CA  GLU B 213     -10.390  -2.463  15.848  1.00 28.16           C  
ATOM   3505  C   GLU B 213     -10.207  -0.989  15.520  1.00 23.82           C  
ATOM   3506  O   GLU B 213     -10.252  -0.134  16.408  1.00 27.57           O  
ATOM   3507  CB  GLU B 213     -11.890  -2.785  15.927  1.00 27.19           C  
ATOM   3508  CG  GLU B 213     -12.209  -4.225  16.337  1.00 37.86           C  
ATOM   3509  CD  GLU B 213     -13.613  -4.671  15.927  0.46 37.99           C  
ATOM   3510  OE1 GLU B 213     -13.999  -5.795  16.301  0.78 39.80           O  
ATOM   3511  OE2 GLU B 213     -14.329  -3.914  15.230  1.00 39.29           O1-
ATOM   3512  N   ALA B 214     -10.005  -0.702  14.242  1.00 25.54           N  
ATOM   3513  CA  ALA B 214     -10.035   0.664  13.750  1.00 24.35           C  
ATOM   3514  C   ALA B 214     -10.559   0.638  12.325  1.00 25.63           C  
ATOM   3515  O   ALA B 214     -10.729  -0.425  11.729  1.00 29.82           O  
ATOM   3516  CB  ALA B 214      -8.647   1.307  13.809  1.00 27.74           C  
ATOM   3517  N   THR B 215     -10.831   1.820  11.784  1.00 27.64           N  
ATOM   3518  CA  THR B 215     -11.120   1.990  10.368  1.00 26.21           C  
ATOM   3519  C   THR B 215      -9.930   2.665   9.699  1.00 26.70           C  
ATOM   3520  O   THR B 215      -9.257   3.500  10.314  1.00 29.80           O  
ATOM   3521  CB  THR B 215     -12.392   2.832  10.153  1.00 29.29           C  
ATOM   3522  CG2 THR B 215     -12.708   2.965   8.669  1.00 26.78           C  
ATOM   3523  OG1 THR B 215     -13.500   2.190  10.797  1.00 35.47           O  
ATOM   3524  N   VAL B 216      -9.661   2.286   8.440  1.00 22.55           N  
ATOM   3525  CA  VAL B 216      -8.618   2.948   7.666  1.00 25.44           C  
ATOM   3526  C   VAL B 216      -8.730   4.455   7.841  1.00 29.74           C  
ATOM   3527  O   VAL B 216      -9.823   5.024   7.724  1.00 23.74           O  
ATOM   3528  CB  VAL B 216      -8.708   2.561   6.180  1.00 24.40           C  
ATOM   3529  CG1 VAL B 216      -7.720   3.396   5.383  1.00 30.70           C  
ATOM   3530  CG2 VAL B 216      -8.411   1.108   5.989  1.00 26.72           C  
ATOM   3531  N   GLY B 217      -7.594   5.103   8.159  1.00 29.28           N  
ATOM   3532  CA  GLY B 217      -7.528   6.538   8.361  1.00 24.86           C  
ATOM   3533  C   GLY B 217      -7.660   6.990   9.801  1.00 27.23           C  
ATOM   3534  O   GLY B 217      -7.360   8.154  10.090  1.00 29.88           O  
ATOM   3535  N   ASP B 218      -8.098   6.111  10.710  1.00 29.59           N  
ATOM   3536  CA  ASP B 218      -8.154   6.450  12.131  1.00 30.55           C  
ATOM   3537  C   ASP B 218      -6.757   6.758  12.655  1.00 31.07           C  
ATOM   3538  O   ASP B 218      -5.781   6.105  12.273  1.00 28.90           O  
ATOM   3539  CB  ASP B 218      -8.740   5.295  12.950  1.00 29.27           C  
ATOM   3540  CG  ASP B 218     -10.253   5.216  12.890  0.81 30.72           C  
ATOM   3541  OD1 ASP B 218     -10.900   6.015  12.173  1.00 34.52           O  
ATOM   3542  OD2 ASP B 218     -10.796   4.321  13.573  0.73 32.25           O1-
ATOM   3543  N   ARG B 219      -6.665   7.745  13.547  1.00 27.13           N  
ATOM   3544  CA  ARG B 219      -5.423   8.029  14.271  1.00 26.41           C  
ATOM   3545  C   ARG B 219      -5.444   7.226  15.570  1.00 31.68           C  
ATOM   3546  O   ARG B 219      -6.214   7.532  16.489  1.00 28.58           O  
ATOM   3547  CB  ARG B 219      -5.273   9.527  14.542  1.00 28.43           C  
ATOM   3548  CG  ARG B 219      -4.107   9.907  15.463  1.00 29.36           C  
ATOM   3549  CD  ARG B 219      -3.841  11.415  15.467  1.00 32.95           C  
ATOM   3550  NE  ARG B 219      -3.332  11.870  14.178  1.00 29.72           N  
ATOM   3551  CZ  ARG B 219      -2.051  11.832  13.836  1.00 36.47           C  
ATOM   3552  NH1 ARG B 219      -1.143  11.369  14.694  1.00 33.50           N1+
ATOM   3553  NH2 ARG B 219      -1.681  12.249  12.636  1.00 30.02           N  
ATOM   3554  N   VAL B 220      -4.594   6.205  15.649  1.00 26.87           N  
ATOM   3555  CA  VAL B 220      -4.621   5.220  16.726  1.00 27.26           C  
ATOM   3556  C   VAL B 220      -3.343   5.344  17.542  1.00 28.78           C  
ATOM   3557  O   VAL B 220      -2.237   5.369  16.986  1.00 26.79           O  
ATOM   3558  CB  VAL B 220      -4.788   3.793  16.171  1.00 26.22           C  
ATOM   3559  CG1 VAL B 220      -4.823   2.786  17.312  1.00 28.45           C  
ATOM   3560  CG2 VAL B 220      -6.066   3.708  15.329  1.00 27.06           C  
ATOM   3561  N   GLU B 221      -3.497   5.424  18.859  1.00 26.19           N  
ATOM   3562  CA  GLU B 221      -2.397   5.617  19.792  1.00 26.38           C  
ATOM   3563  C   GLU B 221      -2.148   4.316  20.537  1.00 24.20           C  
ATOM   3564  O   GLU B 221      -3.073   3.740  21.122  1.00 28.50           O  
ATOM   3565  CB  GLU B 221      -2.727   6.735  20.776  1.00 29.32           C  
ATOM   3566  CG  GLU B 221      -1.681   7.011  21.818  1.00 27.73           C  
ATOM   3567  CD  GLU B 221      -1.987   8.292  22.552  1.00 33.68           C  
ATOM   3568  OE1 GLU B 221      -3.072   8.375  23.179  1.00 29.12           O  
ATOM   3569  OE2 GLU B 221      -1.157   9.219  22.473  1.00 27.75           O1-
ATOM   3570  N   ILE B 222      -0.916   3.847  20.501  1.00 25.52           N  
ATOM   3571  CA  ILE B 222      -0.519   2.650  21.225  1.00 26.00           C  
ATOM   3572  C   ILE B 222       0.353   3.080  22.392  1.00 26.23           C  
ATOM   3573  O   ILE B 222       1.327   3.817  22.210  1.00 28.37           O  
ATOM   3574  CB  ILE B 222       0.226   1.655  20.317  1.00 30.43           C  
ATOM   3575  CG1 ILE B 222      -0.607   1.320  19.083  1.00 25.38           C  
ATOM   3576  CG2 ILE B 222       0.577   0.385  21.099  1.00 29.52           C  
ATOM   3577  CD1 ILE B 222      -1.900   0.595  19.397  1.00 30.54           C  
ATOM   3578  N   VAL B 223      -0.018   2.656  23.588  1.00 26.80           N  
ATOM   3579  CA  VAL B 223       0.838   2.746  24.761  1.00 19.49           C  
ATOM   3580  C   VAL B 223       1.369   1.343  25.043  1.00 25.42           C  
ATOM   3581  O   VAL B 223       0.585   0.404  25.232  1.00 27.79           O  
ATOM   3582  CB  VAL B 223       0.089   3.287  25.988  1.00 24.81           C  
ATOM   3583  CG1 VAL B 223       1.072   3.484  27.121  1.00 20.92           C  
ATOM   3584  CG2 VAL B 223      -0.640   4.584  25.673  1.00 26.82           C  
ATOM   3585  N   MET B 224       2.692   1.200  25.112  1.00 23.48           N  
ATOM   3586  CA  MET B 224       3.344  -0.106  25.191  1.00 23.83           C  
ATOM   3587  C   MET B 224       4.252  -0.143  26.416  1.00 25.96           C  
ATOM   3588  O   MET B 224       5.214   0.627  26.499  1.00 26.22           O  
ATOM   3589  CB  MET B 224       4.082  -0.380  23.863  1.00 25.91           C  
ATOM   3590  CG  MET B 224       4.354  -1.848  23.550  1.00 29.56           C  
ATOM   3591  SD  MET B 224       5.758  -2.562  24.440  1.00 46.28           S  
ATOM   3592  CE  MET B 224       5.072  -4.109  24.985  1.00 30.55           C  
ATOM   3593  N   ILE B 225       3.900  -0.998  27.374  1.00 23.61           N  
ATOM   3594  CA  ILE B 225       4.567  -1.144  28.660  1.00 20.44           C  
ATOM   3595  C   ILE B 225       5.027  -2.585  28.802  1.00 24.63           C  
ATOM   3596  O   ILE B 225       4.342  -3.499  28.336  1.00 23.86           O  
ATOM   3597  CB  ILE B 225       3.620  -0.772  29.831  1.00 23.18           C  
ATOM   3598  CG1 ILE B 225       3.017   0.629  29.630  1.00 25.21           C  
ATOM   3599  CG2 ILE B 225       4.297  -0.945  31.201  1.00 22.70           C  
ATOM   3600  CD1 ILE B 225       1.769   0.878  30.455  1.00 22.56           C  
ATOM   3601  N   THR B 226       6.174  -2.788  29.464  1.00 21.40           N  
ATOM   3602  CA  THR B 226       6.731  -4.114  29.734  1.00 25.11           C  
ATOM   3603  C   THR B 226       6.948  -4.283  31.231  1.00 24.73           C  
ATOM   3604  O   THR B 226       7.342  -3.337  31.910  1.00 23.82           O  
ATOM   3605  CB  THR B 226       8.057  -4.304  28.990  1.00 22.13           C  
ATOM   3606  CG2 THR B 226       8.701  -5.645  29.338  1.00 21.14           C  
ATOM   3607  OG1 THR B 226       7.811  -4.272  27.582  1.00 26.22           O  
ATOM   3608  N   HIS B 227       6.688  -5.483  31.759  1.00 26.08           N  
ATOM   3609  CA  HIS B 227       6.913  -5.755  33.176  1.00 22.42           C  
ATOM   3610  C   HIS B 227       7.456  -7.166  33.352  1.00 23.41           C  
ATOM   3611  O   HIS B 227       7.329  -8.018  32.467  1.00 21.71           O  
ATOM   3612  CB  HIS B 227       5.634  -5.633  34.016  1.00 24.37           C  
ATOM   3613  CG  HIS B 227       5.324  -4.241  34.473  1.00 24.17           C  
ATOM   3614  CD2 HIS B 227       4.294  -3.417  34.167  1.00 24.07           C  
ATOM   3615  ND1 HIS B 227       6.113  -3.552  35.368  1.00 27.43           N  
ATOM   3616  CE1 HIS B 227       5.585  -2.361  35.588  1.00 30.45           C  
ATOM   3617  NE2 HIS B 227       4.475  -2.258  34.877  1.00 27.98           N  
ATOM   3618  N   GLY B 228       8.064  -7.399  34.514  1.00 25.67           N  
ATOM   3619  CA  GLY B 228       8.481  -8.735  34.904  1.00 23.91           C  
ATOM   3620  C   GLY B 228       9.951  -9.071  34.720  1.00 21.56           C  
ATOM   3621  O   GLY B 228      10.833  -8.373  35.216  1.00 24.00           O  
ATOM   3622  N   GLU B 229      10.211 -10.152  33.980  1.00 26.93           N  
ATOM   3623  CA  GLU B 229      11.507 -10.812  33.957  1.00 22.72           C  
ATOM   3624  C   GLU B 229      12.184 -10.813  32.593  1.00 24.97           C  
ATOM   3625  O   GLU B 229      13.415 -10.919  32.539  1.00 22.43           O  
ATOM   3626  CB  GLU B 229      11.353 -12.271  34.419  1.00 24.60           C  
ATOM   3627  CG  GLU B 229      12.434 -12.750  35.322  1.00 40.34           C  
ATOM   3628  CD  GLU B 229      12.360 -12.119  36.687  0.73 29.79           C  
ATOM   3629  OE1 GLU B 229      11.266 -12.120  37.313  1.00 32.37           O  
ATOM   3630  OE2 GLU B 229      13.407 -11.605  37.114  0.52 29.23           O1-
ATOM   3631  N   TYR B 230      11.428 -10.706  31.503  1.00 20.52           N  
ATOM   3632  CA  TYR B 230      11.929 -10.971  30.161  1.00 23.07           C  
ATOM   3633  C   TYR B 230      12.101  -9.689  29.348  1.00 23.22           C  
ATOM   3634  O   TYR B 230      11.362  -8.711  29.518  1.00 24.23           O  
ATOM   3635  CB  TYR B 230      10.976 -11.883  29.385  1.00 25.21           C  
ATOM   3636  CG  TYR B 230      10.645 -13.232  29.968  1.00 24.36           C  
ATOM   3637  CD1 TYR B 230       9.789 -13.363  31.059  1.00 28.33           C  
ATOM   3638  CD2 TYR B 230      11.122 -14.397  29.366  1.00 30.25           C  
ATOM   3639  CE1 TYR B 230       9.458 -14.623  31.567  1.00 27.12           C  
ATOM   3640  CE2 TYR B 230      10.798 -15.660  29.861  1.00 34.55           C  
ATOM   3641  CZ  TYR B 230       9.968 -15.766  30.959  1.00 32.99           C  
ATOM   3642  OH  TYR B 230       9.652 -17.018  31.444  1.00 39.40           O  
ATOM   3643  N   TYR B 231      13.074  -9.713  28.443  1.00 21.04           N  
ATOM   3644  CA  TYR B 231      13.093  -8.750  27.356  1.00 19.89           C  
ATOM   3645  C   TYR B 231      12.188  -9.242  26.226  1.00 21.26           C  
ATOM   3646  O   TYR B 231      11.979 -10.446  26.040  1.00 21.38           O  
ATOM   3647  CB  TYR B 231      14.529  -8.523  26.839  1.00 21.71           C  
ATOM   3648  CG  TYR B 231      14.872  -9.502  25.736  1.00 19.64           C  
ATOM   3649  CD1 TYR B 231      15.398 -10.748  26.029  1.00 21.06           C  
ATOM   3650  CD2 TYR B 231      14.636  -9.185  24.403  1.00 22.10           C  
ATOM   3651  CE1 TYR B 231      15.676 -11.675  25.006  1.00 21.81           C  
ATOM   3652  CE2 TYR B 231      14.901 -10.096  23.383  1.00 23.84           C  
ATOM   3653  CZ  TYR B 231      15.420 -11.337  23.692  1.00 23.10           C  
ATOM   3654  OH  TYR B 231      15.667 -12.239  22.661  1.00 23.91           O  
ATOM   3655  N   HIS B 232      11.678  -8.291  25.445  1.00 21.98           N  
ATOM   3656  CA  HIS B 232      10.783  -8.562  24.333  1.00 20.49           C  
ATOM   3657  C   HIS B 232      11.188  -7.696  23.151  1.00 22.50           C  
ATOM   3658  O   HIS B 232      11.975  -6.753  23.284  1.00 22.60           O  
ATOM   3659  CB  HIS B 232       9.325  -8.267  24.713  1.00 22.74           C  
ATOM   3660  CG  HIS B 232       8.838  -9.047  25.900  1.00 23.23           C  
ATOM   3661  CD2 HIS B 232       8.689  -8.696  27.203  1.00 22.54           C  
ATOM   3662  ND1 HIS B 232       8.440 -10.362  25.808  1.00 19.28           N  
ATOM   3663  CE1 HIS B 232       8.046 -10.787  26.996  1.00 21.15           C  
ATOM   3664  NE2 HIS B 232       8.196  -9.796  27.863  1.00 25.50           N  
ATOM   3665  N   THR B 233      10.635  -8.007  21.980  1.00 20.93           N  
ATOM   3666  CA  THR B 233      10.705  -7.081  20.857  1.00 21.47           C  
ATOM   3667  C   THR B 233       9.294  -6.889  20.326  1.00 21.14           C  
ATOM   3668  O   THR B 233       8.719  -7.816  19.756  1.00 23.26           O  
ATOM   3669  CB  THR B 233      11.652  -7.570  19.757  1.00 23.87           C  
ATOM   3670  CG2 THR B 233      13.092  -7.475  20.225  1.00 22.26           C  
ATOM   3671  OG1 THR B 233      11.365  -8.933  19.420  1.00 21.34           O  
ATOM   3672  N   PHE B 234       8.743  -5.685  20.506  1.00 23.90           N  
ATOM   3673  CA  PHE B 234       7.402  -5.368  20.020  1.00 20.25           C  
ATOM   3674  C   PHE B 234       7.432  -5.072  18.523  1.00 23.80           C  
ATOM   3675  O   PHE B 234       8.202  -4.220  18.084  1.00 22.52           O  
ATOM   3676  CB  PHE B 234       6.843  -4.162  20.777  1.00 23.67           C  
ATOM   3677  CG  PHE B 234       5.516  -3.684  20.252  1.00 29.18           C  
ATOM   3678  CD1 PHE B 234       4.344  -4.369  20.560  1.00 31.64           C  
ATOM   3679  CD2 PHE B 234       5.439  -2.563  19.442  1.00 28.66           C  
ATOM   3680  CE1 PHE B 234       3.115  -3.944  20.066  1.00 21.98           C  
ATOM   3681  CE2 PHE B 234       4.214  -2.131  18.945  1.00 28.50           C  
ATOM   3682  CZ  PHE B 234       3.053  -2.823  19.262  1.00 29.33           C  
ATOM   3683  N   HIS B 235       6.582  -5.764  17.739  1.00 24.14           N  
ATOM   3684  CA  HIS B 235       6.531  -5.606  16.282  1.00 22.16           C  
ATOM   3685  C   HIS B 235       5.086  -5.496  15.785  1.00 21.14           C  
ATOM   3686  O   HIS B 235       4.196  -6.198  16.276  1.00 23.80           O  
ATOM   3687  CB  HIS B 235       7.246  -6.778  15.601  1.00 21.98           C  
ATOM   3688  CG  HIS B 235       7.039  -6.867  14.114  1.00 24.35           C  
ATOM   3689  CD2 HIS B 235       6.641  -7.903  13.335  1.00 21.71           C  
ATOM   3690  ND1 HIS B 235       7.325  -5.830  13.251  1.00 23.99           N  
ATOM   3691  CE1 HIS B 235       7.079  -6.209  12.009  1.00 20.06           C  
ATOM   3692  NE2 HIS B 235       6.663  -7.466  12.033  1.00 25.33           N  
ATOM   3693  N   MET B 236       4.861  -4.618  14.796  1.00 24.19           N  
ATOM   3694  CA  MET B 236       3.561  -4.446  14.137  1.00 20.31           C  
ATOM   3695  C   MET B 236       3.708  -4.660  12.639  1.00 19.55           C  
ATOM   3696  O   MET B 236       4.549  -4.016  12.000  1.00 23.82           O  
ATOM   3697  CB  MET B 236       2.996  -3.035  14.344  1.00 25.89           C  
ATOM   3698  CG  MET B 236       2.452  -2.704  15.709  1.00 33.59           C  
ATOM   3699  SD  MET B 236       1.450  -1.184  15.635  1.00 37.15           S  
ATOM   3700  CE  MET B 236      -0.084  -1.819  14.945  1.00 29.34           C  
ATOM   3701  N   HIS B 237       2.868  -5.519  12.063  1.00 20.21           N  
ATOM   3702  CA  HIS B 237       2.832  -5.649  10.614  1.00 24.50           C  
ATOM   3703  C   HIS B 237       2.203  -4.410   9.993  1.00 23.09           C  
ATOM   3704  O   HIS B 237       1.281  -3.824  10.560  1.00 20.89           O  
ATOM   3705  CB  HIS B 237       2.029  -6.882  10.195  1.00 25.73           C  
ATOM   3706  CG  HIS B 237       2.719  -8.182  10.458  1.00 24.18           C  
ATOM   3707  CD2 HIS B 237       3.548  -8.567  11.458  1.00 25.86           C  
ATOM   3708  ND1 HIS B 237       2.571  -9.281   9.639  1.00 29.53           N  
ATOM   3709  CE1 HIS B 237       3.282 -10.286  10.118  1.00 26.00           C  
ATOM   3710  NE2 HIS B 237       3.882  -9.879  11.223  1.00 25.64           N  
ATOM   3711  N   GLY B 238       2.731  -4.007   8.838  1.00 22.62           N  
ATOM   3712  CA  GLY B 238       2.140  -3.000   7.978  1.00 28.85           C  
ATOM   3713  C   GLY B 238       2.119  -1.588   8.513  1.00 26.57           C  
ATOM   3714  O   GLY B 238       1.465  -0.729   7.911  1.00 25.58           O  
ATOM   3715  N   HIS B 239       2.802  -1.319   9.625  1.00 25.98           N  
ATOM   3716  CA  HIS B 239       2.808   0.001  10.243  1.00 25.31           C  
ATOM   3717  C   HIS B 239       4.177   0.235  10.861  1.00 27.86           C  
ATOM   3718  O   HIS B 239       4.889  -0.715  11.194  1.00 25.81           O  
ATOM   3719  CB  HIS B 239       1.691   0.122  11.291  1.00 23.73           C  
ATOM   3720  CG  HIS B 239       0.323  -0.065  10.717  1.00 23.44           C  
ATOM   3721  CD2 HIS B 239      -0.631   0.829  10.379  1.00 21.96           C  
ATOM   3722  ND1 HIS B 239      -0.190  -1.307  10.406  1.00 31.45           N  
ATOM   3723  CE1 HIS B 239      -1.406  -1.167   9.909  1.00 27.97           C  
ATOM   3724  NE2 HIS B 239      -1.694   0.120   9.878  1.00 24.78           N  
ATOM   3725  N   ARG B 240       4.545   1.504  11.000  1.00 24.11           N  
ATOM   3726  CA  ARG B 240       5.848   1.881  11.531  1.00 24.86           C  
ATOM   3727  C   ARG B 240       5.717   3.202  12.279  1.00 27.02           C  
ATOM   3728  O   ARG B 240       4.704   3.903  12.185  1.00 26.64           O  
ATOM   3729  CB  ARG B 240       6.899   1.974  10.420  1.00 22.51           C  
ATOM   3730  CG  ARG B 240       6.663   3.111   9.435  1.00 27.87           C  
ATOM   3731  CD  ARG B 240       7.070   2.673   8.033  1.00 24.49           C  
ATOM   3732  NE  ARG B 240       6.231   1.576   7.554  1.00 26.22           N  
ATOM   3733  CZ  ARG B 240       4.967   1.717   7.155  1.00 27.34           C  
ATOM   3734  NH1 ARG B 240       4.381   2.911   7.167  1.00 28.14           N1+
ATOM   3735  NH2 ARG B 240       4.285   0.664   6.747  1.00 28.06           N  
ATOM   3736  N   TRP B 241       6.748   3.531  13.051  1.00 24.27           N  
ATOM   3737  CA  TRP B 241       6.699   4.733  13.869  1.00 25.24           C  
ATOM   3738  C   TRP B 241       8.116   5.215  14.145  1.00 27.87           C  
ATOM   3739  O   TRP B 241       9.095   4.486  13.950  1.00 25.76           O  
ATOM   3740  CB  TRP B 241       5.939   4.489  15.178  1.00 23.43           C  
ATOM   3741  CG  TRP B 241       6.628   3.551  16.147  1.00 26.96           C  
ATOM   3742  CD1 TRP B 241       7.415   3.897  17.212  1.00 27.47           C  
ATOM   3743  CD2 TRP B 241       6.572   2.114  16.143  1.00 24.97           C  
ATOM   3744  CE2 TRP B 241       7.354   1.660  17.228  1.00 26.45           C  
ATOM   3745  CE3 TRP B 241       5.936   1.174  15.333  1.00 25.91           C  
ATOM   3746  NE1 TRP B 241       7.853   2.762  17.870  1.00 25.68           N  
ATOM   3747  CZ2 TRP B 241       7.515   0.309  17.517  1.00 30.79           C  
ATOM   3748  CZ3 TRP B 241       6.104  -0.178  15.621  1.00 26.71           C  
ATOM   3749  CH2 TRP B 241       6.885  -0.591  16.705  1.00 25.80           C  
ATOM   3750  N   ALA B 242       8.219   6.458  14.601  1.00 24.43           N  
ATOM   3751  CA  ALA B 242       9.516   7.040  14.916  1.00 27.57           C  
ATOM   3752  C   ALA B 242       9.885   6.764  16.369  1.00 27.47           C  
ATOM   3753  O   ALA B 242       9.038   6.864  17.261  1.00 28.38           O  
ATOM   3754  CB  ALA B 242       9.500   8.548  14.663  1.00 24.27           C  
ATOM   3755  N   ASP B 243      11.157   6.431  16.604  1.00 29.35           N  
ATOM   3756  CA  ASP B 243      11.650   6.119  17.951  1.00 29.34           C  
ATOM   3757  C   ASP B 243      11.992   7.426  18.683  1.00 27.41           C  
ATOM   3758  O   ASP B 243      13.151   7.764  18.931  1.00 32.59           O  
ATOM   3759  CB  ASP B 243      12.849   5.178  17.855  1.00 29.16           C  
ATOM   3760  CG  ASP B 243      13.131   4.437  19.149  1.00 33.22           C  
ATOM   3761  OD1 ASP B 243      12.238   4.373  20.018  1.00 29.00           O  
ATOM   3762  OD2 ASP B 243      14.257   3.908  19.296  1.00 36.48           O1-
ATOM   3763  N   ASN B 244      10.952   8.191  19.000  1.00 23.97           N  
ATOM   3764  CA  ASN B 244      11.114   9.460  19.711  1.00 32.23           C  
ATOM   3765  C   ASN B 244       9.961   9.600  20.706  1.00 32.39           C  
ATOM   3766  O   ASN B 244       9.262   8.627  21.011  1.00 30.95           O  
ATOM   3767  CB  ASN B 244      11.254  10.624  18.713  1.00 30.47           C  
ATOM   3768  CG  ASN B 244       9.978  10.913  17.936  1.00 31.61           C  
ATOM   3769  ND2 ASN B 244      10.089  11.796  16.937  1.00 27.45           N  
ATOM   3770  OD1 ASN B 244       8.913  10.361  18.217  1.00 26.61           O  
ATOM   3771  N   ARG B 245       9.748  10.819  21.224  1.00 27.83           N  
ATOM   3772  CA  ARG B 245       8.771  11.012  22.300  1.00 31.13           C  
ATOM   3773  C   ARG B 245       7.349  10.698  21.840  1.00 31.06           C  
ATOM   3774  O   ARG B 245       6.609   9.986  22.526  1.00 32.78           O  
ATOM   3775  CB  ARG B 245       8.823  12.447  22.851  1.00 30.86           C  
ATOM   3776  CG  ARG B 245       7.677  12.732  23.855  1.00 27.53           C  
ATOM   3777  CD  ARG B 245       7.677  14.164  24.445  1.00 29.92           C  
ATOM   3778  NE  ARG B 245       7.258  15.209  23.501  1.00 24.04           N  
ATOM   3779  CZ  ARG B 245       5.994  15.524  23.223  1.00 28.83           C  
ATOM   3780  NH1 ARG B 245       4.978  14.871  23.797  1.00 24.00           N1+
ATOM   3781  NH2 ARG B 245       5.740  16.500  22.360  1.00 32.31           N  
ATOM   3782  N   THR B 246       6.930  11.250  20.708  1.00 25.30           N  
ATOM   3783  CA  THR B 246       5.548  11.083  20.284  1.00 31.02           C  
ATOM   3784  C   THR B 246       5.343   9.883  19.376  1.00 29.57           C  
ATOM   3785  O   THR B 246       4.194   9.530  19.096  1.00 32.12           O  
ATOM   3786  CB  THR B 246       5.064  12.320  19.534  1.00 31.79           C  
ATOM   3787  CG2 THR B 246       5.153  13.557  20.421  1.00 33.06           C  
ATOM   3788  OG1 THR B 246       5.894  12.487  18.382  1.00 30.59           O  
ATOM   3789  N   GLY B 247       6.414   9.263  18.897  1.00 30.06           N  
ATOM   3790  CA  GLY B 247       6.265   8.250  17.880  1.00 25.25           C  
ATOM   3791  C   GLY B 247       6.077   8.784  16.475  1.00 30.60           C  
ATOM   3792  O   GLY B 247       5.869   7.990  15.554  1.00 32.72           O  
ATOM   3793  N   MET B 248       6.137  10.097  16.265  1.00 26.41           N  
ATOM   3794  CA  MET B 248       6.170  10.604  14.901  1.00 34.06           C  
ATOM   3795  C   MET B 248       7.232  11.680  14.762  1.00 30.22           C  
ATOM   3796  O   MET B 248       7.459  12.474  15.683  1.00 27.37           O  
ATOM   3797  CB  MET B 248       4.831  11.161  14.447  1.00 35.06           C  
ATOM   3798  CG  MET B 248       4.095  11.962  15.475  1.00 39.83           C  
ATOM   3799  SD  MET B 248       2.308  11.848  15.165  1.00 61.06           S  
ATOM   3800  CE  MET B 248       1.729  11.999  16.860  1.00 39.12           C  
ATOM   3801  N   LEU B 249       7.879  11.680  13.600  1.00 26.59           N  
ATOM   3802  CA  LEU B 249       8.850  12.706  13.277  1.00 27.44           C  
ATOM   3803  C   LEU B 249       8.220  14.079  13.441  1.00 33.17           C  
ATOM   3804  O   LEU B 249       7.040  14.279  13.139  1.00 32.60           O  
ATOM   3805  CB  LEU B 249       9.368  12.509  11.852  1.00 26.39           C  
ATOM   3806  CG  LEU B 249       9.994  11.125  11.686  1.00 23.63           C  
ATOM   3807  CD1 LEU B 249      10.501  10.889  10.258  1.00 21.80           C  
ATOM   3808  CD2 LEU B 249      11.118  10.962  12.709  1.00 25.20           C  
ATOM   3809  N   THR B 250       9.007  15.011  13.983  1.00 25.75           N  
ATOM   3810  CA  THR B 250       8.558  16.392  14.111  1.00 34.53           C  
ATOM   3811  C   THR B 250       8.557  17.119  12.779  1.00 32.83           C  
ATOM   3812  O   THR B 250       8.011  18.222  12.691  1.00 38.88           O  
ATOM   3813  CB  THR B 250       9.453  17.147  15.085  1.00 31.55           C  
ATOM   3814  CG2 THR B 250       9.553  16.407  16.410  1.00 39.15           C  
ATOM   3815  OG1 THR B 250      10.764  17.258  14.518  1.00 32.19           O  
ATOM   3816  N   GLY B 251       9.161  16.539  11.755  1.00 30.13           N  
ATOM   3817  CA  GLY B 251       9.305  17.187  10.477  1.00 27.06           C  
ATOM   3818  C   GLY B 251      10.555  16.685   9.795  1.00 29.14           C  
ATOM   3819  O   GLY B 251      11.190  15.721  10.241  1.00 28.34           O  
ATOM   3820  N   PRO B 252      10.948  17.341   8.704  1.00 26.50           N  
ATOM   3821  CA  PRO B 252      12.087  16.842   7.919  1.00 30.44           C  
ATOM   3822  C   PRO B 252      13.444  17.062   8.576  1.00 29.46           C  
ATOM   3823  O   PRO B 252      14.446  16.545   8.066  1.00 31.66           O  
ATOM   3824  CB  PRO B 252      11.963  17.615   6.594  1.00 29.79           C  
ATOM   3825  CG  PRO B 252      11.222  18.879   6.957  1.00 34.02           C  
ATOM   3826  CD  PRO B 252      10.323  18.543   8.118  1.00 30.80           C  
ATOM   3827  N   ASP B 253      13.527  17.769   9.698  1.00 28.77           N  
ATOM   3828  CA  ASP B 253      14.804  17.909  10.392  1.00 29.91           C  
ATOM   3829  C   ASP B 253      15.016  16.882  11.517  1.00 29.11           C  
ATOM   3830  O   ASP B 253      16.053  16.925  12.181  1.00 35.99           O  
ATOM   3831  CB  ASP B 253      14.931  19.324  10.951  1.00 36.49           C  
ATOM   3832  CG  ASP B 253      15.004  20.363   9.860  0.41 32.43           C  
ATOM   3833  OD1 ASP B 253      15.445  20.012   8.742  0.94 35.21           O  
ATOM   3834  OD2 ASP B 253      14.614  21.521  10.118  0.45 30.90           O1-
ATOM   3835  N   ASP B 254      14.083  15.957  11.728  1.00 31.29           N  
ATOM   3836  CA  ASP B 254      14.148  15.022  12.858  1.00 27.22           C  
ATOM   3837  C   ASP B 254      14.869  13.753  12.418  1.00 26.66           C  
ATOM   3838  O   ASP B 254      14.375  13.053  11.532  1.00 25.70           O  
ATOM   3839  CB  ASP B 254      12.733  14.707  13.345  1.00 29.07           C  
ATOM   3840  CG  ASP B 254      12.679  13.726  14.518  1.00 28.88           C  
ATOM   3841  OD1 ASP B 254      13.646  12.984  14.778  1.00 28.40           O  
ATOM   3842  OD2 ASP B 254      11.626  13.691  15.181  1.00 28.58           O1-
ATOM   3843  N   PRO B 255      16.030  13.425  12.993  1.00 30.01           N  
ATOM   3844  CA  PRO B 255      16.796  12.247  12.553  1.00 32.67           C  
ATOM   3845  C   PRO B 255      16.438  10.941  13.253  1.00 27.64           C  
ATOM   3846  O   PRO B 255      17.172   9.964  13.085  1.00 29.45           O  
ATOM   3847  CB  PRO B 255      18.235  12.655  12.910  1.00 26.47           C  
ATOM   3848  CG  PRO B 255      18.072  13.467  14.166  1.00 28.09           C  
ATOM   3849  CD  PRO B 255      16.680  14.106  14.130  1.00 23.31           C  
ATOM   3850  N   SER B 256      15.346  10.899  14.020  1.00 28.78           N  
ATOM   3851  CA  SER B 256      14.969   9.686  14.740  1.00 29.93           C  
ATOM   3852  C   SER B 256      14.807   8.500  13.799  1.00 27.76           C  
ATOM   3853  O   SER B 256      14.265   8.623  12.694  1.00 23.84           O  
ATOM   3854  CB  SER B 256      13.670   9.899  15.510  1.00 27.19           C  
ATOM   3855  OG  SER B 256      13.755  11.031  16.362  1.00 28.97           O  
ATOM   3856  N   GLN B 257      15.258   7.334  14.254  1.00 28.52           N  
ATOM   3857  CA  GLN B 257      15.045   6.136  13.464  1.00 27.83           C  
ATOM   3858  C   GLN B 257      13.548   5.871  13.325  1.00 24.72           C  
ATOM   3859  O   GLN B 257      12.739   6.190  14.206  1.00 25.71           O  
ATOM   3860  CB  GLN B 257      15.765   4.917  14.069  1.00 26.53           C  
ATOM   3861  CG  GLN B 257      16.181   3.922  12.944  1.00 36.69           C  
ATOM   3862  CD  GLN B 257      16.606   2.540  13.425  1.00 43.31           C  
ATOM   3863  NE2 GLN B 257      16.455   1.543  12.556  1.00 36.00           N  
ATOM   3864  OE1 GLN B 257      17.085   2.372  14.554  1.00 44.27           O  
ATOM   3865  N   VAL B 258      13.182   5.345  12.170  1.00 23.46           N  
ATOM   3866  CA  VAL B 258      11.828   4.878  11.887  1.00 22.61           C  
ATOM   3867  C   VAL B 258      11.891   3.358  11.913  1.00 24.78           C  
ATOM   3868  O   VAL B 258      12.700   2.766  11.189  1.00 27.34           O  
ATOM   3869  CB  VAL B 258      11.323   5.410  10.538  1.00 21.91           C  
ATOM   3870  CG1 VAL B 258       9.962   4.804  10.180  1.00 26.12           C  
ATOM   3871  CG2 VAL B 258      11.244   6.940  10.589  1.00 20.98           C  
ATOM   3872  N   ILE B 259      11.067   2.731  12.771  1.00 23.09           N  
ATOM   3873  CA  ILE B 259      11.173   1.314  13.115  1.00 24.63           C  
ATOM   3874  C   ILE B 259       9.783   0.687  13.089  1.00 22.11           C  
ATOM   3875  O   ILE B 259       8.768   1.375  13.173  1.00 23.02           O  
ATOM   3876  CB  ILE B 259      11.801   1.091  14.520  1.00 22.04           C  
ATOM   3877  CG1 ILE B 259      11.055   1.925  15.567  1.00 25.03           C  
ATOM   3878  CG2 ILE B 259      13.285   1.415  14.532  1.00 24.32           C  
ATOM   3879  CD1 ILE B 259      11.373   1.571  17.008  1.00 20.87           C  
ATOM   3880  N   ASP B 260       9.746  -0.646  12.970  1.00 22.66           N  
ATOM   3881  CA  ASP B 260       8.520  -1.406  13.209  1.00 24.69           C  
ATOM   3882  C   ASP B 260       8.748  -2.508  14.245  1.00 22.73           C  
ATOM   3883  O   ASP B 260       7.899  -3.392  14.395  1.00 27.06           O  
ATOM   3884  CB  ASP B 260       7.940  -1.985  11.897  1.00 21.38           C  
ATOM   3885  CG  ASP B 260       8.825  -3.049  11.265  1.00 23.29           C  
ATOM   3886  OD1 ASP B 260       9.847  -3.402  11.887  1.00 21.77           O  
ATOM   3887  OD2 ASP B 260       8.481  -3.551  10.148  1.00 21.26           O1-
ATOM   3888  N   ASN B 261       9.872  -2.462  14.963  1.00 23.31           N  
ATOM   3889  CA  ASN B 261      10.309  -3.538  15.853  1.00 20.51           C  
ATOM   3890  C   ASN B 261      11.164  -2.890  16.930  1.00 24.49           C  
ATOM   3891  O   ASN B 261      12.150  -2.222  16.602  1.00 24.32           O  
ATOM   3892  CB  ASN B 261      11.118  -4.582  15.068  1.00 23.23           C  
ATOM   3893  CG  ASN B 261      11.219  -5.911  15.783  1.00 24.21           C  
ATOM   3894  ND2 ASN B 261      12.340  -6.148  16.466  1.00 26.04           N  
ATOM   3895  OD1 ASN B 261      10.315  -6.731  15.696  1.00 26.90           O  
ATOM   3896  N   LYS B 262      10.790  -3.042  18.198  1.00 20.07           N  
ATOM   3897  CA  LYS B 262      11.474  -2.322  19.263  1.00 24.90           C  
ATOM   3898  C   LYS B 262      11.782  -3.237  20.438  1.00 21.76           C  
ATOM   3899  O   LYS B 262      10.875  -3.870  20.988  1.00 21.60           O  
ATOM   3900  CB  LYS B 262      10.630  -1.133  19.736  1.00 23.77           C  
ATOM   3901  CG  LYS B 262      11.418  -0.131  20.603  1.00 24.43           C  
ATOM   3902  CD  LYS B 262      10.514   0.972  21.107  1.00 29.70           C  
ATOM   3903  CE  LYS B 262      11.124   1.691  22.333  1.00 30.70           C  
ATOM   3904  NZ  LYS B 262      12.356   2.463  22.016  1.00 27.77           N1+
ATOM   3905  N   ILE B 263      13.044  -3.266  20.861  1.00 23.32           N  
ATOM   3906  CA  ILE B 263      13.428  -4.054  22.027  1.00 22.48           C  
ATOM   3907  C   ILE B 263      13.026  -3.300  23.290  1.00 22.93           C  
ATOM   3908  O   ILE B 263      13.137  -2.070  23.363  1.00 29.76           O  
ATOM   3909  CB  ILE B 263      14.934  -4.384  21.999  1.00 22.21           C  
ATOM   3910  CG1 ILE B 263      15.243  -5.507  23.003  1.00 22.97           C  
ATOM   3911  CG2 ILE B 263      15.802  -3.153  22.286  1.00 25.96           C  
ATOM   3912  CD1 ILE B 263      16.709  -5.897  23.067  1.00 22.61           C  
ATOM   3913  N   CYS B 264      12.513  -4.027  24.280  1.00 24.90           N  
ATOM   3914  CA  CYS B 264      12.068  -3.415  25.525  1.00 21.86           C  
ATOM   3915  C   CYS B 264      12.265  -4.401  26.671  1.00 25.40           C  
ATOM   3916  O   CYS B 264      12.307  -5.618  26.474  1.00 22.34           O  
ATOM   3917  CB  CYS B 264      10.600  -2.983  25.438  1.00 25.60           C  
ATOM   3918  SG  CYS B 264       9.470  -4.201  24.650  1.00 32.84           S  
ATOM   3919  N   GLY B 265      12.349  -3.869  27.880  1.00 20.95           N  
ATOM   3920  CA  GLY B 265      12.508  -4.703  29.048  1.00 24.12           C  
ATOM   3921  C   GLY B 265      11.657  -4.211  30.198  1.00 23.98           C  
ATOM   3922  O   GLY B 265      10.961  -3.193  30.094  1.00 21.67           O  
ATOM   3923  N   PRO B 266      11.684  -4.940  31.307  1.00 21.11           N  
ATOM   3924  CA  PRO B 266      10.848  -4.585  32.466  1.00 19.18           C  
ATOM   3925  C   PRO B 266      10.883  -3.101  32.831  1.00 23.66           C  
ATOM   3926  O   PRO B 266      11.944  -2.525  33.076  1.00 23.17           O  
ATOM   3927  CB  PRO B 266      11.424  -5.457  33.588  1.00 20.92           C  
ATOM   3928  CG  PRO B 266      11.986  -6.665  32.868  1.00 21.93           C  
ATOM   3929  CD  PRO B 266      12.465  -6.175  31.520  1.00 20.47           C  
ATOM   3930  N   ALA B 267       9.694  -2.497  32.835  1.00 24.11           N  
ATOM   3931  CA  ALA B 267       9.372  -1.123  33.202  1.00 25.43           C  
ATOM   3932  C   ALA B 267       9.688  -0.111  32.105  1.00 22.99           C  
ATOM   3933  O   ALA B 267       9.542   1.077  32.349  1.00 23.05           O  
ATOM   3934  CB  ALA B 267      10.056  -0.683  34.501  1.00 21.98           C  
ATOM   3935  N   ASP B 268      10.087  -0.539  30.910  1.00 22.46           N  
ATOM   3936  CA  ASP B 268      10.111   0.358  29.761  1.00 20.91           C  
ATOM   3937  C   ASP B 268       8.692   0.777  29.375  1.00 21.31           C  
ATOM   3938  O   ASP B 268       7.748  -0.024  29.412  1.00 25.26           O  
ATOM   3939  CB  ASP B 268      10.785  -0.325  28.562  1.00 21.68           C  
ATOM   3940  CG  ASP B 268      12.298  -0.291  28.637  1.00 28.08           C  
ATOM   3941  OD1 ASP B 268      12.829   0.542  29.407  1.00 28.03           O  
ATOM   3942  OD2 ASP B 268      12.967  -1.096  27.934  1.00 25.34           O1-
ATOM   3943  N   SER B 269       8.540   2.024  28.960  1.00 24.92           N  
ATOM   3944  CA  SER B 269       7.282   2.453  28.374  1.00 20.25           C  
ATOM   3945  C   SER B 269       7.587   3.333  27.177  1.00 24.23           C  
ATOM   3946  O   SER B 269       8.547   4.111  27.198  1.00 25.64           O  
ATOM   3947  CB  SER B 269       6.412   3.187  29.396  1.00 23.41           C  
ATOM   3948  OG  SER B 269       7.098   4.302  29.950  1.00 22.53           O  
ATOM   3949  N   PHE B 270       6.790   3.177  26.121  1.00 26.19           N  
ATOM   3950  CA  PHE B 270       6.851   4.053  24.959  1.00 22.33           C  
ATOM   3951  C   PHE B 270       5.481   4.061  24.300  1.00 25.11           C  
ATOM   3952  O   PHE B 270       4.595   3.273  24.644  1.00 26.12           O  
ATOM   3953  CB  PHE B 270       7.941   3.620  23.972  1.00 26.47           C  
ATOM   3954  CG  PHE B 270       7.662   2.311  23.275  1.00 29.92           C  
ATOM   3955  CD1 PHE B 270       8.031   1.094  23.863  1.00 29.19           C  
ATOM   3956  CD2 PHE B 270       7.040   2.293  22.024  1.00 27.50           C  
ATOM   3957  CE1 PHE B 270       7.772  -0.127  23.220  1.00 26.24           C  
ATOM   3958  CE2 PHE B 270       6.768   1.085  21.381  1.00 25.60           C  
ATOM   3959  CZ  PHE B 270       7.141  -0.132  21.981  1.00 27.82           C  
ATOM   3960  N   GLY B 271       5.311   4.966  23.346  1.00 24.03           N  
ATOM   3961  CA  GLY B 271       4.037   5.104  22.676  1.00 24.53           C  
ATOM   3962  C   GLY B 271       4.225   5.694  21.299  1.00 27.44           C  
ATOM   3963  O   GLY B 271       5.301   6.180  20.947  1.00 26.29           O  
ATOM   3964  N   PHE B 272       3.160   5.624  20.508  1.00 25.64           N  
ATOM   3965  CA  PHE B 272       3.193   6.207  19.179  1.00 26.22           C  
ATOM   3966  C   PHE B 272       1.766   6.374  18.693  1.00 28.98           C  
ATOM   3967  O   PHE B 272       0.827   5.780  19.237  1.00 26.95           O  
ATOM   3968  CB  PHE B 272       4.014   5.357  18.185  1.00 25.23           C  
ATOM   3969  CG  PHE B 272       3.609   3.893  18.120  1.00 24.10           C  
ATOM   3970  CD1 PHE B 272       4.219   2.951  18.943  1.00 26.25           C  
ATOM   3971  CD2 PHE B 272       2.660   3.456  17.202  1.00 29.74           C  
ATOM   3972  CE1 PHE B 272       3.872   1.608  18.868  1.00 29.33           C  
ATOM   3973  CE2 PHE B 272       2.298   2.114  17.122  1.00 29.23           C  
ATOM   3974  CZ  PHE B 272       2.903   1.185  17.960  1.00 28.07           C  
ATOM   3975  N   GLN B 273       1.624   7.198  17.658  1.00 26.49           N  
ATOM   3976  CA  GLN B 273       0.380   7.329  16.920  1.00 28.98           C  
ATOM   3977  C   GLN B 273       0.643   6.935  15.477  1.00 28.58           C  
ATOM   3978  O   GLN B 273       1.633   7.369  14.883  1.00 27.35           O  
ATOM   3979  CB  GLN B 273      -0.160   8.760  17.022  1.00 28.64           C  
ATOM   3980  CG  GLN B 273      -0.570   9.115  18.444  1.00 28.78           C  
ATOM   3981  CD  GLN B 273      -1.268  10.450  18.547  1.00 31.03           C  
ATOM   3982  NE2 GLN B 273      -1.582  10.865  19.764  1.00 26.86           N  
ATOM   3983  OE1 GLN B 273      -1.530  11.094  17.545  1.00 30.41           O  
ATOM   3984  N   ILE B 274      -0.218   6.081  14.929  1.00 24.17           N  
ATOM   3985  CA  ILE B 274      -0.128   5.687  13.536  1.00 25.69           C  
ATOM   3986  C   ILE B 274      -1.477   5.972  12.908  1.00 29.50           C  
ATOM   3987  O   ILE B 274      -2.503   6.051  13.589  1.00 29.32           O  
ATOM   3988  CB  ILE B 274       0.244   4.201  13.342  1.00 28.40           C  
ATOM   3989  CG1 ILE B 274      -0.729   3.296  14.125  1.00 27.98           C  
ATOM   3990  CG2 ILE B 274       1.687   3.973  13.716  1.00 25.93           C  
ATOM   3991  CD1 ILE B 274      -0.463   1.822  14.002  1.00 34.26           C  
ATOM   3992  N   ILE B 275      -1.463   6.144  11.595  1.00 24.27           N  
ATOM   3993  CA  ILE B 275      -2.693   6.226  10.822  1.00 26.72           C  
ATOM   3994  C   ILE B 275      -3.035   4.815  10.349  1.00 23.32           C  
ATOM   3995  O   ILE B 275      -2.319   4.241   9.528  1.00 27.23           O  
ATOM   3996  CB  ILE B 275      -2.552   7.196   9.644  1.00 27.62           C  
ATOM   3997  CG1 ILE B 275      -2.180   8.601  10.141  1.00 30.51           C  
ATOM   3998  CG2 ILE B 275      -3.816   7.167   8.790  1.00 27.66           C  
ATOM   3999  CD1 ILE B 275      -3.123   9.173  11.202  1.00 29.45           C  
ATOM   4000  N   ALA B 276      -4.135   4.261  10.863  1.00 27.26           N  
ATOM   4001  CA  ALA B 276      -4.554   2.894  10.543  1.00 27.24           C  
ATOM   4002  C   ALA B 276      -4.603   2.649   9.046  1.00 24.17           C  
ATOM   4003  O   ALA B 276      -5.289   3.364   8.306  1.00 24.06           O  
ATOM   4004  CB  ALA B 276      -5.932   2.604  11.157  1.00 24.50           C  
ATOM   4005  N   GLY B 277      -3.886   1.621   8.605  1.00 19.27           N  
ATOM   4006  CA  GLY B 277      -3.888   1.222   7.209  1.00 22.38           C  
ATOM   4007  C   GLY B 277      -3.219   2.168   6.240  1.00 26.27           C  
ATOM   4008  O   GLY B 277      -3.386   2.000   5.027  1.00 27.69           O  
ATOM   4009  N   GLU B 278      -2.448   3.134   6.726  1.00 24.80           N  
ATOM   4010  CA  GLU B 278      -1.857   4.148   5.856  1.00 28.76           C  
ATOM   4011  C   GLU B 278      -0.912   3.519   4.843  1.00 32.18           C  
ATOM   4012  O   GLU B 278       0.068   2.865   5.214  1.00 30.09           O  
ATOM   4013  CB  GLU B 278      -1.114   5.182   6.700  1.00 26.37           C  
ATOM   4014  CG  GLU B 278      -0.533   6.350   5.900  1.00 27.25           C  
ATOM   4015  CD  GLU B 278      -0.002   7.447   6.803  1.00 32.34           C  
ATOM   4016  OE1 GLU B 278       0.957   7.184   7.569  0.82 27.74           O  
ATOM   4017  OE2 GLU B 278      -0.548   8.569   6.750  1.00 31.47           O1-
ATOM   4018  N   GLY B 279      -1.193   3.724   3.556  1.00 29.74           N  
ATOM   4019  CA  GLY B 279      -0.361   3.143   2.522  1.00 26.32           C  
ATOM   4020  C   GLY B 279      -0.521   1.650   2.302  1.00 31.03           C  
ATOM   4021  O   GLY B 279       0.038   1.124   1.329  1.00 29.56           O  
ATOM   4022  N   VAL B 280      -1.263   0.943   3.156  1.00 24.72           N  
ATOM   4023  CA  VAL B 280      -1.284  -0.514   3.109  1.00 30.08           C  
ATOM   4024  C   VAL B 280      -2.717  -1.028   3.040  1.00 26.75           C  
ATOM   4025  O   VAL B 280      -2.960  -2.115   2.511  1.00 28.09           O  
ATOM   4026  CB  VAL B 280      -0.535  -1.124   4.315  1.00 30.05           C  
ATOM   4027  CG1 VAL B 280       0.903  -0.644   4.332  1.00 21.77           C  
ATOM   4028  CG2 VAL B 280      -1.232  -0.773   5.620  1.00 23.93           C  
ATOM   4029  N   GLY B 281      -3.668  -0.260   3.577  1.00 28.14           N  
ATOM   4030  CA  GLY B 281      -5.075  -0.620   3.481  1.00 26.86           C  
ATOM   4031  C   GLY B 281      -5.573  -1.471   4.637  1.00 29.80           C  
ATOM   4032  O   GLY B 281      -4.911  -1.665   5.664  1.00 26.40           O  
ATOM   4033  N   ALA B 282      -6.773  -2.016   4.435  1.00 24.72           N  
ATOM   4034  CA  ALA B 282      -7.492  -2.756   5.461  1.00 24.41           C  
ATOM   4035  C   ALA B 282      -6.977  -4.190   5.577  1.00 23.09           C  
ATOM   4036  O   ALA B 282      -6.394  -4.743   4.644  1.00 25.60           O  
ATOM   4037  CB  ALA B 282      -8.984  -2.766   5.144  1.00 26.89           C  
ATOM   4038  N   GLY B 283      -7.201  -4.791   6.734  1.00 24.29           N  
ATOM   4039  CA  GLY B 283      -6.830  -6.181   6.951  1.00 27.49           C  
ATOM   4040  C   GLY B 283      -6.580  -6.468   8.416  1.00 23.41           C  
ATOM   4041  O   GLY B 283      -6.553  -5.572   9.259  1.00 23.45           O  
ATOM   4042  N   ALA B 284      -6.432  -7.763   8.721  1.00 23.05           N  
ATOM   4043  CA  ALA B 284      -6.077  -8.203  10.075  1.00 23.55           C  
ATOM   4044  C   ALA B 284      -4.558  -8.125  10.241  1.00 26.37           C  
ATOM   4045  O   ALA B 284      -3.836  -9.084   9.960  1.00 24.56           O  
ATOM   4046  CB  ALA B 284      -6.587  -9.624  10.330  1.00 26.27           C  
ATOM   4047  N   TRP B 285      -4.061  -6.967  10.703  1.00 26.10           N  
ATOM   4048  CA  TRP B 285      -2.623  -6.725  10.837  1.00 24.46           C  
ATOM   4049  C   TRP B 285      -2.121  -7.283  12.160  1.00 23.48           C  
ATOM   4050  O   TRP B 285      -2.533  -6.822  13.231  1.00 24.33           O  
ATOM   4051  CB  TRP B 285      -2.305  -5.227  10.736  1.00 23.18           C  
ATOM   4052  CG  TRP B 285      -2.668  -4.665   9.400  1.00 25.06           C  
ATOM   4053  CD1 TRP B 285      -3.777  -3.923   9.090  1.00 21.65           C  
ATOM   4054  CD2 TRP B 285      -1.944  -4.837   8.172  1.00 25.19           C  
ATOM   4055  CE2 TRP B 285      -2.671  -4.174   7.159  1.00 24.10           C  
ATOM   4056  CE3 TRP B 285      -0.745  -5.479   7.835  1.00 23.74           C  
ATOM   4057  NE1 TRP B 285      -3.782  -3.620   7.744  1.00 23.54           N  
ATOM   4058  CZ2 TRP B 285      -2.236  -4.128   5.839  1.00 22.57           C  
ATOM   4059  CZ3 TRP B 285      -0.325  -5.448   6.515  1.00 27.29           C  
ATOM   4060  CH2 TRP B 285      -1.068  -4.776   5.533  1.00 24.39           C  
ATOM   4061  N   MET B 286      -1.215  -8.250  12.090  1.00 22.23           N  
ATOM   4062  CA  MET B 286      -0.656  -8.837  13.302  1.00 25.13           C  
ATOM   4063  C   MET B 286       0.242  -7.850  14.027  1.00 21.97           C  
ATOM   4064  O   MET B 286       0.967  -7.071  13.402  1.00 26.35           O  
ATOM   4065  CB  MET B 286       0.160 -10.086  12.972  1.00 29.30           C  
ATOM   4066  CG  MET B 286      -0.584 -11.187  12.252  1.00 37.46           C  
ATOM   4067  SD  MET B 286       0.497 -12.635  12.147  1.00 54.87           S  
ATOM   4068  CE  MET B 286       1.064 -12.675  13.833  1.00 29.09           C  
ATOM   4069  N   TYR B 287       0.181  -7.875  15.356  1.00 25.09           N  
ATOM   4070  CA  TYR B 287       1.243  -7.358  16.213  1.00 24.59           C  
ATOM   4071  C   TYR B 287       1.679  -8.477  17.158  1.00 25.39           C  
ATOM   4072  O   TYR B 287       0.861  -9.302  17.581  1.00 24.41           O  
ATOM   4073  CB  TYR B 287       0.809  -6.097  17.012  1.00 27.36           C  
ATOM   4074  CG  TYR B 287      -0.080  -6.380  18.216  1.00 28.11           C  
ATOM   4075  CD1 TYR B 287       0.470  -6.686  19.460  1.00 26.68           C  
ATOM   4076  CD2 TYR B 287      -1.470  -6.335  18.103  1.00 28.87           C  
ATOM   4077  CE1 TYR B 287      -0.334  -6.960  20.547  1.00 27.35           C  
ATOM   4078  CE2 TYR B 287      -2.286  -6.589  19.197  1.00 24.28           C  
ATOM   4079  CZ  TYR B 287      -1.710  -6.915  20.407  1.00 28.37           C  
ATOM   4080  OH  TYR B 287      -2.507  -7.179  21.490  1.00 26.34           O  
ATOM   4081  N   HIS B 288       2.968  -8.531  17.478  1.00 21.62           N  
ATOM   4082  CA  HIS B 288       3.415  -9.634  18.315  1.00 22.39           C  
ATOM   4083  C   HIS B 288       4.806  -9.320  18.839  1.00 24.27           C  
ATOM   4084  O   HIS B 288       5.499  -8.437  18.324  1.00 22.26           O  
ATOM   4085  CB  HIS B 288       3.387 -10.977  17.549  1.00 23.53           C  
ATOM   4086  CG  HIS B 288       4.220 -11.005  16.298  1.00 26.92           C  
ATOM   4087  CD2 HIS B 288       3.898 -10.764  15.002  1.00 25.70           C  
ATOM   4088  ND1 HIS B 288       5.551 -11.366  16.297  1.00 27.51           N  
ATOM   4089  CE1 HIS B 288       6.017 -11.328  15.059  1.00 24.45           C  
ATOM   4090  NE2 HIS B 288       5.036 -10.960  14.256  1.00 27.84           N  
ATOM   4091  N   CYS B 289       5.185 -10.015  19.906  1.00 18.99           N  
ATOM   4092  CA  CYS B 289       6.593 -10.053  20.274  1.00 19.81           C  
ATOM   4093  C   CYS B 289       7.326 -10.848  19.205  1.00 20.98           C  
ATOM   4094  O   CYS B 289       6.857 -11.909  18.791  1.00 22.60           O  
ATOM   4095  CB  CYS B 289       6.788 -10.695  21.649  1.00 19.29           C  
ATOM   4096  SG  CYS B 289       8.560 -10.892  22.069  1.00 20.87           S  
ATOM   4097  N   HIS B 290       8.461 -10.347  18.738  1.00 20.49           N  
ATOM   4098  CA  HIS B 290       9.181 -11.092  17.715  1.00 18.65           C  
ATOM   4099  C   HIS B 290      10.219 -12.055  18.292  1.00 20.28           C  
ATOM   4100  O   HIS B 290      10.915 -12.719  17.520  1.00 23.30           O  
ATOM   4101  CB  HIS B 290       9.854 -10.139  16.727  1.00 21.19           C  
ATOM   4102  CG  HIS B 290       9.814 -10.610  15.305  1.00 20.18           C  
ATOM   4103  CD2 HIS B 290       9.299 -10.038  14.186  1.00 19.40           C  
ATOM   4104  ND1 HIS B 290      10.398 -11.792  14.896  1.00 19.30           N  
ATOM   4105  CE1 HIS B 290      10.237 -11.936  13.590  1.00 20.27           C  
ATOM   4106  NE2 HIS B 290       9.572 -10.886  13.137  1.00 22.99           N  
ATOM   4107  N   VAL B 291      10.347 -12.166  19.614  1.00 17.07           N  
ATOM   4108  CA  VAL B 291      11.112 -13.294  20.152  1.00 21.89           C  
ATOM   4109  C   VAL B 291      10.385 -14.574  19.763  1.00 23.96           C  
ATOM   4110  O   VAL B 291       9.188 -14.728  20.044  1.00 22.08           O  
ATOM   4111  CB  VAL B 291      11.281 -13.170  21.672  1.00 23.55           C  
ATOM   4112  CG1 VAL B 291      11.991 -14.419  22.259  1.00 21.91           C  
ATOM   4113  CG2 VAL B 291      12.052 -11.895  22.011  1.00 18.80           C  
ATOM   4114  N   GLN B 292      11.102 -15.500  19.105  1.00 23.26           N  
ATOM   4115  CA  GLN B 292      10.405 -16.530  18.331  1.00 23.99           C  
ATOM   4116  C   GLN B 292       9.599 -17.467  19.230  1.00 21.96           C  
ATOM   4117  O   GLN B 292       8.434 -17.747  18.939  1.00 26.51           O  
ATOM   4118  CB  GLN B 292      11.382 -17.301  17.446  1.00 22.04           C  
ATOM   4119  CG  GLN B 292      11.936 -16.462  16.263  1.00 20.25           C  
ATOM   4120  CD  GLN B 292      10.849 -15.982  15.272  1.00 27.11           C  
ATOM   4121  NE2 GLN B 292       9.935 -16.885  14.885  1.00 26.22           N  
ATOM   4122  OE1 GLN B 292      10.852 -14.821  14.850  1.00 27.81           O  
ATOM   4123  N   SER B 293      10.166 -17.927  20.346  1.00 25.68           N  
ATOM   4124  CA  SER B 293       9.357 -18.753  21.240  1.00 27.29           C  
ATOM   4125  C   SER B 293       8.206 -17.964  21.856  1.00 30.12           C  
ATOM   4126  O   SER B 293       7.187 -18.555  22.215  1.00 24.53           O  
ATOM   4127  CB  SER B 293      10.208 -19.366  22.355  1.00 25.25           C  
ATOM   4128  OG  SER B 293      10.579 -18.388  23.312  1.00 25.23           O  
ATOM   4129  N   HIS B 294       8.326 -16.643  21.957  1.00 24.64           N  
ATOM   4130  CA  HIS B 294       7.280 -15.864  22.611  1.00 21.40           C  
ATOM   4131  C   HIS B 294       6.047 -15.762  21.729  1.00 21.75           C  
ATOM   4132  O   HIS B 294       4.915 -15.956  22.202  1.00 22.49           O  
ATOM   4133  CB  HIS B 294       7.818 -14.473  22.958  1.00 20.09           C  
ATOM   4134  CG  HIS B 294       8.815 -14.476  24.073  1.00 23.62           C  
ATOM   4135  CD2 HIS B 294       9.508 -15.490  24.647  1.00 23.94           C  
ATOM   4136  ND1 HIS B 294       9.190 -13.328  24.738  1.00 22.61           N  
ATOM   4137  CE1 HIS B 294      10.084 -13.628  25.663  1.00 22.54           C  
ATOM   4138  NE2 HIS B 294      10.284 -14.935  25.637  1.00 26.21           N  
ATOM   4139  N   SER B 295       6.239 -15.423  20.448  1.00 21.45           N  
ATOM   4140  CA  SER B 295       5.116 -15.447  19.510  1.00 29.68           C  
ATOM   4141  C   SER B 295       4.535 -16.853  19.396  1.00 28.29           C  
ATOM   4142  O   SER B 295       3.311 -17.022  19.384  1.00 23.91           O  
ATOM   4143  CB  SER B 295       5.541 -14.928  18.134  1.00 26.05           C  
ATOM   4144  OG  SER B 295       6.623 -15.677  17.613  1.00 26.77           O  
ATOM   4145  N   ASP B 296       5.402 -17.875  19.355  1.00 25.23           N  
ATOM   4146  CA  ASP B 296       4.929 -19.255  19.227  1.00 28.88           C  
ATOM   4147  C   ASP B 296       4.084 -19.684  20.421  1.00 25.12           C  
ATOM   4148  O   ASP B 296       3.185 -20.516  20.271  1.00 26.69           O  
ATOM   4149  CB  ASP B 296       6.116 -20.210  19.061  1.00 28.89           C  
ATOM   4150  CG  ASP B 296       6.836 -20.029  17.730  1.00 32.85           C  
ATOM   4151  OD1 ASP B 296       6.220 -19.489  16.774  1.00 30.26           O  
ATOM   4152  OD2 ASP B 296       8.027 -20.409  17.646  1.00 29.95           O1-
ATOM   4153  N   MET B 297       4.347 -19.126  21.608  1.00 29.75           N  
ATOM   4154  CA  MET B 297       3.595 -19.472  22.809  1.00 26.40           C  
ATOM   4155  C   MET B 297       2.384 -18.579  23.035  1.00 30.14           C  
ATOM   4156  O   MET B 297       1.607 -18.849  23.953  1.00 33.05           O  
ATOM   4157  CB  MET B 297       4.492 -19.423  24.043  1.00 29.23           C  
ATOM   4158  CG  MET B 297       5.773 -20.234  23.896  1.00 39.95           C  
ATOM   4159  SD  MET B 297       5.925 -21.910  24.525  1.00 73.39           S  
ATOM   4160  CE  MET B 297       7.625 -21.805  25.102  1.00 45.44           C  
ATOM   4161  N   GLY B 298       2.188 -17.538  22.234  1.00 27.48           N  
ATOM   4162  CA  GLY B 298       0.894 -16.870  22.248  1.00 28.33           C  
ATOM   4163  C   GLY B 298       0.881 -15.367  22.445  1.00 26.65           C  
ATOM   4164  O   GLY B 298      -0.194 -14.787  22.628  1.00 28.10           O  
ATOM   4165  N   MET B 299       2.048 -14.718  22.407  1.00 23.18           N  
ATOM   4166  CA  MET B 299       2.150 -13.260  22.550  1.00 25.32           C  
ATOM   4167  C   MET B 299       1.902 -12.609  21.192  1.00 23.88           C  
ATOM   4168  O   MET B 299       2.797 -12.048  20.551  1.00 23.17           O  
ATOM   4169  CB  MET B 299       3.506 -12.861  23.105  1.00 23.06           C  
ATOM   4170  CG  MET B 299       3.728 -13.294  24.539  1.00 23.56           C  
ATOM   4171  SD  MET B 299       5.224 -12.518  25.206  1.00 26.96           S  
ATOM   4172  CE  MET B 299       4.669 -10.825  25.432  1.00 23.35           C  
ATOM   4173  N   VAL B 300       0.653 -12.732  20.746  1.00 25.50           N  
ATOM   4174  CA  VAL B 300       0.202 -12.269  19.441  1.00 24.18           C  
ATOM   4175  C   VAL B 300      -1.185 -11.666  19.616  1.00 25.57           C  
ATOM   4176  O   VAL B 300      -1.992 -12.167  20.404  1.00 28.41           O  
ATOM   4177  CB  VAL B 300       0.155 -13.421  18.414  1.00 25.55           C  
ATOM   4178  CG1 VAL B 300      -0.428 -12.951  17.078  1.00 29.62           C  
ATOM   4179  CG2 VAL B 300       1.526 -14.045  18.223  1.00 21.94           C  
ATOM   4180  N   GLY B 301      -1.461 -10.591  18.887  1.00 23.84           N  
ATOM   4181  CA  GLY B 301      -2.813 -10.055  18.812  1.00 23.98           C  
ATOM   4182  C   GLY B 301      -3.062  -9.494  17.428  1.00 23.35           C  
ATOM   4183  O   GLY B 301      -2.238  -9.700  16.534  1.00 25.00           O  
ATOM   4184  N   LEU B 302      -4.169  -8.780  17.227  1.00 24.70           N  
ATOM   4185  CA  LEU B 302      -4.502  -8.277  15.899  1.00 24.83           C  
ATOM   4186  C   LEU B 302      -4.966  -6.831  15.962  1.00 28.75           C  
ATOM   4187  O   LEU B 302      -5.792  -6.461  16.806  1.00 26.43           O  
ATOM   4188  CB  LEU B 302      -5.585  -9.133  15.219  1.00 22.07           C  
ATOM   4189  CG  LEU B 302      -5.215 -10.544  14.758  1.00 23.18           C  
ATOM   4190  CD1 LEU B 302      -6.500 -11.337  14.412  1.00 25.40           C  
ATOM   4191  CD2 LEU B 302      -4.285 -10.506  13.551  1.00 24.94           C  
ATOM   4192  N   PHE B 303      -4.429  -6.032  15.047  1.00 23.83           N  
ATOM   4193  CA  PHE B 303      -4.903  -4.688  14.759  1.00 28.21           C  
ATOM   4194  C   PHE B 303      -5.883  -4.834  13.597  1.00 25.33           C  
ATOM   4195  O   PHE B 303      -5.482  -4.951  12.438  1.00 25.22           O  
ATOM   4196  CB  PHE B 303      -3.702  -3.790  14.452  1.00 27.63           C  
ATOM   4197  CG  PHE B 303      -4.039  -2.355  14.251  1.00 31.45           C  
ATOM   4198  CD1 PHE B 303      -4.989  -1.727  15.042  1.00 31.08           C  
ATOM   4199  CD2 PHE B 303      -3.392  -1.619  13.270  1.00 30.03           C  
ATOM   4200  CE1 PHE B 303      -5.299  -0.381  14.850  1.00 36.87           C  
ATOM   4201  CE2 PHE B 303      -3.693  -0.271  13.067  1.00 31.11           C  
ATOM   4202  CZ  PHE B 303      -4.653   0.345  13.853  1.00 32.90           C  
ATOM   4203  N   LEU B 304      -7.172  -4.917  13.908  1.00 23.44           N  
ATOM   4204  CA  LEU B 304      -8.193  -5.229  12.897  1.00 27.15           C  
ATOM   4205  C   LEU B 304      -8.624  -3.934  12.224  1.00 24.40           C  
ATOM   4206  O   LEU B 304      -9.397  -3.167  12.790  1.00 27.52           O  
ATOM   4207  CB  LEU B 304      -9.386  -5.931  13.538  1.00 26.94           C  
ATOM   4208  CG  LEU B 304      -9.062  -7.286  14.158  1.00 26.98           C  
ATOM   4209  CD1 LEU B 304     -10.232  -7.772  14.989  1.00 30.19           C  
ATOM   4210  CD2 LEU B 304      -8.702  -8.280  13.060  1.00 24.64           C  
ATOM   4211  N   VAL B 305      -8.113  -3.665  11.026  1.00 23.10           N  
ATOM   4212  CA  VAL B 305      -8.386  -2.397  10.350  1.00 23.02           C  
ATOM   4213  C   VAL B 305      -9.451  -2.648   9.288  1.00 26.34           C  
ATOM   4214  O   VAL B 305      -9.261  -3.483   8.399  1.00 23.08           O  
ATOM   4215  CB  VAL B 305      -7.107  -1.796   9.742  1.00 30.47           C  
ATOM   4216  CG1 VAL B 305      -7.405  -0.480   9.021  1.00 24.40           C  
ATOM   4217  CG2 VAL B 305      -6.072  -1.548  10.833  1.00 23.36           C  
ATOM   4218  N   LYS B 306     -10.575  -1.934   9.382  1.00 24.33           N  
ATOM   4219  CA  LYS B 306     -11.705  -2.133   8.484  1.00 27.45           C  
ATOM   4220  C   LYS B 306     -11.752  -1.069   7.393  1.00 27.93           C  
ATOM   4221  O   LYS B 306     -11.404   0.102   7.611  1.00 28.86           O  
ATOM   4222  CB  LYS B 306     -13.032  -2.116   9.257  1.00 29.35           C  
ATOM   4223  CG  LYS B 306     -13.142  -3.177  10.355  1.00 26.83           C  
ATOM   4224  CD  LYS B 306     -14.252  -2.853  11.350  1.00 29.05           C  
ATOM   4225  CE  LYS B 306     -13.910  -1.645  12.204  1.00 36.47           C  
ATOM   4226  NZ  LYS B 306     -14.768  -1.563  13.430  1.00 44.07           N1+
ATOM   4227  N   LYS B 307     -12.224  -1.481   6.213  1.00 29.12           N  
ATOM   4228  CA  LYS B 307     -12.631  -0.506   5.213  1.00 28.77           C  
ATOM   4229  C   LYS B 307     -13.802   0.323   5.737  1.00 29.26           C  
ATOM   4230  O   LYS B 307     -14.417  -0.019   6.751  1.00 25.67           O  
ATOM   4231  CB  LYS B 307     -13.015  -1.200   3.910  1.00 24.01           C  
ATOM   4232  CG  LYS B 307     -11.876  -1.959   3.271  1.00 28.39           C  
ATOM   4233  CD  LYS B 307     -12.326  -2.766   2.072  1.00 34.46           C  
ATOM   4234  CE  LYS B 307     -11.153  -3.010   1.140  1.00 36.63           C  
ATOM   4235  NZ  LYS B 307     -11.543  -3.798  -0.054  1.00 51.72           N1+
ATOM   4236  N   PRO B 308     -14.098   1.448   5.077  1.00 34.25           N  
ATOM   4237  CA  PRO B 308     -15.335   2.185   5.386  1.00 34.18           C  
ATOM   4238  C   PRO B 308     -16.597   1.338   5.410  1.00 30.54           C  
ATOM   4239  O   PRO B 308     -17.473   1.600   6.249  1.00 36.91           O  
ATOM   4240  CB  PRO B 308     -15.387   3.235   4.267  1.00 30.88           C  
ATOM   4241  CG  PRO B 308     -13.967   3.509   3.968  1.00 31.38           C  
ATOM   4242  CD  PRO B 308     -13.232   2.198   4.150  1.00 28.52           C  
ATOM   4243  N   ASP B 309     -16.741   0.342   4.524  1.00 27.42           N  
ATOM   4244  CA  ASP B 309     -17.917  -0.529   4.585  1.00 27.75           C  
ATOM   4245  C   ASP B 309     -17.842  -1.570   5.704  1.00 31.64           C  
ATOM   4246  O   ASP B 309     -18.732  -2.417   5.806  1.00 30.16           O  
ATOM   4247  CB  ASP B 309     -18.160  -1.218   3.227  1.00 30.87           C  
ATOM   4248  CG  ASP B 309     -17.048  -2.174   2.810  1.00 36.24           C  
ATOM   4249  OD1 ASP B 309     -16.136  -2.477   3.612  1.00 37.92           O  
ATOM   4250  OD2 ASP B 309     -17.094  -2.642   1.649  1.00 38.13           O1-
ATOM   4251  N   GLY B 310     -16.808  -1.535   6.537  1.00 27.55           N  
ATOM   4252  CA  GLY B 310     -16.722  -2.420   7.675  1.00 25.48           C  
ATOM   4253  C   GLY B 310     -16.085  -3.765   7.412  1.00 28.91           C  
ATOM   4254  O   GLY B 310     -16.092  -4.612   8.312  1.00 30.40           O  
ATOM   4255  N   THR B 311     -15.537  -3.995   6.221  1.00 26.41           N  
ATOM   4256  CA  THR B 311     -14.987  -5.298   5.875  1.00 27.21           C  
ATOM   4257  C   THR B 311     -13.479  -5.334   6.107  1.00 30.75           C  
ATOM   4258  O   THR B 311     -12.787  -4.315   6.039  1.00 28.55           O  
ATOM   4259  CB  THR B 311     -15.282  -5.682   4.419  1.00 28.17           C  
ATOM   4260  CG2 THR B 311     -16.797  -5.805   4.170  1.00 30.83           C  
ATOM   4261  OG1 THR B 311     -14.721  -4.707   3.541  1.00 31.80           O  
ATOM   4262  N   ILE B 312     -12.990  -6.539   6.375  1.00 27.87           N  
ATOM   4263  CA  ILE B 312     -11.584  -6.817   6.582  1.00 27.71           C  
ATOM   4264  C   ILE B 312     -11.190  -7.930   5.614  1.00 33.04           C  
ATOM   4265  O   ILE B 312     -11.402  -9.101   5.863  1.00 38.67           O  
ATOM   4266  CB  ILE B 312     -11.325  -7.259   8.048  1.00 30.87           C  
ATOM   4267  CG1 ILE B 312     -11.881  -6.212   9.025  1.00 28.03           C  
ATOM   4268  CG2 ILE B 312      -9.827  -7.497   8.287  1.00 31.63           C  
ATOM   4269  CD1 ILE B 312     -11.766  -6.607  10.501  1.00 27.20           C  
ATOM   4270  N   PRO B 313     -10.628  -7.558   4.449  1.00 31.99           N  
ATOM   4271  CA  PRO B 313     -10.324  -8.570   3.421  1.00 33.16           C  
ATOM   4272  C   PRO B 313      -9.457  -9.705   3.944  1.00 37.56           C  
ATOM   4273  O   PRO B 313      -8.413  -9.483   4.568  1.00 40.47           O  
ATOM   4274  CB  PRO B 313      -9.589  -7.756   2.351  1.00 30.42           C  
ATOM   4275  CG  PRO B 313      -9.123  -6.490   3.065  1.00 38.91           C  
ATOM   4276  CD  PRO B 313     -10.222  -6.210   4.043  1.00 36.52           C  
ATOM   4277  N   GLY B 314      -9.917 -10.936   3.708  1.00 43.70           N  
ATOM   4278  CA  GLY B 314      -9.161 -12.142   3.992  1.00 41.11           C  
ATOM   4279  C   GLY B 314      -9.194 -12.627   5.425  1.00 40.19           C  
ATOM   4280  O   GLY B 314      -8.589 -13.664   5.725  1.00 41.04           O  
ATOM   4281  N   TYR B 315      -9.865 -11.926   6.325  1.00 34.36           N  
ATOM   4282  CA  TYR B 315      -9.812 -12.296   7.733  1.00 31.89           C  
ATOM   4283  C   TYR B 315     -10.746 -13.470   8.000  1.00 37.53           C  
ATOM   4284  O   TYR B 315     -11.930 -13.419   7.652  1.00 37.58           O  
ATOM   4285  CB  TYR B 315     -10.191 -11.095   8.593  1.00 32.05           C  
ATOM   4286  CG  TYR B 315     -10.174 -11.345  10.073  1.00 29.19           C  
ATOM   4287  CD1 TYR B 315      -9.142 -12.061  10.669  1.00 26.31           C  
ATOM   4288  CD2 TYR B 315     -11.187 -10.846  10.882  1.00 27.25           C  
ATOM   4289  CE1 TYR B 315      -9.129 -12.281  12.022  1.00 25.52           C  
ATOM   4290  CE2 TYR B 315     -11.180 -11.057  12.239  1.00 25.82           C  
ATOM   4291  CZ  TYR B 315     -10.149 -11.773  12.803  1.00 27.12           C  
ATOM   4292  OH  TYR B 315     -10.156 -11.985  14.152  1.00 24.46           O  
ATOM   4293  N   ASP B 316     -10.220 -14.519   8.638  1.00 36.01           N  
ATOM   4294  CA  ASP B 316     -10.976 -15.748   8.850  1.00 42.51           C  
ATOM   4295  C   ASP B 316     -10.385 -16.515  10.029  1.00 42.04           C  
ATOM   4296  O   ASP B 316      -9.578 -17.429   9.828  1.00 50.52           O  
ATOM   4297  CB  ASP B 316     -10.961 -16.586   7.566  1.00 43.28           C  
ATOM   4298  CG  ASP B 316     -11.651 -17.922   7.718  1.00 49.48           C  
ATOM   4299  OD1 ASP B 316     -12.271 -18.190   8.772  1.00 50.97           O  
ATOM   4300  OD2 ASP B 316     -11.563 -18.720   6.765  1.00 54.80           O1-
ATOM   4301  N   PRO B 317     -10.760 -16.177  11.275  1.00 37.39           N  
ATOM   4302  CA  PRO B 317     -10.174 -16.768  12.484  1.00 40.36           C  
ATOM   4303  C   PRO B 317     -10.699 -18.157  12.856  1.00 42.03           C  
ATOM   4304  O   PRO B 317     -11.433 -18.791  12.099  1.00 47.98           O  
ATOM   4305  CB  PRO B 317     -10.545 -15.750  13.568  1.00 40.95           C  
ATOM   4306  CG  PRO B 317     -11.807 -15.149  13.094  1.00 33.88           C  
ATOM   4307  CD  PRO B 317     -11.722 -15.111  11.596  1.00 36.56           C  
TER   
HETATM 4308 CU    CU B 401       8.540 -11.469  24.174  1.00 23.33          CU  
HETATM 4309 CU    CU B 402       5.200 -11.260  12.021  0.89 37.21          CU  
HETATM 4310 CU    CU B 403       6.410  -8.308  10.399  0.15 36.67          CU  
HETATM 4311 CU    CU B 404       8.684   0.913  38.145  1.00 35.00          CU  
ATOM   4312  N   GLY C  41      30.445  25.119  35.227  1.00 43.26           N  
ATOM   4313  CA  GLY C  41      31.318  25.501  34.130  1.00 38.40           C  
ATOM   4314  C   GLY C  41      30.937  24.870  32.805  1.00 39.38           C  
ATOM   4315  O   GLY C  41      29.880  24.234  32.694  1.00 39.24           O  
ATOM   4316  N   ALA C  42      31.787  25.072  31.795  1.00 39.31           N  
ATOM   4317  CA  ALA C  42      31.626  24.480  30.474  1.00 33.49           C  
ATOM   4318  C   ALA C  42      32.971  23.966  29.985  1.00 37.03           C  
ATOM   4319  O   ALA C  42      34.031  24.478  30.366  1.00 35.71           O  
ATOM   4320  CB  ALA C  42      31.052  25.472  29.449  1.00 35.50           C  
ATOM   4321  N   ALA C  43      32.911  22.944  29.137  1.00 31.96           N  
ATOM   4322  CA  ALA C  43      34.113  22.253  28.700  1.00 30.64           C  
ATOM   4323  C   ALA C  43      34.886  23.115  27.708  1.00 33.03           C  
ATOM   4324  O   ALA C  43      34.291  23.675  26.786  1.00 34.64           O  
ATOM   4325  CB  ALA C  43      33.757  20.923  28.042  1.00 28.77           C  
ATOM   4326  N   PRO C  44      36.203  23.210  27.847  1.00 34.80           N  
ATOM   4327  CA  PRO C  44      37.006  23.951  26.870  1.00 38.99           C  
ATOM   4328  C   PRO C  44      37.294  23.082  25.653  1.00 35.75           C  
ATOM   4329  O   PRO C  44      37.009  21.888  25.627  1.00 34.33           O  
ATOM   4330  CB  PRO C  44      38.287  24.244  27.644  1.00 30.35           C  
ATOM   4331  CG  PRO C  44      38.440  23.002  28.488  1.00 38.32           C  
ATOM   4332  CD  PRO C  44      37.045  22.589  28.884  1.00 29.40           C  
ATOM   4333  N   ALA C  45      37.888  23.701  24.640  1.00 34.42           N  
ATOM   4334  CA  ALA C  45      38.348  22.923  23.500  1.00 39.07           C  
ATOM   4335  C   ALA C  45      39.512  22.031  23.922  1.00 37.66           C  
ATOM   4336  O   ALA C  45      40.308  22.384  24.795  1.00 34.14           O  
ATOM   4337  CB  ALA C  45      38.765  23.843  22.352  1.00 38.73           C  
ATOM   4338  N   GLY C  46      39.597  20.853  23.306  1.00 29.62           N  
ATOM   4339  CA  GLY C  46      40.638  19.900  23.614  1.00 31.91           C  
ATOM   4340  C   GLY C  46      41.874  20.122  22.767  1.00 35.81           C  
ATOM   4341  O   GLY C  46      41.991  21.096  22.025  1.00 39.58           O  
ATOM   4342  N   GLY C  47      42.811  19.190  22.884  1.00 37.08           N  
ATOM   4343  CA  GLY C  47      44.004  19.240  22.064  1.00 39.19           C  
ATOM   4344  C   GLY C  47      45.285  18.979  22.822  1.00 39.69           C  
ATOM   4345  O   GLY C  47      46.369  19.035  22.235  1.00 44.25           O  
ATOM   4346  N   GLU C  48      45.183  18.678  24.113  1.00 35.60           N  
ATOM   4347  CA  GLU C  48      46.361  18.469  24.949  1.00 35.66           C  
ATOM   4348  C   GLU C  48      46.773  17.003  24.968  1.00 37.94           C  
ATOM   4349  O   GLU C  48      45.924  16.103  25.000  1.00 36.27           O  
ATOM   4350  CB  GLU C  48      46.101  18.950  26.381  1.00 39.58           C  
ATOM   4351  CG  GLU C  48      45.463  20.345  26.483  1.00 43.97           C  
ATOM   4352  CD  GLU C  48      46.082  21.385  25.549  0.66 46.51           C  
ATOM   4353  OE1 GLU C  48      47.328  21.506  25.503  0.93 52.91           O  
ATOM   4354  OE2 GLU C  48      45.305  22.097  24.867  1.00 51.66           O1-
ATOM   4355  N   VAL C  49      48.082  16.770  24.947  1.00 30.83           N  
ATOM   4356  CA  VAL C  49      48.636  15.422  25.029  1.00 36.10           C  
ATOM   4357  C   VAL C  49      48.914  15.114  26.496  1.00 36.44           C  
ATOM   4358  O   VAL C  49      49.757  15.761  27.121  1.00 36.42           O  
ATOM   4359  CB  VAL C  49      49.906  15.283  24.184  1.00 35.66           C  
ATOM   4360  CG1 VAL C  49      50.523  13.903  24.379  1.00 32.23           C  
ATOM   4361  CG2 VAL C  49      49.590  15.525  22.710  1.00 34.52           C  
ATOM   4362  N   ARG C  50      48.191  14.137  27.052  1.00 36.79           N  
ATOM   4363  CA  ARG C  50      48.293  13.775  28.461  1.00 34.11           C  
ATOM   4364  C   ARG C  50      48.966  12.425  28.624  1.00 32.00           C  
ATOM   4365  O   ARG C  50      48.974  11.586  27.716  1.00 33.85           O  
ATOM   4366  CB  ARG C  50      46.920  13.730  29.139  1.00 31.28           C  
ATOM   4367  CG  ARG C  50      46.055  14.916  28.800  1.00 34.05           C  
ATOM   4368  CD  ARG C  50      44.672  14.794  29.407  1.00 39.46           C  
ATOM   4369  NE  ARG C  50      43.844  15.944  29.055  1.00 38.11           N  
ATOM   4370  CZ  ARG C  50      43.985  17.155  29.587  1.00 42.24           C  
ATOM   4371  NH1 ARG C  50      43.191  18.146  29.201  1.00 45.30           N1+
ATOM   4372  NH2 ARG C  50      44.915  17.378  30.507  1.00 47.00           N  
ATOM   4373  N   ARG C  51      49.529  12.237  29.812  1.00 29.86           N  
ATOM   4374  CA  ARG C  51      50.173  11.009  30.233  1.00 35.27           C  
ATOM   4375  C   ARG C  51      49.658  10.661  31.626  1.00 37.90           C  
ATOM   4376  O   ARG C  51      49.330  11.548  32.419  1.00 40.38           O  
ATOM   4377  CB  ARG C  51      51.711  11.162  30.237  1.00 41.41           C  
ATOM   4378  CG  ARG C  51      52.481   9.901  29.853  1.00 51.24           C  
ATOM   4379  CD  ARG C  51      53.963  10.185  29.570  1.00 46.26           C  
ATOM   4380  NE  ARG C  51      54.181  10.514  28.161  1.00 50.97           N  
ATOM   4381  CZ  ARG C  51      54.421   9.622  27.203  1.00 47.68           C  
ATOM   4382  NH1 ARG C  51      54.486   8.328  27.490  1.00 52.05           N1+
ATOM   4383  NH2 ARG C  51      54.595  10.026  25.954  1.00 52.94           N  
ATOM   4384  N   VAL C  52      49.557   9.363  31.912  1.00 32.73           N  
ATOM   4385  CA  VAL C  52      49.122   8.902  33.225  1.00 32.74           C  
ATOM   4386  C   VAL C  52      49.608   7.473  33.378  1.00 31.83           C  
ATOM   4387  O   VAL C  52      49.693   6.730  32.400  1.00 37.72           O  
ATOM   4388  CB  VAL C  52      47.580   9.023  33.381  1.00 35.13           C  
ATOM   4389  CG1 VAL C  52      46.848   7.973  32.540  1.00 33.64           C  
ATOM   4390  CG2 VAL C  52      47.162   8.936  34.844  1.00 34.20           C  
ATOM   4391  N   THR C  53      49.957   7.094  34.607  1.00 30.42           N  
ATOM   4392  CA  THR C  53      50.331   5.713  34.904  1.00 33.44           C  
ATOM   4393  C   THR C  53      49.099   4.937  35.347  1.00 35.31           C  
ATOM   4394  O   THR C  53      48.264   5.455  36.094  1.00 34.00           O  
ATOM   4395  CB  THR C  53      51.396   5.634  36.004  1.00 33.27           C  
ATOM   4396  CG2 THR C  53      52.703   6.256  35.540  1.00 36.13           C  
ATOM   4397  OG1 THR C  53      50.930   6.315  37.180  1.00 30.44           O  
ATOM   4398  N   MET C  54      48.992   3.687  34.887  1.00 34.55           N  
ATOM   4399  CA  MET C  54      47.901   2.806  35.287  1.00 32.00           C  
ATOM   4400  C   MET C  54      48.453   1.437  35.651  1.00 36.80           C  
ATOM   4401  O   MET C  54      49.362   0.925  34.985  1.00 35.89           O  
ATOM   4402  CB  MET C  54      46.839   2.664  34.177  1.00 29.86           C  
ATOM   4403  CG  MET C  54      45.685   1.715  34.549  1.00 32.68           C  
ATOM   4404  SD  MET C  54      44.303   1.703  33.388  1.00 36.29           S  
ATOM   4405  CE  MET C  54      43.839   3.435  33.440  1.00 31.07           C  
ATOM   4406  N   TYR C  55      47.895   0.842  36.704  1.00 29.17           N  
ATOM   4407  CA  TYR C  55      48.296  -0.481  37.154  1.00 27.74           C  
ATOM   4408  C   TYR C  55      47.079  -1.384  37.244  1.00 35.08           C  
ATOM   4409  O   TYR C  55      45.978  -0.941  37.576  1.00 34.59           O  
ATOM   4410  CB  TYR C  55      49.004  -0.446  38.539  1.00 36.62           C  
ATOM   4411  CG  TYR C  55      50.089   0.608  38.650  1.00 35.44           C  
ATOM   4412  CD1 TYR C  55      49.777   1.929  38.969  1.00 39.08           C  
ATOM   4413  CD2 TYR C  55      51.423   0.285  38.412  1.00 40.18           C  
ATOM   4414  CE1 TYR C  55      50.776   2.907  39.050  1.00 39.82           C  
ATOM   4415  CE2 TYR C  55      52.419   1.240  38.501  1.00 35.75           C  
ATOM   4416  CZ  TYR C  55      52.093   2.547  38.820  1.00 42.88           C  
ATOM   4417  OH  TYR C  55      53.093   3.492  38.903  1.00 44.14           O  
ATOM   4418  N   ALA C  56      47.290  -2.654  36.924  1.00 36.81           N  
ATOM   4419  CA  ALA C  56      46.357  -3.713  37.275  1.00 35.13           C  
ATOM   4420  C   ALA C  56      46.869  -4.361  38.552  1.00 36.53           C  
ATOM   4421  O   ALA C  56      48.066  -4.642  38.668  1.00 36.64           O  
ATOM   4422  CB  ALA C  56      46.230  -4.744  36.154  1.00 34.96           C  
ATOM   4423  N   GLU C  57      45.977  -4.546  39.524  1.00 36.66           N  
ATOM   4424  CA  GLU C  57      46.345  -5.083  40.826  1.00 36.20           C  
ATOM   4425  C   GLU C  57      45.277  -6.052  41.298  1.00 35.33           C  
ATOM   4426  O   GLU C  57      44.086  -5.818  41.080  1.00 29.84           O  
ATOM   4427  CB  GLU C  57      46.506  -3.983  41.886  1.00 33.40           C  
ATOM   4428  CG  GLU C  57      47.406  -2.826  41.500  1.00 36.40           C  
ATOM   4429  CD  GLU C  57      47.573  -1.861  42.650  0.88 44.14           C  
ATOM   4430  OE1 GLU C  57      48.714  -1.416  42.891  0.76 43.25           O  
ATOM   4431  OE2 GLU C  57      46.565  -1.571  43.331  0.91 43.86           O1-
ATOM   4432  N   ARG C  58      45.714  -7.129  41.951  1.00 32.48           N  
ATOM   4433  CA  ARG C  58      44.787  -7.980  42.675  1.00 31.44           C  
ATOM   4434  C   ARG C  58      44.182  -7.187  43.823  1.00 35.78           C  
ATOM   4435  O   ARG C  58      44.837  -6.322  44.415  1.00 31.99           O  
ATOM   4436  CB  ARG C  58      45.496  -9.245  43.195  1.00 35.74           C  
ATOM   4437  CG  ARG C  58      45.888 -10.233  42.086  1.00 30.19           C  
ATOM   4438  CD  ARG C  58      46.206 -11.638  42.592  1.00 39.76           C  
ATOM   4439  NE  ARG C  58      46.389 -12.565  41.474  1.00 40.89           N  
ATOM   4440  CZ  ARG C  58      45.396 -13.158  40.815  1.00 42.08           C  
ATOM   4441  NH1 ARG C  58      44.138 -12.932  41.165  1.00 40.00           N1+
ATOM   4442  NH2 ARG C  58      45.658 -13.975  39.799  1.00 35.55           N  
ATOM   4443  N   LEU C  59      42.913  -7.444  44.102  1.00 30.31           N  
ATOM   4444  CA  LEU C  59      42.242  -6.905  45.278  1.00 34.94           C  
ATOM   4445  C   LEU C  59      41.715  -8.083  46.096  1.00 37.52           C  
ATOM   4446  O   LEU C  59      41.877  -9.243  45.717  1.00 38.08           O  
ATOM   4447  CB  LEU C  59      41.135  -5.915  44.882  1.00 32.99           C  
ATOM   4448  CG  LEU C  59      41.592  -4.731  43.997  1.00 31.12           C  
ATOM   4449  CD1 LEU C  59      40.438  -3.925  43.428  1.00 29.73           C  
ATOM   4450  CD2 LEU C  59      42.533  -3.810  44.769  1.00 36.48           C  
ATOM   4451  N   ALA C  60      41.089  -7.788  47.232  1.00 37.42           N  
ATOM   4452  CA  ALA C  60      40.610  -8.860  48.093  1.00 35.54           C  
ATOM   4453  C   ALA C  60      39.520  -9.681  47.400  1.00 38.39           C  
ATOM   4454  O   ALA C  60      38.832  -9.222  46.481  1.00 34.07           O  
ATOM   4455  CB  ALA C  60      40.086  -8.292  49.411  1.00 31.30           C  
ATOM   4456  N   GLY C  61      39.391 -10.932  47.838  1.00 32.42           N  
ATOM   4457  CA  GLY C  61      38.284 -11.765  47.411  1.00 34.64           C  
ATOM   4458  C   GLY C  61      38.351 -12.219  45.973  1.00 33.58           C  
ATOM   4459  O   GLY C  61      37.308 -12.361  45.329  1.00 36.98           O  
ATOM   4460  N   GLY C  62      39.552 -12.451  45.446  1.00 27.48           N  
ATOM   4461  CA  GLY C  62      39.679 -12.875  44.066  1.00 30.91           C  
ATOM   4462  C   GLY C  62      39.422 -11.797  43.035  1.00 29.55           C  
ATOM   4463  O   GLY C  62      39.379 -12.100  41.842  1.00 29.86           O  
ATOM   4464  N   GLN C  63      39.271 -10.547  43.447  1.00 31.90           N  
ATOM   4465  CA  GLN C  63      38.954  -9.496  42.495  1.00 30.75           C  
ATOM   4466  C   GLN C  63      40.224  -8.883  41.912  1.00 32.95           C  
ATOM   4467  O   GLN C  63      41.344  -9.193  42.326  1.00 28.72           O  
ATOM   4468  CB  GLN C  63      38.077  -8.452  43.163  1.00 30.91           C  
ATOM   4469  CG  GLN C  63      36.702  -9.014  43.485  1.00 31.94           C  
ATOM   4470  CD  GLN C  63      35.747  -7.964  44.000  1.00 38.68           C  
ATOM   4471  NE2 GLN C  63      36.021  -7.440  45.189  1.00 37.65           N  
ATOM   4472  OE1 GLN C  63      34.773  -7.624  43.334  1.00 47.44           O  
ATOM   4473  N   MET C  64      40.033  -8.034  40.899  1.00 31.06           N  
ATOM   4474  CA  MET C  64      41.114  -7.332  40.217  1.00 24.60           C  
ATOM   4475  C   MET C  64      40.614  -5.947  39.823  1.00 30.72           C  
ATOM   4476  O   MET C  64      39.436  -5.764  39.494  1.00 29.11           O  
ATOM   4477  CB  MET C  64      41.587  -8.066  38.948  1.00 27.71           C  
ATOM   4478  CG  MET C  64      42.162  -9.462  39.133  1.00 27.35           C  
ATOM   4479  SD  MET C  64      42.299 -10.303  37.543  1.00 34.55           S  
ATOM   4480  CE  MET C  64      43.010 -11.884  38.001  1.00 33.37           C  
ATOM   4481  N   GLY C  65      41.517  -4.976  39.830  1.00 31.12           N  
ATOM   4482  CA  GLY C  65      41.126  -3.632  39.457  1.00 26.90           C  
ATOM   4483  C   GLY C  65      42.271  -2.805  38.919  1.00 30.38           C  
ATOM   4484  O   GLY C  65      43.451  -3.101  39.137  1.00 30.62           O  
ATOM   4485  N   TYR C  66      41.900  -1.750  38.206  1.00 24.14           N  
ATOM   4486  CA  TYR C  66      42.833  -0.758  37.711  1.00 27.05           C  
ATOM   4487  C   TYR C  66      42.998   0.355  38.739  1.00 29.99           C  
ATOM   4488  O   TYR C  66      42.052   0.697  39.456  1.00 27.84           O  
ATOM   4489  CB  TYR C  66      42.319  -0.152  36.402  1.00 24.03           C  
ATOM   4490  CG  TYR C  66      42.181  -1.100  35.232  1.00 27.70           C  
ATOM   4491  CD1 TYR C  66      43.298  -1.567  34.554  1.00 29.13           C  
ATOM   4492  CD2 TYR C  66      40.922  -1.492  34.774  1.00 30.46           C  
ATOM   4493  CE1 TYR C  66      43.169  -2.402  33.468  1.00 31.00           C  
ATOM   4494  CE2 TYR C  66      40.782  -2.339  33.684  1.00 24.35           C  
ATOM   4495  CZ  TYR C  66      41.905  -2.789  33.039  1.00 24.11           C  
ATOM   4496  OH  TYR C  66      41.786  -3.614  31.941  1.00 24.96           O  
ATOM   4497  N   GLY C  67      44.197   0.943  38.781  1.00 28.91           N  
ATOM   4498  CA  GLY C  67      44.424   2.132  39.587  1.00 30.26           C  
ATOM   4499  C   GLY C  67      45.452   3.053  38.957  1.00 31.36           C  
ATOM   4500  O   GLY C  67      46.221   2.656  38.077  1.00 31.92           O  
ATOM   4501  N   LEU C  68      45.438   4.306  39.407  1.00 30.61           N  
ATOM   4502  CA  LEU C  68      46.398   5.311  38.946  1.00 37.71           C  
ATOM   4503  C   LEU C  68      47.686   5.330  39.753  1.00 36.81           C  
ATOM   4504  O   LEU C  68      48.692   5.870  39.281  1.00 38.92           O  
ATOM   4505  CB  LEU C  68      45.783   6.709  38.987  1.00 34.95           C  
ATOM   4506  CG  LEU C  68      44.459   6.922  38.268  1.00 35.00           C  
ATOM   4507  CD1 LEU C  68      43.988   8.336  38.518  1.00 32.50           C  
ATOM   4508  CD2 LEU C  68      44.616   6.638  36.781  1.00 36.61           C  
ATOM   4509  N   GLU C  69      47.685   4.757  40.954  1.00 40.35           N  
ATOM   4510  CA  GLU C  69      48.905   4.599  41.725  1.00 43.44           C  
ATOM   4511  C   GLU C  69      48.871   3.233  42.395  1.00 46.80           C  
ATOM   4512  O   GLU C  69      47.799   2.660  42.623  1.00 38.83           O  
ATOM   4513  CB  GLU C  69      49.069   5.734  42.749  1.00 42.02           C  
ATOM   4514  CG  GLU C  69      50.513   5.964  43.211  1.00 60.10           C  
ATOM   4515  CD  GLU C  69      51.540   5.680  42.124  0.10 48.53           C  
ATOM   4516  OE1 GLU C  69      51.848   6.602  41.341  0.88 50.87           O  
ATOM   4517  OE2 GLU C  69      52.061   4.539  42.076  0.83 47.07           O1-
ATOM   4518  N   LYS C  70      50.060   2.699  42.694  1.00 41.68           N  
ATOM   4519  CA  LYS C  70      50.122   1.345  43.230  1.00 44.65           C  
ATOM   4520  C   LYS C  70      49.466   1.279  44.598  1.00 43.07           C  
ATOM   4521  O   LYS C  70      49.682   2.141  45.448  1.00 42.05           O  
ATOM   4522  CB  LYS C  70      51.563   0.826  43.299  1.00 45.50           C  
ATOM   4523  CG  LYS C  70      52.261   0.834  41.955  1.00 51.15           C  
ATOM   4524  CD  LYS C  70      52.782  -0.554  41.555  1.00 54.62           C  
ATOM   4525  CE  LYS C  70      54.223  -0.805  41.977  1.00 53.39           C  
ATOM   4526  NZ  LYS C  70      54.507  -2.272  41.915  1.00 57.03           N1+
ATOM   4527  N   GLY C  71      48.655   0.248  44.801  1.00 43.95           N  
ATOM   4528  CA  GLY C  71      47.917   0.098  46.028  1.00 42.41           C  
ATOM   4529  C   GLY C  71      46.636   0.894  46.108  1.00 45.48           C  
ATOM   4530  O   GLY C  71      46.000   0.900  47.168  1.00 46.96           O  
ATOM   4531  N   LYS C  72      46.232   1.576  45.032  1.00 38.20           N  
ATOM   4532  CA  LYS C  72      44.989   2.342  45.025  1.00 38.70           C  
ATOM   4533  C   LYS C  72      44.056   1.907  43.893  1.00 37.00           C  
ATOM   4534  O   LYS C  72      43.224   2.690  43.430  1.00 35.48           O  
ATOM   4535  CB  LYS C  72      45.283   3.840  44.947  1.00 43.65           C  
ATOM   4536  CG  LYS C  72      46.196   4.341  46.068  1.00 48.08           C  
ATOM   4537  CD  LYS C  72      45.850   5.772  46.473  1.00 48.38           C  
ATOM   4538  CE  LYS C  72      47.023   6.451  47.170  1.00 54.66           C  
ATOM   4539  NZ  LYS C  72      47.864   7.206  46.195  1.00 58.95           N1+
ATOM   4540  N   ALA C  73      44.183   0.663  43.433  1.00 32.60           N  
ATOM   4541  CA  ALA C  73      43.233   0.142  42.459  1.00 35.40           C  
ATOM   4542  C   ALA C  73      41.835   0.101  43.063  1.00 35.11           C  
ATOM   4543  O   ALA C  73      41.662  -0.044  44.276  1.00 32.62           O  
ATOM   4544  CB  ALA C  73      43.648  -1.252  41.986  1.00 32.10           C  
ATOM   4545  N   SER C  74      40.827   0.240  42.202  1.00 28.91           N  
ATOM   4546  CA  SER C  74      39.448   0.343  42.656  1.00 34.35           C  
ATOM   4547  C   SER C  74      38.521  -0.285  41.624  1.00 29.81           C  
ATOM   4548  O   SER C  74      38.873  -0.437  40.450  1.00 30.24           O  
ATOM   4549  CB  SER C  74      39.050   1.807  42.904  1.00 32.36           C  
ATOM   4550  OG  SER C  74      39.143   2.562  41.704  1.00 30.20           O  
ATOM   4551  N   ILE C  75      37.325  -0.644  42.076  1.00 27.79           N  
ATOM   4552  CA  ILE C  75      36.268  -1.146  41.208  1.00 29.80           C  
ATOM   4553  C   ILE C  75      35.060  -0.244  41.414  1.00 28.59           C  
ATOM   4554  O   ILE C  75      34.539  -0.163  42.528  1.00 31.95           O  
ATOM   4555  CB  ILE C  75      35.916  -2.616  41.500  1.00 26.51           C  
ATOM   4556  CG1 ILE C  75      37.186  -3.461  41.519  1.00 29.66           C  
ATOM   4557  CG2 ILE C  75      34.947  -3.146  40.458  1.00 26.26           C  
ATOM   4558  CD1 ILE C  75      36.982  -4.869  42.068  1.00 31.76           C  
ATOM   4559  N   PRO C  76      34.590   0.478  40.388  1.00 27.92           N  
ATOM   4560  CA  PRO C  76      35.192   0.509  39.048  1.00 29.89           C  
ATOM   4561  C   PRO C  76      36.486   1.313  39.051  1.00 29.41           C  
ATOM   4562  O   PRO C  76      36.750   1.992  40.045  1.00 26.64           O  
ATOM   4563  CB  PRO C  76      34.112   1.180  38.184  1.00 24.45           C  
ATOM   4564  CG  PRO C  76      33.264   1.926  39.130  1.00 26.87           C  
ATOM   4565  CD  PRO C  76      33.328   1.232  40.455  1.00 29.35           C  
ATOM   4566  N   GLY C  77      37.275   1.219  37.971  1.00 28.45           N  
ATOM   4567  CA  GLY C  77      38.547   1.890  37.895  1.00 27.74           C  
ATOM   4568  C   GLY C  77      38.413   3.410  37.862  1.00 26.11           C  
ATOM   4569  O   GLY C  77      37.307   3.964  37.841  1.00 23.51           O  
ATOM   4570  N   PRO C  78      39.560   4.096  37.857  1.00 28.13           N  
ATOM   4571  CA  PRO C  78      39.549   5.565  37.881  1.00 30.13           C  
ATOM   4572  C   PRO C  78      38.793   6.161  36.699  1.00 26.09           C  
ATOM   4573  O   PRO C  78      38.869   5.671  35.569  1.00 25.67           O  
ATOM   4574  CB  PRO C  78      41.036   5.934  37.830  1.00 28.51           C  
ATOM   4575  CG  PRO C  78      41.733   4.685  37.386  1.00 34.40           C  
ATOM   4576  CD  PRO C  78      40.926   3.564  37.944  1.00 26.35           C  
ATOM   4577  N   LEU C  79      38.056   7.227  36.982  1.00 25.49           N  
ATOM   4578  CA  LEU C  79      37.365   7.973  35.936  1.00 30.62           C  
ATOM   4579  C   LEU C  79      38.373   8.733  35.079  1.00 36.43           C  
ATOM   4580  O   LEU C  79      39.070   9.628  35.572  1.00 32.66           O  
ATOM   4581  CB  LEU C  79      36.370   8.945  36.548  1.00 29.22           C  
ATOM   4582  CG  LEU C  79      35.805   9.934  35.524  1.00 30.49           C  
ATOM   4583  CD1 LEU C  79      34.975   9.172  34.514  1.00 28.69           C  
ATOM   4584  CD2 LEU C  79      34.980  11.004  36.201  1.00 30.22           C  
ATOM   4585  N   ILE C  80      38.425   8.405  33.801  1.00 30.55           N  
ATOM   4586  CA  ILE C  80      39.262   9.101  32.837  1.00 30.19           C  
ATOM   4587  C   ILE C  80      38.424  10.147  32.113  1.00 30.69           C  
ATOM   4588  O   ILE C  80      37.405   9.838  31.580  1.00 31.22           O  
ATOM   4589  CB  ILE C  80      39.829   8.140  31.810  1.00 28.24           C  
ATOM   4590  CG1 ILE C  80      40.538   7.021  32.523  1.00 29.72           C  
ATOM   4591  CG2 ILE C  80      40.673   8.871  30.793  1.00 32.85           C  
ATOM   4592  CD1 ILE C  80      42.003   6.993  32.427  1.00 35.05           C  
ATOM   4593  N   GLU C  81      38.898  11.371  32.073  1.00 25.36           N  
ATOM   4594  CA  GLU C  81      38.173  12.497  31.493  1.00 27.32           C  
ATOM   4595  C   GLU C  81      39.048  13.189  30.453  1.00 26.17           C  
ATOM   4596  O   GLU C  81      40.201  13.520  30.739  1.00 31.44           O  
ATOM   4597  CB  GLU C  81      37.775  13.505  32.578  1.00 29.65           C  
ATOM   4598  CG  GLU C  81      36.355  13.408  33.093  1.00 33.66           C  
ATOM   4599  CD  GLU C  81      36.138  14.240  34.353  0.52 34.93           C  
ATOM   4600  OE1 GLU C  81      35.215  15.076  34.364  1.00 44.45           O  
ATOM   4601  OE2 GLU C  81      36.887  14.063  35.333  0.79 34.71           O1-
ATOM   4602  N   LEU C  82      38.499  13.426  29.259  1.00 30.13           N  
ATOM   4603  CA  LEU C  82      39.232  14.074  28.178  1.00 32.84           C  
ATOM   4604  C   LEU C  82      38.325  15.052  27.445  1.00 29.54           C  
ATOM   4605  O   LEU C  82      37.104  14.901  27.427  1.00 28.35           O  
ATOM   4606  CB  LEU C  82      39.789  13.060  27.166  1.00 28.66           C  
ATOM   4607  CG  LEU C  82      40.724  11.992  27.736  1.00 29.33           C  
ATOM   4608  CD1 LEU C  82      40.952  10.876  26.748  1.00 30.51           C  
ATOM   4609  CD2 LEU C  82      42.043  12.626  28.121  1.00 33.91           C  
ATOM   4610  N   ASN C  83      38.941  16.047  26.823  1.00 30.01           N  
ATOM   4611  CA  ASN C  83      38.241  16.955  25.927  1.00 27.94           C  
ATOM   4612  C   ASN C  83      38.547  16.560  24.487  1.00 30.18           C  
ATOM   4613  O   ASN C  83      39.679  16.195  24.176  1.00 27.21           O  
ATOM   4614  CB  ASN C  83      38.662  18.393  26.197  1.00 28.08           C  
ATOM   4615  CG  ASN C  83      38.433  18.808  27.643  1.00 33.80           C  
ATOM   4616  ND2 ASN C  83      37.187  18.693  28.101  1.00 25.80           N  
ATOM   4617  OD1 ASN C  83      39.363  19.241  28.337  1.00 36.28           O  
ATOM   4618  N   GLU C  84      37.530  16.599  23.616  1.00 24.95           N  
ATOM   4619  CA  GLU C  84      37.720  16.196  22.221  1.00 28.23           C  
ATOM   4620  C   GLU C  84      38.973  16.835  21.629  1.00 31.38           C  
ATOM   4621  O   GLU C  84      39.111  18.063  21.615  1.00 29.97           O  
ATOM   4622  CB  GLU C  84      36.499  16.582  21.389  1.00 32.08           C  
ATOM   4623  CG  GLU C  84      35.417  15.530  21.315  1.00 30.38           C  
ATOM   4624  CD  GLU C  84      34.236  15.990  20.467  1.00 30.90           C  
ATOM   4625  OE1 GLU C  84      34.019  17.216  20.352  1.00 29.81           O  
ATOM   4626  OE2 GLU C  84      33.531  15.126  19.908  1.00 31.02           O1-
ATOM   4627  N   GLY C  85      39.892  15.998  21.151  1.00 28.40           N  
ATOM   4628  CA  GLY C  85      41.179  16.444  20.656  1.00 33.86           C  
ATOM   4629  C   GLY C  85      42.360  16.066  21.530  1.00 34.06           C  
ATOM   4630  O   GLY C  85      43.500  16.086  21.049  1.00 36.03           O  
ATOM   4631  N   ASP C  86      42.123  15.706  22.789  1.00 33.20           N  
ATOM   4632  CA  ASP C  86      43.200  15.273  23.668  1.00 29.10           C  
ATOM   4633  C   ASP C  86      43.756  13.916  23.258  1.00 31.28           C  
ATOM   4634  O   ASP C  86      43.064  13.091  22.655  1.00 30.71           O  
ATOM   4635  CB  ASP C  86      42.716  15.176  25.108  1.00 32.57           C  
ATOM   4636  CG  ASP C  86      42.422  16.515  25.712  1.00 33.32           C  
ATOM   4637  OD1 ASP C  86      42.696  17.533  25.048  1.00 30.93           O  
ATOM   4638  OD2 ASP C  86      41.911  16.542  26.853  1.00 31.71           O1-
ATOM   4639  N   THR C  87      45.027  13.698  23.597  1.00 24.59           N  
ATOM   4640  CA  THR C  87      45.668  12.396  23.552  1.00 30.04           C  
ATOM   4641  C   THR C  87      45.968  11.975  24.979  1.00 30.05           C  
ATOM   4642  O   THR C  87      46.245  12.819  25.838  1.00 31.42           O  
ATOM   4643  CB  THR C  87      46.962  12.420  22.722  1.00 26.94           C  
ATOM   4644  CG2 THR C  87      47.674  11.066  22.769  1.00 33.09           C  
ATOM   4645  OG1 THR C  87      46.642  12.708  21.359  1.00 31.38           O  
ATOM   4646  N   LEU C  88      45.869  10.677  25.237  1.00 31.05           N  
ATOM   4647  CA  LEU C  88      46.223  10.112  26.525  1.00 29.22           C  
ATOM   4648  C   LEU C  88      47.149   8.938  26.266  1.00 31.24           C  
ATOM   4649  O   LEU C  88      46.764   7.977  25.596  1.00 29.57           O  
ATOM   4650  CB  LEU C  88      44.981   9.674  27.322  1.00 29.76           C  
ATOM   4651  CG  LEU C  88      45.294   9.144  28.735  1.00 30.07           C  
ATOM   4652  CD1 LEU C  88      45.802  10.267  29.658  1.00 33.12           C  
ATOM   4653  CD2 LEU C  88      44.111   8.410  29.372  1.00 28.31           C  
ATOM   4654  N   HIS C  89      48.381   9.050  26.744  1.00 28.27           N  
ATOM   4655  CA  HIS C  89      49.303   7.927  26.793  1.00 32.19           C  
ATOM   4656  C   HIS C  89      49.167   7.307  28.173  1.00 35.63           C  
ATOM   4657  O   HIS C  89      49.429   7.972  29.181  1.00 30.60           O  
ATOM   4658  CB  HIS C  89      50.748   8.369  26.537  1.00 32.12           C  
ATOM   4659  CG  HIS C  89      50.938   9.076  25.230  1.00 36.71           C  
ATOM   4660  CD2 HIS C  89      51.021  10.394  24.933  1.00 33.75           C  
ATOM   4661  ND1 HIS C  89      51.038   8.407  24.029  1.00 35.52           N  
ATOM   4662  CE1 HIS C  89      51.195   9.281  23.051  1.00 35.01           C  
ATOM   4663  NE2 HIS C  89      51.183  10.493  23.571  1.00 33.68           N  
ATOM   4664  N   VAL C  90      48.714   6.063  28.215  1.00 29.51           N  
ATOM   4665  CA  VAL C  90      48.538   5.336  29.463  1.00 32.75           C  
ATOM   4666  C   VAL C  90      49.774   4.478  29.643  1.00 30.54           C  
ATOM   4667  O   VAL C  90      50.020   3.554  28.860  1.00 31.10           O  
ATOM   4668  CB  VAL C  90      47.256   4.495  29.453  1.00 29.49           C  
ATOM   4669  CG1 VAL C  90      47.063   3.815  30.809  1.00 32.25           C  
ATOM   4670  CG2 VAL C  90      46.079   5.369  29.122  1.00 27.24           C  
ATOM   4671  N   GLU C  91      50.586   4.818  30.637  1.00 34.95           N  
ATOM   4672  CA  GLU C  91      51.792   4.054  30.937  1.00 33.33           C  
ATOM   4673  C   GLU C  91      51.348   2.931  31.854  1.00 29.48           C  
ATOM   4674  O   GLU C  91      51.077   3.145  33.033  1.00 29.25           O  
ATOM   4675  CB  GLU C  91      52.858   4.945  31.563  1.00 36.37           C  
ATOM   4676  CG  GLU C  91      53.042   6.249  30.798  1.00 41.19           C  
ATOM   4677  CD  GLU C  91      54.353   6.918  31.095  0.23 43.85           C  
ATOM   4678  OE1 GLU C  91      55.105   7.218  30.142  0.99 50.99           O  
ATOM   4679  OE2 GLU C  91      54.627   7.132  32.293  1.00 41.43           O1-
ATOM   4680  N   PHE C  92      51.234   1.741  31.303  1.00 33.11           N  
ATOM   4681  CA  PHE C  92      50.505   0.673  31.961  1.00 36.04           C  
ATOM   4682  C   PHE C  92      51.471  -0.351  32.533  1.00 33.77           C  
ATOM   4683  O   PHE C  92      52.439  -0.741  31.871  1.00 36.17           O  
ATOM   4684  CB  PHE C  92      49.537   0.019  30.968  1.00 31.72           C  
ATOM   4685  CG  PHE C  92      48.687  -1.056  31.564  1.00 32.95           C  
ATOM   4686  CD1 PHE C  92      47.461  -0.750  32.131  1.00 29.72           C  
ATOM   4687  CD2 PHE C  92      49.105  -2.379  31.544  1.00 35.71           C  
ATOM   4688  CE1 PHE C  92      46.665  -1.749  32.675  1.00 34.16           C  
ATOM   4689  CE2 PHE C  92      48.315  -3.378  32.086  1.00 38.28           C  
ATOM   4690  CZ  PHE C  92      47.094  -3.061  32.657  1.00 34.94           C  
ATOM   4691  N   GLU C  93      51.209  -0.775  33.773  1.00 31.66           N  
ATOM   4692  CA  GLU C  93      51.995  -1.813  34.431  1.00 34.11           C  
ATOM   4693  C   GLU C  93      51.067  -2.892  34.978  1.00 35.76           C  
ATOM   4694  O   GLU C  93      50.086  -2.583  35.665  1.00 31.67           O  
ATOM   4695  CB  GLU C  93      52.856  -1.241  35.564  1.00 35.27           C  
ATOM   4696  CG  GLU C  93      53.602  -2.323  36.353  1.00 37.92           C  
ATOM   4697  CD  GLU C  93      54.685  -1.770  37.279  1.00 45.42           C  
ATOM   4698  OE1 GLU C  93      55.089  -0.599  37.117  1.00 37.29           O  
ATOM   4699  OE2 GLU C  93      55.134  -2.522  38.173  1.00 51.29           O1-
ATOM   4700  N   ASN C  94      51.383  -4.151  34.667  1.00 36.10           N  
ATOM   4701  CA  ASN C  94      50.671  -5.321  35.178  1.00 33.00           C  
ATOM   4702  C   ASN C  94      51.425  -5.861  36.392  1.00 40.77           C  
ATOM   4703  O   ASN C  94      52.441  -6.540  36.251  1.00 40.67           O  
ATOM   4704  CB  ASN C  94      50.552  -6.380  34.091  1.00 30.06           C  
ATOM   4705  CG  ASN C  94      49.775  -7.618  34.542  1.00 37.15           C  
ATOM   4706  ND2 ASN C  94      49.747  -8.633  33.685  1.00 33.75           N  
ATOM   4707  OD1 ASN C  94      49.203  -7.659  35.635  1.00 35.33           O  
ATOM   4708  N   THR C  95      50.913  -5.587  37.586  1.00 40.71           N  
ATOM   4709  CA  THR C  95      51.510  -6.113  38.807  1.00 34.34           C  
ATOM   4710  C   THR C  95      50.971  -7.492  39.194  1.00 40.19           C  
ATOM   4711  O   THR C  95      51.256  -7.964  40.299  1.00 38.34           O  
ATOM   4712  CB  THR C  95      51.297  -5.128  39.958  1.00 37.37           C  
ATOM   4713  CG2 THR C  95      51.576  -3.710  39.495  1.00 32.12           C  
ATOM   4714  OG1 THR C  95      49.946  -5.204  40.412  1.00 34.48           O  
ATOM   4715  N   MET C  96      50.220  -8.151  38.315  1.00 35.31           N  
ATOM   4716  CA  MET C  96      49.598  -9.434  38.613  1.00 38.52           C  
ATOM   4717  C   MET C  96      50.452 -10.585  38.088  1.00 38.63           C  
ATOM   4718  O   MET C  96      51.371 -10.399  37.287  1.00 41.42           O  
ATOM   4719  CB  MET C  96      48.191  -9.500  38.006  1.00 31.79           C  
ATOM   4720  CG  MET C  96      47.308  -8.335  38.400  1.00 36.06           C  
ATOM   4721  SD  MET C  96      45.560  -8.650  38.083  1.00 35.28           S  
ATOM   4722  CE  MET C  96      45.590  -9.061  36.330  1.00 35.16           C  
ATOM   4723  N   ASP C  97      50.118 -11.795  38.535  1.00 38.14           N  
ATOM   4724  CA  ASP C  97      50.792 -13.009  38.091  1.00 40.51           C  
ATOM   4725  C   ASP C  97      50.155 -13.640  36.854  1.00 38.60           C  
ATOM   4726  O   ASP C  97      50.594 -14.710  36.430  1.00 39.06           O  
ATOM   4727  CB  ASP C  97      50.841 -14.037  39.227  1.00 42.39           C  
ATOM   4728  CG  ASP C  97      49.502 -14.203  39.935  1.00 50.49           C  
ATOM   4729  OD1 ASP C  97      48.470 -13.758  39.384  1.00 39.02           O  
ATOM   4730  OD2 ASP C  97      49.486 -14.783  41.048  1.00 56.53           O1-
ATOM   4731  N   VAL C  98      49.141 -13.009  36.269  1.00 40.28           N  
ATOM   4732  CA  VAL C  98      48.519 -13.510  35.044  1.00 37.18           C  
ATOM   4733  C   VAL C  98      48.461 -12.367  34.032  1.00 38.91           C  
ATOM   4734  O   VAL C  98      48.491 -11.184  34.410  1.00 33.26           O  
ATOM   4735  CB  VAL C  98      47.112 -14.094  35.320  1.00 40.00           C  
ATOM   4736  CG1 VAL C  98      47.185 -15.163  36.400  1.00 39.58           C  
ATOM   4737  CG2 VAL C  98      46.157 -13.001  35.730  1.00 41.02           C  
ATOM   4738  N   PRO C  99      48.395 -12.680  32.736  1.00 32.83           N  
ATOM   4739  CA  PRO C  99      48.386 -11.603  31.737  1.00 33.32           C  
ATOM   4740  C   PRO C  99      47.114 -10.775  31.829  1.00 38.56           C  
ATOM   4741  O   PRO C  99      46.051 -11.266  32.210  1.00 35.82           O  
ATOM   4742  CB  PRO C  99      48.468 -12.348  30.397  1.00 37.15           C  
ATOM   4743  CG  PRO C  99      48.954 -13.731  30.745  1.00 37.27           C  
ATOM   4744  CD  PRO C  99      48.412 -14.014  32.105  1.00 29.12           C  
ATOM   4745  N   VAL C 100      47.237  -9.495  31.472  1.00 31.75           N  
ATOM   4746  CA  VAL C 100      46.128  -8.548  31.517  1.00 33.36           C  
ATOM   4747  C   VAL C 100      46.268  -7.618  30.317  1.00 33.55           C  
ATOM   4748  O   VAL C 100      47.290  -7.610  29.627  1.00 36.75           O  
ATOM   4749  CB  VAL C 100      46.095  -7.752  32.843  1.00 35.54           C  
ATOM   4750  CG1 VAL C 100      47.044  -6.566  32.776  1.00 33.31           C  
ATOM   4751  CG2 VAL C 100      44.680  -7.291  33.169  1.00 27.73           C  
ATOM   4752  N   SER C 101      45.214  -6.854  30.040  1.00 30.76           N  
ATOM   4753  CA  SER C 101      45.262  -5.900  28.938  1.00 28.55           C  
ATOM   4754  C   SER C 101      44.347  -4.730  29.267  1.00 32.07           C  
ATOM   4755  O   SER C 101      43.644  -4.723  30.280  1.00 31.52           O  
ATOM   4756  CB  SER C 101      44.885  -6.560  27.603  1.00 30.45           C  
ATOM   4757  OG  SER C 101      43.471  -6.735  27.468  1.00 32.98           O  
ATOM   4758  N   LEU C 102      44.362  -3.731  28.391  1.00 28.45           N  
ATOM   4759  CA  LEU C 102      43.504  -2.569  28.532  1.00 25.31           C  
ATOM   4760  C   LEU C 102      42.911  -2.265  27.168  1.00 33.66           C  
ATOM   4761  O   LEU C 102      43.651  -2.067  26.200  1.00 34.01           O  
ATOM   4762  CB  LEU C 102      44.296  -1.380  29.069  1.00 31.52           C  
ATOM   4763  CG  LEU C 102      43.542  -0.069  29.184  1.00 30.01           C  
ATOM   4764  CD1 LEU C 102      42.505  -0.162  30.271  1.00 28.27           C  
ATOM   4765  CD2 LEU C 102      44.533   1.061  29.453  1.00 29.84           C  
ATOM   4766  N   HIS C 103      41.582  -2.250  27.088  1.00 28.69           N  
ATOM   4767  CA  HIS C 103      40.856  -2.058  25.837  1.00 30.32           C  
ATOM   4768  C   HIS C 103      39.773  -1.023  26.077  1.00 26.08           C  
ATOM   4769  O   HIS C 103      39.087  -1.065  27.100  1.00 28.27           O  
ATOM   4770  CB  HIS C 103      40.252  -3.383  25.345  1.00 30.07           C  
ATOM   4771  CG  HIS C 103      39.044  -3.216  24.480  1.00 33.77           C  
ATOM   4772  CD2 HIS C 103      37.725  -3.306  24.768  1.00 39.22           C  
ATOM   4773  ND1 HIS C 103      39.124  -2.944  23.129  1.00 34.24           N  
ATOM   4774  CE1 HIS C 103      37.908  -2.858  22.627  1.00 38.70           C  
ATOM   4775  NE2 HIS C 103      37.039  -3.074  23.599  1.00 41.43           N  
ATOM   4776  N   VAL C 104      39.630  -0.080  25.150  1.00 28.89           N  
ATOM   4777  CA  VAL C 104      38.719   1.039  25.355  1.00 25.61           C  
ATOM   4778  C   VAL C 104      37.686   1.069  24.233  1.00 27.93           C  
ATOM   4779  O   VAL C 104      37.960   0.678  23.093  1.00 25.18           O  
ATOM   4780  CB  VAL C 104      39.498   2.373  25.454  1.00 25.72           C  
ATOM   4781  CG1 VAL C 104      40.078   2.769  24.107  1.00 26.99           C  
ATOM   4782  CG2 VAL C 104      38.627   3.508  26.042  1.00 22.55           C  
ATOM   4783  N   HIS C 105      36.480   1.525  24.575  1.00 24.19           N  
ATOM   4784  CA  HIS C 105      35.438   1.774  23.594  1.00 29.26           C  
ATOM   4785  C   HIS C 105      35.472   3.228  23.142  1.00 26.78           C  
ATOM   4786  O   HIS C 105      35.799   4.124  23.915  1.00 27.36           O  
ATOM   4787  CB  HIS C 105      34.048   1.451  24.172  1.00 24.39           C  
ATOM   4788  CG  HIS C 105      33.758  -0.019  24.274  1.00 28.68           C  
ATOM   4789  CD2 HIS C 105      34.459  -1.031  24.839  1.00 32.22           C  
ATOM   4790  ND1 HIS C 105      32.628  -0.593  23.731  1.00 29.38           N  
ATOM   4791  CE1 HIS C 105      32.647  -1.897  23.960  1.00 27.52           C  
ATOM   4792  NE2 HIS C 105      33.743  -2.186  24.636  1.00 26.65           N  
ATOM   4793  N   GLY C 106      35.045   3.451  21.924  1.00 24.89           N  
ATOM   4794  CA  GLY C 106      34.847   4.746  21.353  1.00 26.21           C  
ATOM   4795  C   GLY C 106      35.943   5.672  20.920  1.00 29.29           C  
ATOM   4796  O   GLY C 106      35.779   6.392  19.985  1.00 30.21           O  
ATOM   4797  N   LEU C 107      37.043   5.653  21.633  1.00 32.33           N  
ATOM   4798  CA  LEU C 107      38.151   6.511  21.364  1.00 28.77           C  
ATOM   4799  C   LEU C 107      38.949   5.996  20.208  1.00 33.62           C  
ATOM   4800  O   LEU C 107      38.879   4.833  19.900  1.00 30.22           O  
ATOM   4801  CB  LEU C 107      39.013   6.566  22.594  1.00 28.63           C  
ATOM   4802  CG  LEU C 107      38.620   7.582  23.664  1.00 34.61           C  
ATOM   4803  CD1 LEU C 107      37.179   7.575  24.015  1.00 30.28           C  
ATOM   4804  CD2 LEU C 107      39.480   7.445  24.886  1.00 29.73           C  
ATOM   4805  N   ASP C 108      39.707   6.864  19.561  1.00 28.29           N  
ATOM   4806  CA  ASP C 108      40.569   6.432  18.479  1.00 27.71           C  
ATOM   4807  C   ASP C 108      41.849   5.783  19.035  1.00 30.53           C  
ATOM   4808  O   ASP C 108      42.468   6.321  19.896  1.00 35.37           O  
ATOM   4809  CB  ASP C 108      40.938   7.596  17.556  1.00 28.99           C  
ATOM   4810  CG  ASP C 108      39.746   8.454  17.141  1.00 31.09           C  
ATOM   4811  OD1 ASP C 108      38.689   7.927  16.814  1.00 29.70           O  
ATOM   4812  OD2 ASP C 108      39.896   9.673  17.123  1.00 30.66           O1-
ATOM   4813  N   TYR C 109      42.173   4.588  18.595  1.00 27.99           N  
ATOM   4814  CA  TYR C 109      43.419   3.924  18.953  1.00 26.64           C  
ATOM   4815  C   TYR C 109      43.882   3.116  17.749  1.00 29.75           C  
ATOM   4816  O   TYR C 109      43.066   2.573  16.998  1.00 31.37           O  
ATOM   4817  CB  TYR C 109      43.272   3.009  20.185  1.00 29.31           C  
ATOM   4818  CG  TYR C 109      42.175   1.995  20.030  1.00 33.16           C  
ATOM   4819  CD1 TYR C 109      40.861   2.311  20.372  1.00 33.42           C  
ATOM   4820  CD2 TYR C 109      42.433   0.729  19.513  1.00 31.61           C  
ATOM   4821  CE1 TYR C 109      39.837   1.395  20.210  1.00 30.78           C  
ATOM   4822  CE2 TYR C 109      41.409  -0.193  19.349  1.00 31.68           C  
ATOM   4823  CZ  TYR C 109      40.119   0.148  19.702  1.00 26.98           C  
ATOM   4824  OH  TYR C 109      39.097  -0.750  19.533  1.00 31.76           O  
ATOM   4825  N   GLU C 110      45.195   3.053  17.558  1.00 33.25           N  
ATOM   4826  CA  GLU C 110      45.769   2.235  16.501  1.00 32.87           C  
ATOM   4827  C   GLU C 110      45.772   0.772  16.916  1.00 32.54           C  
ATOM   4828  O   GLU C 110      45.581   0.444  18.087  1.00 32.38           O  
ATOM   4829  CB  GLU C 110      47.185   2.699  16.177  1.00 36.43           C  
ATOM   4830  CG  GLU C 110      47.228   4.070  15.538  1.00 33.79           C  
ATOM   4831  CD  GLU C 110      48.624   4.432  15.098  1.00 45.47           C  
ATOM   4832  OE1 GLU C 110      49.463   4.703  15.979  1.00 43.92           O  
ATOM   4833  OE2 GLU C 110      48.884   4.410  13.876  1.00 48.95           O1-
ATOM   4834  N   ILE C 111      46.018  -0.118  15.944  1.00 30.73           N  
ATOM   4835  CA  ILE C 111      45.803  -1.543  16.193  1.00 32.11           C  
ATOM   4836  C   ILE C 111      46.748  -2.061  17.265  1.00 35.84           C  
ATOM   4837  O   ILE C 111      46.436  -3.039  17.961  1.00 32.35           O  
ATOM   4838  CB  ILE C 111      45.932  -2.355  14.884  1.00 36.46           C  
ATOM   4839  CG1 ILE C 111      45.212  -3.703  15.015  1.00 38.20           C  
ATOM   4840  CG2 ILE C 111      47.404  -2.557  14.515  1.00 37.32           C  
ATOM   4841  CD1 ILE C 111      43.679  -3.619  15.117  1.00 35.07           C  
ATOM   4842  N   SER C 112      47.898  -1.401  17.446  1.00 35.58           N  
ATOM   4843  CA  SER C 112      48.855  -1.799  18.466  1.00 35.59           C  
ATOM   4844  C   SER C 112      48.381  -1.468  19.878  1.00 35.21           C  
ATOM   4845  O   SER C 112      48.981  -1.945  20.845  1.00 34.97           O  
ATOM   4846  CB  SER C 112      50.213  -1.140  18.192  1.00 38.23           C  
ATOM   4847  OG  SER C 112      50.099   0.270  18.120  1.00 35.57           O  
ATOM   4848  N   SER C 113      47.315  -0.682  20.023  1.00 31.19           N  
ATOM   4849  CA  SER C 113      46.724  -0.396  21.323  1.00 32.02           C  
ATOM   4850  C   SER C 113      45.356  -1.071  21.478  1.00 38.73           C  
ATOM   4851  O   SER C 113      44.532  -0.646  22.298  1.00 35.50           O  
ATOM   4852  CB  SER C 113      46.620   1.114  21.516  1.00 32.12           C  
ATOM   4853  OG  SER C 113      47.774   1.622  22.158  1.00 33.37           O  
ATOM   4854  N   ASP C 114      45.108  -2.118  20.683  1.00 31.27           N  
ATOM   4855  CA  ASP C 114      43.859  -2.873  20.730  1.00 34.08           C  
ATOM   4856  C   ASP C 114      43.603  -3.469  22.110  1.00 33.71           C  
ATOM   4857  O   ASP C 114      42.447  -3.593  22.527  1.00 33.51           O  
ATOM   4858  CB  ASP C 114      43.921  -3.989  19.687  1.00 33.13           C  
ATOM   4859  CG  ASP C 114      42.573  -4.461  19.252  1.00 42.28           C  
ATOM   4860  OD1 ASP C 114      41.590  -3.680  19.342  1.00 37.92           O  
ATOM   4861  OD2 ASP C 114      42.509  -5.631  18.810  1.00 40.98           O1-
ATOM   4862  N   GLY C 115      44.660  -3.848  22.825  1.00 31.72           N  
ATOM   4863  CA  GLY C 115      44.491  -4.490  24.112  1.00 30.84           C  
ATOM   4864  C   GLY C 115      43.991  -5.914  24.016  1.00 33.09           C  
ATOM   4865  O   GLY C 115      43.311  -6.389  24.932  1.00 33.07           O  
ATOM   4866  N   THR C 116      44.302  -6.607  22.925  1.00 30.97           N  
ATOM   4867  CA  THR C 116      43.874  -7.981  22.715  1.00 29.88           C  
ATOM   4868  C   THR C 116      45.105  -8.860  22.558  1.00 38.83           C  
ATOM   4869  O   THR C 116      46.126  -8.417  22.017  1.00 36.29           O  
ATOM   4870  CB  THR C 116      42.987  -8.119  21.472  1.00 32.40           C  
ATOM   4871  CG2 THR C 116      41.805  -7.159  21.520  1.00 33.09           C  
ATOM   4872  OG1 THR C 116      43.759  -7.857  20.292  1.00 33.93           O  
ATOM   4873  N   LYS C 117      45.010 -10.102  23.053  1.00 35.99           N  
ATOM   4874  CA  LYS C 117      46.030 -11.103  22.758  1.00 38.79           C  
ATOM   4875  C   LYS C 117      46.075 -11.418  21.272  1.00 40.28           C  
ATOM   4876  O   LYS C 117      47.144 -11.726  20.732  1.00 40.85           O  
ATOM   4877  CB  LYS C 117      45.762 -12.381  23.551  1.00 41.10           C  
ATOM   4878  CG  LYS C 117      46.923 -13.367  23.583  1.00 44.94           C  
ATOM   4879  CD  LYS C 117      46.538 -14.625  24.375  1.00 52.14           C  
ATOM   4880  CE  LYS C 117      47.484 -15.801  24.107  1.00 55.81           C  
ATOM   4881  NZ  LYS C 117      48.927 -15.407  24.108  1.00 57.44           N1+
ATOM   4882  N   GLN C 118      44.925 -11.321  20.602  1.00 38.21           N  
ATOM   4883  CA  GLN C 118      44.834 -11.668  19.188  1.00 38.47           C  
ATOM   4884  C   GLN C 118      45.708 -10.765  18.328  1.00 41.92           C  
ATOM   4885  O   GLN C 118      46.255 -11.209  17.312  1.00 46.78           O  
ATOM   4886  CB  GLN C 118      43.376 -11.594  18.733  1.00 46.09           C  
ATOM   4887  CG  GLN C 118      42.472 -12.648  19.357  1.00 43.81           C  
ATOM   4888  CD  GLN C 118      41.793 -12.163  20.622  1.00 37.07           C  
ATOM   4889  NE2 GLN C 118      40.561 -12.623  20.847  1.00 42.48           N  
ATOM   4890  OE1 GLN C 118      42.353 -11.377  21.378  1.00 35.60           O  
ATOM   4891  N   ASN C 119      45.835  -9.491  18.703  1.00 39.43           N  
ATOM   4892  CA  ASN C 119      46.729  -8.561  18.027  1.00 42.79           C  
ATOM   4893  C   ASN C 119      47.962  -8.247  18.875  1.00 42.87           C  
ATOM   4894  O   ASN C 119      48.635  -7.241  18.644  1.00 42.86           O  
ATOM   4895  CB  ASN C 119      45.978  -7.280  17.642  1.00 39.76           C  
ATOM   4896  CG  ASN C 119      45.049  -7.479  16.436  1.00 45.29           C  
ATOM   4897  ND2 ASN C 119      43.811  -6.994  16.546  1.00 34.50           N  
ATOM   4898  OD1 ASN C 119      45.441  -8.071  15.423  1.00 44.72           O  
ATOM   4899  N   LYS C 120      48.241  -9.090  19.874  1.00 42.56           N  
ATOM   4900  CA  LYS C 120      49.492  -9.081  20.634  1.00 42.69           C  
ATOM   4901  C   LYS C 120      49.763  -7.743  21.324  1.00 43.37           C  
ATOM   4902  O   LYS C 120      50.888  -7.238  21.320  1.00 43.15           O  
ATOM   4903  CB  LYS C 120      50.667  -9.478  19.739  1.00 44.46           C  
ATOM   4904  CG  LYS C 120      51.640 -10.437  20.414  1.00 48.55           C  
ATOM   4905  CD  LYS C 120      52.491 -11.184  19.390  1.00 58.50           C  
ATOM   4906  CE  LYS C 120      53.863 -11.549  19.958  1.00 66.35           C  
ATOM   4907  NZ  LYS C 120      54.664 -10.341  20.346  1.00 67.62           N1+
ATOM   4908  N   SER C 121      48.736  -7.163  21.944  1.00 40.04           N  
ATOM   4909  CA  SER C 121      48.906  -5.935  22.713  1.00 30.85           C  
ATOM   4910  C   SER C 121      48.433  -6.119  24.151  1.00 30.16           C  
ATOM   4911  O   SER C 121      48.035  -5.158  24.815  1.00 33.13           O  
ATOM   4912  CB  SER C 121      48.191  -4.759  22.049  1.00 35.65           C  
ATOM   4913  OG  SER C 121      46.870  -5.102  21.676  1.00 35.59           O  
ATOM   4914  N   HIS C 122      48.478  -7.355  24.630  1.00 32.58           N  
ATOM   4915  CA  HIS C 122      48.259  -7.676  26.029  1.00 34.91           C  
ATOM   4916  C   HIS C 122      49.574  -7.533  26.793  1.00 39.12           C  
ATOM   4917  O   HIS C 122      50.649  -7.441  26.200  1.00 35.65           O  
ATOM   4918  CB  HIS C 122      47.720  -9.089  26.171  1.00 28.50           C  
ATOM   4919  CG  HIS C 122      48.663 -10.137  25.675  1.00 38.80           C  
ATOM   4920  CD2 HIS C 122      49.398 -11.061  26.337  1.00 44.69           C  
ATOM   4921  ND1 HIS C 122      48.973 -10.287  24.339  1.00 41.41           N  
ATOM   4922  CE1 HIS C 122      49.839 -11.274  24.197  1.00 43.59           C  
ATOM   4923  NE2 HIS C 122      50.116 -11.760  25.394  1.00 44.09           N  
ATOM   4924  N   VAL C 123      49.481  -7.534  28.122  1.00 35.70           N  
ATOM   4925  CA  VAL C 123      50.613  -7.239  29.004  1.00 39.48           C  
ATOM   4926  C   VAL C 123      50.896  -8.462  29.873  1.00 39.87           C  
ATOM   4927  O   VAL C 123      50.070  -8.837  30.716  1.00 39.52           O  
ATOM   4928  CB  VAL C 123      50.346  -6.006  29.872  1.00 34.90           C  
ATOM   4929  CG1 VAL C 123      51.604  -5.614  30.649  1.00 37.43           C  
ATOM   4930  CG2 VAL C 123      49.858  -4.852  29.005  1.00 36.36           C  
ATOM   4931  N   GLU C 124      52.066  -9.074  29.679  1.00 39.33           N  
ATOM   4932  CA  GLU C 124      52.475 -10.248  30.445  1.00 39.48           C  
ATOM   4933  C   GLU C 124      52.657  -9.888  31.924  1.00 40.31           C  
ATOM   4934  O   GLU C 124      52.801  -8.713  32.272  1.00 39.65           O  
ATOM   4935  CB  GLU C 124      53.769 -10.820  29.863  1.00 36.38           C  
ATOM   4936  CG  GLU C 124      55.030 -10.105  30.336  1.00 43.67           C  
ATOM   4937  CD  GLU C 124      55.385  -8.870  29.514  0.29 44.04           C
[truncated: 121,167 more chars]
