# Supplementary material for: Hydrophobic tuning with non-canonical amino acids in a copper metalloenzyme
Source: Nat Chem. 2026 Apr 13;18(7):1269–77. doi: 10.1038/s41557-026-02116-7 (PMC13323077; doi:10.1038/s41557-026-02116-7)
Supplement: Supplementary file 4 — Code related to logP prediction, PDB analysis and redox deconvolution. [file 41557_2026_2116_MOESM4_ESM.zip › Code_lite/PDB_analysis_lite/inputs/starting_pdbs/5o4i.pdb]

CRYST1   76.933   94.931  116.587  90.08  90.20  91.65 P 1           1
ATOM      1  N   ALA G  40      30.683   6.106  -3.638  1.00 59.68           N  
ATOM      2  CA  ALA G  40      30.775   6.756  -4.977  1.00 62.92           C  
ATOM      3  C   ALA G  40      29.368   7.063  -5.533  1.00 66.28           C  
ATOM      4  O   ALA G  40      28.791   6.239  -6.252  1.00 74.30           O  
ATOM      5  CB  ALA G  40      31.561   5.865  -5.940  1.00 60.38           C  
ATOM      6  N   GLY G  41      28.814   8.229  -5.179  1.00 58.62           N  
ATOM      7  CA  GLY G  41      27.498   8.686  -5.669  1.00 51.69           C  
ATOM      8  C   GLY G  41      26.470   9.017  -4.575  1.00 53.28           C  
ATOM      9  O   GLY G  41      26.734   8.862  -3.346  1.00 49.41           O  
ATOM     10  N   ALA G  42      25.307   9.518  -5.007  1.00 43.11           N  
ATOM     11  CA  ALA G  42      24.185   9.787  -4.080  1.00 40.53           C  
ATOM     12  C   ALA G  42      22.936   9.190  -4.651  1.00 38.68           C  
ATOM     13  O   ALA G  42      22.796   9.077  -5.866  1.00 37.33           O  
ATOM     14  CB  ALA G  42      24.003  11.265  -3.763  1.00 37.96           C  
ATOM     15  N   ALA G  43      22.063   8.728  -3.760  1.00 37.21           N  
ATOM     16  CA  ALA G  43      20.862   8.014  -4.153  1.00 35.85           C  
ATOM     17  C   ALA G  43      19.902   8.938  -4.898  1.00 37.47           C  
ATOM     18  O   ALA G  43      19.609  10.042  -4.433  1.00 38.48           O  
ATOM     19  CB  ALA G  43      20.141   7.448  -2.932  1.00 32.36           C  
ATOM     20  N   PRO G  44      19.379   8.480  -6.035  1.00 39.01           N  
ATOM     21  CA  PRO G  44      18.437   9.361  -6.726  1.00 40.62           C  
ATOM     22  C   PRO G  44      17.076   9.310  -6.071  1.00 43.81           C  
ATOM     23  O   PRO G  44      16.861   8.542  -5.120  1.00 36.35           O  
ATOM     24  CB  PRO G  44      18.378   8.756  -8.129  1.00 39.12           C  
ATOM     25  CG  PRO G  44      18.591   7.300  -7.879  1.00 38.50           C  
ATOM     26  CD  PRO G  44      19.631   7.248  -6.793  1.00 36.42           C  
ATOM     27  N   ALA G  45      16.177  10.171  -6.556  1.00 42.85           N  
ATOM     28  CA  ALA G  45      14.770  10.049  -6.240  1.00 41.87           C  
ATOM     29  C   ALA G  45      14.287   8.711  -6.816  1.00 36.17           C  
ATOM     30  O   ALA G  45      14.690   8.340  -7.923  1.00 36.43           O  
ATOM     31  CB  ALA G  45      14.005  11.205  -6.875  1.00 44.51           C  
ATOM     32  N   GLY G  46      13.453   7.976  -6.075  1.00 35.20           N  
ATOM     33  CA  GLY G  46      12.858   6.702  -6.583  1.00 35.38           C  
ATOM     34  C   GLY G  46      11.524   6.915  -7.303  1.00 34.51           C  
ATOM     35  O   GLY G  46      11.131   8.031  -7.595  1.00 38.51           O  
ATOM     36  N   GLY G  47      10.826   5.839  -7.591  1.00 33.22           N  
ATOM     37  CA  GLY G  47       9.600   5.897  -8.358  1.00 33.89           C  
ATOM     38  C   GLY G  47       9.567   4.930  -9.524  1.00 36.00           C  
ATOM     39  O   GLY G  47       8.748   5.074 -10.384  1.00 43.12           O  
ATOM     40  N   GLU G  48      10.466   3.958  -9.586  1.00 35.56           N  
ATOM     41  CA  GLU G  48      10.453   3.006 -10.668  1.00 33.11           C  
ATOM     42  C   GLU G  48       9.705   1.792 -10.197  1.00 33.06           C  
ATOM     43  O   GLU G  48       9.684   1.502  -8.998  1.00 32.29           O  
ATOM     44  CB  GLU G  48      11.872   2.583 -11.060  1.00 35.05           C  
ATOM     45  CG  GLU G  48      12.717   3.710 -11.600  0.97 39.73           C  
ATOM     46  CD  GLU G  48      12.164   4.204 -12.915  0.70 38.71           C  
ATOM     47  OE1 GLU G  48      12.108   3.392 -13.868  0.58 36.33           O  
ATOM     48  OE2 GLU G  48      11.763   5.375 -12.960  0.63 36.71           O1-
ATOM     49  N   VAL G  49       9.141   1.060 -11.162  1.00 30.69           N  
ATOM     50  CA  VAL G  49       8.521  -0.215 -10.953  1.00 34.61           C  
ATOM     51  C   VAL G  49       9.569  -1.276 -11.264  1.00 41.76           C  
ATOM     52  O   VAL G  49      10.134  -1.296 -12.349  1.00 37.72           O  
ATOM     53  CB  VAL G  49       7.236  -0.386 -11.813  1.00 35.90           C  
ATOM     54  CG1 VAL G  49       6.734  -1.828 -11.790  1.00 36.95           C  
ATOM     55  CG2 VAL G  49       6.142   0.549 -11.304  1.00 34.82           C  
ATOM     56  N   ARG G  50       9.850  -2.159 -10.299  1.00 39.95           N  
ATOM     57  CA  ARG G  50      10.937  -3.106 -10.469  1.00 37.23           C  
ATOM     58  C   ARG G  50      10.464  -4.469 -10.227  1.00 35.46           C  
ATOM     59  O   ARG G  50       9.414  -4.674  -9.610  1.00 34.48           O  
ATOM     60  CB  ARG G  50      12.102  -2.770  -9.563  1.00 41.50           C  
ATOM     61  CG  ARG G  50      12.818  -1.544 -10.052  1.00 46.00           C  
ATOM     62  CD  ARG G  50      14.219  -1.441  -9.511  1.00 50.77           C  
ATOM     63  NE  ARG G  50      14.491  -0.075  -9.085  1.00 57.72           N  
ATOM     64  CZ  ARG G  50      15.550   0.286  -8.378  1.00 66.02           C  
ATOM     65  NH1 ARG G  50      15.691   1.554  -8.017  1.00 67.66           N1+
ATOM     66  NH2 ARG G  50      16.477  -0.614  -8.030  1.00 71.63           N  
ATOM     67  N   ARG G  51      11.208  -5.416 -10.763  1.00 35.42           N  
ATOM     68  CA  ARG G  51      10.791  -6.795 -10.759  1.00 38.45           C  
ATOM     69  C   ARG G  51      11.989  -7.656 -10.438  1.00 38.63           C  
ATOM     70  O   ARG G  51      13.087  -7.306 -10.856  1.00 36.26           O  
ATOM     71  CB  ARG G  51      10.230  -7.161 -12.136  1.00 43.32           C  
ATOM     72  CG  ARG G  51       9.340  -8.400 -12.118  1.00 48.70           C  
ATOM     73  CD  ARG G  51       8.492  -8.515 -13.384  1.00 53.17           C  
ATOM     74  NE  ARG G  51       7.443  -7.475 -13.488  1.00 59.73           N  
ATOM     75  CZ  ARG G  51       6.189  -7.548 -12.992  1.00 58.51           C  
ATOM     76  NH1 ARG G  51       5.762  -8.593 -12.286  1.00 55.28           N1+
ATOM     77  NH2 ARG G  51       5.345  -6.541 -13.198  1.00 62.30           N  
ATOM     78  N   VAL G  52      11.799  -8.750  -9.679  1.00 34.20           N  
ATOM     79  CA  VAL G  52      12.862  -9.739  -9.481  1.00 34.79           C  
ATOM     80  C   VAL G  52      12.262 -11.057  -9.116  1.00 34.00           C  
ATOM     81  O   VAL G  52      11.236 -11.134  -8.476  1.00 37.04           O  
ATOM     82  CB  VAL G  52      13.863  -9.439  -8.310  1.00 40.52           C  
ATOM     83  CG1 VAL G  52      14.881  -8.397  -8.682  1.00 43.81           C  
ATOM     84  CG2 VAL G  52      13.139  -9.064  -7.021  1.00 41.76           C  
ATOM     85  N   THR G  53      12.937 -12.099  -9.528  1.00 32.62           N  
ATOM     86  CA  THR G  53      12.596 -13.423  -9.156  1.00 32.76           C  
ATOM     87  C   THR G  53      13.426 -13.792  -7.909  1.00 29.29           C  
ATOM     88  O   THR G  53      14.640 -13.486  -7.785  1.00 28.04           O  
ATOM     89  CB  THR G  53      12.910 -14.411 -10.294  1.00 34.46           C  
ATOM     90  CG2 THR G  53      12.049 -14.129 -11.548  1.00 34.85           C  
ATOM     91  OG1 THR G  53      14.296 -14.304 -10.644  1.00 34.16           O  
ATOM     92  N   LEU G  54      12.760 -14.501  -7.025  1.00 27.42           N  
ATOM     93  CA  LEU G  54      13.362 -15.029  -5.796  1.00 27.69           C  
ATOM     94  C   LEU G  54      12.910 -16.466  -5.655  1.00 27.33           C  
ATOM     95  O   LEU G  54      11.792 -16.775  -6.022  1.00 30.47           O  
ATOM     96  CB  LEU G  54      12.881 -14.216  -4.598  1.00 27.89           C  
ATOM     97  CG  LEU G  54      13.654 -14.281  -3.283  1.00 31.19           C  
ATOM     98  CD1 LEU G  54      15.028 -13.645  -3.466  1.00 30.96           C  
ATOM     99  CD2 LEU G  54      12.888 -13.549  -2.161  1.00 34.38           C  
ATOM    100  N   TYR G  55      13.785 -17.335  -5.160  1.00 27.61           N  
ATOM    101  CA  TYR G  55      13.524 -18.780  -4.940  1.00 29.45           C  
ATOM    102  C   TYR G  55      13.870 -19.178  -3.518  1.00 26.88           C  
ATOM    103  O   TYR G  55      14.867 -18.725  -3.014  1.00 28.62           O  
ATOM    104  CB  TYR G  55      14.429 -19.629  -5.822  1.00 29.94           C  
ATOM    105  CG  TYR G  55      14.249 -19.258  -7.266  1.00 33.41           C  
ATOM    106  CD1 TYR G  55      14.940 -18.199  -7.805  1.00 30.93           C  
ATOM    107  CD2 TYR G  55      13.293 -19.921  -8.067  1.00 35.01           C  
ATOM    108  CE1 TYR G  55      14.750 -17.826  -9.124  1.00 34.68           C  
ATOM    109  CE2 TYR G  55      13.093 -19.559  -9.394  1.00 36.07           C  
ATOM    110  CZ  TYR G  55      13.811 -18.508  -9.903  1.00 34.38           C  
ATOM    111  OH  TYR G  55      13.620 -18.125 -11.199  1.00 42.09           O  
ATOM    112  N   ALA G  56      13.056 -20.015  -2.891  1.00 29.25           N  
ATOM    113  CA  ALA G  56      13.494 -20.749  -1.678  1.00 28.29           C  
ATOM    114  C   ALA G  56      13.913 -22.152  -2.021  1.00 27.18           C  
ATOM    115  O   ALA G  56      13.138 -22.898  -2.644  1.00 29.22           O  
ATOM    116  CB  ALA G  56      12.401 -20.787  -0.610  1.00 30.24           C  
ATOM    117  N   GLU G  57      15.124 -22.509  -1.587  1.00 25.92           N  
ATOM    118  CA  GLU G  57      15.753 -23.764  -1.920  1.00 27.90           C  
ATOM    119  C   GLU G  57      16.445 -24.294  -0.710  1.00 29.37           C  
ATOM    120  O   GLU G  57      16.861 -23.492   0.169  1.00 25.64           O  
ATOM    121  CB  GLU G  57      16.828 -23.580  -2.989  1.00 28.07           C  
ATOM    122  CG  GLU G  57      16.310 -23.011  -4.282  1.00 32.68           C  
ATOM    123  CD  GLU G  57      17.286 -23.203  -5.422  0.54 31.77           C  
ATOM    124  OE1 GLU G  57      16.965 -23.945  -6.351  0.99 36.16           O  
ATOM    125  OE2 GLU G  57      18.376 -22.631  -5.375  0.98 31.98           O1-
ATOM    126  N   ARG G  58      16.612 -25.626  -0.675  1.00 31.89           N  
ATOM    127  CA  ARG G  58      17.405 -26.315   0.370  1.00 35.88           C  
ATOM    128  C   ARG G  58      18.868 -26.141   0.053  1.00 33.88           C  
ATOM    129  O   ARG G  58      19.267 -26.103  -1.105  1.00 32.54           O  
ATOM    130  CB  ARG G  58      17.220 -27.829   0.454  1.00 41.59           C  
ATOM    131  CG  ARG G  58      15.828 -28.429   0.483  1.00 48.66           C  
ATOM    132  CD  ARG G  58      15.944 -29.955   0.721  1.00 53.76           C  
ATOM    133  NE  ARG G  58      16.762 -30.307   1.916  1.00 55.00           N  
ATOM    134  CZ  ARG G  58      18.016 -30.799   1.930  1.00 57.62           C  
ATOM    135  NH1 ARG G  58      18.625 -31.048   3.099  1.00 57.69           N1+
ATOM    136  NH2 ARG G  58      18.682 -31.044   0.799  1.00 60.05           N  
ATOM    137  N   LEU G  59      19.650 -26.025   1.112  1.00 33.96           N  
ATOM    138  CA  LEU G  59      21.092 -25.936   1.026  1.00 35.81           C  
ATOM    139  C   LEU G  59      21.666 -27.128   1.805  1.00 37.02           C  
ATOM    140  O   LEU G  59      20.944 -27.903   2.438  1.00 33.31           O  
ATOM    141  CB  LEU G  59      21.575 -24.606   1.613  1.00 34.59           C  
ATOM    142  CG  LEU G  59      21.045 -23.355   0.947  1.00 37.76           C  
ATOM    143  CD1 LEU G  59      21.036 -22.184   1.916  1.00 43.94           C  
ATOM    144  CD2 LEU G  59      21.853 -23.026  -0.290  1.00 39.39           C  
ATOM    145  N   ALA G  60      22.984 -27.268   1.710  1.00 43.33           N  
ATOM    146  CA  ALA G  60      23.748 -28.262   2.452  1.00 42.72           C  
ATOM    147  C   ALA G  60      23.333 -28.324   3.942  1.00 46.01           C  
ATOM    148  O   ALA G  60      23.133 -27.287   4.614  1.00 43.15           O  
ATOM    149  CB  ALA G  60      25.222 -27.949   2.326  1.00 38.44           C  
ATOM    150  N   GLY G  61      23.137 -29.551   4.416  1.00 47.82           N  
ATOM    151  CA  GLY G  61      22.955 -29.823   5.837  1.00 51.72           C  
ATOM    152  C   GLY G  61      21.657 -29.348   6.463  1.00 55.18           C  
ATOM    153  O   GLY G  61      21.632 -28.960   7.641  1.00 58.96           O  
ATOM    154  N   GLY G  62      20.581 -29.357   5.686  1.00 49.08           N  
ATOM    155  CA  GLY G  62      19.283 -29.015   6.221  1.00 47.99           C  
ATOM    156  C   GLY G  62      18.991 -27.524   6.301  1.00 44.92           C  
ATOM    157  O   GLY G  62      17.942 -27.135   6.809  1.00 41.47           O  
ATOM    158  N   GLN G  63      19.898 -26.690   5.787  1.00 38.61           N  
ATOM    159  CA  GLN G  63      19.671 -25.249   5.782  1.00 35.00           C  
ATOM    160  C   GLN G  63      18.764 -24.860   4.628  1.00 31.20           C  
ATOM    161  O   GLN G  63      18.531 -25.650   3.716  1.00 29.74           O  
ATOM    162  CB  GLN G  63      20.995 -24.480   5.730  1.00 35.92           C  
ATOM    163  CG  GLN G  63      21.871 -24.868   6.883  1.00 40.08           C  
ATOM    164  CD  GLN G  63      22.573 -23.695   7.505  1.00 46.22           C  
ATOM    165  NE2 GLN G  63      23.635 -23.199   6.828  1.00 44.49           N  
ATOM    166  OE1 GLN G  63      22.169 -23.227   8.591  1.00 47.35           O  
ATOM    167  N   LEU G  64      18.237 -23.645   4.702  1.00 27.52           N  
ATOM    168  CA  LEU G  64      17.305 -23.145   3.718  1.00 24.59           C  
ATOM    169  C   LEU G  64      17.619 -21.701   3.439  1.00 27.90           C  
ATOM    170  O   LEU G  64      17.884 -20.919   4.368  1.00 25.55           O  
ATOM    171  CB  LEU G  64      15.884 -23.242   4.208  1.00 24.85           C  
ATOM    172  CG  LEU G  64      15.369 -24.542   4.813  1.00 25.43           C  
ATOM    173  CD1 LEU G  64      14.085 -24.284   5.565  1.00 24.27           C  
ATOM    174  CD2 LEU G  64      15.127 -25.642   3.776  1.00 27.94           C  
ATOM    175  N   GLY G  65      17.554 -21.321   2.156  1.00 26.24           N  
ATOM    176  CA  GLY G  65      17.972 -19.980   1.777  1.00 25.99           C  
ATOM    177  C   GLY G  65      17.179 -19.480   0.621  1.00 25.96           C  
ATOM    178  O   GLY G  65      16.619 -20.285  -0.164  1.00 22.57           O  
ATOM    179  N   TYR G  66      17.129 -18.152   0.536  1.00 23.89           N  
ATOM    180  CA  TYR G  66      16.620 -17.461  -0.624  1.00 22.42           C  
ATOM    181  C   TYR G  66      17.729 -17.137  -1.629  1.00 24.28           C  
ATOM    182  O   TYR G  66      18.865 -16.833  -1.241  1.00 25.28           O  
ATOM    183  CB  TYR G  66      16.003 -16.137  -0.195  1.00 23.69           C  
ATOM    184  CG  TYR G  66      14.791 -16.210   0.695  1.00 22.28           C  
ATOM    185  CD1 TYR G  66      13.573 -16.660   0.199  1.00 22.06           C  
ATOM    186  CD2 TYR G  66      14.825 -15.691   1.995  1.00 20.91           C  
ATOM    187  CE1 TYR G  66      12.414 -16.651   0.989  1.00 24.34           C  
ATOM    188  CE2 TYR G  66      13.690 -15.673   2.802  1.00 20.79           C  
ATOM    189  CZ  TYR G  66      12.486 -16.172   2.330  1.00 23.79           C  
ATOM    190  OH  TYR G  66      11.345 -16.133   3.109  1.00 22.26           O  
ATOM    191  N   GLY G  67      17.387 -17.155  -2.924  1.00 24.04           N  
ATOM    192  CA  GLY G  67      18.314 -16.821  -3.985  1.00 25.11           C  
ATOM    193  C   GLY G  67      17.672 -16.112  -5.173  1.00 26.42           C  
ATOM    194  O   GLY G  67      16.487 -16.253  -5.431  1.00 27.62           O  
ATOM    195  N   LEU G  68      18.466 -15.318  -5.875  1.00 30.42           N  
ATOM    196  CA  LEU G  68      17.966 -14.620  -7.080  1.00 31.27           C  
ATOM    197  C   LEU G  68      17.738 -15.576  -8.265  1.00 31.70           C  
ATOM    198  O   LEU G  68      16.949 -15.247  -9.158  1.00 29.32           O  
ATOM    199  CB  LEU G  68      18.958 -13.537  -7.547  1.00 31.93           C  
ATOM    200  CG  LEU G  68      19.115 -12.357  -6.603  1.00 33.24           C  
ATOM    201  CD1 LEU G  68      20.268 -11.431  -7.019  1.00 34.64           C  
ATOM    202  CD2 LEU G  68      17.806 -11.592  -6.486  1.00 30.46           C  
ATOM    203  N   GLU G  69      18.480 -16.698  -8.273  1.00 31.82           N  
ATOM    204  CA  GLU G  69      18.433 -17.738  -9.328  1.00 35.83           C  
ATOM    205  C   GLU G  69      18.593 -19.071  -8.626  1.00 35.97           C  
ATOM    206  O   GLU G  69      19.171 -19.120  -7.518  1.00 31.76           O  
ATOM    207  CB  GLU G  69      19.566 -17.592 -10.360  1.00 37.36           C  
ATOM    208  CG  GLU G  69      19.691 -16.212 -11.013  1.00 37.81           C  
ATOM    209  CD  GLU G  69      18.553 -15.911 -11.972  1.00 41.36           C  
ATOM    210  OE1 GLU G  69      17.887 -16.858 -12.432  1.00 44.68           O  
ATOM    211  OE2 GLU G  69      18.341 -14.722 -12.305  1.00 47.23           O1-
ATOM    212  N   LYS G  70      18.083 -20.137  -9.261  1.00 34.87           N  
ATOM    213  CA  LYS G  70      18.129 -21.491  -8.690  1.00 35.18           C  
ATOM    214  C   LYS G  70      19.546 -21.912  -8.717  1.00 36.04           C  
ATOM    215  O   LYS G  70      20.310 -21.478  -9.606  1.00 36.30           O  
ATOM    216  CB  LYS G  70      17.267 -22.445  -9.484  1.00 37.80           C  
ATOM    217  CG  LYS G  70      15.799 -22.124  -9.357  1.00 39.19           C  
ATOM    218  CD  LYS G  70      14.958 -23.229  -9.970  1.00 40.16           C  
ATOM    219  CE  LYS G  70      13.502 -22.985  -9.631  1.00 41.44           C  
ATOM    220  NZ  LYS G  70      12.602 -23.980 -10.259  1.00 43.79           N1+
ATOM    221  N   GLY G  71      19.905 -22.692  -7.707  1.00 31.90           N  
ATOM    222  CA  GLY G  71      21.286 -22.941  -7.311  1.00 32.98           C  
ATOM    223  C   GLY G  71      22.155 -21.803  -6.782  1.00 33.98           C  
ATOM    224  O   GLY G  71      23.354 -22.011  -6.526  1.00 30.48           O  
ATOM    225  N   LYS G  72      21.597 -20.601  -6.613  1.00 31.36           N  
ATOM    226  CA  LYS G  72      22.369 -19.460  -6.112  1.00 31.94           C  
ATOM    227  C   LYS G  72      21.833 -18.950  -4.758  1.00 30.01           C  
ATOM    228  O   LYS G  72      22.009 -17.793  -4.465  1.00 28.49           O  
ATOM    229  CB  LYS G  72      22.312 -18.287  -7.094  1.00 35.93           C  
ATOM    230  CG  LYS G  72      22.711 -18.577  -8.533  1.00 40.01           C  
ATOM    231  CD  LYS G  72      24.062 -19.240  -8.669  1.00 45.61           C  
ATOM    232  CE  LYS G  72      25.220 -18.386  -8.157  1.00 48.96           C  
ATOM    233  NZ  LYS G  72      26.504 -19.158  -8.243  1.00 52.63           N1+
ATOM    234  N   ALA G  73      21.190 -19.798  -3.952  1.00 31.11           N  
ATOM    235  CA  ALA G  73      20.656 -19.374  -2.642  1.00 29.28           C  
ATOM    236  C   ALA G  73      21.775 -19.177  -1.645  1.00 29.70           C  
ATOM    237  O   ALA G  73      22.784 -19.866  -1.705  1.00 27.50           O  
ATOM    238  CB  ALA G  73      19.661 -20.390  -2.121  1.00 32.87           C  
ATOM    239  N   SER G  74      21.593 -18.229  -0.725  1.00 26.12           N  
ATOM    240  CA  SER G  74      22.620 -17.830   0.196  1.00 23.84           C  
ATOM    241  C   SER G  74      21.955 -17.496   1.513  1.00 22.33           C  
ATOM    242  O   SER G  74      20.735 -17.221   1.558  1.00 23.14           O  
ATOM    243  CB  SER G  74      23.333 -16.564  -0.326  1.00 22.93           C  
ATOM    244  OG  SER G  74      22.445 -15.422  -0.294  1.00 24.39           O  
ATOM    245  N   ILE G  75      22.778 -17.503   2.565  1.00 21.05           N  
ATOM    246  CA  ILE G  75      22.380 -16.986   3.859  1.00 22.68           C  
ATOM    247  C   ILE G  75      23.442 -15.953   4.242  1.00 22.48           C  
ATOM    248  O   ILE G  75      24.599 -16.299   4.410  1.00 22.74           O  
ATOM    249  CB  ILE G  75      22.266 -18.117   4.900  1.00 23.61           C  
ATOM    250  CG1 ILE G  75      21.275 -19.182   4.449  1.00 23.73           C  
ATOM    251  CG2 ILE G  75      21.721 -17.609   6.240  1.00 22.37           C  
ATOM    252  CD1 ILE G  75      21.525 -20.526   5.098  1.00 23.51           C  
ATOM    253  N   PRO G  76      23.065 -14.702   4.426  1.00 20.97           N  
ATOM    254  CA  PRO G  76      21.691 -14.250   4.345  1.00 22.63           C  
ATOM    255  C   PRO G  76      21.279 -14.217   2.894  1.00 22.66           C  
ATOM    256  O   PRO G  76      22.148 -14.338   2.009  1.00 20.92           O  
ATOM    257  CB  PRO G  76      21.745 -12.828   4.906  1.00 23.08           C  
ATOM    258  CG  PRO G  76      23.194 -12.466   4.937  1.00 24.35           C  
ATOM    259  CD  PRO G  76      23.961 -13.719   5.039  1.00 23.88           C  
ATOM    260  N   GLY G  77      19.983 -14.049   2.641  1.00 21.64           N  
ATOM    261  CA  GLY G  77      19.521 -13.938   1.241  1.00 21.59           C  
ATOM    262  C   GLY G  77      20.095 -12.743   0.516  1.00 20.60           C  
ATOM    263  O   GLY G  77      20.793 -11.941   1.131  1.00 20.89           O  
ATOM    264  N   PRO G  78      19.835 -12.625  -0.810  1.00 23.19           N  
ATOM    265  CA  PRO G  78      20.313 -11.465  -1.570  1.00 23.48           C  
ATOM    266  C   PRO G  78      19.836 -10.144  -0.987  1.00 23.12           C  
ATOM    267  O   PRO G  78      18.703 -10.051  -0.472  1.00 22.94           O  
ATOM    268  CB  PRO G  78      19.680 -11.627  -2.983  1.00 23.86           C  
ATOM    269  CG  PRO G  78      18.669 -12.736  -2.876  1.00 23.93           C  
ATOM    270  CD  PRO G  78      18.943 -13.506  -1.589  1.00 23.59           C  
ATOM    271  N   LEU G  79      20.664  -9.127  -1.168  1.00 22.24           N  
ATOM    272  CA  LEU G  79      20.369  -7.770  -0.757  1.00 23.77           C  
ATOM    273  C   LEU G  79      19.454  -7.117  -1.759  1.00 26.90           C  
ATOM    274  O   LEU G  79      19.826  -6.950  -2.906  1.00 28.77           O  
ATOM    275  CB  LEU G  79      21.647  -6.945  -0.720  1.00 24.33           C  
ATOM    276  CG  LEU G  79      21.416  -5.443  -0.527  1.00 29.51           C  
ATOM    277  CD1 LEU G  79      20.875  -5.118   0.873  1.00 29.56           C  
ATOM    278  CD2 LEU G  79      22.715  -4.685  -0.785  1.00 31.17           C  
ATOM    279  N   ILE G  80      18.282  -6.729  -1.313  1.00 24.51           N  
ATOM    280  CA  ILE G  80      17.372  -5.963  -2.103  1.00 26.28           C  
ATOM    281  C   ILE G  80      17.568  -4.490  -1.773  1.00 28.61           C  
ATOM    282  O   ILE G  80      17.595  -4.100  -0.603  1.00 28.06           O  
ATOM    283  CB  ILE G  80      15.946  -6.449  -1.828  1.00 27.38           C  
ATOM    284  CG1 ILE G  80      15.821  -7.800  -2.521  1.00 26.98           C  
ATOM    285  CG2 ILE G  80      14.940  -5.437  -2.348  1.00 26.58           C  
ATOM    286  CD1 ILE G  80      14.582  -8.579  -2.282  1.00 28.46           C  
ATOM    287  N   GLU G  81      17.736  -3.690  -2.815  1.00 25.84           N  
ATOM    288  CA  GLU G  81      17.966  -2.273  -2.645  1.00 29.03           C  
ATOM    289  C   GLU G  81      16.971  -1.461  -3.440  1.00 29.37           C  
ATOM    290  O   GLU G  81      16.777  -1.736  -4.644  1.00 26.04           O  
ATOM    291  CB  GLU G  81      19.370  -1.904  -3.066  1.00 29.53           C  
ATOM    292  CG  GLU G  81      19.671  -0.470  -2.759  1.00 33.72           C  
ATOM    293  CD  GLU G  81      21.107  -0.108  -3.058  0.55 34.66           C  
ATOM    294  OE1 GLU G  81      21.377   1.120  -3.181  0.75 33.51           O  
ATOM    295  OE2 GLU G  81      21.935  -1.050  -3.131  1.00 37.20           O1-
ATOM    296  N   LEU G  82      16.383  -0.459  -2.778  1.00 28.76           N  
ATOM    297  CA  LEU G  82      15.392   0.447  -3.402  1.00 28.47           C  
ATOM    298  C   LEU G  82      15.594   1.882  -3.017  1.00 30.44           C  
ATOM    299  O   LEU G  82      16.173   2.221  -1.973  1.00 31.31           O  
ATOM    300  CB  LEU G  82      13.951   0.081  -3.045  1.00 26.94           C  
ATOM    301  CG  LEU G  82      13.516  -1.333  -3.328  1.00 29.37           C  
ATOM    302  CD1 LEU G  82      12.162  -1.603  -2.686  1.00 32.80           C  
ATOM    303  CD2 LEU G  82      13.452  -1.612  -4.824  1.00 31.70           C  
ATOM    304  N   ASN G  83      15.034   2.752  -3.852  1.00 29.57           N  
ATOM    305  CA  ASN G  83      14.893   4.169  -3.489  1.00 28.36           C  
ATOM    306  C   ASN G  83      13.446   4.471  -3.150  1.00 26.56           C  
ATOM    307  O   ASN G  83      12.533   3.970  -3.816  1.00 29.11           O  
ATOM    308  CB  ASN G  83      15.389   5.015  -4.680  1.00 30.36           C  
ATOM    309  CG  ASN G  83      16.837   4.686  -5.062  1.00 28.33           C  
ATOM    310  ND2 ASN G  83      17.063   4.276  -6.272  1.00 26.55           N  
ATOM    311  OD1 ASN G  83      17.725   4.810  -4.242  1.00 27.77           O  
ATOM    312  N   GLU G  84      13.210   5.296  -2.135  1.00 29.50           N  
ATOM    313  CA  GLU G  84      11.819   5.649  -1.744  1.00 27.26           C  
ATOM    314  C   GLU G  84      10.966   6.019  -2.944  1.00 31.57           C  
ATOM    315  O   GLU G  84      11.342   6.904  -3.748  1.00 30.11           O  
ATOM    316  CB  GLU G  84      11.792   6.791  -0.752  1.00 27.13           C  
ATOM    317  CG  GLU G  84      12.310   6.451   0.606  1.00 27.14           C  
ATOM    318  CD  GLU G  84      12.232   7.625   1.576  1.00 31.05           C  
ATOM    319  OE1 GLU G  84      12.679   8.738   1.252  1.00 27.95           O  
ATOM    320  OE2 GLU G  84      11.790   7.439   2.728  1.00 28.67           O1-
ATOM    321  N   GLY G  85       9.812   5.378  -3.073  1.00 29.34           N  
ATOM    322  CA  GLY G  85       8.961   5.621  -4.237  1.00 30.41           C  
ATOM    323  C   GLY G  85       8.891   4.422  -5.141  1.00 29.13           C  
ATOM    324  O   GLY G  85       7.897   4.193  -5.808  1.00 28.45           O  
ATOM    325  N   ASP G  86       9.955   3.638  -5.141  1.00 28.98           N  
ATOM    326  CA  ASP G  86       9.990   2.448  -5.902  1.00 29.20           C  
ATOM    327  C   ASP G  86       8.913   1.484  -5.480  1.00 31.57           C  
ATOM    328  O   ASP G  86       8.443   1.500  -4.347  1.00 34.43           O  
ATOM    329  CB  ASP G  86      11.333   1.766  -5.737  1.00 32.73           C  
ATOM    330  CG  ASP G  86      12.460   2.432  -6.549  1.00 36.26           C  
ATOM    331  OD1 ASP G  86      12.210   3.362  -7.362  1.00 34.19           O  
ATOM    332  OD2 ASP G  86      13.608   1.992  -6.358  1.00 33.21           O1-
ATOM    333  N   THR G  87       8.524   0.660  -6.430  1.00 26.76           N  
ATOM    334  CA  THR G  87       7.690  -0.491  -6.218  1.00 28.11           C  
ATOM    335  C   THR G  87       8.479  -1.678  -6.673  1.00 27.93           C  
ATOM    336  O   THR G  87       9.186  -1.587  -7.662  1.00 27.70           O  
ATOM    337  CB  THR G  87       6.417  -0.402  -7.082  1.00 28.83           C  
ATOM    338  CG2 THR G  87       5.559  -1.666  -7.067  1.00 28.77           C  
ATOM    339  OG1 THR G  87       5.639   0.662  -6.602  1.00 26.41           O  
ATOM    340  N   LEU G  88       8.359  -2.807  -5.963  1.00 27.04           N  
ATOM    341  CA  LEU G  88       9.020  -4.026  -6.367  1.00 27.75           C  
ATOM    342  C   LEU G  88       8.031  -5.148  -6.395  1.00 29.21           C  
ATOM    343  O   LEU G  88       7.337  -5.370  -5.408  1.00 30.73           O  
ATOM    344  CB  LEU G  88      10.114  -4.418  -5.380  1.00 28.93           C  
ATOM    345  CG  LEU G  88      10.861  -5.716  -5.647  1.00 28.64           C  
ATOM    346  CD1 LEU G  88      11.503  -5.708  -7.029  1.00 29.31           C  
ATOM    347  CD2 LEU G  88      11.907  -5.924  -4.571  1.00 30.74           C  
ATOM    348  N   HIS G  89       8.011  -5.890  -7.508  1.00 28.03           N  
ATOM    349  CA  HIS G  89       7.228  -7.121  -7.618  1.00 30.49           C  
ATOM    350  C   HIS G  89       8.229  -8.289  -7.514  1.00 30.35           C  
ATOM    351  O   HIS G  89       9.177  -8.408  -8.327  1.00 32.86           O  
ATOM    352  CB  HIS G  89       6.388  -7.134  -8.914  1.00 34.03           C  
ATOM    353  CG  HIS G  89       5.492  -5.933  -9.074  1.00 33.52           C  
ATOM    354  CD2 HIS G  89       5.629  -4.817  -9.830  1.00 33.76           C  
ATOM    355  ND1 HIS G  89       4.303  -5.782  -8.392  1.00 33.15           N  
ATOM    356  CE1 HIS G  89       3.751  -4.626  -8.714  1.00 32.05           C  
ATOM    357  NE2 HIS G  89       4.539  -4.020  -9.585  1.00 30.74           N  
ATOM    358  N   VAL G  90       8.104  -9.076  -6.442  1.00 30.99           N  
ATOM    359  CA  VAL G  90       9.026 -10.193  -6.181  1.00 26.97           C  
ATOM    360  C   VAL G  90       8.303 -11.413  -6.639  1.00 28.86           C  
ATOM    361  O   VAL G  90       7.344 -11.853  -5.992  1.00 29.25           O  
ATOM    362  CB  VAL G  90       9.351 -10.362  -4.681  1.00 26.51           C  
ATOM    363  CG1 VAL G  90      10.311 -11.493  -4.472  1.00 25.24           C  
ATOM    364  CG2 VAL G  90       9.933  -9.100  -4.123  1.00 26.62           C  
ATOM    365  N   GLU G  91       8.740 -11.961  -7.758  1.00 30.54           N  
ATOM    366  CA  GLU G  91       8.200 -13.204  -8.250  1.00 33.57           C  
ATOM    367  C   GLU G  91       8.882 -14.353  -7.523  1.00 33.82           C  
ATOM    368  O   GLU G  91      10.034 -14.682  -7.797  1.00 32.15           O  
ATOM    369  CB  GLU G  91       8.417 -13.338  -9.750  1.00 37.12           C  
ATOM    370  CG  GLU G  91       7.555 -14.461 -10.300  1.00 42.73           C  
ATOM    371  CD  GLU G  91       8.043 -15.013 -11.619  0.47 44.58           C  
ATOM    372  OE1 GLU G  91       8.336 -14.186 -12.534  0.98 47.30           O  
ATOM    373  OE2 GLU G  91       8.116 -16.277 -11.709  0.98 46.73           O1-
ATOM    374  N   PHE G  92       8.153 -14.965  -6.589  1.00 34.02           N  
ATOM    375  CA  PHE G  92       8.750 -15.849  -5.625  1.00 30.78           C  
ATOM    376  C   PHE G  92       8.364 -17.296  -5.918  1.00 32.44           C  
ATOM    377  O   PHE G  92       7.193 -17.561  -6.107  1.00 31.89           O  
ATOM    378  CB  PHE G  92       8.318 -15.451  -4.204  1.00 30.77           C  
ATOM    379  CG  PHE G  92       8.704 -16.464  -3.178  1.00 28.91           C  
ATOM    380  CD1 PHE G  92      10.016 -16.667  -2.868  1.00 31.42           C  
ATOM    381  CD2 PHE G  92       7.754 -17.220  -2.546  1.00 31.80           C  
ATOM    382  CE1 PHE G  92      10.393 -17.638  -1.944  1.00 30.95           C  
ATOM    383  CE2 PHE G  92       8.109 -18.194  -1.635  1.00 31.63           C  
ATOM    384  CZ  PHE G  92       9.435 -18.404  -1.332  1.00 31.83           C  
ATOM    385  N   GLU G  93       9.346 -18.207  -6.002  1.00 26.60           N  
ATOM    386  CA  GLU G  93       9.055 -19.653  -6.186  1.00 27.95           C  
ATOM    387  C   GLU G  93       9.528 -20.491  -4.997  1.00 28.12           C  
ATOM    388  O   GLU G  93      10.646 -20.388  -4.522  1.00 24.70           O  
ATOM    389  CB  GLU G  93       9.673 -20.202  -7.496  1.00 28.32           C  
ATOM    390  CG  GLU G  93       9.249 -21.626  -7.867  1.00 30.41           C  
ATOM    391  CD  GLU G  93       9.935 -22.154  -9.139  1.00 32.06           C  
ATOM    392  OE1 GLU G  93      10.284 -23.354  -9.222  1.00 34.45           O  
ATOM    393  OE2 GLU G  93      10.161 -21.351 -10.066  1.00 33.86           O1-
ATOM    394  N   ASN G  94       8.654 -21.357  -4.530  1.00 30.58           N  
ATOM    395  CA  ASN G  94       8.985 -22.200  -3.401  1.00 28.75           C  
ATOM    396  C   ASN G  94       9.371 -23.584  -3.920  1.00 30.66           C  
ATOM    397  O   ASN G  94       8.485 -24.313  -4.326  1.00 28.86           O  
ATOM    398  CB  ASN G  94       7.774 -22.316  -2.460  1.00 27.47           C  
ATOM    399  CG  ASN G  94       8.041 -23.246  -1.300  1.00 24.52           C  
ATOM    400  ND2 ASN G  94       7.009 -23.666  -0.606  1.00 24.43           N  
ATOM    401  OD1 ASN G  94       9.197 -23.593  -1.046  1.00 27.86           O  
ATOM    402  N   THR G  95      10.661 -23.923  -3.871  1.00 28.07           N  
ATOM    403  CA  THR G  95      11.140 -25.229  -4.344  1.00 29.60           C  
ATOM    404  C   THR G  95      11.153 -26.258  -3.200  1.00 32.13           C  
ATOM    405  O   THR G  95      11.373 -27.439  -3.432  1.00 34.27           O  
ATOM    406  CB  THR G  95      12.522 -25.168  -5.014  1.00 28.75           C  
ATOM    407  CG2 THR G  95      12.618 -24.073  -6.011  1.00 29.86           C  
ATOM    408  OG1 THR G  95      13.544 -24.959  -4.040  1.00 31.58           O  
ATOM    409  N   LEU G  96      10.882 -25.837  -1.967  1.00 28.48           N  
ATOM    410  CA  LEU G  96      10.824 -26.779  -0.844  1.00 30.86           C  
ATOM    411  C   LEU G  96       9.618 -27.727  -0.826  1.00 32.59           C  
ATOM    412  O   LEU G  96       8.599 -27.423  -1.431  1.00 31.32           O  
ATOM    413  CB  LEU G  96      10.781 -26.005   0.467  1.00 30.58           C  
ATOM    414  CG  LEU G  96      11.926 -24.997   0.649  1.00 30.15           C  
ATOM    415  CD1 LEU G  96      11.827 -24.440   2.061  1.00 30.82           C  
ATOM    416  CD2 LEU G  96      13.280 -25.680   0.413  1.00 31.24           C  
ATOM    417  N   ASP G  97       9.705 -28.801  -0.023  1.00 33.51           N  
ATOM    418  CA  ASP G  97       8.553 -29.720   0.186  1.00 37.16           C  
ATOM    419  C   ASP G  97       7.563 -29.295   1.269  1.00 35.85           C  
ATOM    420  O   ASP G  97       6.733 -30.096   1.691  1.00 34.31           O  
ATOM    421  CB  ASP G  97       8.999 -31.190   0.416  1.00 38.64           C  
ATOM    422  CG  ASP G  97       9.524 -31.451   1.808  0.81 39.79           C  
ATOM    423  OD1 ASP G  97       9.801 -30.495   2.535  0.79 42.21           O  
ATOM    424  OD2 ASP G  97       9.694 -32.632   2.170  0.53 42.51           O1-
ATOM    425  N   VAL G  98       7.664 -28.053   1.756  1.00 35.14           N  
ATOM    426  CA  VAL G  98       6.655 -27.513   2.689  1.00 32.14           C  
ATOM    427  C   VAL G  98       6.317 -26.053   2.371  1.00 28.96           C  
ATOM    428  O   VAL G  98       7.091 -25.396   1.685  1.00 26.96           O  
ATOM    429  CB  VAL G  98       7.113 -27.603   4.155  1.00 33.76           C  
ATOM    430  CG1 VAL G  98       7.435 -29.027   4.552  1.00 33.69           C  
ATOM    431  CG2 VAL G  98       8.298 -26.688   4.422  1.00 30.46           C  
ATOM    432  N   PRO G  99       5.175 -25.537   2.886  1.00 28.87           N  
ATOM    433  CA  PRO G  99       4.877 -24.137   2.564  1.00 30.03           C  
ATOM    434  C   PRO G  99       5.993 -23.181   3.068  1.00 27.50           C  
ATOM    435  O   PRO G  99       6.691 -23.493   4.080  1.00 28.72           O  
ATOM    436  CB  PRO G  99       3.488 -23.892   3.221  1.00 30.28           C  
ATOM    437  CG  PRO G  99       2.894 -25.252   3.405  1.00 28.93           C  
ATOM    438  CD  PRO G  99       4.072 -26.173   3.645  1.00 29.27           C  
ATOM    439  N   VAL G 100       6.217 -22.117   2.303  1.00 26.54           N  
ATOM    440  CA  VAL G 100       7.186 -21.083   2.627  1.00 26.15           C  
ATOM    441  C   VAL G 100       6.506 -19.754   2.332  1.00 26.14           C  
ATOM    442  O   VAL G 100       5.530 -19.701   1.561  1.00 25.91           O  
ATOM    443  CB  VAL G 100       8.510 -21.216   1.811  1.00 28.65           C  
ATOM    444  CG1 VAL G 100       9.591 -20.242   2.302  1.00 28.58           C  
ATOM    445  CG2 VAL G 100       9.044 -22.640   1.918  1.00 32.05           C  
ATOM    446  N   SER G 101       7.009 -18.677   2.944  1.00 24.38           N  
ATOM    447  CA  SER G 101       6.525 -17.309   2.628  1.00 23.12           C  
ATOM    448  C   SER G 101       7.652 -16.281   2.568  1.00 24.48           C  
ATOM    449  O   SER G 101       8.807 -16.566   2.850  1.00 23.06           O  
ATOM    450  CB  SER G 101       5.465 -16.856   3.630  1.00 24.60           C  
ATOM    451  OG  SER G 101       6.027 -16.482   4.884  1.00 23.63           O  
ATOM    452  N   LEU G 102       7.258 -15.078   2.171  1.00 26.66           N  
ATOM    453  CA  LEU G 102       8.068 -13.867   2.165  1.00 25.51           C  
ATOM    454  C   LEU G 102       7.335 -12.775   2.915  1.00 23.46           C  
ATOM    455  O   LEU G 102       6.290 -12.266   2.481  1.00 24.04           O  
ATOM    456  CB  LEU G 102       8.342 -13.391   0.742  1.00 27.10           C  
ATOM    457  CG  LEU G 102       9.483 -12.441   0.542  1.00 27.02           C  
ATOM    458  CD1 LEU G 102      10.792 -13.025   1.052  1.00 29.20           C  
ATOM    459  CD2 LEU G 102       9.608 -12.178  -0.944  1.00 31.62           C  
ATOM    460  N   HIS G 103       7.882 -12.408   4.065  1.00 22.70           N  
ATOM    461  CA  HIS G 103       7.330 -11.335   4.840  1.00 22.38           C  
ATOM    462  C   HIS G 103       8.372 -10.246   4.934  1.00 21.89           C  
ATOM    463  O   HIS G 103       9.584 -10.537   5.094  1.00 22.22           O  
ATOM    464  CB  HIS G 103       6.868 -11.877   6.218  1.00 23.44           C  
ATOM    465  CG  HIS G 103       6.759 -10.846   7.266  1.00 25.27           C  
ATOM    466  CD2 HIS G 103       5.810  -9.920   7.503  1.00 25.57           C  
ATOM    467  ND1 HIS G 103       7.739 -10.645   8.214  1.00 29.95           N  
ATOM    468  CE1 HIS G 103       7.374  -9.653   9.003  1.00 26.89           C  
ATOM    469  NE2 HIS G 103       6.222  -9.192   8.579  1.00 27.80           N  
ATOM    470  N   VAL G 104       7.946  -8.985   4.870  1.00 20.18           N  
ATOM    471  CA  VAL G 104       8.937  -7.904   4.894  1.00 19.59           C  
ATOM    472  C   VAL G 104       8.659  -6.839   5.956  1.00 18.16           C  
ATOM    473  O   VAL G 104       7.541  -6.435   6.198  1.00 19.41           O  
ATOM    474  CB  VAL G 104       9.147  -7.271   3.481  1.00 19.89           C  
ATOM    475  CG1 VAL G 104       7.961  -6.398   3.097  1.00 21.89           C  
ATOM    476  CG2 VAL G 104      10.415  -6.447   3.463  1.00 19.49           C  
ATOM    477  N   HIS G 105       9.724  -6.376   6.588  1.00 18.52           N  
ATOM    478  CA  HIS G 105       9.628  -5.297   7.541  1.00 19.02           C  
ATOM    479  C   HIS G 105       9.712  -3.961   6.849  1.00 20.89           C  
ATOM    480  O   HIS G 105      10.416  -3.834   5.860  1.00 27.16           O  
ATOM    481  CB  HIS G 105      10.739  -5.408   8.533  1.00 19.77           C  
ATOM    482  CG  HIS G 105      10.469  -6.411   9.585  1.00 19.23           C  
ATOM    483  CD2 HIS G 105      10.234  -7.736   9.513  1.00 19.85           C  
ATOM    484  ND1 HIS G 105      10.341  -6.059  10.914  1.00 19.63           N  
ATOM    485  CE1 HIS G 105      10.098  -7.139  11.629  1.00 19.08           C  
ATOM    486  NE2 HIS G 105      10.000  -8.162  10.803  1.00 20.99           N  
ATOM    487  N   GLY G 106       8.983  -2.981   7.345  1.00 21.33           N  
ATOM    488  CA  GLY G 106       9.264  -1.571   7.013  1.00 23.38           C  
ATOM    489  C   GLY G 106       8.542  -1.062   5.764  1.00 24.32           C  
ATOM    490  O   GLY G 106       8.045   0.047   5.750  1.00 23.03           O  
ATOM    491  N   LEU G 107       8.437  -1.909   4.762  1.00 25.10           N  
ATOM    492  CA  LEU G 107       7.914  -1.481   3.444  1.00 27.81           C  
ATOM    493  C   LEU G 107       6.378  -1.557   3.380  1.00 26.05           C  
ATOM    494  O   LEU G 107       5.744  -2.204   4.220  1.00 25.66           O  
ATOM    495  CB  LEU G 107       8.560  -2.313   2.333  1.00 25.39           C  
ATOM    496  CG  LEU G 107       9.985  -1.851   1.960  1.00 27.09           C  
ATOM    497  CD1 LEU G 107      11.020  -2.012   3.058  1.00 29.04           C  
ATOM    498  CD2 LEU G 107      10.412  -2.687   0.760  1.00 30.83           C  
ATOM    499  N   ASP G 108       5.781  -0.893   2.395  1.00 24.42           N  
ATOM    500  CA  ASP G 108       4.307  -0.813   2.329  1.00 24.98           C  
ATOM    501  C   ASP G 108       3.925  -2.040   1.614  1.00 23.88           C  
ATOM    502  O   ASP G 108       4.593  -2.419   0.665  1.00 29.91           O  
ATOM    503  CB  ASP G 108       3.782   0.465   1.568  1.00 25.32           C  
ATOM    504  CG  ASP G 108       4.225   1.754   2.209  1.00 26.44           C  
ATOM    505  OD1 ASP G 108       4.138   1.855   3.459  1.00 26.46           O  
ATOM    506  OD2 ASP G 108       4.700   2.677   1.473  1.00 26.16           O1-
ATOM    507  N   TYR G 109       2.886  -2.728   2.070  1.00 24.29           N  
ATOM    508  CA  TYR G 109       2.348  -3.818   1.304  1.00 24.32           C  
ATOM    509  C   TYR G 109       0.903  -4.003   1.731  1.00 28.57           C  
ATOM    510  O   TYR G 109       0.507  -3.584   2.831  1.00 27.43           O  
ATOM    511  CB  TYR G 109       3.135  -5.135   1.482  1.00 24.64           C  
ATOM    512  CG  TYR G 109       3.328  -5.513   2.966  1.00 25.14           C  
ATOM    513  CD1 TYR G 109       2.370  -6.241   3.658  1.00 25.56           C  
ATOM    514  CD2 TYR G 109       4.479  -5.054   3.692  1.00 24.26           C  
ATOM    515  CE1 TYR G 109       2.536  -6.533   5.007  1.00 24.43           C  
ATOM    516  CE2 TYR G 109       4.614  -5.298   5.043  1.00 23.93           C  
ATOM    517  CZ  TYR G 109       3.660  -6.060   5.682  1.00 25.30           C  
ATOM    518  OH  TYR G 109       3.840  -6.351   6.999  1.00 23.21           O  
ATOM    519  N   GLU G 110       0.118  -4.635   0.864  1.00 24.76           N  
ATOM    520  CA  GLU G 110      -1.246  -4.932   1.207  1.00 28.52           C  
ATOM    521  C   GLU G 110      -1.337  -6.319   1.885  1.00 29.32           C  
ATOM    522  O   GLU G 110      -0.417  -7.118   1.800  1.00 27.72           O  
ATOM    523  CB  GLU G 110      -2.083  -4.928  -0.070  1.00 29.12           C  
ATOM    524  CG  GLU G 110      -2.179  -3.531  -0.654  1.00 31.22           C  
ATOM    525  CD  GLU G 110      -3.124  -3.453  -1.852  0.90 32.56           C  
ATOM    526  OE1 GLU G 110      -3.482  -2.324  -2.170  0.67 30.75           O  
ATOM    527  OE2 GLU G 110      -3.476  -4.499  -2.463  0.63 35.00           O1-
ATOM    528  N   ILE G 111      -2.481  -6.598   2.458  1.00 29.67           N  
ATOM    529  CA  ILE G 111      -2.688  -7.785   3.287  1.00 34.04           C  
ATOM    530  C   ILE G 111      -2.386  -9.064   2.498  1.00 31.42           C  
ATOM    531  O   ILE G 111      -1.880 -10.052   3.033  1.00 33.23           O  
ATOM    532  CB  ILE G 111      -4.101  -7.687   3.952  1.00 34.06           C  
ATOM    533  CG1 ILE G 111      -4.150  -8.348   5.306  1.00 34.49           C  
ATOM    534  CG2 ILE G 111      -5.216  -8.239   3.049  1.00 35.04           C  
ATOM    535  CD1 ILE G 111      -3.310  -7.679   6.376  1.00 40.22           C  
ATOM    536  N   SER G 112      -2.597  -9.030   1.190  1.00 30.71           N  
ATOM    537  CA  SER G 112      -2.286 -10.173   0.341  1.00 29.97           C  
ATOM    538  C   SER G 112      -0.781 -10.410   0.059  1.00 29.27           C  
ATOM    539  O   SER G 112      -0.437 -11.420  -0.554  1.00 29.91           O  
ATOM    540  CB  SER G 112      -3.008 -10.013  -1.008  1.00 32.68           C  
ATOM    541  OG  SER G 112      -2.646  -8.754  -1.561  1.00 31.68           O  
ATOM    542  N   SER G 113       0.098  -9.471   0.440  1.00 28.93           N  
ATOM    543  CA  SER G 113       1.574  -9.665   0.437  1.00 29.20           C  
ATOM    544  C   SER G 113       2.182  -9.694   1.858  1.00 29.24           C  
ATOM    545  O   SER G 113       3.403  -9.484   2.071  1.00 27.19           O  
ATOM    546  CB  SER G 113       2.264  -8.604  -0.419  1.00 28.50           C  
ATOM    547  OG  SER G 113       1.989  -8.884  -1.782  1.00 29.90           O  
ATOM    548  N   ASP G 114       1.304 -10.031   2.793  1.00 30.56           N  
ATOM    549  CA  ASP G 114       1.613 -10.122   4.210  1.00 32.37           C  
ATOM    550  C   ASP G 114       2.651 -11.239   4.458  1.00 28.23           C  
ATOM    551  O   ASP G 114       3.425 -11.187   5.423  1.00 29.79           O  
ATOM    552  CB  ASP G 114       0.298 -10.474   4.902  1.00 35.22           C  
ATOM    553  CG  ASP G 114       0.318 -10.266   6.339  1.00 37.59           C  
ATOM    554  OD1 ASP G 114       1.272  -9.621   6.885  1.00 40.26           O  
ATOM    555  OD2 ASP G 114      -0.674 -10.735   6.913  1.00 34.57           O1-
ATOM    556  N   GLY G 115       2.561 -12.276   3.648  1.00 25.67           N  
ATOM    557  CA  GLY G 115       3.358 -13.480   3.783  1.00 25.26           C  
ATOM    558  C   GLY G 115       2.968 -14.392   4.935  1.00 27.29           C  
ATOM    559  O   GLY G 115       3.790 -15.168   5.395  1.00 29.80           O  
ATOM    560  N   THR G 116       1.733 -14.301   5.401  1.00 24.42           N  
ATOM    561  CA  THR G 116       1.249 -15.101   6.525  1.00 26.74           C  
ATOM    562  C   THR G 116       0.250 -16.126   6.074  1.00 28.80           C  
ATOM    563  O   THR G 116      -0.476 -15.931   5.099  1.00 26.70           O  
ATOM    564  CB  THR G 116       0.563 -14.229   7.617  1.00 29.12           C  
ATOM    565  CG2 THR G 116       1.540 -13.104   8.055  1.00 31.57           C  
ATOM    566  OG1 THR G 116      -0.688 -13.635   7.161  1.00 27.42           O  
ATOM    567  N   LYS G 117       0.173 -17.199   6.839  1.00 31.04           N  
ATOM    568  CA  LYS G 117      -0.872 -18.183   6.674  1.00 34.51           C  
ATOM    569  C   LYS G 117      -2.245 -17.572   6.973  1.00 35.70           C  
ATOM    570  O   LYS G 117      -3.194 -17.792   6.229  1.00 31.35           O  
ATOM    571  CB  LYS G 117      -0.554 -19.367   7.584  1.00 39.66           C  
ATOM    572  CG  LYS G 117      -1.409 -20.584   7.332  1.00 47.89           C  
ATOM    573  CD  LYS G 117      -0.542 -21.829   7.404  1.00 55.60           C  
ATOM    574  CE  LYS G 117      -1.356 -23.103   7.190  1.00 59.43           C  
ATOM    575  NZ  LYS G 117      -0.413 -24.248   7.133  1.00 59.63           N1+
ATOM    576  N   GLN G 118      -2.325 -16.744   8.013  1.00 35.36           N  
ATOM    577  CA  GLN G 118      -3.575 -16.089   8.404  1.00 40.49           C  
ATOM    578  C   GLN G 118      -4.209 -15.202   7.326  1.00 36.61           C  
ATOM    579  O   GLN G 118      -5.405 -15.169   7.210  1.00 38.95           O  
ATOM    580  CB  GLN G 118      -3.370 -15.292   9.703  1.00 44.43           C  
ATOM    581  CG  GLN G 118      -3.139 -16.168  10.946  1.00 48.09           C  
ATOM    582  CD  GLN G 118      -1.662 -16.596  11.206  1.00 51.13           C  
ATOM    583  NE2 GLN G 118      -1.360 -16.883  12.469  1.00 56.96           N  
ATOM    584  OE1 GLN G 118      -0.820 -16.673  10.305  1.00 43.35           O  
ATOM    585  N   ASN G 119      -3.419 -14.512   6.522  1.00 32.91           N  
ATOM    586  CA  ASN G 119      -3.952 -13.864   5.308  1.00 31.35           C  
ATOM    587  C   ASN G 119      -3.673 -14.606   3.977  1.00 32.35           C  
ATOM    588  O   ASN G 119      -3.603 -13.984   2.892  1.00 29.75           O  
ATOM    589  CB  ASN G 119      -3.501 -12.399   5.281  1.00 28.91           C  
ATOM    590  CG  ASN G 119      -4.138 -11.624   6.410  1.00 33.24           C  
ATOM    591  ND2 ASN G 119      -3.394 -10.747   7.037  1.00 37.01           N  
ATOM    592  OD1 ASN G 119      -5.247 -11.927   6.802  1.00 35.50           O  
ATOM    593  N   LYS G 120      -3.498 -15.923   4.070  1.00 29.13           N  
ATOM    594  CA  LYS G 120      -3.399 -16.784   2.902  1.00 35.58           C  
ATOM    595  C   LYS G 120      -2.386 -16.305   1.868  1.00 34.74           C  
ATOM    596  O   LYS G 120      -2.642 -16.252   0.690  1.00 35.37           O  
ATOM    597  CB  LYS G 120      -4.783 -16.943   2.253  1.00 39.81           C  
ATOM    598  CG  LYS G 120      -5.767 -17.685   3.135  1.00 41.75           C  
ATOM    599  CD  LYS G 120      -7.151 -17.078   3.073  1.00 51.35           C  
ATOM    600  CE  LYS G 120      -7.145 -15.683   3.728  1.00 58.36           C  
ATOM    601  NZ  LYS G 120      -8.471 -15.265   4.248  1.00 58.68           N1+
ATOM    602  N   SER G 121      -1.204 -16.017   2.337  1.00 30.63           N  
ATOM    603  CA  SER G 121      -0.213 -15.279   1.599  1.00 30.53           C  
ATOM    604  C   SER G 121       1.118 -16.092   1.580  1.00 30.43           C  
ATOM    605  O   SER G 121       2.180 -15.627   1.165  1.00 36.45           O  
ATOM    606  CB  SER G 121      -0.128 -13.941   2.326  1.00 30.22           C  
ATOM    607  OG  SER G 121       0.819 -13.097   1.795  1.00 36.60           O  
ATOM    608  N   HIS G 122       1.009 -17.345   1.974  1.00 28.67           N  
ATOM    609  CA  HIS G 122       2.080 -18.303   1.915  1.00 30.84           C  
ATOM    610  C   HIS G 122       1.974 -19.042   0.583  1.00 33.00           C  
ATOM    611  O   HIS G 122       0.994 -18.907  -0.142  1.00 31.44           O  
ATOM    612  CB  HIS G 122       2.032 -19.283   3.089  1.00 31.23           C  
ATOM    613  CG  HIS G 122       0.780 -20.098   3.149  1.00 33.95           C  
ATOM    614  CD2 HIS G 122       0.591 -21.438   3.060  1.00 33.70           C  
ATOM    615  ND1 HIS G 122      -0.478 -19.541   3.302  1.00 39.64           N  
ATOM    616  CE1 HIS G 122      -1.386 -20.500   3.304  1.00 35.85           C  
ATOM    617  NE2 HIS G 122      -0.761 -21.660   3.170  1.00 39.51           N  
ATOM    618  N   VAL G 123       3.036 -19.763   0.260  1.00 30.68           N  
ATOM    619  CA  VAL G 123       3.247 -20.340  -1.056  1.00 32.10           C  
ATOM    620  C   VAL G 123       3.432 -21.819  -0.808  1.00 33.67           C  
ATOM    621  O   VAL G 123       4.289 -22.231  -0.031  1.00 32.52           O  
ATOM    622  CB  VAL G 123       4.476 -19.743  -1.774  1.00 31.73           C  
ATOM    623  CG1 VAL G 123       4.671 -20.331  -3.185  1.00 32.54           C  
ATOM    624  CG2 VAL G 123       4.321 -18.229  -1.866  1.00 29.75           C  
ATOM    625  N   GLU G 124       2.587 -22.610  -1.443  1.00 34.24           N  
ATOM    626  CA  GLU G 124       2.615 -24.020  -1.284  1.00 32.82           C  
ATOM    627  C   GLU G 124       3.858 -24.628  -1.966  1.00 32.36           C  
ATOM    628  O   GLU G 124       4.513 -23.995  -2.833  1.00 30.54           O  
ATOM    629  CB  GLU G 124       1.311 -24.614  -1.846  1.00 39.24           C  
ATOM    630  CG  GLU G 124       1.261 -24.743  -3.364  1.00 40.47           C  
ATOM    631  CD  GLU G 124       0.779 -23.507  -4.102  0.45 40.28           C  
ATOM    632  OE1 GLU G 124       0.633 -23.667  -5.331  0.68 38.66           O  
ATOM    633  OE2 GLU G 124       0.565 -22.411  -3.492  0.81 39.87           O1-
ATOM    634  N   PRO G 125       4.178 -25.884  -1.613  1.00 31.74           N  
ATOM    635  CA  PRO G 125       5.361 -26.512  -2.207  1.00 33.57           C  
ATOM    636  C   PRO G 125       5.205 -26.585  -3.710  1.00 36.14           C  
ATOM    637  O   PRO G 125       4.166 -27.044  -4.160  1.00 34.16           O  
ATOM    638  CB  PRO G 125       5.374 -27.908  -1.593  1.00 31.99           C  
ATOM    639  CG  PRO G 125       4.529 -27.810  -0.382  1.00 30.92           C  
ATOM    640  CD  PRO G 125       3.489 -26.780  -0.668  1.00 30.40           C  
ATOM    641  N   GLY G 126       6.212 -26.099  -4.446  1.00 37.31           N  
ATOM    642  CA  GLY G 126       6.192 -25.994  -5.876  1.00 35.14           C  
ATOM    643  C   GLY G 126       5.689 -24.665  -6.404  1.00 38.06           C  
ATOM    644  O   GLY G 126       6.080 -24.253  -7.488  1.00 40.37           O  
ATOM    645  N   GLY G 127       4.846 -23.975  -5.651  1.00 34.27           N  
ATOM    646  CA  GLY G 127       4.124 -22.836  -6.153  1.00 34.51           C  
ATOM    647  C   GLY G 127       4.957 -21.597  -6.383  1.00 36.55           C  
ATOM    648  O   GLY G 127       6.132 -21.536  -6.008  1.00 32.80           O  
ATOM    649  N   THR G 128       4.333 -20.639  -7.064  1.00 34.13           N  
ATOM    650  CA  THR G 128       4.903 -19.352  -7.392  1.00 34.59           C  
ATOM    651  C   THR G 128       3.856 -18.366  -6.865  1.00 35.03           C  
ATOM    652  O   THR G 128       2.660 -18.707  -6.707  1.00 33.90           O  
ATOM    653  CB  THR G 128       5.241 -19.180  -8.915  1.00 38.28           C  
ATOM    654  CG2 THR G 128       5.951 -17.831  -9.219  1.00 42.56           C  
ATOM    655  OG1 THR G 128       6.177 -20.192  -9.329  1.00 39.06           O  
ATOM    656  N   ARG G 129       4.300 -17.173  -6.513  1.00 30.46           N  
ATOM    657  CA  ARG G 129       3.397 -16.098  -6.106  1.00 31.56           C  
ATOM    658  C   ARG G 129       4.166 -14.789  -6.261  1.00 31.48           C  
ATOM    659  O   ARG G 129       5.396 -14.742  -6.046  1.00 34.41           O  
ATOM    660  CB  ARG G 129       2.931 -16.295  -4.652  1.00 30.01           C  
ATOM    661  CG  ARG G 129       2.019 -15.174  -4.161  1.00 32.09           C  
ATOM    662  CD  ARG G 129       1.537 -15.422  -2.741  1.00 31.02           C  
ATOM    663  NE  ARG G 129       0.584 -14.413  -2.289  1.00 29.28           N  
ATOM    664  CZ  ARG G 129      -0.710 -14.608  -2.093  1.00 31.07           C  
ATOM    665  NH1 ARG G 129      -1.247 -15.778  -2.270  1.00 33.17           N1+
ATOM    666  NH2 ARG G 129      -1.483 -13.614  -1.695  1.00 31.63           N  
ATOM    667  N   THR G 130       3.482 -13.741  -6.675  1.00 27.73           N  
ATOM    668  CA  THR G 130       4.122 -12.459  -6.810  1.00 29.17           C  
ATOM    669  C   THR G 130       3.717 -11.672  -5.573  1.00 29.35           C  
ATOM    670  O   THR G 130       2.536 -11.488  -5.335  1.00 27.69           O  
ATOM    671  CB  THR G 130       3.661 -11.750  -8.097  1.00 30.50           C  
ATOM    672  CG2 THR G 130       4.135 -10.280  -8.161  1.00 31.49           C  
ATOM    673  OG1 THR G 130       4.181 -12.472  -9.218  1.00 33.91           O  
ATOM    674  N   TYR G 131       4.708 -11.276  -4.768  1.00 28.77           N  
ATOM    675  CA  TYR G 131       4.546 -10.316  -3.675  1.00 29.21           C  
ATOM    676  C   TYR G 131       4.910  -8.907  -4.170  1.00 28.92           C  
ATOM    677  O   TYR G 131       5.943  -8.707  -4.803  1.00 32.28           O  
ATOM    678  CB  TYR G 131       5.504 -10.652  -2.524  1.00 28.11           C  
ATOM    679  CG  TYR G 131       5.219 -11.961  -1.817  1.00 27.76           C  
ATOM    680  CD1 TYR G 131       4.141 -12.084  -0.975  1.00 26.67           C  
ATOM    681  CD2 TYR G 131       6.032 -13.071  -1.995  1.00 29.20           C  
ATOM    682  CE1 TYR G 131       3.886 -13.270  -0.308  1.00 27.79           C  
ATOM    683  CE2 TYR G 131       5.796 -14.253  -1.319  1.00 29.40           C  
ATOM    684  CZ  TYR G 131       4.712 -14.343  -0.463  1.00 26.17           C  
ATOM    685  OH  TYR G 131       4.450 -15.506   0.235  1.00 24.41           O  
ATOM    686  N   THR G 132       4.065  -7.947  -3.836  1.00 29.08           N  
ATOM    687  CA  THR G 132       4.287  -6.596  -4.160  1.00 28.60           C  
ATOM    688  C   THR G 132       4.639  -5.790  -2.893  1.00 26.21           C  
ATOM    689  O   THR G 132       3.885  -5.798  -1.936  1.00 27.46           O  
ATOM    690  CB  THR G 132       3.048  -6.030  -4.913  1.00 28.93           C  
ATOM    691  CG2 THR G 132       3.200  -4.533  -5.173  1.00 29.52           C  
ATOM    692  OG1 THR G 132       2.892  -6.731  -6.165  1.00 29.33           O  
ATOM    693  N   TRP G 133       5.797  -5.097  -2.969  1.00 25.28           N  
ATOM    694  CA  TRP G 133       6.285  -4.201  -1.956  1.00 24.85           C  
ATOM    695  C   TRP G 133       6.388  -2.851  -2.563  1.00 27.54           C  
ATOM    696  O   TRP G 133       6.882  -2.695  -3.691  1.00 32.86           O  
ATOM    697  CB  TRP G 133       7.684  -4.577  -1.505  1.00 24.76           C  
ATOM    698  CG  TRP G 133       7.877  -5.952  -0.937  1.00 22.49           C  
ATOM    699  CD1 TRP G 133       6.924  -6.798  -0.470  1.00 23.40           C  
ATOM    700  CD2 TRP G 133       9.136  -6.576  -0.671  1.00 22.87           C  
ATOM    701  CE2 TRP G 133       8.867  -7.833  -0.067  1.00 24.17           C  
ATOM    702  CE3 TRP G 133      10.466  -6.207  -0.906  1.00 21.86           C  
ATOM    703  NE1 TRP G 133       7.503  -7.970   0.009  1.00 22.79           N  
ATOM    704  CZ2 TRP G 133       9.874  -8.735   0.264  1.00 25.13           C  
ATOM    705  CZ3 TRP G 133      11.486  -7.093  -0.537  1.00 23.59           C  
ATOM    706  CH2 TRP G 133      11.172  -8.348   0.056  1.00 22.34           C  
ATOM    707  N   ARG G 134       5.871  -1.876  -1.846  1.00 27.34           N  
ATOM    708  CA  ARG G 134       5.877  -0.495  -2.266  1.00 28.26           C  
ATOM    709  C   ARG G 134       6.575   0.311  -1.231  1.00 28.57           C  
ATOM    710  O   ARG G 134       6.781  -0.152  -0.092  1.00 29.20           O  
ATOM    711  CB  ARG G 134       4.465   0.055  -2.418  1.00 28.99           C  
ATOM    712  CG  ARG G 134       3.773  -0.381  -3.699  1.00 32.03           C  
ATOM    713  CD  ARG G 134       2.377   0.249  -3.813  1.00 35.94           C  
ATOM    714  NE  ARG G 134       1.513  -0.485  -2.892  1.00 40.94           N  
ATOM    715  CZ  ARG G 134       1.065  -0.090  -1.689  1.00 41.31           C  
ATOM    716  NH1 ARG G 134       1.272   1.149  -1.199  1.00 36.52           N1+
ATOM    717  NH2 ARG G 134       0.365  -0.974  -0.975  1.00 39.06           N  
ATOM    718  N   THR G 135       7.016   1.479  -1.669  1.00 28.22           N  
ATOM    719  CA  THR G 135       7.672   2.444  -0.818  1.00 30.57           C  
ATOM    720  C   THR G 135       7.174   3.819  -1.150  1.00 29.81           C  
ATOM    721  O   THR G 135       6.796   4.064  -2.286  1.00 34.03           O  
ATOM    722  CB  THR G 135       9.211   2.439  -0.982  1.00 31.53           C  
ATOM    723  CG2 THR G 135       9.813   1.083  -0.481  1.00 30.72           C  
ATOM    724  OG1 THR G 135       9.578   2.697  -2.365  1.00 30.44           O  
ATOM    725  N   HIS G 136       7.268   4.725  -0.179  1.00 29.37           N  
ATOM    726  CA  HIS G 136       6.799   6.105  -0.368  1.00 30.19           C  
ATOM    727  C   HIS G 136       7.817   7.052   0.218  1.00 31.90           C  
ATOM    728  O   HIS G 136       8.565   6.692   1.134  1.00 28.36           O  
ATOM    729  CB  HIS G 136       5.460   6.282   0.331  1.00 28.77           C  
ATOM    730  CG  HIS G 136       5.537   6.146   1.822  1.00 30.42           C  
ATOM    731  CD2 HIS G 136       5.887   7.031   2.789  1.00 34.37           C  
ATOM    732  ND1 HIS G 136       5.276   4.961   2.476  1.00 31.55           N  
ATOM    733  CE1 HIS G 136       5.432   5.125   3.776  1.00 30.57           C  
ATOM    734  NE2 HIS G 136       5.818   6.369   3.995  1.00 32.00           N  
ATOM    735  N   GLU G 137       7.829   8.282  -0.291  1.00 32.70           N  
ATOM    736  CA  GLU G 137       8.657   9.329   0.262  1.00 32.40           C  
ATOM    737  C   GLU G 137       7.992   9.954   1.466  1.00 29.48           C  
ATOM    738  O   GLU G 137       6.812   9.836   1.644  1.00 28.22           O  
ATOM    739  CB  GLU G 137       8.834  10.427  -0.773  1.00 38.47           C  
ATOM    740  CG  GLU G 137       9.379   9.964  -2.096  1.00 39.72           C  
ATOM    741  CD  GLU G 137       9.667  11.161  -2.974  1.00 41.77           C  
ATOM    742  OE1 GLU G 137       8.749  11.982  -3.081  1.00 38.66           O  
ATOM    743  OE2 GLU G 137      10.797  11.285  -3.524  1.00 42.86           O1-
ATOM    744  N   PRO G 138       8.747  10.674   2.275  1.00 28.04           N  
ATOM    745  CA  PRO G 138       8.118  11.438   3.328  1.00 29.81           C  
ATOM    746  C   PRO G 138       7.396  12.601   2.697  1.00 33.44           C  
ATOM    747  O   PRO G 138       7.777  12.988   1.603  1.00 32.42           O  
ATOM    748  CB  PRO G 138       9.290  11.978   4.151  1.00 28.57           C  
ATOM    749  CG  PRO G 138      10.522  11.744   3.359  1.00 31.08           C  
ATOM    750  CD  PRO G 138      10.173  11.011   2.099  1.00 29.47           C  
ATOM    751  N   GLY G 139       6.365  13.113   3.373  1.00 39.57           N  
ATOM    752  CA  GLY G 139       5.528  14.233   2.869  1.00 38.70           C  
ATOM    753  C   GLY G 139       4.597  14.734   3.958  1.00 39.90           C  
ATOM    754  O   GLY G 139       4.374  14.037   4.927  1.00 35.97           O  
ATOM    755  N   ARG G 140       4.070  15.950   3.825  1.00 43.47           N  
ATOM    756  CA  ARG G 140       3.022  16.455   4.722  1.00 44.67           C  
ATOM    757  C   ARG G 140       1.726  15.767   4.397  1.00 42.36           C  
ATOM    758  O   ARG G 140       1.468  15.467   3.263  1.00 43.23           O  
ATOM    759  CB  ARG G 140       2.830  17.963   4.579  1.00 48.51           C  
ATOM    760  CG  ARG G 140       4.055  18.763   5.013  1.00 52.35           C  
ATOM    761  CD  ARG G 140       3.749  19.908   5.964  1.00 52.50           C  
ATOM    762  NE  ARG G 140       3.611  19.389   7.314  1.00 50.26           N  
ATOM    763  CZ  ARG G 140       4.583  19.346   8.207  1.00 48.10           C  
ATOM    764  NH1 ARG G 140       5.787  19.814   7.937  1.00 46.06           N1+
ATOM    765  NH2 ARG G 140       4.333  18.845   9.400  1.00 53.36           N  
ATOM    766  N   ARG G 141       0.924  15.498   5.414  1.00 51.32           N  
ATOM    767  CA  ARG G 141      -0.359  14.785   5.257  1.00 52.54           C  
ATOM    768  C   ARG G 141      -1.553  15.742   5.096  1.00 60.62           C  
ATOM    769  O   ARG G 141      -1.505  16.897   5.543  1.00 62.05           O  
ATOM    770  CB  ARG G 141      -0.644  13.946   6.506  1.00 51.24           C  
ATOM    771  CG  ARG G 141      -0.137  12.531   6.476  1.00 45.83           C  
ATOM    772  CD  ARG G 141      -0.749  11.775   7.641  1.00 45.36           C  
ATOM    773  NE  ARG G 141       0.071  10.624   8.007  1.00 42.26           N  
ATOM    774  CZ  ARG G 141       1.022  10.633   8.931  1.00 40.01           C  
ATOM    775  NH1 ARG G 141       1.299  11.720   9.641  1.00 38.38           N1+
ATOM    776  NH2 ARG G 141       1.723   9.531   9.141  1.00 39.94           N  
ATOM    777  N   ALA G 142      -2.642  15.225   4.518  1.00 62.06           N  
ATOM    778  CA  ALA G 142      -3.973  15.859   4.643  1.00 69.29           C  
ATOM    779  C   ALA G 142      -4.121  16.623   5.988  1.00 65.25           C  
ATOM    780  O   ALA G 142      -4.239  17.836   5.992  1.00 65.51           O  
ATOM    781  CB  ALA G 142      -5.070  14.807   4.482  1.00 67.01           C  
ATOM    782  N   ASP G 143      -4.043  15.931   7.126  1.00 66.15           N  
ATOM    783  CA  ASP G 143      -4.170  16.595   8.438  1.00 60.43           C  
ATOM    784  C   ASP G 143      -3.006  17.537   8.801  1.00 57.14           C  
ATOM    785  O   ASP G 143      -2.885  17.951   9.953  1.00 55.41           O  
ATOM    786  CB  ASP G 143      -4.418  15.551   9.564  1.00 61.15           C  
ATOM    787  CG  ASP G 143      -3.129  14.827  10.055  1.00 62.10           C  
ATOM    788  OD1 ASP G 143      -2.007  15.039   9.527  1.00 66.40           O  
ATOM    789  OD2 ASP G 143      -3.254  14.020  10.995  1.00 52.63           O1-
ATOM    790  N   GLY G 144      -2.141  17.857   7.844  1.00 57.19           N  
ATOM    791  CA  GLY G 144      -0.925  18.640   8.133  1.00 59.10           C  
ATOM    792  C   GLY G 144       0.215  18.086   9.007  1.00 60.22           C  
ATOM    793  O   GLY G 144       1.143  18.846   9.322  1.00 54.75           O  
ATOM    794  N   THR G 145       0.170  16.803   9.422  1.00 54.26           N  
ATOM    795  CA  THR G 145       1.333  16.178  10.077  1.00 48.09           C  
ATOM    796  C   THR G 145       2.277  15.606   9.032  1.00 41.30           C  
ATOM    797  O   THR G 145       1.976  15.574   7.831  1.00 39.05           O  
ATOM    798  CB  THR G 145       1.005  15.074  11.132  1.00 50.04           C  
ATOM    799  CG2 THR G 145       0.358  15.661  12.379  1.00 51.46           C  
ATOM    800  OG1 THR G 145       0.159  14.079  10.568  1.00 45.99           O  
ATOM    801  N   TRP G 146       3.436  15.165   9.519  1.00 43.98           N  
ATOM    802  CA  TRP G 146       4.516  14.689   8.674  1.00 36.87           C  
ATOM    803  C   TRP G 146       4.461  13.177   8.524  1.00 35.69           C  
ATOM    804  O   TRP G 146       4.546  12.470   9.498  1.00 37.68           O  
ATOM    805  CB  TRP G 146       5.845  15.098   9.269  1.00 34.97           C  
ATOM    806  CG  TRP G 146       6.982  14.900   8.317  1.00 37.28           C  
ATOM    807  CD1 TRP G 146       8.017  13.993   8.432  1.00 37.40           C  
ATOM    808  CD2 TRP G 146       7.201  15.601   7.073  1.00 39.26           C  
ATOM    809  CE2 TRP G 146       8.389  15.075   6.495  1.00 37.72           C  
ATOM    810  CE3 TRP G 146       6.521  16.635   6.403  1.00 42.69           C  
ATOM    811  NE1 TRP G 146       8.855  14.093   7.332  1.00 35.39           N  
ATOM    812  CZ2 TRP G 146       8.916  15.561   5.294  1.00 40.61           C  
ATOM    813  CZ3 TRP G 146       7.045  17.111   5.196  1.00 41.59           C  
ATOM    814  CH2 TRP G 146       8.224  16.573   4.656  1.00 42.58           C  
ATOM    815  N   ARG G 147       4.276  12.684   7.311  1.00 32.87           N  
ATOM    816  CA  ARG G 147       4.287  11.274   7.104  1.00 34.29           C  
ATOM    817  C   ARG G 147       5.749  10.772   6.917  1.00 34.47           C  
ATOM    818  O   ARG G 147       6.486  11.253   6.043  1.00 33.51           O  
ATOM    819  CB  ARG G 147       3.447  10.918   5.930  1.00 32.09           C  
ATOM    820  CG  ARG G 147       3.346   9.436   5.741  1.00 31.64           C  
ATOM    821  CD  ARG G 147       2.648   9.156   4.446  1.00 34.74           C  
ATOM    822  NE  ARG G 147       2.517   7.742   4.199  1.00 32.14           N  
ATOM    823  CZ  ARG G 147       2.115   7.221   3.043  1.00 37.06           C  
ATOM    824  NH1 ARG G 147       1.841   7.995   2.010  1.00 38.73           N1+
ATOM    825  NH2 ARG G 147       2.005   5.905   2.901  1.00 37.33           N  
ATOM    826  N   ALA G 148       6.176   9.815   7.734  1.00 33.98           N  
ATOM    827  CA  ALA G 148       7.543   9.284   7.567  1.00 34.10           C  
ATOM    828  C   ALA G 148       7.625   8.495   6.298  1.00 30.26           C  
ATOM    829  O   ALA G 148       6.671   7.900   5.837  1.00 30.75           O  
ATOM    830  CB  ALA G 148       7.972   8.418   8.734  1.00 39.03           C  
ATOM    831  N   GLY G 149       8.785   8.570   5.697  1.00 28.32           N  
ATOM    832  CA  GLY G 149       9.080   7.783   4.543  1.00 29.25           C  
ATOM    833  C   GLY G 149       9.373   6.317   4.891  1.00 26.35           C  
ATOM    834  O   GLY G 149       9.460   5.918   6.058  1.00 28.17           O  
ATOM    835  N   SER G 150       9.533   5.535   3.842  1.00 25.78           N  
ATOM    836  CA  SER G 150       9.865   4.143   3.952  1.00 24.33           C  
ATOM    837  C   SER G 150      11.342   3.911   4.133  1.00 26.07           C  
ATOM    838  O   SER G 150      11.738   2.786   4.403  1.00 26.82           O  
ATOM    839  CB  SER G 150       9.482   3.453   2.683  1.00 24.43           C  
ATOM    840  OG  SER G 150       8.121   3.582   2.449  1.00 23.72           O  
ATOM    841  N   ALA G 151      12.179   4.920   3.935  1.00 24.18           N  
ATOM    842  CA  ALA G 151      13.615   4.656   3.934  1.00 24.07           C  
ATOM    843  C   ALA G 151      14.077   4.001   5.233  1.00 24.30           C  
ATOM    844  O   ALA G 151      13.658   4.425   6.352  1.00 23.44           O  
ATOM    845  CB  ALA G 151      14.381   5.925   3.746  1.00 24.44           C  
ATOM    846  N   GLY G 152      14.981   3.034   5.074  1.00 23.61           N  
ATOM    847  CA  GLY G 152      15.795   2.514   6.210  1.00 23.81           C  
ATOM    848  C   GLY G 152      16.525   1.221   5.905  1.00 23.22           C  
ATOM    849  O   GLY G 152      16.615   0.762   4.734  1.00 22.61           O  
ATOM    850  N   TYR G 153      17.013   0.616   6.996  1.00 23.77           N  
ATOM    851  CA  TYR G 153      17.603  -0.696   6.981  1.00 20.34           C  
ATOM    852  C   TYR G 153      16.577  -1.679   7.464  1.00 20.69           C  
ATOM    853  O   TYR G 153      16.249  -1.749   8.648  1.00 22.05           O  
ATOM    854  CB  TYR G 153      18.851  -0.706   7.833  1.00 21.11           C  
ATOM    855  CG  TYR G 153      19.953   0.128   7.256  1.00 22.68           C  
ATOM    856  CD1 TYR G 153      20.699  -0.345   6.201  1.00 22.80           C  
ATOM    857  CD2 TYR G 153      20.253   1.405   7.767  1.00 22.14           C  
ATOM    858  CE1 TYR G 153      21.726   0.429   5.651  1.00 24.78           C  
ATOM    859  CE2 TYR G 153      21.268   2.169   7.239  1.00 21.38           C  
ATOM    860  CZ  TYR G 153      21.993   1.676   6.182  1.00 26.18           C  
ATOM    861  OH  TYR G 153      23.007   2.377   5.593  1.00 25.15           O  
ATOM    862  N   TRP G 154      16.027  -2.413   6.524  1.00 19.37           N  
ATOM    863  CA  TRP G 154      14.944  -3.336   6.762  1.00 20.99           C  
ATOM    864  C   TRP G 154      15.398  -4.744   6.396  1.00 20.35           C  
ATOM    865  O   TRP G 154      16.588  -4.968   6.140  1.00 21.25           O  
ATOM    866  CB  TRP G 154      13.768  -2.908   5.881  1.00 21.10           C  
ATOM    867  CG  TRP G 154      13.263  -1.551   6.208  1.00 20.77           C  
ATOM    868  CD1 TRP G 154      13.376  -0.434   5.403  1.00 20.13           C  
ATOM    869  CD2 TRP G 154      12.643  -1.109   7.421  1.00 20.64           C  
ATOM    870  CE2 TRP G 154      12.342   0.286   7.238  1.00 20.73           C  
ATOM    871  CE3 TRP G 154      12.173  -1.757   8.581  1.00 18.26           C  
ATOM    872  NE1 TRP G 154      12.807   0.642   5.997  1.00 20.99           N  
ATOM    873  CZ2 TRP G 154      11.646   1.042   8.206  1.00 20.98           C  
ATOM    874  CZ3 TRP G 154      11.494  -0.994   9.557  1.00 20.76           C  
ATOM    875  CH2 TRP G 154      11.205   0.389   9.340  1.00 20.37           C  
ATOM    876  N   HIS G 155      14.461  -5.697   6.365  1.00 20.14           N  
ATOM    877  CA  HIS G 155      14.765  -7.110   6.121  1.00 19.29           C  
ATOM    878  C   HIS G 155      13.510  -7.870   5.754  1.00 19.45           C  
ATOM    879  O   HIS G 155      12.381  -7.425   6.026  1.00 18.79           O  
ATOM    880  CB  HIS G 155      15.433  -7.777   7.373  1.00 21.56           C  
ATOM    881  CG  HIS G 155      14.626  -7.681   8.633  1.00 21.53           C  
ATOM    882  CD2 HIS G 155      14.393  -6.636   9.461  1.00 21.96           C  
ATOM    883  ND1 HIS G 155      13.907  -8.738   9.142  1.00 20.87           N  
ATOM    884  CE1 HIS G 155      13.278  -8.355  10.236  1.00 21.31           C  
ATOM    885  NE2 HIS G 155      13.573  -7.086  10.461  1.00 22.59           N  
ATOM    886  N   TYR G 156      13.708  -9.023   5.128  1.00 18.74           N  
ATOM    887  CA  TYR G 156      12.620  -9.928   4.771  1.00 19.88           C  
ATOM    888  C   TYR G 156      12.894 -11.308   5.322  1.00 20.16           C  
ATOM    889  O   TYR G 156      14.061 -11.665   5.500  1.00 20.65           O  
ATOM    890  CB  TYR G 156      12.474 -10.062   3.241  1.00 21.42           C  
ATOM    891  CG  TYR G 156      13.718 -10.502   2.503  1.00 22.29           C  
ATOM    892  CD1 TYR G 156      14.670  -9.562   2.033  1.00 21.98           C  
ATOM    893  CD2 TYR G 156      13.950 -11.836   2.259  1.00 20.06           C  
ATOM    894  CE1 TYR G 156      15.784  -9.972   1.356  1.00 22.90           C  
ATOM    895  CE2 TYR G 156      15.070 -12.249   1.588  1.00 22.20           C  
ATOM    896  CZ  TYR G 156      15.991 -11.330   1.146  1.00 20.99           C  
ATOM    897  OH  TYR G 156      17.064 -11.809   0.465  1.00 21.75           O  
ATOM    898  N   HIS G 157      11.849 -12.102   5.544  1.00 19.45           N  
ATOM    899  CA  HIS G 157      12.077 -13.473   6.029  1.00 20.70           C  
ATOM    900  C   HIS G 157      10.855 -14.310   5.897  1.00 19.72           C  
ATOM    901  O   HIS G 157       9.832 -13.781   5.641  1.00 20.07           O  
ATOM    902  CB  HIS G 157      12.540 -13.487   7.494  1.00 18.77           C  
ATOM    903  CG  HIS G 157      11.583 -12.876   8.455  1.00 18.88           C  
ATOM    904  CD2 HIS G 157      11.588 -11.653   9.029  1.00 17.37           C  
ATOM    905  ND1 HIS G 157      10.474 -13.533   8.963  1.00 19.28           N  
ATOM    906  CE1 HIS G 157       9.862 -12.744   9.826  1.00 18.49           C  
ATOM    907  NE2 HIS G 157      10.537 -11.605   9.888  1.00 17.38           N  
ATOM    908  N   ASP G 158      11.009 -15.627   6.061  1.00 19.78           N  
ATOM    909  CA  ASP G 158       9.908 -16.527   6.089  1.00 20.12           C  
ATOM    910  C   ASP G 158       8.994 -16.407   7.316  1.00 20.88           C  
ATOM    911  O   ASP G 158       9.471 -16.156   8.432  1.00 21.02           O  
ATOM    912  CB  ASP G 158      10.432 -17.947   6.060  1.00 21.65           C  
ATOM    913  CG  ASP G 158       9.347 -18.926   6.330  1.00 21.41           C  
ATOM    914  OD1 ASP G 158       8.372 -19.002   5.515  1.00 21.08           O  
ATOM    915  OD2 ASP G 158       9.421 -19.592   7.385  1.00 20.07           O1-
ATOM    916  N   HIS G 159       7.695 -16.620   7.104  1.00 19.50           N  
ATOM    917  CA  HIS G 159       6.684 -16.534   8.156  1.00 19.63           C  
ATOM    918  C   HIS G 159       5.876 -17.806   8.437  1.00 20.11           C  
ATOM    919  O   HIS G 159       4.934 -17.765   9.233  1.00 18.18           O  
ATOM    920  CB  HIS G 159       5.719 -15.351   7.903  1.00 19.25           C  
ATOM    921  CG  HIS G 159       5.317 -14.597   9.154  1.00 17.69           C  
ATOM    922  CD2 HIS G 159       5.564 -13.335   9.574  1.00 18.37           C  
ATOM    923  ND1 HIS G 159       4.469 -15.132  10.089  1.00 19.53           N  
ATOM    924  CE1 HIS G 159       4.253 -14.267  11.054  1.00 19.06           C  
ATOM    925  NE2 HIS G 159       4.897 -13.163  10.767  1.00 18.13           N  
ATOM    926  N   VAL G 160       6.193 -18.902   7.742  1.00 23.83           N  
ATOM    927  CA  VAL G 160       5.421 -20.117   7.847  1.00 23.63           C  
ATOM    928  C   VAL G 160       6.161 -21.458   7.962  1.00 21.80           C  
ATOM    929  O   VAL G 160       5.495 -22.467   8.149  1.00 18.62           O  
ATOM    930  CB  VAL G 160       4.448 -20.224   6.678  1.00 24.55           C  
ATOM    931  CG1 VAL G 160       3.610 -18.996   6.629  1.00 26.12           C  
ATOM    932  CG2 VAL G 160       5.146 -20.448   5.357  1.00 26.41           C  
ATOM    933  N   VAL G 161       7.496 -21.488   7.895  1.00 22.75           N  
ATOM    934  CA  VAL G 161       8.213 -22.721   8.115  1.00 23.15           C  
ATOM    935  C   VAL G 161       8.397 -23.007   9.632  1.00 22.63           C  
ATOM    936  O   VAL G 161       8.902 -22.179  10.375  1.00 21.37           O  
ATOM    937  CB  VAL G 161       9.572 -22.726   7.415  1.00 23.07           C  
ATOM    938  CG1 VAL G 161      10.317 -24.002   7.726  1.00 22.83           C  
ATOM    939  CG2 VAL G 161       9.424 -22.576   5.918  1.00 24.72           C  
ATOM    940  N   GLY G 162       8.002 -24.207  10.058  1.00 23.13           N  
ATOM    941  CA  GLY G 162       8.179 -24.617  11.433  1.00 23.65           C  
ATOM    942  C   GLY G 162       6.974 -24.183  12.196  1.00 22.23           C  
ATOM    943  O   GLY G 162       6.342 -25.011  12.821  1.00 24.78           O  
ATOM    944  N   THR G 163       6.666 -22.868  12.177  1.00 21.25           N  
ATOM    945  CA  THR G 163       5.488 -22.334  12.838  1.00 20.09           C  
ATOM    946  C   THR G 163       4.897 -21.236  11.986  1.00 22.03           C  
ATOM    947  O   THR G 163       5.540 -20.746  11.071  1.00 22.62           O  
ATOM    948  CB  THR G 163       5.788 -21.663  14.207  1.00 19.77           C  
ATOM    949  CG2 THR G 163       6.533 -22.634  15.133  1.00 19.03           C  
ATOM    950  OG1 THR G 163       6.543 -20.436  14.038  1.00 21.27           O  
ATOM    951  N   GLU G 164       3.698 -20.807  12.355  1.00 21.14           N  
ATOM    952  CA  GLU G 164       3.056 -19.624  11.706  1.00 22.86           C  
ATOM    953  C   GLU G 164       3.716 -18.313  12.010  1.00 20.76           C  
ATOM    954  O   GLU G 164       3.225 -17.268  11.628  1.00 18.40           O  
ATOM    955  CB  GLU G 164       1.572 -19.589  12.072  1.00 27.81           C  
ATOM    956  CG  GLU G 164       0.832 -20.770  11.396  1.00 31.47           C  
ATOM    957  CD  GLU G 164      -0.668 -20.791  11.662  0.66 34.07           C  
ATOM    958  OE1 GLU G 164      -1.215 -19.878  12.302  0.85 35.13           O  
ATOM    959  OE2 GLU G 164      -1.307 -21.742  11.202  0.82 38.15           O1-
ATOM    960  N   HIS G 165       4.836 -18.362  12.724  1.00 21.13           N  
ATOM    961  CA  HIS G 165       5.751 -17.210  12.817  1.00 19.54           C  
ATOM    962  C   HIS G 165       7.074 -17.371  12.146  1.00 20.07           C  
ATOM    963  O   HIS G 165       7.941 -16.510  12.282  1.00 19.49           O  
ATOM    964  CB  HIS G 165       5.851 -16.768  14.246  1.00 20.05           C  
ATOM    965  CG  HIS G 165       4.542 -16.245  14.726  1.00 24.08           C  
ATOM    966  CD2 HIS G 165       3.987 -15.019  14.613  1.00 24.94           C  
ATOM    967  ND1 HIS G 165       3.566 -17.063  15.246  1.00 27.70           N  
ATOM    968  CE1 HIS G 165       2.480 -16.362  15.470  1.00 24.88           C  
ATOM    969  NE2 HIS G 165       2.722 -15.108  15.129  1.00 29.17           N  
ATOM    970  N   GLY G 166       7.188 -18.397  11.326  1.00 18.10           N  
ATOM    971  CA  GLY G 166       8.416 -18.690  10.608  1.00 19.89           C  
ATOM    972  C   GLY G 166       9.605 -19.157  11.434  1.00 17.40           C  
ATOM    973  O   GLY G 166      10.713 -19.039  11.005  1.00 17.08           O  
ATOM    974  N   THR G 167       9.357 -19.665  12.641  1.00 16.91           N  
ATOM    975  CA  THR G 167      10.443 -19.967  13.540  1.00 15.94           C  
ATOM    976  C   THR G 167      11.478 -20.951  12.909  1.00 17.40           C  
ATOM    977  O   THR G 167      12.690 -20.769  13.054  1.00 18.43           O  
ATOM    978  CB  THR G 167       9.897 -20.496  14.864  1.00 16.35           C  
ATOM    979  CG2 THR G 167      10.998 -20.993  15.818  1.00 16.38           C  
ATOM    980  OG1 THR G 167       9.137 -19.484  15.536  1.00 16.56           O  
ATOM    981  N   GLY G 168      11.002 -21.996  12.240  1.00 20.14           N  
ATOM    982  CA  GLY G 168      11.892 -23.000  11.610  1.00 20.44           C  
ATOM    983  C   GLY G 168      12.580 -22.462  10.386  1.00 19.67           C  
ATOM    984  O   GLY G 168      13.749 -22.732  10.169  1.00 20.96           O  
ATOM    985  N   GLY G 169      11.863 -21.638   9.597  1.00 20.31           N  
ATOM    986  CA  GLY G 169      12.444 -20.940   8.457  1.00 19.81           C  
ATOM    987  C   GLY G 169      13.564 -19.976   8.777  1.00 17.78           C  
ATOM    988  O   GLY G 169      14.617 -20.002   8.153  1.00 16.42           O  
ATOM    989  N   ILE G 170      13.325 -19.099   9.755  1.00 18.33           N  
ATOM    990  CA  ILE G 170      14.337 -18.151  10.191  1.00 18.66           C  
ATOM    991  C   ILE G 170      15.557 -18.923  10.768  1.00 19.55           C  
ATOM    992  O   ILE G 170      16.697 -18.621  10.487  1.00 16.54           O  
ATOM    993  CB  ILE G 170      13.729 -17.221  11.268  1.00 17.62           C  
ATOM    994  CG1 ILE G 170      12.713 -16.234  10.652  1.00 20.32           C  
ATOM    995  CG2 ILE G 170      14.814 -16.380  11.985  1.00 17.04           C  
ATOM    996  CD1 ILE G 170      11.797 -15.582  11.692  1.00 20.23           C  
ATOM    997  N   ARG G 171      15.286 -19.922  11.613  1.00 20.40           N  
ATOM    998  CA  ARG G 171      16.356 -20.654  12.243  1.00 21.19           C  
ATOM    999  C   ARG G 171      17.234 -21.228  11.155  1.00 21.91           C  
ATOM   1000  O   ARG G 171      18.463 -21.198  11.255  1.00 22.30           O  
ATOM   1001  CB  ARG G 171      15.799 -21.793  13.155  1.00 26.72           C  
ATOM   1002  CG  ARG G 171      16.925 -22.642  13.796  1.00 32.18           C  
ATOM   1003  CD  ARG G 171      16.505 -23.500  15.015  1.00 43.28           C  
ATOM   1004  NE  ARG G 171      15.229 -24.196  14.848  1.00 48.44           N  
ATOM   1005  CZ  ARG G 171      14.114 -24.009  15.570  1.00 50.93           C  
ATOM   1006  NH1 ARG G 171      14.035 -23.140  16.581  1.00 54.55           N1+
ATOM   1007  NH2 ARG G 171      13.043 -24.725  15.281  1.00 51.83           N  
ATOM   1008  N   ASN G 172      16.616 -21.765  10.113  1.00 20.16           N  
ATOM   1009  CA  ASN G 172      17.369 -22.414   9.074  1.00 23.66           C  
ATOM   1010  C   ASN G 172      17.933 -21.586   7.962  1.00 23.33           C  
ATOM   1011  O   ASN G 172      18.708 -22.135   7.155  1.00 22.08           O  
ATOM   1012  CB  ASN G 172      16.595 -23.597   8.532  1.00 27.10           C  
ATOM   1013  CG  ASN G 172      16.534 -24.704   9.548  1.00 30.24           C  
ATOM   1014  ND2 ASN G 172      15.469 -24.770  10.267  1.00 33.71           N  
ATOM   1015  OD1 ASN G 172      17.497 -25.395   9.762  1.00 34.37           O  
ATOM   1016  N   GLY G 173      17.646 -20.272   7.925  1.00 21.93           N  
ATOM   1017  CA  GLY G 173      18.372 -19.368   7.025  1.00 21.15           C  
ATOM   1018  C   GLY G 173      17.563 -18.477   6.099  1.00 21.57           C  
ATOM   1019  O   GLY G 173      18.136 -17.711   5.327  1.00 21.77           O  
ATOM   1020  N   LEU G 174      16.238 -18.541   6.201  1.00 20.07           N  
ATOM   1021  CA  LEU G 174      15.348 -17.758   5.377  1.00 19.08           C  
ATOM   1022  C   LEU G 174      15.141 -16.332   5.837  1.00 17.31           C  
ATOM   1023  O   LEU G 174      14.104 -15.965   6.367  1.00 18.91           O  
ATOM   1024  CB  LEU G 174      14.014 -18.490   5.255  1.00 20.06           C  
ATOM   1025  CG  LEU G 174      14.091 -19.797   4.438  1.00 23.54           C  
ATOM   1026  CD1 LEU G 174      12.773 -20.555   4.410  1.00 25.20           C  
ATOM   1027  CD2 LEU G 174      14.540 -19.520   3.016  1.00 25.74           C  
ATOM   1028  N   TYR G 175      16.160 -15.536   5.585  1.00 17.97           N  
ATOM   1029  CA  TYR G 175      16.160 -14.140   5.897  1.00 17.56           C  
ATOM   1030  C   TYR G 175      17.130 -13.465   4.992  1.00 18.46           C  
ATOM   1031  O   TYR G 175      18.122 -14.079   4.557  1.00 18.54           O  
ATOM   1032  CB  TYR G 175      16.564 -13.939   7.346  1.00 16.99           C  
ATOM   1033  CG  TYR G 175      17.887 -14.601   7.794  1.00 17.07           C  
ATOM   1034  CD1 TYR G 175      19.129 -13.993   7.558  1.00 18.08           C  
ATOM   1035  CD2 TYR G 175      17.892 -15.774   8.547  1.00 15.72           C  
ATOM   1036  CE1 TYR G 175      20.312 -14.583   7.985  1.00 17.76           C  
ATOM   1037  CE2 TYR G 175      19.088 -16.341   8.984  1.00 16.57           C  
ATOM   1038  CZ  TYR G 175      20.277 -15.732   8.711  1.00 17.99           C  
ATOM   1039  OH  TYR G 175      21.465 -16.291   9.152  1.00 18.33           O  
ATOM   1040  N   GLY G 176      16.880 -12.187   4.745  1.00 18.70           N  
ATOM   1041  CA  GLY G 176      17.810 -11.375   3.997  1.00 18.99           C  
ATOM   1042  C   GLY G 176      17.533  -9.911   4.189  1.00 21.66           C  
ATOM   1043  O   GLY G 176      16.494  -9.542   4.770  1.00 22.42           O  
ATOM   1044  N   PRO G 177      18.460  -9.052   3.722  1.00 19.70           N  
ATOM   1045  CA  PRO G 177      18.428  -7.618   3.919  1.00 20.57           C  
ATOM   1046  C   PRO G 177      17.737  -6.805   2.801  1.00 22.12           C  
ATOM   1047  O   PRO G 177      17.828  -7.165   1.615  1.00 20.75           O  
ATOM   1048  CB  PRO G 177      19.890  -7.267   3.965  1.00 22.07           C  
ATOM   1049  CG  PRO G 177      20.543  -8.266   3.013  1.00 21.13           C  
ATOM   1050  CD  PRO G 177      19.734  -9.503   3.146  1.00 21.61           C  
ATOM   1051  N   VAL G 178      17.020  -5.762   3.228  1.00 23.53           N  
ATOM   1052  CA  VAL G 178      16.402  -4.777   2.315  1.00 23.15           C  
ATOM   1053  C   VAL G 178      16.868  -3.412   2.735  1.00 24.39           C  
ATOM   1054  O   VAL G 178      16.736  -3.056   3.897  1.00 25.31           O  
ATOM   1055  CB  VAL G 178      14.857  -4.763   2.364  1.00 25.96           C  
ATOM   1056  CG1 VAL G 178      14.310  -3.972   1.194  1.00 25.79           C  
ATOM   1057  CG2 VAL G 178      14.282  -6.143   2.276  1.00 25.00           C  
ATOM   1058  N   ILE G 179      17.418  -2.637   1.793  1.00 24.62           N  
ATOM   1059  CA  ILE G 179      17.742  -1.262   2.061  1.00 23.62           C  
ATOM   1060  C   ILE G 179      16.850  -0.389   1.208  1.00 24.07           C  
ATOM   1061  O   ILE G 179      16.832  -0.558  -0.005  1.00 25.42           O  
ATOM   1062  CB  ILE G 179      19.200  -0.975   1.667  1.00 23.87           C  
ATOM   1063  CG1 ILE G 179      20.140  -1.794   2.541  1.00 23.10           C  
ATOM   1064  CG2 ILE G 179      19.499   0.505   1.730  1.00 26.44           C  
ATOM   1065  CD1 ILE G 179      21.604  -1.548   2.249  1.00 24.10           C  
ATOM   1066  N   VAL G 180      16.160   0.560   1.835  1.00 26.57           N  
ATOM   1067  CA  VAL G 180      15.425   1.557   1.110  1.00 25.76           C  
ATOM   1068  C   VAL G 180      16.129   2.897   1.311  1.00 26.67           C  
ATOM   1069  O   VAL G 180      16.168   3.402   2.416  1.00 25.72           O  
ATOM   1070  CB  VAL G 180      13.953   1.622   1.544  1.00 26.57           C  
ATOM   1071  CG1 VAL G 180      13.268   2.732   0.762  1.00 29.16           C  
ATOM   1072  CG2 VAL G 180      13.229   0.298   1.290  1.00 24.84           C  
ATOM   1073  N   ARG G 181      16.640   3.497   0.226  1.00 29.65           N  
ATOM   1074  CA  ARG G 181      17.348   4.770   0.338  1.00 27.90           C  
ATOM   1075  C   ARG G 181      16.456   5.969   0.065  1.00 26.92           C  
ATOM   1076  O   ARG G 181      15.487   5.899  -0.735  1.00 25.27           O  
ATOM   1077  CB  ARG G 181      18.565   4.798  -0.590  1.00 28.21           C  
ATOM   1078  CG  ARG G 181      19.346   3.478  -0.607  1.00 28.35           C  
ATOM   1079  CD  ARG G 181      20.757   3.700  -1.046  1.00 28.22           C  
ATOM   1080  NE  ARG G 181      21.569   2.495  -0.965  1.00 27.93           N  
ATOM   1081  CZ  ARG G 181      22.357   2.147   0.053  1.00 25.33           C  
ATOM   1082  NH1 ARG G 181      22.441   2.836   1.175  1.00 22.71           N1+
ATOM   1083  NH2 ARG G 181      23.040   1.050  -0.055  1.00 23.68           N  
ATOM   1084  N   ARG G 182      16.806   7.054   0.759  1.00 27.44           N  
ATOM   1085  CA  ARG G 182      16.187   8.350   0.579  1.00 27.26           C  
ATOM   1086  C   ARG G 182      17.044   9.194  -0.407  1.00 30.62           C  
ATOM   1087  O   ARG G 182      18.277   9.214  -0.349  1.00 27.55           O  
ATOM   1088  CB  ARG G 182      16.117   9.057   1.917  1.00 26.01           C  
ATOM   1089  CG  ARG G 182      15.646  10.535   1.828  1.00 27.25           C  
ATOM   1090  CD  ARG G 182      14.997  11.022   3.118  1.00 27.32           C  
ATOM   1091  NE  ARG G 182      13.902  10.119   3.446  1.00 30.34           N  
ATOM   1092  CZ  ARG G 182      13.525   9.735   4.678  1.00 27.91           C  
ATOM   1093  NH1 ARG G 182      14.130  10.186   5.744  1.00 29.41           N1+
ATOM   1094  NH2 ARG G 182      12.529   8.858   4.831  1.00 27.39           N  
ATOM   1095  N   LYS G 183      16.363   9.900  -1.289  1.00 31.00           N  
ATOM   1096  CA  LYS G 183      16.992  10.832  -2.200  1.00 31.21           C  
ATOM   1097  C   LYS G 183      18.046  11.605  -1.496  1.00 26.61           C  
ATOM   1098  O   LYS G 183      17.788  12.207  -0.453  1.00 26.32           O  
ATOM   1099  CB  LYS G 183      15.942  11.792  -2.733  1.00 33.09           C  
ATOM   1100  CG  LYS G 183      16.456  12.697  -3.834  1.00 40.09           C  
ATOM   1101  CD  LYS G 183      15.281  13.429  -4.505  1.00 46.47           C  
ATOM   1102  CE  LYS G 183      15.731  14.264  -5.711  1.00 53.00           C  
ATOM   1103  NZ  LYS G 183      16.812  15.224  -5.337  1.00 56.14           N1+
ATOM   1104  N   GLY G 184      19.261  11.586  -2.042  1.00 27.46           N  
ATOM   1105  CA  GLY G 184      20.355  12.329  -1.427  1.00 25.89           C  
ATOM   1106  C   GLY G 184      21.233  11.570  -0.438  1.00 29.27           C  
ATOM   1107  O   GLY G 184      22.242  12.115   0.026  1.00 29.16           O  
ATOM   1108  N   ASP G 185      20.871  10.331  -0.077  1.00 27.11           N  
ATOM   1109  CA  ASP G 185      21.704   9.564   0.850  1.00 25.79           C  
ATOM   1110  C   ASP G 185      23.012   9.251   0.154  1.00 27.61           C  
ATOM   1111  O   ASP G 185      23.019   8.861  -1.042  1.00 26.70           O  
ATOM   1112  CB  ASP G 185      21.079   8.193   1.154  1.00 28.28           C  
ATOM   1113  CG  ASP G 185      19.929   8.240   2.150  1.00 26.52           C  
ATOM   1114  OD1 ASP G 185      19.669   9.277   2.755  1.00 24.77           O  
ATOM   1115  OD2 ASP G 185      19.255   7.187   2.287  1.00 27.75           O1-
ATOM   1116  N   VAL G 186      24.094   9.293   0.924  1.00 27.78           N  
ATOM   1117  CA  VAL G 186      25.425   8.976   0.433  1.00 29.98           C  
ATOM   1118  C   VAL G 186      25.509   7.492   0.211  1.00 30.38           C  
ATOM   1119  O   VAL G 186      25.080   6.757   1.043  1.00 33.87           O  
ATOM   1120  CB  VAL G 186      26.482   9.346   1.463  1.00 33.37           C  
ATOM   1121  CG1 VAL G 186      27.904   8.985   0.974  1.00 35.72           C  
ATOM   1122  CG2 VAL G 186      26.360  10.824   1.850  1.00 37.16           C  
ATOM   1123  N   LEU G 187      26.082   7.064  -0.914  1.00 31.70           N  
ATOM   1124  CA  LEU G 187      26.233   5.649  -1.242  1.00 32.21           C  
ATOM   1125  C   LEU G 187      27.605   5.151  -0.809  1.00 30.27           C  
ATOM   1126  O   LEU G 187      28.546   5.947  -0.675  1.00 27.24           O  
ATOM   1127  CB  LEU G 187      26.013   5.389  -2.730  1.00 34.44           C  
ATOM   1128  CG  LEU G 187      24.668   5.893  -3.329  1.00 37.54           C  
ATOM   1129  CD1 LEU G 187      24.443   5.465  -4.796  1.00 38.79           C  
ATOM   1130  CD2 LEU G 187      23.458   5.463  -2.544  1.00 33.49           C  
ATOM   1131  N   PRO G 188      27.696   3.847  -0.481  1.00 30.84           N  
ATOM   1132  CA  PRO G 188      28.929   3.253   0.044  1.00 29.38           C  
ATOM   1133  C   PRO G 188      29.758   2.668  -1.078  1.00 28.21           C  
ATOM   1134  O   PRO G 188      29.239   2.445  -2.141  1.00 28.21           O  
ATOM   1135  CB  PRO G 188      28.402   2.122   0.957  1.00 29.36           C  
ATOM   1136  CG  PRO G 188      27.185   1.642   0.219  1.00 29.44           C  
ATOM   1137  CD  PRO G 188      26.549   2.931  -0.312  1.00 29.40           C  
ATOM   1138  N   ASP G 189      31.039   2.451  -0.833  1.00 26.84           N  
ATOM   1139  CA  ASP G 189      31.863   1.637  -1.706  1.00 27.37           C  
ATOM   1140  C   ASP G 189      31.502   0.176  -1.647  1.00 27.89           C  
ATOM   1141  O   ASP G 189      31.724  -0.550  -2.595  1.00 28.67           O  
ATOM   1142  CB  ASP G 189      33.350   1.806  -1.340  1.00 28.62           C  
ATOM   1143  CG  ASP G 189      33.822   3.234  -1.482  1.00 29.41           C  
ATOM   1144  OD1 ASP G 189      33.452   3.848  -2.488  1.00 30.60           O  
ATOM   1145  OD2 ASP G 189      34.551   3.740  -0.597  1.00 27.14           O1-
ATOM   1146  N   ALA G 190      30.983  -0.304  -0.512  1.00 26.51           N  
ATOM   1147  CA  ALA G 190      30.575  -1.711  -0.415  1.00 23.12           C  
ATOM   1148  C   ALA G 190      29.546  -1.853   0.728  1.00 23.14           C  
ATOM   1149  O   ALA G 190      29.548  -1.071   1.634  1.00 21.81           O  
ATOM   1150  CB  ALA G 190      31.809  -2.558  -0.113  1.00 24.64           C  
ATOM   1151  N   THR G 191      28.760  -2.912   0.716  1.00 23.63           N  
ATOM   1152  CA  THR G 191      27.763  -3.187   1.745  1.00 24.09           C  
ATOM   1153  C   THR G 191      27.927  -4.649   2.192  1.00 22.05           C  
ATOM   1154  O   THR G 191      28.061  -5.546   1.350  1.00 21.85           O  
ATOM   1155  CB  THR G 191      26.363  -2.967   1.151  1.00 24.19           C  
ATOM   1156  CG2 THR G 191      25.237  -3.562   2.076  1.00 22.91           C  
ATOM   1157  OG1 THR G 191      26.181  -1.556   0.954  1.00 27.02           O  
ATOM   1158  N   HIS G 192      28.048  -4.865   3.488  1.00 20.51           N  
ATOM   1159  CA  HIS G 192      28.100  -6.239   4.063  1.00 19.12           C  
ATOM   1160  C   HIS G 192      26.978  -6.444   5.063  1.00 20.09           C  
ATOM   1161  O   HIS G 192      26.671  -5.535   5.880  1.00 20.88           O  
ATOM   1162  CB  HIS G 192      29.388  -6.413   4.802  1.00 20.74           C  
ATOM   1163  CG  HIS G 192      30.592  -6.009   3.999  1.00 24.55           C  
ATOM   1164  CD2 HIS G 192      31.378  -4.909   4.069  1.00 23.62           C  
ATOM   1165  ND1 HIS G 192      31.074  -6.762   2.953  1.00 25.80           N  
ATOM   1166  CE1 HIS G 192      32.121  -6.151   2.419  1.00 24.44           C  
ATOM   1167  NE2 HIS G 192      32.323  -5.030   3.077  1.00 23.32           N  
ATOM   1168  N   THR G 193      26.381  -7.613   5.037  1.00 18.47           N  
ATOM   1169  CA  THR G 193      25.300  -7.945   5.930  1.00 20.68           C  
ATOM   1170  C   THR G 193      25.716  -8.902   7.031  1.00 18.60           C  
ATOM   1171  O   THR G 193      26.297  -9.906   6.771  1.00 17.42           O  
ATOM   1172  CB  THR G 193      24.125  -8.438   5.127  1.00 20.98           C  
ATOM   1173  CG2 THR G 193      22.957  -8.827   6.011  1.00 22.08           C  
ATOM   1174  OG1 THR G 193      23.727  -7.348   4.299  1.00 22.48           O  
ATOM   1175  N   ILE G 194      25.424  -8.514   8.272  1.00 17.39           N  
ATOM   1176  CA  ILE G 194      25.766  -9.266   9.470  1.00 17.12           C  
ATOM   1177  C   ILE G 194      24.466  -9.562  10.205  1.00 17.76           C  
ATOM   1178  O   ILE G 194      23.824  -8.656  10.717  1.00 18.68           O  
ATOM   1179  CB  ILE G 194      26.743  -8.472  10.371  1.00 20.05           C  
ATOM   1180  CG1 ILE G 194      28.090  -8.272   9.670  1.00 21.79           C  
ATOM   1181  CG2 ILE G 194      27.014  -9.223  11.672  1.00 20.60           C  
ATOM   1182  CD1 ILE G 194      28.984  -7.282  10.355  1.00 22.93           C  
ATOM   1183  N   VAL G 195      24.101 -10.849  10.287  1.00 17.22           N  
ATOM   1184  CA  VAL G 195      22.870 -11.293  10.916  1.00 17.81           C  
ATOM   1185  C   VAL G 195      23.236 -12.172  12.142  1.00 17.33           C  
ATOM   1186  O   VAL G 195      23.905 -13.243  12.034  1.00 17.78           O  
ATOM   1187  CB  VAL G 195      21.977 -12.083   9.969  1.00 17.97           C  
ATOM   1188  CG1 VAL G 195      20.677 -12.463  10.650  1.00 18.48           C  
ATOM   1189  CG2 VAL G 195      21.644 -11.295   8.682  1.00 18.70           C  
ATOM   1190  N   PHE G 196      22.895 -11.674  13.312  1.00 17.45           N  
ATOM   1191  CA  PHE G 196      23.004 -12.484  14.545  1.00 15.66           C  
ATOM   1192  C   PHE G 196      21.721 -13.295  14.605  1.00 15.34           C  
ATOM   1193  O   PHE G 196      20.669 -12.753  14.977  1.00 15.27           O  
ATOM   1194  CB  PHE G 196      23.094 -11.590  15.753  1.00 17.60           C  
ATOM   1195  CG  PHE G 196      24.415 -10.932  15.954  1.00 18.13           C  
ATOM   1196  CD1 PHE G 196      25.502 -11.178  15.113  1.00 17.01           C  
ATOM   1197  CD2 PHE G 196      24.561 -10.020  17.026  1.00 17.83           C  
ATOM   1198  CE1 PHE G 196      26.716 -10.538  15.329  1.00 18.18           C  
ATOM   1199  CE2 PHE G 196      25.787  -9.405  17.255  1.00 19.45           C  
ATOM   1200  CZ  PHE G 196      26.879  -9.687  16.432  1.00 17.47           C  
ATOM   1201  N   ASN G 197      21.801 -14.592  14.239  1.00 17.26           N  
ATOM   1202  CA  ASN G 197      20.693 -15.514  14.283  1.00 17.11           C  
ATOM   1203  C   ASN G 197      20.931 -16.522  15.397  1.00 17.74           C  
ATOM   1204  O   ASN G 197      21.803 -17.396  15.288  1.00 17.13           O  
ATOM   1205  CB  ASN G 197      20.457 -16.220  12.929  1.00 18.90           C  
ATOM   1206  CG  ASN G 197      19.159 -17.037  12.910  1.00 18.08           C  
ATOM   1207  ND2 ASN G 197      19.115 -18.073  12.087  1.00 19.31           N  
ATOM   1208  OD1 ASN G 197      18.233 -16.770  13.656  1.00 20.65           O  
ATOM   1209  N   ASP G 198      20.195 -16.345  16.504  1.00 15.84           N  
ATOM   1210  CA  ASP G 198      20.425 -17.076  17.724  1.00 16.66           C  
ATOM   1211  C   ASP G 198      21.883 -16.852  18.090  1.00 18.58           C  
ATOM   1212  O   ASP G 198      22.343 -15.711  18.057  1.00 21.57           O  
ATOM   1213  CB  ASP G 198      20.027 -18.581  17.571  1.00 16.77           C  
ATOM   1214  CG  ASP G 198      18.538 -18.773  17.501  1.00 17.70           C  
ATOM   1215  OD1 ASP G 198      17.810 -18.010  18.198  1.00 16.77           O  
ATOM   1216  OD2 ASP G 198      18.089 -19.648  16.737  1.00 18.34           O1-
ATOM   1217  N   MET G 199      22.666 -17.912  18.249  1.00 18.96           N  
ATOM   1218  CA  MET G 199      24.085 -17.772  18.607  1.00 21.48           C  
ATOM   1219  C   MET G 199      25.069 -17.887  17.427  1.00 19.16           C  
ATOM   1220  O   MET G 199      26.230 -18.234  17.631  1.00 19.33           O  
ATOM   1221  CB  MET G 199      24.436 -18.891  19.572  1.00 25.96           C  
ATOM   1222  CG  MET G 199      23.547 -18.921  20.756  1.00 33.20           C  
ATOM   1223  SD  MET G 199      24.139 -17.641  21.818  1.00 38.50           S  
ATOM   1224  CE  MET G 199      25.653 -18.405  22.480  1.00 38.34           C  
ATOM   1225  N   THR G 200      24.623 -17.631  16.208  1.00 18.25           N  
ATOM   1226  CA  THR G 200      25.454 -17.771  15.036  1.00 18.31           C  
ATOM   1227  C   THR G 200      25.469 -16.409  14.311  1.00 19.10           C  
ATOM   1228  O   THR G 200      24.557 -15.547  14.492  1.00 18.92           O  
ATOM   1229  CB  THR G 200      24.871 -18.781  14.036  1.00 20.64           C  
ATOM   1230  CG2 THR G 200      24.564 -20.107  14.682  1.00 21.02           C  
ATOM   1231  OG1 THR G 200      23.671 -18.227  13.432  1.00 19.46           O  
ATOM   1232  N   ILE G 201      26.479 -16.206  13.503  1.00 17.70           N  
ATOM   1233  CA  ILE G 201      26.472 -15.069  12.614  1.00 17.88           C  
ATOM   1234  C   ILE G 201      26.227 -15.661  11.244  1.00 19.15           C  
ATOM   1235  O   ILE G 201      27.022 -16.488  10.780  1.00 20.22           O  
ATOM   1236  CB  ILE G 201      27.749 -14.207  12.627  1.00 17.69           C  
ATOM   1237  CG1 ILE G 201      28.171 -13.771  14.052  1.00 18.73           C  
ATOM   1238  CG2 ILE G 201      27.532 -13.058  11.629  1.00 16.42           C  
ATOM   1239  CD1 ILE G 201      29.560 -13.196  14.170  1.00 19.95           C  
ATOM   1240  N   ASN G 202      25.114 -15.258  10.596  1.00 19.58           N  
ATOM   1241  CA  ASN G 202      24.737 -15.751   9.224  1.00 19.89           C  
ATOM   1242  C   ASN G 202      24.669 -17.271   9.116  1.00 22.39           C  
ATOM   1243  O   ASN G 202      25.026 -17.870   8.109  1.00 17.95           O  
ATOM   1244  CB  ASN G 202      25.711 -15.147   8.213  1.00 20.20           C  
ATOM   1245  CG  ASN G 202      25.619 -13.638   8.163  1.00 20.15           C  
ATOM   1246  ND2 ASN G 202      26.533 -13.018   7.423  1.00 19.04           N  
ATOM   1247  OD1 ASN G 202      24.701 -13.026   8.739  1.00 19.01           O  
ATOM   1248  N   ASN G 203      24.219 -17.896  10.208  1.00 21.98           N  
ATOM   1249  CA  ASN G 203      24.151 -19.340  10.343  1.00 22.25           C  
ATOM   1250  C   ASN G 203      25.451 -20.076  10.130  1.00 22.82           C  
ATOM   1251  O   ASN G 203      25.419 -21.243   9.798  1.00 22.84           O  
ATOM   1252  CB  ASN G 203      23.117 -19.955   9.397  1.00 22.45           C  
ATOM   1253  CG  ASN G 203      21.712 -19.706   9.829  1.00 23.42           C  
ATOM   1254  ND2 ASN G 203      20.915 -20.751   9.823  1.00 21.58           N  
ATOM   1255  OD1 ASN G 203      21.343 -18.585  10.205  1.00 22.94           O  
ATOM   1256  N   ARG G 204      26.577 -19.418  10.319  1.00 21.61           N  
ATOM   1257  CA  ARG G 204      27.864 -20.070  10.164  1.00 23.48           C  
ATOM   1258  C   ARG G 204      28.271 -20.777  11.456  1.00 24.13           C  
ATOM   1259  O   ARG G 204      27.828 -20.408  12.560  1.00 21.48           O  
ATOM   1260  CB  ARG G 204      28.914 -19.043   9.782  1.00 25.18           C  
ATOM   1261  CG  ARG G 204      28.716 -18.519   8.355  1.00 26.84           C  
ATOM   1262  CD  ARG G 204      29.598 -17.298   8.206  1.00 28.91           C  
ATOM   1263  NE  ARG G 204      30.982 -17.715   8.054  1.00 30.87           N  
ATOM   1264  CZ  ARG G 204      31.622 -17.766   6.890  1.00 30.88           C  
ATOM   1265  NH1 ARG G 204      31.012 -17.392   5.785  1.00 32.47           N1+
ATOM   1266  NH2 ARG G 204      32.884 -18.159   6.830  1.00 28.55           N  
ATOM   1267  N   PRO G 205      29.123 -21.798  11.328  1.00 22.64           N  
ATOM   1268  CA  PRO G 205      29.702 -22.418  12.516  1.00 21.29           C  
ATOM   1269  C   PRO G 205      30.378 -21.394  13.366  1.00 20.86           C  
ATOM   1270  O   PRO G 205      30.893 -20.368  12.846  1.00 21.73           O  
ATOM   1271  CB  PRO G 205      30.802 -23.339  11.945  1.00 23.33           C  
ATOM   1272  CG  PRO G 205      30.446 -23.531  10.476  1.00 23.08           C  
ATOM   1273  CD  PRO G 205      29.645 -22.349  10.044  1.00 23.52           C  
ATOM   1274  N   ALA G 206      30.368 -21.649  14.671  1.00 21.67           N  
ATOM   1275  CA  ALA G 206      31.117 -20.862  15.654  1.00 20.18           C  
ATOM   1276  C   ALA G 206      32.562 -20.565  15.201  1.00 21.18           C  
ATOM   1277  O   ALA G 206      33.255 -21.449  14.687  1.00 18.59           O  
ATOM   1278  CB  ALA G 206      31.142 -21.619  16.979  1.00 21.77           C  
ATOM   1279  N   HIS G 207      33.026 -19.345  15.455  1.00 20.15           N  
ATOM   1280  CA  HIS G 207      34.425 -19.009  15.247  1.00 24.60           C  
ATOM   1281  C   HIS G 207      34.851 -19.093  13.766  1.00 24.92           C  
ATOM   1282  O   HIS G 207      35.996 -19.406  13.458  1.00 22.57           O  
ATOM   1283  CB  HIS G 207      35.345 -19.881  16.142  1.00 26.91           C  
ATOM   1284  CG  HIS G 207      35.293 -19.513  17.586  1.00 26.96           C  
ATOM   1285  CD2 HIS G 207      35.602 -18.358  18.220  1.00 29.78           C  
ATOM   1286  ND1 HIS G 207      34.764 -20.343  18.543  1.00 30.52           N  
ATOM   1287  CE1 HIS G 207      34.798 -19.743  19.718  1.00 28.82           C  
ATOM   1288  NE2 HIS G 207      35.315 -18.542  19.549  1.00 28.45           N  
ATOM   1289  N   THR G 208      33.926 -18.804  12.854  1.00 25.93           N  
ATOM   1290  CA  THR G 208      34.211 -18.758  11.445  1.00 26.11           C  
ATOM   1291  C   THR G 208      33.861 -17.410  10.877  1.00 26.22           C  
ATOM   1292  O   THR G 208      33.693 -17.299   9.680  1.00 30.03           O  
ATOM   1293  CB  THR G 208      33.463 -19.856  10.635  1.00 24.74           C  
ATOM   1294  CG2 THR G 208      33.843 -21.264  11.157  1.00 26.02           C  
ATOM   1295  OG1 THR G 208      32.040 -19.595  10.634  1.00 24.17           O  
ATOM   1296  N   GLY G 209      33.794 -16.366  11.688  1.00 24.25           N  
ATOM   1297  CA  GLY G 209      33.502 -15.075  11.102  1.00 25.84           C  
ATOM   1298  C   GLY G 209      32.021 -14.866  10.835  1.00 23.42           C  
ATOM   1299  O   GLY G 209      31.198 -15.284  11.631  1.00 24.44           O  
ATOM   1300  N   PRO G 210      31.641 -14.259   9.719  1.00 26.78           N  
ATOM   1301  CA  PRO G 210      32.508 -13.948   8.543  1.00 25.54           C  
ATOM   1302  C   PRO G 210      33.467 -12.781   8.693  1.00 25.50           C  
ATOM   1303  O   PRO G 210      33.271 -11.906   9.551  1.00 23.20           O  
ATOM   1304  CB  PRO G 210      31.471 -13.602   7.457  1.00 24.80           C  
ATOM   1305  CG  PRO G 210      30.300 -13.098   8.203  1.00 26.13           C  
ATOM   1306  CD  PRO G 210      30.247 -13.882   9.478  1.00 26.42           C  
ATOM   1307  N   ASN G 211      34.513 -12.776   7.865  1.00 22.31           N  
ATOM   1308  CA  ASN G 211      35.361 -11.619   7.762  1.00 22.60           C  
ATOM   1309  C   ASN G 211      35.074 -10.795   6.494  1.00 24.09           C  
ATOM   1310  O   ASN G 211      34.573 -11.300   5.540  1.00 27.30           O  
ATOM   1311  CB  ASN G 211      36.839 -12.006   7.805  1.00 22.01           C  
ATOM   1312  CG  ASN G 211      37.193 -12.842   9.025  1.00 24.21           C  
ATOM   1313  ND2 ASN G 211      38.143 -13.712   8.836  1.00 24.85           N  
ATOM   1314  OD1 ASN G 211      36.660 -12.682  10.116  1.00 23.67           O  
ATOM   1315  N   PHE G 212      35.356  -9.507   6.529  1.00 23.04           N  
ATOM   1316  CA  PHE G 212      35.061  -8.607   5.415  1.00 25.72           C  
ATOM   1317  C   PHE G 212      36.312  -7.766   5.253  1.00 24.80           C  
ATOM   1318  O   PHE G 212      36.903  -7.372   6.261  1.00 23.55           O  
ATOM   1319  CB  PHE G 212      33.907  -7.670   5.773  1.00 28.43           C  
ATOM   1320  CG  PHE G 212      32.674  -8.380   6.137  1.00 31.40           C  
ATOM   1321  CD1 PHE G 212      31.902  -8.979   5.147  1.00 33.09           C  
ATOM   1322  CD2 PHE G 212      32.302  -8.523   7.467  1.00 32.21           C  
ATOM   1323  CE1 PHE G 212      30.748  -9.690   5.451  1.00 34.14           C  
ATOM   1324  CE2 PHE G 212      31.151  -9.246   7.790  1.00 34.37           C  
ATOM   1325  CZ  PHE G 212      30.361  -9.813   6.778  1.00 35.27           C  
ATOM   1326  N   GLU G 213      36.660  -7.421   4.011  1.00 23.81           N  
ATOM   1327  CA  GLU G 213      37.879  -6.672   3.724  1.00 26.11           C  
ATOM   1328  C   GLU G 213      37.593  -5.270   3.223  1.00 24.09           C  
ATOM   1329  O   GLU G 213      36.651  -5.101   2.480  1.00 24.85           O  
ATOM   1330  CB  GLU G 213      38.658  -7.384   2.595  1.00 29.63           C  
ATOM   1331  CG  GLU G 213      39.616  -8.385   3.167  1.00 34.88           C  
ATOM   1332  CD  GLU G 213      40.274  -9.177   2.081  0.48 31.36           C  
ATOM   1333  OE1 GLU G 213      40.689  -8.544   1.103  1.00 33.20           O  
ATOM   1334  OE2 GLU G 213      40.347 -10.398   2.228  0.86 28.52           O1-
ATOM   1335  N   ALA G 214      38.404  -4.286   3.600  1.00 19.68           N  
ATOM   1336  CA  ALA G 214      38.312  -2.987   2.974  1.00 23.10           C  
ATOM   1337  C   ALA G 214      39.683  -2.329   2.950  1.00 24.52           C  
ATOM   1338  O   ALA G 214      40.624  -2.839   3.542  1.00 25.54           O  
ATOM   1339  CB  ALA G 214      37.347  -2.114   3.758  1.00 21.93           C  
ATOM   1340  N   THR G 215      39.798  -1.197   2.253  1.00 23.95           N  
ATOM   1341  CA  THR G 215      41.012  -0.411   2.316  1.00 23.28           C  
ATOM   1342  C   THR G 215      40.779   0.809   3.161  1.00 21.83           C  
ATOM   1343  O   THR G 215      39.695   1.387   3.104  1.00 23.13           O  
ATOM   1344  CB  THR G 215      41.428   0.059   0.889  1.00 23.16           C  
ATOM   1345  CG2 THR G 215      42.742   0.781   0.902  1.00 24.86           C  
ATOM   1346  OG1 THR G 215      41.597  -1.083   0.072  1.00 24.18           O  
ATOM   1347  N   VAL G 216      41.811   1.277   3.874  1.00 22.50           N  
ATOM   1348  CA  VAL G 216      41.695   2.506   4.600  1.00 23.61           C  
ATOM   1349  C   VAL G 216      41.057   3.590   3.702  1.00 26.54           C  
ATOM   1350  O   VAL G 216      41.431   3.721   2.561  1.00 25.32           O  
ATOM   1351  CB  VAL G 216      43.037   2.996   5.127  1.00 26.99           C  
ATOM   1352  CG1 VAL G 216      42.832   4.360   5.759  1.00 28.27           C  
ATOM   1353  CG2 VAL G 216      43.546   2.044   6.196  1.00 27.04           C  
ATOM   1354  N   GLY G 217      40.052   4.303   4.219  1.00 28.23           N  
ATOM   1355  CA  GLY G 217      39.355   5.375   3.474  1.00 25.07           C  
ATOM   1356  C   GLY G 217      38.079   4.931   2.798  1.00 25.47           C  
ATOM   1357  O   GLY G 217      37.219   5.757   2.466  1.00 22.96           O  
ATOM   1358  N   ASP G 218      37.919   3.637   2.598  1.00 22.49           N  
ATOM   1359  CA  ASP G 218      36.705   3.102   1.982  1.00 24.76           C  
ATOM   1360  C   ASP G 218      35.494   3.425   2.830  1.00 24.05           C  
ATOM   1361  O   ASP G 218      35.591   3.458   4.078  1.00 26.90           O  
ATOM   1362  CB  ASP G 218      36.750   1.567   1.823  1.00 26.44           C  
ATOM   1363  CG  ASP G 218      37.645   1.098   0.727  1.00 27.73           C  
ATOM   1364  OD1 ASP G 218      38.174   1.905  -0.027  1.00 27.54           O  
ATOM   1365  OD2 ASP G 218      37.774  -0.134   0.604  1.00 29.47           O1-
ATOM   1366  N   ARG G 219      34.382   3.659   2.148  1.00 22.82           N  
ATOM   1367  CA  ARG G 219      33.078   3.914   2.782  1.00 23.52           C  
ATOM   1368  C   ARG G 219      32.295   2.643   2.795  1.00 22.43           C  
ATOM   1369  O   ARG G 219      31.697   2.222   1.764  1.00 24.31           O  
ATOM   1370  CB  ARG G 219      32.282   4.999   2.062  1.00 26.50           C  
ATOM   1371  CG  ARG G 219      30.969   5.349   2.724  1.00 27.78           C  
ATOM   1372  CD  ARG G 219      30.320   6.548   2.043  1.00 29.38           C  
ATOM   1373  NE  ARG G 219      30.905   7.714   2.676  1.00 30.14           N  
ATOM   1374  CZ  ARG G 219      30.463   8.267   3.800  1.00 33.48           C  
ATOM   1375  NH1 ARG G 219      29.356   7.817   4.435  1.00 32.09           N1+
ATOM   1376  NH2 ARG G 219      31.127   9.296   4.306  1.00 33.13           N  
ATOM   1377  N   VAL G 220      32.285   2.053   3.976  1.00 22.42           N  
ATOM   1378  CA  VAL G 220      31.732   0.729   4.187  1.00 23.20           C  
ATOM   1379  C   VAL G 220      30.399   0.781   4.881  1.00 22.94           C  
ATOM   1380  O   VAL G 220      30.262   1.355   5.965  1.00 20.49           O  
ATOM   1381  CB  VAL G 220      32.683  -0.111   5.039  1.00 23.44           C  
ATOM   1382  CG1 VAL G 220      32.222  -1.536   5.090  1.00 24.13           C  
ATOM   1383  CG2 VAL G 220      34.047  -0.076   4.412  1.00 24.96           C  
ATOM   1384  N   GLU G 221      29.419   0.146   4.247  1.00 25.31           N  
ATOM   1385  CA  GLU G 221      28.087   0.040   4.800  1.00 23.15           C  
ATOM   1386  C   GLU G 221      27.863  -1.324   5.429  1.00 24.16           C  
ATOM   1387  O   GLU G 221      28.134  -2.355   4.815  1.00 23.25           O  
ATOM   1388  CB  GLU G 221      27.086   0.164   3.699  1.00 23.17           C  
ATOM   1389  CG  GLU G 221      25.644   0.065   4.149  1.00 22.76           C  
ATOM   1390  CD  GLU G 221      24.715   0.614   3.094  1.00 23.03           C  
ATOM   1391  OE1 GLU G 221      24.749   0.093   1.984  1.00 23.43           O  
ATOM   1392  OE2 GLU G 221      23.994   1.565   3.341  1.00 23.46           O1-
ATOM   1393  N   ILE G 222      27.329  -1.319   6.634  1.00 23.19           N  
ATOM   1394  CA  ILE G 222      26.991  -2.564   7.357  1.00 22.96           C  
ATOM   1395  C   ILE G 222      25.504  -2.564   7.607  1.00 22.76           C  
ATOM   1396  O   ILE G 222      24.967  -1.594   8.136  1.00 19.19           O  
ATOM   1397  CB  ILE G 222      27.718  -2.616   8.742  1.00 24.23           C  
ATOM   1398  CG1 ILE G 222      29.247  -2.554   8.590  1.00 24.43           C  
ATOM   1399  CG2 ILE G 222      27.239  -3.796   9.597  1.00 22.53           C  
ATOM   1400  CD1 ILE G 222      29.869  -3.727   7.884  1.00 26.67           C  
ATOM   1401  N   VAL G 223      24.837  -3.615   7.161  1.00 19.96           N  
ATOM   1402  CA  VAL G 223      23.464  -3.899   7.552  1.00 20.55           C  
ATOM   1403  C   VAL G 223      23.429  -5.018   8.631  1.00 21.01           C  
ATOM   1404  O   VAL G 223      24.007  -6.135   8.468  1.00 19.71           O  
ATOM   1405  CB  VAL G 223      22.642  -4.388   6.356  1.00 21.00           C  
ATOM   1406  CG1 VAL G 223      21.174  -4.550   6.765  1.00 20.64           C  
ATOM   1407  CG2 VAL G 223      22.785  -3.425   5.164  1.00 23.30           C  
ATOM   1408  N   MET G 224      22.751  -4.726   9.727  1.00 19.05           N  
ATOM   1409  CA  MET G 224      22.880  -5.556  10.906  1.00 18.25           C  
ATOM   1410  C   MET G 224      21.464  -5.962  11.365  1.00 19.45           C  
ATOM   1411  O   MET G 224      20.578  -5.117  11.615  1.00 17.61           O  
ATOM   1412  CB  MET G 224      23.689  -4.787  11.935  1.00 18.89           C  
ATOM   1413  CG  MET G 224      24.395  -5.640  12.993  1.00 20.99           C  
ATOM   1414  SD  MET G 224      23.249  -6.294  14.293  1.00 24.44           S  
ATOM   1415  CE  MET G 224      23.636  -8.028  14.280  1.00 25.38           C  
ATOM   1416  N   ILE G 225      21.230  -7.274  11.428  1.00 15.65           N  
ATOM   1417  CA  ILE G 225      19.909  -7.805  11.586  1.00 15.51           C  
ATOM   1418  C   ILE G 225      20.049  -8.838  12.654  1.00 15.18           C  
ATOM   1419  O   ILE G 225      21.106  -9.488  12.777  1.00 16.01           O  
ATOM   1420  CB  ILE G 225      19.334  -8.509  10.331  1.00 15.67           C  
ATOM   1421  CG1 ILE G 225      19.210  -7.506   9.169  1.00 17.78           C  
ATOM   1422  CG2 ILE G 225      17.960  -9.118  10.673  1.00 16.65           C  
ATOM   1423  CD1 ILE G 225      19.076  -8.143   7.786  1.00 18.71           C  
ATOM   1424  N   THR G 226      19.017  -8.954  13.463  1.00 15.36           N  
ATOM   1425  CA  THR G 226      19.018  -9.976  14.491  1.00 15.35           C  
ATOM   1426  C   THR G 226      17.822 -10.831  14.319  1.00 15.08           C  
ATOM   1427  O   THR G 226      16.775 -10.313  13.993  1.00 15.91           O  
ATOM   1428  CB  THR G 226      19.042  -9.341  15.881  1.00 15.92           C  
ATOM   1429  CG2 THR G 226      18.957 -10.363  16.982  1.00 16.25           C  
ATOM   1430  OG1 THR G 226      20.269  -8.613  15.973  1.00 19.16           O  
ATOM   1431  N   HIS G 227      17.956 -12.118  14.671  1.00 14.86           N  
ATOM   1432  CA  HIS G 227      16.822 -13.053  14.617  1.00 15.07           C  
ATOM   1433  C   HIS G 227      16.926 -14.068  15.743  1.00 14.38           C  
ATOM   1434  O   HIS G 227      18.028 -14.356  16.271  1.00 15.04           O  
ATOM   1435  CB  HIS G 227      16.817 -13.822  13.309  1.00 16.77           C  
ATOM   1436  CG  HIS G 227      16.030 -13.173  12.223  1.00 18.58           C  
ATOM   1437  CD2 HIS G 227      16.373 -12.856  10.947  1.00 22.44           C  
ATOM   1438  ND1 HIS G 227      14.738 -12.750  12.385  1.00 19.10           N  
ATOM   1439  CE1 HIS G 227      14.316 -12.182  11.266  1.00 22.20           C  
ATOM   1440  NE2 HIS G 227      15.283 -12.252  10.365  1.00 20.49           N  
ATOM   1441  N   GLY G 228      15.768 -14.625  16.060  1.00 14.49           N  
ATOM   1442  CA  GLY G 228      15.689 -15.856  16.883  1.00 15.62           C  
ATOM   1443  C   GLY G 228      15.192 -15.595  18.284  1.00 16.90           C  
ATOM   1444  O   GLY G 228      14.094 -15.058  18.451  1.00 17.42           O  
ATOM   1445  N   GLU G 229      15.997 -15.989  19.271  1.00 17.60           N  
ATOM   1446  CA  GLU G 229      15.551 -16.009  20.671  1.00 19.68           C  
ATOM   1447  C   GLU G 229      16.308 -15.040  21.561  1.00 19.10           C  
ATOM   1448  O   GLU G 229      15.830 -14.738  22.619  1.00 17.95           O  
ATOM   1449  CB  GLU G 229      15.765 -17.367  21.275  1.00 19.98           C  
ATOM   1450  CG  GLU G 229      15.003 -18.436  20.568  1.00 23.29           C  
ATOM   1451  CD  GLU G 229      13.486 -18.344  20.770  1.00 25.12           C  
ATOM   1452  OE1 GLU G 229      13.060 -17.960  21.879  1.00 24.44           O  
ATOM   1453  OE2 GLU G 229      12.761 -18.717  19.792  1.00 22.85           O1-
ATOM   1454  N   TYR G 230      17.482 -14.597  21.133  1.00 16.66           N  
ATOM   1455  CA  TYR G 230      18.406 -13.890  22.071  1.00 18.51           C  
ATOM   1456  C   TYR G 230      18.538 -12.437  21.782  1.00 17.08           C  
ATOM   1457  O   TYR G 230      18.495 -12.065  20.612  1.00 16.05           O  
ATOM   1458  CB  TYR G 230      19.758 -14.536  21.976  1.00 18.58           C  
ATOM   1459  CG  TYR G 230      19.579 -16.020  22.223  1.00 23.01           C  
ATOM   1460  CD1 TYR G 230      18.949 -16.475  23.390  1.00 29.57           C  
ATOM   1461  CD2 TYR G 230      19.949 -16.941  21.288  1.00 24.69           C  
ATOM   1462  CE1 TYR G 230      18.772 -17.837  23.622  1.00 34.58           C  
ATOM   1463  CE2 TYR G 230      19.832 -18.320  21.513  1.00 25.76           C  
ATOM   1464  CZ  TYR G 230      19.243 -18.775  22.636  1.00 32.12           C  
ATOM   1465  OH  TYR G 230      19.086 -20.144  22.795  1.00 35.33           O  
ATOM   1466  N   TYR G 231      18.747 -11.648  22.842  1.00 15.81           N  
ATOM   1467  CA  TYR G 231      19.278 -10.316  22.702  1.00 15.65           C  
ATOM   1468  C   TYR G 231      20.799 -10.446  22.515  1.00 15.34           C  
ATOM   1469  O   TYR G 231      21.452 -11.467  22.918  1.00 15.26           O  
ATOM   1470  CB  TYR G 231      18.888  -9.422  23.934  1.00 16.21           C  
ATOM   1471  CG  TYR G 231      19.931  -9.457  25.016  1.00 16.64           C  
ATOM   1472  CD1 TYR G 231      19.950 -10.481  25.938  1.00 16.63           C  
ATOM   1473  CD2 TYR G 231      20.974  -8.524  25.037  1.00 15.58           C  
ATOM   1474  CE1 TYR G 231      20.992 -10.604  26.862  1.00 16.12           C  
ATOM   1475  CE2 TYR G 231      22.013  -8.623  25.959  1.00 15.79           C  
ATOM   1476  CZ  TYR G 231      21.996  -9.671  26.882  1.00 15.80           C  
ATOM   1477  OH  TYR G 231      23.022  -9.817  27.774  1.00 16.31           O  
ATOM   1478  N   HIS G 232      21.385  -9.407  21.893  1.00 15.19           N  
ATOM   1479  CA  HIS G 232      22.792  -9.371  21.622  1.00 16.57           C  
ATOM   1480  C   HIS G 232      23.263  -7.903  21.822  1.00 17.41           C  
ATOM   1481  O   HIS G 232      22.444  -7.023  21.904  1.00 15.84           O  
ATOM   1482  CB  HIS G 232      23.095  -9.803  20.182  1.00 17.28           C  
ATOM   1483  CG  HIS G 232      22.646 -11.189  19.853  1.00 16.68           C  
ATOM   1484  CD2 HIS G 232      21.555 -11.639  19.207  1.00 16.52           C  
ATOM   1485  ND1 HIS G 232      23.386 -12.304  20.163  1.00 18.17           N  
ATOM   1486  CE1 HIS G 232      22.779 -13.383  19.720  1.00 16.83           C  
ATOM   1487  NE2 HIS G 232      21.653 -13.009  19.159  1.00 17.34           N  
ATOM   1488  N   THR G 233      24.563  -7.699  21.892  1.00 16.72           N  
ATOM   1489  CA  THR G 233      25.098  -6.353  21.705  1.00 18.54           C  
ATOM   1490  C   THR G 233      26.132  -6.333  20.610  1.00 17.57           C  
ATOM   1491  O   THR G 233      27.127  -6.984  20.723  1.00 21.42           O  
ATOM   1492  CB  THR G 233      25.733  -5.774  22.977  1.00 18.36           C  
ATOM   1493  CG2 THR G 233      24.630  -5.276  23.898  1.00 19.59           C  
ATOM   1494  OG1 THR G 233      26.537  -6.766  23.614  1.00 18.09           O  
ATOM   1495  N   PHE G 234      25.869  -5.625  19.517  1.00 18.46           N  
ATOM   1496  CA  PHE G 234      26.827  -5.621  18.422  1.00 19.10           C  
ATOM   1497  C   PHE G 234      27.877  -4.519  18.654  1.00 19.74           C  
ATOM   1498  O   PHE G 234      27.496  -3.374  18.816  1.00 20.12           O  
ATOM   1499  CB  PHE G 234      26.102  -5.441  17.113  1.00 19.17           C  
ATOM   1500  CG  PHE G 234      27.009  -5.152  15.943  1.00 18.93           C  
ATOM   1501  CD1 PHE G 234      27.345  -3.866  15.635  1.00 18.82           C  
ATOM   1502  CD2 PHE G 234      27.466  -6.162  15.153  1.00 17.11           C  
ATOM   1503  CE1 PHE G 234      28.163  -3.602  14.565  1.00 20.36           C  
ATOM   1504  CE2 PHE G 234      28.303  -5.924  14.057  1.00 18.30           C  
ATOM   1505  CZ  PHE G 234      28.635  -4.618  13.760  1.00 20.37           C  
ATOM   1506  N   HIS G 235      29.163  -4.919  18.668  1.00 17.45           N  
ATOM   1507  CA  HIS G 235      30.311  -4.046  18.900  1.00 17.21           C  
ATOM   1508  C   HIS G 235      31.401  -4.155  17.805  1.00 18.30           C  
ATOM   1509  O   HIS G 235      31.743  -5.269  17.376  1.00 16.35           O  
ATOM   1510  CB  HIS G 235      30.965  -4.423  20.223  1.00 18.44           C  
ATOM   1511  CG  HIS G 235      32.219  -3.682  20.532  1.00 20.48           C  
ATOM   1512  CD2 HIS G 235      33.463  -4.112  20.833  1.00 21.31           C  
ATOM   1513  ND1 HIS G 235      32.260  -2.313  20.610  1.00 20.65           N  
ATOM   1514  CE1 HIS G 235      33.469  -1.924  20.952  1.00 20.33           C  
ATOM   1515  NE2 HIS G 235      34.221  -2.993  21.079  1.00 20.94           N  
ATOM   1516  N   MET G 236      32.000  -3.012  17.412  1.00 18.18           N  
ATOM   1517  CA  MET G 236      33.164  -3.016  16.502  1.00 19.43           C  
ATOM   1518  C   MET G 236      34.356  -2.324  17.129  1.00 18.65           C  
ATOM   1519  O   MET G 236      34.220  -1.234  17.594  1.00 20.69           O  
ATOM   1520  CB  MET G 236      32.846  -2.243  15.233  1.00 20.28           C  
ATOM   1521  CG  MET G 236      31.815  -2.861  14.373  1.00 24.89           C  
ATOM   1522  SD  MET G 236      31.735  -2.042  12.759  1.00 27.26           S  
ATOM   1523  CE  MET G 236      33.200  -2.722  11.982  1.00 24.99           C  
ATOM   1524  N   HIS G 237      35.540  -2.946  17.092  1.00 18.33           N  
ATOM   1525  CA  HIS G 237      36.722  -2.275  17.530  1.00 19.56           C  
ATOM   1526  C   HIS G 237      37.116  -1.202  16.529  1.00 20.14           C  
ATOM   1527  O   HIS G 237      36.973  -1.377  15.336  1.00 21.57           O  
ATOM   1528  CB  HIS G 237      37.877  -3.232  17.658  1.00 19.47           C  
ATOM   1529  CG  HIS G 237      37.752  -4.171  18.804  1.00 19.78           C  
ATOM   1530  CD2 HIS G 237      36.681  -4.546  19.534  1.00 21.92           C  
ATOM   1531  ND1 HIS G 237      38.834  -4.813  19.359  1.00 23.00           N  
ATOM   1532  CE1 HIS G 237      38.443  -5.548  20.381  1.00 21.84           C  
ATOM   1533  NE2 HIS G 237      37.138  -5.423  20.488  1.00 21.95           N  
ATOM   1534  N   GLY G 238      37.614  -0.102  17.037  1.00 20.82           N  
ATOM   1535  CA  GLY G 238      38.217   0.908  16.158  1.00 20.77           C  
ATOM   1536  C   GLY G 238      37.297   1.821  15.376  1.00 21.33           C  
ATOM   1537  O   GLY G 238      37.802   2.736  14.768  1.00 21.75           O  
ATOM   1538  N   HIS G 239      35.978   1.561  15.374  1.00 19.62           N  
ATOM   1539  CA  HIS G 239      35.003   2.266  14.563  1.00 20.33           C  
ATOM   1540  C   HIS G 239      33.764   2.588  15.425  1.00 24.11           C  
ATOM   1541  O   HIS G 239      33.536   1.920  16.440  1.00 23.44           O  
ATOM   1542  CB  HIS G 239      34.663   1.464  13.354  1.00 20.40           C  
ATOM   1543  CG  HIS G 239      35.873   1.150  12.522  1.00 23.74           C  
ATOM   1544  CD2 HIS G 239      36.378   1.755  11.423  1.00 24.25           C  
ATOM   1545  ND1 HIS G 239      36.769   0.149  12.857  1.00 23.71           N  
ATOM   1546  CE1 HIS G 239      37.759   0.145  11.987  1.00 24.09           C  
ATOM   1547  NE2 HIS G 239      37.553   1.123  11.121  1.00 22.99           N  
ATOM   1548  N   ARG G 240      33.059   3.663  15.084  1.00 22.01           N  
ATOM   1549  CA  ARG G 240      31.816   4.066  15.782  1.00 23.17           C  
ATOM   1550  C   ARG G 240      30.811   4.625  14.742  1.00 24.16           C  
ATOM   1551  O   ARG G 240      31.200   4.951  13.575  1.00 20.57           O  
ATOM   1552  CB  ARG G 240      32.117   5.044  16.934  1.00 22.88           C  
ATOM   1553  CG  ARG G 240      32.613   6.371  16.482  1.00 24.96           C  
ATOM   1554  CD  ARG G 240      33.700   6.933  17.387  1.00 26.15           C  
ATOM   1555  NE  ARG G 240      34.894   6.092  17.433  1.00 29.48           N  
ATOM   1556  CZ  ARG G 240      35.758   5.950  16.421  1.00 28.88           C  
ATOM   1557  NH1 ARG G 240      35.557   6.601  15.260  1.00 28.77           N1+
ATOM   1558  NH2 ARG G 240      36.817   5.145  16.564  1.00 28.26           N  
ATOM   1559  N   TRP G 241      29.515   4.691  15.097  1.00 22.82           N  
ATOM   1560  CA  TRP G 241      28.512   5.121  14.147  1.00 20.96           C  
ATOM   1561  C   TRP G 241      27.389   5.843  14.900  1.00 21.09           C  
ATOM   1562  O   TRP G 241      27.399   5.901  16.140  1.00 18.75           O  
ATOM   1563  CB  TRP G 241      27.975   3.941  13.356  1.00 21.70           C  
ATOM   1564  CG  TRP G 241      27.327   2.875  14.231  1.00 20.86           C  
ATOM   1565  CD1 TRP G 241      25.980   2.785  14.555  1.00 23.97           C  
ATOM   1566  CD2 TRP G 241      27.957   1.798  14.918  1.00 21.78           C  
ATOM   1567  CE2 TRP G 241      26.954   1.110  15.629  1.00 20.03           C  
ATOM   1568  CE3 TRP G 241      29.282   1.341  15.013  1.00 22.81           C  
ATOM   1569  NE1 TRP G 241      25.768   1.721  15.366  1.00 22.08           N  
ATOM   1570  CZ2 TRP G 241      27.230  -0.032  16.418  1.00 23.02           C  
ATOM   1571  CZ3 TRP G 241      29.559   0.213  15.826  1.00 22.15           C  
ATOM   1572  CH2 TRP G 241      28.540  -0.453  16.486  1.00 21.05           C  
ATOM   1573  N   ALA G 242      26.481   6.466  14.155  1.00 18.61           N  
ATOM   1574  CA  ALA G 242      25.388   7.166  14.792  1.00 20.17           C  
ATOM   1575  C   ALA G 242      24.221   6.213  14.912  1.00 19.30           C  
ATOM   1576  O   ALA G 242      23.912   5.467  13.954  1.00 19.44           O  
ATOM   1577  CB  ALA G 242      24.971   8.413  13.985  1.00 20.83           C  
ATOM   1578  N   ASP G 243      23.560   6.235  16.050  1.00 21.24           N  
ATOM   1579  CA  ASP G 243      22.349   5.390  16.269  1.00 21.13           C  
ATOM   1580  C   ASP G 243      21.149   6.123  15.728  1.00 21.74           C  
ATOM   1581  O   ASP G 243      20.255   6.519  16.473  1.00 22.61           O  
ATOM   1582  CB  ASP G 243      22.201   5.062  17.750  1.00 20.65           C  
ATOM   1583  CG  ASP G 243      21.132   4.046  18.026  1.00 22.09           C  
ATOM   1584  OD1 ASP G 243      20.813   3.211  17.183  1.00 22.04           O  
ATOM   1585  OD2 ASP G 243      20.555   4.088  19.087  1.00 25.40           O1-
ATOM   1586  N   ASN G 244      21.175   6.407  14.429  1.00 23.96           N  
ATOM   1587  CA  ASN G 244      20.028   7.003  13.737  1.00 23.59           C  
ATOM   1588  C   ASN G 244      19.807   6.233  12.458  1.00 23.24           C  
ATOM   1589  O   ASN G 244      20.443   5.232  12.270  1.00 23.74           O  
ATOM   1590  CB  ASN G 244      20.294   8.462  13.440  1.00 26.39           C  
ATOM   1591  CG  ASN G 244      21.562   8.678  12.661  1.00 26.69           C  
ATOM   1592  ND2 ASN G 244      21.977   9.939  12.565  1.00 24.77           N  
ATOM   1593  OD1 ASN G 244      22.154   7.739  12.114  1.00 25.50           O  
ATOM   1594  N   ARG G 245      18.969   6.704  11.549  1.00 26.47           N  
ATOM   1595  CA  ARG G 245      18.684   5.950  10.306  1.00 24.14           C  
ATOM   1596  C   ARG G 245      19.906   5.555   9.425  1.00 28.74           C  
ATOM   1597  O   ARG G 245      20.097   4.376   9.068  1.00 23.46           O  
ATOM   1598  CB  ARG G 245      17.668   6.697   9.464  1.00 24.57           C  
ATOM   1599  CG  ARG G 245      17.391   6.012   8.129  1.00 24.69           C  
ATOM   1600  CD  ARG G 245      16.383   6.766   7.320  1.00 26.53           C  
ATOM   1601  NE  ARG G 245      16.965   8.010   6.767  1.00 27.53           N  
ATOM   1602  CZ  ARG G 245      17.607   8.118   5.594  1.00 27.70           C  
ATOM   1603  NH1 ARG G 245      17.824   7.058   4.803  1.00 24.71           N1+
ATOM   1604  NH2 ARG G 245      18.041   9.330   5.207  1.00 31.70           N  
ATOM   1605  N   THR G 246      20.742   6.522   9.073  1.00 26.93           N  
ATOM   1606  CA  THR G 246      21.847   6.285   8.138  1.00 27.10           C  
ATOM   1607  C   THR G 246      23.142   5.829   8.828  1.00 25.00           C  
ATOM   1608  O   THR G 246      24.063   5.318   8.174  1.00 24.45           O  
ATOM   1609  CB  THR G 246      22.192   7.594   7.424  1.00 24.97           C  
ATOM   1610  CG2 THR G 246      20.906   8.125   6.801  1.00 28.05           C  
ATOM   1611  OG1 THR G 246      22.764   8.507   8.400  1.00 23.09           O  
ATOM   1612  N   GLY G 247      23.201   6.108  10.126  1.00 25.32           N  
ATOM   1613  CA  GLY G 247      24.338   5.789  10.948  1.00 24.77           C  
ATOM   1614  C   GLY G 247      25.425   6.826  10.845  1.00 26.72           C  
ATOM   1615  O   GLY G 247      26.545   6.579  11.248  1.00 27.41           O  
ATOM   1616  N   MET G 248      25.091   7.975  10.264  1.00 28.92           N  
ATOM   1617  CA  MET G 248      25.977   9.124  10.166  1.00 28.10           C  
ATOM   1618  C   MET G 248      25.185  10.304  10.672  1.00 26.25           C  
ATOM   1619  O   MET G 248      23.987  10.389  10.443  1.00 26.83           O  
ATOM   1620  CB  MET G 248      26.363   9.380   8.735  1.00 29.51           C  
ATOM   1621  CG  MET G 248      27.239   8.283   8.160  1.00 29.93           C  
ATOM   1622  SD  MET G 248      27.300   8.339   6.366  1.00 38.03           S  
ATOM   1623  CE  MET G 248      25.700   7.746   5.847  1.00 33.56           C  
ATOM   1624  N   LEU G 249      25.839  11.202  11.377  1.00 27.61           N  
ATOM   1625  CA  LEU G 249      25.180  12.456  11.733  1.00 30.01           C  
ATOM   1626  C   LEU G 249      25.079  13.303  10.476  1.00 33.28           C  
ATOM   1627  O   LEU G 249      25.987  13.323   9.655  1.00 36.20           O  
ATOM   1628  CB  LEU G 249      25.931  13.188  12.796  1.00 29.10           C  
ATOM   1629  CG  LEU G 249      26.143  12.395  14.074  1.00 29.41           C  
ATOM   1630  CD1 LEU G 249      27.086  13.156  14.972  1.00 28.47           C  
ATOM   1631  CD2 LEU G 249      24.803  12.143  14.743  1.00 30.33           C  
ATOM   1632  N   THR G 250      23.944  13.963  10.287  1.00 36.38           N  
ATOM   1633  CA  THR G 250      23.804  14.862   9.140  1.00 37.94           C  
ATOM   1634  C   THR G 250      24.533  16.189   9.327  1.00 35.01           C  
ATOM   1635  O   THR G 250      24.820  16.858   8.370  1.00 41.46           O  
ATOM   1636  CB  THR G 250      22.340  15.112   8.825  1.00 39.78           C  
ATOM   1637  CG2 THR G 250      21.726  13.837   8.234  1.00 43.52           C  
ATOM   1638  OG1 THR G 250      21.642  15.459  10.031  1.00 43.62           O  
ATOM   1639  N   GLY G 251      24.880  16.544  10.550  1.00 33.04           N  
ATOM   1640  CA  GLY G 251      25.569  17.783  10.832  1.00 30.39           C  
ATOM   1641  C   GLY G 251      25.613  18.082  12.327  1.00 32.41           C  
ATOM   1642  O   GLY G 251      25.189  17.275  13.140  1.00 31.91           O  
ATOM   1643  N   PRO G 252      26.107  19.266  12.701  1.00 34.89           N  
ATOM   1644  CA  PRO G 252      26.340  19.549  14.108  1.00 34.97           C  
ATOM   1645  C   PRO G 252      25.065  19.627  14.962  1.00 33.57           C  
ATOM   1646  O   PRO G 252      25.127  19.523  16.166  1.00 36.21           O  
ATOM   1647  CB  PRO G 252      27.054  20.912  14.080  1.00 38.57           C  
ATOM   1648  CG  PRO G 252      26.636  21.543  12.780  1.00 35.16           C  
ATOM   1649  CD  PRO G 252      26.386  20.432  11.817  1.00 35.02           C  
ATOM   1650  N   ASP G 253      23.910  19.777  14.357  1.00 34.46           N  
ATOM   1651  CA  ASP G 253      22.708  19.907  15.168  1.00 35.46           C  
ATOM   1652  C   ASP G 253      21.965  18.598  15.337  1.00 32.01           C  
ATOM   1653  O   ASP G 253      20.899  18.601  15.889  1.00 28.78           O  
ATOM   1654  CB  ASP G 253      21.743  20.902  14.511  1.00 37.72           C  
ATOM   1655  CG  ASP G 253      22.293  22.310  14.454  0.33 34.86           C  
ATOM   1656  OD1 ASP G 253      23.015  22.750  15.363  0.97 33.80           O  
ATOM   1657  OD2 ASP G 253      21.989  22.975  13.473  1.00 36.05           O1-
ATOM   1658  N   ASP G 254      22.509  17.494  14.827  1.00 32.13           N  
ATOM   1659  CA  ASP G 254      21.865  16.173  14.941  1.00 28.71           C  
ATOM   1660  C   ASP G 254      22.162  15.693  16.386  1.00 28.22           C  
ATOM   1661  O   ASP G 254      23.320  15.517  16.778  1.00 25.85           O  
ATOM   1662  CB  ASP G 254      22.465  15.269  13.841  1.00 30.58           C  
ATOM   1663  CG  ASP G 254      21.775  13.906  13.685  1.00 29.28           C  
ATOM   1664  OD1 ASP G 254      21.083  13.458  14.580  1.00 31.89           O  
ATOM   1665  OD2 ASP G 254      21.963  13.253  12.654  1.00 33.95           O1-
ATOM   1666  N   PRO G 255      21.146  15.498  17.214  1.00 29.20           N  
ATOM   1667  CA  PRO G 255      21.552  15.030  18.524  1.00 30.63           C  
ATOM   1668  C   PRO G 255      21.651  13.485  18.631  1.00 32.42           C  
ATOM   1669  O   PRO G 255      21.838  12.977  19.743  1.00 31.50           O  
ATOM   1670  CB  PRO G 255      20.406  15.498  19.407  1.00 31.59           C  
ATOM   1671  CG  PRO G 255      19.239  15.274  18.510  1.00 29.84           C  
ATOM   1672  CD  PRO G 255      19.686  15.658  17.133  1.00 29.53           C  
ATOM   1673  N   SER G 256      21.533  12.757  17.512  1.00 33.06           N  
ATOM   1674  CA  SER G 256      21.694  11.276  17.561  1.00 29.58           C  
ATOM   1675  C   SER G 256      22.986  10.879  18.272  1.00 30.32           C  
ATOM   1676  O   SER G 256      24.012  11.593  18.173  1.00 29.90           O  
ATOM   1677  CB  SER G 256      21.647  10.639  16.180  1.00 28.04           C  
ATOM   1678  OG  SER G 256      20.582  11.113  15.371  1.00 25.95           O  
ATOM   1679  N   GLN G 257      22.921   9.757  18.997  1.00 27.52           N  
ATOM   1680  CA  GLN G 257      24.023   9.241  19.842  1.00 27.61           C  
ATOM   1681  C   GLN G 257      25.096   8.664  18.982  1.00 23.68           C  
ATOM   1682  O   GLN G 257      24.805   8.169  17.912  1.00 26.08           O  
ATOM   1683  CB  GLN G 257      23.521   8.154  20.765  1.00 27.11           C  
ATOM   1684  CG  GLN G 257      22.530   8.712  21.738  1.00 30.88           C  
ATOM   1685  CD  GLN G 257      22.219   7.711  22.799  1.00 33.59           C  
ATOM   1686  NE2 GLN G 257      21.297   6.803  22.505  1.00 33.12           N  
ATOM   1687  OE1 GLN G 257      22.850   7.711  23.856  1.00 40.77           O  
ATOM   1688  N   VAL G 258      26.360   8.841  19.369  1.00 24.22           N  
ATOM   1689  CA  VAL G 258      27.465   8.186  18.704  1.00 20.84           C  
ATOM   1690  C   VAL G 258      27.871   7.053  19.651  1.00 20.12           C  
ATOM   1691  O   VAL G 258      28.216   7.272  20.828  1.00 19.79           O  
ATOM   1692  CB  VAL G 258      28.654   9.151  18.456  1.00 22.43           C  
ATOM   1693  CG1 VAL G 258      29.843   8.410  17.878  1.00 20.98           C  
ATOM   1694  CG2 VAL G 258      28.238  10.245  17.491  1.00 24.29           C  
ATOM   1695  N   ILE G 259      27.867   5.850  19.108  1.00 20.38           N  
ATOM   1696  CA  ILE G 259      28.111   4.615  19.833  1.00 20.56           C  
ATOM   1697  C   ILE G 259      29.051   3.610  19.103  1.00 19.15           C  
ATOM   1698  O   ILE G 259      29.288   3.671  17.884  1.00 20.30           O  
ATOM   1699  CB  ILE G 259      26.771   3.886  20.044  1.00 20.30           C  
ATOM   1700  CG1 ILE G 259      26.183   3.374  18.688  1.00 20.60           C  
ATOM   1701  CG2 ILE G 259      25.813   4.716  20.916  1.00 19.58           C  
ATOM   1702  CD1 ILE G 259      24.912   2.566  18.909  1.00 21.44           C  
ATOM   1703  N   ASP G 260      29.514   2.619  19.831  1.00 18.37           N  
ATOM   1704  CA  ASP G 260      30.212   1.515  19.222  1.00 18.25           C  
ATOM   1705  C   ASP G 260      29.647   0.169  19.697  1.00 19.30           C  
ATOM   1706  O   ASP G 260      30.270  -0.859  19.463  1.00 20.39           O  
ATOM   1707  CB  ASP G 260      31.752   1.638  19.398  1.00 19.19           C  
ATOM   1708  CG  ASP G 260      32.194   1.326  20.791  1.00 20.86           C  
ATOM   1709  OD1 ASP G 260      31.317   0.932  21.629  1.00 22.46           O  
ATOM   1710  OD2 ASP G 260      33.395   1.382  21.063  1.00 19.62           O1-
ATOM   1711  N   ASN G 261      28.469   0.185  20.343  1.00 17.71           N  
ATOM   1712  CA  ASN G 261      27.918  -1.001  20.993  1.00 17.44           C  
ATOM   1713  C   ASN G 261      26.403  -0.824  20.975  1.00 18.23           C  
ATOM   1714  O   ASN G 261      25.890   0.125  21.567  1.00 18.93           O  
ATOM   1715  CB  ASN G 261      28.452  -1.092  22.416  1.00 18.15           C  
ATOM   1716  CG  ASN G 261      28.273  -2.464  23.023  1.00 19.98           C  
ATOM   1717  ND2 ASN G 261      27.239  -2.631  23.826  1.00 18.79           N  
ATOM   1718  OD1 ASN G 261      29.061  -3.385  22.742  1.00 20.91           O  
ATOM   1719  N   LYS G 262      25.688  -1.672  20.251  1.00 17.95           N  
ATOM   1720  CA  LYS G 262      24.250  -1.543  20.090  1.00 18.11           C  
ATOM   1721  C   LYS G 262      23.484  -2.795  20.515  1.00 20.92           C  
ATOM   1722  O   LYS G 262      23.681  -3.892  19.926  1.00 17.53           O  
ATOM   1723  CB  LYS G 262      23.953  -1.284  18.633  1.00 19.90           C  
ATOM   1724  CG  LYS G 262      22.507  -1.209  18.212  1.00 21.85           C  
ATOM   1725  CD  LYS G 262      21.771  -0.005  18.695  1.00 22.29           C  
ATOM   1726  CE  LYS G 262      20.373  -0.053  18.125  1.00 21.49           C  
ATOM   1727  NZ  LYS G 262      19.575   1.070  18.591  1.00 21.14           N1+
ATOM   1728  N   ILE G 263      22.606  -2.618  21.518  1.00 20.76           N  
ATOM   1729  CA  ILE G 263      21.744  -3.715  21.943  1.00 18.87           C  
ATOM   1730  C   ILE G 263      20.752  -4.044  20.830  1.00 19.33           C  
ATOM   1731  O   ILE G 263      20.247  -3.165  20.151  1.00 18.18           O  
ATOM   1732  CB  ILE G 263      21.036  -3.415  23.249  1.00 20.14           C  
ATOM   1733  CG1 ILE G 263      20.641  -4.750  23.941  1.00 20.21           C  
ATOM   1734  CG2 ILE G 263      19.864  -2.444  23.061  1.00 19.42           C  
ATOM   1735  CD1 ILE G 263      19.973  -4.557  25.274  1.00 22.00           C  
ATOM   1736  N   CYS G 264      20.488  -5.328  20.599  1.00 16.97           N  
ATOM   1737  CA  CYS G 264      19.562  -5.675  19.550  1.00 17.14           C  
ATOM   1738  C   CYS G 264      18.871  -7.015  19.935  1.00 17.00           C  
ATOM   1739  O   CYS G 264      19.448  -7.823  20.672  1.00 15.68           O  
ATOM   1740  CB  CYS G 264      20.244  -5.672  18.197  1.00 18.91           C  
ATOM   1741  SG  CYS G 264      21.815  -6.617  18.069  1.00 21.15           S  
ATOM   1742  N   GLY G 265      17.639  -7.165  19.457  1.00 16.50           N  
ATOM   1743  CA  GLY G 265      16.870  -8.367  19.666  1.00 16.07           C  
ATOM   1744  C   GLY G 265      16.222  -8.795  18.396  1.00 16.10           C  
ATOM   1745  O   GLY G 265      16.340  -8.146  17.345  1.00 15.68           O  
ATOM   1746  N   PRO G 266      15.508  -9.891  18.479  1.00 15.95           N  
ATOM   1747  CA  PRO G 266      14.930 -10.468  17.286  1.00 15.37           C  
ATOM   1748  C   PRO G 266      14.055  -9.522  16.471  1.00 16.53           C  
ATOM   1749  O   PRO G 266      13.124  -8.886  16.977  1.00 15.70           O  
ATOM   1750  CB  PRO G 266      14.143 -11.716  17.845  1.00 15.66           C  
ATOM   1751  CG  PRO G 266      14.920 -12.089  19.077  1.00 16.03           C  
ATOM   1752  CD  PRO G 266      15.343 -10.768  19.666  1.00 16.73           C  
ATOM   1753  N   ALA G 267      14.376  -9.520  15.162  1.00 16.68           N  
ATOM   1754  CA  ALA G 267      13.869  -8.666  14.119  1.00 17.31           C  
ATOM   1755  C   ALA G 267      14.288  -7.201  14.130  1.00 16.73           C  
ATOM   1756  O   ALA G 267      13.782  -6.398  13.313  1.00 17.80           O  
ATOM   1757  CB  ALA G 267      12.373  -8.782  13.999  1.00 16.93           C  
ATOM   1758  N   ASP G 268      15.147  -6.810  15.058  1.00 17.22           N  
ATOM   1759  CA  ASP G 268      15.780  -5.496  14.969  1.00 16.77           C  
ATOM   1760  C   ASP G 268      16.597  -5.445  13.715  1.00 17.16           C  
ATOM   1761  O   ASP G 268      17.314  -6.425  13.398  1.00 17.79           O  
ATOM   1762  CB  ASP G 268      16.675  -5.225  16.188  1.00 18.33           C  
ATOM   1763  CG  ASP G 268      15.923  -4.621  17.373  1.00 17.79           C  
ATOM   1764  OD1 ASP G 268      14.875  -3.995  17.172  1.00 19.11           O  
ATOM   1765  OD2 ASP G 268      16.423  -4.760  18.532  1.00 19.32           O1-
ATOM   1766  N   SER G 269      16.500  -4.327  12.963  1.00 16.80           N  
ATOM   1767  CA  SER G 269      17.448  -4.034  11.888  1.00 18.06           C  
ATOM   1768  C   SER G 269      17.951  -2.625  11.994  1.00 19.04           C  
ATOM   1769  O   SER G 269      17.197  -1.689  12.242  1.00 18.62           O  
ATOM   1770  CB  SER G 269      16.897  -4.277  10.471  1.00 18.38           C  
ATOM   1771  OG  SER G 269      15.643  -3.673  10.309  1.00 17.75           O  
ATOM   1772  N   PHE G 270      19.231  -2.481  11.758  1.00 19.75           N  
ATOM   1773  CA  PHE G 270      19.823  -1.162  11.704  1.00 21.25           C  
ATOM   1774  C   PHE G 270      20.987  -1.183  10.740  1.00 21.45           C  
ATOM   1775  O   PHE G 270      21.328  -2.214  10.223  1.00 21.46           O  
ATOM   1776  CB  PHE G 270      20.200  -0.665  13.068  1.00 20.71           C  
ATOM   1777  CG  PHE G 270      21.332  -1.404  13.717  1.00 22.23           C  
ATOM   1778  CD1 PHE G 270      21.094  -2.507  14.517  1.00 22.75           C  
ATOM   1779  CD2 PHE G 270      22.646  -0.945  13.584  1.00 21.95           C  
ATOM   1780  CE1 PHE G 270      22.156  -3.194  15.140  1.00 22.42           C  
ATOM   1781  CE2 PHE G 270      23.701  -1.615  14.202  1.00 22.75           C  
ATOM   1782  CZ  PHE G 270      23.449  -2.768  14.968  1.00 21.97           C  
ATOM   1783  N   GLY G 271      21.534  -0.023  10.442  1.00 19.25           N  
ATOM   1784  CA  GLY G 271      22.699   0.041   9.566  1.00 21.85           C  
ATOM   1785  C   GLY G 271      23.475   1.304   9.751  1.00 22.55           C  
ATOM   1786  O   GLY G 271      23.060   2.232  10.462  1.00 23.04           O  
ATOM   1787  N   PHE G 272      24.622   1.329   9.106  1.00 24.39           N  
ATOM   1788  CA  PHE G 272      25.518   2.445   9.202  1.00 22.90           C  
ATOM   1789  C   PHE G 272      26.569   2.409   8.103  1.00 25.40           C  
ATOM   1790  O   PHE G 272      26.749   1.376   7.409  1.00 23.99           O  
ATOM   1791  CB  PHE G 272      26.133   2.539  10.598  1.00 22.78           C  
ATOM   1792  CG  PHE G 272      26.948   1.348  11.007  1.00 23.39           C  
ATOM   1793  CD1 PHE G 272      28.274   1.253  10.675  1.00 22.72           C  
ATOM   1794  CD2 PHE G 272      26.397   0.355  11.830  1.00 24.05           C  
ATOM   1795  CE1 PHE G 272      29.050   0.153  11.081  1.00 23.75           C  
ATOM   1796  CE2 PHE G 272      27.163  -0.738  12.241  1.00 23.77           C  
ATOM   1797  CZ  PHE G 272      28.498  -0.835  11.879  1.00 24.18           C  
ATOM   1798  N   GLN G 273      27.221   3.562   7.935  1.00 25.05           N  
ATOM   1799  CA  GLN G 273      28.394   3.677   7.066  1.00 25.34           C  
ATOM   1800  C   GLN G 273      29.487   4.248   7.888  1.00 23.16           C  
ATOM   1801  O   GLN G 273      29.284   5.172   8.632  1.00 24.95           O  
ATOM   1802  CB  GLN G 273      28.155   4.549   5.858  1.00 27.37           C  
ATOM   1803  CG  GLN G 273      27.261   3.873   4.823  1.00 27.26           C  
ATOM   1804  CD  GLN G 273      27.004   4.793   3.659  1.00 30.35           C  
ATOM   1805  NE2 GLN G 273      26.090   4.423   2.789  1.00 31.01           N  
ATOM   1806  OE1 GLN G 273      27.587   5.855   3.580  1.00 33.40           O  
ATOM   1807  N   ILE G 274      30.630   3.611   7.800  1.00 23.37           N  
ATOM   1808  CA  ILE G 274      31.857   4.063   8.422  1.00 23.04           C  
ATOM   1809  C   ILE G 274      32.987   4.216   7.374  1.00 23.06           C  
ATOM   1810  O   ILE G 274      32.983   3.547   6.331  1.00 22.22           O  
ATOM   1811  CB  ILE G 274      32.314   3.052   9.489  1.00 26.13           C  
ATOM   1812  CG1 ILE G 274      32.391   1.605   8.936  1.00 24.15           C  
ATOM   1813  CG2 ILE G 274      31.369   3.117  10.664  1.00 25.13           C  
ATOM   1814  CD1 ILE G 274      33.043   0.694   9.934  1.00 27.10           C  
ATOM   1815  N   ILE G 275      33.930   5.120   7.642  1.00 21.40           N  
ATOM   1816  CA  ILE G 275      35.168   5.174   6.899  1.00 22.90           C  
ATOM   1817  C   ILE G 275      36.210   4.249   7.501  1.00 21.19           C  
ATOM   1818  O   ILE G 275      36.694   4.431   8.624  1.00 22.42           O  
ATOM   1819  CB  ILE G 275      35.693   6.619   6.878  1.00 25.27           C  
ATOM   1820  CG1 ILE G 275      34.613   7.563   6.286  1.00 24.86           C  
ATOM   1821  CG2 ILE G 275      37.009   6.724   6.145  1.00 23.16           C  
ATOM   1822  CD1 ILE G 275      34.102   7.196   4.895  1.00 26.98           C  
ATOM   1823  N   ALA G 276      36.550   3.231   6.736  1.00 22.11           N  
ATOM   1824  CA  ALA G 276      37.434   2.214   7.211  1.00 22.19           C  
ATOM   1825  C   ALA G 276      38.764   2.829   7.644  1.00 22.51           C  
ATOM   1826  O   ALA G 276      39.421   3.556   6.890  1.00 24.53           O  
ATOM   1827  CB  ALA G 276      37.631   1.153   6.122  1.00 23.59           C  
ATOM   1828  N   GLY G 277      39.165   2.539   8.864  1.00 20.40           N  
ATOM   1829  CA  GLY G 277      40.428   3.002   9.344  1.00 21.57           C  
ATOM   1830  C   GLY G 277      40.472   4.439   9.791  1.00 21.63           C  
ATOM   1831  O   GLY G 277      41.543   4.887  10.223  1.00 23.06           O  
ATOM   1832  N   GLU G 278      39.343   5.153   9.766  1.00 22.72           N  
ATOM   1833  CA  GLU G 278      39.380   6.607  10.004  1.00 23.91           C  
ATOM   1834  C   GLU G 278      39.852   6.912  11.373  1.00 23.93           C  
ATOM   1835  O   GLU G 278      39.268   6.421  12.355  1.00 24.76           O  
ATOM   1836  CB  GLU G 278      38.018   7.262   9.726  1.00 24.75           C  
ATOM   1837  CG  GLU G 278      38.079   8.780   9.811  1.00 23.58           C  
ATOM   1838  CD  GLU G 278      36.786   9.442   9.472  1.00 24.07           C  
ATOM   1839  OE1 GLU G 278      35.718   9.038   9.965  1.00 23.29           O  
ATOM   1840  OE2 GLU G 278      36.839  10.385   8.688  1.00 25.36           O1-
ATOM   1841  N   GLY G 279      40.993   7.617  11.440  1.00 19.96           N  
ATOM   1842  CA  GLY G 279      41.642   7.964  12.722  1.00 20.99           C  
ATOM   1843  C   GLY G 279      42.297   6.843  13.502  1.00 22.96           C  
ATOM   1844  O   GLY G 279      42.793   7.061  14.636  1.00 25.90           O  
ATOM   1845  N   VAL G 280      42.288   5.654  12.911  1.00 22.01           N  
ATOM   1846  CA  VAL G 280      42.758   4.455  13.576  1.00 24.70           C  
ATOM   1847  C   VAL G 280      43.729   3.641  12.734  1.00 23.59           C  
ATOM   1848  O   VAL G 280      44.545   2.925  13.299  1.00 24.37           O  
ATOM   1849  CB  VAL G 280      41.565   3.579  14.103  1.00 23.49           C  
ATOM   1850  CG1 VAL G 280      40.743   4.377  15.121  1.00 23.39           C  
ATOM   1851  CG2 VAL G 280      40.687   3.123  12.979  1.00 24.65           C  
ATOM   1852  N   GLY G 281      43.619   3.727  11.410  1.00 23.78           N  
ATOM   1853  CA  GLY G 281      44.541   3.037  10.510  1.00 24.36           C  
ATOM   1854  C   GLY G 281      44.211   1.581  10.256  1.00 26.38           C  
ATOM   1855  O   GLY G 281      43.129   1.065  10.621  1.00 23.66           O  
ATOM   1856  N   ALA G 282      45.148   0.917   9.588  1.00 25.68           N  
ATOM   1857  CA  ALA G 282      44.944  -0.391   9.064  1.00 23.93           C  
ATOM   1858  C   ALA G 282      45.079  -1.404  10.217  1.00 22.94           C  
ATOM   1859  O   ALA G 282      45.638  -1.075  11.304  1.00 26.82           O  
ATOM   1860  CB  ALA G 282      45.959  -0.675   7.955  1.00 25.47           C  
ATOM   1861  N   GLY G 283      44.616  -2.638   9.969  1.00 23.31           N  
ATOM   1862  CA  GLY G 283      44.639  -3.718  10.981  1.00 23.03           C  
ATOM   1863  C   GLY G 283      43.437  -4.671  10.891  1.00 21.24           C  
ATOM   1864  O   GLY G 283      42.493  -4.460  10.110  1.00 20.44           O  
ATOM   1865  N   ALA G 284      43.531  -5.782  11.630  1.00 20.00           N  
ATOM   1866  CA  ALA G 284      42.478  -6.783  11.671  1.00 20.10           C  
ATOM   1867  C   ALA G 284      41.585  -6.359  12.809  1.00 18.89           C  
ATOM   1868  O   ALA G 284      41.848  -6.706  13.947  1.00 21.28           O  
ATOM   1869  CB  ALA G 284      43.036  -8.182  11.947  1.00 20.34           C  
ATOM   1870  N   TRP G 285      40.605  -5.558  12.497  1.00 18.47           N  
ATOM   1871  CA  TRP G 285      39.707  -4.988  13.495  1.00 20.54           C  
ATOM   1872  C   TRP G 285      38.555  -5.947  13.891  1.00 20.13           C  
ATOM   1873  O   TRP G 285      37.678  -6.284  13.093  1.00 21.00           O  
ATOM   1874  CB  TRP G 285      39.118  -3.650  12.969  1.00 20.27           C  
ATOM   1875  CG  TRP G 285      40.176  -2.542  12.866  1.00 19.38           C  
ATOM   1876  CD1 TRP G 285      40.821  -2.098  11.714  1.00 21.46           C  
ATOM   1877  CD2 TRP G 285      40.740  -1.797  13.938  1.00 19.88           C  
ATOM   1878  CE2 TRP G 285      41.687  -0.916  13.381  1.00 21.32           C  
ATOM   1879  CE3 TRP G 285      40.529  -1.769  15.315  1.00 21.98           C  
ATOM   1880  NE1 TRP G 285      41.691  -1.121  12.020  1.00 20.92           N  
ATOM   1881  CZ2 TRP G 285      42.400  -0.002  14.158  1.00 20.93           C  
ATOM   1882  CZ3 TRP G 285      41.245  -0.877  16.095  1.00 23.65           C  
ATOM   1883  CH2 TRP G 285      42.183   0.003  15.506  1.00 23.25           C  
ATOM   1884  N   MET G 286      38.567  -6.399  15.134  1.00 18.49           N  
ATOM   1885  CA  MET G 286      37.491  -7.295  15.563  1.00 21.85           C  
ATOM   1886  C   MET G 286      36.086  -6.643  15.617  1.00 21.42           C  
ATOM   1887  O   MET G 286      35.919  -5.527  16.113  1.00 20.92           O  
ATOM   1888  CB  MET G 286      37.852  -7.842  16.938  1.00 24.11           C  
ATOM   1889  CG  MET G 286      37.244  -9.185  17.246  1.00 30.89           C  
ATOM   1890  SD  MET G 286      37.829  -9.913  18.806  1.00 34.83           S  
ATOM   1891  CE  MET G 286      39.381  -9.070  19.084  1.00 31.25           C  
ATOM   1892  N   TYR G 287      35.060  -7.353  15.172  1.00 20.24           N  
ATOM   1893  CA  TYR G 287      33.710  -7.032  15.652  1.00 19.38           C  
ATOM   1894  C   TYR G 287      33.210  -8.302  16.329  1.00 20.52           C  
ATOM   1895  O   TYR G 287      33.701  -9.421  16.048  1.00 17.26           O  
ATOM   1896  CB  TYR G 287      32.767  -6.613  14.507  1.00 19.85           C  
ATOM   1897  CG  TYR G 287      32.394  -7.745  13.597  1.00 19.88           C  
ATOM   1898  CD1 TYR G 287      33.210  -8.129  12.550  1.00 21.11           C  
ATOM   1899  CD2 TYR G 287      31.158  -8.442  13.769  1.00 19.32           C  
ATOM   1900  CE1 TYR G 287      32.849  -9.195  11.711  1.00 20.53           C  
ATOM   1901  CE2 TYR G 287      30.816  -9.522  12.957  1.00 19.17           C  
ATOM   1902  CZ  TYR G 287      31.665  -9.905  11.936  1.00 20.32           C  
ATOM   1903  OH  TYR G 287      31.287 -10.974  11.124  1.00 19.09           O  
ATOM   1904  N   HIS G 288      32.297  -8.123  17.273  1.00 19.16           N  
ATOM   1905  CA  HIS G 288      31.725  -9.248  17.994  1.00 19.21           C  
ATOM   1906  C   HIS G 288      30.475  -8.853  18.749  1.00 18.65           C  
ATOM   1907  O   HIS G 288      30.293  -7.676  19.019  1.00 21.12           O  
ATOM   1908  CB  HIS G 288      32.715  -9.866  18.962  1.00 18.69           C  
ATOM   1909  CG  HIS G 288      33.345  -8.918  19.933  1.00 18.73           C  
ATOM   1910  CD2 HIS G 288      34.454  -8.161  19.841  1.00 19.49           C  
ATOM   1911  ND1 HIS G 288      32.874  -8.738  21.213  1.00 18.58           N  
ATOM   1912  CE1 HIS G 288      33.672  -7.930  21.879  1.00 19.32           C  
ATOM   1913  NE2 HIS G 288      34.637  -7.560  21.058  1.00 19.86           N  
ATOM   1914  N   CYS G 289      29.638  -9.835  19.091  1.00 18.86           N  
ATOM   1915  CA  CYS G 289      28.664  -9.645  20.128  1.00 16.82           C  
ATOM   1916  C   CYS G 289      29.450  -9.431  21.409  1.00 17.59           C  
ATOM   1917  O   CYS G 289      30.407 -10.130  21.649  1.00 19.11           O  
ATOM   1918  CB  CYS G 289      27.779 -10.851  20.266  1.00 18.49           C  
ATOM   1919  SG  CYS G 289      26.497 -10.565  21.483  1.00 17.62           S  
ATOM   1920  N   HIS G 290      29.063  -8.443  22.204  1.00 17.86           N  
ATOM   1921  CA  HIS G 290      29.756  -8.197  23.457  1.00 17.56           C  
ATOM   1922  C   HIS G 290      29.178  -8.926  24.687  1.00 17.93           C  
ATOM   1923  O   HIS G 290      29.773  -8.890  25.790  1.00 18.14           O  
ATOM   1924  CB  HIS G 290      29.825  -6.685  23.705  1.00 18.78           C  
ATOM   1925  CG  HIS G 290      31.077  -6.278  24.381  1.00 17.79           C  
ATOM   1926  CD2 HIS G 290      32.025  -5.380  24.035  1.00 18.51           C  
ATOM   1927  ND1 HIS G 290      31.509  -6.857  25.568  1.00 19.20           N  
ATOM   1928  CE1 HIS G 290      32.650  -6.305  25.929  1.00 19.33           C  
ATOM   1929  NE2 HIS G 290      32.977  -5.424  25.015  1.00 17.65           N  
ATOM   1930  N   VAL G 291      28.039  -9.618  24.518  1.00 18.27           N  
ATOM   1931  CA  VAL G 291      27.567 -10.581  25.522  1.00 15.37           C  
ATOM   1932  C   VAL G 291      28.663 -11.607  25.685  1.00 17.33           C  
ATOM   1933  O   VAL G 291      29.040 -12.316  24.701  1.00 16.84           O  
ATOM   1934  CB  VAL G 291      26.229 -11.285  25.111  1.00 14.96           C  
ATOM   1935  CG1 VAL G 291      25.782 -12.297  26.176  1.00 15.99           C  
ATOM   1936  CG2 VAL G 291      25.105 -10.269  24.843  1.00 15.60           C  
ATOM   1937  N   GLN G 292      29.167 -11.761  26.915  1.00 14.63           N  
ATOM   1938  CA  GLN G 292      30.508 -12.367  27.045  1.00 16.83           C  
ATOM   1939  C   GLN G 292      30.564 -13.830  26.614  1.00 18.31           C  
ATOM   1940  O   GLN G 292      31.512 -14.248  25.960  1.00 21.00           O  
ATOM   1941  CB  GLN G 292      31.074 -12.182  28.459  1.00 16.78           C  
ATOM   1942  CG  GLN G 292      31.300 -10.742  28.749  1.00 16.80           C  
ATOM   1943  CD  GLN G 292      32.427 -10.116  27.943  1.00 17.76           C  
ATOM   1944  NE2 GLN G 292      33.550 -10.890  27.725  1.00 18.63           N  
ATOM   1945  OE1 GLN G 292      32.319  -8.943  27.524  1.00 17.48           O  
ATOM   1946  N   SER G 293      29.550 -14.616  26.961  1.00 17.21           N  
ATOM   1947  CA  SER G 293      29.555 -16.023  26.503  1.00 17.54           C  
ATOM   1948  C   SER G 293      29.408 -16.106  24.984  1.00 16.35           C  
ATOM   1949  O   SER G 293      29.950 -16.999  24.352  1.00 14.72           O  
ATOM   1950  CB  SER G 293      28.496 -16.885  27.249  1.00 17.93           C  
ATOM   1951  OG  SER G 293      27.223 -16.646  26.726  1.00 18.44           O  
ATOM   1952  N   HIS G 294      28.745 -15.129  24.369  1.00 15.99           N  
ATOM   1953  CA  HIS G 294      28.469 -15.196  22.942  1.00 15.86           C  
ATOM   1954  C   HIS G 294      29.769 -14.986  22.163  1.00 15.85           C  
ATOM   1955  O   HIS G 294      30.057 -15.737  21.197  1.00 17.64           O  
ATOM   1956  CB  HIS G 294      27.433 -14.135  22.538  1.00 15.70           C  
ATOM   1957  CG  HIS G 294      26.050 -14.414  23.074  1.00 14.80           C  
ATOM   1958  CD2 HIS G 294      25.605 -15.293  24.002  1.00 17.05           C  
ATOM   1959  ND1 HIS G 294      24.931 -13.782  22.600  1.00 16.25           N  
ATOM   1960  CE1 HIS G 294      23.857 -14.205  23.254  1.00 16.41           C  
ATOM   1961  NE2 HIS G 294      24.235 -15.161  24.087  1.00 16.57           N  
ATOM   1962  N   SER G 295      30.543 -14.011  22.591  1.00 16.02           N  
ATOM   1963  CA  SER G 295      31.886 -13.791  22.045  1.00 17.19           C  
ATOM   1964  C   SER G 295      32.785 -14.992  22.291  1.00 17.72           C  
ATOM   1965  O   SER G 295      33.440 -15.448  21.356  1.00 17.84           O  
ATOM   1966  CB  SER G 295      32.544 -12.536  22.565  1.00 19.41           C  
ATOM   1967  OG  SER G 295      32.581 -12.456  23.955  1.00 21.37           O  
ATOM   1968  N   ASP G 296      32.753 -15.545  23.504  1.00 15.86           N  
ATOM   1969  CA  ASP G 296      33.624 -16.657  23.806  1.00 18.18           C  
ATOM   1970  C   ASP G 296      33.266 -17.909  22.972  1.00 20.54           C  
ATOM   1971  O   ASP G 296      34.114 -18.743  22.698  1.00 18.66           O  
ATOM   1972  CB  ASP G 296      33.537 -17.006  25.298  1.00 18.71           C  
ATOM   1973  CG  ASP G 296      34.131 -15.919  26.200  1.00 18.97           C  
ATOM   1974  OD1 ASP G 296      35.057 -15.219  25.751  1.00 20.96           O  
ATOM   1975  OD2 ASP G 296      33.677 -15.775  27.345  1.00 16.54           O1-
ATOM   1976  N   MET G 297      31.995 -18.066  22.622  1.00 20.32           N  
ATOM   1977  CA  MET G 297      31.524 -19.241  21.902  1.00 23.72           C  
ATOM   1978  C   MET G 297      31.475 -19.022  20.418  1.00 23.70           C  
ATOM   1979  O   MET G 297      30.956 -19.851  19.712  1.00 24.30           O  
ATOM   1980  CB  MET G 297      30.159 -19.627  22.435  1.00 24.94           C  
ATOM   1981  CG  MET G 297      30.302 -20.077  23.883  1.00 30.09           C  
ATOM   1982  SD  MET G 297      28.781 -20.853  24.383  1.00 36.25           S  
ATOM   1983  CE  MET G 297      29.255 -22.442  23.624  1.00 39.86           C  
ATOM   1984  N   GLY G 298      31.962 -17.879  19.963  1.00 24.39           N  
ATOM   1985  CA  GLY G 298      32.305 -17.713  18.527  1.00 23.53           C  
ATOM   1986  C   GLY G 298      31.588 -16.655  17.708  1.00 21.03           C  
ATOM   1987  O   GLY G 298      31.781 -16.652  16.485  1.00 18.96           O  
ATOM   1988  N   MET G 299      30.778 -15.777  18.344  1.00 17.48           N  
ATOM   1989  CA  MET G 299      30.085 -14.669  17.641  1.00 18.20           C  
ATOM   1990  C   MET G 299      31.087 -13.528  17.476  1.00 18.56           C  
ATOM   1991  O   MET G 299      30.990 -12.464  18.138  1.00 17.70           O  
ATOM   1992  CB  MET G 299      28.811 -14.188  18.333  1.00 18.16           C  
ATOM   1993  CG  MET G 299      27.710 -15.236  18.508  1.00 19.15           C  
ATOM   1994  SD  MET G 299      26.109 -14.554  19.003  1.00 19.08           S  
ATOM   1995  CE  MET G 299      25.613 -13.621  17.577  1.00 20.19           C  
ATOM   1996  N   VAL G 300      32.062 -13.786  16.601  1.00 20.18           N  
ATOM   1997  CA  VAL G 300      33.198 -12.900  16.385  1.00 22.82           C  
ATOM   1998  C   VAL G 300      33.604 -12.927  14.928  1.00 20.57           C  
ATOM   1999  O   VAL G 300      33.585 -13.971  14.310  1.00 21.05           O  
ATOM   2000  CB  VAL G 300      34.425 -13.339  17.208  1.00 25.70           C  
ATOM   2001  CG1 VAL G 300      35.572 -12.361  16.997  1.00 28.18           C  
ATOM   2002  CG2 VAL G 300      34.072 -13.433  18.684  1.00 27.07           C  
ATOM   2003  N   GLY G 301      34.038 -11.789  14.420  1.00 18.96           N  
ATOM   2004  CA  GLY G 301      34.565 -11.715  13.059  1.00 21.23           C  
ATOM   2005  C   GLY G 301      35.553 -10.576  12.992  1.00 22.09           C  
ATOM   2006  O   GLY G 301      35.885  -9.935  14.020  1.00 22.35           O  
ATOM   2007  N   LEU G 302      36.071 -10.383  11.785  1.00 23.76           N  
ATOM   2008  CA  LEU G 302      37.141  -9.404  11.519  1.00 21.79           C  
ATOM   2009  C   LEU G 302      36.776  -8.482  10.392  1.00 22.02           C  
ATOM   2010  O   LEU G 302      36.336  -8.932   9.327  1.00 22.86           O  
ATOM   2011  CB  LEU G 302      38.468 -10.099  11.164  1.00 22.42           C  
ATOM   2012  CG  LEU G 302      39.042 -11.019  12.231  1.00 23.58           C  
ATOM   2013  CD1 LEU G 302      40.274 -11.806  11.746  1.00 21.94           C  
ATOM   2014  CD2 LEU G 302      39.363 -10.263  13.545  1.00 22.07           C  
ATOM   2015  N   PHE G 303      37.006  -7.193  10.640  1.00 19.99           N  
ATOM   2016  CA  PHE G 303      36.970  -6.176   9.638  1.00 21.90           C  
ATOM   2017  C   PHE G 303      38.442  -5.915   9.304  1.00 19.79           C  
ATOM   2018  O   PHE G 303      39.142  -5.242  10.058  1.00 19.60           O  
ATOM   2019  CB  PHE G 303      36.273  -4.907  10.232  1.00 21.05           C  
ATOM   2020  CG  PHE G 303      36.127  -3.775   9.285  1.00 22.98           C  
ATOM   2021  CD1 PHE G 303      35.817  -3.986   7.956  1.00 25.29           C  
ATOM   2022  CD2 PHE G 303      36.160  -2.476   9.748  1.00 25.36           C  
ATOM   2023  CE1 PHE G 303      35.613  -2.923   7.101  1.00 27.39           C  
ATOM   2024  CE2 PHE G 303      35.978  -1.406   8.894  1.00 23.92           C  
ATOM   2025  CZ  PHE G 303      35.699  -1.626   7.574  1.00 25.62           C  
ATOM   2026  N   LEU G 304      38.872  -6.505   8.200  1.00 20.12           N  
ATOM   2027  CA  LEU G 304      40.285  -6.554   7.764  1.00 21.98           C  
ATOM   2028  C   LEU G 304      40.550  -5.314   6.937  1.00 21.11           C  
ATOM   2029  O   LEU G 304      40.157  -5.253   5.785  1.00 23.38           O  
ATOM   2030  CB  LEU G 304      40.499  -7.849   6.948  1.00 20.93           C  
ATOM   2031  CG  LEU G 304      40.389  -9.143   7.733  1.00 21.79           C  
ATOM   2032  CD1 LEU G 304      40.398 -10.416   6.865  1.00 24.40           C  
ATOM   2033  CD2 LEU G 304      41.458  -9.204   8.799  1.00 19.93           C  
ATOM   2034  N   VAL G 305      41.101  -4.294   7.587  1.00 21.29           N  
ATOM   2035  CA  VAL G 305      41.282  -2.983   6.953  1.00 20.96           C  
ATOM   2036  C   VAL G 305      42.714  -2.890   6.452  1.00 21.06           C  
ATOM   2037  O   VAL G 305      43.652  -2.938   7.254  1.00 21.77           O  
ATOM   2038  CB  VAL G 305      40.930  -1.820   7.861  1.00 18.74           C  
ATOM   2039  CG1 VAL G 305      41.196  -0.503   7.083  1.00 20.16           C  
ATOM   2040  CG2 VAL G 305      39.458  -1.925   8.299  1.00 21.11           C  
ATOM   2041  N   LYS G 306      42.862  -2.871   5.116  1.00 23.24           N  
ATOM   2042  CA  LYS G 306      44.197  -2.867   4.458  1.00 23.03           C  
ATOM   2043  C   LYS G 306      44.723  -1.465   4.175  1.00 24.03           C  
ATOM   2044  O   LYS G 306      43.967  -0.537   3.865  1.00 25.30           O  
ATOM   2045  CB  LYS G 306      44.168  -3.588   3.119  1.00 24.97           C  
ATOM   2046  CG  LYS G 306      43.672  -5.010   3.187  1.00 28.79           C  
ATOM   2047  CD  LYS G 306      43.352  -5.614   1.828  1.00 29.67           C  
ATOM   2048  CE  LYS G 306      42.241  -4.865   1.154  1.00 30.63           C  
ATOM   2049  NZ  LYS G 306      41.575  -5.709   0.148  1.00 31.21           N1+
ATOM   2050  N   LYS G 307      46.027  -1.314   4.246  1.00 26.00           N  
ATOM   2051  CA  LYS G 307      46.676  -0.103   3.728  1.00 26.37           C  
ATOM   2052  C   LYS G 307      46.530  -0.068   2.197  1.00 29.21           C  
ATOM   2053  O   LYS G 307      46.207  -1.091   1.595  1.00 27.83           O  
ATOM   2054  CB  LYS G 307      48.144  -0.126   4.090  1.00 28.35           C  
ATOM   2055  CG  LYS G 307      48.480  -0.164   5.557  1.00 34.24           C  
ATOM   2056  CD  LYS G 307      49.961  -0.428   5.731  1.00 39.19           C  
ATOM   2057  CE  LYS G 307      50.702   0.804   6.176  1.00 50.14           C  
ATOM   2058  NZ  LYS G 307      50.570   0.920   7.652  1.00 59.61           N1+
ATOM   2059  N   PRO G 308      46.746   1.107   1.546  1.00 31.72           N  
ATOM   2060  CA  PRO G 308      46.751   1.130   0.082  1.00 32.16           C  
ATOM   2061  C   PRO G 308      47.648   0.059  -0.539  1.00 28.19           C  
ATOM   2062  O   PRO G 308      47.286  -0.509  -1.553  1.00 30.66           O  
ATOM   2063  CB  PRO G 308      47.294   2.527  -0.254  1.00 31.90           C  
ATOM   2064  CG  PRO G 308      46.960   3.364   0.920  1.00 32.76           C  
ATOM   2065  CD  PRO G 308      46.850   2.465   2.109  1.00 33.07           C  
ATOM   2066  N   ASP G 309      48.757  -0.277   0.101  1.00 28.21           N  
ATOM   2067  CA  ASP G 309      49.612  -1.348  -0.422  1.00 30.21           C  
ATOM   2068  C   ASP G 309      49.019  -2.816  -0.298  1.00 30.46           C  
ATOM   2069  O   ASP G 309      49.637  -3.803  -0.674  1.00 26.21           O  
ATOM   2070  CB  ASP G 309      51.025  -1.169   0.128  1.00 28.11           C  
ATOM   2071  CG  ASP G 309      51.193  -1.649   1.517  1.00 33.33           C  
ATOM   2072  OD1 ASP G 309      50.177  -1.970   2.171  1.00 37.08           O  
ATOM   2073  OD2 ASP G 309      52.356  -1.710   1.973  1.00 29.54           O1-
ATOM   2074  N   GLY G 310      47.809  -2.944   0.239  1.00 27.64           N  
ATOM   2075  CA  GLY G 310      47.190  -4.233   0.443  1.00 25.35           C  
ATOM   2076  C   GLY G 310      47.639  -4.905   1.731  1.00 25.14           C  
ATOM   2077  O   GLY G 310      47.201  -6.006   2.032  1.00 26.05           O  
ATOM   2078  N   THR G 311      48.472  -4.281   2.550  1.00 25.70           N  
ATOM   2079  CA  THR G 311      48.917  -4.993   3.747  1.00 26.75           C  
ATOM   2080  C   THR G 311      48.088  -4.668   5.006  1.00 27.50           C  
ATOM   2081  O   THR G 311      47.457  -3.587   5.103  1.00 23.62           O  
ATOM   2082  CB  THR G 311      50.403  -4.743   4.054  1.00 28.60           C  
ATOM   2083  CG2 THR G 311      51.217  -5.153   2.869  1.00 28.27           C  
ATOM   2084  OG1 THR G 311      50.573  -3.369   4.410  1.00 26.42           O  
ATOM   2085  N   ILE G 312      48.072  -5.644   5.927  1.00 26.68           N  
ATOM   2086  CA  ILE G 312      47.375  -5.543   7.202  1.00 27.58           C  
ATOM   2087  C   ILE G 312      48.343  -5.864   8.336  1.00 28.64           C  
ATOM   2088  O   ILE G 312      48.523  -7.057   8.694  1.00 26.90           O  
ATOM   2089  CB  ILE G 312      46.186  -6.524   7.299  1.00 28.75           C  
ATOM   2090  CG1 ILE G 312      45.275  -6.416   6.080  1.00 29.85           C  
ATOM   2091  CG2 ILE G 312      45.440  -6.271   8.623  1.00 27.34           C  
ATOM   2092  CD1 ILE G 312      44.397  -7.640   5.910  1.00 33.49           C  
ATOM   2093  N   PRO G 313      48.938  -4.818   8.939  1.00 28.52           N  
ATOM   2094  CA  PRO G 313      49.933  -5.006   9.978  1.00 30.75           C  
ATOM   2095  C   PRO G 313      49.421  -5.828  11.162  1.00 30.59           C  
ATOM   2096  O   PRO G 313      48.308  -5.598  11.652  1.00 34.75           O  
ATOM   2097  CB  PRO G 313      50.263  -3.565  10.426  1.00 30.32           C  
ATOM   2098  CG  PRO G 313      49.123  -2.743  10.028  1.00 31.71           C  
ATOM   2099  CD  PRO G 313      48.389  -3.449   8.936  1.00 31.73           C  
ATOM   2100  N   GLY G 314      50.231  -6.784  11.584  1.00 32.70           N  
ATOM   2101  CA  GLY G 314      49.941  -7.636  12.736  1.00 33.82           C  
ATOM   2102  C   GLY G 314      49.076  -8.846  12.468  1.00 33.65           C  
ATOM   2103  O   GLY G 314      49.095  -9.804  13.227  1.00 39.93           O  
ATOM   2104  N   TYR G 315      48.322  -8.833  11.389  1.00 29.38           N  
ATOM   2105  CA  TYR G 315      47.420  -9.894  11.162  1.00 28.30           C  
ATOM   2106  C   TYR G 315      48.162 -11.204  10.887  1.00 35.99           C  
ATOM   2107  O   TYR G 315      48.878 -11.353   9.860  1.00 31.14           O  
ATOM   2108  CB  TYR G 315      46.531  -9.551  10.010  1.00 26.33           C  
ATOM   2109  CG  TYR G 315      45.463 -10.543   9.750  1.00 25.97           C  
ATOM   2110  CD1 TYR G 315      44.746 -11.100  10.792  1.00 27.33           C  
ATOM   2111  CD2 TYR G 315      45.116 -10.892   8.442  1.00 25.03           C  
ATOM   2112  CE1 TYR G 315      43.742 -12.029  10.550  1.00 27.06           C  
ATOM   2113  CE2 TYR G 315      44.098 -11.794   8.183  1.00 28.21           C  
ATOM   2114  CZ  TYR G 315      43.405 -12.350   9.262  1.00 24.99           C  
ATOM   2115  OH  TYR G 315      42.414 -13.221   9.046  1.00 29.17           O  
ATOM   2116  N   ASP G 316      47.996 -12.152  11.815  1.00 36.79           N  
ATOM   2117  CA  ASP G 316      48.674 -13.447  11.736  1.00 38.02           C  
ATOM   2118  C   ASP G 316      47.674 -14.498  12.148  1.00 37.64           C  
ATOM   2119  O   ASP G 316      47.753 -14.991  13.240  1.00 45.12           O  
ATOM   2120  CB  ASP G 316      49.929 -13.460  12.653  1.00 38.49           C  
ATOM   2121  CG  ASP G 316      50.645 -14.842  12.678  1.00 43.33           C  
ATOM   2122  OD1 ASP G 316      50.280 -15.722  11.889  1.00 45.19           O  
ATOM   2123  OD2 ASP G 316      51.567 -15.071  13.481  1.00 42.43           O1-
ATOM   2124  N   PRO G 317      46.732 -14.866  11.274  1.00 39.49           N  
ATOM   2125  CA  PRO G 317      45.702 -15.825  11.730  1.00 44.59           C  
ATOM   2126  C   PRO G 317      46.179 -17.268  12.015  1.00 58.56           C  
ATOM   2127  O   PRO G 317      45.478 -18.239  11.716  1.00 63.64           O  
ATOM   2128  CB  PRO G 317      44.660 -15.794  10.603  1.00 42.80           C  
ATOM   2129  CG  PRO G 317      45.431 -15.347   9.386  1.00 40.40           C  
ATOM   2130  CD  PRO G 317      46.587 -14.510   9.853  1.00 37.58           C  
TER   
HETATM 2131 CU    CU G 401      25.106 -12.183  21.329  1.00 17.54          CU  
HETATM 2132 CU    CU G 402      36.338  -6.397  22.178  0.56 26.11          CU  
HETATM 2133 CU  A CU G 403       8.886 -10.245  11.055  0.50 23.46          CU  
HETATM 2134 CU  B CU G 403       9.581 -10.124  11.056  0.50 22.97          CU  
ATOM   2135  N   GLY H  41      -8.295  17.283  17.239  1.00 44.82           N  
ATOM   2136  CA  GLY H  41      -7.810  18.205  18.286  1.00 42.96           C  
ATOM   2137  C   GLY H  41      -6.321  18.115  18.580  1.00 44.21           C  
ATOM   2138  O   GLY H  41      -5.605  17.191  18.149  1.00 42.57           O  
ATOM   2139  N   ALA H  42      -5.863  19.110  19.326  1.00 40.60           N  
ATOM   2140  CA  ALA H  42      -4.508  19.199  19.807  1.00 39.63           C  
ATOM   2141  C   ALA H  42      -4.638  19.416  21.313  1.00 39.04           C  
ATOM   2142  O   ALA H  42      -5.697  19.860  21.795  1.00 36.46           O  
ATOM   2143  CB  ALA H  42      -3.757  20.334  19.136  1.00 41.35           C  
ATOM   2144  N   ALA H  43      -3.596  19.062  22.061  1.00 31.75           N  
ATOM   2145  CA  ALA H  43      -3.658  19.101  23.497  1.00 32.85           C  
ATOM   2146  C   ALA H  43      -3.539  20.543  23.975  1.00 34.91           C  
ATOM   2147  O   ALA H  43      -2.712  21.282  23.487  1.00 29.91           O  
ATOM   2148  CB  ALA H  43      -2.545  18.263  24.100  1.00 33.80           C  
ATOM   2149  N   PRO H  44      -4.336  20.929  24.976  1.00 39.05           N  
ATOM   2150  CA  PRO H  44      -4.189  22.297  25.500  1.00 41.25           C  
ATOM   2151  C   PRO H  44      -3.041  22.414  26.477  1.00 41.69           C  
ATOM   2152  O   PRO H  44      -2.607  21.407  27.052  1.00 45.05           O  
ATOM   2153  CB  PRO H  44      -5.477  22.485  26.283  1.00 39.81           C  
ATOM   2154  CG  PRO H  44      -5.792  21.107  26.823  1.00 38.74           C  
ATOM   2155  CD  PRO H  44      -5.296  20.130  25.766  1.00 37.90           C  
ATOM   2156  N   ALA H  45      -2.584  23.633  26.732  1.00 41.06           N  
ATOM   2157  CA  ALA H  45      -1.702  23.865  27.888  1.00 39.36           C  
ATOM   2158  C   ALA H  45      -2.380  23.319  29.164  1.00 39.46           C  
ATOM   2159  O   ALA H  45      -3.629  23.294  29.243  1.00 35.78           O  
ATOM   2160  CB  ALA H  45      -1.387  25.340  28.042  1.00 39.63           C  
ATOM   2161  N   GLY H  46      -1.560  22.884  30.131  1.00 34.66           N  
ATOM   2162  CA  GLY H  46      -2.003  22.289  31.381  1.00 37.63           C  
ATOM   2163  C   GLY H  46      -1.950  23.275  32.547  1.00 39.68           C  
ATOM   2164  O   GLY H  46      -1.785  24.460  32.351  1.00 37.18           O  
ATOM   2165  N   GLY H  47      -2.099  22.771  33.761  1.00 37.44           N  
ATOM   2166  CA  GLY H  47      -2.228  23.613  34.927  1.00 39.33           C  
ATOM   2167  C   GLY H  47      -3.435  23.313  35.807  1.00 39.77           C  
ATOM   2168  O   GLY H  47      -3.602  23.947  36.831  1.00 42.72           O  
ATOM   2169  N   GLU H  48      -4.298  22.389  35.404  1.00 38.53           N  
ATOM   2170  CA  GLU H  48      -5.394  21.931  36.242  1.00 39.10           C  
ATOM   2171  C   GLU H  48      -4.967  21.051  37.424  1.00 43.83           C  
ATOM   2172  O   GLU H  48      -4.158  20.120  37.280  1.00 42.31           O  
ATOM   2173  CB  GLU H  48      -6.350  21.108  35.393  1.00 43.16           C  
ATOM   2174  CG  GLU H  48      -7.151  21.915  34.424  1.00 41.56           C  
ATOM   2175  CD  GLU H  48      -8.173  22.720  35.176  0.22 38.82           C  
ATOM   2176  OE1 GLU H  48      -9.168  22.135  35.623  0.53 37.92           O  
ATOM   2177  OE2 GLU H  48      -7.940  23.917  35.366  0.62 36.19           O1-
ATOM   2178  N   VAL H  49      -5.529  21.330  38.596  1.00 41.10           N  
ATOM   2179  CA  VAL H  49      -5.427  20.425  39.737  1.00 43.45           C  
ATOM   2180  C   VAL H  49      -6.606  19.481  39.612  1.00 47.08           C  
ATOM   2181  O   VAL H  49      -7.738  19.936  39.663  1.00 43.91           O  
ATOM   2182  CB  VAL H  49      -5.415  21.181  41.078  1.00 43.81           C  
ATOM   2183  CG1 VAL H  49      -5.590  20.246  42.276  1.00 45.15           C  
ATOM   2184  CG2 VAL H  49      -4.114  21.971  41.213  1.00 44.14           C  
ATOM   2185  N   ARG H  50      -6.330  18.180  39.399  1.00 40.23           N  
ATOM   2186  CA  ARG H  50      -7.353  17.174  39.226  1.00 37.16           C  
ATOM   2187  C   ARG H  50      -7.273  16.141  40.355  1.00 37.31           C  
ATOM   2188  O   ARG H  50      -6.302  16.095  41.096  1.00 38.23           O  
ATOM   2189  CB  ARG H  50      -7.215  16.500  37.869  1.00 38.27           C  
ATOM   2190  CG  ARG H  50      -6.546  17.360  36.826  1.00 39.85           C  
ATOM   2191  CD  ARG H  50      -6.534  16.710  35.478  1.00 42.27           C  
ATOM   2192  NE  ARG H  50      -7.665  17.184  34.703  1.00 52.83           N  
ATOM   2193  CZ  ARG H  50      -7.573  17.892  33.586  1.00 53.85           C  
ATOM   2194  NH1 ARG H  50      -6.386  18.202  33.083  1.00 56.94           N1+
ATOM   2195  NH2 ARG H  50      -8.676  18.297  32.977  1.00 51.52           N  
ATOM   2196  N   ARG H  51      -8.306  15.320  40.461  1.00 37.71           N  
ATOM   2197  CA  ARG H  51      -8.468  14.372  41.539  1.00 39.18           C  
ATOM   2198  C   ARG H  51      -9.065  13.129  40.961  1.00 38.37           C  
ATOM   2199  O   ARG H  51      -9.866  13.211  40.050  1.00 36.03           O  
ATOM   2200  CB  ARG H  51      -9.420  14.909  42.609  1.00 41.15           C  
ATOM   2201  CG  ARG H  51      -8.872  16.154  43.257  1.00 46.05           C  
ATOM   2202  CD  ARG H  51      -9.375  16.398  44.681  1.00 48.38           C  
ATOM   2203  NE  ARG H  51      -8.793  17.650  45.220  1.00 46.64           N  
ATOM   2204  CZ  ARG H  51      -7.961  17.750  46.268  1.00 47.71           C  
ATOM   2205  NH1 ARG H  51      -7.565  16.683  46.984  1.00 45.83           N1+
ATOM   2206  NH2 ARG H  51      -7.511  18.959  46.617  1.00 51.32           N  
ATOM   2207  N   VAL H  52      -8.669  11.964  41.471  1.00 36.84           N  
ATOM   2208  CA  VAL H  52      -9.289  10.735  41.018  1.00 34.16           C  
ATOM   2209  C   VAL H  52      -9.262   9.718  42.149  1.00 35.47           C  
ATOM   2210  O   VAL H  52      -8.362   9.742  43.031  1.00 37.57           O  
ATOM   2211  CB  VAL H  52      -8.605  10.256  39.708  1.00 34.54           C  
ATOM   2212  CG1 VAL H  52      -7.251   9.636  39.996  1.00 32.82           C  
ATOM   2213  CG2 VAL H  52      -9.485   9.328  38.901  1.00 36.93           C  
ATOM   2214  N   THR H  53     -10.286   8.862  42.188  1.00 34.55           N  
ATOM   2215  CA  THR H  53     -10.307   7.771  43.145  1.00 32.57           C  
ATOM   2216  C   THR H  53      -9.791   6.539  42.435  1.00 31.70           C  
ATOM   2217  O   THR H  53     -10.244   6.216  41.355  1.00 32.69           O  
ATOM   2218  CB  THR H  53     -11.697   7.489  43.742  1.00 28.82           C  
ATOM   2219  CG2 THR H  53     -12.143   8.651  44.613  1.00 31.16           C  
ATOM   2220  OG1 THR H  53     -12.633   7.275  42.696  1.00 28.55           O  
ATOM   2221  N   LEU H  54      -8.847   5.857  43.072  1.00 31.04           N  
ATOM   2222  CA  LEU H  54      -8.364   4.596  42.549  1.00 30.83           C  
ATOM   2223  C   LEU H  54      -8.376   3.543  43.654  1.00 27.83           C  
ATOM   2224  O   LEU H  54      -8.070   3.815  44.809  1.00 29.46           O  
ATOM   2225  CB  LEU H  54      -6.962   4.791  41.955  1.00 35.26           C  
ATOM   2226  CG  LEU H  54      -6.476   3.736  40.950  1.00 34.44           C  
ATOM   2227  CD1 LEU H  54      -7.105   3.884  39.574  1.00 31.47           C  
ATOM   2228  CD2 LEU H  54      -4.994   3.881  40.818  1.00 36.39           C  
ATOM   2229  N   TYR H  55      -8.707   2.321  43.272  1.00 29.23           N  
ATOM   2230  CA  TYR H  55      -8.838   1.205  44.174  1.00 32.65           C  
ATOM   2231  C   TYR H  55      -8.007  -0.000  43.687  1.00 32.26           C  
ATOM   2232  O   TYR H  55      -7.978  -0.312  42.470  1.00 31.90           O  
ATOM   2233  CB  TYR H  55     -10.311   0.774  44.231  1.00 33.68           C  
ATOM   2234  CG  TYR H  55     -11.260   1.876  44.665  1.00 35.06           C  
ATOM   2235  CD1 TYR H  55     -11.771   2.772  43.744  1.00 37.14           C  
ATOM   2236  CD2 TYR H  55     -11.622   2.022  46.018  1.00 38.39           C  
ATOM   2237  CE1 TYR H  55     -12.616   3.798  44.138  1.00 41.39           C  
ATOM   2238  CE2 TYR H  55     -12.465   3.045  46.426  1.00 40.99           C  
ATOM   2239  CZ  TYR H  55     -12.963   3.915  45.472  1.00 42.66           C  
ATOM   2240  OH  TYR H  55     -13.778   4.924  45.841  1.00 45.45           O  
ATOM   2241  N   ALA H  56      -7.412  -0.720  44.635  1.00 27.98           N  
ATOM   2242  CA  ALA H  56      -6.753  -1.996  44.302  1.00 28.03           C  
ATOM   2243  C   ALA H  56      -7.645  -3.096  44.810  1.00 29.39           C  
ATOM   2244  O   ALA H  56      -7.971  -3.131  46.032  1.00 32.32           O  
ATOM   2245  CB  ALA H  56      -5.365  -2.087  44.948  1.00 28.49           C  
ATOM   2246  N   GLU H  57      -8.049  -3.972  43.893  1.00 28.65           N  
ATOM   2247  CA  GLU H  57      -8.932  -5.125  44.199  1.00 33.35           C  
ATOM   2248  C   GLU H  57      -8.449  -6.393  43.583  1.00 32.19           C  
ATOM   2249  O   GLU H  57      -7.719  -6.400  42.562  1.00 31.07           O  
ATOM   2250  CB  GLU H  57     -10.322  -4.952  43.615  1.00 32.39           C  
ATOM   2251  CG  GLU H  57     -10.877  -3.567  43.727  1.00 40.61           C  
ATOM   2252  CD  GLU H  57     -12.277  -3.445  43.144  1.00 39.39           C  
ATOM   2253  OE1 GLU H  57     -12.535  -3.750  41.921  1.00 42.38           O  
ATOM   2254  OE2 GLU H  57     -13.097  -3.013  43.971  1.00 45.40           O1-
ATOM   2255  N   ARG H  58      -8.946  -7.469  44.163  1.00 33.23           N  
ATOM   2256  CA  ARG H  58      -8.782  -8.815  43.615  1.00 37.87           C  
ATOM   2257  C   ARG H  58      -9.820  -8.982  42.506  1.00 36.90           C  
ATOM   2258  O   ARG H  58     -10.997  -8.711  42.690  1.00 33.50           O  
ATOM   2259  CB  ARG H  58      -8.882  -9.915  44.715  1.00 41.91           C  
ATOM   2260  CG  ARG H  58      -9.797  -9.595  45.909  1.00 52.88           C  
ATOM   2261  CD  ARG H  58      -9.751 -10.635  47.040  1.00 60.64           C  
ATOM   2262  NE  ARG H  58      -8.453 -10.647  47.745  1.00 66.82           N  
ATOM   2263  CZ  ARG H  58      -8.148  -9.977  48.866  1.00 66.90           C  
ATOM   2264  NH1 ARG H  58      -9.041  -9.217  49.510  1.00 65.13           N1+
ATOM   2265  NH2 ARG H  58      -6.910 -10.078  49.348  1.00 67.29           N  
ATOM   2266  N   LEU H  59      -9.384  -9.411  41.331  1.00 34.09           N  
ATOM   2267  CA  LEU H  59     -10.294  -9.693  40.276  1.00 34.66           C  
ATOM   2268  C   LEU H  59     -10.822 -11.136  40.373  1.00 38.68           C  
ATOM   2269  O   LEU H  59     -10.211 -11.992  40.994  1.00 36.98           O  
ATOM   2270  CB  LEU H  59      -9.593  -9.495  38.938  1.00 38.81           C  
ATOM   2271  CG  LEU H  59      -9.187  -8.113  38.428  1.00 39.10           C  
ATOM   2272  CD1 LEU H  59      -9.387  -8.084  36.919  1.00 37.65           C  
ATOM   2273  CD2 LEU H  59     -10.044  -7.045  39.037  1.00 42.99           C  
ATOM   2274  N   ALA H  60     -11.952 -11.406  39.729  1.00 47.62           N  
ATOM   2275  CA  ALA H  60     -12.349 -12.776  39.472  1.00 55.81           C  
ATOM   2276  C   ALA H  60     -11.166 -13.392  38.712  1.00 60.72           C  
ATOM   2277  O   ALA H  60     -10.388 -12.686  38.053  1.00 69.86           O  
ATOM   2278  CB  ALA H  60     -13.627 -12.819  38.653  1.00 56.48           C  
ATOM   2279  N   GLY H  61     -10.970 -14.691  38.867  1.00 58.72           N  
ATOM   2280  CA  GLY H  61      -9.819 -15.342  38.248  1.00 49.68           C  
ATOM   2281  C   GLY H  61      -8.586 -15.306  39.118  1.00 44.09           C  
ATOM   2282  O   GLY H  61      -7.627 -16.025  38.866  1.00 44.53           O  
ATOM   2283  N   GLY H  62      -8.574 -14.477  40.152  1.00 37.98           N  
ATOM   2284  CA  GLY H  62      -7.415 -14.435  41.038  1.00 33.09           C  
ATOM   2285  C   GLY H  62      -6.377 -13.350  40.751  1.00 30.47           C  
ATOM   2286  O   GLY H  62      -5.424 -13.233  41.472  1.00 38.15           O  
ATOM   2287  N   GLN H  63      -6.558 -12.529  39.737  1.00 28.85           N  
ATOM   2288  CA  GLN H  63      -5.588 -11.477  39.423  1.00 27.87           C  
ATOM   2289  C   GLN H  63      -5.811 -10.327  40.337  1.00 27.72           C  
ATOM   2290  O   GLN H  63      -6.729 -10.366  41.177  1.00 26.18           O  
ATOM   2291  CB  GLN H  63      -5.710 -11.134  37.972  1.00 32.75           C  
ATOM   2292  CG  GLN H  63      -5.544 -12.399  37.162  1.00 37.82           C  
ATOM   2293  CD  GLN H  63      -4.794 -12.228  35.867  1.00 42.76           C  
ATOM   2294  NE2 GLN H  63      -5.530 -11.858  34.821  1.00 44.58           N  
ATOM   2295  OE1 GLN H  63      -3.563 -12.465  35.786  1.00 42.33           O  
ATOM   2296  N   LEU H  64      -4.915  -9.342  40.260  1.00 25.95           N  
ATOM   2297  CA  LEU H  64      -5.006  -8.161  41.046  1.00 25.35           C  
ATOM   2298  C   LEU H  64      -5.066  -6.967  40.135  1.00 26.54           C  
ATOM   2299  O   LEU H  64      -4.334  -6.922  39.168  1.00 28.10           O  
ATOM   2300  CB  LEU H  64      -3.806  -8.050  41.931  1.00 26.58           C  
ATOM   2301  CG  LEU H  64      -3.603  -9.152  42.964  1.00 28.63           C  
ATOM   2302  CD1 LEU H  64      -2.479  -8.788  43.912  1.00 29.33           C  
ATOM   2303  CD2 LEU H  64      -4.908  -9.356  43.730  1.00 29.60           C  
ATOM   2304  N   GLY H  65      -5.909  -5.981  40.453  1.00 26.90           N  
ATOM   2305  CA  GLY H  65      -6.093  -4.832  39.558  1.00 26.05           C  
ATOM   2306  C   GLY H  65      -6.424  -3.516  40.260  1.00 27.74           C  
ATOM   2307  O   GLY H  65      -6.940  -3.492  41.395  1.00 24.45           O  
ATOM   2308  N   TYR H  66      -6.143  -2.436  39.528  1.00 24.48           N  
ATOM   2309  CA  TYR H  66      -6.548  -1.115  39.859  1.00 24.81           C  
ATOM   2310  C   TYR H  66      -7.845  -0.790  39.110  1.00 25.38           C  
ATOM   2311  O   TYR H  66      -7.987  -1.133  37.944  1.00 27.04           O  
ATOM   2312  CB  TYR H  66      -5.485  -0.109  39.437  1.00 23.03           C  
ATOM   2313  CG  TYR H  66      -4.134  -0.186  40.161  1.00 25.42           C  
ATOM   2314  CD1 TYR H  66      -4.022   0.157  41.508  1.00 27.90           C  
ATOM   2315  CD2 TYR H  66      -2.955  -0.552  39.491  1.00 25.66           C  
ATOM   2316  CE1 TYR H  66      -2.795   0.167  42.149  1.00 26.67           C  
ATOM   2317  CE2 TYR H  66      -1.728  -0.520  40.122  1.00 22.95           C  
ATOM   2318  CZ  TYR H  66      -1.644  -0.191  41.439  1.00 26.00           C  
ATOM   2319  OH  TYR H  66      -0.430  -0.192  42.117  1.00 24.98           O  
ATOM   2320  N   GLY H  67      -8.779  -0.122  39.788  1.00 26.84           N  
ATOM   2321  CA  GLY H  67     -10.010   0.424  39.138  1.00 26.26           C  
ATOM   2322  C   GLY H  67     -10.408   1.831  39.565  1.00 26.31           C  
ATOM   2323  O   GLY H  67     -10.047   2.270  40.651  1.00 26.35           O  
ATOM   2324  N   LEU H  68     -11.156   2.527  38.717  1.00 27.38           N  
ATOM   2325  CA  LEU H  68     -11.698   3.867  39.073  1.00 32.24           C  
ATOM   2326  C   LEU H  68     -12.844   3.826  40.098  1.00 34.27           C  
ATOM   2327  O   LEU H  68     -13.138   4.843  40.764  1.00 33.26           O  
ATOM   2328  CB  LEU H  68     -12.204   4.607  37.832  1.00 29.29           C  
ATOM   2329  CG  LEU H  68     -11.106   4.963  36.793  1.00 32.05           C  
ATOM   2330  CD1 LEU H  68     -11.720   5.411  35.456  1.00 32.19           C  
ATOM   2331  CD2 LEU H  68     -10.068   5.956  37.315  1.00 28.98           C  
ATOM   2332  N   GLU H  69     -13.502   2.682  40.181  1.00 35.16           N  
ATOM   2333  CA  GLU H  69     -14.559   2.458  41.158  1.00 36.26           C  
ATOM   2334  C   GLU H  69     -14.469   0.994  41.578  1.00 37.06           C  
ATOM   2335  O   GLU H  69     -13.916   0.150  40.826  1.00 34.16           O  
ATOM   2336  CB  GLU H  69     -15.935   2.790  40.534  1.00 38.52           C  
ATOM   2337  CG  GLU H  69     -16.153   4.246  40.041  1.00 40.10           C  
ATOM   2338  CD  GLU H  69     -16.015   5.351  41.107  0.75 38.32           C  
ATOM   2339  OE1 GLU H  69     -15.939   6.532  40.724  0.74 39.23           O  
ATOM   2340  OE2 GLU H  69     -15.932   5.086  42.320  0.83 43.38           O1-
ATOM   2341  N   LYS H  70     -14.945   0.702  42.791  1.00 34.18           N  
ATOM   2342  CA  LYS H  70     -15.022  -0.676  43.268  1.00 35.22           C  
ATOM   2343  C   LYS H  70     -15.790  -1.547  42.311  1.00 35.79           C  
ATOM   2344  O   LYS H  70     -16.774  -1.105  41.760  1.00 44.38           O  
ATOM   2345  CB  LYS H  70     -15.645  -0.761  44.679  1.00 37.63           C  
ATOM   2346  CG  LYS H  70     -14.814  -0.037  45.720  1.00 37.61           C  
ATOM   2347  CD  LYS H  70     -15.035  -0.499  47.157  1.00 39.91           C  
ATOM   2348  CE  LYS H  70     -14.338   0.474  48.103  1.00 45.43           C  
ATOM   2349  NZ  LYS H  70     -14.365   0.160  49.557  1.00 47.85           N1+
ATOM   2350  N   GLY H  71     -15.305  -2.770  42.081  1.00 34.77           N  
ATOM   2351  CA  GLY H  71     -15.898  -3.725  41.131  1.00 31.71           C  
ATOM   2352  C   GLY H  71     -15.539  -3.447  39.695  1.00 34.65           C  
ATOM   2353  O   GLY H  71     -15.978  -4.147  38.808  1.00 38.03           O  
ATOM   2354  N   LYS H  72     -14.733  -2.418  39.452  1.00 34.31           N  
ATOM   2355  CA  LYS H  72     -14.390  -2.047  38.097  1.00 35.03           C  
ATOM   2356  C   LYS H  72     -12.868  -2.082  37.832  1.00 31.55           C  
ATOM   2357  O   LYS H  72     -12.379  -1.468  36.900  1.00 28.79           O  
ATOM   2358  CB  LYS H  72     -14.977  -0.674  37.810  1.00 40.32           C  
ATOM   2359  CG  LYS H  72     -16.467  -0.745  37.514  1.00 45.13           C  
ATOM   2360  CD  LYS H  72     -17.080   0.649  37.510  1.00 50.68           C  
ATOM   2361  CE  LYS H  72     -18.251   0.771  36.536  1.00 54.80           C  
ATOM   2362  NZ  LYS H  72     -19.025  -0.502  36.356  1.00 56.88           N1+
ATOM   2363  N   ALA H  73     -12.118  -2.816  38.636  1.00 30.10           N  
ATOM   2364  CA  ALA H  73     -10.717  -2.994  38.336  1.00 28.94           C  
ATOM   2365  C   ALA H  73     -10.525  -3.606  36.950  1.00 26.88           C  
ATOM   2366  O   ALA H  73     -11.332  -4.393  36.477  1.00 27.94           O  
ATOM   2367  CB  ALA H  73     -10.040  -3.844  39.386  1.00 31.52           C  
ATOM   2368  N   SER H  74      -9.431  -3.213  36.299  1.00 26.94           N  
ATOM   2369  CA  SER H  74      -9.078  -3.712  34.975  1.00 27.45           C  
ATOM   2370  C   SER H  74      -7.566  -3.978  34.943  1.00 24.77           C  
ATOM   2371  O   SER H  74      -6.797  -3.392  35.715  1.00 25.89           O  
ATOM   2372  CB  SER H  74      -9.477  -2.724  33.865  1.00 25.69           C  
ATOM   2373  OG  SER H  74      -8.766  -1.527  33.963  1.00 25.47           O  
ATOM   2374  N   ILE H  75      -7.178  -4.885  34.062  1.00 23.69           N  
ATOM   2375  CA  ILE H  75      -5.769  -5.072  33.744  1.00 23.02           C  
ATOM   2376  C   ILE H  75      -5.621  -4.933  32.261  1.00 21.17           C  
ATOM   2377  O   ILE H  75      -6.297  -5.621  31.518  1.00 24.24           O  
ATOM   2378  CB  ILE H  75      -5.219  -6.432  34.168  1.00 22.00           C  
ATOM   2379  CG1 ILE H  75      -5.328  -6.651  35.667  1.00 21.45           C  
ATOM   2380  CG2 ILE H  75      -3.734  -6.557  33.741  1.00 21.29           C  
ATOM   2381  CD1 ILE H  75      -5.127  -8.145  36.046  1.00 19.89           C  
ATOM   2382  N   PRO H  76      -4.802  -4.006  31.773  1.00 21.96           N  
ATOM   2383  CA  PRO H  76      -4.170  -2.971  32.528  1.00 20.62           C  
ATOM   2384  C   PRO H  76      -5.163  -2.043  33.252  1.00 21.78           C  
ATOM   2385  O   PRO H  76      -6.339  -1.954  32.895  1.00 20.61           O  
ATOM   2386  CB  PRO H  76      -3.445  -2.150  31.462  1.00 20.33           C  
ATOM   2387  CG  PRO H  76      -3.730  -2.803  30.140  1.00 21.54           C  
ATOM   2388  CD  PRO H  76      -4.842  -3.741  30.333  1.00 21.81           C  
ATOM   2389  N   GLY H  77      -4.656  -1.355  34.246  1.00 23.26           N  
ATOM   2390  CA  GLY H  77      -5.455  -0.422  35.030  1.00 23.51           C  
ATOM   2391  C   GLY H  77      -5.904   0.782  34.190  1.00 24.14           C  
ATOM   2392  O   GLY H  77      -5.530   0.945  33.065  1.00 20.26           O  
ATOM   2393  N   PRO H  78      -6.758   1.622  34.765  1.00 26.49           N  
ATOM   2394  CA  PRO H  78      -7.288   2.733  33.964  1.00 26.15           C  
ATOM   2395  C   PRO H  78      -6.221   3.690  33.400  1.00 23.07           C  
ATOM   2396  O   PRO H  78      -5.205   3.985  34.024  1.00 24.60           O  
ATOM   2397  CB  PRO H  78      -8.246   3.429  34.941  1.00 25.93           C  
ATOM   2398  CG  PRO H  78      -7.676   3.122  36.287  1.00 29.08           C  
ATOM   2399  CD  PRO H  78      -7.148   1.699  36.173  1.00 25.80           C  
ATOM   2400  N   LEU H  79      -6.487   4.191  32.218  1.00 23.66           N  
ATOM   2401  CA  LEU H  79      -5.619   5.149  31.619  1.00 25.78           C  
ATOM   2402  C   LEU H  79      -5.767   6.493  32.320  1.00 27.04           C  
ATOM   2403  O   LEU H  79      -6.872   7.024  32.430  1.00 24.11           O  
ATOM   2404  CB  LEU H  79      -5.902   5.295  30.127  1.00 26.80           C  
ATOM   2405  CG  LEU H  79      -5.246   6.467  29.390  1.00 30.71           C  
ATOM   2406  CD1 LEU H  79      -3.760   6.188  29.233  1.00 32.30           C  
ATOM   2407  CD2 LEU H  79      -5.948   6.698  28.034  1.00 30.67           C  
ATOM   2408  N   ILE H  80      -4.658   7.010  32.826  1.00 24.75           N  
ATOM   2409  CA  ILE H  80      -4.638   8.373  33.314  1.00 27.83           C  
ATOM   2410  C   ILE H  80      -3.962   9.330  32.279  1.00 28.29           C  
ATOM   2411  O   ILE H  80      -2.878   9.066  31.712  1.00 26.71           O  
ATOM   2412  CB  ILE H  80      -3.951   8.387  34.681  1.00 29.87           C  
ATOM   2413  CG1 ILE H  80      -4.859   7.674  35.707  1.00 30.74           C  
ATOM   2414  CG2 ILE H  80      -3.662   9.816  35.125  1.00 30.12           C  
ATOM   2415  CD1 ILE H  80      -4.088   7.140  36.868  1.00 33.49           C  
ATOM   2416  N   GLU H  81      -4.575  10.473  32.062  1.00 28.17           N  
ATOM   2417  CA  GLU H  81      -4.059  11.414  31.087  1.00 27.50           C  
ATOM   2418  C   GLU H  81      -4.016  12.765  31.731  1.00 29.41           C  
ATOM   2419  O   GLU H  81      -4.972  13.181  32.371  1.00 28.31           O  
ATOM   2420  CB  GLU H  81      -4.935  11.363  29.844  1.00 27.29           C  
ATOM   2421  CG  GLU H  81      -4.594  12.391  28.764  1.00 32.89           C  
ATOM   2422  CD  GLU H  81      -5.498  12.307  27.536  0.81 34.08           C  
ATOM   2423  OE1 GLU H  81      -6.152  11.257  27.324  0.93 40.13           O  
ATOM   2424  OE2 GLU H  81      -5.487  13.275  26.742  0.77 38.69           O1-
ATOM   2425  N   LEU H  82      -2.903  13.437  31.554  1.00 28.63           N  
ATOM   2426  CA  LEU H  82      -2.677  14.756  32.094  1.00 29.15           C  
ATOM   2427  C   LEU H  82      -2.032  15.611  31.023  1.00 31.57           C  
ATOM   2428  O   LEU H  82      -1.471  15.082  30.048  1.00 30.90           O  
ATOM   2429  CB  LEU H  82      -1.761  14.681  33.293  1.00 28.49           C  
ATOM   2430  CG  LEU H  82      -2.204  13.838  34.494  1.00 28.42           C  
ATOM   2431  CD1 LEU H  82      -1.060  13.824  35.489  1.00 26.69           C  
ATOM   2432  CD2 LEU H  82      -3.453  14.317  35.230  1.00 29.51           C  
ATOM   2433  N   ASN H  83      -2.100  16.932  31.196  1.00 30.02           N  
ATOM   2434  CA  ASN H  83      -1.347  17.845  30.371  1.00 27.73           C  
ATOM   2435  C   ASN H  83      -0.296  18.444  31.213  1.00 26.69           C  
ATOM   2436  O   ASN H  83      -0.524  18.677  32.405  1.00 26.22           O  
ATOM   2437  CB  ASN H  83      -2.251  18.926  29.782  1.00 31.67           C  
ATOM   2438  CG  ASN H  83      -3.324  18.357  28.877  1.00 32.43           C  
ATOM   2439  ND2 ASN H  83      -4.595  18.602  29.198  1.00 32.58           N  
ATOM   2440  OD1 ASN H  83      -3.011  17.714  27.889  1.00 33.67           O  
ATOM   2441  N   GLU H  84       0.879  18.679  30.622  1.00 24.45           N  
ATOM   2442  CA  GLU H  84       2.020  19.232  31.363  1.00 27.08           C  
ATOM   2443  C   GLU H  84       1.602  20.459  32.139  1.00 27.26           C  
ATOM   2444  O   GLU H  84       0.978  21.324  31.549  1.00 26.01           O  
ATOM   2445  CB  GLU H  84       3.112  19.693  30.407  1.00 28.89           C  
ATOM   2446  CG  GLU H  84       4.108  18.615  30.110  1.00 30.28           C  
ATOM   2447  CD  GLU H  84       5.168  18.998  29.089  1.00 30.87           C  
ATOM   2448  OE1 GLU H  84       4.883  19.798  28.151  1.00 29.76           O  
ATOM   2449  OE2 GLU H  84       6.291  18.438  29.214  1.00 32.15           O1-
ATOM   2450  N   GLY H  85       2.006  20.539  33.403  1.00 30.58           N  
ATOM   2451  CA  GLY H  85       1.488  21.527  34.347  1.00 29.92           C  
ATOM   2452  C   GLY H  85       0.381  20.992  35.230  1.00 32.60           C  
ATOM   2453  O   GLY H  85       0.196  21.480  36.328  1.00 36.13           O  
ATOM   2454  N   ASP H  86      -0.374  19.977  34.779  1.00 35.03           N  
ATOM   2455  CA  ASP H  86      -1.415  19.364  35.647  1.00 30.75           C  
ATOM   2456  C   ASP H  86      -0.853  18.726  36.865  1.00 31.82           C  
ATOM   2457  O   ASP H  86       0.301  18.239  36.877  1.00 33.79           O  
ATOM   2458  CB  ASP H  86      -2.288  18.335  34.908  1.00 30.31           C  
ATOM   2459  CG  ASP H  86      -3.188  18.959  33.886  1.00 31.34           C  
ATOM   2460  OD1 ASP H  86      -3.250  20.217  33.779  1.00 34.30           O  
ATOM   2461  OD2 ASP H  86      -3.837  18.200  33.157  1.00 29.38           O1-
ATOM   2462  N   THR H  87      -1.685  18.723  37.893  1.00 31.00           N  
ATOM   2463  CA  THR H  87      -1.437  18.064  39.153  1.00 31.78           C  
ATOM   2464  C   THR H  87      -2.535  17.050  39.411  1.00 30.58           C  
ATOM   2465  O   THR H  87      -3.686  17.318  39.114  1.00 32.35           O  
ATOM   2466  CB  THR H  87      -1.429  19.081  40.307  1.00 33.58           C  
ATOM   2467  CG2 THR H  87      -1.381  18.367  41.661  1.00 35.95           C  
ATOM   2468  OG1 THR H  87      -0.278  19.893  40.207  1.00 35.23           O  
ATOM   2469  N   LEU H  88      -2.205  15.868  39.921  1.00 30.21           N  
ATOM   2470  CA  LEU H  88      -3.242  14.864  40.131  1.00 31.60           C  
ATOM   2471  C   LEU H  88      -3.154  14.301  41.502  1.00 31.91           C  
ATOM   2472  O   LEU H  88      -2.177  13.668  41.848  1.00 33.54           O  
ATOM   2473  CB  LEU H  88      -3.150  13.718  39.130  1.00 31.31           C  
ATOM   2474  CG  LEU H  88      -4.171  12.596  39.338  1.00 32.94           C  
ATOM   2475  CD1 LEU H  88      -5.582  13.079  38.941  1.00 35.14           C  
ATOM   2476  CD2 LEU H  88      -3.791  11.372  38.530  1.00 35.62           C  
ATOM   2477  N   HIS H  89      -4.192  14.522  42.293  1.00 31.99           N  
ATOM   2478  CA  HIS H  89      -4.303  13.842  43.553  1.00 30.89           C  
ATOM   2479  C   HIS H  89      -5.020  12.545  43.312  1.00 29.89           C  
ATOM   2480  O   HIS H  89      -6.157  12.538  42.889  1.00 32.68           O  
ATOM   2481  CB  HIS H  89      -5.030  14.730  44.587  1.00 35.67           C  
ATOM   2482  CG  HIS H  89      -4.367  16.052  44.754  1.00 33.52           C  
ATOM   2483  CD2 HIS H  89      -4.631  17.250  44.195  1.00 36.46           C  
ATOM   2484  ND1 HIS H  89      -3.195  16.205  45.459  1.00 37.37           N  
ATOM   2485  CE1 HIS H  89      -2.802  17.460  45.384  1.00 36.83           C  
ATOM   2486  NE2 HIS H  89      -3.656  18.117  44.621  1.00 34.79           N  
ATOM   2487  N   VAL H  90      -4.322  11.438  43.565  1.00 30.05           N  
ATOM   2488  CA  VAL H  90      -4.937  10.125  43.445  1.00 30.02           C  
ATOM   2489  C   VAL H  90      -5.344   9.672  44.823  1.00 30.23           C  
ATOM   2490  O   VAL H  90      -4.517   9.521  45.688  1.00 34.67           O  
ATOM   2491  CB  VAL H  90      -3.966   9.083  42.842  1.00 30.45           C  
ATOM   2492  CG1 VAL H  90      -4.701   7.797  42.541  1.00 32.11           C  
ATOM   2493  CG2 VAL H  90      -3.300   9.630  41.588  1.00 31.45           C  
ATOM   2494  N   GLU H  91      -6.636   9.504  45.045  1.00 32.93           N  
ATOM   2495  CA  GLU H  91      -7.108   9.100  46.347  1.00 34.64           C  
ATOM   2496  C   GLU H  91      -7.206   7.599  46.254  1.00 31.98           C  
ATOM   2497  O   GLU H  91      -8.060   7.087  45.575  1.00 32.67           O  
ATOM   2498  CB  GLU H  91      -8.470   9.765  46.649  1.00 39.36           C  
ATOM   2499  CG  GLU H  91      -8.920   9.591  48.102  1.00 44.31           C  
ATOM   2500  CD  GLU H  91     -10.293  10.163  48.398  0.41 44.44           C  
ATOM   2501  OE1 GLU H  91     -10.915  10.777  47.509  0.69 44.22           O  
ATOM   2502  OE2 GLU H  91     -10.747   9.999  49.543  0.56 48.81           O1-
ATOM   2503  N   PHE H  92      -6.297   6.885  46.915  1.00 35.95           N  
ATOM   2504  CA  PHE H  92      -6.124   5.472  46.665  1.00 32.62           C  
ATOM   2505  C   PHE H  92      -6.598   4.606  47.845  1.00 33.30           C  
ATOM   2506  O   PHE H  92      -6.306   4.859  49.002  1.00 38.16           O  
ATOM   2507  CB  PHE H  92      -4.660   5.211  46.293  1.00 33.96           C  
ATOM   2508  CG  PHE H  92      -4.298   3.772  46.274  1.00 32.68           C  
ATOM   2509  CD1 PHE H  92      -4.630   2.989  45.210  1.00 37.83           C  
ATOM   2510  CD2 PHE H  92      -3.629   3.200  47.336  1.00 35.24           C  
ATOM   2511  CE1 PHE H  92      -4.306   1.642  45.190  1.00 35.60           C  
ATOM   2512  CE2 PHE H  92      -3.305   1.859  47.335  1.00 36.92           C  
ATOM   2513  CZ  PHE H  92      -3.672   1.076  46.262  1.00 34.12           C  
ATOM   2514  N   GLU H  93      -7.368   3.578  47.547  1.00 33.57           N  
ATOM   2515  CA  GLU H  93      -7.824   2.689  48.575  1.00 32.42           C  
ATOM   2516  C   GLU H  93      -7.379   1.271  48.310  1.00 31.10           C  
ATOM   2517  O   GLU H  93      -7.681   0.699  47.259  1.00 29.99           O  
ATOM   2518  CB  GLU H  93      -9.348   2.715  48.678  1.00 32.30           C  
ATOM   2519  CG  GLU H  93      -9.862   1.711  49.720  1.00 36.46           C  
ATOM   2520  CD  GLU H  93     -11.291   1.969  50.133  1.00 37.30           C  
ATOM   2521  OE1 GLU H  93     -11.734   3.114  50.025  1.00 34.08           O  
ATOM   2522  OE2 GLU H  93     -11.956   1.021  50.584  1.00 40.84           O1-
ATOM   2523  N   ASN H  94      -6.701   0.697  49.293  1.00 32.45           N  
ATOM   2524  CA  ASN H  94      -6.335  -0.708  49.226  1.00 29.74           C  
ATOM   2525  C   ASN H  94      -7.372  -1.571  49.881  1.00 29.92           C  
ATOM   2526  O   ASN H  94      -7.517  -1.544  51.124  1.00 32.01           O  
ATOM   2527  CB  ASN H  94      -5.018  -0.918  49.922  1.00 28.42           C  
ATOM   2528  CG  ASN H  94      -4.586  -2.343  49.938  1.00 25.40           C  
ATOM   2529  ND2 ASN H  94      -3.622  -2.645  50.822  1.00 27.11           N  
ATOM   2530  OD1 ASN H  94      -5.067  -3.167  49.165  1.00 24.45           O  
ATOM   2531  N   THR H  95      -8.060  -2.349  49.054  1.00 29.73           N  
ATOM   2532  CA  THR H  95      -9.103  -3.226  49.524  1.00 31.03           C  
ATOM   2533  C   THR H  95      -8.569  -4.584  49.726  1.00 36.76           C  
ATOM   2534  O   THR H  95      -9.338  -5.483  50.054  1.00 36.63           O  
ATOM   2535  CB  THR H  95     -10.308  -3.278  48.601  1.00 32.37           C  
ATOM   2536  CG2 THR H  95     -10.716  -1.917  48.235  1.00 35.12           C  
ATOM   2537  OG1 THR H  95     -10.029  -4.010  47.397  1.00 33.73           O  
ATOM   2538  N   LEU H  96      -7.252  -4.769  49.531  1.00 35.08           N  
ATOM   2539  CA  LEU H  96      -6.674  -6.086  49.671  1.00 34.59           C  
ATOM   2540  C   LEU H  96      -6.284  -6.302  51.126  1.00 32.96           C  
ATOM   2541  O   LEU H  96      -6.266  -5.361  51.892  1.00 38.38           O  
ATOM   2542  CB  LEU H  96      -5.442  -6.258  48.762  1.00 35.31           C  
ATOM   2543  CG  LEU H  96      -5.580  -6.053  47.243  1.00 36.79           C  
ATOM   2544  CD1 LEU H  96      -4.271  -6.343  46.503  1.00 35.19           C  
ATOM   2545  CD2 LEU H  96      -6.674  -6.919  46.677  1.00 36.09           C  
ATOM   2546  N   ASP H  97      -5.884  -7.523  51.465  1.00 36.58           N  
ATOM   2547  CA  ASP H  97      -5.455  -7.859  52.841  1.00 37.22           C  
ATOM   2548  C   ASP H  97      -3.934  -7.882  53.033  1.00 38.96           C  
ATOM   2549  O   ASP H  97      -3.439  -8.325  54.075  1.00 34.36           O  
ATOM   2550  CB  ASP H  97      -6.051  -9.205  53.266  1.00 41.51           C  
ATOM   2551  CG  ASP H  97      -5.579 -10.331  52.400  1.00 39.08           C  
ATOM   2552  OD1 ASP H  97      -4.430 -10.268  51.977  1.00 43.76           O  
ATOM   2553  OD2 ASP H  97      -6.353 -11.253  52.108  1.00 47.82           O1-
ATOM   2554  N   VAL H  98      -3.175  -7.457  52.026  1.00 36.12           N  
ATOM   2555  CA  VAL H  98      -1.748  -7.222  52.215  1.00 31.21           C  
ATOM   2556  C   VAL H  98      -1.490  -5.767  51.838  1.00 27.95           C  
ATOM   2557  O   VAL H  98      -2.308  -5.153  51.165  1.00 28.14           O  
ATOM   2558  CB  VAL H  98      -0.882  -8.172  51.347  1.00 35.33           C  
ATOM   2559  CG1 VAL H  98      -1.060  -9.620  51.799  1.00 35.45           C  
ATOM   2560  CG2 VAL H  98      -1.202  -7.984  49.853  1.00 33.52           C  
ATOM   2561  N   PRO H  99      -0.365  -5.180  52.287  1.00 28.99           N  
ATOM   2562  CA  PRO H  99      -0.074  -3.836  51.802  1.00 28.67           C  
ATOM   2563  C   PRO H  99       0.034  -3.767  50.293  1.00 29.06           C  
ATOM   2564  O   PRO H  99       0.507  -4.732  49.673  1.00 27.33           O  
ATOM   2565  CB  PRO H  99       1.308  -3.523  52.404  1.00 30.30           C  
ATOM   2566  CG  PRO H  99       1.373  -4.394  53.604  1.00 30.17           C  
ATOM   2567  CD  PRO H  99       0.642  -5.639  53.251  1.00 29.23           C  
ATOM   2568  N   VAL H 100      -0.390  -2.634  49.723  1.00 29.59           N  
ATOM   2569  CA  VAL H 100      -0.133  -2.341  48.326  1.00 29.82           C  
ATOM   2570  C   VAL H 100       0.250  -0.861  48.175  1.00 29.89           C  
ATOM   2571  O   VAL H 100       0.070  -0.064  49.113  1.00 29.98           O  
ATOM   2572  CB  VAL H 100      -1.357  -2.620  47.486  1.00 34.49           C  
ATOM   2573  CG1 VAL H 100      -1.983  -3.955  47.880  1.00 34.07           C  
ATOM   2574  CG2 VAL H 100      -2.341  -1.505  47.686  1.00 38.99           C  
ATOM   2575  N   SER H 101       0.726  -0.474  46.999  1.00 23.21           N  
ATOM   2576  CA  SER H 101       1.172   0.891  46.793  1.00 22.85           C  
ATOM   2577  C   SER H 101       0.949   1.351  45.359  1.00 25.19           C  
ATOM   2578  O   SER H 101       0.418   0.613  44.498  1.00 29.04           O  
ATOM   2579  CB  SER H 101       2.631   1.042  47.200  1.00 24.80           C  
ATOM   2580  OG  SER H 101       3.549   0.614  46.151  1.00 25.62           O  
ATOM   2581  N   LEU H 102       1.304   2.602  45.094  1.00 24.49           N  
ATOM   2582  CA  LEU H 102       1.242   3.123  43.752  1.00 26.18           C  
ATOM   2583  C   LEU H 102       2.463   3.937  43.518  1.00 25.69           C  
ATOM   2584  O   LEU H 102       2.671   4.907  44.228  1.00 30.69           O  
ATOM   2585  CB  LEU H 102       0.032   4.044  43.616  1.00 27.27           C  
ATOM   2586  CG  LEU H 102      -0.443   4.596  42.278  1.00 29.67           C  
ATOM   2587  CD1 LEU H 102      -0.985   3.497  41.365  1.00 26.97           C  
ATOM   2588  CD2 LEU H 102      -1.506   5.667  42.473  1.00 28.31           C  
ATOM   2589  N   HIS H 103       3.258   3.543  42.525  1.00 24.99           N  
ATOM   2590  CA  HIS H 103       4.508   4.199  42.156  1.00 25.58           C  
ATOM   2591  C   HIS H 103       4.388   4.582  40.693  1.00 23.90           C  
ATOM   2592  O   HIS H 103       3.835   3.849  39.888  1.00 25.47           O  
ATOM   2593  CB  HIS H 103       5.671   3.235  42.415  1.00 26.67           C  
ATOM   2594  CG  HIS H 103       6.847   3.424  41.510  1.00 31.55           C  
ATOM   2595  CD2 HIS H 103       7.239   2.747  40.393  1.00 31.21           C  
ATOM   2596  ND1 HIS H 103       7.796   4.398  41.724  1.00 31.73           N  
ATOM   2597  CE1 HIS H 103       8.731   4.314  40.793  1.00 31.28           C  
ATOM   2598  NE2 HIS H 103       8.406   3.330  39.967  1.00 34.18           N  
ATOM   2599  N   VAL H 104       4.870   5.753  40.325  1.00 22.84           N  
ATOM   2600  CA  VAL H 104       4.710   6.225  38.964  1.00 21.48           C  
ATOM   2601  C   VAL H 104       6.072   6.583  38.427  1.00 20.32           C  
ATOM   2602  O   VAL H 104       6.932   7.000  39.159  1.00 21.88           O  
ATOM   2603  CB  VAL H 104       3.776   7.446  38.903  1.00 21.24           C  
ATOM   2604  CG1 VAL H 104       4.424   8.678  39.519  1.00 20.37           C  
ATOM   2605  CG2 VAL H 104       3.362   7.742  37.477  1.00 21.67           C  
ATOM   2606  N   HIS H 105       6.249   6.356  37.139  1.00 20.40           N  
ATOM   2607  CA  HIS H 105       7.440   6.657  36.425  1.00 20.61           C  
ATOM   2608  C   HIS H 105       7.170   8.006  35.784  1.00 24.97           C  
ATOM   2609  O   HIS H 105       6.010   8.334  35.487  1.00 23.68           O  
ATOM   2610  CB  HIS H 105       7.625   5.611  35.330  1.00 23.09           C  
ATOM   2611  CG  HIS H 105       8.224   4.333  35.819  1.00 22.22           C  
ATOM   2612  CD2 HIS H 105       7.768   3.400  36.688  1.00 22.46           C  
ATOM   2613  ND1 HIS H 105       9.467   3.911  35.421  1.00 20.85           N  
ATOM   2614  CE1 HIS H 105       9.773   2.778  36.037  1.00 21.34           C  
ATOM   2615  NE2 HIS H 105       8.749   2.431  36.787  1.00 23.20           N  
ATOM   2616  N   GLY H 106       8.233   8.790  35.611  1.00 23.80           N  
ATOM   2617  CA  GLY H 106       8.224   9.961  34.735  1.00 23.63           C  
ATOM   2618  C   GLY H 106       7.764  11.224  35.464  1.00 26.34           C  
ATOM   2619  O   GLY H 106       8.345  12.313  35.303  1.00 22.35           O  
ATOM   2620  N   LEU H 107       6.683  11.098  36.204  1.00 23.32           N  
ATOM   2621  CA  LEU H 107       6.059  12.323  36.773  1.00 27.16           C  
ATOM   2622  C   LEU H 107       6.761  12.800  38.037  1.00 27.04           C  
ATOM   2623  O   LEU H 107       7.560  12.062  38.636  1.00 24.62           O  
ATOM   2624  CB  LEU H 107       4.582  12.123  37.034  1.00 24.97           C  
ATOM   2625  CG  LEU H 107       3.615  12.044  35.847  1.00 24.67           C  
ATOM   2626  CD1 LEU H 107       3.931  11.016  34.762  1.00 26.21           C  
ATOM   2627  CD2 LEU H 107       2.270  11.719  36.486  1.00 26.41           C  
ATOM   2628  N   ASP H 108       6.503  14.063  38.404  1.00 27.10           N  
ATOM   2629  CA  ASP H 108       7.061  14.652  39.633  1.00 29.43           C  
ATOM   2630  C   ASP H 108       6.261  14.229  40.883  1.00 30.35           C  
ATOM   2631  O   ASP H 108       5.033  14.194  40.865  1.00 30.58           O  
ATOM   2632  CB  ASP H 108       7.091  16.183  39.543  1.00 32.38           C  
ATOM   2633  CG  ASP H 108       7.804  16.695  38.293  1.00 31.30           C  
ATOM   2634  OD1 ASP H 108       8.833  16.103  37.883  1.00 33.23           O  
ATOM   2635  OD2 ASP H 108       7.296  17.667  37.676  1.00 30.78           O1-
ATOM   2636  N   TYR H 109       6.961  13.878  41.953  1.00 31.34           N  
ATOM   2637  CA  TYR H 109       6.332  13.489  43.221  1.00 29.31           C  
ATOM   2638  C   TYR H 109       7.365  13.598  44.309  1.00 30.36           C  
ATOM   2639  O   TYR H 109       8.524  13.392  44.062  1.00 29.26           O  
ATOM   2640  CB  TYR H 109       5.768  12.041  43.183  1.00 29.24           C  
ATOM   2641  CG  TYR H 109       6.786  11.005  42.783  1.00 28.09           C  
ATOM   2642  CD1 TYR H 109       6.980  10.666  41.457  1.00 29.76           C  
ATOM   2643  CD2 TYR H 109       7.530  10.352  43.733  1.00 28.83           C  
ATOM   2644  CE1 TYR H 109       7.920   9.727  41.103  1.00 26.51           C  
ATOM   2645  CE2 TYR H 109       8.429   9.383  43.399  1.00 26.40           C  
ATOM   2646  CZ  TYR H 109       8.633   9.085  42.088  1.00 27.46           C  
ATOM   2647  OH  TYR H 109       9.613   8.168  41.819  1.00 24.72           O  
ATOM   2648  N   GLU H 110       6.947  13.960  45.517  1.00 31.46           N  
ATOM   2649  CA  GLU H 110       7.858  14.009  46.655  1.00 34.01           C  
ATOM   2650  C   GLU H 110       8.006  12.638  47.254  1.00 31.21           C  
ATOM   2651  O   GLU H 110       7.222  11.726  46.957  1.00 32.15           O  
ATOM   2652  CB  GLU H 110       7.342  14.981  47.732  1.00 36.61           C  
ATOM   2653  CG  GLU H 110       7.036  16.332  47.156  1.00 40.76           C  
ATOM   2654  CD  GLU H 110       6.407  17.310  48.137  1.00 47.39           C  
ATOM   2655  OE1 GLU H 110       5.988  18.368  47.645  1.00 46.26           O  
ATOM   2656  OE2 GLU H 110       6.321  17.027  49.356  1.00 51.20           O1-
ATOM   2657  N   ILE H 111       8.995  12.518  48.123  1.00 32.64           N  
ATOM   2658  CA  ILE H 111       9.323  11.274  48.769  1.00 36.04           C  
ATOM   2659  C   ILE H 111       8.126  10.579  49.447  1.00 37.57           C  
ATOM   2660  O   ILE H 111       8.049   9.349  49.435  1.00 40.97           O  
ATOM   2661  CB  ILE H 111      10.557  11.462  49.697  1.00 40.45           C  
ATOM   2662  CG1 ILE H 111      11.370  10.178  49.755  1.00 42.04           C  
ATOM   2663  CG2 ILE H 111      10.183  11.930  51.112  1.00 39.14           C  
ATOM   2664  CD1 ILE H 111      12.138   9.856  48.498  1.00 43.67           C  
ATOM   2665  N   SER H 112       7.179  11.357  49.998  1.00 35.06           N  
ATOM   2666  CA  SER H 112       5.930  10.806  50.565  1.00 35.47           C  
ATOM   2667  C   SER H 112       4.947  10.167  49.588  1.00 37.85           C  
ATOM   2668  O   SER H 112       3.970   9.543  50.031  1.00 41.61           O  
ATOM   2669  CB  SER H 112       5.173  11.874  51.348  1.00 31.51           C  
ATOM   2670  OG  SER H 112       4.868  12.988  50.547  1.00 35.42           O  
ATOM   2671  N   SER H 113       5.139  10.366  48.277  1.00 38.11           N  
ATOM   2672  CA  SER H 113       4.331   9.683  47.245  1.00 35.10           C  
ATOM   2673  C   SER H 113       5.165   8.742  46.352  1.00 33.27           C  
ATOM   2674  O   SER H 113       4.772   8.360  45.202  1.00 34.57           O  
ATOM   2675  CB  SER H 113       3.592  10.711  46.402  1.00 34.92           C  
ATOM   2676  OG  SER H 113       2.417  11.152  47.048  1.00 34.14           O  
ATOM   2677  N   ASP H 114       6.295   8.325  46.899  1.00 33.56           N  
ATOM   2678  CA  ASP H 114       7.204   7.386  46.237  1.00 34.08           C  
ATOM   2679  C   ASP H 114       6.529   6.024  46.023  1.00 37.06           C  
ATOM   2680  O   ASP H 114       6.835   5.326  45.043  1.00 37.32           O  
ATOM   2681  CB  ASP H 114       8.412   7.171  47.149  1.00 36.06           C  
ATOM   2682  CG  ASP H 114       9.591   6.660  46.446  1.00 37.44           C  
ATOM   2683  OD1 ASP H 114       9.675   6.853  45.209  1.00 45.25           O  
ATOM   2684  OD2 ASP H 114      10.460   6.084  47.141  1.00 38.02           O1-
ATOM   2685  N   GLY H 115       5.666   5.626  46.968  1.00 29.28           N  
ATOM   2686  CA  GLY H 115       5.004   4.354  46.899  1.00 31.16           C  
ATOM   2687  C   GLY H 115       5.864   3.152  47.280  1.00 30.65           C  
ATOM   2688  O   GLY H 115       5.592   2.029  46.856  1.00 30.60           O  
ATOM   2689  N   THR H 116       6.868   3.394  48.114  1.00 29.57           N  
ATOM   2690  CA  THR H 116       7.764   2.386  48.631  1.00 29.42           C  
ATOM   2691  C   THR H 116       7.607   2.156  50.123  1.00 31.68           C  
ATOM   2692  O   THR H 116       7.312   3.103  50.880  1.00 31.89           O  
ATOM   2693  CB  THR H 116       9.222   2.796  48.293  1.00 31.37           C  
ATOM   2694  CG2 THR H 116       9.329   3.119  46.810  1.00 31.52           C  
ATOM   2695  OG1 THR H 116       9.624   3.964  48.999  1.00 28.36           O  
ATOM   2696  N   LYS H 117       7.800   0.917  50.550  1.00 29.47           N  
ATOM   2697  CA  LYS H 117       7.925   0.621  51.978  1.00 35.94           C  
ATOM   2698  C   LYS H 117       9.063   1.411  52.576  1.00 36.20           C  
ATOM   2699  O   LYS H 117       8.929   2.055  53.598  1.00 40.07           O  
ATOM   2700  CB  LYS H 117       8.124  -0.865  52.259  1.00 41.15           C  
ATOM   2701  CG  LYS H 117       6.856  -1.493  52.787  1.00 49.65           C  
ATOM   2702  CD  LYS H 117       7.122  -2.732  53.624  1.00 56.68           C  
ATOM   2703  CE  LYS H 117       7.496  -3.903  52.727  1.00 60.02           C  
ATOM   2704  NZ  LYS H 117       6.645  -5.105  52.951  1.00 60.29           N1+
ATOM   2705  N   GLN H 118      10.157   1.426  51.855  1.00 39.22           N  
ATOM   2706  CA  GLN H 118      11.362   2.098  52.240  1.00 40.48           C  
ATOM   2707  C   GLN H 118      11.002   3.551  52.673  1.00 39.73           C  
ATOM   2708  O   GLN H 118      11.402   3.974  53.732  1.00 35.15           O  
ATOM   2709  CB  GLN H 118      12.390   2.007  51.081  1.00 42.60           C  
ATOM   2710  CG  GLN H 118      12.831   0.554  50.671  1.00 41.10           C  
ATOM   2711  CD  GLN H 118      11.915  -0.147  49.634  1.00 40.01           C  
ATOM   2712  NE2 GLN H 118      12.484  -0.983  48.726  1.00 42.62           N  
ATOM   2713  OE1 GLN H 118      10.727   0.052  49.645  1.00 44.19           O  
ATOM   2714  N   ASN H 119      10.226   4.302  51.905  1.00 37.79           N  
ATOM   2715  CA  ASN H 119       9.821   5.651  52.357  1.00 38.68           C  
ATOM   2716  C   ASN H 119       8.418   5.724  52.962  1.00 37.81           C  
ATOM   2717  O   ASN H 119       7.761   6.786  52.915  1.00 37.15           O  
ATOM   2718  CB  ASN H 119       9.981   6.662  51.246  1.00 37.20           C  
ATOM   2719  CG  ASN H 119      11.431   6.973  50.985  1.00 43.47           C  
ATOM   2720  ND2 ASN H 119      11.837   6.962  49.714  1.00 42.56           N  
ATOM   2721  OD1 ASN H 119      12.188   7.231  51.921  1.00 43.14           O  
ATOM   2722  N   LYS H 120       7.981   4.581  53.505  1.00 33.68           N  
ATOM   2723  CA  LYS H 120       6.722   4.445  54.235  1.00 38.09           C  
ATOM   2724  C   LYS H 120       5.594   5.071  53.487  1.00 38.31           C  
ATOM   2725  O   LYS H 120       4.815   5.835  54.029  1.00 42.54           O  
ATOM   2726  CB  LYS H 120       6.835   5.039  55.644  1.00 41.37           C  
ATOM   2727  CG  LYS H 120       7.606   4.139  56.594  1.00 46.48           C  
ATOM   2728  CD  LYS H 120       7.649   4.721  58.001  1.00 51.60           C  
ATOM   2729  CE  LYS H 120       7.353   3.650  59.035  1.00 60.25           C  
ATOM   2730  NZ  LYS H 120       8.465   2.664  59.053  1.00 62.24           N1+
ATOM   2731  N   SER H 121       5.503   4.717  52.227  1.00 36.31           N  
ATOM   2732  CA  SER H 121       4.610   5.351  51.309  1.00 35.39           C  
ATOM   2733  C   SER H 121       3.672   4.302  50.733  1.00 32.30           C  
ATOM   2734  O   SER H 121       3.040   4.525  49.722  1.00 35.88           O  
ATOM   2735  CB  SER H 121       5.486   6.002  50.219  1.00 36.24           C  
ATOM   2736  OG  SER H 121       4.776   6.894  49.426  1.00 38.95           O  
ATOM   2737  N   HIS H 122       3.563   3.175  51.424  1.00 30.85           N  
ATOM   2738  CA  HIS H 122       2.645   2.062  51.065  1.00 31.25           C  
ATOM   2739  C   HIS H 122       1.347   2.173  51.890  1.00 33.85           C  
ATOM   2740  O   HIS H 122       1.240   3.034  52.765  1.00 29.98           O  
ATOM   2741  CB  HIS H 122       3.282   0.714  51.339  1.00 33.56           C  
ATOM   2742  CG  HIS H 122       3.661   0.522  52.773  1.00 35.38           C  
ATOM   2743  CD2 HIS H 122       3.228  -0.363  53.699  1.00 38.86           C  
ATOM   2744  ND1 HIS H 122       4.610   1.306  53.403  1.00 35.38           N  
ATOM   2745  CE1 HIS H 122       4.742   0.914  54.657  1.00 36.83           C  
ATOM   2746  NE2 HIS H 122       3.923  -0.100  54.861  1.00 39.16           N  
ATOM   2747  N   VAL H 123       0.360   1.347  51.586  1.00 33.12           N  
ATOM   2748  CA  VAL H 123      -0.971   1.508  52.144  1.00 32.94           C  
ATOM   2749  C   VAL H 123      -1.374   0.186  52.776  1.00 34.16           C  
ATOM   2750  O   VAL H 123      -1.476  -0.852  52.117  1.00 24.73           O  
ATOM   2751  CB  VAL H 123      -2.010   1.902  51.060  1.00 34.97           C  
ATOM   2752  CG1 VAL H 123      -3.429   2.017  51.637  1.00 36.21           C  
ATOM   2753  CG2 VAL H 123      -1.606   3.199  50.387  1.00 31.37           C  
ATOM   2754  N   GLU H 124      -1.642   0.248  54.086  1.00 36.20           N  
ATOM   2755  CA  GLU H 124      -2.087  -0.925  54.828  1.00 38.01           C  
ATOM   2756  C   GLU H 124      -3.348  -1.467  54.229  1.00 31.97           C  
ATOM   2757  O   GLU H 124      -4.070  -0.762  53.543  1.00 35.08           O  
ATOM   2758  CB  GLU H 124      -2.258  -0.613  56.333  1.00 43.48           C  
ATOM   2759  CG  GLU H 124      -0.924  -0.400  57.059  1.00 52.13           C  
ATOM   2760  CD  GLU H 124       0.100  -1.525  56.804  1.00 58.89           C  
ATOM   2761  OE1 GLU H 124      -0.209  -2.720  57.053  1.00 66.33           O  
ATOM   2762  OE2 GLU H 124       1.220  -1.213  56.335  1.00 60.36           O1-
ATOM   2763  N   PRO H 125      -3.624  -2.738  54.483  1.00 34.27           N  
ATOM   2764  CA  PRO H 125      -4.831  -3.347  53.980  1.00 36.11           C  
ATOM   2765  C   PRO H 125      -6.057  -2.586  54.505  1.00 39.60           C  
ATOM   2766  O   PRO H 125      -6.047  -2.166  55.664  1.00 39.03           O  
ATOM   2767  CB  PRO H 125      -4.779  -4.739  54.593  1.00 35.17           C  
ATOM   2768  CG  PRO H 125      -3.335  -4.992  54.782  1.00 35.21           C  
ATOM   2769  CD  PRO H 125      -2.802  -3.689  55.255  1.00 35.13           C  
ATOM   2770  N   GLY H 126      -7.063  -2.374  53.657  1.00 38.27           N  
ATOM   2771  CA  GLY H 126      -8.203  -1.553  54.003  1.00 35.16           C  
ATOM   2772  C   GLY H 126      -7.912  -0.076  54.156  1.00 34.75           C  
ATOM   2773  O   GLY H 126      -8.818   0.693  54.393  1.00 37.13           O  
ATOM   2774  N   GLY H 127      -6.664   0.338  53.997  1.00 33.66           N  
ATOM   2775  CA  GLY H 127      -6.272   1.733  54.175  1.00 33.58           C  
ATOM   2776  C   GLY H 127      -6.535   2.627  52.972  1.00 32.99           C  
ATOM   2777  O   GLY H 127      -6.910   2.156  51.880  1.00 35.67           O  
ATOM   2778  N   THR H 128      -6.373   3.928  53.197  1.00 31.42           N  
ATOM   2779  CA  THR H 128      -6.450   4.920  52.138  1.00 36.78           C  
ATOM   2780  C   THR H 128      -5.292   5.923  52.267  1.00 36.44           C  
ATOM   2781  O   THR H 128      -4.768   6.191  53.358  1.00 37.75           O  
ATOM   2782  CB  THR H 128      -7.770   5.724  52.137  1.00 39.13           C  
ATOM   2783  CG2 THR H 128      -8.947   4.863  51.828  1.00 37.09           C  
ATOM   2784  OG1 THR H 128      -7.923   6.336  53.418  1.00 48.81           O  
ATOM   2785  N   ARG H 129      -4.877   6.456  51.133  1.00 33.05           N  
ATOM   2786  CA  ARG H 129      -3.822   7.427  51.140  1.00 34.60           C  
ATOM   2787  C   ARG H 129      -3.959   8.169  49.864  1.00 34.35           C  
ATOM   2788  O   ARG H 129      -4.270   7.561  48.848  1.00 38.13           O  
ATOM   2789  CB  ARG H 129      -2.475   6.730  51.170  1.00 35.42           C  
ATOM   2790  CG  ARG H 129      -1.324   7.678  51.296  1.00 35.14           C  
ATOM   2791  CD  ARG H 129      -0.038   7.038  50.887  1.00 40.28           C  
ATOM   2792  NE  ARG H 129       1.063   7.952  51.117  1.00 38.28           N  
ATOM   2793  CZ  ARG H 129       1.845   7.959  52.196  1.00 39.47           C  
ATOM   2794  NH1 ARG H 129       1.683   7.085  53.184  1.00 38.16           N1+
ATOM   2795  NH2 ARG H 129       2.826   8.856  52.280  1.00 39.59           N  
ATOM   2796  N   THR H 130      -3.697   9.468  49.899  1.00 32.76           N  
ATOM   2797  CA  THR H 130      -3.694  10.297  48.696  1.00 32.74           C  
ATOM   2798  C   THR H 130      -2.274  10.480  48.206  1.00 32.80           C  
ATOM   2799  O   THR H 130      -1.395  10.949  48.929  1.00 30.91           O  
ATOM   2800  CB  THR H 130      -4.343  11.697  48.927  1.00 38.76           C  
ATOM   2801  CG2 THR H 130      -4.364  12.541  47.633  1.00 38.01           C  
ATOM   2802  OG1 THR H 130      -5.692  11.534  49.357  1.00 42.57           O  
ATOM   2803  N   TYR H 131      -2.044  10.043  46.977  1.00 31.07           N  
ATOM   2804  CA  TYR H 131      -0.785  10.259  46.292  1.00 28.72           C  
ATOM   2805  C   TYR H 131      -0.960  11.525  45.491  1.00 28.71           C  
ATOM   2806  O   TYR H 131      -2.022  11.791  44.931  1.00 34.91           O  
ATOM   2807  CB  TYR H 131      -0.440   9.062  45.349  1.00 28.97           C  
ATOM   2808  CG  TYR H 131      -0.153   7.737  46.086  1.00 27.23           C  
ATOM   2809  CD1 TYR H 131       1.069   7.519  46.643  1.00 28.27           C  
ATOM   2810  CD2 TYR H 131      -1.107   6.728  46.231  1.00 29.83           C  
ATOM   2811  CE1 TYR H 131       1.378   6.335  47.318  1.00 25.31           C  
ATOM   2812  CE2 TYR H 131      -0.790   5.539  46.916  1.00 29.47           C  
ATOM   2813  CZ  TYR H 131       0.491   5.370  47.444  1.00 26.53           C  
ATOM   2814  OH  TYR H 131       0.944   4.215  48.125  1.00 30.18           O  
ATOM   2815  N   THR H 132       0.098  12.295  45.409  1.00 28.61           N  
ATOM   2816  CA  THR H 132       0.111  13.466  44.564  1.00 32.68           C  
ATOM   2817  C   THR H 132       1.226  13.377  43.535  1.00 29.52           C  
ATOM   2818  O   THR H 132       2.392  13.237  43.890  1.00 30.68           O  
ATOM   2819  CB  THR H 132       0.293  14.750  45.413  1.00 35.23           C  
ATOM   2820  CG2 THR H 132       0.402  15.975  44.534  1.00 37.90           C  
ATOM   2821  OG1 THR H 132      -0.844  14.886  46.263  1.00 35.95           O  
ATOM   2822  N   TRP H 133       0.821  13.471  42.283  1.00 27.86           N  
ATOM   2823  CA  TRP H 133       1.689  13.539  41.153  1.00 26.49           C  
ATOM   2824  C   TRP H 133       1.595  14.935  40.571  1.00 28.03           C  
ATOM   2825  O   TRP H 133       0.496  15.475  40.337  1.00 28.36           O  
ATOM   2826  CB  TRP H 133       1.252  12.520  40.050  1.00 26.77           C  
ATOM   2827  CG  TRP H 133       1.173  11.057  40.492  1.00 22.78           C  
ATOM   2828  CD1 TRP H 133       1.742  10.522  41.592  1.00 23.16           C  
ATOM   2829  CD2 TRP H 133       0.527   9.981  39.812  1.00 22.70           C  
ATOM   2830  CE2 TRP H 133       0.756   8.833  40.557  1.00 24.05           C  
ATOM   2831  CE3 TRP H 133      -0.189   9.871  38.623  1.00 23.77           C  
ATOM   2832  NE1 TRP H 133       1.521   9.192  41.632  1.00 23.01           N  
ATOM   2833  CZ2 TRP H 133       0.277   7.595  40.176  1.00 23.15           C  
ATOM   2834  CZ3 TRP H 133      -0.640   8.631  38.231  1.00 24.25           C  
ATOM   2835  CH2 TRP H 133      -0.430   7.518  39.019  1.00 23.28           C  
ATOM   2836  N   ARG H 134       2.747  15.494  40.267  1.00 29.79           N  
ATOM   2837  CA  ARG H 134       2.805  16.791  39.609  1.00 28.70           C  
ATOM   2838  C   ARG H 134       3.498  16.688  38.286  1.00 31.23           C  
ATOM   2839  O   ARG H 134       4.338  15.779  38.053  1.00 30.21           O  
ATOM   2840  CB  ARG H 134       3.582  17.735  40.492  1.00 32.74           C  
ATOM   2841  CG  ARG H 134       2.752  18.332  41.609  1.00 35.19           C  
ATOM   2842  CD  ARG H 134       3.598  19.240  42.496  1.00 35.91           C  
ATOM   2843  NE  ARG H 134       4.556  18.449  43.273  1.00 39.03           N  
ATOM   2844  CZ  ARG H 134       5.851  18.295  42.969  1.00 34.91           C  
ATOM   2845  NH1 ARG H 134       6.620  17.509  43.724  1.00 34.49           N1+
ATOM   2846  NH2 ARG H 134       6.369  18.909  41.895  1.00 37.25           N  
ATOM   2847  N   THR H 135       3.190  17.629  37.407  1.00 29.31           N  
ATOM   2848  CA  THR H 135       3.814  17.667  36.110  1.00 28.68           C  
ATOM   2849  C   THR H 135       4.284  19.092  35.840  1.00 31.14           C  
ATOM   2850  O   THR H 135       3.746  20.055  36.431  1.00 26.38           O  
ATOM   2851  CB  THR H 135       2.888  17.172  34.965  1.00 30.34           C  
ATOM   2852  CG2 THR H 135       2.502  15.715  35.168  1.00 32.05           C  
ATOM   2853  OG1 THR H 135       1.688  17.945  34.886  1.00 30.43           O  
ATOM   2854  N   HIS H 136       5.286  19.222  34.976  1.00 28.35           N  
ATOM   2855  CA  HIS H 136       5.852  20.513  34.665  1.00 30.79           C  
ATOM   2856  C   HIS H 136       6.153  20.630  33.207  1.00 31.06           C  
ATOM   2857  O   HIS H 136       6.379  19.632  32.511  1.00 30.20           O  
ATOM   2858  CB  HIS H 136       7.129  20.727  35.447  1.00 31.99           C  
ATOM   2859  CG  HIS H 136       8.260  19.838  35.020  1.00 36.30           C  
ATOM   2860  CD2 HIS H 136       9.105  19.906  33.965  1.00 36.41           C  
ATOM   2861  ND1 HIS H 136       8.624  18.706  35.721  1.00 35.69           N  
ATOM   2862  CE1 HIS H 136       9.652  18.125  35.127  1.00 33.97           C  
ATOM   2863  NE2 HIS H 136       9.951  18.823  34.049  1.00 32.52           N  
ATOM   2864  N   GLU H 137       6.207  21.864  32.738  1.00 29.84           N  
ATOM   2865  CA  GLU H 137       6.497  22.119  31.340  1.00 33.08           C  
ATOM   2866  C   GLU H 137       7.963  22.273  31.182  1.00 31.18           C  
ATOM   2867  O   GLU H 137       8.677  22.417  32.161  1.00 32.27           O  
ATOM   2868  CB  GLU H 137       5.823  23.408  30.863  1.00 37.82           C  
ATOM   2869  CG  GLU H 137       4.328  23.479  31.120  1.00 39.56           C  
ATOM   2870  CD  GLU H 137       3.803  24.882  30.853  1.00 42.35           C  
ATOM   2871  OE1 GLU H 137       4.477  25.843  31.238  1.00 50.12           O  
ATOM   2872  OE2 GLU H 137       2.739  25.031  30.246  1.00 39.63           O1-
ATOM   2873  N   PRO H 138       8.448  22.201  29.937  1.00 32.79           N  
ATOM   2874  CA  PRO H 138       9.866  22.449  29.790  1.00 34.77           C  
ATOM   2875  C   PRO H 138      10.149  23.937  29.893  1.00 34.12           C  
ATOM   2876  O   PRO H 138       9.243  24.733  29.713  1.00 34.21           O  
ATOM   2877  CB  PRO H 138      10.174  21.940  28.379  1.00 34.42           C  
ATOM   2878  CG  PRO H 138       8.904  21.994  27.648  1.00 34.11           C  
ATOM   2879  CD  PRO H 138       7.842  21.736  28.688  1.00 32.36           C  
ATOM   2880  N   GLY H 139      11.369  24.307  30.203  1.00 36.33           N  
ATOM   2881  CA  GLY H 139      11.717  25.718  30.201  1.00 38.75           C  
ATOM   2882  C   GLY H 139      13.184  25.899  30.483  1.00 45.72           C  
ATOM   2883  O   GLY H 139      13.878  24.946  30.882  1.00 46.55           O  
ATOM   2884  N   ARG H 140      13.667  27.128  30.300  1.00 45.09           N  
ATOM   2885  CA  ARG H 140      15.066  27.421  30.532  1.00 43.74           C  
ATOM   2886  C   ARG H 140      15.315  27.600  32.015  1.00 42.37           C  
ATOM   2887  O   ARG H 140      14.505  28.212  32.699  1.00 44.18           O  
ATOM   2888  CB  ARG H 140      15.499  28.643  29.729  1.00 45.12           C  
ATOM   2889  CG  ARG H 140      16.975  28.576  29.389  1.00 47.06           C  
ATOM   2890  CD  ARG H 140      17.299  29.161  28.042  1.00 48.43           C  
ATOM   2891  NE  ARG H 140      16.784  28.388  26.907  1.00 54.67           N  
ATOM   2892  CZ  ARG H 140      17.410  27.376  26.292  1.00 50.63           C  
ATOM   2893  NH1 ARG H 140      18.592  26.932  26.692  1.00 49.38           N1+
ATOM   2894  NH2 ARG H 140      16.826  26.788  25.262  1.00 55.22           N  
ATOM   2895  N   ARG H 141      16.398  27.039  32.546  1.00 40.71           N  
ATOM   2896  CA  ARG H 141      16.751  27.326  33.944  1.00 43.97           C  
ATOM   2897  C   ARG H 141      17.599  28.622  34.045  1.00 44.53           C  
ATOM   2898  O   ARG H 141      18.093  29.138  33.021  1.00 42.13           O  
ATOM   2899  CB  ARG H 141      17.530  26.178  34.580  1.00 42.78           C  
ATOM   2900  CG  ARG H 141      16.769  24.888  34.717  1.00 44.81           C  
ATOM   2901  CD  ARG H 141      17.706  23.895  35.373  1.00 47.07           C  
ATOM   2902  NE  ARG H 141      17.222  22.507  35.348  1.00 47.66           N  
ATOM   2903  CZ  ARG H 141      17.425  21.613  34.373  1.00 41.92           C  
ATOM   2904  NH1 ARG H 141      18.078  21.917  33.255  1.00 42.43           N1+
ATOM   2905  NH2 ARG H 141      16.914  20.401  34.504  1.00 41.13           N  
ATOM   2906  N   ALA H 142      17.767  29.122  35.278  1.00 44.86           N  
ATOM   2907  CA  ALA H 142      18.623  30.286  35.539  1.00 45.62           C  
ATOM   2908  C   ALA H 142      20.021  30.026  34.989  1.00 50.86           C  
ATOM   2909  O   ALA H 142      20.548  30.882  34.296  1.00 56.46           O  
ATOM   2910  CB  ALA H 142      18.677  30.610  37.018  1.00 43.62           C  
ATOM   2911  N   ASP H 143      20.593  28.837  35.239  1.00 49.91           N  
ATOM   2912  CA  ASP H 143      21.903  28.457  34.643  1.00 48.47           C  
ATOM   2913  C   ASP H 143      21.962  28.442  33.091  1.00 46.00           C  
ATOM   2914  O   ASP H 143      23.036  28.241  32.547  1.00 47.85           O  
ATOM   2915  CB  ASP H 143      22.477  27.128  35.242  1.00 47.64           C  
ATOM   2916  CG  ASP H 143      21.707  25.867  34.809  1.00 51.88           C  
ATOM   2917  OD1 ASP H 143      21.029  25.892  33.764  1.00 52.98           O  
ATOM   2918  OD2 ASP H 143      21.789  24.823  35.515  1.00 49.03           O1-
ATOM   2919  N   GLY H 144      20.844  28.669  32.392  1.00 43.46           N  
ATOM   2920  CA  GLY H 144      20.819  28.732  30.921  1.00 40.98           C  
ATOM   2921  C   GLY H 144      20.450  27.421  30.222  1.00 41.35           C  
ATOM   2922  O   GLY H 144      20.139  27.404  29.033  1.00 42.72           O  
ATOM   2923  N   THR H 145      20.492  26.322  30.963  1.00 39.40           N  
ATOM   2924  CA  THR H 145      20.184  25.000  30.419  1.00 45.42           C  
ATOM   2925  C   THR H 145      18.684  24.783  30.358  1.00 42.45           C  
ATOM   2926  O   THR H 145      17.952  25.443  31.088  1.00 43.16           O  
ATOM   2927  CB  THR H 145      20.728  23.869  31.325  1.00 44.53           C  
ATOM   2928  CG2 THR H 145      22.260  23.992  31.511  1.00 44.57           C  
ATOM   2929  OG1 THR H 145      20.031  23.896  32.593  1.00 42.92           O  
ATOM   2930  N   TRP H 146      18.281  23.798  29.536  1.00 39.07           N  
ATOM   2931  CA  TRP H 146      16.896  23.425  29.268  1.00 37.93           C  
ATOM   2932  C   TRP H 146      16.432  22.309  30.183  1.00 37.29           C  
ATOM   2933  O   TRP H 146      17.042  21.243  30.206  1.00 37.45           O  
ATOM   2934  CB  TRP H 146      16.782  22.911  27.838  1.00 38.24           C  
ATOM   2935  CG  TRP H 146      15.404  22.847  27.333  1.00 39.80           C  
ATOM   2936  CD1 TRP H 146      14.679  21.730  27.036  1.00 38.25           C  
ATOM   2937  CD2 TRP H 146      14.556  23.963  27.061  1.00 41.81           C  
ATOM   2938  CE2 TRP H 146      13.323  23.450  26.581  1.00 40.91           C  
ATOM   2939  CE3 TRP H 146      14.723  25.358  27.160  1.00 41.66           C  
ATOM   2940  NE1 TRP H 146      13.428  22.081  26.560  1.00 39.55           N  
ATOM   2941  CZ2 TRP H 146      12.247  24.288  26.204  1.00 41.73           C  
ATOM   2942  CZ3 TRP H 146      13.637  26.200  26.786  1.00 39.30           C  
ATOM   2943  CH2 TRP H 146      12.426  25.655  26.309  1.00 38.19           C  
ATOM   2944  N   ARG H 147      15.334  22.539  30.909  1.00 35.18           N  
ATOM   2945  CA  ARG H 147      14.751  21.545  31.804  1.00 33.90           C  
ATOM   2946  C   ARG H 147      13.715  20.813  30.980  1.00 34.01           C  
ATOM   2947  O   ARG H 147      12.834  21.419  30.378  1.00 34.60           O  
ATOM   2948  CB  ARG H 147      14.094  22.201  33.018  1.00 32.26           C  
ATOM   2949  CG  ARG H 147      13.517  21.237  34.026  1.00 31.62           C  
ATOM   2950  CD  ARG H 147      12.483  21.917  34.920  1.00 32.21           C  
ATOM   2951  NE  ARG H 147      12.096  21.116  36.074  1.00 32.85           N  
ATOM   2952  CZ  ARG H 147      11.103  21.418  36.909  1.00 36.31           C  
ATOM   2953  NH1 ARG H 147      10.404  22.524  36.729  1.00 38.27           N1+
ATOM   2954  NH2 ARG H 147      10.810  20.625  37.938  1.00 35.05           N  
ATOM   2955  N   ALA H 148      13.836  19.506  30.895  1.00 32.32           N  
ATOM   2956  CA  ALA H 148      12.904  18.760  30.057  1.00 31.09           C  
ATOM   2957  C   ALA H 148      11.582  18.728  30.768  1.00 28.21           C  
ATOM   2958  O   ALA H 148      11.537  18.671  31.963  1.00 31.45           O  
ATOM   2959  CB  ALA H 148      13.406  17.336  29.868  1.00 32.84           C  
ATOM   2960  N   GLY H 149      10.495  18.754  30.050  1.00 29.68           N  
ATOM   2961  CA  GLY H 149       9.206  18.622  30.711  1.00 29.78           C  
ATOM   2962  C   GLY H 149       8.885  17.185  31.135  1.00 31.35           C  
ATOM   2963  O   GLY H 149       9.705  16.228  30.949  1.00 27.75           O  
ATOM   2964  N   SER H 150       7.663  17.051  31.651  1.00 27.95           N  
ATOM   2965  CA  SER H 150       7.151  15.809  32.199  1.00 26.58           C  
ATOM   2966  C   SER H 150       6.555  14.935  31.109  1.00 26.83           C  
ATOM   2967  O   SER H 150       6.282  13.741  31.349  1.00 31.27           O  
ATOM   2968  CB  SER H 150       6.113  16.108  33.286  1.00 23.62           C  
ATOM   2969  OG  SER H 150       6.672  16.611  34.498  1.00 24.98           O  
ATOM   2970  N   ALA H 151       6.347  15.500  29.919  1.00 27.72           N  
ATOM   2971  CA  ALA H 151       5.569  14.826  28.883  1.00 25.01           C  
ATOM   2972  C   ALA H 151       6.204  13.516  28.409  1.00 25.14           C  
ATOM   2973  O   ALA H 151       7.458  13.366  28.308  1.00 23.88           O  
ATOM   2974  CB  ALA H 151       5.272  15.717  27.685  1.00 25.02           C  
ATOM   2975  N   GLY H 152       5.311  12.579  28.141  1.00 23.99           N  
ATOM   2976  CA  GLY H 152       5.723  11.230  27.686  1.00 24.54           C  
ATOM   2977  C   GLY H 152       4.614  10.196  27.872  1.00 25.11           C  
ATOM   2978  O   GLY H 152       3.484  10.491  28.355  1.00 23.74           O  
ATOM   2979  N   TYR H 153       4.981   8.977  27.486  1.00 23.63           N  
ATOM   2980  CA  TYR H 153       4.200   7.778  27.707  1.00 20.45           C  
ATOM   2981  C   TYR H 153       4.838   7.085  28.903  1.00 22.91           C  
ATOM   2982  O   TYR H 153       5.972   6.524  28.790  1.00 21.53           O  
ATOM   2983  CB  TYR H 153       4.294   6.905  26.432  1.00 20.82           C  
ATOM   2984  CG  TYR H 153       3.495   7.423  25.259  1.00 21.91           C  
ATOM   2985  CD1 TYR H 153       2.095   7.318  25.242  1.00 23.51           C  
ATOM   2986  CD2 TYR H 153       4.108   8.040  24.165  1.00 22.66           C  
ATOM   2987  CE1 TYR H 153       1.345   7.786  24.185  1.00 23.01           C  
ATOM   2988  CE2 TYR H 153       3.349   8.488  23.089  1.00 22.81           C  
ATOM   2989  CZ  TYR H 153       1.977   8.389  23.121  1.00 25.48           C  
ATOM   2990  OH  TYR H 153       1.208   8.806  22.073  1.00 22.28           O  
ATOM   2991  N   TRP H 154       4.129   7.126  30.034  1.00 23.23           N  
ATOM   2992  CA  TRP H 154       4.599   6.665  31.335  1.00 21.28           C  
ATOM   2993  C   TRP H 154       3.660   5.587  31.899  1.00 20.64           C  
ATOM   2994  O   TRP H 154       2.841   5.045  31.157  1.00 20.76           O  
ATOM   2995  CB  TRP H 154       4.682   7.829  32.315  1.00 20.41           C  
ATOM   2996  CG  TRP H 154       5.575   8.915  31.895  1.00 20.54           C  
ATOM   2997  CD1 TRP H 154       5.211  10.133  31.468  1.00 20.41           C  
ATOM   2998  CD2 TRP H 154       7.020   8.873  31.830  1.00 22.29           C  
ATOM   2999  CE2 TRP H 154       7.449  10.138  31.361  1.00 23.88           C  
ATOM   3000  CE3 TRP H 154       7.983   7.895  32.120  1.00 23.02           C  
ATOM   3001  NE1 TRP H 154       6.325  10.883  31.174  1.00 20.98           N  
ATOM   3002  CZ2 TRP H 154       8.816  10.476  31.221  1.00 24.12           C  
ATOM   3003  CZ3 TRP H 154       9.368   8.215  31.947  1.00 23.62           C  
ATOM   3004  CH2 TRP H 154       9.762   9.498  31.522  1.00 23.90           C  
ATOM   3005  N   HIS H 155       3.785   5.273  33.196  1.00 20.88           N  
ATOM   3006  CA  HIS H 155       3.020   4.165  33.767  1.00 19.45           C  
ATOM   3007  C   HIS H 155       3.170   4.133  35.242  1.00 19.48           C  
ATOM   3008  O   HIS H 155       4.135   4.694  35.796  1.00 20.05           O  
ATOM   3009  CB  HIS H 155       3.464   2.791  33.210  1.00 20.27           C  
ATOM   3010  CG  HIS H 155       4.890   2.410  33.478  1.00 19.52           C  
ATOM   3011  CD2 HIS H 155       6.050   2.783  32.882  1.00 20.32           C  
ATOM   3012  ND1 HIS H 155       5.247   1.504  34.457  1.00 21.29           N  
ATOM   3013  CE1 HIS H 155       6.553   1.315  34.443  1.00 20.09           C  
ATOM   3014  NE2 HIS H 155       7.062   2.072  33.483  1.00 21.67           N  
ATOM   3015  N   TYR H 156       2.220   3.447  35.869  1.00 18.78           N  
ATOM   3016  CA  TYR H 156       2.217   3.300  37.322  1.00 20.61           C  
ATOM   3017  C   TYR H 156       2.082   1.877  37.644  1.00 18.60           C  
ATOM   3018  O   TYR H 156       1.520   1.163  36.884  1.00 18.86           O  
ATOM   3019  CB  TYR H 156       1.039   4.042  38.000  1.00 21.05           C  
ATOM   3020  CG  TYR H 156      -0.343   3.668  37.461  1.00 19.56           C  
ATOM   3021  CD1 TYR H 156      -1.050   2.618  37.996  1.00 19.04           C  
ATOM   3022  CD2 TYR H 156      -0.882   4.323  36.383  1.00 16.78           C  
ATOM   3023  CE1 TYR H 156      -2.321   2.288  37.519  1.00 20.23           C  
ATOM   3024  CE2 TYR H 156      -2.120   3.971  35.872  1.00 18.40           C  
ATOM   3025  CZ  TYR H 156      -2.872   2.982  36.476  1.00 19.37           C  
ATOM   3026  OH  TYR H 156      -4.161   2.618  35.985  1.00 21.47           O  
ATOM   3027  N   HIS H 157       2.581   1.494  38.806  1.00 20.22           N  
ATOM   3028  CA  HIS H 157       2.430   0.144  39.256  1.00 21.51           C  
ATOM   3029  C   HIS H 157       2.681   0.026  40.747  1.00 22.27           C  
ATOM   3030  O   HIS H 157       3.145   0.958  41.372  1.00 22.90           O  
ATOM   3031  CB  HIS H 157       3.357  -0.787  38.478  1.00 22.35           C  
ATOM   3032  CG  HIS H 157       4.802  -0.490  38.675  1.00 19.78           C  
ATOM   3033  CD2 HIS H 157       5.679   0.194  37.916  1.00 19.03           C  
ATOM   3034  ND1 HIS H 157       5.505  -0.963  39.749  1.00 20.71           N  
ATOM   3035  CE1 HIS H 157       6.767  -0.584  39.636  1.00 20.26           C  
ATOM   3036  NE2 HIS H 157       6.880   0.132  38.542  1.00 19.61           N  
ATOM   3037  N   ASP H 158       2.332  -1.143  41.288  1.00 22.48           N  
ATOM   3038  CA  ASP H 158       2.568  -1.464  42.691  1.00 22.31           C  
ATOM   3039  C   ASP H 158       4.051  -1.710  42.968  1.00 22.51           C  
ATOM   3040  O   ASP H 158       4.796  -2.120  42.076  1.00 23.86           O  
ATOM   3041  CB  ASP H 158       1.750  -2.685  43.104  1.00 22.44           C  
ATOM   3042  CG  ASP H 158       2.223  -3.276  44.369  1.00 23.61           C  
ATOM   3043  OD1 ASP H 158       2.075  -2.613  45.458  1.00 24.24           O  
ATOM   3044  OD2 ASP H 158       2.794  -4.388  44.265  1.00 24.46           O1-
ATOM   3045  N   HIS H 159       4.470  -1.441  44.205  1.00 20.99           N  
ATOM   3046  CA  HIS H 159       5.852  -1.518  44.594  1.00 22.75           C  
ATOM   3047  C   HIS H 159       6.065  -2.351  45.892  1.00 21.37           C  
ATOM   3048  O   HIS H 159       7.215  -2.495  46.391  1.00 21.09           O  
ATOM   3049  CB  HIS H 159       6.422  -0.082  44.667  1.00 21.78           C  
ATOM   3050  CG  HIS H 159       7.890   0.016  44.386  1.00 22.85           C  
ATOM   3051  CD2 HIS H 159       8.566   0.723  43.463  1.00 24.22           C  
ATOM   3052  ND1 HIS H 159       8.845  -0.677  45.106  1.00 24.54           N  
ATOM   3053  CE1 HIS H 159      10.045  -0.415  44.633  1.00 23.50           C  
ATOM   3054  NE2 HIS H 159       9.905   0.442  43.643  1.00 27.59           N  
ATOM   3055  N   VAL H 160       4.997  -2.967  46.410  1.00 21.26           N  
ATOM   3056  CA  VAL H 160       5.092  -3.682  47.697  1.00 23.83           C  
ATOM   3057  C   VAL H 160       4.439  -5.093  47.765  1.00 20.88           C  
ATOM   3058  O   VAL H 160       4.641  -5.826  48.727  1.00 21.61           O  
ATOM   3059  CB  VAL H 160       4.586  -2.741  48.827  1.00 25.28           C  
ATOM   3060  CG1 VAL H 160       3.089  -2.571  48.752  1.00 25.02           C  
ATOM   3061  CG2 VAL H 160       4.951  -3.285  50.165  1.00 32.50           C  
ATOM   3062  N   VAL H 161       3.663  -5.489  46.770  1.00 22.05           N  
ATOM   3063  CA  VAL H 161       3.042  -6.815  46.817  1.00 21.94           C  
ATOM   3064  C   VAL H 161       4.045  -7.899  46.401  1.00 22.98           C  
ATOM   3065  O   VAL H 161       4.653  -7.836  45.312  1.00 22.89           O  
ATOM   3066  CB  VAL H 161       1.801  -6.939  45.931  1.00 20.32           C  
ATOM   3067  CG1 VAL H 161       1.212  -8.297  46.100  1.00 23.16           C  
ATOM   3068  CG2 VAL H 161       0.740  -5.898  46.323  1.00 24.20           C  
ATOM   3069  N   GLY H 162       4.215  -8.877  47.293  1.00 22.85           N  
ATOM   3070  CA  GLY H 162       5.149  -9.968  47.118  1.00 20.93           C  
ATOM   3071  C   GLY H 162       6.555  -9.643  47.523  1.00 21.98           C  
ATOM   3072  O   GLY H 162       7.198 -10.457  48.233  1.00 21.32           O  
ATOM   3073  N   THR H 163       7.084  -8.499  47.049  1.00 20.06           N  
ATOM   3074  CA  THR H 163       8.419  -8.086  47.420  1.00 19.64           C  
ATOM   3075  C   THR H 163       8.379  -6.603  47.525  1.00 21.89           C  
ATOM   3076  O   THR H 163       7.402  -5.958  47.093  1.00 21.48           O  
ATOM   3077  CB  THR H 163       9.539  -8.402  46.378  1.00 21.35           C  
ATOM   3078  CG2 THR H 163       9.488  -9.877  45.956  1.00 22.04           C  
ATOM   3079  OG1 THR H 163       9.423  -7.521  45.226  1.00 18.62           O  
ATOM   3080  N   GLU H 164       9.464  -6.049  48.025  1.00 21.38           N  
ATOM   3081  CA  GLU H 164       9.598  -4.577  48.156  1.00 24.90           C  
ATOM   3082  C   GLU H 164       9.922  -3.875  46.821  1.00 23.44           C  
ATOM   3083  O   GLU H 164      10.169  -2.655  46.766  1.00 21.77           O  
ATOM   3084  CB  GLU H 164      10.598  -4.204  49.257  1.00 25.58           C  
ATOM   3085  CG  GLU H 164      10.136  -4.607  50.664  1.00 29.38           C  
ATOM   3086  CD  GLU H 164      11.022  -3.970  51.760  0.85 33.87           C  
ATOM   3087  OE1 GLU H 164      11.611  -4.682  52.580  1.00 40.46           O  
ATOM   3088  OE2 GLU H 164      11.162  -2.734  51.792  0.78 35.01           O1-
ATOM   3089  N   HIS H 165       9.819  -4.636  45.733  1.00 22.92           N  
ATOM   3090  CA  HIS H 165       9.784  -4.066  44.397  1.00 23.14           C  
ATOM   3091  C   HIS H 165       8.522  -4.381  43.657  1.00 21.32           C  
ATOM   3092  O   HIS H 165       8.443  -4.100  42.464  1.00 23.43           O  
ATOM   3093  CB  HIS H 165      11.073  -4.459  43.613  1.00 21.48           C  
ATOM   3094  CG  HIS H 165      12.271  -3.869  44.268  1.00 24.85           C  
ATOM   3095  CD2 HIS H 165      12.961  -4.261  45.356  1.00 25.77           C  
ATOM   3096  ND1 HIS H 165      12.764  -2.636  43.930  1.00 30.97           N  
ATOM   3097  CE1 HIS H 165      13.748  -2.320  44.742  1.00 25.69           C  
ATOM   3098  NE2 HIS H 165      13.882  -3.295  45.621  1.00 26.44           N  
ATOM   3099  N   GLY H 166       7.517  -4.888  44.362  1.00 21.70           N  
ATOM   3100  CA  GLY H 166       6.195  -5.117  43.762  1.00 20.49           C  
ATOM   3101  C   GLY H 166       6.183  -6.266  42.765  1.00 20.31           C  
ATOM   3102  O   GLY H 166       5.315  -6.324  41.949  1.00 20.50           O  
ATOM   3103  N   THR H 167       7.123  -7.218  42.861  1.00 20.20           N  
ATOM   3104  CA  THR H 167       7.199  -8.288  41.874  1.00 18.51           C  
ATOM   3105  C   THR H 167       5.849  -9.076  41.825  1.00 18.65           C  
ATOM   3106  O   THR H 167       5.409  -9.480  40.765  1.00 15.84           O  
ATOM   3107  CB  THR H 167       8.392  -9.228  42.143  1.00 17.33           C  
ATOM   3108  CG2 THR H 167       8.425 -10.390  41.154  1.00 18.52           C  
ATOM   3109  OG1 THR H 167       9.635  -8.486  42.134  1.00 18.51           O  
ATOM   3110  N   GLY H 168       5.203  -9.302  42.941  1.00 19.28           N  
ATOM   3111  CA  GLY H 168       3.976 -10.066  42.966  1.00 20.59           C  
ATOM   3112  C   GLY H 168       2.795  -9.265  42.498  1.00 20.81           C  
ATOM   3113  O   GLY H 168       1.872  -9.804  41.907  1.00 22.01           O  
ATOM   3114  N   GLY H 169       2.786  -7.980  42.853  1.00 20.44           N  
ATOM   3115  CA  GLY H 169       1.724  -7.085  42.420  1.00 21.57           C  
ATOM   3116  C   GLY H 169       1.781  -6.898  40.908  1.00 20.15           C  
ATOM   3117  O   GLY H 169       0.766  -7.035  40.239  1.00 19.18           O  
ATOM   3118  N   ILE H 170       2.990  -6.641  40.383  1.00 19.24           N  
ATOM   3119  CA  ILE H 170       3.158  -6.488  38.928  1.00 18.79           C  
ATOM   3120  C   ILE H 170       2.753  -7.796  38.203  1.00 19.28           C  
ATOM   3121  O   ILE H 170       1.990  -7.803  37.225  1.00 19.76           O  
ATOM   3122  CB  ILE H 170       4.606  -6.137  38.566  1.00 18.52           C  
ATOM   3123  CG1 ILE H 170       4.964  -4.757  39.051  1.00 19.24           C  
ATOM   3124  CG2 ILE H 170       4.810  -6.241  37.054  1.00 18.03           C  
ATOM   3125  CD1 ILE H 170       6.470  -4.488  39.033  1.00 20.28           C  
ATOM   3126  N   ARG H 171       3.281  -8.915  38.678  1.00 20.57           N  
ATOM   3127  CA  ARG H 171       2.960 -10.205  38.071  1.00 24.27           C  
ATOM   3128  C   ARG H 171       1.467 -10.459  37.921  1.00 22.64           C  
ATOM   3129  O   ARG H 171       1.029 -10.946  36.873  1.00 21.56           O  
ATOM   3130  CB  ARG H 171       3.592 -11.321  38.889  1.00 27.64           C  
ATOM   3131  CG  ARG H 171       3.842 -12.573  38.077  1.00 35.03           C  
ATOM   3132  CD  ARG H 171       5.263 -13.070  38.370  1.00 37.52           C  
ATOM   3133  NE  ARG H 171       5.262 -13.763  39.636  1.00 36.79           N  
ATOM   3134  CZ  ARG H 171       6.314 -14.197  40.316  1.00 33.98           C  
ATOM   3135  NH1 ARG H 171       7.540 -14.011  39.908  1.00 35.02           N1+
ATOM   3136  NH2 ARG H 171       6.101 -14.834  41.451  1.00 37.48           N  
ATOM   3137  N   ASN H 172       0.694 -10.060  38.931  1.00 23.68           N  
ATOM   3138  CA  ASN H 172      -0.744 -10.337  38.959  1.00 25.71           C  
ATOM   3139  C   ASN H 172      -1.663  -9.259  38.438  1.00 24.78           C  
ATOM   3140  O   ASN H 172      -2.870  -9.437  38.447  1.00 21.87           O  
ATOM   3141  CB  ASN H 172      -1.128 -10.779  40.354  1.00 28.05           C  
ATOM   3142  CG  ASN H 172      -0.489 -12.115  40.691  1.00 31.16           C  
ATOM   3143  ND2 ASN H 172       0.487 -12.103  41.548  1.00 29.37           N  
ATOM   3144  OD1 ASN H 172      -0.793 -13.106  40.077  1.00 32.69           O  
ATOM   3145  N   GLY H 173      -1.097  -8.161  37.949  1.00 23.34           N  
ATOM   3146  CA  GLY H 173      -1.868  -7.182  37.156  1.00 21.93           C  
ATOM   3147  C   GLY H 173      -1.911  -5.745  37.655  1.00 21.86           C  
ATOM   3148  O   GLY H 173      -2.605  -4.914  37.056  1.00 19.71           O  
ATOM   3149  N   LEU H 174      -1.159  -5.422  38.708  1.00 19.38           N  
ATOM   3150  CA  LEU H 174      -1.258  -4.100  39.296  1.00 20.03           C  
ATOM   3151  C   LEU H 174      -0.304  -3.125  38.559  1.00 19.73           C  
ATOM   3152  O   LEU H 174       0.737  -2.746  39.071  1.00 19.50           O  
ATOM   3153  CB  LEU H 174      -0.964  -4.114  40.802  1.00 19.91           C  
ATOM   3154  CG  LEU H 174      -2.013  -4.735  41.747  1.00 22.39           C  
ATOM   3155  CD1 LEU H 174      -1.428  -4.956  43.129  1.00 22.58           C  
ATOM   3156  CD2 LEU H 174      -3.259  -3.846  41.804  1.00 22.10           C  
ATOM   3157  N   TYR H 175      -0.737  -2.726  37.367  1.00 20.50           N  
ATOM   3158  CA  TYR H 175      -0.029  -1.781  36.522  1.00 18.47           C  
ATOM   3159  C   TYR H 175      -1.036  -1.104  35.570  1.00 19.91           C  
ATOM   3160  O   TYR H 175      -2.094  -1.686  35.179  1.00 21.31           O  
ATOM   3161  CB  TYR H 175       1.055  -2.513  35.724  1.00 19.73           C  
ATOM   3162  CG  TYR H 175       0.575  -3.655  34.878  1.00 19.30           C  
ATOM   3163  CD1 TYR H 175      -0.096  -3.436  33.706  1.00 19.48           C  
ATOM   3164  CD2 TYR H 175       0.812  -4.975  35.258  1.00 21.78           C  
ATOM   3165  CE1 TYR H 175      -0.519  -4.469  32.903  1.00 20.12           C  
ATOM   3166  CE2 TYR H 175       0.381  -6.006  34.480  1.00 20.81           C  
ATOM   3167  CZ  TYR H 175      -0.267  -5.760  33.271  1.00 20.27           C  
ATOM   3168  OH  TYR H 175      -0.724  -6.843  32.499  1.00 19.39           O  
ATOM   3169  N   GLY H 176      -0.662   0.072  35.090  1.00 18.77           N  
ATOM   3170  CA  GLY H 176      -1.482   0.735  34.107  1.00 20.08           C  
ATOM   3171  C   GLY H 176      -0.795   1.950  33.495  1.00 19.91           C  
ATOM   3172  O   GLY H 176       0.229   2.384  33.956  1.00 18.61           O  
ATOM   3173  N   PRO H 177      -1.355   2.473  32.425  1.00 20.84           N  
ATOM   3174  CA  PRO H 177      -0.703   3.543  31.657  1.00 21.24           C  
ATOM   3175  C   PRO H 177      -1.014   4.995  32.111  1.00 23.42           C  
ATOM   3176  O   PRO H 177      -2.065   5.231  32.649  1.00 20.71           O  
ATOM   3177  CB  PRO H 177      -1.264   3.321  30.302  1.00 21.90           C  
ATOM   3178  CG  PRO H 177      -2.678   2.906  30.571  1.00 22.93           C  
ATOM   3179  CD  PRO H 177      -2.656   2.102  31.845  1.00 23.40           C  
ATOM   3180  N   VAL H 178      -0.053   5.928  31.963  1.00 24.13           N  
ATOM   3181  CA  VAL H 178      -0.258   7.352  32.237  1.00 25.88           C  
ATOM   3182  C   VAL H 178       0.256   8.061  31.007  1.00 25.07           C  
ATOM   3183  O   VAL H 178       1.390   7.781  30.542  1.00 25.02           O  
ATOM   3184  CB  VAL H 178       0.609   7.893  33.388  1.00 28.89           C  
ATOM   3185  CG1 VAL H 178       0.248   9.353  33.695  1.00 32.68           C  
ATOM   3186  CG2 VAL H 178       0.464   7.057  34.637  1.00 31.29           C  
ATOM   3187  N   ILE H 179      -0.540   8.950  30.419  1.00 23.19           N  
ATOM   3188  CA  ILE H 179       0.011   9.717  29.327  1.00 23.21           C  
ATOM   3189  C   ILE H 179       0.099  11.169  29.780  1.00 24.19           C  
ATOM   3190  O   ILE H 179      -0.879  11.716  30.248  1.00 23.88           O  
ATOM   3191  CB  ILE H 179      -0.860   9.595  28.091  1.00 25.33           C  
ATOM   3192  CG1 ILE H 179      -0.835   8.167  27.560  1.00 22.97           C  
ATOM   3193  CG2 ILE H 179      -0.434  10.612  27.025  1.00 27.17           C  
ATOM   3194  CD1 ILE H 179      -1.780   7.978  26.385  1.00 23.64           C  
ATOM   3195  N   VAL H 180       1.269  11.785  29.661  1.00 25.72           N  
ATOM   3196  CA  VAL H 180       1.354  13.249  29.844  1.00 25.76           C  
ATOM   3197  C   VAL H 180       1.533  13.929  28.500  1.00 28.16           C  
ATOM   3198  O   VAL H 180       2.560  13.722  27.842  1.00 26.16           O  
ATOM   3199  CB  VAL H 180       2.487  13.617  30.802  1.00 25.77           C  
ATOM   3200  CG1 VAL H 180       2.579  15.149  31.032  1.00 27.07           C  
ATOM   3201  CG2 VAL H 180       2.274  12.923  32.126  1.00 23.87           C  
ATOM   3202  N   ARG H 181       0.562  14.770  28.099  1.00 27.47           N  
ATOM   3203  CA  ARG H 181       0.646  15.465  26.832  1.00 27.74           C  
ATOM   3204  C   ARG H 181       1.295  16.847  26.917  1.00 30.24           C  
ATOM   3205  O   ARG H 181       1.216  17.513  27.951  1.00 27.58           O  
ATOM   3206  CB  ARG H 181      -0.704  15.570  26.178  1.00 30.58           C  
ATOM   3207  CG  ARG H 181      -1.446  14.254  26.197  1.00 30.43           C  
ATOM   3208  CD  ARG H 181      -2.329  14.142  25.007  1.00 28.97           C  
ATOM   3209  NE  ARG H 181      -3.136  12.936  25.045  1.00 29.94           N  
ATOM   3210  CZ  ARG H 181      -2.867  11.810  24.397  1.00 26.83           C  
ATOM   3211  NH1 ARG H 181      -1.739  11.697  23.674  1.00 25.39           N1+
ATOM   3212  NH2 ARG H 181      -3.714  10.786  24.499  1.00 25.72           N  
ATOM   3213  N   ARG H 182       2.031  17.204  25.854  1.00 27.61           N  
ATOM   3214  CA  ARG H 182       2.628  18.524  25.734  1.00 26.70           C  
ATOM   3215  C   ARG H 182       1.603  19.334  25.011  1.00 26.99           C  
ATOM   3216  O   ARG H 182       0.862  18.816  24.151  1.00 30.89           O  
ATOM   3217  CB  ARG H 182       3.924  18.465  24.964  1.00 27.95           C  
ATOM   3218  CG  ARG H 182       4.579  19.824  24.649  1.00 30.20           C  
ATOM   3219  CD  ARG H 182       6.089  19.663  24.516  1.00 26.65           C  
ATOM   3220  NE  ARG H 182       6.620  19.199  25.780  1.00 26.46           N  
ATOM   3221  CZ  ARG H 182       7.693  18.420  25.927  1.00 26.69           C  
ATOM   3222  NH1 ARG H 182       8.373  18.024  24.872  1.00 25.42           N1+
ATOM   3223  NH2 ARG H 182       8.092  18.050  27.121  1.00 25.95           N  
ATOM   3224  N   LYS H 183       1.518  20.609  25.361  1.00 32.00           N  
ATOM   3225  CA  LYS H 183       0.634  21.532  24.621  1.00 32.98           C  
ATOM   3226  C   LYS H 183       0.922  21.464  23.135  1.00 30.83           C  
ATOM   3227  O   LYS H 183       2.077  21.623  22.732  1.00 35.15           O  
ATOM   3228  CB  LYS H 183       0.886  22.976  25.105  1.00 36.18           C  
ATOM   3229  CG  LYS H 183      -0.004  23.968  24.414  1.00 41.80           C  
ATOM   3230  CD  LYS H 183       0.481  25.373  24.633  1.00 46.69           C  
ATOM   3231  CE  LYS H 183      -0.468  26.341  23.962  1.00 51.85           C  
ATOM   3232  NZ  LYS H 183       0.324  27.441  23.326  1.00 56.56           N1+
ATOM   3233  N   GLY H 184      -0.100  21.269  22.309  1.00 31.43           N  
ATOM   3234  CA  GLY H 184       0.095  21.113  20.843  1.00 30.07           C  
ATOM   3235  C   GLY H 184       0.105  19.666  20.342  1.00 33.96           C  
ATOM   3236  O   GLY H 184      -0.084  19.419  19.140  1.00 31.48           O  
ATOM   3237  N   ASP H 185       0.342  18.677  21.222  1.00 33.08           N  
ATOM   3238  CA  ASP H 185       0.416  17.269  20.718  1.00 30.59           C  
ATOM   3239  C   ASP H 185      -0.907  16.947  20.072  1.00 31.33           C  
ATOM   3240  O   ASP H 185      -2.009  17.299  20.574  1.00 32.09           O  
ATOM   3241  CB  ASP H 185       0.669  16.181  21.805  1.00 27.44           C  
ATOM   3242  CG  ASP H 185       2.007  16.280  22.460  1.00 28.41           C  
ATOM   3243  OD1 ASP H 185       2.892  16.977  21.935  1.00 28.49           O  
ATOM   3244  OD2 ASP H 185       2.176  15.663  23.543  1.00 26.80           O1-
ATOM   3245  N   VAL H 186      -0.801  16.240  18.978  1.00 28.34           N  
ATOM   3246  CA  VAL H 186      -1.944  15.775  18.241  1.00 30.72           C  
ATOM   3247  C   VAL H 186      -2.657  14.692  19.071  1.00 33.32           C  
ATOM   3248  O   VAL H 186      -1.989  13.809  19.671  1.00 31.02           O  
ATOM   3249  CB  VAL H 186      -1.466  15.226  16.877  1.00 30.82           C  
ATOM   3250  CG1 VAL H 186      -2.625  14.848  15.995  1.00 31.98           C  
ATOM   3251  CG2 VAL H 186      -0.620  16.286  16.163  1.00 35.41           C  
ATOM   3252  N   LEU H 187      -3.983  14.768  19.148  1.00 32.07           N  
ATOM   3253  CA  LEU H 187      -4.769  13.804  19.910  1.00 34.61           C  
ATOM   3254  C   LEU H 187      -5.289  12.743  18.965  1.00 31.94           C  
ATOM   3255  O   LEU H 187      -5.509  13.034  17.794  1.00 31.02           O  
ATOM   3256  CB  LEU H 187      -5.916  14.485  20.654  1.00 39.21           C  
ATOM   3257  CG  LEU H 187      -5.512  15.678  21.536  1.00 41.08           C  
ATOM   3258  CD1 LEU H 187      -6.747  16.493  21.914  1.00 40.96           C  
ATOM   3259  CD2 LEU H 187      -4.720  15.274  22.779  1.00 39.61           C  
ATOM   3260  N   PRO H 188      -5.480  11.499  19.460  1.00 29.26           N  
ATOM   3261  CA  PRO H 188      -5.898  10.354  18.632  1.00 31.01           C  
ATOM   3262  C   PRO H 188      -7.399  10.136  18.618  1.00 29.16           C  
ATOM   3263  O   PRO H 188      -8.115  10.626  19.485  1.00 29.59           O  
ATOM   3264  CB  PRO H 188      -5.249   9.151  19.358  1.00 27.24           C  
ATOM   3265  CG  PRO H 188      -5.277   9.557  20.776  1.00 27.54           C  
ATOM   3266  CD  PRO H 188      -5.205  11.070  20.850  1.00 28.63           C  
ATOM   3267  N   ASP H 189      -7.860   9.372  17.654  1.00 27.74           N  
ATOM   3268  CA  ASP H 189      -9.233   8.861  17.716  1.00 27.23           C  
ATOM   3269  C   ASP H 189      -9.437   7.791  18.785  1.00 27.40           C  
ATOM   3270  O   ASP H 189     -10.508   7.688  19.326  1.00 24.98           O  
ATOM   3271  CB  ASP H 189      -9.667   8.389  16.331  1.00 30.75           C  
ATOM   3272  CG  ASP H 189      -9.584   9.512  15.317  1.00 30.24           C  
ATOM   3273  OD1 ASP H 189      -9.971  10.637  15.702  1.00 35.59           O  
ATOM   3274  OD2 ASP H 189      -8.995   9.316  14.242  1.00 30.83           O1-
ATOM   3275  N   ALA H 190      -8.386   7.035  19.120  1.00 25.62           N  
ATOM   3276  CA  ALA H 190      -8.462   5.959  20.117  1.00 23.61           C  
ATOM   3277  C   ALA H 190      -7.097   5.716  20.704  1.00 25.35           C  
ATOM   3278  O   ALA H 190      -6.059   6.046  20.107  1.00 25.51           O  
ATOM   3279  CB  ALA H 190      -8.948   4.668  19.460  1.00 21.51           C  
ATOM   3280  N   THR H 191      -7.092   5.145  21.895  1.00 24.68           N  
ATOM   3281  CA  THR H 191      -5.842   4.759  22.539  1.00 27.68           C  
ATOM   3282  C   THR H 191      -5.942   3.337  23.030  1.00 29.03           C  
ATOM   3283  O   THR H 191      -6.943   2.992  23.618  1.00 31.27           O  
ATOM   3284  CB  THR H 191      -5.598   5.638  23.726  1.00 26.23           C  
ATOM   3285  CG2 THR H 191      -4.328   5.183  24.509  1.00 25.21           C  
ATOM   3286  OG1 THR H 191      -5.474   6.972  23.248  1.00 26.28           O  
ATOM   3287  N   HIS H 192      -4.937   2.514  22.753  1.00 25.75           N  
ATOM   3288  CA  HIS H 192      -4.928   1.142  23.256  1.00 24.92           C  
ATOM   3289  C   HIS H 192      -3.649   0.865  23.957  1.00 23.38           C  
ATOM   3290  O   HIS H 192      -2.565   1.309  23.527  1.00 23.67           O  
ATOM   3291  CB  HIS H 192      -5.081   0.174  22.139  1.00 25.26           C  
ATOM   3292  CG  HIS H 192      -6.228   0.467  21.236  1.00 25.88           C  
ATOM   3293  CD2 HIS H 192      -6.272   0.815  19.922  1.00 27.07           C  
ATOM   3294  ND1 HIS H 192      -7.534   0.392  21.654  1.00 26.18           N  
ATOM   3295  CE1 HIS H 192      -8.339   0.703  20.650  1.00 23.80           C  
ATOM   3296  NE2 HIS H 192      -7.600   0.967  19.590  1.00 24.25           N  
ATOM   3297  N   THR H 193      -3.770   0.156  25.065  1.00 22.55           N  
ATOM   3298  CA  THR H 193      -2.633  -0.150  25.878  1.00 22.17           C  
ATOM   3299  C   THR H 193      -2.250  -1.634  25.756  1.00 22.08           C  
ATOM   3300  O   THR H 193      -3.067  -2.556  25.936  1.00 20.73           O  
ATOM   3301  CB  THR H 193      -2.842   0.298  27.336  1.00 22.88           C  
ATOM   3302  CG2 THR H 193      -1.612  -0.047  28.140  1.00 22.44           C  
ATOM   3303  OG1 THR H 193      -2.992   1.737  27.389  1.00 25.79           O  
ATOM   3304  N   ILE H 194      -0.993  -1.848  25.409  1.00 19.96           N  
ATOM   3305  CA  ILE H 194      -0.469  -3.160  25.253  1.00 21.05           C  
ATOM   3306  C   ILE H 194       0.697  -3.325  26.246  1.00 19.60           C  
ATOM   3307  O   ILE H 194       1.715  -2.644  26.112  1.00 20.71           O  
ATOM   3308  CB  ILE H 194       0.013  -3.324  23.811  1.00 21.80           C  
ATOM   3309  CG1 ILE H 194      -1.161  -3.163  22.855  1.00 22.10           C  
ATOM   3310  CG2 ILE H 194       0.769  -4.639  23.674  1.00 22.98           C  
ATOM   3311  CD1 ILE H 194      -0.819  -3.395  21.416  1.00 24.93           C  
ATOM   3312  N   VAL H 195       0.580  -4.243  27.189  1.00 18.40           N  
ATOM   3313  CA  VAL H 195       1.647  -4.505  28.160  1.00 19.68           C  
ATOM   3314  C   VAL H 195       2.154  -5.930  27.949  1.00 19.40           C  
ATOM   3315  O   VAL H 195       1.408  -6.876  28.007  1.00 18.17           O  
ATOM   3316  CB  VAL H 195       1.179  -4.288  29.612  1.00 20.75           C  
ATOM   3317  CG1 VAL H 195       2.330  -4.421  30.577  1.00 20.44           C  
ATOM   3318  CG2 VAL H 195       0.439  -2.938  29.732  1.00 20.06           C  
ATOM   3319  N   PHE H 196       3.451  -6.070  27.676  1.00 18.88           N  
ATOM   3320  CA  PHE H 196       4.121  -7.351  27.648  1.00 17.06           C  
ATOM   3321  C   PHE H 196       4.563  -7.615  29.058  1.00 18.48           C  
ATOM   3322  O   PHE H 196       5.560  -7.037  29.507  1.00 17.25           O  
ATOM   3323  CB  PHE H 196       5.344  -7.290  26.774  1.00 17.56           C  
ATOM   3324  CG  PHE H 196       5.052  -7.332  25.299  1.00 17.79           C  
ATOM   3325  CD1 PHE H 196       3.779  -7.400  24.799  1.00 18.35           C  
ATOM   3326  CD2 PHE H 196       6.088  -7.302  24.403  1.00 17.99           C  
ATOM   3327  CE1 PHE H 196       3.564  -7.491  23.405  1.00 18.41           C  
ATOM   3328  CE2 PHE H 196       5.886  -7.368  23.019  1.00 17.93           C  
ATOM   3329  CZ  PHE H 196       4.605  -7.480  22.514  1.00 15.83           C  
ATOM   3330  N   ASN H 197       3.816  -8.454  29.779  1.00 20.38           N  
ATOM   3331  CA  ASN H 197       4.130  -8.707  31.202  1.00 20.80           C  
ATOM   3332  C   ASN H 197       4.506 -10.167  31.280  1.00 19.54           C  
ATOM   3333  O   ASN H 197       3.658 -11.075  31.090  1.00 16.43           O  
ATOM   3334  CB  ASN H 197       2.987  -8.393  32.175  1.00 21.98           C  
ATOM   3335  CG  ASN H 197       3.370  -8.643  33.639  1.00 23.32           C  
ATOM   3336  ND2 ASN H 197       2.345  -8.974  34.492  1.00 21.68           N  
ATOM   3337  OD1 ASN H 197       4.540  -8.512  34.030  1.00 22.86           O  
ATOM   3338  N   ASP H 198       5.782 -10.349  31.572  1.00 19.46           N  
ATOM   3339  CA  ASP H 198       6.483 -11.629  31.365  1.00 18.49           C  
ATOM   3340  C   ASP H 198       6.150 -12.220  29.991  1.00 18.45           C  
ATOM   3341  O   ASP H 198       6.358 -11.585  28.971  1.00 18.62           O  
ATOM   3342  CB  ASP H 198       6.122 -12.598  32.510  1.00 19.10           C  
ATOM   3343  CG  ASP H 198       6.700 -12.186  33.801  1.00 21.02           C  
ATOM   3344  OD1 ASP H 198       7.876 -11.695  33.788  1.00 23.68           O  
ATOM   3345  OD2 ASP H 198       5.998 -12.385  34.826  1.00 22.98           O1-
ATOM   3346  N   MET H 199       5.533 -13.404  29.951  1.00 18.74           N  
ATOM   3347  CA  MET H 199       5.199 -14.008  28.698  1.00 21.05           C  
ATOM   3348  C   MET H 199       3.737 -13.798  28.300  1.00 21.15           C  
ATOM   3349  O   MET H 199       3.234 -14.515  27.477  1.00 19.36           O  
ATOM   3350  CB  MET H 199       5.512 -15.509  28.787  1.00 23.32           C  
ATOM   3351  CG  MET H 199       6.971 -15.781  29.037  1.00 25.35           C  
ATOM   3352  SD  MET H 199       7.950 -15.009  27.768  1.00 28.61           S  
ATOM   3353  CE  MET H 199       6.995 -15.540  26.360  1.00 29.11           C  
ATOM   3354  N   THR H 200       3.076 -12.797  28.862  1.00 20.52           N  
ATOM   3355  CA  THR H 200       1.668 -12.490  28.539  1.00 18.85           C  
ATOM   3356  C   THR H 200       1.548 -11.120  27.891  1.00 19.40           C  
ATOM   3357  O   THR H 200       2.428 -10.262  28.027  1.00 17.13           O  
ATOM   3358  CB  THR H 200       0.771 -12.471  29.806  1.00 19.74           C  
ATOM   3359  CG2 THR H 200       0.941 -13.746  30.646  1.00 21.74           C  
ATOM   3360  OG1 THR H 200       1.088 -11.335  30.633  1.00 20.40           O  
ATOM   3361  N   ILE H 201       0.443 -10.904  27.191  1.00 18.39           N  
ATOM   3362  CA  ILE H 201      -0.019  -9.578  26.878  1.00 19.20           C  
ATOM   3363  C   ILE H 201      -1.208  -9.266  27.778  1.00 20.70           C  
ATOM   3364  O   ILE H 201      -2.234  -9.993  27.748  1.00 23.78           O  
ATOM   3365  CB  ILE H 201      -0.464  -9.459  25.425  1.00 20.53           C  
ATOM   3366  CG1 ILE H 201       0.680  -9.905  24.475  1.00 18.76           C  
ATOM   3367  CG2 ILE H 201      -0.921  -8.010  25.178  1.00 21.83           C  
ATOM   3368  CD1 ILE H 201       0.242 -10.204  23.049  1.00 20.83           C  
ATOM   3369  N   ASN H 202      -1.068  -8.200  28.563  1.00 20.72           N  
ATOM   3370  CA  ASN H 202      -2.081  -7.745  29.528  1.00 21.81           C  
ATOM   3371  C   ASN H 202      -2.583  -8.869  30.445  1.00 21.57           C  
ATOM   3372  O   ASN H 202      -3.753  -8.945  30.728  1.00 19.28           O  
ATOM   3373  CB  ASN H 202      -3.244  -7.030  28.827  1.00 19.92           C  
ATOM   3374  CG  ASN H 202      -2.764  -5.788  28.066  1.00 19.45           C  
ATOM   3375  ND2 ASN H 202      -3.580  -5.290  27.164  1.00 20.62           N  
ATOM   3376  OD1 ASN H 202      -1.662  -5.309  28.284  1.00 18.47           O  
ATOM   3377  N   ASN H 203      -1.667  -9.710  30.924  1.00 21.62           N  
ATOM   3378  CA  ASN H 203      -2.038 -10.861  31.765  1.00 23.24           C  
ATOM   3379  C   ASN H 203      -3.108 -11.780  31.240  1.00 24.60           C  
ATOM   3380  O   ASN H 203      -3.690 -12.534  32.029  1.00 25.97           O  
ATOM   3381  CB  ASN H 203      -2.489 -10.386  33.155  1.00 23.39           C  
ATOM   3382  CG  ASN H 203      -1.333 -10.006  33.986  1.00 23.89           C  
ATOM   3383  ND2 ASN H 203      -1.246 -10.589  35.163  1.00 26.73           N  
ATOM   3384  OD1 ASN H 203      -0.479  -9.203  33.556  1.00 23.31           O  
ATOM   3385  N   ARG H 204      -3.295 -11.796  29.927  1.00 24.75           N  
ATOM   3386  CA  ARG H 204      -4.267 -12.700  29.279  1.00 30.37           C  
ATOM   3387  C   ARG H 204      -3.645 -14.048  28.950  1.00 28.54           C  
ATOM   3388  O   ARG H 204      -2.408 -14.143  28.758  1.00 29.72           O  
ATOM   3389  CB  ARG H 204      -4.755 -12.092  27.955  1.00 30.49           C  
ATOM   3390  CG  ARG H 204      -5.326 -10.697  28.124  1.00 31.81           C  
ATOM   3391  CD  ARG H 204      -5.590 -10.069  26.783  1.00 35.67           C  
ATOM   3392  NE  ARG H 204      -6.567 -10.819  25.995  1.00 39.14           N  
ATOM   3393  CZ  ARG H 204      -7.858 -10.543  25.885  1.00 34.36           C  
ATOM   3394  NH1 ARG H 204      -8.424  -9.554  26.533  1.00 37.47           N1+
ATOM   3395  NH2 ARG H 204      -8.580 -11.286  25.099  1.00 37.69           N  
ATOM   3396  N   PRO H 205      -4.496 -15.073  28.770  1.00 33.85           N  
ATOM   3397  CA  PRO H 205      -4.010 -16.383  28.287  1.00 35.17           C  
ATOM   3398  C   PRO H 205      -3.424 -16.361  26.876  1.00 32.55           C  
ATOM   3399  O   PRO H 205      -3.663 -15.444  26.088  1.00 32.99           O  
ATOM   3400  CB  PRO H 205      -5.269 -17.287  28.316  1.00 35.74           C  
ATOM   3401  CG  PRO H 205      -6.433 -16.437  28.746  1.00 32.48           C  
ATOM   3402  CD  PRO H 205      -5.971 -15.039  28.962  1.00 33.90           C  
ATOM   3403  N   ALA H 206      -2.642 -17.390  26.579  1.00 32.53           N  
ATOM   3404  CA  ALA H 206      -1.803 -17.448  25.376  1.00 31.71           C  
ATOM   3405  C   ALA H 206      -2.721 -17.456  24.182  1.00 29.87           C  
ATOM   3406  O   ALA H 206      -3.733 -18.113  24.198  1.00 31.21           O  
ATOM   3407  CB  ALA H 206      -0.924 -18.697  25.407  1.00 27.40           C  
ATOM   3408  N   HIS H 207      -2.396 -16.691  23.167  1.00 28.04           N  
ATOM   3409  CA  HIS H 207      -3.149 -16.722  21.949  1.00 31.74           C  
ATOM   3410  C   HIS H 207      -4.573 -16.171  22.111  1.00 32.62           C  
ATOM   3411  O   HIS H 207      -5.484 -16.626  21.449  1.00 32.40           O  
ATOM   3412  CB  HIS H 207      -3.122 -18.146  21.362  1.00 30.64           C  
ATOM   3413  CG  HIS H 207      -1.779 -18.541  20.833  1.00 31.96           C  
ATOM   3414  CD2 HIS H 207      -0.937 -19.541  21.183  1.00 32.39           C  
ATOM   3415  ND1 HIS H 207      -1.158 -17.857  19.804  1.00 33.76           N  
ATOM   3416  CE1 HIS H 207       0.011 -18.422  19.542  1.00 33.12           C  
ATOM   3417  NE2 HIS H 207       0.164 -19.447  20.360  1.00 29.55           N  
ATOM   3418  N   THR H 208      -4.766 -15.187  22.976  1.00 33.71           N  
ATOM   3419  CA  THR H 208      -6.108 -14.558  23.104  1.00 36.70           C  
ATOM   3420  C   THR H 208      -6.066 -13.043  22.832  1.00 34.60           C  
ATOM   3421  O   THR H 208      -6.906 -12.271  23.308  1.00 34.21           O  
ATOM   3422  CB  THR H 208      -6.740 -14.808  24.494  1.00 37.85           C  
ATOM   3423  CG2 THR H 208      -6.737 -16.305  24.856  1.00 38.13           C  
ATOM   3424  OG1 THR H 208      -5.991 -14.078  25.478  1.00 40.73           O  
ATOM   3425  N   GLY H 209      -5.058 -12.600  22.113  1.00 30.95           N  
ATOM   3426  CA  GLY H 209      -4.961 -11.187  21.813  1.00 28.97           C  
ATOM   3427  C   GLY H 209      -4.365 -10.422  22.980  1.00 26.81           C  
ATOM   3428  O   GLY H 209      -3.448 -10.913  23.641  1.00 25.83           O  
ATOM   3429  N   PRO H 210      -4.872  -9.240  23.258  1.00 27.28           N  
ATOM   3430  CA  PRO H 210      -6.170  -8.766  22.760  1.00 25.82           C  
ATOM   3431  C   PRO H 210      -6.105  -8.273  21.311  1.00 27.06           C  
ATOM   3432  O   PRO H 210      -5.045  -7.881  20.800  1.00 24.67           O  
ATOM   3433  CB  PRO H 210      -6.456  -7.600  23.706  1.00 27.04           C  
ATOM   3434  CG  PRO H 210      -5.105  -6.999  23.976  1.00 27.27           C  
ATOM   3435  CD  PRO H 210      -4.132  -8.157  23.950  1.00 28.46           C  
ATOM   3436  N   ASN H 211      -7.248  -8.287  20.645  1.00 25.71           N  
ATOM   3437  CA  ASN H 211      -7.385  -7.630  19.374  1.00 25.92           C  
ATOM   3438  C   ASN H 211      -7.927  -6.247  19.565  1.00 27.95           C  
ATOM   3439  O   ASN H 211      -8.609  -5.949  20.581  1.00 27.42           O  
ATOM   3440  CB  ASN H 211      -8.310  -8.437  18.498  1.00 26.63           C  
ATOM   3441  CG  ASN H 211      -7.816  -9.841  18.264  1.00 27.77           C  
ATOM   3442  ND2 ASN H 211      -8.745 -10.730  17.962  1.00 25.37           N  
ATOM   3443  OD1 ASN H 211      -6.613 -10.127  18.291  1.00 27.84           O  
ATOM   3444  N   PHE H 212      -7.580  -5.383  18.617  1.00 27.96           N  
ATOM   3445  CA  PHE H 212      -7.967  -3.966  18.648  1.00 28.52           C  
ATOM   3446  C   PHE H 212      -8.480  -3.594  17.271  1.00 28.75           C  
ATOM   3447  O   PHE H 212      -7.780  -3.880  16.308  1.00 30.02           O  
ATOM   3448  CB  PHE H 212      -6.726  -3.122  18.932  1.00 31.95           C  
ATOM   3449  CG  PHE H 212      -6.215  -3.293  20.322  1.00 33.91           C  
ATOM   3450  CD1 PHE H 212      -7.078  -3.048  21.427  1.00 35.29           C  
ATOM   3451  CD2 PHE H 212      -4.907  -3.748  20.563  1.00 35.51           C  
ATOM   3452  CE1 PHE H 212      -6.644  -3.212  22.758  1.00 35.50           C  
ATOM   3453  CE2 PHE H 212      -4.467  -3.919  21.893  1.00 34.93           C  
ATOM   3454  CZ  PHE H 212      -5.336  -3.643  22.993  1.00 35.24           C  
ATOM   3455  N   GLU H 213      -9.660  -2.926  17.189  1.00 26.91           N  
ATOM   3456  CA  GLU H 213     -10.288  -2.557  15.924  1.00 26.91           C  
ATOM   3457  C   GLU H 213     -10.132  -1.084  15.615  1.00 25.12           C  
ATOM   3458  O   GLU H 213     -10.096  -0.265  16.484  1.00 24.90           O  
ATOM   3459  CB  GLU H 213     -11.775  -2.859  15.960  1.00 29.49           C  
ATOM   3460  CG  GLU H 213     -12.101  -4.307  16.215  1.00 30.62           C  
ATOM   3461  CD  GLU H 213     -13.561  -4.618  15.979  1.00 36.53           C  
ATOM   3462  OE1 GLU H 213     -14.331  -3.702  15.593  0.98 35.10           O  
ATOM   3463  OE2 GLU H 213     -13.928  -5.784  16.184  0.85 35.56           O1-
ATOM   3464  N   ALA H 214     -10.032  -0.772  14.343  1.00 27.46           N  
ATOM   3465  CA  ALA H 214      -9.983   0.620  13.875  1.00 26.15           C  
ATOM   3466  C   ALA H 214     -10.530   0.602  12.481  1.00 24.11           C  
ATOM   3467  O   ALA H 214     -10.767  -0.455  11.928  1.00 25.98           O  
ATOM   3468  CB  ALA H 214      -8.568   1.180  13.887  1.00 24.26           C  
ATOM   3469  N   THR H 215     -10.763   1.771  11.932  1.00 25.70           N  
ATOM   3470  CA  THR H 215     -11.156   1.924  10.548  1.00 24.17           C  
ATOM   3471  C   THR H 215     -10.002   2.559   9.768  1.00 21.15           C  
ATOM   3472  O   THR H 215      -9.380   3.426  10.291  1.00 21.29           O  
ATOM   3473  CB  THR H 215     -12.416   2.845  10.467  1.00 26.03           C  
ATOM   3474  CG2 THR H 215     -12.854   3.034   9.033  1.00 26.35           C  
ATOM   3475  OG1 THR H 215     -13.485   2.255  11.245  1.00 29.00           O  
ATOM   3476  N   VAL H 216      -9.778   2.192   8.504  1.00 24.89           N  
ATOM   3477  CA  VAL H 216      -8.772   2.900   7.667  1.00 27.66           C  
ATOM   3478  C   VAL H 216      -8.825   4.428   7.845  1.00 30.35           C  
ATOM   3479  O   VAL H 216      -9.927   5.007   7.868  1.00 29.38           O  
ATOM   3480  CB  VAL H 216      -8.844   2.545   6.157  1.00 32.60           C  
ATOM   3481  CG1 VAL H 216      -8.423   1.116   5.896  1.00 32.21           C  
ATOM   3482  CG2 VAL H 216     -10.243   2.769   5.600  1.00 34.43           C  
ATOM   3483  N   GLY H 217      -7.658   5.050   8.038  1.00 27.98           N  
ATOM   3484  CA  GLY H 217      -7.536   6.512   8.302  1.00 26.95           C  
ATOM   3485  C   GLY H 217      -7.673   6.996   9.752  1.00 25.40           C  
ATOM   3486  O   GLY H 217      -7.274   8.115  10.047  1.00 25.58           O  
ATOM   3487  N   ASP H 218      -8.237   6.189  10.666  1.00 25.68           N  
ATOM   3488  CA  ASP H 218      -8.219   6.510  12.091  1.00 25.89           C  
ATOM   3489  C   ASP H 218      -6.804   6.800  12.613  1.00 28.61           C  
ATOM   3490  O   ASP H 218      -5.845   6.158  12.199  1.00 30.14           O  
ATOM   3491  CB  ASP H 218      -8.751   5.348  12.940  1.00 26.90           C  
ATOM   3492  CG  ASP H 218     -10.237   5.177  12.887  0.67 25.75           C  
ATOM   3493  OD1 ASP H 218     -10.935   5.947  12.248  0.91 28.33           O  
ATOM   3494  OD2 ASP H 218     -10.726   4.236  13.524  0.89 25.93           O1-
ATOM   3495  N   ARG H 219      -6.701   7.724  13.552  1.00 27.92           N  
ATOM   3496  CA  ARG H 219      -5.454   8.052  14.249  1.00 31.38           C  
ATOM   3497  C   ARG H 219      -5.445   7.297  15.559  1.00 26.99           C  
ATOM   3498  O   ARG H 219      -6.284   7.518  16.432  1.00 27.63           O  
ATOM   3499  CB  ARG H 219      -5.330   9.561  14.485  1.00 32.80           C  
ATOM   3500  CG  ARG H 219      -4.091   9.997  15.258  1.00 34.55           C  
ATOM   3501  CD  ARG H 219      -3.819  11.494  15.106  1.00 33.59           C  
ATOM   3502  NE  ARG H 219      -3.258  11.820  13.784  1.00 37.58           N  
ATOM   3503  CZ  ARG H 219      -1.959  11.983  13.506  1.00 39.28           C  
ATOM   3504  NH1 ARG H 219      -1.017  11.852  14.449  1.00 42.62           N1+
ATOM   3505  NH2 ARG H 219      -1.585  12.289  12.279  1.00 36.29           N  
ATOM   3506  N   VAL H 220      -4.555   6.316  15.650  1.00 26.29           N  
ATOM   3507  CA  VAL H 220      -4.630   5.305  16.718  1.00 24.50           C  
ATOM   3508  C   VAL H 220      -3.378   5.400  17.541  1.00 22.45           C  
ATOM   3509  O   VAL H 220      -2.289   5.307  17.023  1.00 23.94           O  
ATOM   3510  CB  VAL H 220      -4.768   3.870  16.161  1.00 25.72           C  
ATOM   3511  CG1 VAL H 220      -5.002   2.857  17.293  1.00 26.76           C  
ATOM   3512  CG2 VAL H 220      -5.890   3.789  15.152  1.00 26.41           C  
ATOM   3513  N   GLU H 221      -3.550   5.598  18.832  1.00 23.55           N  
ATOM   3514  CA  GLU H 221      -2.470   5.743  19.726  1.00 23.57           C  
ATOM   3515  C   GLU H 221      -2.290   4.400  20.425  1.00 22.89           C  
ATOM   3516  O   GLU H 221      -3.309   3.757  20.846  1.00 23.23           O  
ATOM   3517  CB  GLU H 221      -2.833   6.784  20.730  1.00 23.54           C  
ATOM   3518  CG  GLU H 221      -1.769   6.974  21.787  1.00 25.40           C  
ATOM   3519  CD  GLU H 221      -2.033   8.249  22.544  1.00 25.24           C  
ATOM   3520  OE1 GLU H 221      -3.125   8.320  23.140  1.00 24.74           O  
ATOM   3521  OE2 GLU H 221      -1.153   9.136  22.511  1.00 24.78           O1-
ATOM   3522  N   ILE H 222      -1.028   3.962  20.526  1.00 22.59           N  
ATOM   3523  CA  ILE H 222      -0.680   2.749  21.220  1.00 22.67           C  
ATOM   3524  C   ILE H 222       0.291   3.126  22.346  1.00 21.77           C  
ATOM   3525  O   ILE H 222       1.280   3.861  22.159  1.00 19.33           O  
ATOM   3526  CB  ILE H 222       0.027   1.707  20.301  1.00 24.52           C  
ATOM   3527  CG1 ILE H 222      -0.825   1.311  19.098  1.00 26.33           C  
ATOM   3528  CG2 ILE H 222       0.524   0.509  21.098  1.00 25.66           C  
ATOM   3529  CD1 ILE H 222      -2.085   0.552  19.385  1.00 26.56           C  
ATOM   3530  N   VAL H 223      -0.034   2.664  23.534  1.00 21.83           N  
ATOM   3531  CA  VAL H 223       0.844   2.825  24.697  1.00 20.66           C  
ATOM   3532  C   VAL H 223       1.433   1.411  24.973  1.00 19.59           C  
ATOM   3533  O   VAL H 223       0.695   0.437  25.115  1.00 20.33           O  
ATOM   3534  CB  VAL H 223       0.095   3.317  25.951  1.00 19.67           C  
ATOM   3535  CG1 VAL H 223       1.061   3.501  27.146  1.00 21.29           C  
ATOM   3536  CG2 VAL H 223      -0.676   4.620  25.727  1.00 19.21           C  
ATOM   3537  N   MET H 224       2.746   1.304  25.054  1.00 19.55           N  
ATOM   3538  CA  MET H 224       3.385  -0.013  25.021  1.00 20.12           C  
ATOM   3539  C   MET H 224       4.242  -0.044  26.246  1.00 20.96           C  
ATOM   3540  O   MET H 224       5.220   0.705  26.335  1.00 21.70           O  
ATOM   3541  CB  MET H 224       4.213  -0.180  23.719  1.00 22.59           C  
ATOM   3542  CG  MET H 224       4.395  -1.638  23.301  1.00 26.78           C  
ATOM   3543  SD  MET H 224       5.710  -2.438  24.244  1.00 27.50           S  
ATOM   3544  CE  MET H 224       4.901  -3.825  25.021  1.00 30.16           C  
ATOM   3545  N   ILE H 225       3.892  -0.908  27.199  1.00 18.12           N  
ATOM   3546  CA  ILE H 225       4.666  -1.027  28.413  1.00 19.37           C  
ATOM   3547  C   ILE H 225       5.169  -2.449  28.556  1.00 18.61           C  
ATOM   3548  O   ILE H 225       4.500  -3.391  28.098  1.00 18.12           O  
ATOM   3549  CB  ILE H 225       3.773  -0.675  29.637  1.00 19.37           C  
ATOM   3550  CG1 ILE H 225       3.251   0.762  29.530  1.00 21.71           C  
ATOM   3551  CG2 ILE H 225       4.519  -0.812  30.945  1.00 18.04           C  
ATOM   3552  CD1 ILE H 225       1.898   0.981  30.190  1.00 25.14           C  
ATOM   3553  N   THR H 226       6.275  -2.607  29.266  1.00 15.80           N  
ATOM   3554  CA  THR H 226       6.842  -3.939  29.527  1.00 16.72           C  
ATOM   3555  C   THR H 226       7.084  -4.102  31.040  1.00 17.04           C  
ATOM   3556  O   THR H 226       7.425  -3.105  31.728  1.00 16.40           O  
ATOM   3557  CB  THR H 226       8.114  -4.159  28.707  1.00 15.28           C  
ATOM   3558  CG2 THR H 226       8.723  -5.524  29.017  1.00 15.30           C  
ATOM   3559  OG1 THR H 226       7.742  -4.079  27.317  1.00 15.21           O  
ATOM   3560  N   HIS H 227       6.804  -5.317  31.537  1.00 16.06           N  
ATOM   3561  CA  HIS H 227       7.058  -5.661  32.936  1.00 16.27           C  
ATOM   3562  C   HIS H 227       7.579  -7.061  33.076  1.00 16.90           C  
ATOM   3563  O   HIS H 227       7.387  -7.896  32.202  1.00 14.60           O  
ATOM   3564  CB  HIS H 227       5.783  -5.630  33.758  1.00 17.39           C  
ATOM   3565  CG  HIS H 227       5.453  -4.283  34.258  1.00 17.84           C  
ATOM   3566  CD2 HIS H 227       4.400  -3.474  34.006  1.00 17.85           C  
ATOM   3567  ND1 HIS H 227       6.294  -3.596  35.100  1.00 17.30           N  
ATOM   3568  CE1 HIS H 227       5.783  -2.407  35.332  1.00 20.45           C  
ATOM   3569  NE2 HIS H 227       4.616  -2.320  34.710  1.00 21.54           N  
ATOM   3570  N   GLY H 228       8.279  -7.270  34.185  1.00 18.31           N  
ATOM   3571  CA  GLY H 228       8.588  -8.619  34.626  1.00 19.08           C  
ATOM   3572  C   GLY H 228      10.046  -8.971  34.530  1.00 18.22           C  
ATOM   3573  O   GLY H 228      10.905  -8.219  35.010  1.00 16.86           O  
ATOM   3574  N   GLU H 229      10.321 -10.120  33.916  1.00 17.35           N  
ATOM   3575  CA  GLU H 229      11.646 -10.701  33.858  1.00 18.81           C  
ATOM   3576  C   GLU H 229      12.358 -10.588  32.480  1.00 20.00           C  
ATOM   3577  O   GLU H 229      13.590 -10.724  32.400  1.00 19.40           O  
ATOM   3578  CB  GLU H 229      11.560 -12.236  34.201  1.00 21.23           C  
ATOM   3579  CG  GLU H 229      11.135 -12.537  35.636  1.00 23.78           C  
ATOM   3580  CD  GLU H 229      12.057 -11.858  36.632  1.00 23.92           C  
ATOM   3581  OE1 GLU H 229      13.287 -12.077  36.533  1.00 32.15           O  
ATOM   3582  OE2 GLU H 229      11.586 -11.100  37.455  0.55 23.55           O1-
ATOM   3583  N   TYR H 230      11.568 -10.452  31.423  1.00 18.65           N  
ATOM   3584  CA  TYR H 230      12.055 -10.842  30.058  1.00 18.90           C  
ATOM   3585  C   TYR H 230      12.134  -9.620  29.175  1.00 18.04           C  
ATOM   3586  O   TYR H 230      11.298  -8.697  29.290  1.00 19.38           O  
ATOM   3587  CB  TYR H 230      11.134 -11.856  29.434  1.00 19.52           C  
ATOM   3588  CG  TYR H 230      10.999 -13.093  30.277  1.00 23.75           C  
ATOM   3589  CD1 TYR H 230      12.123 -13.764  30.724  1.00 27.68           C  
ATOM   3590  CD2 TYR H 230       9.752 -13.565  30.677  1.00 26.71           C  
ATOM   3591  CE1 TYR H 230      12.010 -14.897  31.514  1.00 33.86           C  
ATOM   3592  CE2 TYR H 230       9.622 -14.710  31.449  1.00 27.46           C  
ATOM   3593  CZ  TYR H 230      10.741 -15.358  31.859  1.00 34.25           C  
ATOM   3594  OH  TYR H 230      10.644 -16.471  32.655  1.00 48.94           O  
ATOM   3595  N   TYR H 231      13.149  -9.602  28.334  1.00 16.65           N  
ATOM   3596  CA  TYR H 231      13.225  -8.642  27.208  1.00 17.07           C  
ATOM   3597  C   TYR H 231      12.292  -9.136  26.093  1.00 16.63           C  
ATOM   3598  O   TYR H 231      11.976 -10.362  26.004  1.00 17.14           O  
ATOM   3599  CB  TYR H 231      14.698  -8.400  26.706  1.00 17.09           C  
ATOM   3600  CG  TYR H 231      15.016  -9.342  25.569  1.00 15.84           C  
ATOM   3601  CD1 TYR H 231      15.471 -10.614  25.824  1.00 16.04           C  
ATOM   3602  CD2 TYR H 231      14.722  -9.004  24.288  1.00 15.94           C  
ATOM   3603  CE1 TYR H 231      15.701 -11.518  24.794  1.00 16.33           C  
ATOM   3604  CE2 TYR H 231      14.909  -9.890  23.258  1.00 15.84           C  
ATOM   3605  CZ  TYR H 231      15.405 -11.166  23.513  1.00 16.30           C  
ATOM   3606  OH  TYR H 231      15.541 -12.085  22.504  1.00 14.98           O  
ATOM   3607  N   HIS H 232      11.759  -8.182  25.312  1.00 16.83           N  
ATOM   3608  CA  HIS H 232      10.834  -8.489  24.176  1.00 16.27           C  
ATOM   3609  C   HIS H 232      11.167  -7.583  22.994  1.00 16.63           C  
ATOM   3610  O   HIS H 232      12.005  -6.662  23.161  1.00 17.85           O  
ATOM   3611  CB  HIS H 232       9.348  -8.323  24.544  1.00 14.68           C  
ATOM   3612  CG  HIS H 232       8.923  -9.108  25.768  1.00 15.02           C  
ATOM   3613  CD2 HIS H 232       8.806  -8.742  27.071  1.00 15.02           C  
ATOM   3614  ND1 HIS H 232       8.519 -10.428  25.716  1.00 13.39           N  
ATOM   3615  CE1 HIS H 232       8.182 -10.846  26.915  1.00 14.82           C  
ATOM   3616  NE2 HIS H 232       8.398  -9.851  27.776  1.00 15.89           N  
ATOM   3617  N   THR H 233      10.588  -7.882  21.818  1.00 16.21           N  
ATOM   3618  CA  THR H 233      10.663  -6.983  20.674  1.00 17.90           C  
ATOM   3619  C   THR H 233       9.259  -6.862  20.154  1.00 19.55           C  
ATOM   3620  O   THR H 233       8.640  -7.849  19.731  1.00 24.34           O  
ATOM   3621  CB  THR H 233      11.585  -7.444  19.538  1.00 15.93           C  
ATOM   3622  CG2 THR H 233      13.050  -7.391  19.929  1.00 16.23           C  
ATOM   3623  OG1 THR H 233      11.318  -8.819  19.217  1.00 16.50           O  
ATOM   3624  N   PHE H 234       8.742  -5.653  20.218  1.00 16.96           N  
ATOM   3625  CA  PHE H 234       7.393  -5.381  19.814  1.00 17.33           C  
ATOM   3626  C   PHE H 234       7.274  -5.059  18.306  1.00 17.19           C  
ATOM   3627  O   PHE H 234       7.952  -4.145  17.876  1.00 16.92           O  
ATOM   3628  CB  PHE H 234       6.850  -4.217  20.633  1.00 17.73           C  
ATOM   3629  CG  PHE H 234       5.497  -3.743  20.168  1.00 18.25           C  
ATOM   3630  CD1 PHE H 234       4.354  -4.438  20.511  1.00 18.24           C  
ATOM   3631  CD2 PHE H 234       5.394  -2.682  19.292  1.00 19.42           C  
ATOM   3632  CE1 PHE H 234       3.111  -4.003  20.066  1.00 18.95           C  
ATOM   3633  CE2 PHE H 234       4.154  -2.240  18.832  1.00 21.71           C  
ATOM   3634  CZ  PHE H 234       3.004  -2.901  19.235  1.00 19.88           C  
ATOM   3635  N   HIS H 235       6.489  -5.829  17.515  1.00 17.24           N  
ATOM   3636  CA  HIS H 235       6.467  -5.613  16.076  1.00 18.84           C  
ATOM   3637  C   HIS H 235       5.015  -5.466  15.615  1.00 19.08           C  
ATOM   3638  O   HIS H 235       4.153  -6.212  16.086  1.00 20.20           O  
ATOM   3639  CB  HIS H 235       7.114  -6.810  15.390  1.00 19.55           C  
ATOM   3640  CG  HIS H 235       6.961  -6.818  13.905  1.00 20.24           C  
ATOM   3641  CD2 HIS H 235       6.483  -7.765  13.059  1.00 22.69           C  
ATOM   3642  ND1 HIS H 235       7.330  -5.756  13.114  1.00 21.89           N  
ATOM   3643  CE1 HIS H 235       7.084  -6.042  11.845  1.00 21.54           C  
ATOM   3644  NE2 HIS H 235       6.595  -7.265  11.782  1.00 24.61           N  
ATOM   3645  N   MET H 236       4.733  -4.543  14.695  1.00 17.93           N  
ATOM   3646  CA  MET H 236       3.402  -4.560  14.011  1.00 19.22           C  
ATOM   3647  C   MET H 236       3.568  -4.739  12.540  1.00 20.26           C  
ATOM   3648  O   MET H 236       4.390  -4.010  11.874  1.00 22.74           O  
ATOM   3649  CB  MET H 236       2.634  -3.248  14.174  1.00 20.27           C  
ATOM   3650  CG  MET H 236       2.356  -2.852  15.589  1.00 24.70           C  
ATOM   3651  SD  MET H 236       1.295  -1.380  15.670  1.00 28.62           S  
ATOM   3652  CE  MET H 236      -0.236  -2.050  15.097  1.00 26.87           C  
ATOM   3653  N   HIS H 237       2.767  -5.633  11.991  1.00 20.76           N  
ATOM   3654  CA  HIS H 237       2.734  -5.762  10.562  1.00 23.72           C  
ATOM   3655  C   HIS H 237       2.028  -4.542   9.997  1.00 23.11           C  
ATOM   3656  O   HIS H 237       1.066  -4.041  10.604  1.00 19.72           O  
ATOM   3657  CB  HIS H 237       1.967  -6.994  10.133  1.00 24.30           C  
ATOM   3658  CG  HIS H 237       2.658  -8.249  10.428  1.00 23.03           C  
ATOM   3659  CD2 HIS H 237       3.602  -8.551  11.354  1.00 23.20           C  
ATOM   3660  ND1 HIS H 237       2.413  -9.405   9.722  1.00 22.78           N  
ATOM   3661  CE1 HIS H 237       3.185 -10.361  10.189  1.00 23.10           C  
ATOM   3662  NE2 HIS H 237       3.880  -9.874  11.202  1.00 23.05           N  
ATOM   3663  N   GLY H 238       2.541  -4.110   8.842  1.00 22.43           N  
ATOM   3664  CA  GLY H 238       1.930  -3.052   8.004  1.00 23.11           C  
ATOM   3665  C   GLY H 238       2.098  -1.596   8.419  1.00 21.94           C  
ATOM   3666  O   GLY H 238       1.558  -0.685   7.754  1.00 23.14           O  
ATOM   3667  N   HIS H 239       2.764  -1.362   9.528  1.00 20.92           N  
ATOM   3668  CA  HIS H 239       2.720  -0.055  10.159  1.00 22.92           C  
ATOM   3669  C   HIS H 239       4.060   0.212  10.779  1.00 23.21           C  
ATOM   3670  O   HIS H 239       4.773  -0.713  11.105  1.00 25.59           O  
ATOM   3671  CB  HIS H 239       1.620  -0.031  11.229  1.00 23.22           C  
ATOM   3672  CG  HIS H 239       0.241  -0.220  10.698  1.00 22.38           C  
ATOM   3673  CD2 HIS H 239      -0.733   0.677  10.402  1.00 25.56           C  
ATOM   3674  ND1 HIS H 239      -0.282  -1.463  10.398  1.00 23.41           N  
ATOM   3675  CE1 HIS H 239      -1.498  -1.321   9.897  1.00 25.40           C  
ATOM   3676  NE2 HIS H 239      -1.815  -0.034   9.935  1.00 23.43           N  
ATOM   3677  N   ARG H 240       4.442   1.463  10.839  1.00 22.94           N  
ATOM   3678  CA  ARG H 240       5.733   1.861  11.385  1.00 22.98           C  
ATOM   3679  C   ARG H 240       5.551   3.145  12.155  1.00 25.65           C  
ATOM   3680  O   ARG H 240       4.522   3.799  11.995  1.00 25.71           O  
ATOM   3681  CB  ARG H 240       6.772   2.024  10.270  1.00 27.03           C  
ATOM   3682  CG  ARG H 240       6.494   3.099   9.232  1.00 29.47           C  
ATOM   3683  CD  ARG H 240       6.923   2.688   7.841  1.00 29.35           C  
ATOM   3684  NE  ARG H 240       6.153   1.528   7.412  1.00 33.26           N  
ATOM   3685  CZ  ARG H 240       4.868   1.546   7.077  1.00 31.19           C  
ATOM   3686  NH1 ARG H 240       4.191   2.692   7.078  1.00 28.99           N1+
ATOM   3687  NH2 ARG H 240       4.275   0.399   6.704  1.00 31.10           N  
ATOM   3688  N   TRP H 241       6.478   3.462  13.047  1.00 21.93           N  
ATOM   3689  CA  TRP H 241       6.378   4.669  13.855  1.00 22.40           C  
ATOM   3690  C   TRP H 241       7.780   5.204  14.090  1.00 21.85           C  
ATOM   3691  O   TRP H 241       8.741   4.547  13.741  1.00 21.29           O  
ATOM   3692  CB  TRP H 241       5.631   4.381  15.163  1.00 22.19           C  
ATOM   3693  CG  TRP H 241       6.357   3.377  16.017  1.00 21.84           C  
ATOM   3694  CD1 TRP H 241       7.240   3.636  16.980  1.00 22.27           C  
ATOM   3695  CD2 TRP H 241       6.250   1.944  15.920  1.00 22.04           C  
ATOM   3696  CE2 TRP H 241       7.119   1.389  16.891  1.00 23.25           C  
ATOM   3697  CE3 TRP H 241       5.475   1.083  15.125  1.00 20.80           C  
ATOM   3698  NE1 TRP H 241       7.729   2.434  17.533  1.00 22.56           N  
ATOM   3699  CZ2 TRP H 241       7.251   0.022  17.073  1.00 22.02           C  
ATOM   3700  CZ3 TRP H 241       5.647  -0.296  15.271  1.00 22.09           C  
ATOM   3701  CH2 TRP H 241       6.534  -0.805  16.209  1.00 20.50           C  
ATOM   3702  N   ALA H 242       7.893   6.392  14.674  1.00 23.42           N  
ATOM   3703  CA  ALA H 242       9.168   7.010  14.964  1.00 24.12           C  
ATOM   3704  C   ALA H 242       9.551   6.698  16.407  1.00 21.58           C  
ATOM   3705  O   ALA H 242       8.698   6.674  17.295  1.00 23.32           O  
ATOM   3706  CB  ALA H 242       9.100   8.528  14.770  1.00 24.36           C  
ATOM   3707  N   ASP H 243      10.817   6.388  16.625  1.00 20.80           N  
ATOM   3708  CA  ASP H 243      11.326   6.095  18.000  1.00 24.12           C  
ATOM   3709  C   ASP H 243      11.747   7.353  18.811  1.00 26.46           C  
ATOM   3710  O   ASP H 243      12.914   7.529  19.190  1.00 27.41           O  
ATOM   3711  CB  ASP H 243      12.477   5.097  17.903  1.00 24.05           C  
ATOM   3712  CG  ASP H 243      12.797   4.400  19.237  1.00 24.07           C  
ATOM   3713  OD1 ASP H 243      11.887   4.075  20.032  1.00 21.78           O  
ATOM   3714  OD2 ASP H 243      13.978   4.115  19.427  1.00 26.17           O1-
ATOM   3715  N   ASN H 244      10.759   8.197  19.050  1.00 26.33           N  
ATOM   3716  CA  ASN H 244      10.863   9.415  19.829  1.00 26.88           C  
ATOM   3717  C   ASN H 244       9.619   9.495  20.719  1.00 31.41           C  
ATOM   3718  O   ASN H 244       8.863   8.515  20.806  1.00 25.35           O  
ATOM   3719  CB  ASN H 244      10.948  10.618  18.906  1.00 29.21           C  
ATOM   3720  CG  ASN H 244       9.761  10.744  17.981  1.00 26.89           C  
ATOM   3721  ND2 ASN H 244       9.892  11.628  17.002  1.00 29.75           N  
ATOM   3722  OD1 ASN H 244       8.751  10.057  18.111  1.00 26.91           O  
ATOM   3723  N   ARG H 245       9.383  10.664  21.347  1.00 30.64           N  
ATOM   3724  CA  ARG H 245       8.349  10.787  22.335  1.00 26.30           C  
ATOM   3725  C   ARG H 245       6.962  10.456  21.766  1.00 26.81           C  
ATOM   3726  O   ARG H 245       6.233   9.656  22.347  1.00 25.21           O  
ATOM   3727  CB  ARG H 245       8.380  12.185  22.996  1.00 28.50           C  
ATOM   3728  CG  ARG H 245       7.286  12.428  24.029  1.00 28.52           C  
ATOM   3729  CD  ARG H 245       7.460  13.836  24.645  1.00 30.00           C  
ATOM   3730  NE  ARG H 245       7.107  14.889  23.679  1.00 27.00           N  
ATOM   3731  CZ  ARG H 245       5.864  15.298  23.417  1.00 26.95           C  
ATOM   3732  NH1 ARG H 245       4.819  14.755  24.041  1.00 28.19           N1+
ATOM   3733  NH2 ARG H 245       5.643  16.256  22.524  1.00 27.28           N  
ATOM   3734  N   THR H 246       6.580  11.071  20.648  1.00 26.68           N  
ATOM   3735  CA  THR H 246       5.205  11.002  20.165  1.00 26.69           C  
ATOM   3736  C   THR H 246       5.022   9.877  19.183  1.00 25.30           C  
ATOM   3737  O   THR H 246       3.904   9.598  18.798  1.00 23.89           O  
ATOM   3738  CB  THR H 246       4.783  12.293  19.423  1.00 30.10           C  
ATOM   3739  CG2 THR H 246       4.991  13.524  20.313  1.00 32.58           C  
ATOM   3740  OG1 THR H 246       5.569  12.424  18.230  1.00 28.31           O  
ATOM   3741  N   GLY H 247       6.129   9.299  18.722  1.00 25.89           N  
ATOM   3742  CA  GLY H 247       6.114   8.325  17.660  1.00 23.43           C  
ATOM   3743  C   GLY H 247       5.833   8.854  16.272  1.00 27.25           C  
ATOM   3744  O   GLY H 247       5.679   8.077  15.330  1.00 26.08           O  
ATOM   3745  N   MET H 248       5.820  10.175  16.130  1.00 27.51           N  
ATOM   3746  CA  MET H 248       5.665  10.812  14.846  1.00 29.93           C  
ATOM   3747  C   MET H 248       6.867  11.685  14.650  1.00 28.26           C  
ATOM   3748  O   MET H 248       7.340  12.315  15.578  1.00 26.54           O  
ATOM   3749  CB  MET H 248       4.408  11.684  14.807  1.00 33.03           C  
ATOM   3750  CG  MET H 248       3.102  10.920  14.982  1.00 38.15           C  
ATOM   3751  SD  MET H 248       1.671  11.996  15.348  1.00 43.01           S  
ATOM   3752  CE  MET H 248       1.936  12.256  17.106  1.00 39.50           C  
ATOM   3753  N   LEU H 249       7.361  11.751  13.437  1.00 30.04           N  
ATOM   3754  CA  LEU H 249       8.375  12.768  13.159  1.00 32.33           C  
ATOM   3755  C   LEU H 249       7.722  14.192  13.175  1.00 35.54           C  
ATOM   3756  O   LEU H 249       6.579  14.376  12.687  1.00 31.55           O  
ATOM   3757  CB  LEU H 249       9.034  12.519  11.796  1.00 31.82           C  
ATOM   3758  CG  LEU H 249       9.695  11.156  11.642  1.00 30.01           C  
ATOM   3759  CD1 LEU H 249      10.110  10.918  10.190  1.00 30.23           C  
ATOM   3760  CD2 LEU H 249      10.852  11.084  12.607  1.00 28.05           C  
ATOM   3761  N   THR H 250       8.455  15.178  13.712  1.00 36.04           N  
ATOM   3762  CA  THR H 250       8.000  16.585  13.680  1.00 42.68           C  
ATOM   3763  C   THR H 250       8.015  17.192  12.302  1.00 44.29           C  
ATOM   3764  O   THR H 250       7.279  18.136  12.031  1.00 58.38           O  
ATOM   3765  CB  THR H 250       8.889  17.520  14.512  1.00 43.69           C  
ATOM   3766  CG2 THR H 250       8.880  17.149  15.988  1.00 41.86           C  
ATOM   3767  OG1 THR H 250      10.223  17.458  14.010  1.00 49.15           O  
ATOM   3768  N   GLY H 251       8.844  16.673  11.418  1.00 39.54           N  
ATOM   3769  CA  GLY H 251       8.998  17.285  10.110  1.00 38.44           C  
ATOM   3770  C   GLY H 251      10.224  16.715   9.455  1.00 39.95           C  
ATOM   3771  O   GLY H 251      10.865  15.846  10.018  1.00 35.36           O  
ATOM   3772  N   PRO H 252      10.591  17.221   8.265  1.00 46.69           N  
ATOM   3773  CA  PRO H 252      11.685  16.638   7.448  1.00 46.20           C  
ATOM   3774  C   PRO H 252      13.064  16.681   8.100  1.00 43.92           C  
ATOM   3775  O   PRO H 252      13.968  15.998   7.654  1.00 43.64           O  
ATOM   3776  CB  PRO H 252      11.681  17.516   6.183  1.00 46.10           C  
ATOM   3777  CG  PRO H 252      11.180  18.816   6.681  1.00 45.11           C  
ATOM   3778  CD  PRO H 252      10.091  18.469   7.668  1.00 47.18           C  
ATOM   3779  N   ASP H 253      13.241  17.479   9.137  1.00 42.04           N  
ATOM   3780  CA  ASP H 253      14.541  17.563   9.748  1.00 44.67           C  
ATOM   3781  C   ASP H 253      14.538  16.824  11.092  1.00 42.51           C  
ATOM   3782  O   ASP H 253      15.486  16.949  11.844  1.00 46.97           O  
ATOM   3783  CB  ASP H 253      14.936  19.038   9.923  1.00 47.43           C  
ATOM   3784  CG  ASP H 253      15.189  19.765   8.576  0.64 49.06           C  
ATOM   3785  OD1 ASP H 253      15.967  19.301   7.687  1.00 46.17           O  
ATOM   3786  OD2 ASP H 253      14.615  20.853   8.421  0.66 51.13           O1-
ATOM   3787  N   ASP H 254      13.489  16.053  11.412  1.00 36.62           N  
ATOM   3788  CA  ASP H 254      13.486  15.276  12.659  1.00 34.54           C  
ATOM   3789  C   ASP H 254      14.378  14.099  12.358  1.00 28.95           C  
ATOM   3790  O   ASP H 254      14.122  13.371  11.430  1.00 29.36           O  
ATOM   3791  CB  ASP H 254      12.072  14.796  12.996  1.00 35.68           C  
ATOM   3792  CG  ASP H 254      11.979  14.188  14.379  1.00 38.58           C  
ATOM   3793  OD1 ASP H 254      12.970  13.573  14.822  1.00 36.52           O  
ATOM   3794  OD2 ASP H 254      10.899  14.295  15.016  1.00 44.64           O1-
ATOM   3795  N   PRO H 255      15.475  13.938  13.074  1.00 28.73           N  
ATOM   3796  CA  PRO H 255      16.282  12.790  12.707  1.00 26.81           C  
ATOM   3797  C   PRO H 255      15.877  11.453  13.439  1.00 28.85           C  
ATOM   3798  O   PRO H 255      16.569  10.461  13.297  1.00 26.30           O  
ATOM   3799  CB  PRO H 255      17.657  13.236  13.142  1.00 28.21           C  
ATOM   3800  CG  PRO H 255      17.388  13.970  14.400  1.00 27.58           C  
ATOM   3801  CD  PRO H 255      16.088  14.699  14.176  1.00 28.42           C  
ATOM   3802  N   SER H 256      14.784  11.465  14.215  1.00 31.41           N  
ATOM   3803  CA  SER H 256      14.293  10.262  14.950  1.00 31.54           C  
ATOM   3804  C   SER H 256      14.198   9.062  13.985  1.00 32.86           C  
ATOM   3805  O   SER H 256      13.766   9.201  12.848  1.00 28.43           O  
ATOM   3806  CB  SER H 256      12.915  10.553  15.567  1.00 29.15           C  
ATOM   3807  OG  SER H 256      12.992  11.567  16.574  1.00 32.59           O  
ATOM   3808  N   GLN H 257      14.625   7.872  14.399  1.00 29.95           N  
ATOM   3809  CA  GLN H 257      14.504   6.719  13.461  1.00 30.16           C  
ATOM   3810  C   GLN H 257      13.068   6.216  13.310  1.00 26.51           C  
ATOM   3811  O   GLN H 257      12.267   6.308  14.234  1.00 27.93           O  
ATOM   3812  CB  GLN H 257      15.306   5.526  13.919  1.00 29.52           C  
ATOM   3813  CG  GLN H 257      16.594   5.850  14.605  1.00 30.96           C  
ATOM   3814  CD  GLN H 257      17.279   4.568  14.947  1.00 33.11           C  
ATOM   3815  NE2 GLN H 257      17.424   4.261  16.248  1.00 33.38           N  
ATOM   3816  OE1 GLN H 257      17.623   3.818  14.033  1.00 34.27           O  
ATOM   3817  N   VAL H 258      12.788   5.663  12.134  1.00 25.00           N  
ATOM   3818  CA  VAL H 258      11.488   5.083  11.813  1.00 26.40           C  
ATOM   3819  C   VAL H 258      11.674   3.562  11.863  1.00 23.63           C  
ATOM   3820  O   VAL H 258      12.545   3.008  11.151  1.00 25.08           O  
ATOM   3821  CB  VAL H 258      11.020   5.551  10.424  1.00 25.18           C  
ATOM   3822  CG1 VAL H 258       9.781   4.831   9.981  1.00 23.63           C  
ATOM   3823  CG2 VAL H 258      10.773   7.040  10.446  1.00 28.50           C  
ATOM   3824  N   ILE H 259      10.862   2.904  12.708  1.00 23.46           N  
ATOM   3825  CA  ILE H 259      10.993   1.468  12.994  1.00 19.72           C  
ATOM   3826  C   ILE H 259       9.647   0.764  12.919  1.00 20.86           C  
ATOM   3827  O   ILE H 259       8.598   1.387  12.923  1.00 20.54           O  
ATOM   3828  CB  ILE H 259      11.698   1.237  14.356  1.00 19.09           C  
ATOM   3829  CG1 ILE H 259      11.005   1.902  15.495  1.00 20.54           C  
ATOM   3830  CG2 ILE H 259      13.097   1.839  14.319  1.00 20.93           C  
ATOM   3831  CD1 ILE H 259      11.479   1.449  16.855  1.00 19.95           C  
ATOM   3832  N   ASP H 260       9.697  -0.557  12.829  1.00 19.04           N  
ATOM   3833  CA  ASP H 260       8.538  -1.362  13.070  1.00 17.56           C  
ATOM   3834  C   ASP H 260       8.749  -2.451  14.155  1.00 18.32           C  
ATOM   3835  O   ASP H 260       7.883  -3.238  14.382  1.00 16.28           O  
ATOM   3836  CB  ASP H 260       8.024  -1.910  11.775  1.00 18.48           C  
ATOM   3837  CG  ASP H 260       8.822  -3.037  11.214  1.00 19.60           C  
ATOM   3838  OD1 ASP H 260       9.832  -3.443  11.825  1.00 18.55           O  
ATOM   3839  OD2 ASP H 260       8.423  -3.509  10.098  1.00 18.90           O1-
ATOM   3840  N   ASN H 261       9.878  -2.409  14.845  1.00 18.69           N  
ATOM   3841  CA  ASN H 261      10.312  -3.517  15.741  1.00 18.64           C  
ATOM   3842  C   ASN H 261      11.129  -2.864  16.814  1.00 18.93           C  
ATOM   3843  O   ASN H 261      12.148  -2.253  16.527  1.00 17.79           O  
ATOM   3844  CB  ASN H 261      11.161  -4.494  14.973  1.00 18.15           C  
ATOM   3845  CG  ASN H 261      11.350  -5.822  15.708  1.00 16.94           C  
ATOM   3846  ND2 ASN H 261      12.404  -5.943  16.456  1.00 15.76           N  
ATOM   3847  OD1 ASN H 261      10.546  -6.718  15.548  1.00 18.82           O  
ATOM   3848  N   LYS H 262      10.619  -2.897  18.033  1.00 18.89           N  
ATOM   3849  CA  LYS H 262      11.218  -2.203  19.110  1.00 19.73           C  
ATOM   3850  C   LYS H 262      11.551  -3.119  20.307  1.00 18.87           C  
ATOM   3851  O   LYS H 262      10.642  -3.763  20.881  1.00 17.99           O  
ATOM   3852  CB  LYS H 262      10.417  -1.016  19.606  1.00 23.90           C  
ATOM   3853  CG  LYS H 262      11.369  -0.273  20.578  1.00 24.87           C  
ATOM   3854  CD  LYS H 262      10.980   1.036  21.105  1.00 29.54           C  
ATOM   3855  CE  LYS H 262      11.871   1.463  22.267  1.00 26.47           C  
ATOM   3856  NZ  LYS H 262      13.014   2.353  21.944  1.00 23.39           N1+
ATOM   3857  N   ILE H 263      12.840  -3.172  20.647  1.00 18.17           N  
ATOM   3858  CA  ILE H 263      13.311  -3.914  21.839  1.00 18.78           C  
ATOM   3859  C   ILE H 263      12.831  -3.214  23.125  1.00 19.99           C  
ATOM   3860  O   ILE H 263      12.791  -1.980  23.199  1.00 19.07           O  
ATOM   3861  CB  ILE H 263      14.873  -4.098  21.823  1.00 19.05           C  
ATOM   3862  CG1 ILE H 263      15.225  -5.216  22.788  1.00 17.13           C  
ATOM   3863  CG2 ILE H 263      15.650  -2.806  22.163  1.00 18.34           C  
ATOM   3864  CD1 ILE H 263      16.694  -5.557  22.884  1.00 17.11           C  
ATOM   3865  N   CYS H 264      12.446  -3.983  24.128  1.00 19.09           N  
ATOM   3866  CA  CYS H 264      11.942  -3.418  25.377  1.00 20.34           C  
ATOM   3867  C   CYS H 264      12.157  -4.388  26.496  1.00 20.03           C  
ATOM   3868  O   CYS H 264      12.208  -5.574  26.287  1.00 18.69           O  
ATOM   3869  CB  CYS H 264      10.442  -3.054  25.359  1.00 21.18           C  
ATOM   3870  SG  CYS H 264       9.339  -4.213  24.490  1.00 21.94           S  
ATOM   3871  N   GLY H 265      12.276  -3.825  27.684  1.00 15.84           N  
ATOM   3872  CA  GLY H 265      12.513  -4.577  28.886  1.00 17.08           C  
ATOM   3873  C   GLY H 265      11.710  -4.045  30.029  1.00 15.77           C  
ATOM   3874  O   GLY H 265      11.045  -3.056  29.904  1.00 16.69           O  
ATOM   3875  N   PRO H 266      11.775  -4.701  31.172  1.00 16.33           N  
ATOM   3876  CA  PRO H 266      10.908  -4.394  32.301  1.00 16.63           C  
ATOM   3877  C   PRO H 266      10.935  -2.923  32.629  1.00 17.10           C  
ATOM   3878  O   PRO H 266      12.020  -2.393  32.885  1.00 14.66           O  
ATOM   3879  CB  PRO H 266      11.542  -5.200  33.425  1.00 15.82           C  
ATOM   3880  CG  PRO H 266      11.877  -6.449  32.664  1.00 16.23           C  
ATOM   3881  CD  PRO H 266      12.480  -5.963  31.384  1.00 15.41           C  
ATOM   3882  N   ALA H 267       9.729  -2.333  32.637  1.00 15.65           N  
ATOM   3883  CA  ALA H 267       9.460  -0.905  32.956  1.00 17.34           C  
ATOM   3884  C   ALA H 267       9.712   0.096  31.874  1.00 18.15           C  
ATOM   3885  O   ALA H 267       9.561   1.297  32.144  1.00 19.33           O  
ATOM   3886  CB  ALA H 267      10.109  -0.432  34.259  1.00 16.97           C  
ATOM   3887  N   ASP H 268      10.084  -0.365  30.678  1.00 17.16           N  
ATOM   3888  CA  ASP H 268      10.122   0.455  29.529  1.00 17.20           C  
ATOM   3889  C   ASP H 268       8.696   0.844  29.173  1.00 17.01           C  
ATOM   3890  O   ASP H 268       7.785   0.026  29.128  1.00 17.70           O  
ATOM   3891  CB  ASP H 268      10.772  -0.238  28.317  1.00 17.91           C  
ATOM   3892  CG  ASP H 268      12.291  -0.104  28.278  1.00 17.83           C  
ATOM   3893  OD1 ASP H 268      12.863   0.845  28.907  1.00 21.13           O  
ATOM   3894  OD2 ASP H 268      12.899  -0.992  27.651  1.00 16.21           O1-
ATOM   3895  N   SER H 269       8.522   2.123  28.855  1.00 19.25           N  
ATOM   3896  CA  SER H 269       7.296   2.606  28.283  1.00 18.99           C  
ATOM   3897  C   SER H 269       7.568   3.479  27.073  1.00 18.56           C  
ATOM   3898  O   SER H 269       8.500   4.286  27.070  1.00 19.53           O  
ATOM   3899  CB  SER H 269       6.463   3.379  29.324  1.00 18.36           C  
ATOM   3900  OG  SER H 269       7.219   4.345  30.034  1.00 19.50           O  
ATOM   3901  N   PHE H 270       6.759   3.279  26.039  1.00 18.39           N  
ATOM   3902  CA  PHE H 270       6.775   4.169  24.905  1.00 19.69           C  
ATOM   3903  C   PHE H 270       5.434   4.110  24.271  1.00 21.02           C  
ATOM   3904  O   PHE H 270       4.591   3.291  24.661  1.00 22.80           O  
ATOM   3905  CB  PHE H 270       7.849   3.796  23.851  1.00 23.02           C  
ATOM   3906  CG  PHE H 270       7.665   2.432  23.215  1.00 22.25           C  
ATOM   3907  CD1 PHE H 270       8.134   1.294  23.845  1.00 22.81           C  
ATOM   3908  CD2 PHE H 270       7.027   2.294  21.993  1.00 22.53           C  
ATOM   3909  CE1 PHE H 270       7.952   0.044  23.245  1.00 24.02           C  
ATOM   3910  CE2 PHE H 270       6.868   1.068  21.390  1.00 21.13           C  
ATOM   3911  CZ  PHE H 270       7.343  -0.058  22.018  1.00 22.05           C  
ATOM   3912  N   GLY H 271       5.213   4.993  23.307  1.00 20.39           N  
ATOM   3913  CA  GLY H 271       3.986   4.924  22.570  1.00 20.93           C  
ATOM   3914  C   GLY H 271       4.124   5.683  21.294  1.00 20.53           C  
ATOM   3915  O   GLY H 271       5.176   6.273  21.016  1.00 20.70           O  
ATOM   3916  N   PHE H 272       3.051   5.658  20.544  1.00 21.10           N  
ATOM   3917  CA  PHE H 272       3.031   6.231  19.229  1.00 22.71           C  
ATOM   3918  C   PHE H 272       1.623   6.336  18.701  1.00 23.01           C  
ATOM   3919  O   PHE H 272       0.700   5.743  19.235  1.00 21.93           O  
ATOM   3920  CB  PHE H 272       3.855   5.376  18.265  1.00 22.88           C  
ATOM   3921  CG  PHE H 272       3.416   3.928  18.146  1.00 22.26           C  
ATOM   3922  CD1 PHE H 272       2.485   3.541  17.220  1.00 22.72           C  
ATOM   3923  CD2 PHE H 272       4.040   2.938  18.927  1.00 22.25           C  
ATOM   3924  CE1 PHE H 272       2.136   2.207  17.044  1.00 25.53           C  
ATOM   3925  CE2 PHE H 272       3.722   1.604  18.762  1.00 23.23           C  
ATOM   3926  CZ  PHE H 272       2.761   1.221  17.821  1.00 25.92           C  
ATOM   3927  N   GLN H 273       1.473   7.132  17.642  1.00 23.05           N  
ATOM   3928  CA  GLN H 273       0.255   7.160  16.860  1.00 24.23           C  
ATOM   3929  C   GLN H 273       0.567   6.801  15.423  1.00 22.34           C  
ATOM   3930  O   GLN H 273       1.538   7.258  14.849  1.00 24.52           O  
ATOM   3931  CB  GLN H 273      -0.426   8.566  16.895  1.00 23.73           C  
ATOM   3932  CG  GLN H 273      -0.726   9.033  18.305  1.00 25.87           C  
ATOM   3933  CD  GLN H 273      -1.348  10.443  18.368  1.00 27.72           C  
ATOM   3934  NE2 GLN H 273      -1.561  10.917  19.567  1.00 30.28           N  
ATOM   3935  OE1 GLN H 273      -1.576  11.099  17.356  1.00 31.78           O  
ATOM   3936  N   ILE H 274      -0.310   6.018  14.835  1.00 23.25           N  
ATOM   3937  CA  ILE H 274      -0.255   5.634  13.472  1.00 23.09           C  
ATOM   3938  C   ILE H 274      -1.619   5.927  12.827  1.00 24.66           C  
ATOM   3939  O   ILE H 274      -2.665   5.990  13.504  1.00 28.13           O  
ATOM   3940  CB  ILE H 274       0.037   4.117  13.311  1.00 23.72           C  
ATOM   3941  CG1 ILE H 274      -0.816   3.300  14.283  1.00 26.49           C  
ATOM   3942  CG2 ILE H 274       1.505   3.832  13.607  1.00 25.66           C  
ATOM   3943  CD1 ILE H 274      -0.960   1.850  13.931  1.00 26.40           C  
ATOM   3944  N   ILE H 275      -1.606   6.062  11.511  1.00 25.79           N  
ATOM   3945  CA  ILE H 275      -2.832   6.155  10.754  1.00 25.18           C  
ATOM   3946  C   ILE H 275      -3.139   4.764  10.281  1.00 24.18           C  
ATOM   3947  O   ILE H 275      -2.344   4.179   9.540  1.00 23.25           O  
ATOM   3948  CB  ILE H 275      -2.668   7.116   9.558  1.00 26.18           C  
ATOM   3949  CG1 ILE H 275      -2.257   8.498  10.021  1.00 28.40           C  
ATOM   3950  CG2 ILE H 275      -3.953   7.157   8.735  1.00 27.56           C  
ATOM   3951  CD1 ILE H 275      -3.071   9.073  11.166  1.00 30.47           C  
ATOM   3952  N   ALA H 276      -4.283   4.213  10.739  1.00 23.48           N  
ATOM   3953  CA  ALA H 276      -4.630   2.828  10.414  1.00 24.16           C  
ATOM   3954  C   ALA H 276      -4.734   2.596   8.902  1.00 26.59           C  
ATOM   3955  O   ALA H 276      -5.453   3.319   8.195  1.00 26.45           O  
ATOM   3956  CB  ALA H 276      -5.912   2.427  11.097  1.00 26.27           C  
ATOM   3957  N   GLY H 277      -3.992   1.592   8.415  1.00 22.95           N  
ATOM   3958  CA  GLY H 277      -4.000   1.218   7.012  1.00 25.02           C  
ATOM   3959  C   GLY H 277      -3.249   2.146   6.064  1.00 26.18           C  
ATOM   3960  O   GLY H 277      -3.311   1.976   4.848  1.00 25.58           O  
ATOM   3961  N   GLU H 278      -2.536   3.125   6.592  1.00 26.07           N  
ATOM   3962  CA  GLU H 278      -1.896   4.096   5.718  1.00 27.52           C  
ATOM   3963  C   GLU H 278      -0.921   3.440   4.747  1.00 27.62           C  
ATOM   3964  O   GLU H 278       0.056   2.855   5.153  1.00 27.35           O  
ATOM   3965  CB  GLU H 278      -1.177   5.137   6.550  1.00 27.42           C  
ATOM   3966  CG  GLU H 278      -0.789   6.383   5.774  1.00 29.62           C  
ATOM   3967  CD  GLU H 278      -0.174   7.437   6.664  1.00 30.74           C  
ATOM   3968  OE1 GLU H 278       0.664   7.098   7.505  1.00 35.70           O  
ATOM   3969  OE2 GLU H 278      -0.502   8.624   6.527  1.00 34.13           O1-
ATOM   3970  N   GLY H 279      -1.211   3.511   3.462  1.00 25.81           N  
ATOM   3971  CA  GLY H 279      -0.328   2.964   2.463  1.00 24.30           C  
ATOM   3972  C   GLY H 279      -0.482   1.474   2.240  1.00 26.25           C  
ATOM   3973  O   GLY H 279       0.139   0.919   1.351  1.00 27.61           O  
ATOM   3974  N   VAL H 280      -1.377   0.832   2.997  1.00 27.52           N  
ATOM   3975  CA  VAL H 280      -1.450  -0.626   3.062  1.00 24.74           C  
ATOM   3976  C   VAL H 280      -2.843  -1.206   3.000  1.00 24.34           C  
ATOM   3977  O   VAL H 280      -2.988  -2.337   2.585  1.00 26.82           O  
ATOM   3978  CB  VAL H 280      -0.727  -1.130   4.340  1.00 24.19           C  
ATOM   3979  CG1 VAL H 280       0.668  -0.572   4.371  1.00 22.15           C  
ATOM   3980  CG2 VAL H 280      -1.473  -0.702   5.594  1.00 25.69           C  
ATOM   3981  N   GLY H 281      -3.851  -0.471   3.437  1.00 25.83           N  
ATOM   3982  CA  GLY H 281      -5.245  -0.882   3.317  1.00 26.70           C  
ATOM   3983  C   GLY H 281      -5.789  -1.562   4.565  1.00 27.31           C  
ATOM   3984  O   GLY H 281      -5.075  -1.751   5.584  1.00 29.35           O  
ATOM   3985  N   ALA H 282      -7.072  -1.914   4.483  1.00 26.53           N  
ATOM   3986  CA  ALA H 282      -7.776  -2.710   5.490  1.00 26.22           C  
ATOM   3987  C   ALA H 282      -7.178  -4.110   5.628  1.00 25.79           C  
ATOM   3988  O   ALA H 282      -6.467  -4.593   4.745  1.00 27.28           O  
ATOM   3989  CB  ALA H 282      -9.226  -2.844   5.102  1.00 28.45           C  
ATOM   3990  N   GLY H 283      -7.511  -4.769   6.741  1.00 24.54           N  
ATOM   3991  CA  GLY H 283      -7.086  -6.122   6.997  1.00 24.26           C  
ATOM   3992  C   GLY H 283      -6.844  -6.450   8.464  1.00 24.05           C  
ATOM   3993  O   GLY H 283      -6.735  -5.581   9.336  1.00 24.27           O  
ATOM   3994  N   ALA H 284      -6.703  -7.741   8.698  1.00 28.47           N  
ATOM   3995  CA  ALA H 284      -6.273  -8.237   9.993  1.00 25.74           C  
ATOM   3996  C   ALA H 284      -4.745  -8.178  10.094  1.00 25.32           C  
ATOM   3997  O   ALA H 284      -4.090  -9.045   9.609  1.00 28.17           O  
ATOM   3998  CB  ALA H 284      -6.827  -9.637  10.207  1.00 25.38           C  
ATOM   3999  N   TRP H 285      -4.217  -7.106  10.653  1.00 22.87           N  
ATOM   4000  CA  TRP H 285      -2.788  -6.843  10.748  1.00 25.64           C  
ATOM   4001  C   TRP H 285      -2.227  -7.388  12.078  1.00 28.24           C  
ATOM   4002  O   TRP H 285      -2.574  -6.914  13.150  1.00 28.47           O  
ATOM   4003  CB  TRP H 285      -2.494  -5.348  10.686  1.00 25.27           C  
ATOM   4004  CG  TRP H 285      -2.837  -4.769   9.377  1.00 26.43           C  
ATOM   4005  CD1 TRP H 285      -3.938  -4.004   9.086  1.00 28.19           C  
ATOM   4006  CD2 TRP H 285      -2.112  -4.919   8.144  1.00 28.22           C  
ATOM   4007  CE2 TRP H 285      -2.822  -4.226   7.156  1.00 26.45           C  
ATOM   4008  CE3 TRP H 285      -0.908  -5.541   7.797  1.00 30.05           C  
ATOM   4009  NE1 TRP H 285      -3.928  -3.677   7.751  1.00 26.02           N  
ATOM   4010  CZ2 TRP H 285      -2.378  -4.150   5.849  1.00 25.73           C  
ATOM   4011  CZ3 TRP H 285      -0.463  -5.470   6.516  1.00 30.36           C  
ATOM   4012  CH2 TRP H 285      -1.212  -4.793   5.536  1.00 28.22           C  
ATOM   4013  N   MET H 286      -1.351  -8.360  11.961  1.00 27.15           N  
ATOM   4014  CA  MET H 286      -0.711  -8.996  13.111  1.00 27.05           C  
ATOM   4015  C   MET H 286       0.178  -8.035  13.839  1.00 23.28           C  
ATOM   4016  O   MET H 286       0.964  -7.337  13.208  1.00 25.09           O  
ATOM   4017  CB  MET H 286       0.147 -10.173  12.621  1.00 30.37           C  
ATOM   4018  CG  MET H 286       0.220 -11.376  13.524  1.00 40.21           C  
ATOM   4019  SD  MET H 286       1.150 -12.756  12.776  1.00 44.87           S  
ATOM   4020  CE  MET H 286       0.336 -12.910  11.190  1.00 34.20           C  
ATOM   4021  N   TYR H 287       0.085  -8.014  15.169  1.00 22.11           N  
ATOM   4022  CA  TYR H 287       1.193  -7.455  15.976  1.00 19.63           C  
ATOM   4023  C   TYR H 287       1.681  -8.593  16.888  1.00 21.24           C  
ATOM   4024  O   TYR H 287       0.885  -9.493  17.234  1.00 19.30           O  
ATOM   4025  CB  TYR H 287       0.725  -6.248  16.769  1.00 19.87           C  
ATOM   4026  CG  TYR H 287      -0.112  -6.557  17.986  1.00 20.48           C  
ATOM   4027  CD1 TYR H 287      -1.503  -6.642  17.909  1.00 20.40           C  
ATOM   4028  CD2 TYR H 287       0.482  -6.744  19.228  1.00 20.15           C  
ATOM   4029  CE1 TYR H 287      -2.255  -6.947  19.018  1.00 19.73           C  
ATOM   4030  CE2 TYR H 287      -0.271  -6.998  20.327  1.00 20.54           C  
ATOM   4031  CZ  TYR H 287      -1.626  -7.142  20.218  1.00 20.58           C  
ATOM   4032  OH  TYR H 287      -2.328  -7.409  21.332  1.00 21.82           O  
ATOM   4033  N   HIS H 288       2.970  -8.613  17.238  1.00 18.81           N  
ATOM   4034  CA  HIS H 288       3.444  -9.679  18.109  1.00 17.66           C  
ATOM   4035  C   HIS H 288       4.772  -9.294  18.686  1.00 16.88           C  
ATOM   4036  O   HIS H 288       5.478  -8.441  18.102  1.00 17.29           O  
ATOM   4037  CB  HIS H 288       3.529 -11.045  17.390  1.00 18.08           C  
ATOM   4038  CG  HIS H 288       4.310 -11.028  16.092  1.00 18.57           C  
ATOM   4039  CD2 HIS H 288       3.905 -10.823  14.822  1.00 18.06           C  
ATOM   4040  ND1 HIS H 288       5.666 -11.295  16.014  1.00 18.46           N  
ATOM   4041  CE1 HIS H 288       6.056 -11.217  14.749  1.00 19.56           C  
ATOM   4042  NE2 HIS H 288       5.010 -10.918  14.012  1.00 18.06           N  
ATOM   4043  N   CYS H 289       5.136  -9.973  19.769  1.00 16.80           N  
ATOM   4044  CA  CYS H 289       6.540 -10.071  20.173  1.00 16.99           C  
ATOM   4045  C   CYS H 289       7.288 -10.800  19.084  1.00 18.75           C  
ATOM   4046  O   CYS H 289       6.787 -11.813  18.569  1.00 16.24           O  
ATOM   4047  CB  CYS H 289       6.770 -10.824  21.478  1.00 16.95           C  
ATOM   4048  SG  CYS H 289       8.531 -10.799  21.945  1.00 17.56           S  
ATOM   4049  N   HIS H 290       8.479 -10.306  18.695  1.00 17.46           N  
ATOM   4050  CA  HIS H 290       9.199 -10.977  17.594  1.00 15.50           C  
ATOM   4051  C   HIS H 290      10.249 -12.008  18.067  1.00 16.77           C  
ATOM   4052  O   HIS H 290      10.839 -12.712  17.253  1.00 17.75           O  
ATOM   4053  CB  HIS H 290       9.797  -9.971  16.662  1.00 14.27           C  
ATOM   4054  CG  HIS H 290       9.810 -10.413  15.253  1.00 13.70           C  
ATOM   4055  CD2 HIS H 290       9.311  -9.838  14.133  1.00 14.99           C  
ATOM   4056  ND1 HIS H 290      10.347 -11.621  14.858  1.00 13.44           N  
ATOM   4057  CE1 HIS H 290      10.215 -11.744  13.553  1.00 15.00           C  
ATOM   4058  NE2 HIS H 290       9.601 -10.676  13.098  1.00 14.72           N  
ATOM   4059  N   VAL H 291      10.461 -12.097  19.369  1.00 16.28           N  
ATOM   4060  CA  VAL H 291      11.203 -13.219  19.939  1.00 15.10           C  
ATOM   4061  C   VAL H 291      10.402 -14.500  19.532  1.00 15.92           C  
ATOM   4062  O   VAL H 291       9.203 -14.628  19.816  1.00 14.71           O  
ATOM   4063  CB  VAL H 291      11.275 -13.129  21.470  1.00 16.55           C  
ATOM   4064  CG1 VAL H 291      12.051 -14.311  22.031  1.00 16.45           C  
ATOM   4065  CG2 VAL H 291      11.969 -11.861  21.954  1.00 15.69           C  
ATOM   4066  N   GLN H 292      11.056 -15.443  18.866  1.00 14.79           N  
ATOM   4067  CA  GLN H 292      10.279 -16.416  18.087  1.00 16.95           C  
ATOM   4068  C   GLN H 292       9.388 -17.304  18.952  1.00 16.30           C  
ATOM   4069  O   GLN H 292       8.180 -17.514  18.691  1.00 18.30           O  
ATOM   4070  CB  GLN H 292      11.245 -17.188  17.183  1.00 16.44           C  
ATOM   4071  CG  GLN H 292      11.814 -16.389  16.013  1.00 16.70           C  
ATOM   4072  CD  GLN H 292      10.808 -15.832  15.022  1.00 17.83           C  
ATOM   4073  NE2 GLN H 292       9.823 -16.636  14.623  1.00 19.66           N  
ATOM   4074  OE1 GLN H 292      10.916 -14.694  14.624  1.00 17.52           O  
ATOM   4075  N   SER H 293       9.967 -17.813  20.014  1.00 17.25           N  
ATOM   4076  CA  SER H 293       9.272 -18.762  20.879  1.00 16.50           C  
ATOM   4077  C   SER H 293       8.162 -17.977  21.651  1.00 16.43           C  
ATOM   4078  O   SER H 293       7.166 -18.522  22.080  1.00 15.18           O  
ATOM   4079  CB  SER H 293      10.260 -19.419  21.843  1.00 16.95           C  
ATOM   4080  OG  SER H 293      10.615 -18.505  22.881  1.00 18.42           O  
ATOM   4081  N   HIS H 294       8.354 -16.664  21.829  1.00 16.74           N  
ATOM   4082  CA  HIS H 294       7.301 -15.850  22.465  1.00 17.63           C  
ATOM   4083  C   HIS H 294       6.090 -15.728  21.562  1.00 16.67           C  
ATOM   4084  O   HIS H 294       4.964 -15.950  22.026  1.00 15.94           O  
ATOM   4085  CB  HIS H 294       7.822 -14.463  22.873  1.00 18.25           C  
ATOM   4086  CG  HIS H 294       8.909 -14.493  23.880  1.00 17.79           C  
ATOM   4087  CD2 HIS H 294       9.660 -15.509  24.352  1.00 17.85           C  
ATOM   4088  ND1 HIS H 294       9.301 -13.380  24.580  1.00 17.77           N  
ATOM   4089  CE1 HIS H 294      10.278 -13.684  25.392  1.00 17.01           C  
ATOM   4090  NE2 HIS H 294      10.534 -14.967  25.252  1.00 17.54           N  
ATOM   4091  N   SER H 295       6.288 -15.422  20.283  1.00 16.32           N  
ATOM   4092  CA  SER H 295       5.135 -15.434  19.364  1.00 19.81           C  
ATOM   4093  C   SER H 295       4.514 -16.828  19.250  1.00 19.77           C  
ATOM   4094  O   SER H 295       3.282 -16.956  19.289  1.00 18.80           O  
ATOM   4095  CB  SER H 295       5.484 -14.892  17.977  1.00 20.80           C  
ATOM   4096  OG  SER H 295       6.524 -15.616  17.353  1.00 23.36           O  
ATOM   4097  N   ASP H 296       5.351 -17.854  19.146  1.00 18.03           N  
ATOM   4098  CA  ASP H 296       4.830 -19.198  19.099  1.00 18.71           C  
ATOM   4099  C   ASP H 296       4.065 -19.541  20.350  1.00 19.99           C  
ATOM   4100  O   ASP H 296       3.143 -20.347  20.254  1.00 22.07           O  
ATOM   4101  CB  ASP H 296       5.944 -20.277  18.882  1.00 19.24           C  
ATOM   4102  CG  ASP H 296       6.708 -20.106  17.557  1.00 18.08           C  
ATOM   4103  OD1 ASP H 296       6.098 -19.614  16.580  1.00 16.94           O  
ATOM   4104  OD2 ASP H 296       7.955 -20.407  17.505  1.00 17.88           O1-
ATOM   4105  N   MET H 297       4.454 -19.017  21.519  1.00 17.86           N  
ATOM   4106  CA  MET H 297       3.750 -19.337  22.774  1.00 18.28           C  
ATOM   4107  C   MET H 297       2.678 -18.319  23.204  1.00 20.11           C  
ATOM   4108  O   MET H 297       2.104 -18.394  24.312  1.00 20.45           O  
ATOM   4109  CB  MET H 297       4.744 -19.660  23.879  1.00 16.59           C  
ATOM   4110  CG  MET H 297       5.257 -21.081  23.693  1.00 17.80           C  
ATOM   4111  SD  MET H 297       6.344 -21.688  24.913  1.00 20.61           S  
ATOM   4112  CE  MET H 297       7.846 -20.833  24.531  1.00 21.91           C  
ATOM   4113  N   GLY H 298       2.313 -17.466  22.268  1.00 18.41           N  
ATOM   4114  CA  GLY H 298       1.037 -16.761  22.341  1.00 20.87           C  
ATOM   4115  C   GLY H 298       1.080 -15.266  22.500  1.00 18.62           C  
ATOM   4116  O   GLY H 298       0.025 -14.649  22.717  1.00 16.29           O  
ATOM   4117  N   MET H 299       2.288 -14.680  22.418  1.00 18.08           N  
ATOM   4118  CA  MET H 299       2.414 -13.231  22.481  1.00 17.24           C  
ATOM   4119  C   MET H 299       2.134 -12.598  21.120  1.00 19.00           C  
ATOM   4120  O   MET H 299       3.046 -12.075  20.468  1.00 17.17           O  
ATOM   4121  CB  MET H 299       3.773 -12.792  23.024  1.00 18.11           C  
ATOM   4122  CG  MET H 299       3.976 -13.164  24.486  1.00 19.93           C  
ATOM   4123  SD  MET H 299       5.503 -12.457  25.086  1.00 20.86           S  
ATOM   4124  CE  MET H 299       4.952 -10.782  25.354  1.00 19.97           C  
ATOM   4125  N   VAL H 300       0.852 -12.676  20.724  1.00 20.22           N  
ATOM   4126  CA  VAL H 300       0.369 -12.279  19.390  1.00 22.79           C  
ATOM   4127  C   VAL H 300      -1.062 -11.727  19.503  1.00 23.02           C  
ATOM   4128  O   VAL H 300      -1.860 -12.195  20.318  1.00 20.32           O  
ATOM   4129  CB  VAL H 300       0.292 -13.500  18.429  1.00 23.73           C  
ATOM   4130  CG1 VAL H 300      -0.137 -13.085  17.016  1.00 27.87           C  
ATOM   4131  CG2 VAL H 300       1.621 -14.228  18.331  1.00 26.68           C  
ATOM   4132  N   GLY H 301      -1.374 -10.756  18.653  1.00 21.15           N  
ATOM   4133  CA  GLY H 301      -2.694 -10.198  18.580  1.00 23.98           C  
ATOM   4134  C   GLY H 301      -2.929  -9.649  17.165  1.00 22.95           C  
ATOM   4135  O   GLY H 301      -2.029  -9.660  16.288  1.00 22.34           O  
ATOM   4136  N   LEU H 302      -4.151  -9.202  16.945  1.00 23.01           N  
ATOM   4137  CA  LEU H 302      -4.536  -8.598  15.678  1.00 24.12           C  
ATOM   4138  C   LEU H 302      -4.975  -7.154  15.883  1.00 23.95           C  
ATOM   4139  O   LEU H 302      -5.658  -6.799  16.840  1.00 21.77           O  
ATOM   4140  CB  LEU H 302      -5.703  -9.352  15.034  1.00 26.00           C  
ATOM   4141  CG  LEU H 302      -5.401 -10.791  14.694  1.00 26.44           C  
ATOM   4142  CD1 LEU H 302      -6.709 -11.455  14.224  1.00 27.56           C  
ATOM   4143  CD2 LEU H 302      -4.282 -10.954  13.644  1.00 24.88           C  
ATOM   4144  N   PHE H 303      -4.562  -6.331  14.935  1.00 23.12           N  
ATOM   4145  CA  PHE H 303      -5.027  -4.958  14.814  1.00 25.60           C  
ATOM   4146  C   PHE H 303      -5.953  -5.000  13.610  1.00 26.05           C  
ATOM   4147  O   PHE H 303      -5.485  -5.162  12.474  1.00 25.64           O  
ATOM   4148  CB  PHE H 303      -3.822  -4.098  14.530  1.00 26.78           C  
ATOM   4149  CG  PHE H 303      -4.125  -2.670  14.259  1.00 31.10           C  
ATOM   4150  CD1 PHE H 303      -5.110  -1.980  14.989  1.00 29.68           C  
ATOM   4151  CD2 PHE H 303      -3.361  -1.957  13.289  1.00 30.23           C  
ATOM   4152  CE1 PHE H 303      -5.335  -0.629  14.748  1.00 28.79           C  
ATOM   4153  CE2 PHE H 303      -3.605  -0.613  13.059  1.00 27.68           C  
ATOM   4154  CZ  PHE H 303      -4.598   0.042  13.782  1.00 29.41           C  
ATOM   4155  N   LEU H 304      -7.257  -4.941  13.881  1.00 24.78           N  
ATOM   4156  CA  LEU H 304      -8.295  -5.217  12.883  1.00 23.04           C  
ATOM   4157  C   LEU H 304      -8.697  -3.885  12.309  1.00 25.10           C  
ATOM   4158  O   LEU H 304      -9.355  -3.077  12.998  1.00 25.82           O  
ATOM   4159  CB  LEU H 304      -9.475  -5.932  13.547  1.00 24.69           C  
ATOM   4160  CG  LEU H 304      -9.069  -7.298  14.166  1.00 25.89           C  
ATOM   4161  CD1 LEU H 304     -10.101  -7.839  15.148  1.00 27.01           C  
ATOM   4162  CD2 LEU H 304      -8.846  -8.290  13.051  1.00 25.58           C  
ATOM   4163  N   VAL H 305      -8.312  -3.679  11.052  1.00 26.06           N  
ATOM   4164  CA  VAL H 305      -8.414  -2.367  10.395  1.00 25.88           C  
ATOM   4165  C   VAL H 305      -9.492  -2.544   9.345  1.00 25.90           C  
ATOM   4166  O   VAL H 305      -9.317  -3.287   8.393  1.00 22.29           O  
ATOM   4167  CB  VAL H 305      -7.072  -1.911   9.769  1.00 28.77           C  
ATOM   4168  CG1 VAL H 305      -7.261  -0.685   8.870  1.00 29.73           C  
ATOM   4169  CG2 VAL H 305      -6.072  -1.583  10.881  1.00 27.99           C  
ATOM   4170  N   LYS H 306     -10.627  -1.898   9.570  1.00 26.09           N  
ATOM   4171  CA  LYS H 306     -11.809  -2.112   8.724  1.00 26.95           C  
ATOM   4172  C   LYS H 306     -11.818  -1.094   7.602  1.00 25.87           C  
ATOM   4173  O   LYS H 306     -11.344   0.037   7.752  1.00 23.38           O  
ATOM   4174  CB  LYS H 306     -13.090  -1.939   9.555  1.00 27.50           C  
ATOM   4175  CG  LYS H 306     -13.275  -3.065  10.570  1.00 30.37           C  
ATOM   4176  CD  LYS H 306     -14.236  -2.814  11.701  1.00 29.11           C  
ATOM   4177  CE  LYS H 306     -14.023  -1.470  12.295  1.00 33.90           C  
ATOM   4178  NZ  LYS H 306     -14.705  -1.380  13.622  1.00 35.83           N1+
ATOM   4179  N   LYS H 307     -12.372  -1.502   6.473  1.00 25.81           N  
ATOM   4180  CA  LYS H 307     -12.758  -0.555   5.444  1.00 28.10           C  
ATOM   4181  C   LYS H 307     -13.882   0.316   5.965  1.00 30.29           C  
ATOM   4182  O   LYS H 307     -14.526   0.003   6.985  1.00 29.80           O  
ATOM   4183  CB  LYS H 307     -13.236  -1.268   4.203  1.00 31.46           C  
ATOM   4184  CG  LYS H 307     -12.216  -2.116   3.507  1.00 32.04           C  
ATOM   4185  CD  LYS H 307     -12.861  -2.814   2.292  1.00 38.13           C  
ATOM   4186  CE  LYS H 307     -12.999  -1.815   1.141  1.00 42.48           C  
ATOM   4187  NZ  LYS H 307     -13.674  -2.376  -0.060  1.00 47.55           N1+
ATOM   4188  N   PRO H 308     -14.117   1.446   5.286  1.00 31.83           N  
ATOM   4189  CA  PRO H 308     -15.153   2.319   5.761  1.00 28.60           C  
ATOM   4190  C   PRO H 308     -16.527   1.626   5.866  1.00 28.20           C  
ATOM   4191  O   PRO H 308     -17.295   1.991   6.742  1.00 31.21           O  
ATOM   4192  CB  PRO H 308     -15.130   3.457   4.731  1.00 31.47           C  
ATOM   4193  CG  PRO H 308     -13.711   3.459   4.232  1.00 32.22           C  
ATOM   4194  CD  PRO H 308     -13.322   2.034   4.185  1.00 31.83           C  
ATOM   4195  N   ASP H 309     -16.821   0.613   5.040  1.00 27.57           N  
ATOM   4196  CA  ASP H 309     -18.062  -0.157   5.217  1.00 27.08           C  
ATOM   4197  C   ASP H 309     -18.056  -1.114   6.360  1.00 29.28           C  
ATOM   4198  O   ASP H 309     -18.988  -1.898   6.471  1.00 30.06           O  
ATOM   4199  CB  ASP H 309     -18.501  -0.892   3.963  1.00 27.81           C  
ATOM   4200  CG  ASP H 309     -17.570  -2.028   3.564  1.00 30.58           C  
ATOM   4201  OD1 ASP H 309     -16.698  -2.441   4.361  1.00 30.06           O  
ATOM   4202  OD2 ASP H 309     -17.741  -2.546   2.452  1.00 29.17           O1-
ATOM   4203  N   GLY H 310     -17.047  -1.029   7.235  1.00 27.17           N  
ATOM   4204  CA  GLY H 310     -16.981  -1.849   8.413  1.00 27.56           C  
ATOM   4205  C   GLY H 310     -16.476  -3.281   8.231  1.00 27.19           C  
ATOM   4206  O   GLY H 310     -16.498  -4.045   9.198  1.00 28.64           O  
ATOM   4207  N   THR H 311     -16.062  -3.653   7.020  1.00 27.39           N  
ATOM   4208  CA  THR H 311     -15.623  -5.011   6.712  1.00 29.21           C  
ATOM   4209  C   THR H 311     -14.085  -5.093   6.652  1.00 27.95           C  
ATOM   4210  O   THR H 311     -13.386  -4.103   6.441  1.00 26.81           O  
ATOM   4211  CB  THR H 311     -16.145  -5.563   5.356  1.00 29.35           C  
ATOM   4212  CG2 THR H 311     -17.652  -5.500   5.298  1.00 31.97           C  
ATOM   4213  OG1 THR H 311     -15.579  -4.825   4.258  1.00 28.84           O  
ATOM   4214  N   ILE H 312     -13.598  -6.307   6.838  1.00 28.06           N  
ATOM   4215  CA  ILE H 312     -12.170  -6.580   6.974  1.00 31.69           C  
ATOM   4216  C   ILE H 312     -11.878  -7.671   5.976  1.00 30.66           C  
ATOM   4217  O   ILE H 312     -12.181  -8.823   6.253  1.00 31.27           O  
ATOM   4218  CB  ILE H 312     -11.773  -7.078   8.369  1.00 33.90           C  
ATOM   4219  CG1 ILE H 312     -12.285  -6.136   9.442  1.00 34.22           C  
ATOM   4220  CG2 ILE H 312     -10.232  -7.178   8.461  1.00 36.41           C  
ATOM   4221  CD1 ILE H 312     -12.169  -6.670  10.850  1.00 36.06           C  
ATOM   4222  N   PRO H 313     -11.277  -7.306   4.824  1.00 31.40           N  
ATOM   4223  CA  PRO H 313     -10.977  -8.291   3.786  1.00 35.25           C  
ATOM   4224  C   PRO H 313     -10.111  -9.434   4.335  1.00 34.72           C  
ATOM   4225  O   PRO H 313      -9.164  -9.163   5.062  1.00 30.91           O  
ATOM   4226  CB  PRO H 313     -10.179  -7.505   2.732  1.00 33.97           C  
ATOM   4227  CG  PRO H 313     -10.028  -6.117   3.235  1.00 34.70           C  
ATOM   4228  CD  PRO H 313     -10.579  -6.024   4.617  1.00 32.88           C  
ATOM   4229  N   GLY H 314     -10.478 -10.666   3.986  1.00 36.55           N  
ATOM   4230  CA  GLY H 314      -9.699 -11.862   4.277  1.00 39.99           C  
ATOM   4231  C   GLY H 314      -9.811 -12.317   5.715  1.00 43.26           C  
ATOM   4232  O   GLY H 314      -9.001 -13.099   6.157  1.00 50.20           O  
ATOM   4233  N   TYR H 315     -10.828 -11.858   6.438  1.00 46.38           N  
ATOM   4234  CA  TYR H 315     -10.985 -12.191   7.834  1.00 43.96           C  
ATOM   4235  C   TYR H 315     -12.409 -12.592   8.288  1.00 50.01           C  
ATOM   4236  O   TYR H 315     -13.368 -11.849   8.121  1.00 45.12           O  
ATOM   4237  CB  TYR H 315     -10.524 -11.008   8.641  1.00 37.41           C  
ATOM   4238  CG  TYR H 315     -10.586 -11.224  10.107  1.00 36.79           C  
ATOM   4239  CD1 TYR H 315      -9.632 -12.026  10.753  1.00 35.91           C  
ATOM   4240  CD2 TYR H 315     -11.583 -10.624  10.875  1.00 35.59           C  
ATOM   4241  CE1 TYR H 315      -9.705 -12.239  12.106  1.00 32.68           C  
ATOM   4242  CE2 TYR H 315     -11.647 -10.821  12.236  1.00 33.84           C  
ATOM   4243  CZ  TYR H 315     -10.715 -11.627  12.828  1.00 32.33           C  
ATOM   4244  OH  TYR H 315     -10.790 -11.769  14.158  1.00 31.28           O  
ATOM   4245  N   ASP H 316     -12.443 -13.731   8.981  1.00 62.89           N  
ATOM   4246  CA  ASP H 316     -13.630 -14.441   9.533  1.00 69.16           C  
ATOM   4247  C   ASP H 316     -13.951 -14.118  11.023  1.00 69.55           C  
ATOM   4248  O   ASP H 316     -13.368 -14.741  11.936  1.00 58.34           O  
ATOM   4249  CB  ASP H 316     -13.296 -15.936   9.485  1.00 72.21           C  
ATOM   4250  CG  ASP H 316     -11.868 -16.205   9.957  1.00 69.81           C  
ATOM   4251  OD1 ASP H 316     -10.940 -15.895   9.175  1.00 68.47           O  
ATOM   4252  OD2 ASP H 316     -11.666 -16.648  11.108  1.00 67.73           O1-
ATOM   4253  N   PRO H 317     -14.865 -13.151  11.279  1.00 74.43           N  
ATOM   4254  CA  PRO H 317     -15.184 -12.782  12.673  1.00 76.93           C  
ATOM   4255  C   PRO H 317     -16.174 -13.739  13.332  1.00 79.69           C  
ATOM   4256  O   PRO H 317     -15.946 -14.177  14.456  1.00 79.00           O  
ATOM   4257  CB  PRO H 317     -15.805 -11.380  12.543  1.00 74.27           C  
ATOM   4258  CG  PRO H 317     -15.490 -10.925  11.146  1.00 77.40           C  
ATOM   4259  CD  PRO H 317     -15.453 -12.187  10.334  1.00 78.35           C  
TER   
HETATM 4260 CU    CU H 401       8.584 -11.503  23.988  1.00 17.45          CU  
HETATM 4261 CU    CU H 402       5.311 -11.264  11.873  0.69 27.74          CU  
HETATM 4262 CU    CU H 403       8.835   1.110  38.298  1.00 28.21          CU  
ATOM   4263  N   GLY I  41      32.035  25.137  35.200  1.00 47.93           N  
ATOM   4264  CA  GLY I  41      31.383  25.899  34.108  1.00 43.51           C  
ATOM   4265  C   GLY I  41      31.137  24.958  32.940  1.00 44.63           C  
ATOM   4266  O   GLY I  41      30.248  24.113  32.987  1.00 39.04           O  
ATOM   4267  N   ALA I  42      31.943  25.100  31.889  1.00 46.24           N  
ATOM   4268  CA  ALA I  42      31.713  24.396  30.647  1.00 42.04           C  
ATOM   4269  C   ALA I  42      33.033  23.826  30.193  1.00 41.41           C  
ATOM   4270  O   ALA I  42      34.043  24.281  30.657  1.00 39.55           O  
ATOM   4271  CB  ALA I  42      31.148  25.339  29.606  1.00 41.87           C  
ATOM   4272  N   ALA I  43      33.025  22.808  29.325  1.00 37.58           N  
ATOM   4273  CA  ALA I  43      34.270  22.145  28.935  1.00 37.40           C  
ATOM   4274  C   ALA I  43      34.967  22.967  27.845  1.00 35.64           C  
ATOM   4275  O   ALA I  43      34.327  23.365  26.868  1.00 38.40           O  
ATOM   4276  CB  ALA I  43      34.006  20.737  28.420  1.00 36.36           C  
ATOM   4277  N   PRO I  44      36.270  23.172  27.983  1.00 35.77           N  
ATOM   4278  CA  PRO I  44      37.065  23.817  26.954  1.00 36.83           C  
ATOM   4279  C   PRO I  44      37.376  22.873  25.812  1.00 38.00           C  
ATOM   4280  O   PRO I  44      37.245  21.682  25.972  1.00 38.55           O  
ATOM   4281  CB  PRO I  44      38.384  24.086  27.667  1.00 37.52           C  
ATOM   4282  CG  PRO I  44      38.491  23.030  28.688  1.00 37.39           C  
ATOM   4283  CD  PRO I  44      37.101  22.641  29.079  1.00 35.42           C  
ATOM   4284  N   ALA I  45      37.831  23.404  24.684  1.00 39.50           N  
ATOM   4285  CA  ALA I  45      38.343  22.545  23.610  1.00 44.49           C  
ATOM   4286  C   ALA I  45      39.659  21.917  24.062  1.00 39.11           C  
ATOM   4287  O   ALA I  45      40.407  22.503  24.844  1.00 39.82           O  
ATOM   4288  CB  ALA I  45      38.504  23.303  22.311  1.00 45.35           C  
ATOM   4289  N   GLY I  46      39.880  20.683  23.625  1.00 35.51           N  
ATOM   4290  CA  GLY I  46      40.976  19.900  24.078  1.00 35.81           C  
ATOM   4291  C   GLY I  46      42.071  20.088  23.038  1.00 40.73           C  
ATOM   4292  O   GLY I  46      41.978  20.957  22.153  1.00 34.75           O  
ATOM   4293  N   GLY I  47      43.060  19.211  23.124  1.00 38.16           N  
ATOM   4294  CA  GLY I  47      44.256  19.265  22.331  1.00 35.03           C  
ATOM   4295  C   GLY I  47      45.486  19.006  23.185  1.00 37.54           C  
ATOM   4296  O   GLY I  47      46.583  19.149  22.695  1.00 39.59           O  
ATOM   4297  N   GLU I  48      45.341  18.652  24.453  1.00 35.96           N  
ATOM   4298  CA  GLU I  48      46.509  18.353  25.288  1.00 39.53           C  
ATOM   4299  C   GLU I  48      46.993  16.919  25.058  1.00 43.36           C  
ATOM   4300  O   GLU I  48      46.186  15.999  24.882  1.00 42.49           O  
ATOM   4301  CB  GLU I  48      46.187  18.525  26.788  1.00 42.44           C  
ATOM   4302  CG  GLU I  48      45.973  19.965  27.250  1.00 45.21           C  
ATOM   4303  CD  GLU I  48      47.262  20.773  27.303  0.57 47.34           C  
ATOM   4304  OE1 GLU I  48      48.297  20.258  27.780  0.79 49.60           O  
ATOM   4305  OE2 GLU I  48      47.231  21.933  26.869  1.00 48.96           O1-
ATOM   4306  N   VAL I  49      48.299  16.714  25.094  1.00 37.61           N  
ATOM   4307  CA  VAL I  49      48.837  15.368  25.194  1.00 38.77           C  
ATOM   4308  C   VAL I  49      49.047  15.072  26.673  1.00 38.94           C  
ATOM   4309  O   VAL I  49      49.808  15.748  27.331  1.00 39.14           O  
ATOM   4310  CB  VAL I  49      50.157  15.216  24.402  1.00 39.19           C  
ATOM   4311  CG1 VAL I  49      50.850  13.897  24.745  1.00 43.05           C  
ATOM   4312  CG2 VAL I  49      49.896  15.302  22.895  1.00 38.72           C  
ATOM   4313  N   ARG I  50      48.362  14.059  27.200  1.00 38.61           N  
ATOM   4314  CA  ARG I  50      48.409  13.749  28.642  1.00 39.00           C  
ATOM   4315  C   ARG I  50      48.908  12.315  28.879  1.00 35.57           C  
ATOM   4316  O   ARG I  50      48.946  11.485  27.960  1.00 32.97           O  
ATOM   4317  CB  ARG I  50      47.030  13.895  29.277  1.00 42.22           C  
ATOM   4318  CG  ARG I  50      46.150  14.991  28.713  1.00 45.70           C  
ATOM   4319  CD  ARG I  50      44.786  15.028  29.407  1.00 50.01           C  
ATOM   4320  NE  ARG I  50      44.199  16.339  29.181  1.00 55.09           N  
ATOM   4321  CZ  ARG I  50      44.292  17.362  30.025  1.00 56.04           C  
ATOM   4322  NH1 ARG I  50      44.880  17.219  31.199  1.00 60.12           N1+
ATOM   4323  NH2 ARG I  50      43.785  18.535  29.703  1.00 56.49           N  
ATOM   4324  N   ARG I  51      49.269  12.026  30.114  1.00 33.67           N  
ATOM   4325  CA  ARG I  51      49.823  10.738  30.460  1.00 37.90           C  
ATOM   4326  C   ARG I  51      49.294  10.340  31.792  1.00 35.23           C  
ATOM   4327  O   ARG I  51      48.869  11.179  32.568  1.00 38.12           O  
ATOM   4328  CB  ARG I  51      51.348  10.798  30.515  1.00 43.15           C  
ATOM   4329  CG  ARG I  51      51.963  11.725  29.481  1.00 46.28           C  
ATOM   4330  CD  ARG I  51      53.482  11.658  29.504  1.00 51.74           C  
ATOM   4331  NE  ARG I  51      53.964  10.859  28.383  1.00 54.24           N  
ATOM   4332  CZ  ARG I  51      54.188  11.335  27.157  1.00 55.04           C  
ATOM   4333  NH1 ARG I  51      53.998  12.634  26.880  1.00 55.30           N1+
ATOM   4334  NH2 ARG I  51      54.607  10.501  26.201  1.00 50.58           N  
ATOM   4335  N   VAL I  52      49.293   9.045  32.057  1.00 36.59           N  
ATOM   4336  CA  VAL I  52      48.846   8.537  33.330  1.00 33.75           C  
ATOM   4337  C   VAL I  52      49.366   7.129  33.443  1.00 31.19           C  
ATOM   4338  O   VAL I  52      49.498   6.428  32.448  1.00 31.20           O  
ATOM   4339  CB  VAL I  52      47.299   8.587  33.459  1.00 38.09           C  
ATOM   4340  CG1 VAL I  52      46.609   7.628  32.490  1.00 37.65           C  
ATOM   4341  CG2 VAL I  52      46.882   8.290  34.883  1.00 43.12           C  
ATOM   4342  N   THR I  53      49.692   6.717  34.649  1.00 30.22           N  
ATOM   4343  CA  THR I  53      50.102   5.368  34.884  1.00 30.78           C  
ATOM   4344  C   THR I  53      48.846   4.670  35.407  1.00 30.51           C  
ATOM   4345  O   THR I  53      48.153   5.219  36.269  1.00 29.19           O  
ATOM   4346  CB  THR I  53      51.159   5.248  36.006  1.00 31.21           C  
ATOM   4347  CG2 THR I  53      52.538   5.733  35.574  1.00 35.53           C  
ATOM   4348  OG1 THR I  53      50.723   5.992  37.131  1.00 29.45           O  
ATOM   4349  N   LEU I  54      48.599   3.461  34.892  1.00 27.38           N  
ATOM   4350  CA  LEU I  54      47.574   2.571  35.409  1.00 28.53           C  
ATOM   4351  C   LEU I  54      48.185   1.221  35.743  1.00 27.20           C  
ATOM   4352  O   LEU I  54      49.100   0.755  35.040  1.00 28.49           O  
ATOM   4353  CB  LEU I  54      46.555   2.277  34.343  1.00 28.92           C  
ATOM   4354  CG  LEU I  54      45.127   2.764  34.305  1.00 28.95           C  
ATOM   4355  CD1 LEU I  54      44.366   1.746  33.460  1.00 27.56           C  
ATOM   4356  CD2 LEU I  54      44.429   3.024  35.625  1.00 28.50           C  
ATOM   4357  N   TYR I  55      47.642   0.576  36.761  1.00 26.05           N  
ATOM   4358  CA  TYR I  55      48.150  -0.685  37.228  1.00 27.76           C  
ATOM   4359  C   TYR I  55      47.005  -1.659  37.373  1.00 28.33           C  
ATOM   4360  O   TYR I  55      45.932  -1.260  37.803  1.00 29.09           O  
ATOM   4361  CB  TYR I  55      48.811  -0.541  38.592  1.00 28.92           C  
ATOM   4362  CG  TYR I  55      49.969   0.428  38.607  1.00 32.35           C  
ATOM   4363  CD1 TYR I  55      49.755   1.792  38.805  1.00 34.90           C  
ATOM   4364  CD2 TYR I  55      51.298  -0.015  38.441  1.00 35.69           C  
ATOM   4365  CE1 TYR I  55      50.815   2.697  38.811  1.00 36.12           C  
ATOM   4366  CE2 TYR I  55      52.368   0.880  38.440  1.00 34.88           C  
ATOM   4367  CZ  TYR I  55      52.127   2.239  38.619  1.00 38.61           C  
ATOM   4368  OH  TYR I  55      53.170   3.152  38.654  1.00 35.13           O  
ATOM   4369  N   ALA I  56      47.269  -2.919  37.065  1.00 23.67           N  
ATOM   4370  CA  ALA I  56      46.366  -3.996  37.417  1.00 26.20           C  
ATOM   4371  C   ALA I  56      46.856  -4.805  38.587  1.00 26.44           C  
ATOM   4372  O   ALA I  56      47.980  -5.329  38.573  1.00 30.82           O  
ATOM   4373  CB  ALA I  56      46.118  -4.926  36.212  1.00 27.78           C  
ATOM   4374  N   GLU I  57      45.999  -4.983  39.574  1.00 26.04           N  
ATOM   4375  CA  GLU I  57      46.458  -5.611  40.816  1.00 30.45           C  
ATOM   4376  C   GLU I  57      45.355  -6.430  41.434  1.00 30.60           C  
ATOM   4377  O   GLU I  57      44.174  -6.195  41.198  1.00 25.71           O  
ATOM   4378  CB  GLU I  57      47.047  -4.553  41.801  1.00 32.15           C  
ATOM   4379  CG  GLU I  57      46.103  -3.448  42.218  1.00 33.12           C  
ATOM   4380  CD  GLU I  57      46.706  -2.483  43.213  0.54 33.44           C  
ATOM   4381  OE1 GLU I  57      46.011  -2.047  44.179  0.86 36.83           O  
ATOM   4382  OE2 GLU I  57      47.887  -2.165  43.011  1.00 35.04           O1-
ATOM   4383  N   ARG I  58      45.753  -7.460  42.160  1.00 30.28           N  
ATOM   4384  CA  ARG I  58      44.791  -8.278  42.844  1.00 30.90           C  
ATOM   4385  C   ARG I  58      44.273  -7.442  44.028  1.00 33.21           C  
ATOM   4386  O   ARG I  58      45.043  -6.773  44.656  1.00 38.68           O  
ATOM   4387  CB  ARG I  58      45.440  -9.607  43.238  1.00 29.50           C  
ATOM   4388  CG  ARG I  58      44.479 -10.544  43.944  1.00 33.79           C  
ATOM   4389  CD  ARG I  58      45.174 -11.816  44.359  1.00 33.18           C  
ATOM   4390  NE  ARG I  58      44.327 -12.719  45.148  1.00 38.80           N  
ATOM   4391  CZ  ARG I  58      43.898 -12.488  46.401  1.00 43.34           C  
ATOM   4392  NH1 ARG I  58      43.164 -13.424  47.016  1.00 42.37           N1+
ATOM   4393  NH2 ARG I  58      44.184 -11.336  47.044  1.00 42.19           N  
ATOM   4394  N   LEU I  59      42.952  -7.434  44.254  1.00 31.87           N  
ATOM   4395  CA  LEU I  59      42.306  -6.828  45.420  1.00 34.08           C  
ATOM   4396  C   LEU I  59      41.752  -7.886  46.396  1.00 35.52           C  
ATOM   4397  O   LEU I  59      41.895  -9.101  46.198  1.00 37.46           O  
ATOM   4398  CB  LEU I  59      41.158  -5.875  44.988  1.00 33.89           C  
ATOM   4399  CG  LEU I  59      41.533  -4.541  44.328  1.00 37.16           C  
ATOM   4400  CD1 LEU I  59      40.337  -3.941  43.610  1.00 38.18           C  
ATOM   4401  CD2 LEU I  59      42.051  -3.545  45.355  1.00 38.26           C  
ATOM   4402  N   ALA I  60      41.124  -7.399  47.462  1.00 37.74           N  
ATOM   4403  CA  ALA I  60      40.551  -8.230  48.489  1.00 38.33           C  
ATOM   4404  C   ALA I  60      39.463  -9.059  47.863  1.00 35.86           C  
ATOM   4405  O   ALA I  60      38.818  -8.631  46.877  1.00 34.59           O  
ATOM   4406  CB  ALA I  60      39.997  -7.378  49.635  1.00 39.87           C  
ATOM   4407  N   GLY I  61      39.387 -10.293  48.355  1.00 33.59           N  
ATOM   4408  CA  GLY I  61      38.422 -11.273  47.918  1.00 36.58           C  
ATOM   4409  C   GLY I  61      38.698 -11.900  46.565  1.00 38.25           C  
ATOM   4410  O   GLY I  61      37.805 -12.545  45.995  1.00 33.07           O  
ATOM   4411  N   GLY I  62      39.916 -11.728  46.036  1.00 38.82           N  
ATOM   4412  CA  GLY I  62      40.240 -12.239  44.688  1.00 36.39           C  
ATOM   4413  C   GLY I  62      39.649 -11.467  43.509  1.00 33.22           C  
ATOM   4414  O   GLY I  62      39.670 -11.924  42.373  1.00 36.71           O  
ATOM   4415  N   GLN I  63      39.164 -10.272  43.762  1.00 26.77           N  
ATOM   4416  CA  GLN I  63      38.817  -9.366  42.708  1.00 25.79           C  
ATOM   4417  C   GLN I  63      40.082  -8.792  42.104  1.00 25.81           C  
ATOM   4418  O   GLN I  63      41.178  -8.920  42.667  1.00 24.87           O  
ATOM   4419  CB  GLN I  63      37.940  -8.253  43.233  1.00 27.52           C  
ATOM   4420  CG  GLN I  63      36.771  -8.816  44.030  1.00 32.91           C  
ATOM   4421  CD  GLN I  63      35.511  -8.037  43.853  1.00 36.13           C  
ATOM   4422  NE2 GLN I  63      35.381  -6.926  44.572  1.00 32.54           N  
ATOM   4423  OE1 GLN I  63      34.638  -8.447  43.063  1.00 43.01           O  
ATOM   4424  N   LEU I  64      39.900  -8.117  40.984  1.00 21.51           N  
ATOM   4425  CA  LEU I  64      40.986  -7.613  40.201  1.00 23.34           C  
ATOM   4426  C   LEU I  64      40.604  -6.201  39.790  1.00 24.00           C  
ATOM   4427  O   LEU I  64      39.482  -5.968  39.298  1.00 22.53           O  
ATOM   4428  CB  LEU I  64      41.150  -8.460  38.922  1.00 21.22           C  
ATOM   4429  CG  LEU I  64      41.599  -9.890  39.053  1.00 24.42           C  
ATOM   4430  CD1 LEU I  64      41.826 -10.468  37.672  1.00 24.45           C  
ATOM   4431  CD2 LEU I  64      42.857 -10.001  39.896  1.00 24.65           C  
ATOM   4432  N   GLY I  65      41.507  -5.252  39.950  1.00 24.32           N  
ATOM   4433  CA  GLY I  65      41.178  -3.928  39.526  1.00 22.46           C  
ATOM   4434  C   GLY I  65      42.321  -3.142  38.955  1.00 24.21           C  
ATOM   4435  O   GLY I  65      43.515  -3.474  39.163  1.00 23.06           O  
ATOM   4436  N   TYR I  66      41.932  -2.042  38.304  1.00 22.28           N  
ATOM   4437  CA  TYR I  66      42.874  -1.035  37.850  1.00 22.82           C  
ATOM   4438  C   TYR I  66      43.007   0.063  38.947  1.00 23.96           C  
ATOM   4439  O   TYR I  66      42.001   0.449  39.586  1.00 23.37           O  
ATOM   4440  CB  TYR I  66      42.414  -0.408  36.567  1.00 20.68           C  
ATOM   4441  CG  TYR I  66      42.268  -1.305  35.353  1.00 22.76           C  
ATOM   4442  CD1 TYR I  66      43.362  -1.804  34.666  1.00 20.06           C  
ATOM   4443  CD2 TYR I  66      41.004  -1.643  34.865  1.00 20.99           C  
ATOM   4444  CE1 TYR I  66      43.218  -2.619  33.542  1.00 21.12           C  
ATOM   4445  CE2 TYR I  66      40.878  -2.446  33.756  1.00 21.53           C  
ATOM   4446  CZ  TYR I  66      41.970  -2.936  33.107  1.00 19.50           C  
ATOM   4447  OH  TYR I  66      41.782  -3.700  31.973  1.00 23.50           O  
ATOM   4448  N   GLY I  67      44.219   0.586  39.133  1.00 26.88           N  
ATOM   4449  CA  GLY I  67      44.425   1.809  39.967  1.00 28.09           C  
ATOM   4450  C   GLY I  67      45.402   2.781  39.311  1.00 30.45           C  
ATOM   4451  O   GLY I  67      46.120   2.432  38.394  1.00 26.29           O  
ATOM   4452  N   LEU I  68      45.397   4.014  39.788  1.00 31.34           N  
ATOM   4453  CA  LEU I  68      46.319   5.050  39.304  1.00 34.74           C  
ATOM   4454  C   LEU I  68      47.688   4.893  39.956  1.00 35.00           C  
ATOM   4455  O   LEU I  68      48.710   5.340  39.420  1.00 38.81           O  
ATOM   4456  CB  LEU I  68      45.730   6.406  39.597  1.00 36.65           C  
ATOM   4457  CG  LEU I  68      44.508   6.755  38.763  1.00 36.06           C  
ATOM   4458  CD1 LEU I  68      43.796   7.978  39.299  1.00 35.58           C  
ATOM   4459  CD2 LEU I  68      44.915   6.958  37.311  1.00 37.37           C  
ATOM   4460  N  AGLU I  69      47.721   4.265  41.119  0.47 36.29           N  
ATOM   4461  N  BGLU I  69      47.691   4.215  41.096  0.53 36.60           N  
ATOM   4462  CA AGLU I  69      48.994   3.818  41.675  0.47 38.26           C  
ATOM   4463  CA BGLU I  69      48.916   3.940  41.836  0.53 39.45           C  
ATOM   4464  C  AGLU I  69      48.832   2.491  42.378  0.47 37.29           C  
ATOM   4465  C  BGLU I  69      48.823   2.521  42.441  0.53 37.97           C  
ATOM   4466  O  AGLU I  69      47.713   2.052  42.653  0.47 38.29           O  
ATOM   4467  O  BGLU I  69      47.715   2.039  42.698  0.53 39.34           O  
ATOM   4468  CB AGLU I  69      49.636   4.866  42.598  0.47 38.02           C  
ATOM   4469  CB BGLU I  69      49.121   5.035  42.909  0.53 38.96           C  
ATOM   4470  CG AGLU I  69      50.800   5.648  41.950  0.47 37.84           C  
ATOM   4471  CG BGLU I  69      50.529   5.636  42.939  0.53 42.97           C  
ATOM   4472  CD AGLU I  69      51.947   4.780  41.410  0.47 34.77           C  
ATOM   4473  CD BGLU I  69      50.908   6.425  41.681  0.53 39.00           C  
ATOM   4474  OE1AGLU I  69      52.408   3.828  42.105  0.47 28.42           O  
ATOM   4475  OE1BGLU I  69      50.202   7.369  41.325  0.53 33.62           O  
ATOM   4476  OE2AGLU I  69      52.406   5.083  40.265  0.47 36.25           O1-
ATOM   4477  OE2BGLU I  69      51.926   6.093  41.048  0.53 40.16           O1-
ATOM   4478  N   LYS I  70      49.970   1.848  42.629  1.00 34.58           N  
ATOM   4479  CA  LYS I  70      50.011   0.535  43.285  1.00 37.01           C  
ATOM   4480  C   LYS I  70      49.361   0.612  44.667  1.00 34.95           C  
ATOM   4481  O   LYS I  70      49.513   1.605  45.357  1.00 35.75           O  
ATOM   4482  CB  LYS I  70      51.448  -0.006  43.411  1.00 36.34           C  
ATOM   4483  CG  LYS I  70      52.005  -0.703  42.165  1.00 39.70           C  
ATOM   4484  CD  LYS I  70      53.466  -1.090  42.408  1.00 43.86           C  
ATOM   4485  CE  LYS I  70      53.934  -2.299  41.601  1.00 49.25           C  
ATOM   4486  NZ  LYS I  70      54.650  -1.919  40.366  1.00 47.04           N1+
ATOM   4487  N   GLY I  71      48.609  -0.420  45.044  1.00 33.24           N  
ATOM   4488  CA  GLY I  71      47.768  -0.379  46.263  1.00 34.31           C  
ATOM   4489  C   GLY I  71      46.551   0.527  46.212  1.00 34.03           C  
ATOM   4490  O   GLY I  71      45.825   0.668  47.187  1.00 37.61           O  
ATOM   4491  N   LYS I  72      46.262   1.145  45.088  1.00 35.67           N  
ATOM   4492  CA  LYS I  72      45.093   1.988  45.074  1.00 36.41           C  
ATOM   4493  C   LYS I  72      44.039   1.499  44.049  1.00 34.46           C  
ATOM   4494  O   LYS I  72      43.207   2.288  43.631  1.00 32.08           O  
ATOM   4495  CB  LYS I  72      45.512   3.430  44.795  1.00 39.80           C  
ATOM   4496  CG  LYS I  72      46.478   4.019  45.833  1.00 41.62           C  
ATOM   4497  CD  LYS I  72      45.832   4.291  47.186  1.00 45.32           C  
ATOM   4498  CE  LYS I  72      46.676   5.252  48.011  1.00 49.28           C  
ATOM   4499  NZ  LYS I  72      46.652   6.676  47.539  1.00 51.17           N1+
ATOM   4500  N   ALA I  73      44.095   0.229  43.630  1.00 30.77           N  
ATOM   4501  CA  ALA I  73      43.123  -0.257  42.625  1.00 31.15           C  
ATOM   4502  C   ALA I  73      41.721  -0.095  43.148  1.00 31.03           C  
ATOM   4503  O   ALA I  73      41.500  -0.071  44.360  1.00 34.53           O  
ATOM   4504  CB  ALA I  73      43.370  -1.701  42.286  1.00 32.67           C  
ATOM   4505  N   SER I  74      40.767   0.068  42.252  1.00 31.63           N  
ATOM   4506  CA  SER I  74      39.379   0.174  42.653  1.00 28.42           C  
ATOM   4507  C   SER I  74      38.492  -0.428  41.560  1.00 30.20           C  
ATOM   4508  O   SER I  74      38.948  -0.634  40.409  1.00 29.47           O  
ATOM   4509  CB  SER I  74      39.049   1.645  42.828  1.00 29.33           C  
ATOM   4510  OG  SER I  74      39.017   2.315  41.591  1.00 28.06           O  
ATOM   4511  N   ILE I  75      37.233  -0.682  41.926  1.00 29.93           N  
ATOM   4512  CA  ILE I  75      36.205  -1.220  41.028  1.00 25.58           C  
ATOM   4513  C   ILE I  75      34.991  -0.359  41.261  1.00 24.96           C  
ATOM   4514  O   ILE I  75      34.525  -0.307  42.379  1.00 24.70           O  
ATOM   4515  CB  ILE I  75      35.824  -2.688  41.367  1.00 25.66           C  
ATOM   4516  CG1 ILE I  75      37.040  -3.599  41.291  1.00 25.32           C  
ATOM   4517  CG2 ILE I  75      34.813  -3.236  40.393  1.00 23.90           C  
ATOM   4518  CD1 ILE I  75      36.832  -4.944  41.942  1.00 26.36           C  
ATOM   4519  N   PRO I  76      34.487   0.375  40.271  1.00 22.89           N  
ATOM   4520  CA  PRO I  76      35.094   0.554  38.983  1.00 24.91           C  
ATOM   4521  C   PRO I  76      36.481   1.187  39.123  1.00 25.33           C  
ATOM   4522  O   PRO I  76      36.826   1.699  40.184  1.00 22.36           O  
ATOM   4523  CB  PRO I  76      34.146   1.534  38.281  1.00 25.33           C  
ATOM   4524  CG  PRO I  76      32.913   1.592  39.137  1.00 24.00           C  
ATOM   4525  CD  PRO I  76      33.397   1.323  40.490  1.00 23.07           C  
ATOM   4526  N   GLY I  77      37.274   1.049  38.076  1.00 24.67           N  
ATOM   4527  CA  GLY I  77      38.575   1.702  38.026  1.00 24.66           C  
ATOM   4528  C   GLY I  77      38.434   3.228  37.975  1.00 26.08           C  
ATOM   4529  O   GLY I  77      37.332   3.760  37.897  1.00 25.82           O  
ATOM   4530  N   PRO I  78      39.582   3.927  37.989  1.00 26.47           N  
ATOM   4531  CA  PRO I  78      39.576   5.385  38.030  1.00 27.54           C  
ATOM   4532  C   PRO I  78      38.894   5.981  36.790  1.00 27.17           C  
ATOM   4533  O   PRO I  78      39.096   5.548  35.666  1.00 24.66           O  
ATOM   4534  CB  PRO I  78      41.068   5.782  38.123  1.00 27.00           C  
ATOM   4535  CG  PRO I  78      41.871   4.492  37.939  1.00 28.18           C  
ATOM   4536  CD  PRO I  78      40.919   3.327  38.163  1.00 27.53           C  
ATOM   4537  N   LEU I  79      38.099   7.002  37.038  1.00 26.65           N  
ATOM   4538  CA  LEU I  79      37.487   7.800  35.991  1.00 28.26           C  
ATOM   4539  C   LEU I  79      38.558   8.507  35.193  1.00 31.16           C  
ATOM   4540  O   LEU I  79      39.426   9.124  35.771  1.00 27.30           O  
ATOM   4541  CB  LEU I  79      36.587   8.837  36.634  1.00 28.66           C  
ATOM   4542  CG  LEU I  79      35.914   9.864  35.744  1.00 31.56           C  
ATOM   4543  CD1 LEU I  79      35.027   9.251  34.677  1.00 29.49           C  
ATOM   4544  CD2 LEU I  79      35.122  10.763  36.693  1.00 33.85           C  
ATOM   4545  N   ILE I  80      38.495   8.381  33.871  1.00 28.54           N  
ATOM   4546  CA  ILE I  80      39.404   9.044  32.988  1.00 29.44           C  
ATOM   4547  C   ILE I  80      38.579  10.061  32.251  1.00 29.47           C  
ATOM   4548  O   ILE I  80      37.555   9.742  31.607  1.00 25.63           O  
ATOM   4549  CB  ILE I  80      40.088   8.030  32.063  1.00 29.76           C  
ATOM   4550  CG1 ILE I  80      41.061   7.203  32.907  1.00 30.51           C  
ATOM   4551  CG2 ILE I  80      40.801   8.716  30.892  1.00 29.64           C  
ATOM   4552  CD1 ILE I  80      41.569   5.961  32.242  1.00 32.51           C  
ATOM   4553  N   GLU I  81      39.044  11.307  32.309  1.00 29.89           N  
ATOM   4554  CA  GLU I  81      38.296  12.388  31.744  1.00 28.94           C  
ATOM   4555  C   GLU I  81      39.144  13.164  30.751  1.00 30.34           C  
ATOM   4556  O   GLU I  81      40.217  13.603  31.094  1.00 28.72           O  
ATOM   4557  CB  GLU I  81      37.767  13.275  32.885  1.00 31.06           C  
ATOM   4558  CG  GLU I  81      36.880  14.392  32.400  1.00 35.28           C  
ATOM   4559  CD  GLU I  81      36.258  15.201  33.509  0.45 37.42           C  
ATOM   4560  OE1 GLU I  81      36.002  14.645  34.620  1.00 37.18           O  
ATOM   4561  OE2 GLU I  81      36.019  16.398  33.211  1.00 41.88           O1-
ATOM   4562  N   LEU I  82      38.654  13.324  29.527  1.00 27.50           N  
ATOM   4563  CA  LEU I  82      39.374  13.959  28.453  1.00 31.14           C  
ATOM   4564  C   LEU I  82      38.478  14.958  27.733  1.00 32.01           C  
ATOM   4565  O   LEU I  82      37.259  14.862  27.807  1.00 31.07           O  
ATOM   4566  CB  LEU I  82      39.850  12.917  27.442  1.00 32.28           C  
ATOM   4567  CG  LEU I  82      40.881  11.928  27.996  1.00 33.24           C  
ATOM   4568  CD1 LEU I  82      41.132  10.816  27.037  1.00 31.01           C  
ATOM   4569  CD2 LEU I  82      42.182  12.670  28.319  1.00 35.58           C  
ATOM   4570  N   ASN I  83      39.093  15.944  27.062  1.00 30.52           N  
ATOM   4571  CA  ASN I  83      38.358  16.804  26.118  1.00 28.53           C  
ATOM   4572  C   ASN I  83      38.640  16.419  24.706  1.00 25.26           C  
ATOM   4573  O   ASN I  83      39.750  16.066  24.412  1.00 26.48           O  
ATOM   4574  CB  ASN I  83      38.726  18.269  26.306  1.00 29.51           C  
ATOM   4575  CG  ASN I  83      38.433  18.741  27.712  1.00 34.65           C  
ATOM   4576  ND2 ASN I  83      39.486  19.216  28.367  1.00 36.39           N  
ATOM   4577  OD1 ASN I  83      37.280  18.649  28.243  1.00 32.24           O  
ATOM   4578  N   GLU I  84      37.650  16.492  23.814  1.00 27.14           N  
ATOM   4579  CA  GLU I  84      37.874  16.137  22.425  1.00 27.87           C  
ATOM   4580  C   GLU I  84      39.127  16.819  21.827  1.00 33.89           C  
ATOM   4581  O   GLU I  84      39.231  18.066  21.833  1.00 31.29           O  
ATOM   4582  CB  GLU I  84      36.680  16.508  21.547  1.00 28.69           C  
ATOM   4583  CG  GLU I  84      35.480  15.587  21.660  1.00 26.77           C  
ATOM   4584  CD  GLU I  84      34.335  15.977  20.757  1.00 26.07           C  
ATOM   4585  OE1 GLU I  84      33.918  17.159  20.765  1.00 25.93           O  
ATOM   4586  OE2 GLU I  84      33.754  15.079  20.091  1.00 25.61           O1-
ATOM   4587  N   GLY I  85      40.037  16.022  21.256  1.00 32.46           N  
ATOM   4588  CA  GLY I  85      41.322  16.534  20.729  1.00 29.12           C  
ATOM   4589  C   GLY I  85      42.478  16.118  21.611  1.00 28.51           C  
ATOM   4590  O   GLY I  85      43.622  16.021  21.148  1.00 30.60           O  
ATOM   4591  N   ASP I  86      42.202  15.830  22.878  1.00 30.07           N  
ATOM   4592  CA  ASP I  86      43.239  15.350  23.789  1.00 31.18           C  
ATOM   4593  C   ASP I  86      43.762  14.011  23.312  1.00 32.55           C  
ATOM   4594  O   ASP I  86      43.046  13.248  22.645  1.00 35.59           O  
ATOM   4595  CB  ASP I  86      42.753  15.196  25.218  1.00 28.40           C  
ATOM   4596  CG  ASP I  86      42.456  16.533  25.895  1.00 34.17           C  
ATOM   4597  OD1 ASP I  86      42.679  17.620  25.282  1.00 35.82           O  
ATOM   4598  OD2 ASP I  86      41.980  16.478  27.051  1.00 33.00           O1-
ATOM   4599  N   THR I  87      44.998  13.743  23.702  1.00 31.68           N  
ATOM   4600  CA  THR I  87      45.652  12.460  23.547  1.00 32.33           C  
ATOM   4601  C   THR I  87      46.037  11.998  24.946  1.00 33.17           C  
ATOM   4602  O   THR I  87      46.352  12.812  25.802  1.00 34.08           O  
ATOM   4603  CB  THR I  87      46.896  12.558  22.643  1.00 33.17           C  
ATOM   4604  CG2 THR I  87      47.783  11.280  22.756  1.00 31.68           C  
ATOM   4605  OG1 THR I  87      46.465  12.715  21.286  1.00 32.81           O  
ATOM   4606  N   LEU I  88      45.963  10.687  25.190  1.00 30.76           N  
ATOM   4607  CA  LEU I  88      46.284  10.149  26.513  1.00 29.97           C  
ATOM   4608  C   LEU I  88      47.161   8.937  26.294  1.00 29.45           C  
ATOM   4609  O   LEU I  88      46.802   8.024  25.548  1.00 31.40           O  
ATOM   4610  CB  LEU I  88      44.978   9.777  27.317  1.00 28.18           C  
ATOM   4611  CG  LEU I  88      45.229   9.005  28.602  1.00 29.32           C  
ATOM   4612  CD1 LEU I  88      45.957   9.909  29.572  1.00 31.83           C  
ATOM   4613  CD2 LEU I  88      43.908   8.536  29.183  1.00 32.67           C  
ATOM   4614  N   HIS I  89      48.308   8.955  26.952  1.00 29.19           N  
ATOM   4615  CA  HIS I  89      49.253   7.884  26.957  1.00 29.47           C  
ATOM   4616  C   HIS I  89      49.100   7.188  28.289  1.00 29.67           C  
ATOM   4617  O   HIS I  89      49.307   7.797  29.351  1.00 33.69           O  
ATOM   4618  CB  HIS I  89      50.685   8.436  26.775  1.00 30.86           C  
ATOM   4619  CG  HIS I  89      50.905   9.079  25.450  1.00 27.97           C  
ATOM   4620  CD2 HIS I  89      51.279  10.338  25.123  1.00 28.53           C  
ATOM   4621  ND1 HIS I  89      50.757   8.401  24.253  1.00 29.60           N  
ATOM   4622  CE1 HIS I  89      50.987   9.225  23.251  1.00 27.57           C  
ATOM   4623  NE2 HIS I  89      51.339  10.398  23.757  1.00 29.66           N  
ATOM   4624  N   VAL I  90      48.700   5.918  28.236  1.00 28.19           N  
ATOM   4625  CA  VAL I  90      48.489   5.124  29.425  1.00 28.75           C  
ATOM   4626  C   VAL I  90      49.653   4.182  29.566  1.00 30.51           C  
ATOM   4627  O   VAL I  90      49.790   3.223  28.790  1.00 28.45           O  
ATOM   4628  CB  VAL I  90      47.137   4.308  29.404  1.00 27.45           C  
ATOM   4629  CG1 VAL I  90      46.920   3.588  30.738  1.00 26.86           C  
ATOM   4630  CG2 VAL I  90      45.963   5.214  29.128  1.00 26.07           C  
ATOM   4631  N   GLU I  91      50.480   4.465  30.567  1.00 31.50           N  
ATOM   4632  CA  GLU I  91      51.629   3.634  30.891  1.00 35.23           C  
ATOM   4633  C   GLU I  91      51.094   2.574  31.815  1.00 32.25           C  
ATOM   4634  O   GLU I  91      50.818   2.823  33.007  1.00 30.43           O  
ATOM   4635  CB  GLU I  91      52.734   4.480  31.539  1.00 42.27           C  
ATOM   4636  CG  GLU I  91      53.359   5.499  30.557  1.00 50.31           C  
ATOM   4637  CD  GLU I  91      53.697   6.876  31.160  1.00 53.64           C  
ATOM   4638  OE1 GLU I  91      54.273   6.989  32.292  1.00 47.23           O  
ATOM   4639  OE2 GLU I  91      53.373   7.869  30.469  1.00 59.24           O1-
ATOM   4640  N   PHE I  92      50.855   1.411  31.225  1.00 32.31           N  
ATOM   4641  CA  PHE I  92      50.169   0.358  31.909  1.00 32.79           C  
ATOM   4642  C   PHE I  92      51.154  -0.655  32.506  1.00 33.44           C  
ATOM   4643  O   PHE I  92      52.157  -0.968  31.901  1.00 34.74           O  
ATOM   4644  CB  PHE I  92      49.147  -0.286  30.976  1.00 33.28           C  
ATOM   4645  CG  PHE I  92      48.411  -1.431  31.614  1.00 31.71           C  
ATOM   4646  CD1 PHE I  92      47.584  -1.211  32.664  1.00 32.50           C  
ATOM   4647  CD2 PHE I  92      48.612  -2.712  31.198  1.00 34.51           C  
ATOM   4648  CE1 PHE I  92      46.944  -2.240  33.274  1.00 31.63           C  
ATOM   4649  CE2 PHE I  92      47.974  -3.765  31.811  1.00 34.40           C  
ATOM   4650  CZ  PHE I  92      47.135  -3.513  32.850  1.00 29.48           C  
ATOM   4651  N   GLU I  93      50.881  -1.122  33.715  1.00 31.27           N  
ATOM   4652  CA  GLU I  93      51.718  -2.126  34.332  1.00 28.65           C  
ATOM   4653  C   GLU I  93      50.852  -3.205  34.969  1.00 27.39           C  
ATOM   4654  O   GLU I  93      49.956  -2.899  35.755  1.00 25.24           O  
ATOM   4655  CB  GLU I  93      52.682  -1.550  35.383  1.00 29.48           C  
ATOM   4656  CG  GLU I  93      53.458  -2.667  36.068  1.00 29.98           C  
ATOM   4657  CD  GLU I  93      54.547  -2.231  37.049  1.00 32.62           C  
ATOM   4658  OE1 GLU I  93      54.928  -1.043  37.066  1.00 33.86           O  
ATOM   4659  OE2 GLU I  93      55.043  -3.108  37.817  1.00 33.01           O1-
ATOM   4660  N   ASN I  94      51.162  -4.454  34.620  1.00 26.06           N  
ATOM   4661  CA  ASN I  94      50.483  -5.676  35.080  1.00 29.32           C  
ATOM   4662  C   ASN I  94      51.180  -6.415  36.238  1.00 29.16           C  
ATOM   4663  O   ASN I  94      52.190  -7.064  36.049  1.00 34.17           O  
ATOM   4664  CB  ASN I  94      50.330  -6.610  33.900  1.00 30.16           C  
ATOM   4665  CG  ASN I  94      49.590  -7.867  34.261  1.00 26.88           C  
ATOM   4666  ND2 ASN I  94      49.752  -8.936  33.472  1.00 24.74           N  
ATOM   4667  OD1 ASN I  94      48.920  -7.879  35.270  1.00 25.93           O  
ATOM   4668  N   THR I  95      50.638  -6.295  37.445  1.00 27.17           N  
ATOM   4669  CA  THR I  95      51.204  -6.953  38.620  1.00 28.45           C  
ATOM   4670  C   THR I  95      50.670  -8.356  38.839  1.00 26.04           C  
ATOM   4671  O   THR I  95      51.052  -9.015  39.791  1.00 27.95           O  
ATOM   4672  CB  THR I  95      51.001  -6.100  39.892  1.00 28.38           C  
ATOM   4673  CG2 THR I  95      51.347  -4.645  39.608  1.00 28.60           C  
ATOM   4674  OG1 THR I  95      49.647  -6.169  40.364  1.00 28.32           O  
ATOM   4675  N   LEU I  96      49.810  -8.860  37.961  1.00 25.41           N  
ATOM   4676  CA  LEU I  96      49.224 -10.177  38.206  1.00 24.49           C  
ATOM   4677  C   LEU I  96      50.100 -11.309  37.664  1.00 24.39           C  
ATOM   4678  O   LEU I  96      51.049 -11.102  36.901  1.00 24.61           O  
ATOM   4679  CB  LEU I  96      47.846 -10.230  37.492  1.00 25.21           C  
ATOM   4680  CG  LEU I  96      46.829  -9.138  37.809  1.00 24.59           C  
ATOM   4681  CD1 LEU I  96      45.502  -9.452  37.137  1.00 25.69           C  
ATOM   4682  CD2 LEU I  96      46.644  -9.078  39.309  1.00 28.79           C  
ATOM   4683  N   ASP I  97      49.682 -12.532  37.925  1.00 26.66           N  
ATOM   4684  CA  ASP I  97      50.333 -13.718  37.398  1.00 25.19           C  
ATOM   4685  C   ASP I  97      49.772 -14.253  36.084  1.00 26.50           C  
ATOM   4686  O   ASP I  97      50.163 -15.349  35.651  1.00 24.61           O  
ATOM   4687  CB  ASP I  97      50.324 -14.848  38.446  1.00 26.97           C  
ATOM   4688  CG  ASP I  97      48.940 -15.281  38.852  1.00 30.71           C  
ATOM   4689  OD1 ASP I  97      47.964 -14.633  38.395  1.00 27.45           O  
ATOM   4690  OD2 ASP I  97      48.828 -16.269  39.637  1.00 36.17           O1-
ATOM   4691  N   VAL I  98      48.887 -13.473  35.458  1.00 23.98           N  
ATOM   4692  CA  VAL I  98      48.318 -13.787  34.158  1.00 25.02           C  
ATOM   4693  C   VAL I  98      48.418 -12.560  33.233  1.00 20.02           C  
ATOM   4694  O   VAL I  98      48.471 -11.465  33.691  1.00 19.77           O  
ATOM   4695  CB  VAL I  98      46.827 -14.191  34.296  1.00 26.37           C  
ATOM   4696  CG1 VAL I  98      46.694 -15.387  35.264  1.00 27.34           C  
ATOM   4697  CG2 VAL I  98      45.995 -13.003  34.811  1.00 27.41           C  
ATOM   4698  N   PRO I  99      48.437 -12.767  31.931  1.00 19.47           N  
ATOM   4699  CA  PRO I  99      48.385 -11.604  31.067  1.00 20.35           C  
ATOM   4700  C   PRO I  99      47.130 -10.829  31.329  1.00 22.11           C  
ATOM   4701  O   PRO I  99      46.082 -11.432  31.715  1.00 22.92           O  
ATOM   4702  CB  PRO I  99      48.336 -12.225  29.660  1.00 19.95           C  
ATOM   4703  CG  PRO I  99      48.843 -13.646  29.816  1.00 20.14           C  
ATOM   4704  CD  PRO I  99      48.478 -14.038  31.184  1.00 20.43           C  
ATOM   4705  N   VAL I 100      47.206  -9.533  31.093  1.00 20.42           N  
ATOM   4706  CA AVAL I 100      46.086  -8.636  31.260  0.37 21.93           C  
ATOM   4707  CA BVAL I 100      46.083  -8.610  31.255  0.63 21.21           C  
ATOM   4708  C   VAL I 100      46.202  -7.595  30.143  1.00 22.46           C  
ATOM   4709  O   VAL I 100      47.294  -7.438  29.550  1.00 24.72           O  
ATOM   4710  CB AVAL I 100      46.158  -7.992  32.664  0.37 21.96           C  
ATOM   4711  CB BVAL I 100      46.140  -7.837  32.601  0.63 20.33           C  
ATOM   4712  CG1AVAL I 100      46.978  -6.722  32.620  0.37 22.27           C  
ATOM   4713  CG1BVAL I 100      44.974  -6.873  32.758  0.63 19.93           C  
ATOM   4714  CG2AVAL I 100      44.784  -7.703  33.227  0.37 22.10           C  
ATOM   4715  CG2BVAL I 100      46.170  -8.771  33.780  0.63 19.58           C  
ATOM   4716  N   SER I 101      45.112  -6.890  29.851  1.00 21.20           N  
ATOM   4717  CA  SER I 101      45.148  -5.864  28.828  1.00 22.24           C  
ATOM   4718  C   SER I 101      44.223  -4.710  29.116  1.00 22.55           C  
ATOM   4719  O   SER I 101      43.541  -4.684  30.149  1.00 22.39           O  
ATOM   4720  CB  SER I 101      44.809  -6.490  27.450  1.00 22.76           C  
ATOM   4721  OG  SER I 101      43.387  -6.635  27.279  1.00 22.16           O  
ATOM   4722  N   LEU I 102      44.257  -3.727  28.214  1.00 23.02           N  
ATOM   4723  CA  LEU I 102      43.429  -2.545  28.279  1.00 25.03           C  
ATOM   4724  C   LEU I 102      42.852  -2.233  26.904  1.00 24.72           C  
ATOM   4725  O   LEU I 102      43.601  -2.021  25.897  1.00 25.69           O  
ATOM   4726  CB  LEU I 102      44.233  -1.365  28.852  1.00 26.79           C  
ATOM   4727  CG  LEU I 102      43.502  -0.106  29.185  1.00 30.40           C  
ATOM   4728  CD1 LEU I 102      42.708  -0.227  30.446  1.00 30.79           C  
ATOM   4729  CD2 LEU I 102      44.506   1.028  29.350  1.00 35.01           C  
ATOM   4730  N   HIS I 103      41.510  -2.244  26.850  1.00 23.16           N  
ATOM   4731  CA  HIS I 103      40.753  -2.011  25.640  1.00 22.61           C  
ATOM   4732  C   HIS I 103      39.759  -0.923  25.947  1.00 23.60           C  
ATOM   4733  O   HIS I 103      39.119  -0.932  26.972  1.00 27.03           O  
ATOM   4734  CB  HIS I 103      40.078  -3.313  25.156  1.00 23.95           C  
ATOM   4735  CG  HIS I 103      38.773  -3.143  24.435  1.00 27.56           C  
ATOM   4736  CD2 HIS I 103      37.488  -3.190  24.883  1.00 28.60           C  
ATOM   4737  ND1 HIS I 103      38.681  -3.002  23.063  1.00 27.63           N  
ATOM   4738  CE1 HIS I 103      37.412  -2.924  22.705  1.00 27.12           C  
ATOM   4739  NE2 HIS I 103      36.670  -3.002  23.792  1.00 28.94           N  
ATOM   4740  N   VAL I 104      39.601   0.023  25.040  1.00 22.88           N  
ATOM   4741  CA  VAL I 104      38.721   1.143  25.274  1.00 22.38           C  
ATOM   4742  C   VAL I 104      37.654   1.194  24.204  1.00 19.51           C  
ATOM   4743  O   VAL I 104      37.924   0.896  23.024  1.00 21.30           O  
ATOM   4744  CB  VAL I 104      39.549   2.459  25.362  1.00 23.31           C  
ATOM   4745  CG1 VAL I 104      40.074   2.878  23.990  1.00 23.84           C  
ATOM   4746  CG2 VAL I 104      38.718   3.536  26.031  1.00 24.66           C  
ATOM   4747  N   HIS I 105      36.452   1.579  24.600  1.00 19.56           N  
ATOM   4748  CA  HIS I 105      35.350   1.858  23.653  1.00 19.44           C  
ATOM   4749  C   HIS I 105      35.436   3.304  23.223  1.00 20.13           C  
ATOM   4750  O   HIS I 105      35.918   4.159  23.964  1.00 18.86           O  
ATOM   4751  CB  HIS I 105      33.970   1.559  24.288  1.00 19.79           C  
ATOM   4752  CG  HIS I 105      33.652   0.093  24.360  1.00 19.34           C  
ATOM   4753  CD2 HIS I 105      34.308  -0.937  24.956  1.00 19.15           C  
ATOM   4754  ND1 HIS I 105      32.597  -0.475  23.663  1.00 18.61           N  
ATOM   4755  CE1 HIS I 105      32.593  -1.784  23.846  1.00 17.90           C  
ATOM   4756  NE2 HIS I 105      33.616  -2.086  24.628  1.00 20.86           N  
ATOM   4757  N   GLY I 106      34.958   3.576  22.037  1.00 17.73           N  
ATOM   4758  CA  GLY I 106      34.732   4.942  21.620  1.00 19.09           C  
ATOM   4759  C   GLY I 106      35.952   5.701  21.118  1.00 18.78           C  
ATOM   4760  O   GLY I 106      35.872   6.418  20.122  1.00 20.55           O  
ATOM   4761  N   LEU I 107      37.033   5.648  21.860  1.00 22.20           N  
ATOM   4762  CA  LEU I 107      38.209   6.474  21.521  1.00 23.57           C  
ATOM   4763  C   LEU I 107      38.946   5.960  20.258  1.00 25.12           C  
ATOM   4764  O   LEU I 107      38.771   4.794  19.794  1.00 22.37           O  
ATOM   4765  CB  LEU I 107      39.143   6.653  22.733  1.00 25.80           C  
ATOM   4766  CG  LEU I 107      38.590   7.543  23.920  1.00 27.41           C  
ATOM   4767  CD1 LEU I 107      37.270   7.145  24.600  1.00 26.43           C  
ATOM   4768  CD2 LEU I 107      39.627   7.654  25.021  1.00 28.96           C  
ATOM   4769  N   ASP I 108      39.748   6.854  19.675  1.00 24.87           N  
ATOM   4770  CA  ASP I 108      40.648   6.455  18.592  1.00 25.46           C  
ATOM   4771  C   ASP I 108      41.887   5.761  19.192  1.00 25.43           C  
ATOM   4772  O   ASP I 108      42.444   6.149  20.235  1.00 30.79           O  
ATOM   4773  CB  ASP I 108      41.074   7.648  17.741  1.00 23.38           C  
ATOM   4774  CG  ASP I 108      39.925   8.443  17.254  1.00 23.00           C  
ATOM   4775  OD1 ASP I 108      38.902   7.883  16.795  1.00 21.13           O  
ATOM   4776  OD2 ASP I 108      40.030   9.661  17.367  1.00 25.12           O1-
ATOM   4777  N   TYR I 109      42.294   4.700  18.550  1.00 24.83           N  
ATOM   4778  CA  TYR I 109      43.470   3.990  18.936  1.00 24.21           C  
ATOM   4779  C   TYR I 109      43.906   3.213  17.693  1.00 25.65           C  
ATOM   4780  O   TYR I 109      43.088   2.877  16.842  1.00 22.90           O  
ATOM   4781  CB  TYR I 109      43.278   3.089  20.195  1.00 25.26           C  
ATOM   4782  CG  TYR I 109      42.186   2.055  20.042  1.00 25.51           C  
ATOM   4783  CD1 TYR I 109      40.862   2.361  20.409  1.00 24.84           C  
ATOM   4784  CD2 TYR I 109      42.453   0.771  19.569  1.00 24.17           C  
ATOM   4785  CE1 TYR I 109      39.839   1.443  20.222  1.00 22.67           C  
ATOM   4786  CE2 TYR I 109      41.426  -0.144  19.435  1.00 22.20           C  
ATOM   4787  CZ  TYR I 109      40.139   0.208  19.765  1.00 24.24           C  
ATOM   4788  OH  TYR I 109      39.125  -0.682  19.605  1.00 23.90           O  
ATOM   4789  N   GLU I 110      45.215   3.057  17.529  1.00 27.18           N  
ATOM   4790  CA  GLU I 110      45.750   2.187  16.486  1.00 28.62           C  
ATOM   4791  C   GLU I 110      45.681   0.774  16.958  1.00 27.03           C  
ATOM   4792  O   GLU I 110      45.486   0.500  18.124  1.00 26.02           O  
ATOM   4793  CB  GLU I 110      47.184   2.563  16.118  1.00 30.85           C  
ATOM   4794  CG  GLU I 110      47.167   3.779  15.221  1.00 34.70           C  
ATOM   4795  CD  GLU I 110      48.549   4.301  14.877  1.00 41.31           C  
ATOM   4796  OE1 GLU I 110      48.608   5.183  14.011  1.00 53.18           O  
ATOM   4797  OE2 GLU I 110      49.552   3.855  15.445  1.00 38.19           O1-
ATOM   4798  N   ILE I 111      45.855  -0.119  16.010  1.00 27.47           N  
ATOM   4799  CA  ILE I 111      45.645  -1.526  16.232  1.00 27.81           C  
ATOM   4800  C   ILE I 111      46.614  -2.038  17.288  1.00 30.63           C  
ATOM   4801  O   ILE I 111      46.331  -3.035  17.934  1.00 35.01           O  
ATOM   4802  CB  ILE I 111      45.793  -2.309  14.897  1.00 28.71           C  
ATOM   4803  CG1 ILE I 111      45.119  -3.652  14.981  1.00 32.58           C  
ATOM   4804  CG2 ILE I 111      47.282  -2.556  14.560  1.00 28.40           C  
ATOM   4805  CD1 ILE I 111      43.620  -3.598  14.867  1.00 33.41           C  
ATOM   4806  N   SER I 112      47.758  -1.368  17.465  1.00 30.77           N  
ATOM   4807  CA  SER I 112      48.738  -1.757  18.447  1.00 29.60           C  
ATOM   4808  C   SER I 112      48.336  -1.407  19.865  1.00 31.43           C  
ATOM   4809  O   SER I 112      48.988  -1.876  20.807  1.00 29.50           O  
ATOM   4810  CB  SER I 112      50.080  -1.124  18.106  1.00 32.23           C  
ATOM   4811  OG  SER I 112      49.970   0.288  17.904  1.00 31.70           O  
ATOM   4812  N   SER I 113      47.256  -0.613  20.024  1.00 28.76           N  
ATOM   4813  CA  SER I 113      46.677  -0.329  21.336  1.00 29.19           C  
ATOM   4814  C   SER I 113      45.276  -0.962  21.517  1.00 27.62           C  
ATOM   4815  O   SER I 113      44.451  -0.537  22.281  1.00 25.41           O  
ATOM   4816  CB  SER I 113      46.635   1.171  21.592  1.00 28.05           C  
ATOM   4817  OG  SER I 113      47.859   1.605  22.131  1.00 27.81           O  
ATOM   4818  N   ASP I 114      45.102  -2.074  20.848  1.00 28.81           N  
ATOM   4819  CA  ASP I 114      43.842  -2.708  20.690  1.00 28.27           C  
ATOM   4820  C   ASP I 114      43.435  -3.367  22.022  1.00 31.00           C  
ATOM   4821  O   ASP I 114      42.250  -3.607  22.310  1.00 30.61           O  
ATOM   4822  CB  ASP I 114      44.118  -3.814  19.666  1.00 33.19           C  
ATOM   4823  CG  ASP I 114      42.944  -4.260  19.011  1.00 30.58           C  
ATOM   4824  OD1 ASP I 114      41.898  -3.595  19.194  1.00 37.64           O  
ATOM   4825  OD2 ASP I 114      43.052  -5.259  18.314  1.00 27.01           O1-
ATOM   4826  N   GLY I 115      44.452  -3.794  22.765  1.00 26.93           N  
ATOM   4827  CA  GLY I 115      44.235  -4.566  23.968  1.00 28.12           C  
ATOM   4828  C   GLY I 115      43.821  -6.015  23.813  1.00 26.12           C  
ATOM   4829  O   GLY I 115      43.363  -6.620  24.781  1.00 24.19           O  
ATOM   4830  N   THR I 116      44.002  -6.558  22.610  1.00 26.07           N  
ATOM   4831  CA  THR I 116      43.688  -7.942  22.310  1.00 25.23           C  
ATOM   4832  C   THR I 116      44.950  -8.788  22.185  1.00 24.22           C  
ATOM   4833  O   THR I 116      46.007  -8.335  21.700  1.00 21.96           O  
ATOM   4834  CB  THR I 116      42.885  -8.097  21.013  1.00 26.97           C  
ATOM   4835  CG2 THR I 116      41.554  -7.254  21.063  1.00 26.54           C  
ATOM   4836  OG1 THR I 116      43.682  -7.748  19.868  1.00 26.17           O  
ATOM   4837  N   LYS I 117      44.853 -10.021  22.635  1.00 25.37           N  
ATOM   4838  CA  LYS I 117      45.900 -11.027  22.373  1.00 28.03           C  
ATOM   4839  C   LYS I 117      46.145 -11.230  20.867  1.00 30.51           C  
ATOM   4840  O   LYS I 117      47.287 -11.426  20.435  1.00 29.00           O  
ATOM   4841  CB  LYS I 117      45.518 -12.341  23.059  1.00 30.82           C  
ATOM   4842  CG  LYS I 117      46.615 -13.360  23.086  1.00 32.66           C  
ATOM   4843  CD  LYS I 117      46.215 -14.546  23.966  1.00 39.09           C  
ATOM   4844  CE  LYS I 117      46.545 -14.267  25.433  1.00 38.90           C  
ATOM   4845  NZ  LYS I 117      46.152 -15.413  26.276  1.00 47.96           N1+
ATOM   4846  N   GLN I 118      45.094 -11.130  20.065  1.00 29.18           N  
ATOM   4847  CA  GLN I 118      45.212 -11.399  18.641  1.00 36.56           C  
ATOM   4848  C   GLN I 118      46.165 -10.443  17.938  1.00 36.02           C  
ATOM   4849  O   GLN I 118      46.934 -10.881  17.091  1.00 34.46           O  
ATOM   4850  CB  GLN I 118      43.859 -11.385  17.947  1.00 38.76           C  
ATOM   4851  CG  GLN I 118      43.044 -12.618  18.246  1.00 41.49           C  
ATOM   4852  CD  GLN I 118      42.192 -12.521  19.505  1.00 43.12           C  
ATOM   4853  NE2 GLN I 118      41.154 -13.324  19.521  1.00 47.59           N  
ATOM   4854  OE1 GLN I 118      42.428 -11.716  20.441  1.00 39.89           O  
ATOM   4855  N   ASN I 119      46.144  -9.162  18.318  1.00 31.36           N  
ATOM   4856  CA  ASN I 119      47.071  -8.185  17.754  1.00 30.77           C  
ATOM   4857  C   ASN I 119      48.245  -7.902  18.694  1.00 32.21           C  
ATOM   4858  O   ASN I 119      48.822  -6.844  18.682  1.00 29.33           O  
ATOM   4859  CB  ASN I 119      46.315  -6.906  17.392  1.00 33.32           C  
ATOM   4860  CG  ASN I 119      45.532  -7.052  16.100  1.00 35.38           C  
ATOM   4861  ND2 ASN I 119      44.222  -6.752  16.136  1.00 35.19           N  
ATOM   4862  OD1 ASN I 119      46.093  -7.462  15.074  1.00 38.31           O  
ATOM   4863  N   LYS I 120      48.552  -8.868  19.558  1.00 32.82           N  
ATOM   4864  CA  LYS I 120      49.619  -8.751  20.503  1.00 34.15           C  
ATOM   4865  C   LYS I 120      49.685  -7.442  21.279  1.00 29.83           C  
ATOM   4866  O   LYS I 120      50.767  -6.881  21.349  1.00 28.18           O  
ATOM   4867  CB  LYS I 120      50.962  -8.945  19.742  1.00 39.07           C  
ATOM   4868  CG  LYS I 120      51.190 -10.348  19.209  1.00 43.04           C  
ATOM   4869  CD  LYS I 120      52.586 -10.490  18.577  1.00 51.68           C  
ATOM   4870  CE  LYS I 120      53.764 -10.291  19.560  1.00 56.15           C  
ATOM   4871  NZ  LYS I 120      53.786 -11.210  20.747  1.00 57.49           N1+
ATOM   4872  N   SER I 121      48.581  -6.930  21.845  1.00 28.47           N  
ATOM   4873  CA  SER I 121      48.635  -5.720  22.714  1.00 30.88           C  
ATOM   4874  C   SER I 121      48.182  -6.046  24.103  1.00 26.61           C  
ATOM   4875  O   SER I 121      47.601  -5.215  24.803  1.00 28.92           O  
ATOM   4876  CB  SER I 121      47.864  -4.499  22.180  1.00 34.77           C  
ATOM   4877  OG  SER I 121      46.624  -4.865  21.703  1.00 42.66           O  
ATOM   4878  N   HIS I 122      48.454  -7.279  24.493  1.00 25.20           N  
ATOM   4879  CA  HIS I 122      48.255  -7.726  25.888  1.00 26.54           C  
ATOM   4880  C   HIS I 122      49.564  -7.552  26.630  1.00 26.92           C  
ATOM   4881  O   HIS I 122      50.598  -7.378  25.994  1.00 23.81           O  
ATOM   4882  CB  HIS I 122      47.705  -9.135  25.967  1.00 25.41           C  
ATOM   4883  CG  HIS I 122      48.560 -10.191  25.346  1.00 28.70           C  
ATOM   4884  CD2 HIS I 122      48.968 -11.390  25.830  1.00 32.09           C  
ATOM   4885  ND1 HIS I 122      49.041 -10.123  24.062  1.00 29.05           N  
ATOM   4886  CE1 HIS I 122      49.724 -11.210  23.787  1.00 28.89           C  
ATOM   4887  NE2 HIS I 122      49.712 -11.991  24.847  1.00 30.55           N  
ATOM   4888  N   VAL I 123      49.499  -7.500  27.958  1.00 26.51           N  
ATOM   4889  CA  VAL I 123      50.688  -7.281  28.763  1.00 28.29           C  
ATOM   4890  C   VAL I 123      50.947  -8.533  29.596  1.00 28.73           C  
ATOM   4891  O   VAL I 123      50.120  -8.892  30.414  1.00 26.47           O  
ATOM   4892  CB  VAL I 123      50.519  -6.083  29.657  1.00 28.39           C  
ATOM   4893  CG1 VAL I 123      51.713  -5.913  30.591  1.00 28.10           C  
ATOM   4894  CG2 VAL I 123      50.252  -4.873  28.803  1.00 30.25           C  
ATOM   4895  N   GLU I 124      52.124  -9.153  29.393  1.00 26.35           N  
ATOM   4896  CA  GLU I 124      52.594 -10.296  30.149  1.00 25.45           C  
ATOM   4897  C   GLU I 124      52.609 -10.086  31.659  1.00 23.66           C  
ATOM   4898  O   GLU I 124      52.640  -8.984  32.121  1.00 21.58           O  
ATOM   4899  CB  GLU I 124      54.017 -10.690  29.666  1.00 29.05           C  
ATOM   4900  CG  GLU I 124      55.159  -9.706  30.025  1.00 29.55           C  
ATOM   4901  CD  GLU I 124      55.371  -8.534  29.057  0.21 29.88           C  
ATOM   4902  OE1 GLU I 124      54.505  -8.156  28.186  0.73 30.22           O  
ATOM   4903  OE2 GLU I 124      56.474  -7.967  29.200  0.69 29.19           O1-
ATOM   4904  N   PRO I 125      52.546 -11.174  32.450  1.00 25.16           N  
ATOM   4905  CA  PRO I 125      52.603 -10.973  33.896  1.00 28.79           C  
ATOM   4906  C   PRO I 125      53.889 -10.234  34.285  1.00 29.79           C  
ATOM   4907  O   PRO I 125      54.961 -10.554  33.747  1.00 23.28           O  
ATOM   4908  CB  PRO I 125      52.592 -12.402  34.455  1.00 29.53           C  
ATOM   4909  CG  PRO I 125      51.957 -13.224  33.392  1.00 27.63           C  
ATOM   4910  CD  PRO I 125      52.314 -12.569  32.089  1.00 27.54           C  
ATOM   4911  N   GLY I 126      53.734  -9.179  35.076  1.00 30.91           N  
ATOM   4912  CA  GLY I 126      54.842  -8.307  35.445  1.00 33.44           C  
ATOM   4913  C   GLY I 126      55.291  -7.221  34.456  1.00 35.96           C  
ATOM   4914  O   GLY I 126      56.103  -6.383  34.817  1.00 36.95           O  
ATOM   4915  N   GLY I 127      54.797  -7.223  33.217  1.00 30.15           N  
ATOM   4916  CA  GLY I 127      55.311  -6.353  32.190  1.00 27.86           C  
ATOM   4917  C   GLY I 127      54.651  -5.001  32.178  1.00 28.87           C  
ATOM   4918  O   GLY I 127      53.752  -4.680  33.017  1.00 27.33           O  
ATOM   4919  N  ATHR I 128      55.046  -4.211  31.179  0.35 28.84           N  
ATOM   4920  N  BTHR I 128      55.126  -4.150  31.275  0.65 30.85           N  
ATOM   4921  CA ATHR I 128      54.646  -2.822  31.060  0.35 28.48           C  
ATOM   4922  CA BTHR I 128      54.483  -2.877  31.034  0.65 31.18           C  
ATOM   4923  C  ATHR I 128      54.466  -2.427  29.605  0.35 28.41           C  
ATOM   4924  C  BTHR I 128      54.271  -2.681  29.575  0.65 29.61           C  
ATOM   4925  O  ATHR I 128      55.334  -2.682  28.774  0.35 29.38           O  
ATOM   4926  O  BTHR I 128      54.885  -3.360  28.718  0.65 29.10           O  
ATOM   4927  CB ATHR I 128      55.707  -1.897  31.686  0.35 28.00           C  
ATOM   4928  CB BTHR I 128      55.285  -1.661  31.540  0.65 32.64           C  
ATOM   4929  CG2ATHR I 128      55.374  -0.443  31.437  0.35 27.43           C  
ATOM   4930  CG2BTHR I 128      55.559  -1.780  33.005  0.65 32.89           C  
ATOM   4931  OG1ATHR I 128      55.765  -2.133  33.094  0.35 27.43           O  
ATOM   4932  OG1BTHR I 128      56.511  -1.574  30.812  0.65 35.53           O  
ATOM   4933  N   ARG I 129      53.359  -1.763  29.299  1.00 27.16           N  
ATOM   4934  CA  ARG I 129      53.109  -1.320  27.958  1.00 27.47           C  
ATOM   4935  C   ARG I 129      52.464   0.007  28.022  1.00 28.30           C  
ATOM   4936  O   ARG I 129      51.700   0.289  28.980  1.00 28.10           O  
ATOM   4937  CB  ARG I 129      52.183  -2.287  27.255  1.00 28.47           C
[truncated: 118,854 more chars]
