# Supplementary material for: Hydrophobic tuning with non-canonical amino acids in a copper metalloenzyme
Source: Nat Chem. 2026 Apr 13;18(7):1269–77. doi: 10.1038/s41557-026-02116-7 (PMC13323077; doi:10.1038/s41557-026-02116-7)
Supplement: Supplementary file 4 — Code related to logP prediction, PDB analysis and redox deconvolution. [file 41557_2026_2116_MOESM4_ESM.zip › Code_lite/PDB_analysis_lite/inputs/starting_pdbs/9bd5.pdb]

CRYST1   94.800   94.800  271.658  90.00  90.00 120.00 P 65          1
ATOM      1  N   LYS A   2       8.363  -9.317  52.269  1.00 61.67           N  
ATOM      2  CA  LYS A   2       9.755  -9.656  51.997  1.00 54.00           C  
ATOM      3  C   LYS A   2      10.472  -8.501  51.298  1.00 53.88           C  
ATOM      4  O   LYS A   2       9.860  -7.763  50.521  1.00 46.40           O  
ATOM      5  CB  LYS A   2       9.835 -10.934  51.152  1.00 53.89           C  
ATOM      6  CG  LYS A   2      11.249 -11.343  50.767  1.00 57.03           C  
ATOM      7  CD  LYS A   2      11.369 -12.845  50.576  1.00 53.13           C  
ATOM      8  CE  LYS A   2      12.764 -13.225  50.106  1.00 46.46           C  
ATOM      9  NZ  LYS A   2      13.054 -12.678  48.749  1.00 30.98           N1+
ATOM     10  N   LEU A   3      11.765  -8.352  51.603  1.00 41.01           N  
ATOM     11  CA  LEU A   3      12.634  -7.324  51.035  1.00 32.37           C  
ATOM     12  C   LEU A   3      12.200  -5.925  51.453  1.00 31.26           C  
ATOM     13  O   LEU A   3      11.214  -5.389  50.937  1.00 31.69           O  
ATOM     14  CB  LEU A   3      12.685  -7.431  49.507  1.00 28.89           C  
ATOM     15  CG  LEU A   3      13.330  -8.695  48.937  1.00 34.79           C  
ATOM     16  CD1 LEU A   3      13.456  -8.600  47.425  1.00 20.51           C  
ATOM     17  CD2 LEU A   3      14.688  -8.942  49.578  1.00 29.61           C  
ATOM     18  N   GLU A   4      12.940  -5.326  52.384  1.00 27.65           N  
ATOM     19  CA  GLU A   4      12.612  -3.993  52.870  1.00 27.42           C  
ATOM     20  C   GLU A   4      12.811  -2.963  51.765  1.00 31.61           C  
ATOM     21  O   GLU A   4      13.853  -2.940  51.102  1.00 27.57           O  
ATOM     22  CB  GLU A   4      13.474  -3.645  54.082  1.00 33.40           C  
ATOM     23  CG  GLU A   4      13.145  -2.307  54.720  1.00 31.88           C  
ATOM     24  CD  GLU A   4      14.030  -2.000  55.911  1.00 42.41           C  
ATOM     25  OE1 GLU A   4      15.038  -2.712  56.103  1.00 34.35           O  
ATOM     26  OE2 GLU A   4      13.716  -1.048  56.657  1.00 49.14           O1-
ATOM     27  N   LYS A   5      11.812  -2.108  51.572  1.00 25.70           N  
ATOM     28  CA  LYS A   5      11.853  -1.129  50.499  1.00 22.06           C  
ATOM     29  C   LYS A   5      12.768   0.037  50.850  1.00 24.81           C  
ATOM     30  O   LYS A   5      12.918   0.413  52.017  1.00 28.59           O  
ATOM     31  CB  LYS A   5      10.449  -0.600  50.195  1.00 20.13           C  
ATOM     32  CG  LYS A   5       9.476  -1.649  49.682  1.00 20.95           C  
ATOM     33  CD  LYS A   5       8.136  -1.024  49.315  1.00 23.26           C  
ATOM     34  CE  LYS A   5       7.369  -0.563  50.546  1.00 21.52           C  
ATOM     35  NZ  LYS A   5       6.939  -1.712  51.390  1.00 21.57           N1+
ATOM     36  N   PHE A   6      13.395   0.599  49.812  1.00 22.31           N  
ATOM     37  CA  PHE A   6      14.061   1.902  49.880  1.00 22.08           C  
ATOM     38  C   PHE A   6      15.291   1.862  50.791  1.00 24.25           C  
ATOM     39  O   PHE A   6      15.489   2.734  51.638  1.00 25.20           O  
ATOM     40  CB  PHE A   6      13.077   2.990  50.320  1.00 19.75           C  
ATOM     41  CG  PHE A   6      11.733   2.893  49.649  1.00 21.53           C  
ATOM     42  CD1 PHE A   6      11.635   2.643  48.288  1.00 21.32           C  
ATOM     43  CD2 PHE A   6      10.567   3.031  50.384  1.00 24.22           C  
ATOM     44  CE1 PHE A   6      10.402   2.546  47.673  1.00 18.52           C  
ATOM     45  CE2 PHE A   6       9.329   2.935  49.772  1.00 22.91           C  
ATOM     46  CZ  PHE A   6       9.247   2.692  48.416  1.00 20.56           C  
ATOM     47  N   VAL A   7      16.124   0.843  50.600  1.00 19.20           N  
ATOM     48  CA  VAL A   7      17.380   0.738  51.330  1.00 18.58           C  
ATOM     49  C   VAL A   7      18.603   0.802  50.427  1.00 20.70           C  
ATOM     50  O   VAL A   7      19.704   1.087  50.925  1.00 20.50           O  
ATOM     51  CB  VAL A   7      17.422  -0.543  52.190  1.00 17.55           C  
ATOM     52  CG1 VAL A   7      16.398  -0.457  53.312  1.00 21.15           C  
ATOM     53  CG2 VAL A   7      17.175  -1.769  51.328  1.00 23.94           C  
ATOM     54  N   ASP A   8      18.468   0.553  49.128  1.00 23.17           N  
ATOM     55  CA  ASP A   8      19.571   0.676  48.187  1.00 20.54           C  
ATOM     56  C   ASP A   8      19.431   1.962  47.383  1.00 20.96           C  
ATOM     57  O   ASP A   8      18.323   2.402  47.072  1.00 25.74           O  
ATOM     58  CB  ASP A   8      19.621  -0.522  47.237  1.00 19.23           C  
ATOM     59  CG  ASP A   8      19.797  -1.838  47.963  1.00 22.54           C  
ATOM     60  OD1 ASP A   8      18.805  -2.349  48.524  1.00 22.59           O  
ATOM     61  OD2 ASP A   8      20.928  -2.367  47.968  1.00 28.25           O1-
ATOM     62  N   LYS A   9      20.568   2.561  47.044  1.00 19.68           N  
ATOM     63  CA  LYS A   9      20.559   3.790  46.266  1.00 19.13           C  
ATOM     64  C   LYS A   9      20.380   3.485  44.784  1.00 21.05           C  
ATOM     65  O   LYS A   9      20.825   2.449  44.281  1.00 18.93           O  
ATOM     66  CB  LYS A   9      21.845   4.585  46.495  1.00 22.17           C  
ATOM     67  CG  LYS A   9      22.090   4.915  47.957  1.00 32.18           C  
ATOM     68  CD  LYS A   9      22.976   6.137  48.146  1.00 38.33           C  
ATOM     69  CE  LYS A   9      24.425   5.842  47.810  1.00 44.32           C  
ATOM     70  NZ  LYS A   9      25.346   6.803  48.482  1.00 46.66           N1+
ATOM     71  N   LEU A  10      19.716   4.399  44.090  1.00 21.11           N  
ATOM     72  CA  LEU A  10      19.397   4.210  42.678  1.00 16.78           C  
ATOM     73  C   LEU A  10      20.667   4.186  41.839  1.00 16.41           C  
ATOM     74  O   LEU A  10      21.387   5.192  41.793  1.00 22.56           O  
ATOM     75  CB  LEU A  10      18.472   5.322  42.194  1.00 16.38           C  
ATOM     76  CG  LEU A  10      18.128   5.277  40.705  1.00 19.88           C  
ATOM     77  CD1 LEU A  10      17.360   4.005  40.379  1.00 18.73           C  
ATOM     78  CD2 LEU A  10      17.342   6.508  40.290  1.00 18.49           C  
ATOM     79  N   PRO A  11      20.980   3.082  41.164  1.00 16.49           N  
ATOM     80  CA  PRO A  11      22.180   3.051  40.323  1.00 15.32           C  
ATOM     81  C   PRO A  11      21.955   3.786  39.012  1.00 20.03           C  
ATOM     82  O   PRO A  11      20.860   3.771  38.445  1.00 18.67           O  
ATOM     83  CB  PRO A  11      22.409   1.550  40.078  1.00 11.14           C  
ATOM     84  CG  PRO A  11      21.430   0.829  40.984  1.00 13.77           C  
ATOM     85  CD  PRO A  11      20.300   1.780  41.192  1.00 16.41           C  
ATOM     86  N   ILE A  12      23.003   4.442  38.538  1.00 17.92           N  
ATOM     87  CA  ILE A  12      23.015   5.076  37.225  1.00 16.89           C  
ATOM     88  C   ILE A  12      23.951   4.268  36.333  1.00 18.48           C  
ATOM     89  O   ILE A  12      25.147   4.169  36.637  1.00 18.45           O  
ATOM     90  CB  ILE A  12      23.457   6.546  37.303  1.00 26.65           C  
ATOM     91  CG1 ILE A  12      22.572   7.321  38.281  1.00 20.76           C  
ATOM     92  CG2 ILE A  12      23.415   7.186  35.920  1.00 17.74           C  
ATOM     93  CD1 ILE A  12      21.111   7.359  37.889  1.00 13.81           C  
ATOM     94  N   PRO A  13      23.460   3.660  35.256  1.00 25.59           N  
ATOM     95  CA  PRO A  13      24.353   2.907  34.364  1.00 18.70           C  
ATOM     96  C   PRO A  13      25.415   3.815  33.761  1.00 20.08           C  
ATOM     97  O   PRO A  13      25.119   4.918  33.294  1.00 24.00           O  
ATOM     98  CB  PRO A  13      23.403   2.355  33.295  1.00 17.52           C  
ATOM     99  CG  PRO A  13      22.048   2.372  33.936  1.00 20.61           C  
ATOM    100  CD  PRO A  13      22.049   3.561  34.846  1.00 18.39           C  
ATOM    101  N   LYS A  14      26.661   3.350  33.788  1.00 21.62           N  
ATOM    102  CA  LYS A  14      27.754   4.131  33.226  1.00 19.49           C  
ATOM    103  C   LYS A  14      27.598   4.267  31.718  1.00 16.92           C  
ATOM    104  O   LYS A  14      27.098   3.370  31.034  1.00 18.02           O  
ATOM    105  CB  LYS A  14      29.104   3.489  33.547  1.00 19.97           C  
ATOM    106  CG  LYS A  14      29.550   3.640  34.996  1.00 25.15           C  
ATOM    107  CD  LYS A  14      30.853   2.894  35.249  1.00 26.26           C  
ATOM    108  CE  LYS A  14      30.882   1.586  34.469  1.00 45.46           C  
ATOM    109  NZ  LYS A  14      31.823   0.576  35.040  1.00 43.92           N1+
ATOM    110  N   VAL A  15      28.035   5.415  31.202  1.00 19.29           N  
ATOM    111  CA  VAL A  15      28.008   5.646  29.765  1.00 16.69           C  
ATOM    112  C   VAL A  15      29.115   4.835  29.108  1.00 19.44           C  
ATOM    113  O   VAL A  15      30.285   4.913  29.505  1.00 19.38           O  
ATOM    114  CB  VAL A  15      28.148   7.142  29.458  1.00 15.18           C  
ATOM    115  CG1 VAL A  15      28.237   7.366  27.958  1.00 16.72           C  
ATOM    116  CG2 VAL A  15      26.977   7.911  30.050  1.00 17.41           C  
ATOM    117  N   LEU A  16      28.749   4.046  28.103  1.00 17.13           N  
ATOM    118  CA  LEU A  16      29.708   3.163  27.453  1.00 17.75           C  
ATOM    119  C   LEU A  16      30.730   3.962  26.658  1.00 15.67           C  
ATOM    120  O   LEU A  16      30.394   4.935  25.977  1.00 18.47           O  
ATOM    121  CB  LEU A  16      28.985   2.184  26.531  1.00 24.30           C  
ATOM    122  CG  LEU A  16      29.867   1.123  25.873  1.00 21.12           C  
ATOM    123  CD1 LEU A  16      30.545   0.266  26.929  1.00 17.52           C  
ATOM    124  CD2 LEU A  16      29.052   0.264  24.928  1.00 21.04           C  
ATOM    125  N   LYS A  17      31.988   3.544  26.746  1.00 23.01           N  
ATOM    126  CA  LYS A  17      33.063   4.165  25.989  1.00 22.53           C  
ATOM    127  C   LYS A  17      33.411   3.321  24.771  1.00 22.22           C  
ATOM    128  O   LYS A  17      33.511   2.093  24.874  1.00 26.89           O  
ATOM    129  CB  LYS A  17      34.309   4.340  26.859  1.00 18.90           C  
ATOM    130  CG  LYS A  17      34.205   5.480  27.854  1.00 26.26           C  
ATOM    131  CD  LYS A  17      35.485   5.641  28.654  1.00 28.15           C  
ATOM    132  CE  LYS A  17      35.539   6.999  29.334  1.00 29.79           C  
ATOM    133  NZ  LYS A  17      35.557   8.108  28.338  1.00 37.02           N1+
ATOM    134  N   PRO A  18      33.585   3.945  23.611  1.00 20.74           N  
ATOM    135  CA  PRO A  18      33.885   3.183  22.397  1.00 21.00           C  
ATOM    136  C   PRO A  18      35.335   2.721  22.358  1.00 22.31           C  
ATOM    137  O   PRO A  18      36.220   3.289  23.000  1.00 23.23           O  
ATOM    138  CB  PRO A  18      33.599   4.185  21.274  1.00 20.36           C  
ATOM    139  CG  PRO A  18      33.870   5.512  21.899  1.00 21.17           C  
ATOM    140  CD  PRO A  18      33.453   5.388  23.344  1.00 19.00           C  
ATOM    141  N   HIS A  19      35.562   1.657  21.584  1.00 19.17           N  
ATOM    142  CA  HIS A  19      36.925   1.177  21.383  1.00 19.66           C  
ATOM    143  C   HIS A  19      37.707   2.109  20.466  1.00 19.86           C  
ATOM    144  O   HIS A  19      38.907   2.325  20.668  1.00 26.22           O  
ATOM    145  CB  HIS A  19      36.909  -0.245  20.819  1.00 20.21           C  
ATOM    146  CG  HIS A  19      36.543  -1.293  21.825  1.00 21.99           C  
ATOM    147  CD2 HIS A  19      36.747  -2.631  21.832  1.00 19.76           C  
ATOM    148  ND1 HIS A  19      35.885  -0.999  23.000  1.00 23.49           N  
ATOM    149  CE1 HIS A  19      35.697  -2.113  23.687  1.00 18.60           C  
ATOM    150  NE2 HIS A  19      36.211  -3.117  23.000  1.00 22.42           N  
ATOM    151  N   SER A  20      37.045   2.673  19.458  1.00 17.77           N  
ATOM    152  CA  SER A  20      37.690   3.584  18.524  1.00 17.59           C  
ATOM    153  C   SER A  20      36.658   4.578  18.012  1.00 23.51           C  
ATOM    154  O   SER A  20      35.509   4.213  17.752  1.00 24.24           O  
ATOM    155  CB  SER A  20      38.327   2.826  17.353  1.00 24.55           C  
ATOM    156  OG  SER A  20      39.034   3.710  16.498  1.00 31.73           O  
ATOM    157  N   LYS A  21      37.079   5.833  17.866  1.00 28.62           N  
ATOM    158  CA  LYS A  21      36.194   6.909  17.436  1.00 23.92           C  
ATOM    159  C   LYS A  21      36.931   7.771  16.425  1.00 24.96           C  
ATOM    160  O   LYS A  21      37.971   8.353  16.746  1.00 28.66           O  
ATOM    161  CB  LYS A  21      35.734   7.755  18.628  1.00 23.39           C  
ATOM    162  CG  LYS A  21      34.561   8.684  18.337  1.00 19.06           C  
ATOM    163  CD  LYS A  21      34.269   9.575  19.537  1.00 22.64           C  
ATOM    164  CE  LYS A  21      32.851  10.126  19.505  1.00 18.23           C  
ATOM    165  NZ  LYS A  21      32.583  10.954  18.298  1.00 24.64           N1+
ATOM    166  N   SER A  22      36.397   7.852  15.210  1.00 31.89           N  
ATOM    167  CA  SER A  22      36.952   8.684  14.154  1.00 38.42           C  
ATOM    168  C   SER A  22      35.841   9.551  13.577  1.00 37.28           C  
ATOM    169  O   SER A  22      34.678   9.461  13.982  1.00 43.80           O  
ATOM    170  CB  SER A  22      37.603   7.834  13.055  1.00 37.30           C  
ATOM    171  OG  SER A  22      36.623   7.145  12.297  1.00 39.00           O  
ATOM    172  N   LYS A  23      36.205  10.408  12.620  1.00 43.70           N  
ATOM    173  CA  LYS A  23      35.191  11.174  11.904  1.00 42.99           C  
ATOM    174  C   LYS A  23      34.372  10.295  10.971  1.00 44.92           C  
ATOM    175  O   LYS A  23      33.232  10.647  10.651  1.00 40.04           O  
ATOM    176  CB  LYS A  23      35.844  12.320  11.129  1.00 43.14           C  
ATOM    177  CG  LYS A  23      36.010  13.586  11.953  1.00 52.27           C  
ATOM    178  CD  LYS A  23      36.967  14.571  11.303  1.00 62.60           C  
ATOM    179  CE  LYS A  23      38.410  14.109  11.439  1.00 58.66           C  
ATOM    180  NZ  LYS A  23      38.744  13.721  12.843  1.00 37.54           N1+
ATOM    181  N   GLU A  24      34.921   9.159  10.538  1.00 49.17           N  
ATOM    182  CA  GLU A  24      34.141   8.208   9.753  1.00 47.23           C  
ATOM    183  C   GLU A  24      33.120   7.487  10.623  1.00 50.09           C  
ATOM    184  O   GLU A  24      31.921   7.481  10.319  1.00 44.93           O  
ATOM    185  CB  GLU A  24      35.068   7.192   9.085  1.00 48.47           C  
ATOM    186  CG  GLU A  24      36.039   7.767   8.074  1.00 59.12           C  
ATOM    187  CD  GLU A  24      37.232   6.859   7.847  1.00 70.21           C  
ATOM    188  OE1 GLU A  24      37.669   6.200   8.815  1.00 62.67           O  
ATOM    189  OE2 GLU A  24      37.731   6.799   6.704  1.00 65.67           O1-
ATOM    190  N   MET A  25      33.578   6.880  11.717  1.00 44.54           N  
ATOM    191  CA  MET A  25      32.765   5.917  12.443  1.00 35.63           C  
ATOM    192  C   MET A  25      33.128   5.943  13.920  1.00 29.24           C  
ATOM    193  O   MET A  25      34.246   6.306  14.295  1.00 27.55           O  
ATOM    194  CB  MET A  25      32.966   4.510  11.866  1.00 32.00           C  
ATOM    195  CG  MET A  25      31.877   3.510  12.192  1.00 35.76           C  
ATOM    196  SD  MET A  25      32.200   1.936  11.374  1.00 64.22           S  
ATOM    197  CE  MET A  25      33.771   1.492  12.115  1.00 28.05           C  
ATOM    198  N   THR A  26      32.165   5.555  14.755  1.00 26.98           N  
ATOM    199  CA  THR A  26      32.376   5.346  16.185  1.00 21.27           C  
ATOM    200  C   THR A  26      32.093   3.877  16.472  1.00 25.23           C  
ATOM    201  O   THR A  26      30.947   3.428  16.357  1.00 22.40           O  
ATOM    202  CB  THR A  26      31.481   6.257  17.025  1.00 19.47           C  
ATOM    203  CG2 THR A  26      31.748   6.046  18.507  1.00 20.08           C  
ATOM    204  OG1 THR A  26      31.744   7.626  16.695  1.00 20.35           O  
ATOM    205  N   TYR A  27      33.132   3.131  16.837  1.00 19.41           N  
ATOM    206  CA  TYR A  27      33.061   1.679  16.925  1.00 17.57           C  
ATOM    207  C   TYR A  27      32.988   1.232  18.380  1.00 18.55           C  
ATOM    208  O   TYR A  27      33.827   1.622  19.199  1.00 17.49           O  
ATOM    209  CB  TYR A  27      34.268   1.045  16.235  1.00 20.01           C  
ATOM    210  CG  TYR A  27      34.308  -0.462  16.322  1.00 21.73           C  
ATOM    211  CD1 TYR A  27      33.413  -1.242  15.602  1.00 21.12           C  
ATOM    212  CD2 TYR A  27      35.247  -1.103  17.118  1.00 21.14           C  
ATOM    213  CE1 TYR A  27      33.449  -2.623  15.678  1.00 19.68           C  
ATOM    214  CE2 TYR A  27      35.292  -2.480  17.198  1.00 18.50           C  
ATOM    215  CZ  TYR A  27      34.390  -3.235  16.477  1.00 20.09           C  
ATOM    216  OH  TYR A  27      34.432  -4.607  16.556  1.00 22.12           O  
ATOM    217  N   TYR A  28      31.989   0.407  18.689  1.00 19.69           N  
ATOM    218  CA  TYR A  28      31.790  -0.156  20.014  1.00 16.70           C  
ATOM    219  C   TYR A  28      31.911  -1.675  19.963  1.00 18.14           C  
ATOM    220  O   TYR A  28      31.715  -2.302  18.917  1.00 19.07           O  
ATOM    221  CB  TYR A  28      30.414   0.212  20.587  1.00 15.53           C  
ATOM    222  CG  TYR A  28      30.231   1.666  20.958  1.00 15.83           C  
ATOM    223  CD1 TYR A  28      29.748   2.585  20.034  1.00 16.55           C  
ATOM    224  CD2 TYR A  28      30.514   2.114  22.241  1.00 15.93           C  
ATOM    225  CE1 TYR A  28      29.567   3.912  20.377  1.00 19.79           C  
ATOM    226  CE2 TYR A  28      30.338   3.439  22.592  1.00 17.63           C  
ATOM    227  CZ  TYR A  28      29.865   4.333  21.656  1.00 19.67           C  
ATOM    228  OH  TYR A  28      29.689   5.654  22.004  1.00 16.06           O  
ATOM    229  N   GLU A  29      32.228  -2.261  21.115  1.00 17.77           N  
ATOM    230  CA  GLU A  29      32.210  -3.710  21.291  1.00 16.05           C  
ATOM    231  C   GLU A  29      31.556  -4.023  22.625  1.00 18.62           C  
ATOM    232  O   GLU A  29      32.004  -3.536  23.667  1.00 19.48           O  
ATOM    233  CB  GLU A  29      33.615  -4.309  21.229  1.00 15.76           C  
ATOM    234  CG  GLU A  29      34.158  -4.433  19.826  1.00 22.73           C  
ATOM    235  CD  GLU A  29      35.372  -5.332  19.744  1.00 24.21           C  
ATOM    236  OE1 GLU A  29      35.670  -6.030  20.738  1.00 26.10           O  
ATOM    237  OE2 GLU A  29      36.027  -5.339  18.682  1.00 20.99           O1-
ATOM    238  N   VAL A  30      30.498  -4.829  22.590  1.00 16.63           N  
ATOM    239  CA  VAL A  30      29.749  -5.212  23.780  1.00 16.28           C  
ATOM    240  C   VAL A  30      29.666  -6.730  23.816  1.00 19.97           C  
ATOM    241  O   VAL A  30      29.369  -7.363  22.796  1.00 19.30           O  
ATOM    242  CB  VAL A  30      28.341  -4.587  23.792  1.00 13.06           C  
ATOM    243  CG1 VAL A  30      27.603  -4.969  25.059  1.00 13.34           C  
ATOM    244  CG2 VAL A  30      28.430  -3.076  23.660  1.00 12.14           C  
ATOM    245  N   THR A  31      29.932  -7.310  24.983  1.00 17.03           N  
ATOM    246  CA  THR A  31      29.935  -8.755  25.158  1.00 23.46           C  
ATOM    247  C   THR A  31      28.825  -9.162  26.116  1.00 23.98           C  
ATOM    248  O   THR A  31      28.603  -8.509  27.141  1.00 23.42           O  
ATOM    249  CB  THR A  31      31.283  -9.248  25.693  1.00 26.37           C  
ATOM    250  CG2 THR A  31      32.429  -8.549  24.974  1.00 18.75           C  
ATOM    251  OG1 THR A  31      31.373  -8.969  27.095  1.00 32.85           O  
ATOM    252  N   MET A  32      28.129 -10.245  25.776  1.00 20.89           N  
ATOM    253  CA  MET A  32      27.081 -10.804  26.623  1.00 21.03           C  
ATOM    254  C   MET A  32      27.705 -11.869  27.517  1.00 24.70           C  
ATOM    255  O   MET A  32      28.123 -12.927  27.037  1.00 22.56           O  
ATOM    256  CB  MET A  32      25.956 -11.386  25.772  1.00 18.14           C  
ATOM    257  CG  MET A  32      25.154 -10.343  25.018  1.00 21.29           C  
ATOM    258  SD  MET A  32      24.572 -10.941  23.421  1.00 20.92           S  
ATOM    259  CE  MET A  32      22.836 -10.498  23.516  1.00 24.21           C  
ATOM    260  N   LYS A  33      27.769 -11.589  28.816  1.00 24.12           N  
ATOM    261  CA  LYS A  33      28.429 -12.468  29.768  1.00 23.74           C  
ATOM    262  C   LYS A  33      27.467 -12.862  30.880  1.00 22.41           C  
ATOM    263  O   LYS A  33      26.562 -12.103  31.241  1.00 17.71           O  
ATOM    264  CB  LYS A  33      29.674 -11.796  30.367  1.00 23.85           C  
ATOM    265  CG  LYS A  33      30.564 -11.130  29.328  1.00 27.11           C  
ATOM    266  CD  LYS A  33      32.013 -11.030  29.790  1.00 28.50           C  
ATOM    267  CE  LYS A  33      32.223  -9.889  30.773  1.00 37.90           C  
ATOM    268  NZ  LYS A  33      33.146  -8.848  30.235  1.00 34.29           N1+
ATOM    269  N   GLU A  34      27.665 -14.066  31.409  1.00 22.56           N  
ATOM    270  CA  GLU A  34      26.945 -14.523  32.587  1.00 20.77           C  
ATOM    271  C   GLU A  34      27.724 -14.132  33.835  1.00 23.59           C  
ATOM    272  O   GLU A  34      28.954 -14.230  33.868  1.00 25.62           O  
ATOM    273  CB  GLU A  34      26.738 -16.037  32.546  1.00 18.92           C  
ATOM    274  CG  GLU A  34      25.871 -16.580  33.671  1.00 25.31           C  
ATOM    275  CD  GLU A  34      25.887 -18.094  33.736  1.00 29.68           C  
ATOM    276  OE1 GLU A  34      26.951 -18.690  33.471  1.00 36.43           O  
ATOM    277  OE2 GLU A  34      24.836 -18.690  34.050  1.00 33.69           O1-
ATOM    278  N   PHE A  35      27.003 -13.691  34.861  1.00 22.71           N  
ATOM    279  CA  PHE A  35      27.633 -13.164  36.065  1.00 24.94           C  
ATOM    280  C   PHE A  35      26.596 -13.120  37.178  1.00 25.67           C  
ATOM    281  O   PHE A  35      25.414 -13.409  36.968  1.00 23.36           O  
ATOM    282  CB  PHE A  35      28.227 -11.776  35.809  1.00 20.79           C  
ATOM    283  CG  PHE A  35      27.208 -10.755  35.392  1.00 24.43           C  
ATOM    284  CD1 PHE A  35      26.811 -10.653  34.069  1.00 24.24           C  
ATOM    285  CD2 PHE A  35      26.643  -9.899  36.321  1.00 25.26           C  
ATOM    286  CE1 PHE A  35      25.871  -9.720  33.683  1.00 22.28           C  
ATOM    287  CE2 PHE A  35      25.703  -8.961  35.939  1.00 22.08           C  
ATOM    288  CZ  PHE A  35      25.317  -8.874  34.619  1.00 20.20           C  
ATOM    289  N   GLN A  36      27.051 -12.753  38.371  1.00 31.17           N  
ATOM    290  CA  GLN A  36      26.179 -12.492  39.504  1.00 27.23           C  
ATOM    291  C   GLN A  36      26.232 -11.013  39.864  1.00 22.62           C  
ATOM    292  O   GLN A  36      27.271 -10.360  39.729  1.00 21.76           O  
ATOM    293  CB  GLN A  36      26.569 -13.336  40.722  1.00 27.69           C  
ATOM    294  CG  GLN A  36      25.991 -14.744  40.726  1.00 30.77           C  
ATOM    295  CD  GLN A  36      26.849 -15.733  39.965  1.00 43.21           C  
ATOM    296  NE2 GLN A  36      26.244 -16.839  39.543  1.00 38.36           N  
ATOM    297  OE1 GLN A  36      28.041 -15.508  39.759  1.00 52.59           O  
ATOM    298  N   GLN A  37      25.097 -10.490  40.318  1.00 22.56           N  
ATOM    299  CA  GLN A  37      25.000  -9.094  40.723  1.00 24.78           C  
ATOM    300  C   GLN A  37      23.942  -8.978  41.808  1.00 22.33           C  
ATOM    301  O   GLN A  37      22.849  -9.535  41.670  1.00 21.63           O  
ATOM    302  CB  GLN A  37      24.656  -8.193  39.531  1.00 26.01           C  
ATOM    303  CG  GLN A  37      24.506  -6.720  39.882  1.00 22.58           C  
ATOM    304  CD  GLN A  37      24.236  -5.856  38.662  1.00 23.71           C  
ATOM    305  NE2 GLN A  37      23.222  -5.004  38.755  1.00 27.29           N  
ATOM    306  OE1 GLN A  37      24.926  -5.958  37.649  1.00 20.70           O  
ATOM    307  N   GLN A  38      24.271  -8.266  42.882  1.00 24.97           N  
ATOM    308  CA  GLN A  38      23.350  -8.106  43.999  1.00 22.92           C  
ATOM    309  C   GLN A  38      22.305  -7.055  43.646  1.00 25.79           C  
ATOM    310  O   GLN A  38      22.648  -5.899  43.375  1.00 25.42           O  
ATOM    311  CB  GLN A  38      24.109  -7.713  45.263  1.00 20.95           C  
ATOM    312  CG  GLN A  38      23.280  -7.821  46.529  1.00 23.34           C  
ATOM    313  CD  GLN A  38      24.009  -7.306  47.750  1.00 23.13           C  
ATOM    314  NE2 GLN A  38      23.674  -7.854  48.912  1.00 22.51           N  
ATOM    315  OE1 GLN A  38      24.865  -6.426  47.653  1.00 35.73           O  
ATOM    316  N   LEU A  39      21.033  -7.454  43.650  1.00 20.49           N  
ATOM    317  CA  LEU A  39      19.955  -6.556  43.259  1.00 25.79           C  
ATOM    318  C   LEU A  39      19.228  -5.930  44.442  1.00 22.39           C  
ATOM    319  O   LEU A  39      18.484  -4.963  44.247  1.00 23.30           O  
ATOM    320  CB  LEU A  39      18.944  -7.297  42.375  1.00 24.78           C  
ATOM    321  CG  LEU A  39      19.555  -7.964  41.140  1.00 21.26           C  
ATOM    322  CD1 LEU A  39      18.479  -8.571  40.254  1.00 20.81           C  
ATOM    323  CD2 LEU A  39      20.406  -6.974  40.359  1.00 23.95           C  
ATOM    324  N   HIS A  40      19.416  -6.455  45.649  1.00 24.31           N  
ATOM    325  CA  HIS A  40      18.846  -5.860  46.848  1.00 26.98           C  
ATOM    326  C   HIS A  40      19.817  -6.047  48.003  1.00 27.58           C  
ATOM    327  O   HIS A  40      20.623  -6.981  48.009  1.00 26.90           O  
ATOM    328  CB  HIS A  40      17.481  -6.467  47.205  1.00 23.87           C  
ATOM    329  CG  HIS A  40      16.765  -5.737  48.298  1.00 27.20           C  
ATOM    330  CD2 HIS A  40      16.106  -4.555  48.298  1.00 22.70           C  
ATOM    331  ND1 HIS A  40      16.687  -6.218  49.588  1.00 29.62           N  
ATOM    332  CE1 HIS A  40      16.004  -5.366  50.332  1.00 24.29           C  
ATOM    333  NE2 HIS A  40      15.640  -4.349  49.573  1.00 24.85           N  
ATOM    334  N   ARG A  41      19.725  -5.144  48.984  1.00 26.21           N  
ATOM    335  CA  ARG A  41      20.640  -5.172  50.121  1.00 30.27           C  
ATOM    336  C   ARG A  41      20.596  -6.505  50.859  1.00 25.85           C  
ATOM    337  O   ARG A  41      21.621  -6.955  51.385  1.00 21.58           O  
ATOM    338  CB  ARG A  41      20.309  -4.028  51.082  1.00 28.06           C  
ATOM    339  CG  ARG A  41      21.229  -3.931  52.288  1.00 22.43           C  
ATOM    340  CD  ARG A  41      20.555  -3.177  53.418  1.00 17.33           C  
ATOM    341  NE  ARG A  41      19.348  -3.860  53.866  1.00 22.83           N  
ATOM    342  CZ  ARG A  41      18.473  -3.352  54.723  1.00 26.97           C  
ATOM    343  NH1 ARG A  41      18.637  -2.147  55.246  1.00 23.73           N1+
ATOM    344  NH2 ARG A  41      17.406  -4.070  55.063  1.00 23.90           N  
ATOM    345  N   ASP A  42      19.431  -7.152  50.901  1.00 23.21           N  
ATOM    346  CA  ASP A  42      19.255  -8.400  51.632  1.00 25.54           C  
ATOM    347  C   ASP A  42      19.112  -9.606  50.712  1.00 28.89           C  
ATOM    348  O   ASP A  42      18.704 -10.678  51.172  1.00 33.03           O  
ATOM    349  CB  ASP A  42      18.041  -8.300  52.557  1.00 23.70           C  
ATOM    350  CG  ASP A  42      18.052  -7.039  53.398  1.00 23.83           C  
ATOM    351  OD1 ASP A  42      19.151  -6.603  53.805  1.00 26.77           O  
ATOM    352  OD2 ASP A  42      16.965  -6.479  53.646  1.00 21.62           O1-
ATOM    353  N   LEU A  43      19.429  -9.461  49.429  1.00 28.25           N  
ATOM    354  CA  LEU A  43      19.346 -10.627  48.561  1.00 26.77           C  
ATOM    355  C   LEU A  43      20.735 -11.155  48.234  1.00 30.37           C  
ATOM    356  O   LEU A  43      21.676 -10.369  48.073  1.00 25.69           O  
ATOM    357  CB  LEU A  43      18.625 -10.291  47.255  1.00 25.02           C  
ATOM    358  CG  LEU A  43      17.102 -10.417  47.206  1.00 30.34           C  
ATOM    359  CD1 LEU A  43      16.586 -10.024  45.830  1.00 31.49           C  
ATOM    360  CD2 LEU A  43      16.668 -11.831  47.556  1.00 26.72           C  
ATOM    361  N   PRO A  44      20.892 -12.471  48.137  1.00 26.72           N  
ATOM    362  CA  PRO A  44      22.132 -13.031  47.596  1.00 25.09           C  
ATOM    363  C   PRO A  44      22.287 -12.637  46.139  1.00 27.40           C  
ATOM    364  O   PRO A  44      21.299 -12.275  45.483  1.00 31.20           O  
ATOM    365  CB  PRO A  44      21.937 -14.549  47.751  1.00 28.44           C  
ATOM    366  CG  PRO A  44      20.860 -14.699  48.779  1.00 26.29           C  
ATOM    367  CD  PRO A  44      19.962 -13.519  48.587  1.00 25.68           C  
ATOM    368  N   PRO A  45      23.505 -12.680  45.596  1.00 30.31           N  
ATOM    369  CA  PRO A  45      23.701 -12.262  44.201  1.00 27.49           C  
ATOM    370  C   PRO A  45      22.835 -13.066  43.242  1.00 25.68           C  
ATOM    371  O   PRO A  45      22.472 -14.215  43.506  1.00 26.40           O  
ATOM    372  CB  PRO A  45      25.194 -12.519  43.961  1.00 25.78           C  
ATOM    373  CG  PRO A  45      25.804 -12.452  45.322  1.00 27.17           C  
ATOM    374  CD  PRO A  45      24.773 -13.026  46.258  1.00 23.82           C  
ATOM    375  N   THR A  46      22.492 -12.437  42.121  1.00 25.77           N  
ATOM    376  CA  THR A  46      21.551 -12.993  41.157  1.00 23.21           C  
ATOM    377  C   THR A  46      22.289 -13.349  39.872  1.00 27.03           C  
ATOM    378  O   THR A  46      22.929 -12.486  39.261  1.00 22.47           O  
ATOM    379  CB  THR A  46      20.422 -12.004  40.864  1.00 23.74           C  
ATOM    380  CG2 THR A  46      19.367 -12.650  39.981  1.00 22.67           C  
ATOM    381  OG1 THR A  46      19.817 -11.585  42.094  1.00 22.07           O  
ATOM    382  N   ARG A  47      22.192 -14.613  39.468  1.00 20.38           N  
ATOM    383  CA  ARG A  47      22.755 -15.042  38.196  1.00 23.86           C  
ATOM    384  C   ARG A  47      21.998 -14.384  37.047  1.00 22.55           C  
ATOM    385  O   ARG A  47      20.771 -14.486  36.959  1.00 24.32           O  
ATOM    386  CB  ARG A  47      22.696 -16.565  38.080  1.00 26.93           C  
ATOM    387  CG  ARG A  47      23.124 -17.113  36.730  1.00 28.04           C  
ATOM    388  CD  ARG A  47      23.121 -18.638  36.722  1.00 34.43           C  
ATOM    389  NE  ARG A  47      24.242 -19.197  37.471  1.00 41.07           N  
ATOM    390  CZ  ARG A  47      24.153 -19.692  38.698  1.00 44.04           C  
ATOM    391  NH1 ARG A  47      23.002 -19.723  39.350  1.00 42.50           N1+
ATOM    392  NH2 ARG A  47      25.246 -20.173  39.285  1.00 39.25           N  
ATOM    393  N   LEU A  48      22.730 -13.702  36.167  1.00 22.04           N  
ATOM    394  CA  LEU A  48      22.119 -12.889  35.127  1.00 20.33           C  
ATOM    395  C   LEU A  48      22.886 -13.033  33.820  1.00 18.42           C  
ATOM    396  O   LEU A  48      24.084 -13.328  33.811  1.00 19.90           O  
ATOM    397  CB  LEU A  48      22.084 -11.406  35.525  1.00 15.75           C  
ATOM    398  CG  LEU A  48      21.291 -11.001  36.767  1.00 20.47           C  
ATOM    399  CD1 LEU A  48      21.822  -9.692  37.327  1.00 20.32           C  
ATOM    400  CD2 LEU A  48      19.812 -10.879  36.440  1.00 21.33           C  
ATOM    401  N   PHE A  49      22.173 -12.827  32.717  1.00 17.92           N  
ATOM    402  CA  PHE A  49      22.779 -12.582  31.415  1.00 19.51           C  
ATOM    403  C   PHE A  49      22.774 -11.079  31.174  1.00 15.94           C  
ATOM    404  O   PHE A  49      21.723 -10.439  31.275  1.00 18.79           O  
ATOM    405  CB  PHE A  49      22.019 -13.296  30.295  1.00 15.21           C  
ATOM    406  CG  PHE A  49      22.161 -14.792  30.313  1.00 17.73           C  
ATOM    407  CD1 PHE A  49      23.126 -15.408  31.093  1.00 20.26           C  
ATOM    408  CD2 PHE A  49      21.331 -15.584  29.535  1.00 18.93           C  
ATOM    409  CE1 PHE A  49      23.255 -16.785  31.102  1.00 21.85           C  
ATOM    410  CE2 PHE A  49      21.455 -16.961  29.539  1.00 21.47           C  
ATOM    411  CZ  PHE A  49      22.419 -17.562  30.324  1.00 20.00           C  
ATOM    412  N   GLY A  50      23.938 -10.516  30.868  1.00 16.43           N  
ATOM    413  CA  GLY A  50      24.039  -9.072  30.768  1.00 17.37           C  
ATOM    414  C   GLY A  50      25.090  -8.615  29.782  1.00 19.81           C  
ATOM    415  O   GLY A  50      26.034  -9.342  29.454  1.00 19.44           O  
ATOM    416  N   TYR A  51      24.907  -7.382  29.314  1.00 17.75           N  
ATOM    417  CA  TYR A  51      25.874  -6.741  28.435  1.00 20.07           C  
ATOM    418  C   TYR A  51      27.024  -6.177  29.259  1.00 20.90           C  
ATOM    419  O   TYR A  51      26.801  -5.444  30.228  1.00 20.80           O  
ATOM    420  CB  TYR A  51      25.207  -5.626  27.631  1.00 20.64           C  
ATOM    421  CG  TYR A  51      24.080  -6.089  26.734  1.00 18.04           C  
ATOM    422  CD1 TYR A  51      24.341  -6.754  25.544  1.00 18.76           C  
ATOM    423  CD2 TYR A  51      22.755  -5.848  27.072  1.00 15.98           C  
ATOM    424  CE1 TYR A  51      23.317  -7.172  24.720  1.00 17.69           C  
ATOM    425  CE2 TYR A  51      21.724  -6.261  26.253  1.00 14.96           C  
ATOM    426  CZ  TYR A  51      22.010  -6.923  25.079  1.00 16.64           C  
ATOM    427  OH  TYR A  51      20.984  -7.339  24.261  1.00 20.36           O  
ATOM    428  N   ASN A  52      28.252  -6.522  28.869  1.00 23.70           N  
ATOM    429  CA  ASN A  52      29.463  -6.074  29.562  1.00 15.38           C  
ATOM    430  C   ASN A  52      29.402  -6.398  31.054  1.00 15.40           C  
ATOM    431  O   ASN A  52      29.854  -5.623  31.899  1.00 19.67           O  
ATOM    432  CB  ASN A  52      29.710  -4.582  29.334  1.00 13.76           C  
ATOM    433  CG  ASN A  52      30.295  -4.292  27.964  1.00 13.20           C  
ATOM    434  ND2 ASN A  52      30.791  -3.074  27.776  1.00 11.28           N  
ATOM    435  OD1 ASN A  52      30.302  -5.153  27.085  1.00 18.26           O  
ATOM    436  N   GLY A  53      28.830  -7.554  31.374  1.00 19.17           N  
ATOM    437  CA  GLY A  53      28.805  -8.040  32.746  1.00 15.79           C  
ATOM    438  C   GLY A  53      28.152  -7.105  33.740  1.00 19.86           C  
ATOM    439  O   GLY A  53      28.620  -6.993  34.881  1.00 21.69           O  
ATOM    440  N   VAL A  54      27.075  -6.430  33.341  1.00 20.61           N  
ATOM    441  CA  VAL A  54      26.404  -5.483  34.220  1.00 19.36           C  
ATOM    442  C   VAL A  54      24.926  -5.439  33.856  1.00 20.19           C  
ATOM    443  O   VAL A  54      24.546  -5.646  32.700  1.00 21.31           O  
ATOM    444  CB  VAL A  54      27.065  -4.084  34.145  1.00 17.84           C  
ATOM    445  CG1 VAL A  54      26.615  -3.326  32.904  1.00 25.28           C  
ATOM    446  CG2 VAL A  54      26.775  -3.292  35.402  1.00 24.30           C  
ATOM    447  N   TYR A  55      24.087  -5.193  34.862  1.00 21.54           N  
ATOM    448  CA  TYR A  55      22.637  -5.156  34.685  1.00 20.91           C  
ATOM    449  C   TYR A  55      22.092  -3.886  35.326  1.00 21.47           C  
ATOM    450  O   TYR A  55      22.229  -3.707  36.554  1.00 23.61           O  
ATOM    451  CB  TYR A  55      21.973  -6.397  35.284  1.00 19.14           C  
ATOM    452  CG  TYR A  55      20.466  -6.302  35.392  1.00 19.90           C  
ATOM    453  CD1 TYR A  55      19.676  -6.128  34.262  1.00 21.70           C  
ATOM    454  CD2 TYR A  55      19.831  -6.398  36.625  1.00 22.99           C  
ATOM    455  CE1 TYR A  55      18.297  -6.045  34.358  1.00 20.84           C  
ATOM    456  CE2 TYR A  55      18.454  -6.316  36.730  1.00 23.12           C  
ATOM    457  CZ  TYR A  55      17.692  -6.140  35.594  1.00 20.96           C  
ATOM    458  OH  TYR A  55      16.322  -6.059  35.698  1.00 17.59           O  
ATOM    459  N   PRO A  56      21.477  -2.979  34.555  1.00 18.94           N  
ATOM    460  CA  PRO A  56      21.283  -3.030  33.098  1.00 17.59           C  
ATOM    461  C   PRO A  56      22.593  -2.789  32.359  1.00 21.70           C  
ATOM    462  O   PRO A  56      23.586  -2.413  32.976  1.00 20.99           O  
ATOM    463  CB  PRO A  56      20.259  -1.914  32.848  1.00 17.21           C  
ATOM    464  CG  PRO A  56      20.518  -0.927  33.948  1.00 21.05           C  
ATOM    465  CD  PRO A  56      20.881  -1.768  35.145  1.00 23.61           C  
ATOM    466  N   GLY A  57      22.628  -2.998  31.046  1.00 16.02           N  
ATOM    467  CA  GLY A  57      23.842  -2.832  30.284  1.00 17.35           C  
ATOM    468  C   GLY A  57      24.322  -1.396  30.261  1.00 17.90           C  
ATOM    469  O   GLY A  57      23.649  -0.482  30.750  1.00 14.92           O  
ATOM    470  N   PRO A  58      25.508  -1.172  29.699  1.00 20.22           N  
ATOM    471  CA  PRO A  58      26.019   0.199  29.581  1.00 18.31           C  
ATOM    472  C   PRO A  58      25.089   1.063  28.743  1.00 18.17           C  
ATOM    473  O   PRO A  58      24.348   0.571  27.888  1.00 21.94           O  
ATOM    474  CB  PRO A  58      27.380   0.015  28.898  1.00 14.41           C  
ATOM    475  CG  PRO A  58      27.758  -1.403  29.169  1.00 14.13           C  
ATOM    476  CD  PRO A  58      26.470  -2.167  29.200  1.00 14.91           C  
ATOM    477  N   THR A  59      25.135   2.365  28.998  1.00 15.97           N  
ATOM    478  CA  THR A  59      24.277   3.327  28.319  1.00 17.02           C  
ATOM    479  C   THR A  59      25.025   3.955  27.151  1.00 18.81           C  
ATOM    480  O   THR A  59      26.119   4.500  27.329  1.00 21.62           O  
ATOM    481  CB  THR A  59      23.802   4.411  29.288  1.00 18.12           C  
ATOM    482  CG2 THR A  59      23.082   5.521  28.535  1.00 12.84           C  
ATOM    483  OG1 THR A  59      22.912   3.833  30.251  1.00 17.29           O  
ATOM    484  N   PHE A  60      24.437   3.869  25.962  1.00 18.73           N  
ATOM    485  CA  PHE A  60      24.998   4.514  24.783  1.00 14.95           C  
ATOM    486  C   PHE A  60      24.608   5.984  24.742  1.00 17.01           C  
ATOM    487  O   PHE A  60      23.455   6.344  24.997  1.00 19.68           O  
ATOM    488  CB  PHE A  60      24.508   3.831  23.508  1.00 11.61           C  
ATOM    489  CG  PHE A  60      25.201   2.536  23.194  1.00 13.72           C  
ATOM    490  CD1 PHE A  60      24.861   1.370  23.859  1.00 12.43           C  
ATOM    491  CD2 PHE A  60      26.169   2.479  22.205  1.00 14.51           C  
ATOM    492  CE1 PHE A  60      25.490   0.177  23.560  1.00 16.41           C  
ATOM    493  CE2 PHE A  60      26.800   1.287  21.898  1.00 13.03           C  
ATOM    494  CZ  PHE A  60      26.460   0.135  22.576  1.00 12.81           C  
ATOM    495  N   GLU A  61      25.576   6.834  24.411  1.00 20.09           N  
ATOM    496  CA  GLU A  61      25.335   8.250  24.149  1.00 15.84           C  
ATOM    497  C   GLU A  61      25.837   8.548  22.743  1.00 17.92           C  
ATOM    498  O   GLU A  61      27.050   8.605  22.510  1.00 21.69           O  
ATOM    499  CB  GLU A  61      26.027   9.136  25.184  1.00 14.24           C  
ATOM    500  CG  GLU A  61      25.338   9.171  26.539  1.00 21.11           C  
ATOM    501  CD  GLU A  61      24.068  10.007  26.536  1.00 21.36           C  
ATOM    502  OE1 GLU A  61      23.798  10.691  25.526  1.00 20.61           O  
ATOM    503  OE2 GLU A  61      23.343   9.986  27.553  1.00 23.55           O1-
ATOM    504  N   VAL A  62      24.906   8.726  21.809  1.00 18.77           N  
ATOM    505  CA  VAL A  62      25.233   8.977  20.414  1.00 17.95           C  
ATOM    506  C   VAL A  62      24.596  10.298  19.994  1.00 18.28           C  
ATOM    507  O   VAL A  62      23.740  10.851  20.684  1.00 18.47           O  
ATOM    508  CB  VAL A  62      24.777   7.830  19.489  1.00 20.14           C  
ATOM    509  CG1 VAL A  62      25.226   6.486  20.043  1.00 13.05           C  
ATOM    510  CG2 VAL A  62      23.270   7.860  19.304  1.00 15.00           C  
ATOM    511  N   GLN A  63      25.033  10.799  18.843  1.00 20.98           N  
ATOM    512  CA  GLN A  63      24.515  12.026  18.260  1.00 18.46           C  
ATOM    513  C   GLN A  63      23.785  11.718  16.960  1.00 24.07           C  
ATOM    514  O   GLN A  63      23.988  10.670  16.340  1.00 20.99           O  
ATOM    515  CB  GLN A  63      25.640  13.029  17.979  1.00 18.73           C  
ATOM    516  CG  GLN A  63      26.617  13.227  19.118  1.00 27.67           C  
ATOM    517  CD  GLN A  63      25.977  13.874  20.325  1.00 39.54           C  
ATOM    518  NE2 GLN A  63      26.206  13.292  21.497  1.00 38.46           N  
ATOM    519  OE1 GLN A  63      25.280  14.884  20.210  1.00 42.14           O  
ATOM    520  N   LYS A  64      22.933  12.652  16.546  1.00 23.81           N  
ATOM    521  CA  LYS A  64      22.312  12.554  15.236  1.00 20.57           C  
ATOM    522  C   LYS A  64      23.384  12.614  14.159  1.00 21.18           C  
ATOM    523  O   LYS A  64      24.338  13.394  14.259  1.00 23.82           O  
ATOM    524  CB  LYS A  64      21.295  13.681  15.048  1.00 18.24           C  
ATOM    525  CG  LYS A  64      20.508  13.611  13.751  1.00 20.09           C  
ATOM    526  CD  LYS A  64      19.582  14.809  13.606  1.00 22.01           C  
ATOM    527  CE  LYS A  64      18.718  14.719  12.360  1.00 19.11           C  
ATOM    528  NZ  LYS A  64      17.768  15.863  12.280  1.00 22.55           N1+
ATOM    529  N   HIS A  65      23.236  11.757  13.140  1.00 24.66           N  
ATOM    530  CA  HIS A  65      24.150  11.627  12.006  1.00 21.91           C  
ATOM    531  C   HIS A  65      25.421  10.871  12.378  1.00 22.22           C  
ATOM    532  O   HIS A  65      26.209  10.530  11.492  1.00 26.71           O  
ATOM    533  CB  HIS A  65      24.535  12.990  11.413  1.00 18.04           C  
ATOM    534  CG  HIS A  65      23.380  13.921  11.206  1.00 19.87           C  
ATOM    535  CD2 HIS A  65      23.026  15.064  11.843  1.00 20.24           C  
ATOM    536  ND1 HIS A  65      22.431  13.717  10.230  1.00 15.79           N  
ATOM    537  CE1 HIS A  65      21.544  14.695  10.269  1.00 17.67           C  
ATOM    538  NE2 HIS A  65      21.881  15.525  11.239  1.00 21.27           N  
ATOM    539  N   GLU A  66      25.642  10.604  13.665  1.00 21.71           N  
ATOM    540  CA  GLU A  66      26.833   9.870  14.075  1.00 18.16           C  
ATOM    541  C   GLU A  66      26.713   8.413  13.647  1.00 19.32           C  
ATOM    542  O   GLU A  66      25.807   7.703  14.097  1.00 21.26           O  
ATOM    543  CB  GLU A  66      27.030   9.970  15.585  1.00 14.71           C  
ATOM    544  CG  GLU A  66      28.238   9.200  16.095  1.00 14.63           C  
ATOM    545  CD  GLU A  66      28.420   9.291  17.601  1.00 22.46           C  
ATOM    546  OE1 GLU A  66      27.679  10.062  18.241  1.00 21.60           O  
ATOM    547  OE2 GLU A  66      29.304   8.592  18.147  1.00 20.64           O1-
ATOM    548  N   LYS A  67      27.609   7.974  12.769  1.00 21.12           N  
ATOM    549  CA  LYS A  67      27.624   6.592  12.303  1.00 21.99           C  
ATOM    550  C   LYS A  67      28.237   5.723  13.393  1.00 26.04           C  
ATOM    551  O   LYS A  67      29.448   5.779  13.635  1.00 27.37           O  
ATOM    552  CB  LYS A  67      28.406   6.484  10.997  1.00 29.66           C  
ATOM    553  CG  LYS A  67      27.858   5.449  10.019  1.00 51.23           C  
ATOM    554  CD  LYS A  67      28.803   5.248   8.837  1.00 57.72           C  
ATOM    555  CE  LYS A  67      28.173   4.393   7.744  1.00 68.17           C  
ATOM    556  NZ  LYS A  67      27.091   5.118   7.020  1.00 68.03           N1+
ATOM    557  N   VAL A  68      27.408   4.912  14.048  1.00 17.51           N  
ATOM    558  CA  VAL A  68      27.820   4.102  15.188  1.00 15.69           C  
ATOM    559  C   VAL A  68      27.857   2.640  14.766  1.00 18.03           C  
ATOM    560  O   VAL A  68      26.901   2.133  14.169  1.00 21.96           O  
ATOM    561  CB  VAL A  68      26.881   4.305  16.389  1.00 20.91           C  
ATOM    562  CG1 VAL A  68      27.086   3.206  17.425  1.00 16.44           C  
ATOM    563  CG2 VAL A  68      27.119   5.670  17.015  1.00 19.34           C  
ATOM    564  N   ALA A  69      28.960   1.965  15.084  1.00 21.02           N  
ATOM    565  CA  ALA A  69      29.134   0.547  14.803  1.00 16.13           C  
ATOM    566  C   ALA A  69      29.312  -0.203  16.112  1.00 18.36           C  
ATOM    567  O   ALA A  69      30.158   0.165  16.934  1.00 20.48           O  
ATOM    568  CB  ALA A  69      30.337   0.305  13.889  1.00 14.90           C  
ATOM    569  N   VAL A  70      28.513  -1.249  16.309  1.00 18.90           N  
ATOM    570  CA  VAL A  70      28.579  -2.074  17.508  1.00 18.10           C  
ATOM    571  C   VAL A  70      28.766  -3.523  17.087  1.00 17.92           C  
ATOM    572  O   VAL A  70      28.031  -4.024  16.229  1.00 16.37           O  
ATOM    573  CB  VAL A  70      27.319  -1.935  18.383  1.00 13.05           C  
ATOM    574  CG1 VAL A  70      27.558  -2.569  19.742  1.00 12.05           C  
ATOM    575  CG2 VAL A  70      26.916  -0.475  18.524  1.00 13.98           C  
ATOM    576  N   LYS A  71      29.745  -4.191  17.689  1.00 21.09           N  
ATOM    577  CA  LYS A  71      29.963  -5.621  17.492  1.00 18.05           C  
ATOM    578  C   LYS A  71      29.458  -6.328  18.743  1.00 17.50           C  
ATOM    579  O   LYS A  71      30.126  -6.332  19.780  1.00 20.73           O  
ATOM    580  CB  LYS A  71      31.434  -5.920  17.224  1.00 20.69           C  
ATOM    581  CG  LYS A  71      31.715  -7.373  16.880  1.00 20.97           C  
ATOM    582  CD  LYS A  71      33.154  -7.568  16.434  1.00 18.57           C  
ATOM    583  CE  LYS A  71      33.396  -8.988  15.953  1.00 18.95           C  
ATOM    584  NZ  LYS A  71      34.784  -9.169  15.446  1.00 18.90           N1+
ATOM    585  N   TRP A  72      28.267  -6.915  18.648  1.00 20.12           N  
ATOM    586  CA  TRP A  72      27.646  -7.593  19.781  1.00 17.83           C  
ATOM    587  C   TRP A  72      28.221  -9.000  19.886  1.00 19.82           C  
ATOM    588  O   TRP A  72      27.953  -9.854  19.035  1.00 21.41           O  
ATOM    589  CB  TRP A  72      26.129  -7.631  19.619  1.00 16.52           C  
ATOM    590  CG  TRP A  72      25.504  -6.304  19.300  1.00 12.98           C  
ATOM    591  CD1 TRP A  72      25.154  -5.840  18.065  1.00 13.62           C  
ATOM    592  CD2 TRP A  72      25.143  -5.277  20.231  1.00 13.17           C  
ATOM    593  CE2 TRP A  72      24.582  -4.217  19.489  1.00 13.85           C  
ATOM    594  CE3 TRP A  72      25.241  -5.148  21.621  1.00 13.37           C  
ATOM    595  NE1 TRP A  72      24.601  -4.586  18.169  1.00 13.53           N  
ATOM    596  CZ2 TRP A  72      24.123  -3.046  20.088  1.00 11.73           C  
ATOM    597  CZ3 TRP A  72      24.783  -3.985  22.214  1.00 12.01           C  
ATOM    598  CH2 TRP A  72      24.231  -2.950  21.449  1.00 11.46           C  
ATOM    599  N   LEU A  73      29.003  -9.247  20.931  1.00 20.09           N  
ATOM    600  CA  LEU A  73      29.689 -10.518  21.113  1.00 16.75           C  
ATOM    601  C   LEU A  73      28.943 -11.389  22.114  1.00 22.04           C  
ATOM    602  O   LEU A  73      28.509 -10.914  23.169  1.00 22.67           O  
ATOM    603  CB  LEU A  73      31.125 -10.289  21.588  1.00 25.68           C  
ATOM    604  CG  LEU A  73      31.984  -9.420  20.666  1.00 28.19           C  
ATOM    605  CD1 LEU A  73      33.309  -9.072  21.328  1.00 21.18           C  
ATOM    606  CD2 LEU A  73      32.210 -10.122  19.334  1.00 22.60           C  
ATOM    607  N   ASN A  74      28.797 -12.667  21.778  1.00 24.28           N  
ATOM    608  CA  ASN A  74      28.140 -13.644  22.635  1.00 22.42           C  
ATOM    609  C   ASN A  74      29.208 -14.436  23.382  1.00 24.11           C  
ATOM    610  O   ASN A  74      30.007 -15.146  22.761  1.00 28.58           O  
ATOM    611  CB  ASN A  74      27.247 -14.574  21.810  1.00 22.89           C  
ATOM    612  CG  ASN A  74      26.418 -15.524  22.670  1.00 20.20           C  
ATOM    613  ND2 ASN A  74      25.195 -15.792  22.231  1.00 17.03           N  
ATOM    614  OD1 ASN A  74      26.870 -16.016  23.704  1.00 23.98           O  
ATOM    615  N   LYS A  75      29.217 -14.311  24.710  1.00 20.56           N  
ATOM    616  CA  LYS A  75      30.102 -15.084  25.573  1.00 23.76           C  
ATOM    617  C   LYS A  75      29.307 -15.833  26.634  1.00 23.62           C  
ATOM    618  O   LYS A  75      29.806 -16.088  27.732  1.00 22.65           O  
ATOM    619  CB  LYS A  75      31.154 -14.187  26.228  1.00 21.08           C  
ATOM    620  CG  LYS A  75      32.180 -13.619  25.264  1.00 21.37           C  
ATOM    621  CD  LYS A  75      33.008 -14.721  24.627  1.00 28.13           C  
ATOM    622  CE  LYS A  75      34.125 -14.145  23.774  1.00 36.05           C  
ATOM    623  NZ  LYS A  75      34.953 -15.212  23.147  1.00 39.34           N1+
ATOM    624  N   LEU A  76      28.065 -16.187  26.317  1.00 21.25           N  
ATOM    625  CA  LEU A  76      27.154 -16.853  27.232  1.00 18.44           C  
ATOM    626  C   LEU A  76      27.348 -18.363  27.186  1.00 29.18           C  
ATOM    627  O   LEU A  76      27.863 -18.905  26.202  1.00 33.71           O  
ATOM    628  CB  LEU A  76      25.711 -16.495  26.879  1.00 22.94           C  
ATOM    629  CG  LEU A  76      25.343 -15.022  27.064  1.00 25.35           C  
ATOM    630  CD1 LEU A  76      23.896 -14.766  26.671  1.00 19.32           C  
ATOM    631  CD2 LEU A  76      25.594 -14.592  28.501  1.00 18.07           C  
ATOM    632  N   PRO A  77      26.949 -19.077  28.249  1.00 23.68           N  
ATOM    633  CA  PRO A  77      27.098 -20.540  28.254  1.00 23.43           C  
ATOM    634  C   PRO A  77      26.272 -21.229  27.179  1.00 27.84           C  
ATOM    635  O   PRO A  77      25.503 -20.585  26.457  1.00 20.42           O  
ATOM    636  CB  PRO A  77      26.620 -20.938  29.657  1.00 22.60           C  
ATOM    637  CG  PRO A  77      26.761 -19.704  30.475  1.00 26.75           C  
ATOM    638  CD  PRO A  77      26.477 -18.568  29.548  1.00 19.93           C  
ATOM    639  N   ASP A  78      26.422 -22.549  27.072  1.00 27.26           N  
ATOM    640  CA  ASP A  78      25.686 -23.317  26.077  1.00 31.09           C  
ATOM    641  C   ASP A  78      24.261 -23.633  26.510  1.00 31.48           C  
ATOM    642  O   ASP A  78      23.420 -23.929  25.655  1.00 39.61           O  
ATOM    643  CB  ASP A  78      26.432 -24.618  25.761  1.00 46.37           C  
ATOM    644  CG  ASP A  78      26.911 -25.334  27.009  1.00 49.76           C  
ATOM    645  OD1 ASP A  78      26.752 -24.778  28.117  1.00 44.84           O  
ATOM    646  OD2 ASP A  78      27.451 -26.454  26.883  1.00 48.33           O1-
ATOM    647  N   HIS A  79      23.968 -23.573  27.806  1.00 29.68           N  
ATOM    648  CA  HIS A  79      22.639 -23.852  28.325  1.00 29.82           C  
ATOM    649  C   HIS A  79      22.107 -22.637  29.073  1.00 30.57           C  
ATOM    650  O   HIS A  79      22.868 -21.879  29.682  1.00 27.23           O  
ATOM    651  CB  HIS A  79      22.646 -25.075  29.253  1.00 38.72           C  
ATOM    652  CG  HIS A  79      22.891 -26.372  28.543  1.00 50.30           C  
ATOM    653  CD2 HIS A  79      24.043 -26.997  28.200  1.00 44.24           C  
ATOM    654  ND1 HIS A  79      21.868 -27.184  28.101  1.00 41.82           N  
ATOM    655  CE1 HIS A  79      22.378 -28.252  27.516  1.00 36.63           C  
ATOM    656  NE2 HIS A  79      23.695 -28.163  27.561  1.00 45.30           N  
ATOM    657  N   HIS A  80      20.791 -22.459  29.015  1.00 26.94           N  
ATOM    658  CA  HIS A  80      20.124 -21.349  29.675  1.00 19.00           C  
ATOM    659  C   HIS A  80      19.743 -21.738  31.098  1.00 19.95           C  
ATOM    660  O   HIS A  80      19.456 -22.902  31.388  1.00 29.57           O  
ATOM    661  CB  HIS A  80      18.874 -20.937  28.894  1.00 25.58           C  
ATOM    662  CG  HIS A  80      18.557 -19.476  28.976  1.00 20.57           C  
ATOM    663  CD2 HIS A  80      18.454 -18.532  28.011  1.00 18.05           C  
ATOM    664  ND1 HIS A  80      18.293 -18.836  30.168  1.00 20.79           N  
ATOM    665  CE1 HIS A  80      18.047 -17.559  29.934  1.00 21.52           C  
ATOM    666  NE2 HIS A  80      18.137 -17.349  28.633  1.00 19.91           N  
ATOM    667  N   PHE A  81      19.747 -20.751  31.991  1.00 20.20           N  
ATOM    668  CA  PHE A  81      19.353 -20.980  33.375  1.00 19.73           C  
ATOM    669  C   PHE A  81      17.870 -20.732  33.617  1.00 22.76           C  
ATOM    670  O   PHE A  81      17.398 -20.933  34.741  1.00 20.33           O  
ATOM    671  CB  PHE A  81      20.193 -20.109  34.322  1.00 18.09           C  
ATOM    672  CG  PHE A  81      19.917 -18.635  34.211  1.00 19.46           C  
ATOM    673  CD1 PHE A  81      20.540 -17.870  33.238  1.00 16.81           C  
ATOM    674  CD2 PHE A  81      19.054 -18.010  35.097  1.00 18.21           C  
ATOM    675  CE1 PHE A  81      20.294 -16.511  33.141  1.00 15.89           C  
ATOM    676  CE2 PHE A  81      18.805 -16.653  35.006  1.00 18.74           C  
ATOM    677  CZ  PHE A  81      19.425 -15.902  34.027  1.00 18.61           C  
ATOM    678  N   LEU A  82      17.128 -20.306  32.594  1.00 23.64           N  
ATOM    679  CA  LEU A  82      15.693 -20.092  32.665  1.00 20.92           C  
ATOM    680  C   LEU A  82      14.955 -21.177  31.883  1.00 18.35           C  
ATOM    681  O   LEU A  82      15.502 -21.741  30.930  1.00 19.33           O  
ATOM    682  CB  LEU A  82      15.316 -18.712  32.110  1.00 20.72           C  
ATOM    683  CG  LEU A  82      15.807 -17.511  32.921  1.00 19.80           C  
ATOM    684  CD1 LEU A  82      15.331 -16.211  32.296  1.00 20.07           C  
ATOM    685  CD2 LEU A  82      15.346 -17.613  34.366  1.00 16.80           C  
ATOM    686  N   PRO A  83      13.717 -21.496  32.262  1.00 17.58           N  
ATOM    687  CA  PRO A  83      13.000 -22.603  31.606  1.00 19.69           C  
ATOM    688  C   PRO A  83      12.748 -22.317  30.133  1.00 23.68           C  
ATOM    689  O   PRO A  83      12.053 -21.362  29.777  1.00 27.29           O  
ATOM    690  CB  PRO A  83      11.689 -22.692  32.397  1.00 24.44           C  
ATOM    691  CG  PRO A  83      11.955 -21.980  33.683  1.00 21.12           C  
ATOM    692  CD  PRO A  83      12.930 -20.903  33.355  1.00 20.34           C  
ATOM    693  N   VAL A  84      13.313 -23.162  29.276  1.00 18.66           N  
ATOM    694  CA  VAL A  84      13.191 -23.023  27.829  1.00 21.08           C  
ATOM    695  C   VAL A  84      12.111 -23.977  27.338  1.00 27.12           C  
ATOM    696  O   VAL A  84      12.186 -25.189  27.573  1.00 26.04           O  
ATOM    697  CB  VAL A  84      14.529 -23.301  27.124  1.00 21.22           C  
ATOM    698  CG1 VAL A  84      14.317 -23.450  25.625  1.00 18.35           C  
ATOM    699  CG2 VAL A  84      15.523 -22.190  27.414  1.00 22.01           C  
ATOM    700  N   ASP A  85      11.105 -23.433  26.655  1.00 22.14           N  
ATOM    701  CA  ASP A  85      10.077 -24.243  26.012  1.00 21.19           C  
ATOM    702  C   ASP A  85      10.599 -24.683  24.649  1.00 27.89           C  
ATOM    703  O   ASP A  85      10.724 -23.865  23.731  1.00 28.56           O  
ATOM    704  CB  ASP A  85       8.776 -23.454  25.886  1.00 25.03           C  
ATOM    705  CG  ASP A  85       7.612 -24.300  25.386  1.00 29.44           C  
ATOM    706  OD1 ASP A  85       7.795 -25.102  24.445  1.00 26.82           O  
ATOM    707  OD2 ASP A  85       6.500 -24.154  25.934  1.00 27.23           O1-
ATOM    708  N   HIS A  86      10.898 -25.973  24.512  1.00 29.49           N  
ATOM    709  CA  HIS A  86      11.454 -26.525  23.285  1.00 34.02           C  
ATOM    710  C   HIS A  86      10.384 -26.933  22.278  1.00 29.67           C  
ATOM    711  O   HIS A  86      10.685 -27.680  21.339  1.00 32.89           O  
ATOM    712  CB  HIS A  86      12.343 -27.730  23.605  1.00 32.37           C  
ATOM    713  CG  HIS A  86      13.319 -27.491  24.715  1.00 34.26           C  
ATOM    714  CD2 HIS A  86      13.216 -27.692  26.050  1.00 31.91           C  
ATOM    715  ND1 HIS A  86      14.585 -26.992  24.500  1.00 29.53           N  
ATOM    716  CE1 HIS A  86      15.219 -26.891  25.655  1.00 33.83           C  
ATOM    717  NE2 HIS A  86      14.410 -27.311  26.612  1.00 30.56           N  
ATOM    718  N   THR A  87       9.144 -26.468  22.447  1.00 27.28           N  
ATOM    719  CA  THR A  87       8.038 -26.915  21.609  1.00 25.96           C  
ATOM    720  C   THR A  87       7.334 -25.795  20.856  1.00 28.55           C  
ATOM    721  O   THR A  87       6.362 -26.074  20.145  1.00 30.70           O  
ATOM    722  CB  THR A  87       6.994 -27.667  22.450  1.00 29.85           C  
ATOM    723  CG2 THR A  87       7.657 -28.422  23.591  1.00 32.57           C  
ATOM    724  OG1 THR A  87       6.053 -26.733  22.994  1.00 36.75           O  
ATOM    725  N   ILE A  88       7.778 -24.545  20.982  1.00 29.84           N  
ATOM    726  CA  ILE A  88       7.055 -23.438  20.364  1.00 33.26           C  
ATOM    727  C   ILE A  88       7.648 -23.111  18.999  1.00 29.82           C  
ATOM    728  O   ILE A  88       6.927 -22.700  18.084  1.00 45.42           O  
ATOM    729  CB  ILE A  88       7.037 -22.197  21.276  1.00 28.65           C  
ATOM    730  CG1 ILE A  88       8.454 -21.791  21.685  1.00 29.78           C  
ATOM    731  CG2 ILE A  88       6.178 -22.458  22.506  1.00 25.31           C  
ATOM    732  CD1 ILE A  88       8.504 -20.528  22.520  1.00 17.73           C  
ATOM    733  N   HIS A  89       8.957 -23.292  18.850  1.00 30.54           N  
ATOM    734  CA  HIS A  89       9.618 -23.047  17.570  1.00 31.42           C  
ATOM    735  C   HIS A  89      10.814 -23.975  17.383  1.00 41.52           C  
ATOM    736  O   HIS A  89      10.707 -25.023  16.745  1.00 43.45           O  
ATOM    737  CB  HIS A  89      10.066 -21.586  17.460  1.00 34.25           C  
ATOM    738  CG  HIS A  89       8.940 -20.619  17.256  1.00 37.33           C  
ATOM    739  CD2 HIS A  89       8.329 -19.768  18.113  1.00 34.08           C  
ATOM    740  ND1 HIS A  89       8.317 -20.450  16.038  1.00 39.48           N  
ATOM    741  CE1 HIS A  89       7.368 -19.539  16.155  1.00 39.96           C  
ATOM    742  NE2 HIS A  89       7.355 -19.108  17.404  1.00 29.93           N  
ATOM    743  N   GLU A  97      19.474 -24.204  23.745  1.00 41.83           N  
ATOM    744  CA  GLU A  97      20.687 -23.403  23.612  1.00 44.50           C  
ATOM    745  C   GLU A  97      20.436 -21.949  23.997  1.00 41.06           C  
ATOM    746  O   GLU A  97      19.296 -21.542  24.227  1.00 25.16           O  
ATOM    747  CB  GLU A  97      21.231 -23.474  22.180  1.00 37.17           C  
ATOM    748  CG  GLU A  97      21.844 -24.816  21.803  1.00 46.73           C  
ATOM    749  CD  GLU A  97      20.811 -25.839  21.372  1.00 55.38           C  
ATOM    750  OE1 GLU A  97      19.879 -25.472  20.624  1.00 53.40           O  
ATOM    751  OE2 GLU A  97      20.929 -27.014  21.781  1.00 55.83           O1-
ATOM    752  N   VAL A  98      21.514 -21.168  24.067  1.00 42.76           N  
ATOM    753  CA  VAL A  98      21.410 -19.740  24.340  1.00 33.16           C  
ATOM    754  C   VAL A  98      21.675 -18.970  23.053  1.00 29.12           C  
ATOM    755  O   VAL A  98      22.828 -18.686  22.708  1.00 25.91           O  
ATOM    756  CB  VAL A  98      22.377 -19.305  25.455  1.00 28.32           C  
ATOM    757  CG1 VAL A  98      22.218 -17.822  25.739  1.00 22.22           C  
ATOM    758  CG2 VAL A  98      22.126 -20.115  26.715  1.00 29.14           C  
ATOM    759  N   LYS A  99      20.609 -18.641  22.331  1.00 30.87           N  
ATOM    760  CA  LYS A  99      20.704 -17.852  21.113  1.00 23.75           C  
ATOM    761  C   LYS A  99      20.517 -16.378  21.448  1.00 21.39           C  
ATOM    762  O   LYS A  99      19.730 -16.028  22.333  1.00 19.00           O  
ATOM    763  CB  LYS A  99      19.651 -18.306  20.102  1.00 24.81           C  
ATOM    764  CG  LYS A  99      19.624 -19.811  19.892  1.00 28.24           C  
ATOM    765  CD  LYS A  99      18.396 -20.248  19.115  1.00 25.55           C  
ATOM    766  CE  LYS A  99      18.417 -21.746  18.864  1.00 39.98           C  
ATOM    767  NZ  LYS A  99      18.560 -22.516  20.132  1.00 44.69           N1+
ATOM    768  N   THR A 100      21.252 -15.516  20.746  1.00 19.86           N  
ATOM    769  CA  THR A 100      21.249 -14.092  21.045  1.00 16.77           C  
ATOM    770  C   THR A 100      21.276 -13.273  19.764  1.00 19.07           C  
ATOM    771  O   THR A 100      21.939 -13.640  18.791  1.00 19.01           O  
ATOM    772  CB  THR A 100      22.449 -13.688  21.913  1.00 14.75           C  
ATOM    773  CG2 THR A 100      22.336 -14.273  23.316  1.00 15.78           C  
ATOM    774  OG1 THR A 100      23.660 -14.139  21.296  1.00 18.61           O  
ATOM    775  N   VAL A 101      20.553 -12.156  19.784  1.00 14.58           N  
ATOM    776  CA  VAL A 101      20.635 -11.139  18.741  1.00 14.17           C  
ATOM    777  C   VAL A 101      20.130  -9.834  19.340  1.00 13.05           C  
ATOM    778  O   VAL A 101      19.139  -9.818  20.076  1.00 15.43           O  
ATOM    779  CB  VAL A 101      19.848 -11.553  17.473  1.00 16.70           C  
ATOM    780  CG1 VAL A 101      18.368 -11.725  17.775  1.00 12.76           C  
ATOM    781  CG2 VAL A 101      20.061 -10.543  16.356  1.00 14.98           C  
ATOM    782  N   VAL A 102      20.831  -8.743  19.043  1.00 10.34           N  
ATOM    783  CA  VAL A 102      20.597  -7.461  19.699  1.00 14.09           C  
ATOM    784  C   VAL A 102      19.793  -6.561  18.774  1.00 11.41           C  
ATOM    785  O   VAL A 102      20.171  -6.346  17.616  1.00 11.68           O  
ATOM    786  CB  VAL A 102      21.923  -6.791  20.100  1.00 15.53           C  
ATOM    787  CG1 VAL A 102      21.654  -5.462  20.787  1.00 13.33           C  
ATOM    788  CG2 VAL A 102      22.725  -7.712  21.007  1.00 13.82           C  
ATOM    789  N   HIS A 103      18.690  -6.022  19.291  1.00 10.90           N  
ATOM    790  CA  HIS A 103      17.818  -5.125  18.548  1.00 12.19           C  
ATOM    791  C   HIS A 103      17.779  -3.769  19.235  1.00 12.63           C  
ATOM    792  O   HIS A 103      17.563  -3.689  20.450  1.00 15.26           O  
ATOM    793  CB  HIS A 103      16.402  -5.694  18.439  1.00 17.11           C  
ATOM    794  CG  HIS A 103      15.389  -4.697  17.965  1.00 20.01           C  
ATOM    795  CD2 HIS A 103      14.293  -4.184  18.571  1.00 15.59           C  
ATOM    796  ND1 HIS A 103      15.454  -4.104  16.723  1.00 17.54           N  
ATOM    797  CE1 HIS A 103      14.439  -3.271  16.582  1.00 15.55           C  
ATOM    798  NE2 HIS A 103      13.719  -3.302  17.688  1.00 14.97           N  
ATOM    799  N   LEU A 104      17.982  -2.707  18.458  1.00 14.13           N  
ATOM    800  CA  LEU A 104      17.862  -1.338  18.956  1.00 12.79           C  
ATOM    801  C   LEU A 104      16.407  -0.917  18.802  1.00 13.35           C  
ATOM    802  O   LEU A 104      15.960  -0.571  17.706  1.00 11.84           O  
ATOM    803  CB  LEU A 104      18.805  -0.403  18.206  1.00 12.11           C  
ATOM    804  CG  LEU A 104      18.783   1.068  18.628  1.00 12.74           C  
ATOM    805  CD1 LEU A 104      19.129   1.210  20.099  1.00 10.74           C  
ATOM    806  CD2 LEU A 104      19.733   1.886  17.770  1.00 10.56           C  
ATOM    807  N   HIS A 105      15.662  -0.956  19.905  1.00 15.09           N  
ATOM    808  CA  HIS A 105      14.237  -0.654  19.874  1.00 10.66           C  
ATOM    809  C   HIS A 105      14.018   0.812  19.516  1.00 13.60           C  
ATOM    810  O   HIS A 105      14.542   1.708  20.184  1.00 10.44           O  
ATOM    811  CB  HIS A 105      13.602  -0.978  21.223  1.00  9.16           C  
ATOM    812  CG  HIS A 105      12.117  -0.801  21.248  1.00 12.42           C  
ATOM    813  CD2 HIS A 105      11.351   0.315  21.277  1.00 12.42           C  
ATOM    814  ND1 HIS A 105      11.242  -1.865  21.239  1.00 12.05           N  
ATOM    815  CE1 HIS A 105      10.001  -1.413  21.265  1.00 14.39           C  
ATOM    816  NE2 HIS A 105      10.039  -0.093  21.288  1.00 17.82           N  
ATOM    817  N   GLY A 106      13.234   1.052  18.465  1.00 15.49           N  
ATOM    818  CA  GLY A 106      12.957   2.394  18.002  1.00 10.13           C  
ATOM    819  C   GLY A 106      14.002   2.986  17.082  1.00 11.37           C  
ATOM    820  O   GLY A 106      13.808   4.106  16.593  1.00 14.15           O  
ATOM    821  N   GLY A 107      15.096   2.274  16.825  1.00 11.42           N  
ATOM    822  CA  GLY A 107      16.158   2.823  16.002  1.00 13.51           C  
ATOM    823  C   GLY A 107      15.820   2.767  14.520  1.00 14.39           C  
ATOM    824  O   GLY A 107      15.287   1.779  14.015  1.00 16.39           O  
ATOM    825  N   ARG A 108      16.132   3.859  13.824  1.00 12.47           N  
ATOM    826  CA  ARG A 108      15.999   3.918  12.370  1.00 15.79           C  
ATOM    827  C   ARG A 108      17.201   3.195  11.779  1.00 14.19           C  
ATOM    828  O   ARG A 108      18.233   3.793  11.472  1.00 22.02           O  
ATOM    829  CB  ARG A 108      15.910   5.363  11.894  1.00 18.09           C  
ATOM    830  CG  ARG A 108      15.684   5.503  10.401  1.00 22.25           C  
ATOM    831  CD  ARG A 108      15.461   6.951   9.995  1.00 28.39           C  
ATOM    832  NE  ARG A 108      14.209   7.484  10.517  1.00 28.22           N  
ATOM    833  CZ  ARG A 108      13.482   8.410   9.908  1.00 39.37           C  
ATOM    834  NH1 ARG A 108      13.838   8.907   8.734  1.00 35.91           N1+
ATOM    835  NH2 ARG A 108      12.365   8.844  10.487  1.00 37.29           N  
ATOM    836  N   THR A 109      17.064   1.880  11.620  1.00 16.00           N  
ATOM    837  CA  THR A 109      18.181   1.012  11.299  1.00 15.28           C  
ATOM    838  C   THR A 109      17.912   0.229  10.021  1.00 17.39           C  
ATOM    839  O   THR A 109      16.790  -0.245   9.811  1.00 18.76           O  
ATOM    840  CB  THR A 109      18.441   0.026  12.446  1.00 13.63           C  
ATOM    841  CG2 THR A 109      19.826  -0.592  12.325  1.00 15.44           C  
ATOM    842  OG1 THR A 109      18.337   0.711  13.699  1.00 12.25           O  
ATOM    843  N   PRO A 110      18.910   0.083   9.149  1.00 22.55           N  
ATOM    844  CA  PRO A 110      18.761  -0.837   8.027  1.00 17.60           C  
ATOM    845  C   PRO A 110      18.505  -2.242   8.526  1.00 15.94           C  
ATOM    846  O   PRO A 110      18.911  -2.606   9.646  1.00 16.06           O  
ATOM    847  CB  PRO A 110      20.111  -0.729   7.304  1.00 15.88           C  
ATOM    848  CG  PRO A 110      20.605   0.634   7.648  1.00 12.62           C  
ATOM    849  CD  PRO A 110      20.149   0.873   9.059  1.00 14.51           C  
ATOM    850  N   PRO A 111      17.831  -3.075   7.728  1.00 20.77           N  
ATOM    851  CA  PRO A 111      17.419  -4.398   8.232  1.00 17.87           C  
ATOM    852  C   PRO A 111      18.578  -5.305   8.608  1.00 18.23           C  
ATOM    853  O   PRO A 111      18.406  -6.190   9.459  1.00 15.68           O  
ATOM    854  CB  PRO A 111      16.607  -4.975   7.064  1.00 16.46           C  
ATOM    855  CG  PRO A 111      17.104  -4.249   5.857  1.00 15.91           C  
ATOM    856  CD  PRO A 111      17.423  -2.861   6.329  1.00 15.13           C  
ATOM    857  N   ASP A 112      19.755  -5.113   8.011  1.00 17.82           N  
ATOM    858  CA  ASP A 112      20.893  -5.977   8.307  1.00 23.69           C  
ATOM    859  C   ASP A 112      21.461  -5.742   9.702  1.00 24.29           C  
ATOM    860  O   ASP A 112      22.222  -6.584  10.194  1.00 20.98           O  
ATOM    861  CB  ASP A 112      21.983  -5.781   7.254  1.00 24.51           C  
ATOM    862  CG  ASP A 112      22.254  -4.320   6.957  1.00 38.56           C  
ATOM    863  OD1 ASP A 112      23.349  -3.830   7.307  1.00 41.01           O  
ATOM    864  OD2 ASP A 112      21.362  -3.660   6.381  1.00 39.57           O1-
ATOM    865  N   SER A 113      21.114  -4.628  10.348  1.00 16.71           N  
ATOM    866  CA  SER A 113      21.572  -4.332  11.700  1.00 19.97           C  
ATOM    867  C   SER A 113      20.419  -4.151  12.679  1.00 20.17           C  
ATOM    868  O   SER A 113      20.641  -3.677  13.799  1.00 19.05           O  
ATOM    869  CB  SER A 113      22.458  -3.081  11.704  1.00 16.39           C  
ATOM    870  OG  SER A 113      23.668  -3.303  11.004  1.00 18.90           O  
ATOM    871  N   ASP A 114      19.198  -4.517  12.289  1.00 15.95           N  
ATOM    872  CA  ASP A 114      18.036  -4.295  13.139  1.00 15.71           C  
ATOM    873  C   ASP A 114      17.868  -5.373  14.202  1.00 19.56           C  
ATOM    874  O   ASP A 114      17.122  -5.164  15.167  1.00 14.39           O  
ATOM    875  CB  ASP A 114      16.773  -4.207  12.276  1.00 14.47           C  
ATOM    876  CG  ASP A 114      15.559  -3.761  13.062  1.00 14.19           C  
ATOM    877  OD1 ASP A 114      15.639  -2.711  13.734  1.00 14.26           O  
ATOM    878  OD2 ASP A 114      14.522  -4.455  13.004  1.00 17.03           O1-
ATOM    879  N   GLY A 115      18.541  -6.511  14.056  1.00 16.82           N  
ATOM    880  CA  GLY A 115      18.417  -7.583  15.023  1.00 15.80           C  
ATOM    881  C   GLY A 115      17.243  -8.498  14.742  1.00 19.11           C  
ATOM    882  O   GLY A 115      16.357  -8.662  15.587  1.00 18.63           O  
ATOM    883  N   TYR A 116      17.228  -9.092  13.553  1.00 17.17           N  
ATOM    884  CA  TYR A 116      16.147  -9.990  13.179  1.00 16.42           C  
ATOM    885  C   TYR A 116      16.112 -11.186  14.130  1.00 17.13           C  
ATOM    886  O   TYR A 116      17.167 -11.683  14.540  1.00 18.92           O  
ATOM    887  CB  TYR A 116      16.328 -10.460  11.735  1.00 15.86           C  
ATOM    888  CG  TYR A 116      15.088 -11.060  11.113  1.00 17.63           C  
ATOM    889  CD1 TYR A 116      13.974 -10.274  10.848  1.00 18.17           C  
ATOM    890  CD2 TYR A 116      15.034 -12.406  10.777  1.00 15.17           C  
ATOM    891  CE1 TYR A 116      12.839 -10.814  10.282  1.00 16.92           C  
ATOM    892  CE2 TYR A 116      13.901 -12.954  10.205  1.00 17.32           C  
ATOM    893  CZ  TYR A 116      12.807 -12.152   9.959  1.00 17.46           C  
ATOM    894  OH  TYR A 116      11.676 -12.687   9.388  1.00 15.71           O  
ATOM    895  N   PRO A 117      14.922 -11.660  14.517  1.00 11.58           N  
ATOM    896  CA  PRO A 117      14.857 -12.762  15.491  1.00 14.65           C  
ATOM    897  C   PRO A 117      15.561 -14.027  15.035  1.00 18.85           C  
ATOM    898  O   PRO A 117      16.125 -14.744  15.871  1.00 16.67           O  
ATOM    899  CB  PRO A 117      13.348 -12.986  15.661  1.00 12.23           C  
ATOM    900  CG  PRO A 117      12.732 -11.684  15.293  1.00 14.21           C  
ATOM    901  CD  PRO A 117      13.587 -11.136  14.190  1.00 14.63           C  
ATOM    902  N   GLU A 118      15.550 -14.326  13.739  1.00 18.55           N  
ATOM    903  CA  GLU A 118      16.213 -15.510  13.217  1.00 18.59           C  
ATOM    904  C   GLU A 118      17.634 -15.231  12.744  1.00 22.01           C  
ATOM    905  O   GLU A 118      18.260 -16.109  12.141  1.00 21.05           O  
ATOM    906  CB  GLU A 118      15.379 -16.124  12.090  1.00 17.82           C  
ATOM    907  CG  GLU A 118      14.212 -16.955  12.602  1.00 23.73           C  
ATOM    908  CD  GLU A 118      13.248 -17.364  11.509  1.00 28.26           C  
ATOM    909  OE1 GLU A 118      13.385 -16.861  10.374  1.00 32.97           O  
ATOM    910  OE2 GLU A 118      12.351 -18.187  11.786  1.00 30.24           O1-
ATOM    911  N   ALA A 119      18.157 -14.029  13.002  1.00 21.67           N  
ATOM    912  CA  ALA A 119      19.569 -13.727  12.802  1.00 20.06           C  
ATOM    913  C   ALA A 119      20.390 -13.947  14.067  1.00 18.46           C  
ATOM    914  O   ALA A 119      21.431 -13.302  14.252  1.00 16.96           O  
ATOM    915  CB  ALA A 119      19.737 -12.293  12.299  1.00 17.98           C  
ATOM    916  N   TRP A 120      19.941 -14.844  14.943  1.00 17.21           N  
ATOM    917  CA  TRP A 120      20.606 -15.076  16.215  1.00 17.18           C  
ATOM    918  C   TRP A 120      21.930 -15.807  16.003  1.00 19.26           C  
ATOM    919  O   TRP A 120      22.286 -16.217  14.894  1.00 20.91           O  
ATOM    920  CB  TRP A 120      19.698 -15.871  17.151  1.00 21.65           C  
ATOM    921  CG  TRP A 120      19.185 -17.148  16.551  1.00 18.96           C  
ATOM    922  CD1 TRP A 120      17.967 -17.345  15.971  1.00 19.54           C  
ATOM    923  CD2 TRP A 120      19.876 -18.402  16.467  1.00 24.64           C  
ATOM    924  CE2 TRP A 120      19.014 -19.312  15.826  1.00 23.21           C  
ATOM    925  CE3 TRP A 120      21.140 -18.844  16.873  1.00 26.04           C  
ATOM    926  NE1 TRP A 120      17.854 -18.643  15.534  1.00 25.05           N  
ATOM    927  CZ2 TRP A 120      19.373 -20.635  15.582  1.00 21.41           C  
ATOM    928  CZ3 TRP A 120      21.496 -20.158  16.630  1.00 22.53           C  
ATOM    929  CH2 TRP A 120      20.614 -21.038  15.991  1.00 22.50           C  
ATOM    930  N   TYR A 121      22.661 -15.982  17.100  1.00 23.72           N  
ATOM    931  CA  TYR A 121      23.949 -16.656  17.079  1.00 21.25           C  
ATOM    932  C   TYR A 121      24.291 -17.086  18.496  1.00 18.78           C  
ATOM    933  O   TYR A 121      23.874 -16.452  19.468  1.00 18.76           O  
ATOM    934  CB  TYR A 121      25.049 -15.754  16.507  1.00 16.99           C  
ATOM    935  CG  TYR A 121      25.084 -14.373  17.123  1.00 16.64           C  
ATOM    936  CD1 TYR A 121      25.851 -14.112  18.250  1.00 19.89           C  
ATOM    937  CD2 TYR A 121      24.351 -13.329  16.574  1.00 16.53           C  
ATOM    938  CE1 TYR A 121      25.887 -12.853  18.814  1.00 17.54           C  
ATOM    939  CE2 TYR A 121      24.378 -12.067  17.130  1.00 14.60           C  
ATOM    940  CZ  TYR A 121      25.148 -11.835  18.250  1.00 19.34           C  
ATOM    941  OH  TYR A 121      25.179 -10.578  18.806  1.00 21.73           O  
ATOM    942  N   THR A 122      25.049 -18.172  18.602  1.00 22.94           N  
ATOM    943  CA  THR A 122      25.499 -18.669  19.893  1.00 24.29           C  
ATOM    944  C   THR A 122      26.850 -18.032  20.227  1.00 23.87           C  
ATOM    945  O   THR A 122      27.238 -17.022  19.634  1.00 21.54           O  
ATOM    946  CB  THR A 122      25.554 -20.200  19.878  1.00 26.92           C  
ATOM    947  CG2 THR A 122      24.165 -20.783  19.663  1.00 18.15           C  
ATOM    948  OG1 THR A 122      26.423 -20.639  18.827  1.00 31.09           O  
ATOM    949  N   LYS A 123      27.581 -18.616  21.174  1.00 24.05           N  
ATOM    950  CA  LYS A 123      28.853 -18.048  21.603  1.00 26.92           C  
ATOM    951  C   LYS A 123      29.863 -18.047  20.462  1.00 27.54           C  
ATOM    952  O   LYS A 123      30.013 -19.043  19.746  1.00 30.19           O  
ATOM    953  CB  LYS A 123      29.401 -18.832  22.794  1.00 29.62           C  
ATOM    954  CG  LYS A 123      30.783 -18.394  23.241  1.00 25.81           C  
ATOM    955  CD  LYS A 123      31.309 -19.295  24.344  1.00 30.98           C  
ATOM    956  CE  LYS A 123      32.746 -18.953  24.694  1.00 36.87           C  
ATOM    957  NZ  LYS A 123      33.295 -19.869  25.731  1.00 46.91           N1+
ATOM    958  N   ASP A 124      30.550 -16.915  20.295  1.00 27.87           N  
ATOM    959  CA  ASP A 124      31.596 -16.744  19.285  1.00 28.58           C  
ATOM    960  C   ASP A 124      31.089 -17.029  17.873  1.00 27.27           C  
ATOM    961  O   ASP A 124      31.855 -17.460  17.008  1.00 30.33           O  
ATOM    962  CB  ASP A 124      32.819 -17.612  19.594  1.00 26.31           C  
ATOM    963  CG  ASP A 124      33.524 -17.197  20.871  1.00 35.00           C  
ATOM    964  OD1 ASP A 124      33.476 -15.998  21.217  1.00 41.38           O  
ATOM    965  OD2 ASP A 124      34.127 -18.072  21.526  1.00 34.45           O1-
ATOM    966  N   PHE A 125      29.796 -16.791  17.638  1.00 27.20           N  
ATOM    967  CA  PHE A 125      29.174 -16.951  16.320  1.00 21.30           C  
ATOM    968  C   PHE A 125      29.350 -18.362  15.765  1.00 23.50           C  
ATOM    969  O   PHE A 125      29.397 -18.555  14.548  1.00 26.08           O  
ATOM    970  CB  PHE A 125      29.715 -15.925  15.317  1.00 19.87           C  
ATOM    971  CG  PHE A 125      29.598 -14.500  15.776  1.00 26.35           C  
ATOM    972  CD1 PHE A 125      28.376 -13.846  15.748  1.00 25.97           C  
ATOM    973  CD2 PHE A 125      30.713 -13.807  16.218  1.00 20.26           C  
ATOM    974  CE1 PHE A 125      28.267 -12.531  16.165  1.00 22.37           C  
ATOM    975  CE2 PHE A 125      30.611 -12.492  16.635  1.00 19.30           C  
ATOM    976  CZ  PHE A 125      29.386 -11.854  16.609  1.00 23.57           C  
ATOM    977  N   GLN A 126      29.448 -19.363  16.642  1.00 23.70           N  
ATOM    978  CA  GLN A 126      29.708 -20.719  16.169  1.00 30.25           C  
ATOM    979  C   GLN A 126      28.473 -21.330  15.518  1.00 32.23           C  
ATOM    980  O   GLN A 126      28.577 -21.992  14.479  1.00 34.46           O  
ATOM    981  CB  GLN A 126      30.208 -21.594  17.316  1.00 30.28           C  
ATOM    982  CG  GLN A 126      31.670 -21.998  17.177  1.00 46.64           C  
ATOM    983  CD  GLN A 126      32.612 -20.808  17.204  1.00 46.31           C  
ATOM    984  NE2 GLN A 126      33.046 -20.366  16.027  1.00 37.43           N  
ATOM    985  OE1 GLN A 126      32.948 -20.293  18.270  1.00 55.43           O  
ATOM    986  N   VAL A 127      27.300 -21.128  16.110  1.00 28.19           N  
ATOM    987  CA  VAL A 127      26.031 -21.543  15.523  1.00 31.89           C  
ATOM    988  C   VAL A 127      25.241 -20.287  15.186  1.00 31.45           C  
ATOM    989  O   VAL A 127      25.043 -19.423  16.048  1.00 29.96           O  
ATOM    990  CB  VAL A 127      25.237 -22.459  16.468  1.00 29.91           C  
ATOM    991  CG1 VAL A 127      23.955 -22.923  15.800  1.00 18.22           C  
ATOM    992  CG2 VAL A 127      26.088 -23.648  16.894  1.00 21.04           C  
ATOM    993  N   LYS A 128      24.797 -20.186  13.936  1.00 28.60           N  
ATOM    994  CA  LYS A 128      24.141 -18.991  13.426  1.00 22.89           C  
ATOM    995  C   LYS A 128      22.728 -19.320  12.965  1.00 25.81           C  
ATOM    996  O   LYS A 128      22.475 -20.403  12.427  1.00 27.80           O  
ATOM    997  CB  LYS A 128      24.933 -18.387  12.263  1.00 25.19           C  
ATOM    998  CG  LYS A 128      26.390 -18.093  12.582  1.00 25.24           C  
ATOM    999  CD  LYS A 128      27.159 -17.749  11.318  1.00 28.39           C  
ATOM   1000  CE  LYS A 128      28.578 -17.308  11.627  1.00 31.94           C  
ATOM   1001  NZ  LYS A 128      29.293 -16.870  10.397  1.00 35.56           N1+
ATOM   1002  N   GLY A 129      21.813 -18.377  13.174  1.00 22.98           N  
ATOM   1003  CA  GLY A 129      20.461 -18.509  12.691  1.00 18.53           C  
ATOM   1004  C   GLY A 129      20.399 -18.380  11.183  1.00 26.11           C  
ATOM   1005  O   GLY A 129      21.343 -17.906  10.540  1.00 26.15           O  
ATOM   1006  N   PRO A 130      19.278 -18.795  10.588  1.00 22.34           N  
ATOM   1007  CA  PRO A 130      19.187 -18.804   9.117  1.00 20.01           C  
ATOM   1008  C   PRO A 130      19.289 -17.430   8.477  1.00 22.50           C  
ATOM   1009  O   PRO A 130      19.544 -17.350   7.269  1.00 23.77           O  
ATOM   1010  CB  PRO A 130      17.815 -19.441   8.856  1.00 17.91           C  
ATOM   1011  CG  PRO A 130      17.043 -19.214  10.115  1.00 20.79           C  
ATOM   1012  CD  PRO A 130      18.049 -19.297  11.223  1.00 21.49           C  
ATOM   1013  N   PHE A 131      19.105 -16.350   9.235  1.00 22.12           N  
ATOM   1014  CA  PHE A 131      19.166 -14.999   8.690  1.00 20.95           C  
ATOM   1015  C   PHE A 131      20.409 -14.237   9.132  1.00 23.96           C  
ATOM   1016  O   PHE A 131      20.491 -13.024   8.910  1.00 26.55           O  
ATOM   1017  CB  PHE A 131      17.907 -14.218   9.076  1.00 24.50           C  
ATOM   1018  CG  PHE A 131      16.696 -14.582   8.263  1.00 25.63           C  
ATOM   1019  CD1 PHE A 131      15.953 -15.711   8.566  1.00 25.16           C  
ATOM   1020  CD2 PHE A 131      16.301 -13.793   7.196  1.00 24.48           C  
ATOM   1021  CE1 PHE A 131      14.839 -16.047   7.816  1.00 24.65           C  
ATOM   1022  CE2 PHE A 131      15.189 -14.123   6.444  1.00 24.75           C  
ATOM   1023  CZ  PHE A 131      14.457 -15.252   6.757  1.00 21.10           C  
ATOM   1024  N   PHE A 132      21.376 -14.912   9.749  1.00 22.97           N  
ATOM   1025  CA  PHE A 132      22.606 -14.249  10.159  1.00 21.42           C  
ATOM   1026  C   PHE A 132      23.414 -13.828   8.937  1.00 23.19           C  
ATOM   1027  O   PHE A 132      23.430 -14.521   7.918  1.00 31.73           O  
ATOM   1028  CB  PHE A 132      23.437 -15.176  11.044  1.00 23.85           C  
ATOM   1029  CG  PHE A 132      24.683 -14.543  11.585  1.00 26.46           C  
ATOM   1030  CD1 PHE A 132      25.872 -14.598  10.874  1.00 26.19           C  
ATOM   1031  CD2 PHE A 132      24.669 -13.896  12.809  1.00 22.99           C  
ATOM   1032  CE1 PHE A 132      27.020 -14.014  11.370  1.00 30.56           C  
ATOM   1033  CE2 PHE A 132      25.815 -13.311  13.311  1.00 25.15           C  
ATOM   1034  CZ  PHE A 132      26.993 -13.370  12.590  1.00 28.78           C  
ATOM   1035  N   GLU A 133      24.091 -12.683   9.043  1.00 27.93           N  
ATOM   1036  CA  GLU A 133      24.916 -12.217   7.935  1.00 31.63           C  
ATOM   1037  C   GLU A 133      25.984 -11.220   8.372  1.00 28.58           C  
ATOM   1038  O   GLU A 133      26.905 -10.922   7.603  1.00 33.92           O  
ATOM   1039  CB  GLU A 133      24.039 -11.589   6.848  1.00 30.60           C  
ATOM   1040  CG  GLU A 133      23.549 -10.189   7.166  1.00 27.59           C  
ATOM   1041  CD  GLU A 133      22.551  -9.681   6.145  1.00 46.80           C  
ATOM   1042  OE1 GLU A 133      21.700 -10.478   5.698  1.00 42.89           O  
ATOM   1043  OE2 GLU A 133      22.625  -8.488   5.781  1.00 54.09           O1-
ATOM   1044  N   ARG A 134      25.882 -10.699   9.593  1.00 34.50           N  
ATOM   1045  CA  ARG A 134      26.802  -9.672  10.061  1.00 27.14           C  
ATOM   1046  C   ARG A 134      27.158  -9.898  11.522  1.00 26.02           C  
ATOM   1047  O   ARG A 134      26.311 -10.298  12.324  1.00 27.83           O  
ATOM   1048  CB  ARG A 134      26.208  -8.267   9.898  1.00 22.66           C  
ATOM   1049  CG  ARG A 134      26.183  -7.753   8.472  1.00 33.84           C  
ATOM   1050  CD  ARG A 134      25.372  -6.471   8.375  1.00 38.93           C  
ATOM   1051  NE  ARG A 134      25.981  -5.372   9.115  1.00 34.28           N  
ATOM   1052  CZ  ARG A 134      26.575  -4.329   8.551  1.00 35.20           C  
ATOM   1053  NH1 ARG A 134      26.646  -4.200   7.237  1.00 34.77           N1+
ATOM   1054  NH2 ARG A 134      27.106  -3.388   9.327  1.00 38.14           N  
ATOM   1055  N   GLU A 135      28.421  -9.629  11.858  1.00 29.44           N  
ATOM   1056  CA  GLU A 135      28.870  -9.602  13.242  1.00 22.22           C  
ATOM   1057  C   GLU A 135      28.948  -8.193  13.810  1.00 17.31           C  
ATOM   1058  O   GLU A 135      28.916  -8.032  15.035  1.00 19.40           O  
ATOM   1059  CB  GLU A 135      30.249 -10.261  13.373  1.00 22.87           C  
ATOM   1060  CG  GLU A 135      30.296 -11.715  12.948  1.00 21.77           C  
ATOM   1061  CD  GLU A 135      31.674 -12.318  13.127  1.00 27.98           C  
ATOM   1062  OE1 GLU A 135      32.596 -11.578  13.528  1.00 31.49           O  
ATOM   1063  OE2 GLU A 135      31.837 -13.530  12.871  1.00 33.60           O1-
ATOM   1064  N   VAL A 136      29.051  -7.180  12.955  1.00 19.71           N  
ATOM   1065  CA  VAL A 136      29.199  -5.791  13.371  1.00 16.58           C  
ATOM   1066  C   VAL A 136      28.003  -5.020  12.831  1.00 17.30           C  
ATOM   1067  O   VAL A 136      27.876  -4.830  11.614  1.00 19.52           O  
ATOM   1068  CB  VAL A 136      30.517  -5.180  12.877  1.00 14.21           C  
ATOM   1069  CG1 VAL A 136      30.600  -3.713  13.261  1.00 16.79           C  
ATOM   1070  CG2 VAL A 136      31.700  -5.952  13.437  1.00 15.60           C  
ATOM   1071  N   TYR A 137      27.126  -4.582  13.728  1.00 21.75           N  
ATOM   1072  CA  TYR A 137      25.990  -3.762  13.336  1.00 21.33           C  
ATOM   1073  C   TYR A 137      26.425  -2.316  13.146  1.00 19.22           C  
ATOM   1074  O   TYR A 137      27.385  -1.847  13.764  1.00 17.04           O  
ATOM   1075  CB  TYR A 137      24.880  -3.830  14.385  1.00 18.32           C  
ATOM   1076  CG  TYR A 137      24.063  -5.103  14.364  1.00 17.96           C  
ATOM   1077  CD1 TYR A 137      24.366  -6.140  13.489  1.00 16.86           C  
ATOM   1078  CD2 TYR A 137      22.977  -5.262  15.213  1.00 17.13           C  
ATOM   1079  CE1 TYR A 137      23.616  -7.301  13.470  1.00 15.38           C  
ATOM   1080  CE2 TYR A 137      22.220  -6.417  15.199  1.00 17.31           C  
ATOM   1081  CZ  TYR A 137      22.542  -7.433  14.327  1.00 18.84           C  
ATOM   1082  OH  TYR A 137      21.786  -8.583  14.315  1.00 16.08           O  
ATOM   1083  N   GLU A 138      25.706  -1.606  12.280  1.00 17.65           N  
ATOM   1084  CA  GLU A 138      25.963  -0.197  12.017  1.00 19.33           C  
ATOM   1085  C   GLU A 138      24.657   0.577  12.111  1.00 19.89           C  
ATOM   1086  O   GLU A 138      23.680   0.238  11.434  1.00 15.32           O  
ATOM   1087  CB  GLU A 138      26.608   0.007  10.642  1.00 21.39           C  
ATOM   1088  CG  GLU A 138      28.039  -0.501  10.548  1.00 31.50           C  
ATOM   1089  CD  GLU A 138      28.690  -0.174   9.218  1.00 46.63           C  
ATOM   1090  OE1 GLU A 138      27.978   0.291   8.303  1.00 56.13           O  
ATOM   1091  OE2 GLU A 138      29.917  -0.379   9.089  1.00 43.85           O1-
ATOM   1092  N   TYR A 139      24.643   1.609  12.951  1.00 13.29           N  
ATOM   1093  CA  TYR A 139      23.460   2.437  13.139  1.00 16.12           C  
ATOM   1094  C   TYR A 139      23.723   3.828  12.583  1.00 16.45           C  
ATOM   1095  O   TYR A 139      24.517   4.582  13.167  1.00 19.62           O  
ATOM   1096  CB  TYR A 139      23.087   2.515  14.621  1.00 17.37           C  
ATOM   1097  CG  TYR A 139      22.905   1.164  15.275  1.00 15.11           C  
ATOM   1098  CD1 TYR A 139      21.699   0.482  15.180  1.00 15.38           C  
ATOM   1099  CD2 TYR A 139      23.939   0.570  15.986  1.00 16.65           C  
ATOM   1100  CE1 TYR A 139      21.530  -0.754  15.777  1.00 15.88           C  
ATOM   1101  CE2 TYR A 139      23.778  -0.664  16.585  1.00 14.68           C  
ATOM   1102  CZ  TYR A 139      22.573  -1.322  16.477  1.00 12.21           C  
ATOM   1103  OH  TYR A 139      22.411  -2.553  17.073  1.00  8.31           O  
ATOM   1104  N   PRO A 140      23.097   4.213  11.467  1.00 17.21           N  
ATOM   1105  CA  PRO A 140      23.365   5.542  10.896  1.00 13.26           C  
ATOM   1106  C   PRO A 140      22.924   6.692  11.784  1.00 19.42           C  
ATOM   1107  O   PRO A 140      23.459   7.799  11.639  1.00 22.26           O  
ATOM   1108  CB  PRO A 140      22.576   5.526   9.578  1.00 10.37           C  
ATOM   1109  CG  PRO A 140      22.357   4.075   9.276  1.00 10.64           C  
ATOM   1110  CD  PRO A 140      22.214   3.409  10.608  1.00  9.98           C  
ATOM   1111  N   ASN A 141      21.967   6.467  12.690  1.00 17.46           N  
ATOM   1112  CA  ASN A 141      21.480   7.499  13.608  1.00 14.58           C  
ATOM   1113  C   ASN A 141      20.979   8.729  12.856  1.00 17.80           C  
ATOM   1114  O   ASN A 141      21.234   9.868  13.253  1.00 21.97           O  
ATOM   1115  CB  ASN A 141      22.552   7.887  14.628  1.00 14.56           C  
ATOM   1116  CG  ASN A 141      22.855   6.772  15.610  1.00 21.33           C  
ATOM   1117  ND2 ASN A 141      24.128   6.613  15.948  1.00 21.39           N  
ATOM   1118  OD1 ASN A 141      21.955   6.060  16.057  1.00 21.18           O  
ATOM   1119  N   GLU A 142      20.265   8.502  11.758  1.00 20.89           N  
ATOM   1120  CA  GLU A 142      19.643   9.593  11.008  1.00 19.59           C  
ATOM   1121  C   GLU A 142      18.215   9.843  11.482  1.00 18.00           C  
ATOM   1122  O   GLU A 142      17.271   9.889  10.695  1.00 26.82           O  
ATOM   1123  CB  GLU A 142      19.682   9.296   9.513  1.00 15.36           C  
ATOM   1124  CG  GLU A 142      21.082   9.222   8.919  1.00 16.68           C  
ATOM   1125  CD  GLU A 142      21.815  10.555   8.944  1.00 20.77           C  
ATOM   1126  OE1 GLU A 142      21.160  11.602   9.128  1.00 27.23           O  
ATOM   1127  OE2 GLU A 142      23.052  10.553   8.776  1.00 25.19           O1-
ATOM   1128  N   GLN A 143      18.053  10.001  12.794  1.00 16.11           N  
ATOM   1129  CA  GLN A 143      16.758  10.293  13.388  1.00 21.31           C  
ATOM   1130  C   GLN A 143      16.936  11.344  14.473  1.00 18.13           C  
ATOM   1131  O   GLN A 143      18.046  11.594  14.950  1.00 17.74           O  
ATOM   1132  CB  GLN A 143      16.098   9.031  13.963  1.00 20.20           C  
ATOM   1133  CG  GLN A 143      16.967   8.264  14.939  1.00 17.27           C  
ATOM   1134  CD  GLN A 143      16.345   6.949  15.364  1.00 18.27           C  
ATOM   1135  NE2 GLN A 143      15.160   7.018  15.963  1.00 13.32           N  
ATOM   1136  OE1 GLN A 143      16.923   5.881  15.160  1.00 21.76           O  
ATOM   1137  N   ASP A 144      15.821  11.962  14.857  1.00 18.71           N  
ATOM   1138  CA  ASP A 144      15.858  13.049  15.820  1.00 19.90           C  
ATOM   1139  C   ASP A 144      16.151  12.520  17.225  1.00 18.64           C  
ATOM   1140  O   ASP A 144      16.075  11.318  17.501  1.00 20.61           O  
ATOM   1141  CB  ASP A 144      14.542  13.825  15.800  1.00 27.63           C  
ATOM   1142  CG  ASP A 144      14.363  14.636  14.528  1.00 32.08           C  
ATOM   1143  OD1 ASP A 144      15.319  14.707  13.724  1.00 22.39           O  
ATOM   1144  OD2 ASP A 144      13.268  15.204  14.331  1.00 30.88           O1-
ATOM   1145  N   ALA A 145      16.489  13.446  18.120  1.00 17.18           N  
ATOM   1146  CA  ALA A 145      16.867  13.081  19.479  1.00 17.59           C  
ATOM   1147  C   ALA A 145      15.700  12.437  20.214  1.00 17.26           C  
ATOM   1148  O   ALA A 145      14.590  12.976  20.237  1.00 23.61           O  
ATOM   1149  CB  ALA A 145      17.347  14.312  20.246  1.00 12.68           C  
ATOM   1150  N   THR A 146      15.961  11.286  20.824  1.00 13.13           N  
ATOM   1151  CA  THR A 146      14.956  10.578  21.605  1.00 15.42           C  
ATOM   1152  C   THR A 146      15.674   9.607  22.533  1.00 15.11           C  
ATOM   1153  O   THR A 146      16.906   9.558  22.581  1.00 12.86           O  
ATOM   1154  CB  THR A 146      13.960   9.845  20.702  1.00 13.36           C  
ATOM   1155  CG2 THR A 146      14.663   8.754  19.909  1.00 12.39           C  
ATOM   1156  OG1 THR A 146      12.933   9.253  21.508  1.00 16.32           O  
ATOM   1157  N   ALA A 147      14.886   8.830  23.271  1.00 12.74           N  
ATOM   1158  CA  ALA A 147      15.396   7.814  24.186  1.00 14.35           C  
ATOM   1159  C   ALA A 147      15.049   6.444  23.619  1.00 16.94           C  
ATOM   1160  O   ALA A 147      13.873   6.076  23.540  1.00 15.68           O  
ATOM   1161  CB  ALA A 147      14.815   7.993  25.586  1.00 11.77           C  
ATOM   1162  N   LEU A 148      16.070   5.697  23.219  1.00 13.71           N  
ATOM   1163  CA  LEU A 148      15.922   4.332  22.741  1.00 13.28           C  
ATOM   1164  C   LEU A 148      16.469   3.369  23.788  1.00 14.16           C  
ATOM   1165  O   LEU A 148      16.924   3.772  24.862  1.00 13.98           O  
ATOM   1166  CB  LEU A 148      16.637   4.148  21.400  1.00 12.50           C  
ATOM   1167  CG  LEU A 148      16.246   5.085  20.257  1.00 10.31           C  
ATOM   1168  CD1 LEU A 148      17.026   4.733  19.002  1.00 10.17           C  
ATOM   1169  CD2 LEU A 148      14.748   5.026  19.996  1.00 13.32           C  
ATOM   1170  N   TRP A 149      16.425   2.080  23.463  1.00 11.79           N  
ATOM   1171  CA  TRP A 149      17.003   1.059  24.322  1.00 10.95           C  
ATOM   1172  C   TRP A 149      17.225  -0.198  23.496  1.00 13.90           C  
ATOM   1173  O   TRP A 149      16.514  -0.447  22.519  1.00 14.91           O  
ATOM   1174  CB  TRP A 149      16.113   0.770  25.542  1.00  9.43           C  
ATOM   1175  CG  TRP A 149      14.779   0.156  25.232  1.00 10.35           C  
ATOM   1176  CD1 TRP A 149      13.791   0.686  24.453  1.00 11.64           C  
ATOM   1177  CD2 TRP A 149      14.275  -1.092  25.724  1.00 10.03           C  
ATOM   1178  CE2 TRP A 149      12.981  -1.259  25.192  1.00 10.77           C  
ATOM   1179  CE3 TRP A 149      14.795  -2.087  26.559  1.00 12.98           C  
ATOM   1180  NE1 TRP A 149      12.709  -0.161  24.418  1.00  9.93           N  
ATOM   1181  CZ2 TRP A 149      12.199  -2.381  25.466  1.00  8.86           C  
ATOM   1182  CZ3 TRP A 149      14.018  -3.200  26.830  1.00  9.83           C  
ATOM   1183  CH2 TRP A 149      12.734  -3.337  26.285  1.00 11.46           C  
ATOM   1184  N   TYR A 150      18.230  -0.977  23.888  1.00 13.52           N  
ATOM   1185  CA  TYR A 150      18.594  -2.197  23.184  1.00 13.31           C  
ATOM   1186  C   TYR A 150      18.367  -3.400  24.087  1.00 14.69           C  
ATOM   1187  O   TYR A 150      18.558  -3.322  25.305  1.00 11.89           O  
ATOM   1188  CB  TYR A 150      20.055  -2.153  22.707  1.00 14.05           C  
ATOM   1189  CG  TYR A 150      21.086  -2.020  23.809  1.00 13.35           C  
ATOM   1190  CD1 TYR A 150      21.382  -0.784  24.366  1.00 13.43           C  
ATOM   1191  CD2 TYR A 150      21.777  -3.131  24.274  1.00 13.69           C  
ATOM   1192  CE1 TYR A 150      22.331  -0.660  25.367  1.00 12.88           C  
ATOM   1193  CE2 TYR A 150      22.725  -3.015  25.272  1.00 17.75           C  
ATOM   1194  CZ  TYR A 150      22.997  -1.778  25.817  1.00 15.67           C  
ATOM   1195  OH  TYR A 150      23.941  -1.664  26.812  1.00 12.99           O  
ATOM   1196  N   HIS A 151      17.951  -4.508  23.481  1.00 12.41           N  
ATOM   1197  CA  HIS A 151      17.647  -5.723  24.225  1.00 10.75           C  
ATOM   1198  C   HIS A 151      17.737  -6.905  23.273  1.00 12.83           C  
ATOM   1199  O   HIS A 151      17.816  -6.743  22.052  1.00 11.14           O  
ATOM   1200  CB  HIS A 151      16.263  -5.647  24.879  1.00 10.07           C  
ATOM   1201  CG  HIS A 151      15.139  -5.486  23.905  1.00 11.74           C  
ATOM   1202  CD2 HIS A 151      14.384  -4.410  23.582  1.00 10.71           C  
ATOM   1203  ND1 HIS A 151      14.674  -6.525  23.125  1.00 12.04           N  
ATOM   1204  CE1 HIS A 151      13.683  -6.095  22.367  1.00  9.46           C  
ATOM   1205  NE2 HIS A 151      13.486  -4.815  22.626  1.00  7.97           N  
ATOM   1206  N   ASP A 152      17.721  -8.104  23.849  1.00 10.64           N  
ATOM   1207  CA  ASP A 152      17.810  -9.313  23.047  1.00 13.66           C  
ATOM   1208  C   ASP A 152      16.518  -9.538  22.268  1.00 14.11           C  
ATOM   1209  O   ASP A 152      15.435  -9.109  22.673  1.00 12.66           O  
ATOM   1210  CB  ASP A 152      18.113 -10.521  23.933  1.00 13.57           C  
ATOM   1211  CG  ASP A 152      18.488 -11.752  23.130  1.00 14.49           C  
ATOM   1212  OD1 ASP A 152      17.588 -12.371  22.523  1.00 15.01           O  
ATOM   1213  OD2 ASP A 152      19.689 -12.091  23.092  1.00 18.12           O1-
ATOM   1214  N   HIS A 153      16.644 -10.224  21.128  1.00 12.49           N  
ATOM   1215  CA  HIS A 153      15.494 -10.451  20.264  1.00 13.64           C  
ATOM   1216  C   HIS A 153      15.496 -11.849  19.650  1.00 13.95           C  
ATOM   1217  O   HIS A 153      14.805 -12.073  18.648  1.00 13.44           O  
ATOM   1218  CB  HIS A 153      15.446  -9.400  19.151  1.00 11.51           C  
ATOM   1219  CG  HIS A 153      14.060  -9.048  18.710  1.00 16.12           C  
ATOM   1220  CD2 HIS A 153      13.444  -7.849  18.576  1.00 14.58           C  
ATOM   1221  ND1 HIS A 153      13.132  -9.998  18.338  1.00 14.62           N  
ATOM   1222  CE1 HIS A 153      12.005  -9.399  17.998  1.00 18.07           C  
ATOM   1223  NE2 HIS A 153      12.167  -8.095  18.133  1.00 13.92           N  
ATOM   1224  N   ALA A 154      16.252 -12.788  20.217  1.00 11.64           N  
ATOM   1225  CA  ALA A 154      16.315 -14.134  19.662  1.00 15.31           C  
ATOM   1226  C   ALA A 154      14.940 -14.789  19.690  1.00 14.37           C  
ATOM   1227  O   ALA A 154      14.181 -14.638  20.653  1.00 16.97           O  
ATOM   1228  CB  ALA A 154      17.321 -14.983  20.439  1.00 14.88           C  
ATOM   1229  N   MET A 155      14.620 -15.521  18.628  1.00 10.44           N  
ATOM   1230  CA  MET A 155      13.277 -16.065  18.488  1.00 21.61           C  
ATOM   1231  C   MET A 155      13.005 -17.135  19.539  1.00 21.02           C  
ATOM   1232  O   MET A 155      13.899 -17.896  19.922  1.00 23.64           O  
ATOM   1233  CB  MET A 155      13.068 -16.643  17.089  1.00 18.56           C  
ATOM   1234  CG  MET A 155      11.622 -17.045  16.840  1.00 18.40           C  
ATOM   1235  SD  MET A 155      11.188 -17.275  15.114  1.00 38.00           S  
ATOM   1236  CE  MET A 155      11.739 -18.959  14.848  1.00 32.24           C  
ATOM   1237  N   ALA A 156      11.760 -17.156  20.025  1.00 18.85           N  
ATOM   1238  CA  ALA A 156      11.228 -18.177  20.925  1.00 21.49           C  
ATOM   1239  C   ALA A 156      11.785 -18.079  22.341  1.00 14.48           C  
ATOM   1240  O   ALA A 156      11.283 -18.750  23.247  1.00 17.54           O  
ATOM   1241  CB  ALA A 156      11.478 -19.580  20.361  1.00 22.81           C  
ATOM   1242  N   ILE A 157      12.809 -17.253  22.555  1.00 17.37           N  
ATOM   1243  CA  ILE A 157      13.399 -17.115  23.884  1.00 18.52           C  
ATOM   1244  C   ILE A 157      13.637 -15.648  24.215  1.00 15.52           C  
ATOM   1245  O   ILE A 157      14.444 -15.324  25.094  1.00 17.06           O  
ATOM   1246  CB  ILE A 157      14.709 -17.915  24.007  1.00 16.03           C  
ATOM   1247  CG1 ILE A 157      15.715 -17.466  22.945  1.00 13.01           C  
ATOM   1248  CG2 ILE A 157      14.441 -19.413  23.916  1.00 14.10           C  
ATOM   1249  CD1 ILE A 157      17.098 -18.039  23.142  1.00 14.72           C  
ATOM   1250  N   THR A 158      12.939 -14.748  23.517  1.00 14.71           N  
ATOM   1251  CA  THR A 158      13.076 -13.325  23.815  1.00 15.65           C  
ATOM   1252  C   THR A 158      12.581 -13.002  25.221  1.00 20.28           C  
ATOM   1253  O   THR A 158      13.148 -12.132  25.894  1.00 15.48           O  
ATOM   1254  CB  THR A 158      12.325 -12.494  22.771  1.00 15.00           C  
ATOM   1255  CG2 THR A 158      12.449 -11.005  23.069  1.00 12.35           C  
ATOM   1256  OG1 THR A 158      12.870 -12.755  21.473  1.00 12.43           O  
ATOM   1257  N   ARG A 159      11.543 -13.700  25.687  1.00 15.87           N  
ATOM   1258  CA  ARG A 159      11.054 -13.478  27.043  1.00 15.03           C  
ATOM   1259  C   ARG A 159      12.092 -13.873  28.084  1.00 16.57           C  
ATOM   1260  O   ARG A 159      12.128 -13.292  29.175  1.00 14.98           O  
ATOM   1261  CB  ARG A 159       9.753 -14.253  27.269  1.00 19.82           C  
ATOM   1262  CG  ARG A 159       9.934 -15.761  27.369  1.00 17.94           C  
ATOM   1263  CD  ARG A 159       8.623 -16.505  27.181  1.00 18.66           C  
ATOM   1264  NE  ARG A 159       8.783 -17.938  27.398  1.00 17.10           N  
ATOM   1265  CZ  ARG A 159       9.263 -18.782  26.495  1.00 17.32           C  
ATOM   1266  NH1 ARG A 159       9.643 -18.372  25.297  1.00 20.36           N1+
ATOM   1267  NH2 ARG A 159       9.370 -20.071  26.806  1.00 15.49           N  
ATOM   1268  N   LEU A 160      12.949 -14.844  27.766  1.00 18.59           N  
ATOM   1269  CA  LEU A 160      13.931 -15.319  28.735  1.00 23.10           C  
ATOM   1270  C   LEU A 160      15.175 -14.440  28.742  1.00 20.35           C  
ATOM   1271  O   LEU A 160      15.646 -14.029  29.809  1.00 16.78           O  
ATOM   1272  CB  LEU A 160      14.301 -16.772  28.430  1.00 18.33           C  
ATOM   1273  CG  LEU A 160      13.126 -17.751  28.374  1.00 17.64           C  
ATOM   1274  CD1 LEU A 160      13.603 -19.143  28.006  1.00 12.06           C  
ATOM   1275  CD2 LEU A 160      12.381 -17.768  29.699  1.00 19.00           C  
ATOM   1276  N   ASN A 161      15.717 -14.140  27.560  1.00 19.34           N  
ATOM   1277  CA  ASN A 161      16.956 -13.372  27.483  1.00 15.39           C  
ATOM   1278  C   ASN A 161      16.770 -11.956  28.013  1.00 14.10           C  
ATOM   1279  O   ASN A 161      17.653 -11.419  28.692  1.00 17.09           O  
ATOM   1280  CB  ASN A 161      17.466 -13.349  26.042  1.00 20.55           C  
ATOM   1281  CG  ASN A 161      18.090 -14.665  25.625  1.00 16.47           C  
ATOM   1282  ND2 ASN A 161      18.545 -14.735  24.380  1.00 18.32           N  
ATOM   1283  OD1 ASN A 161      18.161 -15.609  26.412  1.00 16.62           O  
ATOM   1284  N   VAL A 162      15.630 -11.331  27.712  1.00 13.77           N  
ATOM   1285  CA  VAL A 162      15.361  -9.996  28.235  1.00 12.87           C  
ATOM   1286  C   VAL A 162      15.166 -10.047  29.745  1.00 14.63           C  
ATOM   1287  O   VAL A 162      15.697  -9.208  30.483  1.00 14.75           O  
ATOM   1288  CB  VAL A 162      14.143  -9.382  27.523  1.00 13.34           C  
ATOM   1289  CG1 VAL A 162      13.723  -8.089  28.201  1.00  7.88           C  
ATOM   1290  CG2 VAL A 162      14.450  -9.144  26.052  1.00 13.81           C  
ATOM   1291  N   TYR A 163      14.407 -11.032  30.227  1.00 15.71           N  
ATOM   1292  CA  TYR A 163      14.216 -11.190  31.664  1.00 15.08           C  
ATOM   1293  C   TYR A 163      15.521 -11.538  32.367  1.00 15.32           C  
ATOM   1294  O   TYR A 163      15.717 -11.165  33.529  1.00 15.91           O  
ATOM   1295  CB  TYR A 163      13.159 -12.263  31.928  1.00 15.30           C  
ATOM   1296  CG  TYR A 163      12.780 -12.441  33.377  1.00 19.01           C  
ATOM   1297  CD1 TYR A 163      12.025 -11.482  34.038  1.00 21.92           C  
ATOM   1298  CD2 TYR A 163      13.155 -13.580  34.080  1.00 15.22           C  
ATOM   1299  CE1 TYR A 163      11.669 -11.644  35.362  1.00 21.12           C  
ATOM   1300  CE2 TYR A 163      12.801 -13.751  35.405  1.00 14.27           C  
ATOM   1301  CZ  TYR A 163      12.058 -12.780  36.040  1.00 18.37           C  
ATOM   1302  OH  TYR A 163      11.701 -12.942  37.360  1.00 22.83           O  
ATOM   1303  N   ALA A 164      16.427 -12.240  31.680  1.00 15.16           N  
ATOM   1304  CA  ALA A 164      17.722 -12.586  32.252  1.00 16.48           C  
ATOM   1305  C   ALA A 164      18.606 -11.371  32.500  1.00 15.24           C  
ATOM   1306  O   ALA A 164      19.614 -11.499  33.202  1.00 15.88           O  
ATOM   1307  CB  ALA A 164      18.454 -13.574  31.342  1.00 17.49           C  
ATOM   1308  N   GLY A 165      18.265 -10.211  31.942  1.00 17.99           N  
ATOM   1309  CA  GLY A 165      18.995  -8.990  32.225  1.00 18.32           C  
ATOM   1310  C   GLY A 165      19.608  -8.328  31.009  1.00 16.09           C  
ATOM   1311  O   GLY A 165      20.375  -7.369  31.142  1.00 13.45           O  
ATOM   1312  N   LEU A 166      19.280  -8.824  29.817  1.00 13.69           N  
ATOM   1313  CA  LEU A 166      19.848  -8.293  28.575  1.00 13.54           C  
ATOM   1314  C   LEU A 166      19.019  -7.102  28.089  1.00 12.37           C  
ATOM   1315  O   LEU A 166      18.289  -7.161  27.098  1.00  8.87           O  
ATOM   1316  CB  LEU A 166      19.936  -9.389  27.522  1.00 14.35           C  
ATOM   1317  CG  LEU A 166      21.053 -10.411  27.738  1.00 15.45           C  
ATOM   1318  CD1 LEU A 166      20.835 -11.646  26.879  1.00 14.48           C  
ATOM   1319  CD2 LEU A 166      22.403  -9.777  27.437  1.00 14.59           C  
ATOM   1320  N   VAL A 167      19.146  -6.000  28.828  1.00 14.51           N  
ATOM   1321  CA  VAL A 167      18.526  -4.729  28.473  1.00 10.10           C  
ATOM   1322  C   VAL A 167      19.523  -3.614  28.752  1.00 15.27           C  
ATOM   1323  O   VAL A 167      20.384  -3.728  29.630  1.00 18.82           O  
ATOM   1324  CB  VAL A 167      17.209  -4.472  29.240  1.00 10.75           C  
ATOM   1325  CG1 VAL A 167      16.155  -5.499  28.864  1.00 14.34           C  
ATOM   1326  CG2 VAL A 167      17.453  -4.471  30.740  1.00 14.02           C  
ATOM   1327  N   GLY A 168      19.403  -2.530  27.996  1.00 11.13           N  
ATOM   1328  CA  GLY A 168      20.282  -1.392  28.171  1.00 12.94           C  
ATOM   1329  C   GLY A 168      19.722  -0.181  27.463  1.00 13.92           C  
ATOM   1330  O   GLY A 168      18.864  -0.297  26.582  1.00 14.64           O  
ATOM   1331  N   LEU A 169      20.229   0.983  27.853  1.00 10.43           N  
ATOM   1332  CA  LEU A 169      19.734   2.257  27.355  1.00 11.89           C  
ATOM   1333  C   LEU A 169      20.577   2.763  26.188  1.00 17.27           C  
ATOM   1334  O   LEU A 169      21.721   2.349  25.985  1.00 18.52           O  
ATOM   1335  CB  LEU A 169      19.712   3.298  28.476  1.00 16.99           C  
ATOM   1336  CG  LEU A 169      18.803   2.954  29.656  1.00 17.37           C  
ATOM   1337  CD1 LEU A 169      18.947   3.993  30.750  1.00 11.41           C  
ATOM   1338  CD2 LEU A 169      17.356   2.839  29.204  1.00  8.93           C  
ATOM   1339  N   TYR A 170      19.989   3.685  25.427  1.00 15.39           N  
ATOM   1340  CA  TYR A 170      20.603   4.200  24.205  1.00 14.04           C  
ATOM   1341  C   TYR A 170      19.949   5.544  23.914  1.00 13.37           C  
ATOM   1342  O   TYR A 170      18.769   5.587  23.551  1.00 13.03           O  
ATOM   1343  CB  TYR A 170      20.405   3.217  23.053  1.00 13.53           C  
ATOM   1344  CG  TYR A 170      21.042   3.597  21.727  1.00 11.94           C  
ATOM   1345  CD1 TYR A 170      20.499   4.594  20.926  1.00 10.94           C  
ATOM   1346  CD2 TYR A 170      22.158   2.917  21.254  1.00 10.14           C  
ATOM   1347  CE1 TYR A 170      21.068   4.927  19.711  1.00 13.28           C  
ATOM   1348  CE2 TYR A 170      22.735   3.243  20.040  1.00 10.20           C  
ATOM   1349  CZ  TYR A 170      22.185   4.247  19.271  1.00 17.48           C  
ATOM   1350  OH  TYR A 170      22.754   4.574  18.059  1.00 13.30           O  
ATOM   1351  N   PHE A 171      20.701   6.630  24.071  1.00 13.29           N  
ATOM   1352  CA  PHE A 171      20.177   7.977  23.892  1.00 12.19           C  
ATOM   1353  C   PHE A 171      20.737   8.607  22.624  1.00 14.17           C  
ATOM   1354  O   PHE A 171      21.915   8.431  22.296  1.00 11.61           O  
ATOM   1355  CB  PHE A 171      20.510   8.865  25.094  1.00 14.85           C  
ATOM   1356  CG  PHE A 171      19.820   8.455  26.362  1.00 14.50           C  
ATOM   1357  CD1 PHE A 171      18.515   8.847  26.614  1.00 14.76           C  
ATOM   1358  CD2 PHE A 171      20.476   7.687  27.305  1.00 14.53           C  
ATOM   1359  CE1 PHE A 171      17.879   8.475  27.781  1.00 13.14           C  
ATOM   1360  CE2 PHE A 171      19.846   7.309  28.474  1.00 19.01           C  
ATOM   1361  CZ  PHE A 171      18.545   7.705  28.712  1.00 16.68           C  
ATOM   1362  N   ILE A 172      19.881   9.341  21.918  1.00 10.22           N  
ATOM   1363  CA  ILE A 172      20.265  10.126  20.751  1.00 13.19           C  
ATOM   1364  C   ILE A 172      20.043  11.595  21.083  1.00 16.02           C  
ATOM   1365  O   ILE A 172      19.031  11.954  21.695  1.00 15.91           O  
ATOM   1366  CB  ILE A 172      19.464   9.716  19.498  1.00 11.49           C  
ATOM   1367  CG1 ILE A 172      19.656   8.227  19.208  1.00 10.01           C  
ATOM   1368  CG2 ILE A 172      19.871  10.553  18.295  1.00 10.28           C  
ATOM   1369  CD1 ILE A 172      18.891   7.737  17.998  1.00 10.25           C  
ATOM   1370  N   ARG A 173      20.993  12.440  20.688  1.00 19.87           N  
ATOM   1371  CA  ARG A 173      20.947  13.863  20.991  1.00 23.67           C  
ATOM   1372  C   ARG A 173      20.867  14.676  19.706  1.00 22.33           C  
ATOM   1373  O   ARG A 173      21.366  14.262  18.656  1.00 24.81           O  
ATOM   1374  CB  ARG A 173      22.174  14.299  21.799  1.00 24.10           C  
ATOM   1375  CG  ARG A 173      22.461  13.443  23.023  1.00 23.35           C  
ATOM   1376  CD  ARG A 173      21.369  13.570  24.070  1.00 17.97           C  
ATOM   1377  NE  ARG A 173      21.683  12.812  25.277  1.00 17.56           N  
ATOM   1378  CZ  ARG A 173      20.936  12.807  26.373  1.00 19.82           C  
ATOM   1379  NH1 ARG A 173      19.821  13.515  26.453  1.00 15.19           N1+
ATOM   1380  NH2 ARG A 173      21.318  12.076  27.416  1.00 18.01           N  
ATOM   1381  N   ASP A 174      20.229  15.840  19.805  1.00 26.20           N  
ATOM   1382  CA  ASP A 174      20.085  16.779  18.705  1.00 21.55           C  
ATOM   1383  C   ASP A 174      20.634  18.137  19.109  1.00 25.66           C  
ATOM   1384  O   ASP A 174      20.821  18.428  20.294  1.00 28.58           O  
ATOM   1385  CB  ASP A 174      18.618  16.951  18.285  1.00 20.03           C  
ATOM   1386  CG  ASP A 174      18.184  15.942  17.258  1.00 24.75           C  
ATOM   1387  OD1 ASP A 174      19.065  15.328  16.626  1.00 36.88           O  
ATOM   1388  OD2 ASP A 174      16.961  15.777  17.071  1.00 31.37           O1-
ATOM   1389  N   ARG A 175      20.888  18.973  18.103  1.00 22.80           N  
ATOM   1390  CA  ARG A 175      21.117  20.384  18.381  1.00 28.38           C  
ATOM   1391  C   ARG A 175      19.824  21.072  18.797  1.00 25.03           C  
ATOM   1392  O   ARG A 175      19.854  22.031  19.576  1.00 24.79           O  
ATOM   1393  CB  ARG A 175      21.740  21.062  17.159  1.00 27.35           C  
ATOM   1394  CG  ARG A 175      23.147  20.556  16.865  1.00 40.69           C  
ATOM   1395  CD  ARG A 175      23.723  21.092  15.558  1.00 37.12           C  
ATOM   1396  NE  ARG A 175      25.073  20.581  15.337  1.00 50.60           N  
ATOM   1397  CZ  ARG A 175      25.425  19.774  14.344  1.00 43.88           C  
ATOM   1398  NH1 ARG A 175      24.565  19.409  13.408  1.00 38.44           N1+
ATOM   1399  NH2 ARG A 175      26.679  19.331  14.284  1.00 39.57           N  
ATOM   1400  N   GLU A 176      18.682  20.586  18.304  1.00 23.70           N  
ATOM   1401  CA  GLU A 176      17.397  21.110  18.750  1.00 25.41           C  
ATOM   1402  C   GLU A 176      17.144  20.778  20.215  1.00 26.70           C  
ATOM   1403  O   GLU A 176      16.694  21.636  20.984  1.00 22.35           O  
ATOM   1404  CB  GLU A 176      16.273  20.554  17.879  1.00 17.98           C  
ATOM   1405  CG  GLU A 176      14.887  20.896  18.387  1.00 24.81           C  
ATOM   1406  CD  GLU A 176      13.793  20.314  17.521  1.00 36.78           C  
ATOM   1407  OE1 GLU A 176      13.803  19.087  17.286  1.00 30.96           O  
ATOM   1408  OE2 GLU A 176      12.928  21.089  17.067  1.00 34.59           O1-
ATOM   1409  N   GLU A 177      17.418  19.535  20.619  1.00 24.27           N  
ATOM   1410  CA  GLU A 177      17.194  19.148  22.008  1.00 21.94           C  
ATOM   1411  C   GLU A 177      18.132  19.895  22.946  1.00 26.25           C  
ATOM   1412  O   GLU A 177      17.725  20.313  24.036  1.00 26.81           O  
ATOM   1413  CB  GLU A 177      17.367  17.639  22.170  1.00 22.28           C  
ATOM   1414  CG  GLU A 177      16.816  17.099  23.480  1.00 18.99           C  
ATOM   1415  CD  GLU A 177      17.390  15.746  23.843  1.00 22.00           C  
ATOM   1416  OE1 GLU A 177      18.613  15.663  24.079  1.00 24.37           O  
ATOM   1417  OE2 GLU A 177      16.619  14.763  23.892  1.00 17.88           O1-
ATOM   1418  N   ARG A 178      19.394  20.072  22.542  1.00 27.51           N  
ATOM   1419  CA  ARG A 178      20.337  20.799  23.384  1.00 24.78           C  
ATOM   1420  C   ARG A 178      20.018  22.286  23.435  1.00 19.25           C  
ATOM   1421  O   ARG A 178      20.280  22.937  24.452  1.00 21.49           O  
ATOM   1422  CB  ARG A 178      21.767  20.582  22.891  1.00 26.79           C  
ATOM   1423  CG  ARG A 178      22.266  19.154  23.019  1.00 29.53           C  
ATOM   1424  CD  ARG A 178      23.757  19.087  22.731  1.00 33.45           C  
ATOM   1425  NE  ARG A 178      24.200  17.746  22.369  1.00 28.63           N  
ATOM   1426  CZ  ARG A 178      24.859  16.928  23.178  1.00 33.43           C  
ATOM   1427  NH1 ARG A 178      25.165  17.274  24.417  1.00 30.19           N1+
ATOM   1428  NH2 ARG A 178      25.229  15.733  22.728  1.00 32.45           N  
ATOM   1429  N   SER A 179      19.458  22.844  22.355  1.00 20.28           N  
ATOM   1430  CA  SER A 179      19.035  24.241  22.390  1.00 22.02           C  
ATOM   1431  C   SER A 179      18.016  24.480  23.494  1.00 23.41           C  
ATOM   1432  O   SER A 179      17.948  25.582  24.049  1.00 28.29           O  
ATOM   1433  CB  SER A 179      18.461  24.658  21.036  1.00 16.10           C  
ATOM   1434  OG  SER A 179      17.219  24.023  20.786  1.00 28.34           O  
ATOM   1435  N   LEU A 180      17.221  23.466  23.823  1.00 23.79           N  
ATOM   1436  CA  LEU A 180      16.366  23.524  24.997  1.00 23.85           C  
ATOM   1437  C   LEU A 180      17.223  23.344  26.244  1.00 30.34           C  
ATOM   1438  O   LEU A 180      17.864  22.302  26.418  1.00 43.49           O  
ATOM   1439  CB  LEU A 180      15.290  22.443  24.925  1.00 24.56           C  
ATOM   1440  CG  LEU A 180      14.555  22.279  23.592  1.00 23.06           C  
ATOM   1441  CD1 LEU A 180      13.606  21.094  23.653  1.00 22.31           C  
ATOM   1442  CD2 LEU A 180      13.809  23.548  23.221  1.00 17.02           C  
ATOM   1443  N   ASN A 181      17.242  24.357  27.107  1.00 31.15           N  
ATOM   1444  CA  ASN A 181      18.054  24.307  28.317  1.00 29.90           C  
ATOM   1445  C   ASN A 181      17.457  23.323  29.317  1.00 26.48           C  
ATOM   1446  O   ASN A 181      17.053  23.710  30.419  1.00 31.07           O  
ATOM   1447  CB  ASN A 181      18.175  25.706  28.929  1.00 26.60           C  
ATOM   1448  CG  ASN A 181      19.173  25.765  30.068  1.00 26.87           C  
ATOM   1449  ND2 ASN A 181      18.873  26.576  31.073  1.00 28.23           N  
ATOM   1450  OD1 ASN A 181      20.199  25.084  30.047  1.00 35.14           O  
ATOM   1451  N   LEU A 182      17.398  22.048  28.944  1.00 21.01           N  
ATOM   1452  CA  LEU A 182      16.769  21.034  29.771  1.00 20.59           C  
ATOM   1453  C   LEU A 182      17.688  20.619  30.913  1.00 21.44           C  
ATOM   1454  O   LEU A 182      18.908  20.782  30.832  1.00 24.02           O  
ATOM   1455  CB  LEU A 182      16.409  19.818  28.924  1.00 21.07           C  
ATOM   1456  CG  LEU A 182      15.382  20.025  27.809  1.00 21.99           C  
ATOM   1457  CD1 LEU A 182      15.209  18.748  27.001  1.00 17.94           C  
ATOM   1458  CD2 LEU A 182      14.053  20.483  28.385  1.00 17.33           C  
ATOM   1459  N   PRO A 183      17.123  20.098  32.002  1.00 17.79           N  
ATOM   1460  CA  PRO A 183      17.957  19.508  33.061  1.00 14.49           C  
ATOM   1461  C   PRO A 183      18.867  18.429  32.494  1.00 17.71           C  
ATOM   1462  O   PRO A 183      18.406  17.440  31.919  1.00 16.87           O  
ATOM   1463  CB  PRO A 183      16.927  18.931  34.037  1.00 15.46           C  
ATOM   1464  CG  PRO A 183      15.724  19.791  33.849  1.00 17.47           C  
ATOM   1465  CD  PRO A 183      15.700  20.143  32.383  1.00 14.58           C  
ATOM   1466  N   LYS A 184      20.172  18.626  32.660  1.00 22.20           N  
ATOM   1467  CA  LYS A 184      21.183  17.767  32.059  1.00 21.05           C  
ATOM   1468  C   LYS A 184      22.132  17.261  33.138  1.00 20.64           C  
ATOM   1469  O   LYS A 184      21.975  17.560  34.325  1.00 17.53           O  
ATOM   1470  CB  LYS A 184      21.952  18.521  30.968  1.00 21.88           C  
ATOM   1471  CG  LYS A 184      22.329  19.940  31.376  1.00 31.79           C  
ATOM   1472  CD  LYS A 184      23.306  20.562  30.396  1.00 32.67           C  
ATOM   1473  CE  LYS A 184      22.731  20.587  28.990  1.00 34.99           C  
ATOM   1474  NZ  LYS A 184      21.580  21.522  28.874  1.00 29.83           N1+
ATOM   1475  N   GLY A 185      23.125  16.484  32.711  1.00 16.77           N  
ATOM   1476  CA  GLY A 185      24.139  16.006  33.640  1.00 16.22           C  
ATOM   1477  C   GLY A 185      23.539  15.078  34.673  1.00 17.73           C  
ATOM   1478  O   GLY A 185      22.756  14.177  34.355  1.00 23.58           O  
ATOM   1479  N   GLU A 186      23.909  15.298  35.937  1.00 28.36           N  
ATOM   1480  CA  GLU A 186      23.374  14.508  37.038  1.00 24.27           C  
ATOM   1481  C   GLU A 186      21.900  14.784  37.292  1.00 24.09           C  
ATOM   1482  O   GLU A 186      21.266  14.030  38.037  1.00 24.88           O  
ATOM   1483  CB  GLU A 186      24.174  14.781  38.312  1.00 18.93           C  
ATOM   1484  CG  GLU A 186      23.843  16.110  38.971  1.00 29.04           C  
ATOM   1485  CD  GLU A 186      24.894  16.544  39.974  1.00 44.15           C  
ATOM   1486  OE1 GLU A 186      25.972  17.006  39.541  1.00 53.75           O  
ATOM   1487  OE2 GLU A 186      24.645  16.418  41.192  1.00 44.15           O1-
ATOM   1488  N   TYR A 187      21.347  15.839  36.700  1.00 21.81           N  
ATOM   1489  CA  TYR A 187      19.948  16.195  36.880  1.00 24.00           C  
ATOM   1490  C   TYR A 187      19.049  15.598  35.806  1.00 19.07           C  
ATOM   1491  O   TYR A 187      17.842  15.862  35.808  1.00 20.19           O  
ATOM   1492  CB  TYR A 187      19.807  17.717  36.922  1.00 19.60           C  
ATOM   1493  CG  TYR A 187      20.788  18.341  37.884  1.00 25.86           C  
ATOM   1494  CD1 TYR A 187      20.612  18.222  39.256  1.00 28.54           C  
ATOM   1495  CD2 TYR A 187      21.908  19.022  37.423  1.00 27.71           C  
ATOM   1496  CE1 TYR A 187      21.512  18.777  40.143  1.00 27.35           C  
ATOM   1497  CE2 TYR A 187      22.814  19.581  38.303  1.00 25.95           C  
ATOM   1498  CZ  TYR A 187      22.611  19.455  39.663  1.00 29.74           C  
ATOM   1499  OH  TYR A 187      23.510  20.007  40.546  1.00 37.12           O  
ATOM   1500  N   GLU A 188      19.611  14.809  34.894  1.00 21.23           N  
ATOM   1501  CA  GLU A 188      18.852  13.966  33.979  1.00 19.04           C  
ATOM   1502  C   GLU A 188      19.071  12.526  34.422  1.00 19.44           C  
ATOM   1503  O   GLU A 188      20.184  12.000  34.313  1.00 21.11           O  
ATOM   1504  CB  GLU A 188      19.289  14.176  32.531  1.00 14.72           C  
ATOM   1505  CG  GLU A 188      18.598  13.247  31.545  1.00 16.63           C  
ATOM   1506  CD  GLU A 188      19.179  13.338  30.149  1.00 18.40           C  
ATOM   1507  OE1 GLU A 188      19.902  14.315  29.863  1.00 27.92           O  
ATOM   1508  OE2 GLU A 188      18.916  12.426  29.339  1.00 16.77           O1-
ATOM   1509  N   ILE A 189      18.019  11.893  34.930  1.00 21.17           N  
ATOM   1510  CA  ILE A 189      18.097  10.573  35.542  1.00 20.03           C  
ATOM   1511  C   ILE A 189      17.245   9.616  34.721  1.00 20.06           C  
ATOM   1512  O   ILE A 189      16.064   9.890  34.503  1.00 20.68           O  
ATOM   1513  CB  ILE A 189      17.626  10.578  37.007  1.00 21.59           C  
ATOM   1514  CG1 ILE A 189      18.546  11.453  37.859  1.00 18.81           C  
ATOM   1515  CG2 ILE A 189      17.557   9.159  37.551  1.00 15.07           C  
ATOM   1516  CD1 ILE A 189      18.032  11.685  39.261  1.00 21.52           C  
ATOM   1517  N   PRO A 190      17.792   8.498  34.247  1.00 18.78           N  
ATOM   1518  CA  PRO A 190      16.964   7.497  33.567  1.00 16.46           C  
ATOM   1519  C   PRO A 190      16.357   6.505  34.547  1.00 15.80           C  
ATOM   1520  O   PRO A 190      16.980   6.090  35.527  1.00 17.95           O  
ATOM   1521  CB  PRO A 190      17.970   6.807  32.637  1.00 15.30           C  
ATOM   1522  CG  PRO A 190      19.254   6.874  33.395  1.00 21.22           C  
ATOM   1523  CD  PRO A 190      19.227   8.172  34.174  1.00 18.45           C  
ATOM   1524  N   LEU A 191      15.113   6.120  34.270  1.00 15.50           N  
ATOM   1525  CA  LEU A 191      14.358   5.204  35.124  1.00 13.51           C  
ATOM   1526  C   LEU A 191      13.963   3.984  34.296  1.00 15.32           C  
ATOM   1527  O   LEU A 191      12.904   3.966  33.665  1.00 18.34           O  
ATOM   1528  CB  LEU A 191      13.133   5.895  35.723  1.00 12.05           C  
ATOM   1529  CG  LEU A 191      13.412   7.085  36.643  1.00 14.52           C  
ATOM   1530  CD1 LEU A 191      12.114   7.665  37.177  1.00 14.86           C  
ATOM   1531  CD2 LEU A 191      14.330   6.674  37.783  1.00 17.72           C  
ATOM   1532  N   LEU A 192      14.820   2.965  34.301  1.00 16.73           N  
ATOM   1533  CA  LEU A 192      14.532   1.697  33.631  1.00 12.14           C  
ATOM   1534  C   LEU A 192      13.790   0.820  34.631  1.00 16.36           C  
ATOM   1535  O   LEU A 192      14.391   0.106  35.436  1.00 15.57           O  
ATOM   1536  CB  LEU A 192      15.816   1.047  33.128  1.00 11.46           C  
ATOM   1537  CG  LEU A 192      15.708  -0.059  32.072  1.00 13.83           C  
ATOM   1538  CD1 LEU A 192      17.013  -0.186  31.305  1.00 14.21           C  
ATOM   1539  CD2 LEU A 192      15.339  -1.396  32.695  1.00 14.75           C  
ATOM   1540  N   ILE A 193      12.463   0.873  34.575  1.00 18.49           N  
ATOM   1541  CA  ILE A 193      11.606   0.207  35.550  1.00 21.95           C  
ATOM   1542  C   ILE A 193      11.288  -1.201  35.064  1.00 20.36           C  
ATOM   1543  O   ILE A 193      10.903  -1.397  33.905  1.00 20.29           O  
ATOM   1544  CB  ILE A 193      10.320   1.015  35.785  1.00 15.87           C  
ATOM   1545  CG1 ILE A 193      10.663   2.464  36.133  1.00 12.86           C  
ATOM   1546  CG2 ILE A 193       9.484   0.382  36.884  1.00 16.03           C  
ATOM   1547  CD1 ILE A 193       9.455   3.342  36.361  1.00 15.71           C  
ATOM   1548  N   GLN A 194      11.441  -2.181  35.954  1.00 19.17           N  
ATOM   1549  CA  GLN A 194      11.172  -3.575  35.633  1.00 23.74           C  
ATOM   1550  C   GLN A 194      10.605  -4.274  36.860  1.00 22.71           C  
ATOM   1551  O   GLN A 194      10.803  -3.837  37.996  1.00 21.09           O  
ATOM   1552  CB  GLN A 194      12.436  -4.306  35.163  1.00 22.02           C  
ATOM   1553  CG  GLN A 194      12.904  -3.946  33.770  1.00 16.12           C  
ATOM   1554  CD  GLN A 194      14.196  -4.644  33.405  1.00 20.00           C  
ATOM   1555  NE2 GLN A 194      14.274  -5.145  32.179  1.00 20.55           N  
ATOM   1556  OE1 GLN A 194      15.112  -4.741  34.220  1.00 27.58           O  
ATOM   1557  N   ASP A 195       9.907  -5.380  36.617  1.00 19.62           N  
ATOM   1558  CA  ASP A 195       9.371  -6.217  37.680  1.00 22.65           C  
ATOM   1559  C   ASP A 195       9.986  -7.608  37.593  1.00 21.81           C  
ATOM   1560  O   ASP A 195      10.226  -8.124  36.498  1.00 20.79           O  
ATOM   1561  CB  ASP A 195       7.841  -6.305  37.609  1.00 22.26           C  
ATOM   1562  CG  ASP A 195       7.352  -7.036  36.377  1.00 21.75           C  
ATOM   1563  OD1 ASP A 195       8.015  -6.951  35.324  1.00 24.14           O  
ATOM   1564  OD2 ASP A 195       6.296  -7.697  36.465  1.00 16.97           O1-
ATOM   1565  N   LYS A 196      10.241  -8.208  38.755  1.00 22.05           N  
ATOM   1566  CA  LYS A 196      10.903  -9.502  38.823  1.00 19.21           C  
ATOM   1567  C   LYS A 196      10.434 -10.248  40.065  1.00 21.36           C  
ATOM   1568  O   LYS A 196       9.797  -9.681  40.957  1.00 19.25           O  
ATOM   1569  CB  LYS A 196      12.429  -9.352  38.837  1.00 18.89           C  
ATOM   1570  CG  LYS A 196      13.063  -9.227  37.463  1.00 23.66           C  
ATOM   1571  CD  LYS A 196      14.563  -9.004  37.562  1.00 17.91           C  
ATOM   1572  CE  LYS A 196      15.252  -9.308  36.239  1.00 16.07           C  
ATOM   1573  NZ  LYS A 196      14.676  -8.528  35.111  1.00 16.72           N1+
ATOM   1574  N   SER A 197      10.762 -11.538  40.108  1.00 23.31           N  
ATOM   1575  CA  SER A 197      10.535 -12.382  41.272  1.00 21.33           C  
ATOM   1576  C   SER A 197      11.803 -13.165  41.569  1.00 24.12           C  
ATOM   1577  O   SER A 197      12.561 -13.521  40.662  1.00 22.02           O  
ATOM   1578  CB  SER A 197       9.360 -13.344  41.063  1.00 20.29           C  
ATOM   1579  OG  SER A 197       8.127 -12.648  41.070  1.00 19.22           O  
ATOM   1580  N   PHE A 198      12.031 -13.435  42.852  1.00 23.26           N  
ATOM   1581  CA  PHE A 198      13.273 -14.043  43.302  1.00 18.72           C  
ATOM   1582  C   PHE A 198      12.989 -15.257  44.172  1.00 17.50           C  
ATOM   1583  O   PHE A 198      12.013 -15.290  44.925  1.00 16.27           O  
ATOM   1584  CB  PHE A 198      14.129 -13.046  44.096  1.00 18.29           C  
ATOM   1585  CG  PHE A 198      14.505 -11.815  43.324  1.00 24.43           C  
ATOM   1586  CD1 PHE A 198      13.661 -10.717  43.292  1.00 20.10           C  
ATOM   1587  CD2 PHE A 198      15.706 -11.753  42.638  1.00 22.73           C  
ATOM   1588  CE1 PHE A 198      14.006  -9.581  42.584  1.00 18.21           C  
ATOM   1589  CE2 PHE A 198      16.057 -10.621  41.929  1.00 21.89           C  
ATOM   1590  CZ  PHE A 198      15.205  -9.532  41.903  1.00 18.29           C  
ATOM   1591  N   HIS A 199      13.856 -16.258  44.053  1.00 19.36           N  
ATOM   1592  CA  HIS A 199      13.902 -17.331  45.029  1.00 22.77           C  
ATOM   1593  C   HIS A 199      14.602 -16.847  46.295  1.00 23.88           C  
ATOM   1594  O   HIS A 199      15.191 -15.762  46.336  1.00 25.33           O  
ATOM   1595  CB  HIS A 199      14.638 -18.549  44.471  1.00 22.88           C  
ATOM   1596  CG  HIS A 199      14.021 -19.129  43.236  1.00 27.07           C  
ATOM   1597  CD2 HIS A 199      14.367 -19.023  41.932  1.00 27.11           C  
ATOM   1598  ND1 HIS A 199      12.915 -19.951  43.272  1.00 25.12           N  
ATOM   1599  CE1 HIS A 199      12.601 -20.318  42.042  1.00 22.53           C  
ATOM   1600  NE2 HIS A 199      13.466 -19.768  41.210  1.00 22.72           N  
ATOM   1601  N   GLU A 200      14.542 -17.670  47.345  1.00 29.21           N  
ATOM   1602  CA  GLU A 200      15.404 -17.435  48.497  1.00 28.48           C  
ATOM   1603  C   GLU A 200      16.870 -17.513  48.096  1.00 26.15           C  
ATOM   1604  O   GLU A 200      17.731 -16.911  48.748  1.00 26.96           O  
ATOM   1605  CB  GLU A 200      15.096 -18.445  49.600  1.00 30.39           C  
ATOM   1606  CG  GLU A 200      13.638 -18.477  50.029  1.00 31.21           C  
ATOM   1607  CD  GLU A 200      13.252 -17.282  50.876  1.00 41.64           C  
ATOM   1608  OE1 GLU A 200      14.161 -16.614  51.411  1.00 41.41           O  
ATOM   1609  OE2 GLU A 200      12.039 -17.013  51.010  1.00 48.41           O1-
ATOM   1610  N   ASP A 201      17.158 -18.253  47.019  1.00 33.40           N  
ATOM   1611  CA  ASP A 201      18.499 -18.324  46.452  1.00 28.36           C  
ATOM   1612  C   ASP A 201      19.043 -16.946  46.095  1.00 29.58           C  
ATOM   1613  O   ASP A 201      20.263 -16.749  46.066  1.00 29.09           O  
ATOM   1614  CB  ASP A 201      18.469 -19.212  45.205  1.00 23.23           C  
ATOM   1615  CG  ASP A 201      19.671 -20.118  45.103  1.00 42.07           C  
ATOM   1616  OD1 ASP A 201      20.403 -20.255  46.104  1.00 51.10           O  
ATOM   1617  OD2 ASP A 201      19.901 -20.671  44.009  1.00 51.20           O1-
ATOM   1618  N   GLY A 202      18.160 -15.983  45.836  1.00 23.01           N  
ATOM   1619  CA  GLY A 202      18.537 -14.735  45.218  1.00 21.18           C  
ATOM   1620  C   GLY A 202      18.497 -14.765  43.707  1.00 25.35           C  
ATOM   1621  O   GLY A 202      18.628 -13.708  43.075  1.00 25.67           O  
ATOM   1622  N   SER A 203      18.317 -15.940  43.112  1.00 20.14           N  
ATOM   1623  CA  SER A 203      18.265 -16.083  41.671  1.00 21.42           C  
ATOM   1624  C   SER A 203      16.879 -15.708  41.150  1.00 24.30           C  
ATOM   1625  O   SER A 203      15.906 -15.604  41.901  1.00 23.00           O  
ATOM   1626  CB  SER A 203      18.625 -17.513  41.266  1.00 23.12           C  
ATOM   1627  OG  SER A 203      17.744 -18.453  41.859  1.00 22.85           O  
ATOM   1628  N   LEU A 204      16.800 -15.496  39.839  1.00 19.03           N  
ATOM   1629  CA  LEU A 204      15.535 -15.139  39.215  1.00 17.68           C  
ATOM   1630  C   LEU A 204      14.588 -16.331  39.198  1.00 24.22           C  
ATOM   1631  O   LEU A 204      14.993 -17.465  38.931  1.00 27.27           O  
ATOM   1632  CB  LEU A 204      15.760 -14.648  37.786  1.00 17.52           C  
ATOM   1633  CG  LEU A 204      16.603 -13.391  37.597  1.00 15.65           C  
ATOM   1634  CD1 LEU A 204      16.690 -13.041  36.121  1.00 13.69           C  
ATOM   1635  CD2 LEU A 204      16.016 -12.241  38.396  1.00 17.60           C  
ATOM   1636  N   PHE A 205      13.318 -16.066  39.483  1.00 25.72           N  
ATOM   1637  CA  PHE A 205      12.264 -17.057  39.335  1.00 24.62           C  
ATOM   1638  C   PHE A 205      11.476 -16.770  38.066  1.00 23.74           C  
ATOM   1639  O   PHE A 205      10.986 -15.652  37.874  1.00 24.44           O  
ATOM   1640  CB  PHE A 205      11.324 -17.062  40.540  1.00 20.89           C  
ATOM   1641  CG  PHE A 205      10.011 -17.735  40.269  1.00 23.03           C  
ATOM   1642  CD1 PHE A 205       9.930 -19.115  40.187  1.00 22.18           C  
ATOM   1643  CD2 PHE A 205       8.859 -16.988  40.082  1.00 24.12           C  
ATOM   1644  CE1 PHE A 205       8.724 -19.738  39.929  1.00 26.09           C  
ATOM   1645  CE2 PHE A 205       7.649 -17.606  39.825  1.00 23.73           C  
ATOM   1646  CZ  PHE A 205       7.583 -18.983  39.748  1.00 25.74           C  
ATOM   1647  N   TYR A 206      11.361 -17.778  37.203  1.00 22.25           N  
ATOM   1648  CA  TYR A 206      10.536 -17.697  36.016  1.00 21.60           C  
ATOM   1649  C   TYR A 206       9.819 -19.040  35.923  1.00 21.89           C  
ATOM   1650  O   TYR A 206      10.470 -20.095  36.033  1.00 25.83           O  
ATOM   1651  CB  TYR A 206      11.343 -17.416  34.746  1.00 18.52           C  
ATOM   1652  CG  TYR A 206      10.484 -17.025  33.565  1.00 19.46           C  
ATOM   1653  CD1 TYR A 206      10.033 -15.721  33.412  1.00 20.41           C  
ATOM   1654  CD2 TYR A 206      10.116 -17.962  32.610  1.00 18.32           C  
ATOM   1655  CE1 TYR A 206       9.245 -15.359  32.340  1.00 15.97           C  
ATOM   1656  CE2 TYR A 206       9.327 -17.608  31.532  1.00 20.90           C  
ATOM   1657  CZ  TYR A 206       8.894 -16.305  31.403  1.00 18.83           C  
ATOM   1658  OH  TYR A 206       8.109 -15.948  30.333  1.00 17.96           O  
ATOM   1659  N   PRO A 207       8.502 -19.043  35.727  1.00 24.21           N  
ATOM   1660  CA  PRO A 207       7.749 -20.300  35.819  1.00 29.67           C  
ATOM   1661  C   PRO A 207       8.097 -21.260  34.692  1.00 30.73           C  
ATOM   1662  O   PRO A 207       8.278 -20.861  33.539  1.00 31.54           O  
ATOM   1663  CB  PRO A 207       6.288 -19.843  35.732  1.00 25.34           C  
ATOM   1664  CG  PRO A 207       6.349 -18.550  34.987  1.00 20.83           C  
ATOM   1665  CD  PRO A 207       7.635 -17.897  35.408  1.00 20.00           C  
ATOM   1666  N   ARG A 208       8.192 -22.545  35.043  1.00 28.60           N  
ATOM   1667  CA  ARG A 208       8.418 -23.581  34.044  1.00 24.63           C  
ATOM   1668  C   ARG A 208       7.146 -23.925  33.286  1.00 29.75           C  
ATOM   1669  O   ARG A 208       7.209 -24.269  32.100  1.00 31.13           O  
ATOM   1670  CB  ARG A 208       8.975 -24.845  34.703  1.00 34.29           C  
ATOM   1671  CG  ARG A 208      10.317 -24.669  35.389  1.00 33.33           C  
ATOM   1672  CD  ARG A 208      10.809 -25.991  35.956  1.00 35.16           C  
ATOM   1673  NE  ARG A 208      10.876 -27.031  34.936  1.00 32.94           N  
ATOM   1674  CZ  ARG A 208      11.936 -27.267  34.175  1.00 34.29           C  
ATOM   1675  NH1 ARG A 208      13.042 -26.550  34.289  1.00 28.88           N1+
ATOM   1676  NH2 ARG A 208      11.885 -28.248  33.278  1.00 30.86           N  
ATOM   1677  N   GLN A 209       5.998 -23.843  33.946  1.00 28.42           N  
ATOM   1678  CA  GLN A 209       4.723 -24.227  33.355  1.00 29.14           C  
ATOM   1679  C   GLN A 209       3.644 -23.334  33.939  1.00 33.31           C  
ATOM   1680  O   GLN A 209       3.878 -22.623  34.924  1.00 33.12           O  
ATOM   1681  CB  GLN A 209       4.405 -25.703  33.623  1.00 30.20           C  
ATOM   1682  CG  GLN A 209       5.232 -26.689  32.819  1.00 30.63           C  
ATOM   1683  CD  GLN A 209       5.015 -28.120  33.265  1.00 40.73           C  
ATOM   1684  NE2 GLN A 209       4.909 -29.031  32.303  1.00 42.60           N  
ATOM   1685  OE1 GLN A 209       4.934 -28.403  34.461  1.00 42.61           O  
ATOM   1686  N   PRO A 210       2.438 -23.337  33.344  1.00 32.25           N  
ATOM   1687  CA  PRO A 210       1.301 -22.655  33.981  1.00 34.68           C  
ATOM   1688  C   PRO A 210       0.974 -23.191  35.370  1.00 37.86           C  
ATOM   1689  O   PRO A 210       1.645 -24.099  35.869  1.00 41.73           O  
ATOM   1690  CB  PRO A 210       0.152 -22.911  32.997  1.00 33.59           C  
ATOM   1691  CG  PRO A 210       0.826 -23.039  31.679  1.00 26.88           C  
ATOM   1692  CD  PRO A 210       2.138 -23.725  31.954  1.00 27.13           C  
ATOM   1693  N   ASP A 211      -0.076 -22.645  35.988  1.00 47.16           N  
ATOM   1694  CA  ASP A 211      -0.319 -22.872  37.411  1.00 53.02           C  
ATOM   1695  C   ASP A 211      -0.547 -24.350  37.722  1.00 53.86           C  
ATOM   1696  O   ASP A 211       0.173 -24.944  38.533  1.00 56.68           O  
ATOM   1697  CB  ASP A 211      -1.509 -22.032  37.876  1.00 49.13           C  
ATOM   1698  CG  ASP A 211      -1.112 -20.983  38.893  1.00 53.70           C  
ATOM   1699  OD1 ASP A 211       0.104 -20.807  39.119  1.00 50.61           O  
ATOM   1700  OD2 ASP A 211      -2.011 -20.340  39.476  1.00 68.35           O1-
ATOM   1701  N   ASN A 212      -1.558 -24.957  37.101  1.00 47.35           N  
ATOM   1702  CA  ASN A 212      -1.870 -26.371  37.295  1.00 50.14           C  
ATOM   1703  C   ASN A 212      -1.502 -27.132  36.030  1.00 42.09           C  
ATOM   1704  O   ASN A 212      -2.360 -27.372  35.169  1.00 39.51           O  
ATOM   1705  CB  ASN A 212      -3.348 -26.572  37.637  1.00 54.27           C  
ATOM   1706  CG  ASN A 212      -3.645 -27.981  38.130  1.00 72.32           C  
ATOM   1707  ND2 ASN A 212      -3.177 -28.290  39.334  1.00 65.77           N  
ATOM   1708  OD1 ASN A 212      -4.283 -28.780  37.441  1.00 71.50           O  
ATOM   1709  N   PRO A 213      -0.244 -27.543  35.871  1.00 48.38           N  
ATOM   1710  CA  PRO A 213       0.190 -28.148  34.604  1.00 47.20           C  
ATOM   1711  C   PRO A 213      -0.370 -29.554  34.451  1.00 53.74           C  
ATOM   1712  O   PRO A 213      -0.144 -30.424  35.295  1.00 49.56           O  
ATOM   1713  CB  PRO A 213       1.717 -28.153  34.721  1.00 47.55           C  
ATOM   1714  CG  PRO A 213       1.972 -28.231  36.190  1.00 51.56           C  
ATOM   1715  CD  PRO A 213       0.848 -27.480  36.859  1.00 45.80           C  
ATOM   1716  N   SER A 214      -1.111 -29.767  33.365  1.00 58.45           N  
ATOM   1717  CA  SER A 214      -1.592 -31.094  33.032  1.00 56.28           C  
ATOM   1718  C   SER A 214      -0.403 -32.015  32.750  1.00 58.94           C  
ATOM   1719  O   SER A 214       0.682 -31.546  32.401  1.00 66.08           O  
ATOM   1720  CB  SER A 214      -2.528 -31.024  31.826  1.00 57.95           C  
ATOM   1721  OG  SER A 214      -3.559 -30.073  32.042  1.00 56.97           O  
ATOM   1722  N   PRO A 215      -0.583 -33.332  32.906  1.00 63.31           N  
ATOM   1723  CA  PRO A 215       0.569 -34.242  32.735  1.00 58.07           C  
ATOM   1724  C   PRO A 215       1.221 -34.167  31.362  1.00 59.23           C  
ATOM   1725  O   PRO A 215       2.438 -33.963  31.274  1.00 61.21           O  
ATOM   1726  CB  PRO A 215      -0.039 -35.628  33.013  1.00 59.57           C  
ATOM   1727  CG  PRO A 215      -1.517 -35.450  32.871  1.00 68.24           C  
ATOM   1728  CD  PRO A 215      -1.799 -34.053  33.313  1.00 68.68           C  
ATOM   1729  N   ASP A 216       0.451 -34.322  30.286  1.00 57.89           N  
ATOM   1730  CA  ASP A 216       1.027 -34.317  28.946  1.00 62.73           C  
ATOM   1731  C   ASP A 216       1.382 -32.919  28.451  1.00 57.13           C  
ATOM   1732  O   ASP A 216       1.868 -32.789  27.322  1.00 51.16           O  
ATOM   1733  CB  ASP A 216       0.075 -34.988  27.951  1.00 67.34           C  
ATOM   1734  CG  ASP A 216      -1.285 -34.326  27.906  1.00 73.53           C  
ATOM   1735  OD1 ASP A 216      -2.002 -34.366  28.927  1.00 68.75           O  
ATOM   1736  OD2 ASP A 216      -1.631 -33.756  26.850  1.00 82.66           O1-
ATOM   1737  N   LEU A 217       1.146 -31.884  29.250  1.00 59.27           N  
ATOM   1738  CA  LEU A 217       1.603 -30.551  28.890  1.00 40.57           C  
ATOM   1739  C   LEU A 217       3.129 -30.544  28.802  1.00 40.57           C  
ATOM   1740  O   LEU A 217       3.798 -31.174  29.629  1.00 43.42           O  
ATOM   1741  CB  LEU A 217       1.127 -29.528  29.925  1.00 41.98           C  
ATOM   1742  CG  LEU A 217       1.412 -28.040  29.700  1.00 35.65           C  
ATOM   1743  CD1 LEU A 217       0.498 -27.462  28.631  1.00 27.32           C  
ATOM   1744  CD2 LEU A 217       1.279 -27.264  31.003  1.00 35.89           C  
ATOM   1745  N   PRO A 218       3.709 -29.862  27.813  1.00 38.21           N  
ATOM   1746  CA  PRO A 218       5.171 -29.849  27.697  1.00 35.49           C  
ATOM   1747  C   PRO A 218       5.830 -29.269  28.939  1.00 36.01           C  
ATOM   1748  O   PRO A 218       5.256 -28.445  29.652  1.00 31.30           O  
ATOM   1749  CB  PRO A 218       5.426 -28.970  26.464  1.00 27.63           C  
ATOM   1750  CG  PRO A 218       4.159 -28.210  26.255  1.00 35.26           C  
ATOM   1751  CD  PRO A 218       3.065 -29.118  26.720  1.00 35.55           C  
ATOM   1752  N   ASP A 219       7.054 -29.721  29.195  1.00 38.81           N  
ATOM   1753  CA  ASP A 219       7.809 -29.296  30.362  1.00 32.39           C  
ATOM   1754  C   ASP A 219       9.236 -28.978  29.940  1.00 33.49           C  
ATOM   1755  O   ASP A 219       9.982 -29.887  29.548  1.00 35.34           O  
ATOM   1756  CB  ASP A 219       7.783 -30.378  31.442  1.00 37.04           C  
ATOM   1757  CG  ASP A 219       8.035 -29.829  32.830  1.00 38.93           C  
ATOM   1758  OD1 ASP A 219       8.387 -28.636  32.950  1.00 38.53           O  
ATOM   1759  OD2 ASP A 219       7.875 -30.592  33.803  1.00 46.98           O1-
ATOM   1760  N   PRO A 220       9.660 -27.706  29.992  1.00 31.91           N  
ATOM   1761  CA  PRO A 220       8.909 -26.509  30.415  1.00 32.91           C  
ATOM   1762  C   PRO A 220       7.813 -26.107  29.432  1.00 35.27           C  
ATOM   1763  O   PRO A 220       7.748 -26.604  28.309  1.00 32.15           O  
ATOM   1764  CB  PRO A 220       9.998 -25.422  30.503  1.00 30.27           C  
ATOM   1765  CG  PRO A 220      11.306 -26.167  30.558  1.00 33.15           C  
ATOM   1766  CD  PRO A 220      11.071 -27.387  29.728  1.00 29.65           C  
ATOM   1767  N   SER A 221       6.936 -25.196  29.846  1.00 34.63           N  
ATOM   1768  CA  SER A 221       5.862 -24.703  29.000  1.00 31.79           C  
ATOM   1769  C   SER A 221       5.775 -23.192  29.134  1.00 30.41           C  
ATOM   1770  O   SER A 221       5.890 -22.651  30.237  1.00 24.57           O  
ATOM   1771  CB  SER A 221       4.516 -25.339  29.369  1.00 32.99           C  
ATOM   1772  OG  SER A 221       3.468 -24.794  28.589  1.00 28.40           O  
ATOM   1773  N   ILE A 222       5.570 -22.514  28.004  1.00 29.24           N  
ATOM   1774  CA  ILE A 222       5.446 -21.063  28.018  1.00 24.22           C  
ATOM   1775  C   ILE A 222       4.133 -20.669  28.681  1.00 21.10           C  
ATOM   1776  O   ILE A 222       3.105 -21.342  28.522  1.00 21.74           O  
ATOM   1777  CB  ILE A 222       5.549 -20.501  26.589  1.00 22.44           C  
ATOM   1778  CG1 ILE A 222       5.315 -18.987  26.587  1.00 18.87           C  
ATOM   1779  CG2 ILE A 222       4.571 -21.203  25.661  1.00 21.53           C  
ATOM   1780  CD1 ILE A 222       5.718 -18.306  25.308  1.00 21.31           C  
ATOM   1781  N   VAL A 223       4.168 -19.584  29.450  1.00 18.65           N  
ATOM   1782  CA  VAL A 223       2.975 -19.050  30.100  1.00 23.00           C  
ATOM   1783  C   VAL A 223       2.438 -17.899  29.254  1.00 23.70           C  
ATOM   1784  O   VAL A 223       3.215 -17.227  28.558  1.00 21.78           O  
ATOM   1785  CB  VAL A 223       3.279 -18.602  31.540  1.00 21.44           C  
ATOM   1786  CG1 VAL A 223       3.881 -19.750  32.335  1.00 17.50           C  
ATOM   1787  CG2 VAL A 223       4.212 -17.401  31.545  1.00 16.76           C  
ATOM   1788  N   PRO A 224       1.127 -17.649  29.259  1.00 21.69           N  
ATOM   1789  CA  PRO A 224       0.605 -16.527  28.465  1.00 20.03           C  
ATOM   1790  C   PRO A 224       1.016 -15.174  29.006  1.00 19.83           C  
ATOM   1791  O   PRO A 224       1.072 -14.205  28.240  1.00 24.53           O  
ATOM   1792  CB  PRO A 224      -0.918 -16.718  28.535  1.00 21.06           C  
ATOM   1793  CG  PRO A 224      -1.120 -18.123  29.020  1.00 19.59           C  
ATOM   1794  CD  PRO A 224       0.050 -18.428  29.889  1.00 21.72           C  
ATOM   1795  N   ALA A 225       1.300 -15.072  30.302  1.00 19.90           N  
ATOM   1796  CA  ALA A 225       1.695 -13.805  30.897  1.00 24.12           C  
ATOM   1797  C   ALA A 225       2.477 -14.076  32.173  1.00 21.96           C  
ATOM   1798  O   ALA A 225       2.143 -14.993  32.926  1.00 32.55           O  
ATOM   1799  CB  ALA A 225       0.476 -12.932  31.204  1.00 24.19           C  
ATOM   1800  N   PHE A 226       3.504 -13.264  32.415  1.00 24.03           N  
ATOM   1801  CA  PHE A 226       4.275 -13.328  33.645  1.00 23.71           C  
ATOM   1802  C   PHE A 226       4.539 -11.922  34.154  1.00 28.77           C  
ATOM   1803  O   PHE A 226       4.796 -11.005  33.367  1.00 31.35           O  
ATOM   1804  CB  PHE A 226       5.610 -14.049  33.443  1.00 23.64           C  
ATOM   1805  CG  PHE A 226       6.601 -13.800  34.542  1.00 26.14           C  
ATOM   1806  CD1 PHE A 226       6.581 -14.568  35.690  1.00 21.11           C  
ATOM   1807  CD2 PHE A 226       7.551 -12.794  34.430  1.00 27.17           C  
ATOM   1808  CE1 PHE A 226       7.492 -14.349  36.705  1.00 23.48           C  
ATOM   1809  CE2 PHE A 226       8.461 -12.565  35.446  1.00 29.00           C  
ATOM   1810  CZ  PHE A 226       8.434 -13.346  36.584  1.00 26.88           C  
ATOM   1811  N   CYS A 227       4.502 -11.770  35.475  1.00 22.67           N  
ATOM   1812  CA  CYS A 227       4.848 -10.511  36.114  1.00 34.38           C  
ATOM   1813  C   CYS A 227       5.326 -10.799  37.523  1.00 24.74           C  
ATOM   1814  O   CYS A 227       4.723 -11.602  38.238  1.00 23.42           O  
ATOM   1815  CB  CYS A 227       3.657  -9.554  36.134  1.00 42.87           C  
ATOM   1816  SG  CYS A 227       2.076 -10.355  36.502  1.00 79.84           S  
ATOM   1817  N   GLY A 228       6.418 -10.154  37.909  1.00 23.06           N  
ATOM   1818  CA  GLY A 228       7.000 -10.419  39.203  1.00 22.92           C  
ATOM   1819  C   GLY A 228       6.357  -9.613  40.312  1.00 24.89           C  
ATOM   1820  O   GLY A 228       5.654  -8.629  40.084  1.00 33.04           O  
ATOM   1821  N   ASP A 229       6.615 -10.047  41.544  1.00 20.43           N  
ATOM   1822  CA  ASP A 229       6.088  -9.389  42.731  1.00 18.96           C  
ATOM   1823  C   ASP A 229       6.973  -8.251  43.222  1.00 19.49           C  
ATOM   1824  O   ASP A 229       6.590  -7.550  44.165  1.00 24.04           O  
ATOM   1825  CB  ASP A 229       5.886 -10.415  43.855  1.00 17.05           C  
ATOM   1826  CG  ASP A 229       7.107 -11.300  44.076  1.00 20.17           C  
ATOM   1827  OD1 ASP A 229       8.237 -10.872  43.759  1.00 18.26           O  
ATOM   1828  OD2 ASP A 229       6.932 -12.437  44.565  1.00 25.09           O1-
ATOM   1829  N   THR A 230       8.132  -8.042  42.602  1.00 15.77           N  
ATOM   1830  CA  THR A 230       9.113  -7.069  43.064  1.00 22.77           C  
ATOM   1831  C   THR A 230       9.439  -6.106  41.934  1.00 15.53           C  
ATOM   1832  O   THR A 230       9.653  -6.533  40.795  1.00 15.92           O  
ATOM   1833  CB  THR A 230      10.386  -7.771  43.546  1.00 20.30           C  
ATOM   1834  CG2 THR A 230      11.375  -6.764  44.079  1.00 17.00           C  
ATOM   1835  OG1 THR A 230      10.056  -8.703  44.584  1.00 15.50           O  
ATOM   1836  N   ILE A 231       9.481  -4.813  42.248  1.00 15.78           N  
ATOM   1837  CA  ILE A 231       9.735  -3.767  41.264  1.00 16.17           C  
ATOM   1838  C   ILE A 231      11.183  -3.314  41.384  1.00 16.89           C  
ATOM   1839  O   ILE A 231      11.671  -3.052  42.491  1.00 18.09           O  
ATOM   1840  CB  ILE A 231       8.772  -2.582  41.450  1.00 16.12           C  
ATOM   1841  CG1 ILE A 231       7.322  -3.050  41.315  1.00 19.09           C  
ATOM   1842  CG2 ILE A 231       9.076  -1.487  40.438  1.00 15.31           C  
ATOM   1843  CD1 ILE A 231       7.008  -3.669  39.974  1.00 14.85           C  
ATOM   1844  N   LEU A 232      11.866  -3.218  40.247  1.00 20.72           N  
ATOM   1845  CA  LEU A 232      13.244  -2.759  40.184  1.00 17.47           C  
ATOM   1846  C   LEU A 232      13.333  -1.508  39.323  1.00 20.25           C  
ATOM   1847  O   LEU A 232      12.543  -1.317  38.393  1.00 24.56           O  
ATOM   1848  CB  LEU A 232      14.179  -3.838  39.611  1.00 16.46           C  
ATOM   1849  CG  LEU A 232      14.511  -5.081  40.443  1.00 17.75           C  
ATOM   1850  CD1 LEU A 232      13.337  -6.047  40.522  1.00 15.59           C  
ATOM   1851  CD2 LEU A 232      15.737  -5.778  39.875  1.00 16.26           C  
ATOM   1852  N   VAL A 233      14.297  -0.649  39.646  1.00 20.29           N  
ATOM   1853  CA  VAL A 233      14.626   0.519  38.836  1.00 17.58           C  
ATOM   1854  C   VAL A 233      16.135   0.535  38.647  1.00 17.43           C  
ATOM   1855  O   VAL A 233      16.884   0.570  39.630  1.00 12.93           O  
ATOM   1856  CB  VAL A 233      14.151   1.835  39.475  1.00 14.14           C  
ATOM   1857  CG1 VAL A 233      14.387   2.996  38.519  1.00 14.63           C  
ATOM   1858  CG2 VAL A 233      12.689   1.749  39.860  1.00 14.07           C  
ATOM   1859  N   ASN A 234      16.576   0.509  37.387  1.00 21.52           N  
ATOM   1860  CA  ASN A 234      18.000   0.464  37.047  1.00 18.52           C  
ATOM   1861  C   ASN A 234      18.694  -0.713  37.729  1.00 18.72           C  
ATOM   1862  O   ASN A 234      19.833  -0.612  38.189  1.00 19.23           O  
ATOM   1863  CB  ASN A 234      18.695   1.782  37.395  1.00 12.70           C  
ATOM   1864  CG  ASN A 234      18.166   2.952  36.588  1.00 14.94           C  
ATOM   1865  ND2 ASN A 234      18.494   4.165  37.019  1.00 12.67           N  
ATOM   1866  OD1 ASN A 234      17.480   2.769  35.584  1.00 19.61           O  
ATOM   1867  N   GLY A 235      17.992  -1.840  37.797  1.00 20.13           N  
ATOM   1868  CA  GLY A 235      18.567  -3.051  38.353  1.00 19.19           C  
ATOM   1869  C   GLY A 235      18.680  -3.074  39.860  1.00 19.50           C  
ATOM   1870  O   GLY A 235      19.533  -3.786  40.397  1.00 24.52           O  
ATOM   1871  N   LYS A 236      17.839  -2.317  40.562  1.00 19.36           N  
ATOM   1872  CA  LYS A 236      17.865  -2.279  42.017  1.00 14.00           C  
ATOM   1873  C   LYS A 236      16.447  -2.388  42.553  1.00 12.87           C  
ATOM   1874  O   LYS A 236      15.553  -1.657  42.112  1.00 15.17           O  
ATOM   1875  CB  LYS A 236      18.528  -0.998  42.527  1.00 14.04           C  
ATOM   1876  CG  LYS A 236      19.400  -1.212  43.750  1.00 19.40           C  
ATOM   1877  CD  LYS A 236      20.489  -2.237  43.467  1.00 23.54           C  
ATOM   1878  CE  LYS A 236      21.390  -2.445  44.674  1.00 23.53           C  
ATOM   1879  NZ  LYS A 236      22.466  -3.437  44.396  1.00 24.90           N1+
ATOM   1880  N   VAL A 237      16.249  -3.293  43.508  1.00 13.77           N  
ATOM   1881  CA  VAL A 237      14.932  -3.529  44.087  1.00 18.67           C  
ATOM   1882  C   VAL A 237      14.523  -2.324  44.925  1.00 17.36           C  
ATOM   1883  O   VAL A 237      15.229  -1.943  45.866  1.00 16.01           O  
ATOM   1884  CB  VAL A 237      14.931  -4.812  44.928  1.00 19.46           C  
ATOM   1885  CG1 VAL A 237      13.724  -4.843  45.839  1.00 17.47           C  
ATOM   1886  CG2 VAL A 237      14.960  -6.036  44.026  1.00 20.16           C  
ATOM   1887  N   TRP A 238      13.361  -1.735  44.591  1.00 17.09           N  
ATOM   1888  CA  TRP A 238      12.758  -0.573  45.247  1.00 17.95           C  
ATOM   1889  C   TRP A 238      13.812   0.397  45.767  1.00 17.58           C  
ATOM   1890  O   TRP A 238      13.913   0.605  46.982  1.00 15.27           O  
ATOM   1891  CB  TRP A 238      11.851  -1.010  46.402  1.00 13.55           C  
ATOM   1892  CG  TRP A 238      10.619  -1.748  45.972  1.00 19.13           C  
ATOM   1893  CD1 TRP A 238       9.659  -1.310  45.105  1.00 20.35           C  
ATOM   1894  CD2 TRP A 238      10.198  -3.047  46.411  1.00 20.15           C  
ATOM   1895  CE2 TRP A 238       8.981  -3.336  45.758  1.00 22.05           C  
ATOM   1896  CE3 TRP A 238      10.733  -3.996  47.288  1.00 18.70           C  
ATOM   1897  NE1 TRP A 238       8.676  -2.261  44.966  1.00 20.27           N  
ATOM   1898  CZ2 TRP A 238       8.294  -4.533  45.955  1.00 20.76           C  
ATOM   1899  CZ3 TRP A 238      10.049  -5.184  47.480  1.00 20.49           C  
ATOM   1900  CH2 TRP A 238       8.842  -5.441  46.818  1.00 21.94           C  
ATOM   1901  N   PRO A 239      14.607   1.006  44.897  1.00 18.89           N  
ATOM   1902  CA  PRO A 239      15.739   1.815  45.355  1.00 17.39           C  
ATOM   1903  C   PRO A 239      15.268   3.167  45.876  1.00 17.27           C  
ATOM   1904  O   PRO A 239      14.076   3.467  45.922  1.00 20.50           O  
ATOM   1905  CB  PRO A 239      16.585   1.962  44.090  1.00 15.92           C  
ATOM   1906  CG  PRO A 239      15.577   1.966  42.992  1.00 16.77           C  
ATOM   1907  CD  PRO A 239      14.462   1.043  43.431  1.00 15.58           C  
ATOM   1908  N   TYR A 240      16.236   3.984  46.282  1.00 18.64           N  
ATOM   1909  CA  TYR A 240      15.964   5.359  46.670  1.00 22.08           C  
ATOM   1910  C   TYR A 240      17.040   6.260  46.080  1.00 24.48           C  
ATOM   1911  O   TYR A 240      18.110   5.801  45.672  1.00 21.50           O  
ATOM   1912  CB  TYR A 240      15.891   5.529  48.197  1.00 22.17           C  
ATOM   1913  CG  TYR A 240      17.229   5.558  48.902  1.00 22.01           C  
ATOM   1914  CD1 TYR A 240      17.825   4.388  49.351  1.00 24.27           C  
ATOM   1915  CD2 TYR A 240      17.887   6.760  49.134  1.00 22.95           C  
ATOM   1916  CE1 TYR A 240      19.046   4.412  49.999  1.00 20.26           C  
ATOM   1917  CE2 TYR A 240      19.109   6.793  49.778  1.00 24.18           C  
ATOM   1918  CZ  TYR A 240      19.681   5.617  50.212  1.00 23.00           C  
ATOM   1919  OH  TYR A 240      20.896   5.645  50.856  1.00 28.75           O  
ATOM   1920  N   ASP A 241      16.741   7.555  46.039  1.00 20.32           N  
ATOM   1921  CA  ASP A 241      17.655   8.529  45.467  1.00 15.85           C  
ATOM   1922  C   ASP A 241      17.506   9.841  46.220  1.00 24.16           C  
ATOM   1923  O   ASP A 241      16.389  10.259  46.539  1.00 23.49           O  
ATOM   1924  CB  ASP A 241      17.383   8.734  43.971  1.00 20.94           C  
ATOM   1925  CG  ASP A 241      18.557   9.358  43.242  1.00 18.05           C  
ATOM   1926  OD1 ASP A 241      19.620   9.544  43.868  1.00 22.29           O  
ATOM   1927  OD2 ASP A 241      18.417   9.660  42.038  1.00 19.05           O1-
ATOM   1928  N   GLU A 242      18.635  10.480  46.510  1.00 24.04           N  
ATOM   1929  CA  GLU A 242      18.660  11.758  47.206  1.00 22.80           C  
ATOM   1930  C   GLU A 242      18.858  12.871  46.185  1.00 22.57           C  
ATOM   1931  O   GLU A 242      19.888  12.920  45.505  1.00 26.10           O  
ATOM   1932  CB  GLU A 242      19.764  11.780  48.263  1.00 28.24           C  
ATOM   1933  CG  GLU A 242      19.497  10.851  49.438  1.00 32.81           C  
ATOM   1934  CD  GLU A 242      20.692  10.707  50.358  1.00 40.20           C  
ATOM   1935  OE1 GLU A 242      21.836  10.736  49.858  1.00 41.91           O  
ATOM   1936  OE2 GLU A 242      20.487  10.569  51.582  1.00 41.73           O1-
ATOM   1937  N   LEU A 243      17.872  13.758  46.078  1.00 22.45           N  
ATOM   1938  CA  LEU A 243      17.868  14.815  45.081  1.00 21.61           C  
ATOM   1939  C   LEU A 243      17.916  16.180  45.755  1.00 24.54           C  
ATOM   1940  O   LEU A 243      17.764  16.310  46.973  1.00 27.87           O  
ATOM   1941  CB  LEU A 243      16.628  14.721  44.182  1.00 21.51           C  
ATOM   1942  CG  LEU A 243      16.373  13.388  43.482  1.00 22.45           C  
ATOM   1943  CD1 LEU A 243      15.203  13.520  42.519  1.00 26.89           C  
ATOM   1944  CD2 LEU A 243      17.623  12.911  42.759  1.00 23.15           C  
ATOM   1945  N   GLU A 244      18.130  17.205  44.935  1.00 26.24           N  
ATOM   1946  CA  GLU A 244      18.139  18.615  45.277  1.00 24.50           C  
ATOM   1947  C   GLU A 244      16.795  19.249  44.935  1.00 31.92           C  
ATOM   1948  O   GLU A 244      16.137  18.840  43.973  1.00 27.92           O  
ATOM   1949  CB  GLU A 244      19.253  19.347  44.523  1.00 24.88           C  
ATOM   1950  CG  GLU A 244      20.625  18.704  44.662  1.00 21.75           C  
ATOM   1951  CD  GLU A 244      21.660  19.344  43.758  1.00 30.80           C  
ATOM   1952  OE1 GLU A 244      21.448  20.501  43.331  1.00 25.75           O  
ATOM   1953  OE2 GLU A 244      22.683  18.687  43.469  1.00 33.25           O1-
ATOM   1954  N   PRO A 245      16.353  20.246  45.705  1.00 30.19           N  
ATOM   1955  CA  PRO A 245      15.060  20.880  45.415  1.00 25.62           C  
ATOM   1956  C   PRO A 245      15.096  21.723  44.150  1.00 24.26           C  
ATOM   1957  O   PRO A 245      15.183  22.953  44.218  1.00 26.26           O  
ATOM   1958  CB  PRO A 245      14.805  21.740  46.659  1.00 27.31           C  
ATOM   1959  CG  PRO A 245      16.168  22.041  47.184  1.00 26.66           C  
ATOM   1960  CD  PRO A 245      16.997  20.818  46.902  1.00 25.80           C  
ATOM   1961  N   ARG A 246      15.022  21.073  42.993  1.00 23.47           N  
ATOM   1962  CA  ARG A 246      15.085  21.765  41.712  1.00 22.48           C  
ATOM   1963  C   ARG A 246      14.372  20.919  40.663  1.00 25.81           C  
ATOM   1964  O   ARG A 246      13.662  19.962  40.986  1.00 23.69           O  
ATOM   1965  CB  ARG A 246      16.540  22.053  41.325  1.00 20.98           C  
ATOM   1966  CG  ARG A 246      17.446  20.836  41.378  1.00 19.37           C  
ATOM   1967  CD  ARG A 246      18.654  21.028  40.486  1.00 22.97           C  
ATOM   1968  NE  ARG A 246      18.277  21.064  39.079  1.00 26.60           N  
ATOM   1969  CZ  ARG A 246      19.096  21.400  38.091  1.00 29.63           C  
ATOM   1970  NH1 ARG A 246      20.350  21.758  38.324  1.00 27.18           N1+
ATOM   1971  NH2 ARG A 246      18.647  21.381  36.839  1.00 21.72           N  
ATOM   1972  N   LYS A 247      14.566  21.276  39.394  1.00 25.90           N  
ATOM   1973  CA  LYS A 247      13.953  20.563  38.282  1.00 25.09           C  
ATOM   1974  C   LYS A 247      14.854  19.421  37.830  1.00 25.73           C  
ATOM   1975  O   LYS A 247      16.065  19.602  37.667  1.00 25.40           O  
ATOM   1976  CB  LYS A 247      13.682  21.512  37.113  1.00 26.37           C  
ATOM   1977  CG  LYS A 247      12.528  22.477  37.335  1.00 21.17           C  
ATOM   1978  CD  LYS A 247      12.281  23.330  36.097  1.00 25.44           C  
ATOM   1979  CE  LYS A 247      13.345  24.406  35.929  1.00 30.74           C  
ATOM   1980  NZ  LYS A 247      13.147  25.543  36.874  1.00 31.49           N1+
ATOM   1981  N   TYR A 248      14.256  18.249  37.634  1.00 18.03           N  
ATOM   1982  CA  TYR A 248      14.949  17.079  37.122  1.00 16.48           C  
ATOM   1983  C   TYR A 248      14.302  16.628  35.821  1.00 18.79           C  
ATOM   1984  O   TYR A 248      13.161  16.985  35.512  1.00 18.40           O  
ATOM   1985  CB  TYR A 248      14.932  15.926  38.137  1.00 18.15           C  
ATOM   1986  CG  TYR A 248      15.990  16.023  39.212  1.00 22.01           C  
ATOM   1987  CD1 TYR A 248      15.824  16.860  40.306  1.00 20.55           C  
ATOM   1988  CD2 TYR A 248      17.153  15.268  39.136  1.00 18.87           C  
ATOM   1989  CE1 TYR A 248      16.790  16.949  41.292  1.00 24.81           C  
ATOM   1990  CE2 TYR A 248      18.124  15.348  40.114  1.00 19.75           C  
ATOM   1991  CZ  TYR A 248      17.937  16.190  41.190  1.00 28.00           C  
ATOM   1992  OH  TYR A 248      18.901  16.274  42.170  1.00 25.49           O  
ATOM   1993  N   ARG A 249      15.049  15.837  35.056  1.00 19.90           N  
ATOM   1994  CA  ARG A 249      14.558  15.231  33.824  1.00 17.78           C  
ATOM   1995  C   ARG A 249      14.657  13.721  33.966  1.00 17.99           C  
ATOM   1996  O   ARG A 249      15.759  13.181  34.116  1.00 19.22           O  
ATOM   1997  CB  ARG A 249      15.359  15.709  32.611  1.00 16.96           C  
ATOM   1998  CG  ARG A 249      14.872  15.139  31.288  1.00 16.21           C  
ATOM   1999  CD  ARG A 249      15.791  15.526  30.142  1.00 16.29           C  
ATOM   2000  NE  ARG A 249      15.251  15.133  28.846  1.00 14.40           N  
ATOM   2001  CZ  ARG A 249      15.919  15.209  27.703  1.00 18.22           C  
ATOM   2002  NH1 ARG A 249      17.167  15.647  27.659  1.00 21.75           N1+
ATOM   2003  NH2 ARG A 249      15.321  14.836  26.576  1.00 14.19           N  
ATOM   2004  N   PHE A 250      13.514  13.044  33.927  1.00 17.49           N  
ATOM   2005  CA  PHE A 250      13.455  11.595  34.062  1.00 15.63           C  
ATOM   2006  C   PHE A 250      13.177  10.974  32.700  1.00 15.23           C  
ATOM   2007  O   PHE A 250      12.166  11.288  32.065  1.00 18.35           O  
ATOM   2008  CB  PHE A 250      12.385  11.175  35.071  1.00 17.58           C  
ATOM   2009  CG  PHE A 250      12.666  11.625  36.475  1.00 17.52           C  
ATOM   2010  CD1 PHE A 250      13.582  10.949  37.263  1.00 23.11           C  
ATOM   2011  CD2 PHE A 250      12.010  12.721  37.010  1.00 22.71           C  
ATOM   2012  CE1 PHE A 250      13.842  11.360  38.559  1.00 23.02           C  
ATOM   2013  CE2 PHE A 250      12.265  13.138  38.305  1.00 22.62           C  
ATOM   2014  CZ  PHE A 250      13.181  12.455  39.079  1.00 22.45           C  
ATOM   2015  N   ARG A 251      14.080  10.103  32.255  1.00 16.98           N  
ATOM   2016  CA  ARG A 251      13.899   9.325  31.030  1.00 15.43           C  
ATOM   2017  C   ARG A 251      13.382   7.956  31.459  1.00 15.86           C  
ATOM   2018  O   ARG A 251      14.156   7.046  31.757  1.00 14.27           O  
ATOM   2019  CB  ARG A 251      15.203   9.225  30.249  1.00 21.12           C  
ATOM   2020  CG  ARG A 251      15.978  10.531  30.162  1.00 17.94           C  
ATOM   2021  CD  ARG A 251      15.197  11.598  29.412  1.00 14.08           C  
ATOM   2022  NE  ARG A 251      15.057  11.283  27.995  1.00 15.55           N  
ATOM   2023  CZ  ARG A 251      15.943  11.610  27.065  1.00 13.91           C  
ATOM   2024  NH1 ARG A 251      17.056  12.258  27.367  1.00 14.39           N1+
ATOM   2025  NH2 ARG A 251      15.707  11.279  25.799  1.00 13.48           N  
ATOM   2026  N   ILE A 252      12.060   7.817  31.496  1.00 17.46           N  
ATOM   2027  CA  ILE A 252      11.412   6.629  32.043  1.00 14.36           C  
ATOM   2028  C   ILE A 252      11.231   5.592  30.945  1.00 14.41           C  
ATOM   2029  O   ILE A 252      10.815   5.912  29.826  1.00 14.99           O  
ATOM   2030  CB  ILE A 252      10.064   6.993  32.690  1.00 13.85           C  
ATOM   2031  CG1 ILE A 252      10.263   8.055  33.773  1.00 17.66           C  
ATOM   2032  CG2 ILE A 252       9.403   5.758  33.278  1.00 11.10           C  
ATOM   2033  CD1 ILE A 252       9.011   8.357  34.565  1.00 10.53           C  
ATOM   2034  N   LEU A 253      11.541   4.338  31.270  1.00 13.92           N  
ATOM   2035  CA  LEU A 253      11.364   3.221  30.354  1.00 12.97           C  
ATOM   2036  C   LEU A 253      10.770   2.045  31.111  1.00 14.77           C  
ATOM   2037  O   LEU A 253      11.239   1.708  32.202  1.00 17.73           O  
ATOM   2038  CB  LEU A 253      12.693   2.807  29.711  1.00 12.67           C  
ATOM   2039  CG  LEU A 253      12.715   1.418  29.065  1.00 12.85           C  
ATOM   2040  CD1 LEU A 253      11.820   1.366  27.833  1.00 11.13           C  
ATOM   2041  CD2 LEU A 253      14.136   0.995  28.726  1.00 11.40           C  
ATOM   2042  N   ASN A 254       9.742   1.425  30.535  1.00 18.77           N  
ATOM   2043  CA  ASN A 254       9.167   0.194  31.066  1.00 17.05           C  
ATOM   2044  C   ASN A 254       9.743  -0.973  30.274  1.00 16.55           C  
ATOM   2045  O   ASN A 254       9.360  -1.201  29.122  1.00 14.36           O  
ATOM   2046  CB  ASN A 254       7.642   0.215  30.990  1.00 15.85           C  
ATOM   2047  CG  ASN A 254       7.011  -1.054  31.540  1.00 15.99           C  
ATOM   2048  ND2 ASN A 254       5.702  -1.186  31.368  1.00  9.74           N  
ATOM   2049  OD1 ASN A 254       7.693  -1.902  32.120  1.00 20.29           O  
ATOM   2050  N   ALA A 255      10.668  -1.709  30.891  1.00 19.25           N  
ATOM   2051  CA  ALA A 255      11.311  -2.857  30.267  1.00 16.65           C  
ATOM   2052  C   ALA A 255      10.860  -4.172  30.895  1.00 17.57           C  
ATOM   2053  O   ALA A 255      11.621  -5.141  30.941  1.00 15.29           O  
ATOM   2054  CB  ALA A 255      12.831  -2.722  30.336  1.00 12.69           C  
ATOM   2055  N   SER A 256       9.625  -4.214  31.390  1.00 17.86           N  
ATOM   2056  CA  SER A 256       9.055  -5.446  31.906  1.00 11.18           C  
ATOM   2057  C   SER A 256       8.689  -6.383  30.756  1.00 15.29           C  
ATOM   2058  O   SER A 256       8.642  -5.994  29.586  1.00 15.10           O  
ATOM   2059  CB  SER A 256       7.817  -5.155  32.752  1.00 13.58           C  
ATOM   2060  OG  SER A 256       8.140  -4.374  33.889  1.00 22.42           O  
ATOM   2061  N   ASN A 257       8.419  -7.641  31.106  1.00 15.25           N  
ATOM   2062  CA  ASN A 257       7.948  -8.593  30.110  1.00 14.10           C  
ATOM   2063  C   ASN A 257       6.471  -8.397  29.785  1.00 17.78           C  
ATOM   2064  O   ASN A 257       6.053  -8.665  28.654  1.00 18.43           O  
ATOM   2065  CB  ASN A 257       8.186 -10.026  30.590  1.00 18.10           C  
ATOM   2066  CG  ASN A 257       9.656 -10.407  30.593  1.00 21.85           C  
ATOM   2067  ND2 ASN A 257       9.930 -11.708  30.551  1.00 16.39           N  
ATOM   2068  OD1 ASN A 257      10.533  -9.544  30.628  1.00 21.69           O  
ATOM   2069  N   THR A 258       5.678  -7.921  30.745  1.00 15.30           N  
ATOM   2070  CA  THR A 258       4.228  -7.886  30.588  1.00 14.47           C  
ATOM   2071  C   THR A 258       3.598  -6.695  31.301  1.00 17.23           C  
ATOM   2072  O   THR A 258       2.661  -6.077  30.785  1.00 15.98           O  
ATOM   2073  CB  THR A 258       3.616  -9.184  31.125  1.00 15.61           C  
ATOM   2074  CG2 THR A 258       2.094  -9.135  31.078  1.00 24.08           C  
ATOM   2075  OG1 THR A 258       4.087 -10.296  30.354  1.00 26.56           O  
ATOM   2076  N   ARG A 259       4.119  -6.364  32.478  1.00 18.58           N  
ATOM   2077  CA  ARG A 259       3.429  -5.466  33.395  1.00 13.61           C  
ATOM   2078  C   ARG A 259       3.299  -4.057  32.820  1.00 14.71           C  
ATOM   2079  O   ARG A 259       4.278  -3.466  32.358  1.00 14.32           O  
ATOM   2080  CB  ARG A 259       4.174  -5.427  34.729  1.00 14.82           C  
ATOM   2081  CG  ARG A 259       3.590  -4.470  35.744  1.00 18.71           C  
ATOM   2082  CD  ARG A 259       4.435  -4.438  37.008  1.00 18.08           C  
ATOM   2083  NE  ARG A 259       4.302  -5.652  37.804  1.00 17.57           N  
ATOM   2084  CZ  ARG A 259       3.490  -5.777  38.845  1.00 17.78           C  
ATOM   2085  NH1 ARG A 259       2.720  -4.779  39.245  1.00 15.06           N1+
ATOM   2086  NH2 ARG A 259       3.456  -6.931  39.505  1.00 20.75           N  
ATOM   2087  N   ILE A 260       2.078  -3.525  32.853  1.00 12.84           N  
ATOM   2088  CA  ILE A 260       1.803  -2.133  32.513  1.00 10.93           C  
ATOM   2089  C   ILE A 260       1.754  -1.334  33.806  1.00 14.19           C  
ATOM   2090  O   ILE A 260       1.118  -1.755  34.781  1.00 17.41           O  
ATOM   2091  CB  ILE A 260       0.484  -1.995  31.731  1.00 14.24           C  
ATOM   2092  CG1 ILE A 260       0.537  -2.802  30.433  1.00 15.90           C  
ATOM   2093  CG2 ILE A 260       0.181  -0.532  31.440  1.00  7.82           C  
ATOM   2094  CD1 ILE A 260      -0.757  -2.773  29.649  1.00 10.36           C  
ATOM   2095  N   PHE A 261       2.424  -0.187  33.822  1.00 12.96           N  
ATOM   2096  CA  PHE A 261       2.485   0.661  35.002  1.00 13.01           C  
ATOM   2097  C   PHE A 261       1.535   1.845  34.866  1.00 15.12           C  
ATOM   2098  O   PHE A 261       1.209   2.284  33.761  1.00 13.92           O  
ATOM   2099  CB  PHE A 261       3.905   1.180  35.233  1.00 15.59           C  
ATOM   2100  CG  PHE A 261       4.885   0.119  35.634  1.00 12.37           C  
ATOM   2101  CD1 PHE A 261       4.912  -0.358  36.932  1.00 15.65           C  
ATOM   2102  CD2 PHE A 261       5.788  -0.390  34.717  1.00 11.81           C  
ATOM   2103  CE1 PHE A 261       5.817  -1.330  37.309  1.00 13.87           C  
ATOM   2104  CE2 PHE A 261       6.695  -1.363  35.086  1.00 13.93           C  
ATOM   2105  CZ  PHE A 261       6.709  -1.834  36.384  1.00 19.91           C  
ATOM   2106  N   GLU A 262       1.095   2.358  36.014  1.00 13.15           N  
ATOM   2107  CA  GLU A 262       0.365   3.620  36.101  1.00 13.07           C  
ATOM   2108  C   GLU A 262       1.056   4.423  37.200  1.00 11.27           C  
ATOM   2109  O   GLU A 262       0.659   4.371  38.367  1.00 11.32           O  
ATOM   2110  CB  GLU A 262      -1.115   3.407  36.386  1.00 14.56           C  
ATOM   2111  CG  GLU A 262      -1.934   4.688  36.316  1.00 20.49           C  
ATOM   2112  CD  GLU A 262      -3.423   4.439  36.424  1.00 21.08           C  
ATOM   2113  OE1 GLU A 262      -3.834   3.263  36.420  1.00 25.92           O  
ATOM   2114  OE2 GLU A 262      -4.183   5.422  36.513  1.00 21.98           O1-
ATOM   2115  N   LEU A 263       2.098   5.156  36.818  1.00 11.85           N  
ATOM   2116  CA  LEU A 263       2.951   5.834  37.782  1.00 16.36           C  
ATOM   2117  C   LEU A 263       2.315   7.132  38.264  1.00 17.75           C  
ATOM   2118  O   LEU A 263       1.647   7.836  37.502  1.00 19.01           O  
ATOM   2119  CB  LEU A 263       4.318   6.128  37.165  1.00 14.86           C  
ATOM   2120  CG  LEU A 263       5.018   4.953  36.481  1.00 12.79           C  
ATOM   2121  CD1 LEU A 263       6.373   5.380  35.940  1.00  8.40           C  
ATOM   2122  CD2 LEU A 263       5.161   3.785  37.441  1.00 13.87           C  
ATOM   2123  N   TYR A 264       2.538   7.450  39.537  1.00 17.54           N  
ATOM   2124  CA  TYR A 264       2.084   8.713  40.101  1.00 24.45           C  
ATOM   2125  C   TYR A 264       2.888   9.002  41.359  1.00 19.39           C  
ATOM   2126  O   TYR A 264       3.410   8.089  42.002  1.00 17.88           O  
ATOM   2127  CB  TYR A 264       0.581   8.693  40.415  1.00 19.19           C  
ATOM   2128  CG  TYR A 264       0.189   7.811  41.581  1.00 21.78           C  
ATOM   2129  CD1 TYR A 264      -0.069   6.458  41.400  1.00 21.19           C  
ATOM   2130  CD2 TYR A 264       0.060   8.336  42.862  1.00 25.43           C  
ATOM   2131  CE1 TYR A 264      -0.433   5.650  42.466  1.00 19.39           C  
ATOM   2132  CE2 TYR A 264      -0.301   7.538  43.931  1.00 24.79           C  
ATOM   2133  CZ  TYR A 264      -0.549   6.198  43.727  1.00 24.14           C  
ATOM   2134  OH  TYR A 264      -0.908   5.404  44.793  1.00 22.60           O  
ATOM   2135  N   PHE A 265       2.986  10.285  41.696  1.00 17.99           N  
ATOM   2136  CA  PHE A 265       3.652  10.713  42.917  1.00 20.68           C  
ATOM   2137  C   PHE A 265       2.656  10.764  44.067  1.00 23.00           C  
ATOM   2138  O   PHE A 265       1.496  11.144  43.884  1.00 23.00           O  
ATOM   2139  CB  PHE A 265       4.302  12.085  42.724  1.00 21.63           C  
ATOM   2140  CG  PHE A 265       5.631  12.035  42.027  1.00 18.34           C  
ATOM   2141  CD1 PHE A 265       6.560  11.058  42.348  1.00 17.87           C  
ATOM   2142  CD2 PHE A 265       5.952  12.961  41.049  1.00 17.91           C  
ATOM   2143  CE1 PHE A 265       7.784  11.009  41.710  1.00 16.87           C  
ATOM   2144  CE2 PHE A 265       7.175  12.915  40.407  1.00 24.15           C  
ATOM   2145  CZ  PHE A 265       8.092  11.938  40.738  1.00 21.05           C  
ATOM   2146  N   ASP A 266       3.116  10.372  45.257  1.00 27.08           N  
ATOM   2147  CA  ASP A 266       2.264  10.403  46.439  1.00 29.77           C  
ATOM   2148  C   ASP A 266       2.075  11.808  46.995  1.00 27.02           C  
ATOM   2149  O   ASP A 266       1.285  11.986  47.928  1.00 34.70           O  
ATOM   2150  CB  ASP A 266       2.826   9.484  47.528  1.00 22.45           C  
ATOM   2151  CG  ASP A 266       4.147   9.977  48.088  1.00 28.44           C  
ATOM   2152  OD1 ASP A 266       4.859  10.724  47.384  1.00 29.20           O  
ATOM   2153  OD2 ASP A 266       4.475   9.609  49.235  1.00 27.08           O1-
ATOM   2154  N   HIS A 267       2.780  12.797  46.458  1.00 19.94           N  
ATOM   2155  CA  HIS A 267       2.550  14.200  46.762  1.00 28.37           C  
ATOM   2156  C   HIS A 267       1.927  14.884  45.551  1.00 31.42           C  
ATOM   2157  O   HIS A 267       1.913  14.344  44.442  1.00 34.36           O  
ATOM   2158  CB  HIS A 267       3.856  14.898  47.162  1.00 27.82           C  
ATOM   2159  CG  HIS A 267       4.379  14.482  48.503  1.00 23.47           C  
ATOM   2160  CD2 HIS A 267       4.509  15.170  49.661  1.00 24.90           C  
ATOM   2161  ND1 HIS A 267       4.842  13.210  48.759  1.00 27.94           N  
ATOM   2162  CE1 HIS A 267       5.236  13.133  50.018  1.00 26.48           C  
ATOM   2163  NE2 HIS A 267       5.045  14.310  50.588  1.00 23.74           N  
ATOM   2164  N   ASP A 268       1.409  16.090  45.774  1.00 30.53           N  
ATOM   2165  CA  ASP A 268       0.795  16.852  44.691  1.00 27.63           C  
ATOM   2166  C   ASP A 268       1.864  17.391  43.748  1.00 29.56           C  
ATOM   2167  O   ASP A 268       1.995  18.606  43.570  1.00 26.79           O  
ATOM   2168  CB  ASP A 268      -0.055  17.995  45.251  1.00 33.92           C  
ATOM   2169  CG  ASP A 268      -0.942  18.633  44.199  1.00 39.61           C  
ATOM   2170  OD1 ASP A 268      -1.024  18.087  43.077  1.00 32.73           O  
ATOM   2171  OD2 ASP A 268      -1.552  19.682  44.491  1.00 44.45           O1-
ATOM   2172  N   ILE A 269       2.636  16.490  43.144  1.00 31.32           N  
ATOM   2173  CA  ILE A 269       3.700  16.841  42.214  1.00 29.41           C  
ATOM   2174  C   ILE A 269       3.345  16.273  40.850  1.00 28.89           C  
ATOM   2175  O   ILE A 269       2.918  15.118  40.739  1.00 24.82           O  
ATOM   2176  CB  ILE A 269       5.071  16.320  42.693  1.00 26.99           C  
ATOM   2177  CG1 ILE A 269       5.406  16.904  44.068  1.00 23.64           C  
ATOM   2178  CG2 ILE A 269       6.156  16.667  41.690  1.00 23.31           C  
ATOM   2179  CD1 ILE A 269       6.773  16.515  44.582  1.00 16.15           C  
ATOM   2180  N   THR A 270       3.518  17.086  39.813  1.00 27.45           N  
ATOM   2181  CA  THR A 270       3.030  16.774  38.479  1.00 27.63           C  
ATOM   2182  C   THR A 270       4.183  16.408  37.553  1.00 29.05           C  
ATOM   2183  O   THR A 270       5.266  16.997  37.628  1.00 31.48           O  
ATOM   2184  CB  THR A 270       2.262  17.962  37.893  1.00 33.40           C  
ATOM   2185  CG2 THR A 270       1.476  17.528  36.678  1.00 38.06           C  
ATOM   2186  OG1 THR A 270       1.351  18.476  38.874  1.00 40.85           O  
ATOM   2187  N   PHE A 271       3.942  15.429  36.684  1.00 30.05           N  
ATOM   2188  CA  PHE A 271       4.855  15.151  35.585  1.00 18.66           C  
ATOM   2189  C   PHE A 271       4.617  16.160  34.470  1.00 22.61           C  
ATOM   2190  O   PHE A 271       3.469  16.444  34.113  1.00 25.75           O  
ATOM   2191  CB  PHE A 271       4.653  13.733  35.049  1.00 19.99           C  
ATOM   2192  CG  PHE A 271       4.599  12.670  36.110  1.00 27.42           C  
ATOM   2193  CD1 PHE A 271       5.743  12.291  36.793  1.00 26.34           C  
ATOM   2194  CD2 PHE A 271       3.407  12.029  36.405  1.00 21.21           C  
ATOM   2195  CE1 PHE A 271       5.697  11.305  37.761  1.00 24.40           C  
ATOM   2196  CE2 PHE A 271       3.353  11.042  37.371  1.00 23.91           C  
ATOM   2197  CZ  PHE A 271       4.500  10.679  38.051  1.00 23.79           C  
ATOM   2198  N   HIS A 272       5.697  16.706  33.923  1.00 18.85           N  
ATOM   2199  CA  HIS A 272       5.639  17.555  32.737  1.00 17.44           C  
ATOM   2200  C   HIS A 272       6.319  16.783  31.611  1.00 19.30           C  
ATOM   2201  O   HIS A 272       7.548  16.789  31.495  1.00 21.90           O  
ATOM   2202  CB  HIS A 272       6.309  18.904  32.980  1.00 23.24           C  
ATOM   2203  CG  HIS A 272       5.645  19.728  34.039  1.00 25.23           C  
ATOM   2204  CD2 HIS A 272       4.645  20.637  33.966  1.00 25.66           C  
ATOM   2205  ND1 HIS A 272       6.005  19.661  35.369  1.00 25.42           N  
ATOM   2206  CE1 HIS A 272       5.255  20.492  36.069  1.00 24.80           C  
ATOM   2207  NE2 HIS A 272       4.421  21.098  35.242  1.00 29.14           N  
ATOM   2208  N   GLN A 273       5.517  16.111  30.788  1.00 16.99           N  
ATOM   2209  CA  GLN A 273       6.060  15.254  29.743  1.00 18.06           C  
ATOM   2210  C   GLN A 273       6.461  16.083  28.529  1.00 14.24           C  
ATOM   2211  O   GLN A 273       5.661  16.862  28.002  1.00 14.73           O  
ATOM   2212  CB  GLN A 273       5.045  14.184  29.345  1.00 18.24           C  
ATOM   2213  CG  GLN A 273       5.540  13.254  28.253  1.00 12.99           C  
ATOM   2214  CD  GLN A 273       4.882  11.894  28.304  1.00 12.74           C  
ATOM   2215  NE2 GLN A 273       5.359  10.975  27.470  1.00 12.33           N  
ATOM   2216  OE1 GLN A 273       3.962  11.665  29.088  1.00 12.79           O  
ATOM   2217  N   ILE A 274       7.703  15.905  28.086  1.00 15.01           N  
ATOM   2218  CA  ILE A 274       8.246  16.659  26.961  1.00 13.78           C  
ATOM   2219  C   ILE A 274       8.549  15.787  25.754  1.00 13.41           C  
ATOM   2220  O   ILE A 274       8.859  16.331  24.682  1.00 14.75           O  
ATOM   2221  CB  ILE A 274       9.512  17.441  27.367  1.00 13.78           C  
ATOM   2222  CG1 ILE A 274      10.592  16.476  27.861  1.00 13.52           C  
ATOM   2223  CG2 ILE A 274       9.182  18.478  28.429  1.00  9.47           C  
ATOM   2224  CD1 ILE A 274      11.931  17.129  28.115  1.00 14.07           C  
ATOM   2225  N   GLY A 275       8.479  14.465  25.883  1.00 14.16           N  
ATOM   2226  CA  GLY A 275       8.823  13.600  24.771  1.00 13.83           C  
ATOM   2227  C   GLY A 275       8.237  12.218  24.928  1.00 13.19           C  
ATOM   2228  O   GLY A 275       7.871  11.793  26.029  1.00 12.02           O  
ATOM   2229  N   THR A 276       8.153  11.514  23.800  1.00 14.46           N  
ATOM   2230  CA  THR A 276       7.645  10.148  23.777  1.00 14.69           C  
ATOM   2231  C   THR A 276       8.681   9.204  23.181  1.00 14.63           C  
ATOM   2232  O   THR A 276       9.882   9.496  23.210  1.00 18.37           O  
ATOM   2233  CB  THR A 276       6.337  10.072  22.986  1.00 14.40           C  
ATOM   2234  CG2 THR A 276       5.233  10.832  23.707  1.00 15.77           C  
ATOM   2235  OG1 THR A 276       6.530  10.637  21.685  1.00 12.12           O  
ATOM   2236  N   ASP A 277       8.226   8.072  22.635  1.00 13.91           N  
ATOM   2237  CA  ASP A 277       9.153   7.089  22.080  1.00 12.38           C  
ATOM   2238  C   ASP A 277       9.988   7.687  20.954  1.00 15.09           C  
ATOM   2239  O   ASP A 277      11.202   7.459  20.884  1.00 14.39           O  
ATOM   2240  CB  ASP A 277       8.385   5.868  21.573  1.00 14.48           C  
ATOM   2241  CG  ASP A 277       7.426   5.306  22.602  1.00 13.64           C  
ATOM   2242  OD1 ASP A 277       7.610   5.581  23.808  1.00 15.65           O  
ATOM   2243  OD2 ASP A 277       6.489   4.583  22.204  1.00 11.30           O1-
ATOM   2244  N   GLY A 278       9.360   8.460  20.073  1.00 16.34           N  
ATOM   2245  CA  GLY A 278      10.020   8.951  18.881  1.00 14.01           C  
ATOM   2246  C   GLY A 278      10.830  10.221  19.055  1.00 13.28           C  
ATOM   2247  O   GLY A 278      11.705  10.513  18.236  1.00 19.26           O  
ATOM   2248  N   GLY A 279      10.545  10.986  20.099  1.00 15.51           N  
ATOM   2249  CA  GLY A 279      11.298  12.191  20.381  1.00 18.08           C  
ATOM   2250  C   GLY A 279      10.446  13.213  21.114  1.00 16.02           C  
ATOM   2251  O   GLY A 279       9.481  12.866  21.784  1.00 19.84           O  
ATOM   2252  N   LEU A 280      10.832  14.474  20.949  1.00 15.62           N  
ATOM   2253  CA  LEU A 280      10.208  15.568  21.681  1.00 17.45           C  
ATOM   2254  C   LEU A 280       8.778  15.809  21.210  1.00 17.97           C  
ATOM   2255  O   LEU A 280       8.451  15.660  20.029  1.00 23.53           O  
ATOM   2256  CB  LEU A 280      11.022  16.852  21.513  1.00 17.80           C  
ATOM   2257  CG  LEU A 280      12.458  16.839  22.036  1.00 20.15           C  
ATOM   2258  CD1 LEU A 280      13.205  18.069  21.550  1.00 19.76           C  
ATOM   2259  CD2 LEU A 280      12.469  16.769  23.552  1.00 13.73           C  
ATOM   2260  N   LEU A 281       7.924  16.185  22.156  1.00 15.83           N  
ATOM   2261  CA  LEU A 281       6.602  16.688  21.834  1.00 15.66           C  
ATOM   2262  C   LEU A 281       6.718  18.118  21.310  1.00 18.39           C  
ATOM   2263  O   LEU A 281       7.801  18.706  21.264  1.00 22.58           O  
ATOM   2264  CB  LEU A 281       5.692  16.617  23.058  1.00 12.57           C  
ATOM   2265  CG  LEU A 281       5.381  15.224  23.603  1.00 17.37           C  
ATOM   2266  CD1 LEU A 281       4.600  15.319  24.902  1.00 17.10           C  
ATOM   2267  CD2 LEU A 281       4.611  14.415  22.576  1.00 14.96           C  
ATOM   2268  N   GLN A 282       5.587  18.693  20.905  1.00 22.54           N  
ATOM   2269  CA  GLN A 282       5.603  20.081  20.461  1.00 26.43           C  
ATOM   2270  C   GLN A 282       5.587  21.041  21.645  1.00 26.21           C  
ATOM   2271  O   GLN A 282       6.276  22.067  21.625  1.00 25.79           O  
ATOM   2272  CB  GLN A 282       4.423  20.350  19.527  1.00 25.04           C  
ATOM   2273  CG  GLN A 282       4.521  19.615  18.199  1.00 29.93           C  
ATOM   2274  CD  GLN A 282       3.450  20.039  17.214  1.00 44.30           C  
ATOM   2275  NE2 GLN A 282       3.710  19.819  15.929  1.00 47.11           N  
ATOM   2276  OE1 GLN A 282       2.406  20.564  17.600  1.00 52.43           O  
ATOM   2277  N   HIS A 283       4.819  20.719  22.681  1.00 21.44           N  
ATOM   2278  CA  HIS A 283       4.730  21.510  23.897  1.00 23.14           C  
ATOM   2279  C   HIS A 283       4.680  20.559  25.082  1.00 20.41           C  
ATOM   2280  O   HIS A 283       4.250  19.409  24.934  1.00 18.93           O  
ATOM   2281  CB  HIS A 283       3.484  22.412  23.902  1.00 17.52           C  
ATOM   2282  CG  HIS A 283       3.226  23.097  22.595  1.00 35.30           C  
ATOM   2283  CD2 HIS A 283       2.683  22.640  21.441  1.00 43.30           C  
ATOM   2284  ND1 HIS A 283       3.536  24.423  22.373  1.00 41.96           N  
ATOM   2285  CE1 HIS A 283       3.198  24.751  21.138  1.00 34.33           C  
ATOM   2286  NE2 HIS A 283       2.679  23.687  20.552  1.00 39.44           N  
ATOM   2287  N   PRO A 284       5.124  20.998  26.260  1.00 16.42           N  
ATOM   2288  CA  PRO A 284       5.024  20.138  27.444  1.00 17.12           C  
ATOM   2289  C   PRO A 284       3.573  19.824  27.772  1.00 17.57           C  
ATOM   2290  O   PRO A 284       2.665  20.611  27.494  1.00 20.24           O  
ATOM   2291  CB  PRO A 284       5.678  20.973  28.550  1.00 16.69           C  
ATOM   2292  CG  PRO A 284       6.564  21.925  27.831  1.00 23.22           C  
ATOM   2293  CD  PRO A 284       5.858  22.243  26.548  1.00 21.12           C  
ATOM   2294  N   VAL A 285       3.361  18.652  28.365  1.00 15.83           N  
ATOM   2295  CA  VAL A 285       2.031  18.183  28.738  1.00 18.99           C  
ATOM   2296  C   VAL A 285       2.018  17.941  30.241  1.00 21.24           C  
ATOM   2297  O   VAL A 285       2.804  17.135  30.755  1.00 22.35           O  
ATOM   2298  CB  VAL A 285       1.636  16.910  27.971  1.00 15.43           C  
ATOM   2299  CG1 VAL A 285       0.205  16.524  28.293  1.00 14.05           C  
ATOM   2300  CG2 VAL A 285       1.806  17.119  26.476  1.00 18.59           C  
ATOM   2301  N   LYS A 286       1.125  18.639  30.940  1.00 21.02           N  
ATOM   2302  CA  LYS A 286       0.987  18.522  32.387  1.00 21.27           C  
ATOM   2303  C   LYS A 286       0.129  17.299  32.698  1.00 27.64           C  
ATOM   2304  O   LYS A 286      -1.090  17.320  32.497  1.00 29.26           O  
ATOM   2305  CB  LYS A 286       0.370  19.801  32.948  1.00 21.06           C  
ATOM   2306  CG  LYS A 286       0.544  20.021  34.443  1.00 31.80           C  
ATOM   2307  CD  LYS A 286       1.115  21.410  34.717  1.00 46.09           C  
ATOM   2308  CE  LYS A 286       0.761  21.920  36.114  1.00 52.18           C  
ATOM   2309  NZ  LYS A 286       1.608  21.339  37.196  1.00 47.16           N1+
ATOM   2310  N   VAL A 287       0.758  16.224  33.176  1.00 23.16           N  
ATOM   2311  CA  VAL A 287       0.074  14.962  33.435  1.00 25.99           C  
ATOM   2312  C   VAL A 287       0.333  14.539  34.875  1.00 25.56           C  
ATOM   2313  O   VAL A 287       1.458  14.651  35.374  1.00 25.47           O  
ATOM   2314  CB  VAL A 287       0.528  13.847  32.468  1.00 27.93           C  
ATOM   2315  CG1 VAL A 287      -0.529  12.758  32.389  1.00 27.89           C  
ATOM   2316  CG2 VAL A 287       0.822  14.409  31.093  1.00 33.41           C  
ATOM   2317  N   ASN A 288      -0.709  14.028  35.533  1.00 24.84           N  
ATOM   2318  CA  ASN A 288      -0.591  13.543  36.903  1.00 27.34           C  
ATOM   2319  C   ASN A 288      -0.248  12.063  36.992  1.00 22.01           C  
ATOM   2320  O   ASN A 288       0.283  11.628  38.020  1.00 22.18           O  
ATOM   2321  CB  ASN A 288      -1.892  13.800  37.670  1.00 22.90           C  
ATOM   2322  CG  ASN A 288      -1.950  15.190  38.266  1.00 33.10           C  
ATOM   2323  ND2 ASN A 288      -3.106  15.833  38.161  1.00 32.89           N  
ATOM   2324  OD1 ASN A 288      -0.963  15.683  38.812  1.00 43.19           O  
ATOM   2325  N   GLU A 289      -0.539  11.282  35.955  1.00 22.72           N  
ATOM   2326  CA  GLU A 289      -0.269   9.852  35.969  1.00 19.97           C  
ATOM   2327  C   GLU A 289       0.221   9.404  34.602  1.00 19.40           C  
ATOM   2328  O   GLU A 289      -0.289   9.852  33.573  1.00 23.92           O  
ATOM   2329  CB  GLU A 289      -1.513   9.048  36.364  1.00 15.26           C  
ATOM   2330  CG  GLU A 289      -1.879   9.162  37.830  1.00 26.00           C  
ATOM   2331  CD  GLU A 289      -3.086   8.327  38.190  1.00 25.69           C  
ATOM   2332  OE1 GLU A 289      -3.898   8.045  37.286  1.00 26.95           O  
ATOM   2333  OE2 GLU A 289      -3.219   7.951  39.374  1.00 27.85           O1-
ATOM   2334  N   LEU A 290       1.209   8.514  34.602  1.00 15.51           N  
ATOM   2335  CA  LEU A 290       1.788   7.968  33.382  1.00 17.19           C  
ATOM   2336  C   LEU A 290       1.399   6.501  33.259  1.00 12.26           C  
ATOM   2337  O   LEU A 290       1.795   5.681  34.094  1.00 14.16           O  
ATOM   2338  CB  LEU A 290       3.310   8.109  33.385  1.00 18.98           C  
ATOM   2339  CG  LEU A 290       3.900   9.510  33.265  1.00 16.00           C  
ATOM   2340  CD1 LEU A 290       5.409   9.449  33.425  1.00 19.77           C  
ATOM   2341  CD2 LEU A 290       3.523  10.129  31.932  1.00 14.63           C  
ATOM   2342  N   VAL A 291       0.632   6.176  32.226  1.00 12.30           N  
ATOM   2343  CA  VAL A 291       0.351   4.788  31.879  1.00 12.85           C  
ATOM   2344  C   VAL A 291       1.396   4.368  30.852  1.00 12.81           C  
ATOM   2345  O   VAL A 291       1.378   4.831  29.709  1.00 12.94           O  
ATOM   2346  CB  VAL A 291      -1.073   4.610  31.339  1.00 12.36           C  
ATOM   2347  CG1 VAL A 291      -1.335   3.144  31.020  1.00  9.11           C  
ATOM   2348  CG2 VAL A 291      -2.089   5.129  32.346  1.00  8.44           C  
ATOM   2349  N   ILE A 292       2.314   3.498  31.263  1.00 11.94           N  
ATOM   2350  CA  ILE A 292       3.464   3.113  30.455  1.00 12.14           C  
ATOM   2351  C   ILE A 292       3.437   1.600  30.291  1.00 11.63           C  
ATOM   2352  O   ILE A 292       3.659   0.858  31.257  1.00 12.94           O  
ATOM   2353  CB  ILE A 292       4.785   3.575  31.084  1.00 13.55           C  
ATOM   2354  CG1 ILE A 292       4.697   5.051  31.476  1.00 13.32           C  
ATOM   2355  CG2 ILE A 292       5.943   3.350  30.125  1.00 11.30           C  
ATOM   2356  CD1 ILE A 292       5.932   5.571  32.169  1.00 17.19           C  
ATOM   2357  N   ALA A 293       3.170   1.142  29.074  1.00 11.45           N  
ATOM   2358  CA  ALA A 293       3.199  -0.276  28.751  1.00 10.13           C  
ATOM   2359  C   ALA A 293       4.636  -0.712  28.487  1.00 13.99           C  
ATOM   2360  O   ALA A 293       5.539   0.122  28.387  1.00 14.86           O  
ATOM   2361  CB  ALA A 293       2.306  -0.543  27.542  1.00 12.28           C  
ATOM   2362  N   PRO A 294       4.888  -2.020  28.401  1.00 11.85           N  
ATOM   2363  CA  PRO A 294       6.231  -2.483  28.035  1.00 11.90           C  
ATOM   2364  C   PRO A 294       6.728  -1.836  26.750  1.00 13.54           C  
ATOM   2365  O   PRO A 294       5.992  -1.722  25.765  1.00 15.90           O  
ATOM   2366  CB  PRO A 294       6.042  -3.994  27.871  1.00  9.13           C  
ATOM   2367  CG  PRO A 294       4.966  -4.323  28.835  1.00  8.91           C  
ATOM   2368  CD  PRO A 294       4.033  -3.136  28.850  1.00 10.48           C  
ATOM   2369  N   ALA A 295       7.985  -1.392  26.781  1.00 11.62           N  
ATOM   2370  CA  ALA A 295       8.761  -0.775  25.710  1.00 11.61           C  
ATOM   2371  C   ALA A 295       8.405   0.695  25.487  1.00 14.18           C  
ATOM   2372  O   ALA A 295       9.077   1.355  24.693  1.00 13.65           O  
ATOM   2373  CB  ALA A 295       8.646  -1.519  24.365  1.00 10.65           C  
ATOM   2374  N   GLU A 296       7.387   1.233  26.148  1.00 13.22           N  
ATOM   2375  CA  GLU A 296       7.071   2.647  26.006  1.00 14.79           C  
ATOM   2376  C   GLU A 296       8.030   3.492  26.835  1.00 11.53           C  
ATOM   2377  O   GLU A 296       8.435   3.101  27.934  1.00 11.54           O  
ATOM   2378  CB  GLU A 296       5.629   2.923  26.429  1.00 11.46           C  
ATOM   2379  CG  GLU A 296       4.594   2.482  25.413  1.00 10.67           C  
ATOM   2380  CD  GLU A 296       3.196   2.937  25.777  1.00 17.29           C  
ATOM   2381  OE1 GLU A 296       2.756   2.662  26.915  1.00 14.46           O  
ATOM   2382  OE2 GLU A 296       2.544   3.582  24.929  1.00 17.57           O1-
ATOM   2383  N   ARG A 297       8.395   4.653  26.298  1.00  7.83           N  
ATOM   2384  CA  ARG A 297       9.273   5.591  26.978  1.00 11.58           C  
ATOM   2385  C   ARG A 297       8.536   6.901  27.219  1.00 12.74           C  
ATOM   2386  O   ARG A 297       7.649   7.283  26.450  1.00 13.42           O  
ATOM   2387  CB  ARG A 297      10.558   5.859  26.175  1.00 15.17           C  
ATOM   2388  CG  ARG A 297      11.532   4.686  26.120  1.00 10.65           C  
ATOM   2389  CD  ARG A 297      11.205   3.742  24.977  1.00 12.87           C  
ATOM   2390  NE  ARG A 297      11.538   4.315  23.679  1.00 11.00           N  
ATOM   2391  CZ  ARG A 297      11.053   3.883  22.523  1.00 11.63           C  
ATOM   2392  NH1 ARG A 297      10.175   2.894  22.468  1.00 13.22           N1+
ATOM   2393  NH2 ARG A 297      11.451   4.463  21.394  1.00 13.39           N  
ATOM   2394  N   CYS A 298       8.908   7.584  28.299  1.00 13.10           N  
ATOM   2395  CA  CYS A 298       8.302   8.863  28.657  1.00 13.45           C  
ATOM   2396  C   CYS A 298       9.392   9.803  29.142  1.00 15.74           C  
ATOM   2397  O   CYS A 298      10.078   9.510  30.126  1.00 14.46           O  
ATOM   2398  CB  CYS A 298       7.224   8.689  29.731  1.00 12.54           C  
ATOM   2399  SG  CYS A 298       5.820   7.678  29.209  1.00 19.47           S  
ATOM   2400  N   ASP A 299       9.547  10.930  28.448  1.00 16.65           N  
ATOM   2401  CA  ASP A 299      10.516  11.961  28.797  1.00 12.00           C  
ATOM   2402  C   ASP A 299       9.780  13.047  29.575  1.00 16.30           C  
ATOM   2403  O   ASP A 299       8.984  13.798  29.003  1.00 18.28           O  
ATOM   2404  CB  ASP A 299      11.173  12.520  27.537  1.00 15.83           C  
ATOM   2405  CG  ASP A 299      12.309  13.478  27.838  1.00 19.90           C  
ATOM   2406  OD1 ASP A 299      12.677  13.630  29.023  1.00 21.14           O  
ATOM   2407  OD2 ASP A 299      12.836  14.082  26.879  1.00 18.43           O1-
ATOM   2408  N   ILE A 300      10.043  13.129  30.881  1.00 15.14           N  
ATOM   2409  CA  ILE A 300       9.282  13.999  31.769  1.00 18.47           C  
ATOM   2410  C   ILE A 300      10.221  14.933  32.522  1.00 16.75           C  
ATOM   2411  O   ILE A 300      11.401  14.641  32.730  1.00 13.29           O  
ATOM   2412  CB  ILE A 300       8.427  13.195  32.772  1.00 16.90           C  
ATOM   2413  CG1 ILE A 300       9.329  12.474  33.770  1.00 17.56           C  
ATOM   2414  CG2 ILE A 300       7.542  12.198  32.044  1.00 14.29           C  
ATOM   2415  CD1 ILE A 300       8.597  11.894  34.947  1.00 23.68           C  
ATOM   2416  N   ILE A 301       9.666  16.068  32.940  1.00 19.94           N  
ATOM   2417  CA  ILE A 301      10.343  17.030  33.800  1.00 14.62           C  
ATOM   2418  C   ILE A 301       9.549  17.129  35.095  1.00 17.26           C  
ATOM   2419  O   ILE A 301       8.322  17.273  35.063  1.00 16.53           O  
ATOM   2420  CB  ILE A 301      10.465  18.413  33.132  1.00 19.51           C  
ATOM   2421  CG1 ILE A 301      11.104  18.291  31.747  1.00 18.52           C  
ATOM   2422  CG2 ILE A 301      11.267  19.359  34.010  1.00 14.73           C  
ATOM   2423  CD1 ILE A 301      12.548  17.864  31.776  1.00 14.83           C  
ATOM   2424  N   VAL A 302      10.244  17.042  36.227  1.00 17.00           N  
ATOM   2425  CA  VAL A 302       9.617  17.107  37.542  1.00 16.60           C  
ATOM   2426  C   VAL A 302      10.295  18.209  38.346  1.00 18.64           C  
ATOM   2427  O   VAL A 302      11.529  18.279  38.393  1.00 22.81           O  
ATOM   2428  CB  VAL A 302       9.701  15.760  38.284  1.00 20.48           C  
ATOM   2429  CG1 VAL A 302       9.062  15.872  39.654  1.00 17.52           C  
ATOM   2430  CG2 VAL A 302       9.029  14.664  37.472  1.00 17.09           C  
ATOM   2431  N   ASP A 303       9.490  19.060  38.978  1.00 23.73           N  
ATOM   2432  CA  ASP A 303       9.979  20.205  39.740  1.00 19.96           C  
ATOM   2433  C   ASP A 303       9.871  19.886  41.228  1.00 21.51           C  
ATOM   2434  O   ASP A 303       8.765  19.771  41.767  1.00 20.58           O  
ATOM   2435  CB  ASP A 303       9.185  21.460  39.384  1.00 16.15           C  
ATOM   2436  CG  ASP A 303       9.806  22.729  39.944  1.00 24.44           C  
ATOM   2437  OD1 ASP A 303      10.811  22.636  40.680  1.00 26.28           O  
ATOM   2438  OD2 ASP A 303       9.289  23.824  39.643  1.00 27.14           O1-
ATOM   2439  N   PHE A 304      11.018  19.752  41.891  1.00 25.46           N  
ATOM   2440  CA  PHE A 304      11.073  19.489  43.323  1.00 27.82           C  
ATOM   2441  C   PHE A 304      11.417  20.730  44.140  1.00 26.53           C  
ATOM   2442  O   PHE A 304      11.732  20.607  45.327  1.00 29.09           O  
ATOM   2443  CB  PHE A 304      12.087  18.382  43.625  1.00 20.15           C  
ATOM   2444  CG  PHE A 304      11.661  17.020  43.156  1.00 20.92           C  
ATOM   2445  CD1 PHE A 304      10.549  16.400  43.703  1.00 21.92           C  
ATOM   2446  CD2 PHE A 304      12.385  16.350  42.185  1.00 19.17           C  
ATOM   2447  CE1 PHE A 304      10.158  15.144  43.279  1.00 22.70           C  
ATOM   2448  CE2 PHE A 304      12.001  15.092  41.757  1.00 24.91           C  
ATOM   2449  CZ  PHE A 304      10.886  14.488  42.305  1.00 25.09           C  
ATOM   2450  N   SER A 305      11.357  21.920  43.535  1.00 24.94           N  
ATOM   2451  CA  SER A 305      11.798  23.131  44.224  1.00 29.83           C  
ATOM   2452  C   SER A 305      10.940  23.427  45.449  1.00 29.56           C  
ATOM   2453  O   SER A 305      11.443  23.920  46.465  1.00 25.89           O  
ATOM   2454  CB  SER A 305      11.782  24.316  43.259  1.00 26.32           C  
ATOM   2455  OG  SER A 305      10.517  24.442  42.632  1.00 29.37           O  
ATOM   2456  N   ARG A 306       9.641  23.144  45.369  1.00 31.70           N  
ATOM   2457  CA  ARG A 306       8.722  23.352  46.478  1.00 28.65           C  
ATOM   2458  C   ARG A 306       8.652  22.153  47.415  1.00 26.95           C  
ATOM   2459  O   ARG A 306       7.671  22.015  48.156  1.00 29.25           O  
ATOM   2460  CB  ARG A 306       7.322  23.681  45.953  1.00 33.83           C  
ATOM   2461  CG  ARG A 306       6.989  25.163  45.909  1.00 37.95           C  
ATOM   2462  CD  ARG A 306       7.695  25.880  44.771  1.00 47.82           C  
ATOM   2463  NE  ARG A 306       7.216  27.249  44.630  1.00 59.39           N  
ATOM   2464  CZ  ARG A 306       7.750  28.153  43.820  1.00 60.78           C  
ATOM   2465  NH1 ARG A 306       8.799  27.871  43.065  1.00 59.49           N1+
ATOM   2466  NH2 ARG A 306       7.221  29.373  43.771  1.00 54.27           N  
ATOM   2467  N   ALA A 307       9.669  21.284  47.406  1.00 30.77           N  
ATOM   2468  CA  ALA A 307       9.606  20.056  48.192  1.00 30.13           C  
ATOM   2469  C   ALA A 307      10.884  19.772  48.973  1.00 27.58           C  
ATOM   2470  O   ALA A 307      11.155  18.609  49.287  1.00 28.19           O  
ATOM   2471  CB  ALA A 307       9.291  18.856  47.292  1.00 21.28           C  
ATOM   2472  N   GLU A 308      11.669  20.797  49.308  1.00 26.87           N  
ATOM   2473  CA  GLU A 308      12.905  20.580  50.051  1.00 25.55           C  
ATOM   2474  C   GLU A 308      12.613  19.965  51.413  1.00 25.68           C  
ATOM   2475  O   GLU A 308      11.866  20.532  52.216  1.00 28.17           O  
ATOM   2476  CB  GLU A 308      13.657  21.901  50.215  1.00 34.26           C  
ATOM   2477  CG  GLU A 308      14.905  21.801  51.081  1.00 37.15           C  
ATOM   2478  CD  GLU A 308      15.677  23.105  51.148  1.00 45.43           C  
ATOM   2479  OE1 GLU A 308      15.241  24.096  50.522  1.00 49.32           O  
ATOM   2480  OE2 GLU A 308      16.724  23.137  51.828  1.00 44.98           O1-
ATOM   2481  N   GLY A 309      13.199  18.795  51.673  1.00 26.90           N  
ATOM   2482  CA  GLY A 309      13.025  18.100  52.929  1.00 20.89           C  
ATOM   2483  C   GLY A 309      11.953  17.032  52.929  1.00 24.25           C  
ATOM   2484  O   GLY A 309      11.846  16.287  53.911  1.00 26.20           O  
ATOM   2485  N   LYS A 310      11.161  16.931  51.867  1.00 25.28           N  
ATOM   2486  CA  LYS A 310      10.085  15.955  51.808  1.00 22.85           C  
ATOM   2487  C   LYS A 310      10.579  14.631  51.230  1.00 23.99           C  
ATOM   2488  O   LYS A 310      11.634  14.550  50.598  1.00 22.22           O  
ATOM   2489  CB  LYS A 310       8.918  16.485  50.972  1.00 19.85           C  
ATOM   2490  CG  LYS A 310       8.250  17.723  51.546  1.00 28.46           C  
ATOM   2491  CD  LYS A 310       7.039  18.127  50.720  1.00 34.19           C  
ATOM   2492  CE  LYS A 310       6.393  19.392  51.260  1.00 31.47           C  
ATOM   2493  NZ  LYS A 310       5.221  19.814  50.441  1.00 37.04           N1+
ATOM   2494  N   THR A 311       9.791  13.585  51.461  1.00 22.57           N  
ATOM   2495  CA  THR A 311      10.064  12.245  50.949  1.00 26.58           C  
ATOM   2496  C   THR A 311       8.967  11.907  49.946  1.00 30.33           C  
ATOM   2497  O   THR A 311       7.838  11.584  50.329  1.00 30.23           O  
ATOM   2498  CB  THR A 311      10.122  11.227  52.086  1.00 26.27           C  
ATOM   2499  CG2 THR A 311      10.273   9.820  51.533  1.00 23.19           C  
ATOM   2500  OG1 THR A 311      11.236  11.520  52.940  1.00 25.30           O  
ATOM   2501  N   VAL A 312       9.300  11.985  48.661  1.00 24.27           N  
ATOM   2502  CA  VAL A 312       8.344  11.774  47.580  1.00 26.02           C  
ATOM   2503  C   VAL A 312       8.568  10.385  47.001  1.00 24.18           C  
ATOM   2504  O   VAL A 312       9.633  10.102  46.436  1.00 26.03           O  
ATOM   2505  CB  VAL A 312       8.479  12.853  46.494  1.00 22.08           C  
ATOM   2506  CG1 VAL A 312       7.447  12.635  45.404  1.00 22.10           C  
ATOM   2507  CG2 VAL A 312       8.333  14.239  47.105  1.00 22.34           C  
ATOM   2508  N   THR A 313       7.568   9.521  47.131  1.00 22.80           N  
ATOM   2509  CA  THR A 313       7.638   8.156  46.627  1.00 20.45           C  
ATOM   2510  C   THR A 313       6.945   8.072  45.275  1.00 19.62           C  
ATOM   2511  O   THR A 313       5.798   8.509  45.130  1.00 20.05           O  
ATOM   2512  CB  THR A 313       6.993   7.175  47.606  1.00 20.37           C  
ATOM   2513  CG2 THR A 313       7.201   5.742  47.137  1.00 17.18           C  
ATOM   2514  OG1 THR A 313       7.580   7.334  48.904  1.00 27.28           O  
ATOM   2515  N   LEU A 314       7.643   7.518  44.286  1.00 16.15           N  
ATOM   2516  CA  LEU A 314       7.034   7.226  42.996  1.00 14.22           C  
ATOM   2517  C   LEU A 314       6.184   5.971  43.136  1.00 13.21           C  
ATOM   2518  O   LEU A 314       6.706   4.893  43.443  1.00 17.50           O  
ATOM   2519  CB  LEU A 314       8.103   7.047  41.921  1.00 14.72           C  
ATOM   2520  CG  LEU A 314       7.595   6.839  40.492  1.00 16.44           C  
ATOM   2521  CD1 LEU A 314       6.719   8.004  40.061  1.00 17.93           C  
ATOM   2522  CD2 LEU A 314       8.756   6.656  39.526  1.00 13.58           C  
ATOM   2523  N   LYS A 315       4.881   6.108  42.923  1.00 15.53           N  
ATOM   2524  CA  LYS A 315       3.929   5.043  43.199  1.00 18.48           C  
ATOM   2525  C   LYS A 315       3.373   4.457  41.907  1.00 19.74           C  
ATOM   2526  O   LYS A 315       3.444   5.065  40.835  1.00 17.99           O  
ATOM   2527  CB  LYS A 315       2.781   5.555  44.075  1.00 19.82           C  
ATOM   2528  CG  LYS A 315       3.223   6.130  45.410  1.00 22.00           C  
ATOM   2529  CD  LYS A 315       3.725   5.046  46.351  1.00 21.01           C  
ATOM   2530  CE  LYS A 315       2.588   4.164  46.836  1.00 23.75           C  
ATOM   2531  NZ  LYS A 315       1.547   4.952  47.549  1.00 22.53           N1+
ATOM   2532  N   ASN A 316       2.817   3.255  42.031  1.00 19.12           N  
ATOM   2533  CA  ASN A 316       2.147   2.557  40.945  1.00 14.93           C  
ATOM   2534  C   ASN A 316       0.726   2.234  41.381  1.00 17.89           C  
ATOM   2535  O   ASN A 316       0.501   1.796  42.514  1.00 16.85           O  
ATOM   2536  CB  ASN A 316       2.897   1.275  40.566  1.00 17.72           C  
ATOM   2537  CG  ASN A 316       2.282   0.563  39.375  1.00 17.46           C  
ATOM   2538  ND2 ASN A 316       2.395  -0.762  39.355  1.00 15.09           N  
ATOM   2539  OD1 ASN A 316       1.711   1.193  38.483  1.00 15.59           O  
ATOM   2540  N   ARG A 317      -0.234   2.450  40.484  1.00 17.45           N  
ATOM   2541  CA  ARG A 317      -1.638   2.362  40.864  1.00 16.17           C  
ATOM   2542  C   ARG A 317      -2.256   1.002  40.578  1.00 18.94           C  
ATOM   2543  O   ARG A 317      -3.123   0.551  41.338  1.00 18.78           O  
ATOM   2544  CB  ARG A 317      -2.438   3.453  40.145  1.00 19.47           C  
ATOM   2545  CG  ARG A 317      -3.919   3.487  40.482  1.00 21.07           C  
ATOM   2546  CD  ARG A 317      -4.499   4.869  40.223  1.00 28.22           C  
ATOM   2547  NE  ARG A 317      -5.950   4.846  40.084  1.00 40.38           N  
ATOM   2548  CZ  ARG A 317      -6.697   5.922  39.869  1.00 41.84           C  
ATOM   2549  NH1 ARG A 317      -6.162   7.130  39.793  1.00 45.79           N1+
ATOM   2550  NH2 ARG A 317      -8.012   5.782  39.726  1.00 29.12           N  
ATOM   2551  N   ILE A 318      -1.829   0.327  39.513  1.00 16.26           N  
ATOM   2552  CA  ILE A 318      -2.487  -0.896  39.068  1.00 13.88           C  
ATOM   2553  C   ILE A 318      -1.566  -2.091  39.264  1.00 15.30           C  
ATOM   2554  O   ILE A 318      -0.336  -1.976  39.240  1.00 16.25           O  
ATOM   2555  CB  ILE A 318      -2.935  -0.796  37.593  1.00 15.03           C  
ATOM   2556  CG1 ILE A 318      -1.736  -0.529  36.685  1.00 13.64           C  
ATOM   2557  CG2 ILE A 318      -3.997   0.270  37.436  1.00 18.81           C  
ATOM   2558  CD1 ILE A 318      -2.075  -0.469  35.222  1.00 14.61           C  
ATOM   2559  N   GLY A 319      -2.180  -3.251  39.452  1.00 17.06           N  
ATOM   2560  CA  GLY A 319      -1.473  -4.511  39.485  1.00 15.97           C  
ATOM   2561  C   GLY A 319      -1.218  -5.033  38.092  1.00 19.06           C  
ATOM   2562  O   GLY A 319      -1.146  -4.274  37.118  1.00 23.26           O  
ATOM   2563  N   CYS A 320      -1.095  -6.359  37.997  1.00 26.21           N  
ATOM   2564  CA  CYS A 320      -0.777  -7.037  36.741  1.00 24.27           C  
ATOM   2565  C   CYS A 320      -1.988  -7.260  35.836  1.00 22.64           C  
ATOM   2566  O   CYS A 320      -1.828  -7.356  34.611  1.00 18.58           O  
ATOM   2567  CB  CYS A 320      -0.118  -8.387  37.034  1.00 21.16           C  
ATOM   2568  SG  CYS A 320       0.722  -9.132  35.632  1.00 65.55           S  
ATOM   2569  N   SER A 321      -3.185  -7.379  36.413  1.00 26.96           N  
ATOM   2570  CA  SER A 321      -4.417  -7.509  35.645  1.00 20.04           C  
ATOM   2571  C   SER A 321      -5.249  -6.236  35.676  1.00 19.22           C  
ATOM   2572  O   SER A 321      -6.465  -6.285  35.454  1.00 17.44           O  
ATOM   2573  CB  SER A 321      -5.256  -8.678  36.159  1.00 19.34           C  
ATOM   2574  OG  SER A 321      -4.533  -9.894  36.164  1.00 26.83           O  
ATOM   2575  N   GLY A 322      -4.620  -5.102  35.968  1.00 16.52           N  
ATOM   2576  CA  GLY A 322      -5.321  -3.847  36.069  1.00 17.08           C  
ATOM   2577  C   GLY A 322      -6.008  -3.589  37.391  1.00 17.14           C  
ATOM   2578  O   GLY A 322      -6.563  -2.498  37.575  1.00 19.49           O  
ATOM   2579  N   GLN A 323      -5.999  -4.548  38.316  1.00 16.88           N  
ATOM   2580  CA  GLN A 323      -6.604  -4.347  39.623  1.00 17.42           C  
ATOM   2581  C   GLN A 323      -5.776  -3.358  40.440  1.00 15.44           C  
ATOM   2582  O   GLN A 323      -4.681  -2.949  40.046  1.00 18.03           O  
ATOM   2583  CB  GLN A 323      -6.729  -5.678  40.365  1.00 19.05           C  
ATOM   2584  CG  GLN A 323      -5.420  -6.208  40.960  1.00 17.16           C  
ATOM   2585  CD  GLN A 323      -4.505  -6.864  39.936  1.00 22.85           C  
ATOM   2586  NE2 GLN A 323      -3.968  -8.029  40.284  1.00 19.09           N  
ATOM   2587  OE1 GLN A 323      -4.283  -6.332  38.848  1.00 28.42           O  
ATOM   2588  N   ASP A 324      -6.314  -2.970  41.594  1.00 15.14           N  
ATOM   2589  CA  ASP A 324      -5.581  -2.082  42.488  1.00 17.97           C  
ATOM   2590  C   ASP A 324      -4.278  -2.734  42.926  1.00 17.60           C  
ATOM   2591  O   ASP A 324      -4.267  -3.868  43.411  1.00 22.18           O  
ATOM   2592  CB  ASP A 324      -6.431  -1.728  43.708  1.00 15.24           C  
ATOM   2593  CG  ASP A 324      -7.310  -0.518  43.469  1.00 17.09           C  
ATOM   2594  OD1 ASP A 324      -7.202   0.085  42.382  1.00 15.21           O  
ATOM   2595  OD2 ASP A 324      -8.104  -0.167  44.368  1.00 19.28           O1-
ATOM   2596  N   ALA A 325      -3.176  -2.012  42.739  1.00 16.20           N  
ATOM   2597  CA  ALA A 325      -1.871  -2.538  43.104  1.00 17.01           C  
ATOM   2598  C   ALA A 325      -1.795  -2.793  44.602  1.00 21.04           C  
ATOM   2599  O   ALA A 325      -2.252  -1.983  45.413  1.00 18.60           O  
ATOM   2600  CB  ALA A 325      -0.769  -1.566  42.682  1.00 17.42           C  
ATOM   2601  N   ASP A 326      -1.234  -3.939  44.965  1.00 23.73           N  
ATOM   2602  CA  ASP A 326      -0.943  -4.195  46.364  1.00 26.72           C  
ATOM   2603  C   ASP A 326       0.120  -3.212  46.841  1.00 24.86           C  
ATOM   2604  O   ASP A 326       1.053  -2.900  46.095  1.00 32.63           O  
ATOM   2605  CB  ASP A 326      -0.461  -5.637  46.555  1.00 27.56           C  
ATOM   2606  CG  ASP A 326      -0.273  -6.012  48.019  1.00 36.21           C  
ATOM   2607  OD1 ASP A 326       0.589  -5.414  48.698  1.00 36.40           O  
ATOM   2608  OD2 ASP A 326      -0.992  -6.915  48.496  1.00 52.37           O1-
ATOM   2609  N   PRO A 327       0.010  -2.697  48.064  1.00 28.50           N  
ATOM   2610  CA  PRO A 327       1.079  -1.833  48.590  1.00 25.29           C  
ATOM   2611  C   PRO A 327       2.431  -2.530  48.701  1.00 37.73           C  
ATOM   2612  O   PRO A 327       3.145  -2.360  49.695  1.00 33.52           O  
ATOM   2613  CB  PRO A 327       0.541  -1.422  49.966  1.00 27.52           C  
ATOM   2614  CG  PRO A 327      -0.949  -1.485  49.808  1.00 18.79           C  
ATOM   2615  CD  PRO A 327      -1.198  -2.663  48.906  1.00 27.09           C  
ATOM   2616  N   THR A 328       2.785  -3.328  47.688  1.00 41.05           N  
ATOM   2617  CA  THR A 328       4.137  -3.842  47.509  1.00 28.39           C  
ATOM   2618  C   THR A 328       4.598  -3.526  46.089  1.00 23.94           C  
ATOM   2619  O   THR A 328       5.672  -2.948  45.897  1.00 27.89           O  
ATOM   2620  CB  THR A 328       4.214  -5.349  47.806  1.00 32.31           C  
ATOM   2621  CG2 THR A 328       3.160  -6.140  47.035  1.00 29.30           C  
ATOM   2622  OG1 THR A 328       5.515  -5.843  47.467  1.00 33.83           O  
ATOM   2623  N   ASP A 329       3.788  -3.872  45.088  1.00 25.40           N  
ATOM   2624  CA  ASP A 329       4.028  -3.438  43.720  1.00 18.19           C  
ATOM   2625  C   ASP A 329       3.412  -2.077  43.430  1.00 18.35           C  
ATOM   2626  O   ASP A 329       3.502  -1.599  42.294  1.00 19.97           O  
ATOM   2627  CB  ASP A 329       3.501  -4.480  42.720  1.00 21.45           C  
ATOM   2628  CG  ASP A 329       1.992  -4.641  42.770  1.00 23.34           C  
ATOM   2629  OD1 ASP A 329       1.400  -4.429  43.848  1.00 22.47           O  
ATOM   2630  OD2 ASP A 329       1.396  -4.989  41.727  1.00 18.91           O1-
ATOM   2631  N   ALA A 330       2.783  -1.451  44.426  1.00 21.60           N  
ATOM   2632  CA  ALA A 330       2.340  -0.067  44.331  1.00 19.84           C  
ATOM   2633  C   ALA A 330       3.480   0.916  44.518  1.00 21.88           C  
ATOM   2634  O   ALA A 330       3.263   2.128  44.409  1.00 21.42           O  
ATOM   2635  CB  ALA A 330       1.249   0.216  45.367  1.00 14.59           C  
ATOM   2636  N   ASN A 331       4.677   0.422  44.808  1.00 17.78           N  
ATOM   2637  CA  ASN A 331       5.859   1.252  44.972  1.00 15.67           C  
ATOM   2638  C   ASN A 331       6.848   0.987  43.843  1.00 16.48           C  
ATOM   2639  O   ASN A 331       7.140  -0.161  43.507  1.00 17.91           O  
ATOM   2640  CB  ASN A 331       6.531   0.986  46.315  1.00 16.60           C  
ATOM   2641  CG  ASN A 331       5.538   0.944  47.459  1.00 17.23           C  
ATOM   2642  ND2 ASN A 331       5.124  -0.259  47.838  1.00 18.38           N  
ATOM   2643  OD1 ASN A 331       5.151   1.979  48.001  1.00 19.81           O  
ATOM   2644  N   ILE A 332       7.370   2.075  43.281  1.00 13.63           N  
ATOM   2645  CA  ILE A 332       8.453   2.036  42.300  1.00 18.61           C  
ATOM   2646  C   ILE A 332       9.797   2.367  42.949  1.00 20.82           C  
ATOM   2647  O   ILE A 332      10.701   1.535  42.970  1.00 17.30           O  
ATOM   2648  CB  ILE A 332       8.159   2.977  41.109  1.00 16.60           C  
ATOM   2649  CG1 ILE A 332       6.801   2.677  40.500  1.00 12.73           C  
ATOM   2650  CG2 ILE A 332       9.259   2.853  40.051  1.00 15.39           C  
ATOM   2651  CD1 ILE A 332       6.695   1.266  39.921  1.00 11.30           C  
ATOM   2652  N   MET A 333       9.952   3.589  43.459  1.00 20.80           N  
ATOM   2653  CA  MET A 333      11.156   3.987  44.176  1.00 19.72           C  
ATOM   2654  C   MET A 333      10.831   5.231  44.987  1.00 20.84           C  
ATOM   2655  O   MET A 333       9.746   5.799  44.873  1.00 19.82           O  
ATOM   2656  CB  MET A 333      12.331   4.249  43.231  1.00 16.82           C  
ATOM   2657  CG  MET A 333      12.020   5.209  42.118  1.00 15.62           C  
ATOM   2658  SD  MET A 333      13.517   5.796  41.323  1.00 22.78           S  
ATOM   2659  CE  MET A 333      14.433   6.298  42.772  1.00 16.33           C  
ATOM   2660  N   GLN A 334      11.786   5.655  45.812  1.00 17.04           N  
ATOM   2661  CA  GLN A 334      11.536   6.735  46.757  1.00 23.15           C  
ATOM   2662  C   GLN A 334      12.571   7.831  46.567  1.00 24.02           C  
ATOM   2663  O   GLN A 334      13.772   7.554  46.549  1.00 22.36           O  
ATOM   2664  CB  GLN A 334      11.562   6.212  48.198  1.00 21.61           C  
ATOM   2665  CG  GLN A 334      11.511   7.278  49.261  1.00 26.10           C  
ATOM   2666  CD  GLN A 334      11.358   6.690  50.645  1.00 31.65           C  
ATOM   2667  NE2 GLN A 334      10.180   6.146  50.928  1.00 31.31           N  
ATOM   2668  OE1 GLN A 334      12.283   6.730  51.457  1.00 28.99           O  
ATOM   2669  N   PHE A 335      12.109   9.067  46.399  1.00 19.49           N  
ATOM   2670  CA  PHE A 335      12.997  10.213  46.252  1.00 20.64           C  
ATOM   2671  C   PHE A 335      13.024  11.000  47.554  1.00 23.68           C  
ATOM   2672  O   PHE A 335      11.971  11.302  48.124  1.00 25.11           O  
ATOM   2673  CB  PHE A 335      12.553  11.110  45.097  1.00 20.79           C  
ATOM   2674  CG  PHE A 335      12.654  10.457  43.748  1.00 25.96           C  
ATOM   2675  CD1 PHE A 335      13.876  10.349  43.107  1.00 23.74           C  
ATOM   2676  CD2 PHE A 335      11.526   9.958  43.119  1.00 21.49           C  
ATOM   2677  CE1 PHE A 335      13.973   9.755  41.865  1.00 17.82           C  
ATOM   2678  CE2 PHE A 335      11.616   9.362  41.878  1.00 20.94           C  
ATOM   2679  CZ  PHE A 335      12.842   9.262  41.250  1.00 23.39           C  
ATOM   2680  N   ARG A 336      14.226  11.325  48.023  1.00 22.09           N  
ATOM   2681  CA  ARG A 336      14.420  12.079  49.257  1.00 18.88           C  
ATOM   2682  C   ARG A 336      15.069  13.409  48.902  1.00 21.67           C  
ATOM   2683  O   ARG A 336      16.253  13.454  48.553  1.00 22.77           O  
ATOM   2684  CB  ARG A 336      15.271  11.288  50.250  1.00 20.56           C  
ATOM   2685  CG  ARG A 336      14.661   9.947  50.626  1.00 20.64           C  
ATOM   2686  CD  ARG A 336      15.659   9.043  51.328  1.00 29.84           C  
ATOM   2687  NE  ARG A 336      15.122   7.698  51.507  1.00 30.05           N  
ATOM   2688  CZ  ARG A 336      15.810   6.671  51.985  1.00 27.89           C  
ATOM   2689  NH1 ARG A 336      17.077   6.796  52.348  1.00 21.80           N1+
ATOM   2690  NH2 ARG A 336      15.215   5.488  52.098  1.00 28.77           N  
ATOM   2691  N   ILE A 337      14.294  14.489  48.992  1.00 22.33           N  
ATOM   2692  CA  ILE A 337      14.759  15.814  48.599  1.00 23.12           C  
ATOM   2693  C   ILE A 337      15.604  16.404  49.722  1.00 25.24           C  
ATOM   2694  O   ILE A 337      15.251  17.435  50.306  1.00 22.06           O  
ATOM   2695  CB  ILE A 337      13.575  16.735  48.251  1.00 23.10           C  
ATOM   2696  CG1 ILE A 337      12.487  15.950  47.516  1.00 18.89           C  
ATOM   2697  CG2 ILE A 337      14.040  17.906  47.397  1.00 24.11           C  
ATOM   2698  CD1 ILE A 337      12.920  15.415  46.168  1.00 20.59           C  
ATOM   2699  N   SER A 338      16.731  15.756  50.026  1.00 28.36           N  
ATOM   2700  CA  SER A 338      17.590  16.175  51.124  1.00 26.93           C  
ATOM   2701  C   SER A 338      18.946  16.699  50.681  1.00 34.79           C  
ATOM   2702  O   SER A 338      19.623  17.354  51.481  1.00 31.75           O  
ATOM   2703  CB  SER A 338      17.804  15.012  52.104  1.00 23.45           C  
ATOM   2704  OG  SER A 338      18.355  13.885  51.445  1.00 26.81           O  
ATOM   2705  N   LYS A 339      19.363  16.429  49.449  1.00 30.20           N  
ATOM   2706  CA  LYS A 339      20.632  16.961  48.968  1.00 32.31           C  
ATOM   2707  C   LYS A 339      20.543  18.479  48.865  1.00 32.25           C  
ATOM   2708  O   LYS A 339      19.575  19.003  48.301  1.00 31.60           O  
ATOM   2709  CB  LYS A 339      20.998  16.364  47.610  1.00 31.54           C  
ATOM   2710  CG  LYS A 339      22.071  15.286  47.672  1.00 34.90           C  
ATOM   2711  CD  LYS A 339      22.526  14.870  46.280  1.00 29.63           C  
ATOM   2712  CE  LYS A 339      23.155  16.036  45.530  1.00 43.05           C  
ATOM   2713  NZ  LYS A 339      23.591  15.649  44.157  1.00 38.11           N1+
ATOM   2714  N   PRO A 340      21.513  19.216  49.400  1.00 36.34           N  
ATOM   2715  CA  PRO A 340      21.458  20.677  49.306  1.00 33.85           C  
ATOM   2716  C   PRO A 340      21.628  21.145  47.871  1.00 39.53           C  
ATOM   2717  O   PRO A 340      22.329  20.526  47.066  1.00 34.87           O  
ATOM   2718  CB  PRO A 340      22.629  21.133  50.183  1.00 29.16           C  
ATOM   2719  CG  PRO A 340      23.582  19.984  50.153  1.00 29.60           C  
ATOM   2720  CD  PRO A 340      22.726  18.749  50.093  1.00 35.68           C  
ATOM   2721  N   LEU A 341      20.961  22.250  47.554  1.00 30.91           N  
ATOM   2722  CA  LEU A 341      21.024  22.824  46.215  1.00 27.90           C  
ATOM   2723  C   LEU A 341      22.434  23.344  45.957  1.00 36.44           C  
ATOM   2724  O   LEU A 341      22.837  24.364  46.523  1.00 41.77           O  
ATOM   2725  CB  LEU A 341      19.991  23.936  46.076  1.00 25.63           C  
ATOM   2726  CG  LEU A 341      19.830  24.574  44.698  1.00 28.61           C  
ATOM   2727  CD1 LEU A 341      19.360  23.544  43.678  1.00 26.73           C  
ATOM   2728  CD2 LEU A 341      18.864  25.745  44.766  1.00 25.78           C  
ATOM   2729  N   LYS A 342      23.188  22.638  45.112  1.00 38.18           N  
ATOM   2730  CA  LYS A 342      24.546  23.046  44.767  1.00 39.27           C  
ATOM   2731  C   LYS A 342      24.542  24.423  44.118  1.00 37.18           C  
ATOM   2732  O   LYS A 342      24.815  25.431  44.778  1.00 43.48           O  
ATOM   2733  CB  LYS A 342      25.201  22.029  43.828  1.00 32.88           C  
ATOM   2734  CG  LYS A 342      25.423  20.653  44.434  1.00 35.92           C  
ATOM   2735  CD  LYS A 342      26.184  19.751  43.472  1.00 47.95           C  
ATOM   2736  CE  LYS A 342      26.262  18.328  43.996  1.00 43.69           C  
ATOM   2737  NZ  LYS A 342      27.313  17.536  43.297  1.00 33.00           N1+
ATOM   2738  N   GLN A 343      24.239  24.473  42.828  1.00 32.17           N  
ATOM   2739  CA  GLN A 343      24.117  25.723  42.096  1.00 33.16           C  
ATOM   2740  C   GLN A 343      22.645  26.069  41.902  1.00 31.43           C  
ATOM   2741  O   GLN A 343      21.750  25.258  42.150  1.00 34.71           O  
ATOM   2742  CB  GLN A 343      24.827  25.625  40.743  1.00 34.12           C  
ATOM   2743  CG  GLN A 343      26.193  24.965  40.808  1.00 33.77           C  
ATOM   2744  CD  GLN A 343      26.839  24.825  39.445  1.00 38.52           C  
ATOM   2745  NE2 GLN A 343      27.803  23.916  39.337  1.00 33.88           N  
ATOM   2746  OE1 GLN A 343      26.475  25.521  38.497  1.00 44.24           O  
ATOM   2747  N   LYS A 344      22.399  27.297  41.457  1.00 31.73           N  
ATOM   2748  CA  LYS A 344      21.040  27.707  41.135  1.00 33.55           C  
ATOM   2749  C   LYS A 344      20.530  26.924  39.930  1.00 36.90           C  
ATOM   2750  O   LYS A 344      21.243  26.761  38.935  1.00 41.73           O  
ATOM   2751  CB  LYS A 344      20.983  29.208  40.855  1.00 31.01           C  
ATOM   2752  CG  LYS A 344      19.873  29.603  39.898  1.00 29.48           C  
ATOM   2753  CD  LYS A 344      19.226  30.917  40.279  1.00 33.78           C  
ATOM   2754  CE  LYS A 344      18.021  31.191  39.393  1.00 41.92           C  
ATOM   2755  NZ  LYS A 344      17.260  32.382  39.849  1.00 42.21           N1+
ATOM   2756  N   ASP A 345      19.300  26.429  40.027  1.00 35.72           N  
ATOM   2757  CA  ASP A 345      18.682  25.691  38.927  1.00 34.52           C  
ATOM   2758  C   ASP A 345      18.318  26.669  37.820  1.00 30.24           C  
ATOM   2759  O   ASP A 345      17.309  27.373  37.898  1.00 25.52           O  
ATOM   2760  CB  ASP A 345      17.453  24.933  39.414  1.00 25.81           C  
ATOM   2761  CG  ASP A 345      16.779  24.142  38.307  1.00 27.21           C  
ATOM   2762  OD1 ASP A 345      17.417  23.917  37.256  1.00 22.41           O  
ATOM   2763  OD2 ASP A 345      15.607  23.751  38.486  1.00 30.23           O1-
ATOM   2764  N   THR A 346      19.144  26.716  36.776  1.00 32.21           N  
ATOM   2765  CA  THR A 346      18.876  27.535  35.605  1.00 30.61           C  
ATOM   2766  C   THR A 346      18.364  26.717  34.426  1.00 30.48           C  
ATOM   2767  O   THR A 346      18.280  27.241  33.311  1.00 31.69           O  
ATOM   2768  CB  THR A 346      20.132  28.311  35.200  1.00 32.85           C  
ATOM   2769  CG2 THR A 346      20.314  29.529  36.093  1.00 33.10           C  
ATOM   2770  OG1 THR A 346      21.281  27.461  35.310  1.00 29.84           O  
ATOM   2771  N   SER A 347      18.022  25.449  34.647  1.00 31.31           N  
ATOM   2772  CA  SER A 347      17.423  24.641  33.596  1.00 26.76           C  
ATOM   2773  C   SER A 347      16.055  25.201  33.214  1.00 25.87           C  
ATOM   2774  O   SER A 347      15.443  25.978  33.954  1.00 23.55           O  
ATOM   2775  CB  SER A 347      17.299  23.183  34.041  1.00 25.27           C  
ATOM   2776  OG  SER A 347      16.547  23.073  35.237  1.00 24.56           O  
ATOM   2777  N   SER A 348      15.575  24.798  32.042  1.00 21.80           N  
ATOM   2778  CA  SER A 348      14.393  25.403  31.447  1.00 27.06           C  
ATOM   2779  C   SER A 348      13.305  24.370  31.193  1.00 24.13           C  
ATOM   2780  O   SER A 348      13.579  23.187  30.968  1.00 26.19           O  
ATOM   2781  CB  SER A 348      14.742  26.107  30.132  1.00 26.54           C  
ATOM   2782  OG  SER A 348      15.712  27.117  30.341  1.00 25.23           O  
ATOM   2783  N   LEU A 349      12.057  24.842  31.235  1.00 25.75           N  
ATOM   2784  CA  LEU A 349      10.876  24.088  30.820  1.00 22.46           C  
ATOM   2785  C   LEU A 349      10.194  24.928  29.745  1.00 21.02           C  
ATOM   2786  O   LEU A 349       9.185  25.599  30.011  1.00 27.13           O  
ATOM   2787  CB  LEU A 349       9.949  23.804  32.003  1.00 24.43           C  
ATOM   2788  CG  LEU A 349       8.877  22.710  31.895  1.00 22.55           C  
ATOM   2789  CD1 LEU A 349       7.583  23.228  31.284  1.00 33.04           C  
ATOM   2790  CD2 LEU A 349       9.401  21.521  31.105  1.00 22.69           C  
ATOM   2791  N   PRO A 350      10.730  24.936  28.526  1.00 28.85           N  
ATOM   2792  CA  PRO A 350      10.226  25.864  27.507  1.00 30.90           C  
ATOM   2793  C   PRO A 350       8.834  25.494  27.021  1.00 27.79           C  
ATOM   2794  O   PRO A 350       8.431  24.328  27.032  1.00 22.85           O  
ATOM   2795  CB  PRO A 350      11.258  25.747  26.379  1.00 22.88           C  
ATOM   2796  CG  PRO A 350      11.867  24.406  26.562  1.00 18.03           C  
ATOM   2797  CD  PRO A 350      11.868  24.138  28.038  1.00 20.71           C  
ATOM   2798  N   ARG A 351       8.098  26.520  26.587  1.00 33.15           N  
ATOM   2799  CA  ARG A 351       6.742  26.309  26.089  1.00 34.91           C  
ATOM   2800  C   ARG A 351       6.750  25.559  24.761  1.00 27.93           C  
ATOM   2801  O   ARG A 351       5.879  24.716  24.513  1.00 29.50           O  
ATOM   2802  CB  ARG A 351       6.026  27.652  25.945  1.00 37.83           C  
ATOM   2803  CG  ARG A 351       4.612  27.561  25.386  1.00 47.06           C  
ATOM   2804  CD  ARG A 351       3.996  28.943  25.178  1.00 56.21           C  
ATOM   2805  NE  ARG A 351       4.653  29.695  24.114  1.00 47.62           N  
ATOM   2806  CZ  ARG A 351       5.579  30.624  24.308  1.00 52.01           C  
ATOM   2807  NH1 ARG A 351       5.982  30.957  25.524  1.00 52.28           N1+
ATOM   2808  NH2 ARG A 351       6.115  31.237  23.256  1.00 56.75           N  
ATOM   2809  N   ILE A 352       7.716  25.854  23.896  1.00 22.63           N  
ATOM   2810  CA  ILE A 352       7.864  25.181  22.612  1.00 26.76           C  
ATOM   2811  C   ILE A 352       9.058  24.242  22.700  1.00 21.61           C  
ATOM   2812  O   ILE A 352      10.106  24.604  23.247  1.00 24.84           O  
ATOM   2813  CB  ILE A 352       8.033  26.182  21.450  1.00 31.51           C  
ATOM   2814  CG1 ILE A 352       6.710  26.891  21.152  1.00 31.07           C  
ATOM   2815  CG2 ILE A 352       8.544  25.486  20.200  1.00 22.83           C  
ATOM   2816  CD1 ILE A 352       6.526  28.186  21.900  1.00 32.32           C  
ATOM   2817  N   LEU A 353       8.894  23.031  22.169  1.00 28.62           N  
ATOM   2818  CA  LEU A 353       9.932  22.015  22.222  1.00 28.72           C  
ATOM   2819  C   LEU A 353      10.343  21.488  20.857  1.00 27.77           C  
ATOM   2820  O   LEU A 353      11.181  20.580  20.795  1.00 38.77           O  
ATOM   2821  CB  LEU A 353       9.474  20.832  23.085  1.00 23.29           C  
ATOM   2822  CG  LEU A 353       8.952  21.117  24.491  1.00 20.40           C  
ATOM   2823  CD1 LEU A 353       8.224  19.898  25.024  1.00 15.86           C  
ATOM   2824  CD2 LEU A 353      10.091  21.503  25.410  1.00 19.35           C  
ATOM   2825  N   ARG A 354       9.788  22.009  19.763  1.00 28.90           N  
ATOM   2826  CA  ARG A 354      10.015  21.360  18.478  1.00 28.40           C  
ATOM   2827  C   ARG A 354       9.815  22.278  17.277  1.00 35.91           C  
ATOM   2828  O   ARG A 354      10.563  22.182  16.297  1.00 42.80           O  
ATOM   2829  CB  ARG A 354       9.098  20.143  18.354  1.00 28.30           C  
ATOM   2830  CG  ARG A 354       9.413  19.251  17.174  1.00 35.11           C  
ATOM   2831  CD  ARG A 354       8.430  18.103  17.082  1.00 28.80           C  
ATOM   2832  NE  ARG A 354       8.842  17.128  16.081  1.00 33.69           N  
ATOM   2833  CZ  ARG A 354       9.696  16.140  16.311  1.00 37.88           C  
ATOM   2834  NH1 ARG A 354      10.247  15.966  17.502  1.00 24.64           N1+
ATOM   2835  NH2 ARG A 354      10.005  15.307  15.321  1.00 42.56           N  
ATOM   2836  N   LYS A 355       8.802  23.147  17.326  1.00 41.45           N  
ATOM   2837  CA  LYS A 355       8.424  23.992  16.194  1.00 46.92           C  
ATOM   2838  C   LYS A 355       8.024  23.153  14.983  1.00 45.43           C  
ATOM   2839  O   LYS A 355       6.885  23.231  14.513  1.00 46.56           O  
ATOM   2840  CB  LYS A 355       9.560  24.943  15.798  1.00 44.76           C  
ATOM   2841  CG  LYS A 355      10.263  25.636  16.951  1.00 45.86           C  
ATOM   2842  CD  LYS A 355      11.609  26.180  16.497  1.00 52.39           C  
ATOM   2843  CE  LYS A 355      12.459  25.077  15.878  1.00 52.35           C  
ATOM   2844  NZ  LYS A 355      13.767  25.579  15.375  1.00 57.71           N1+
ATOM   2845  N   ARG A 356       8.961  22.357  14.474  1.00 35.75           N  
ATOM   2846  CA  ARG A 356       8.733  21.595  13.256  1.00 44.52           C  
ATOM   2847  C   ARG A 356       7.632  20.557  13.472  1.00 47.22           C  
ATOM   2848  O   ARG A 356       7.569  19.928  14.533  1.00 45.23           O  
ATOM   2849  CB  ARG A 356      10.026  20.908  12.820  1.00 48.37           C  
ATOM   2850  CG  ARG A 356      10.180  20.720  11.325  1.00 52.15           C  
ATOM   2851  CD  ARG A 356      11.645  20.542  10.953  1.00 58.68           C  
ATOM   2852  NE  ARG A 356      12.438  21.718  11.293  1.00 56.57           N  
ATOM   2853  CZ  ARG A 356      12.601  22.766  10.497  1.00 52.38           C  
ATOM   2854  NH1 ARG A 356      12.036  22.821   9.302  1.00 51.32           N1+
ATOM   2855  NH2 ARG A 356      13.350  23.786  10.911  1.00 57.99           N  
ATOM   2856  N   PRO A 357       6.751  20.363  12.495  1.00 50.96           N  
ATOM   2857  CA  PRO A 357       5.686  19.364  12.643  1.00 41.62           C  
ATOM   2858  C   PRO A 357       6.243  17.949  12.609  1.00 45.10           C  
ATOM   2859  O   PRO A 357       7.418  17.709  12.320  1.00 44.75           O  
ATOM   2860  CB  PRO A 357       4.770  19.632  11.445  1.00 42.91           C  
ATOM   2861  CG  PRO A 357       5.138  21.010  10.968  1.00 40.93           C  
ATOM   2862  CD  PRO A 357       6.593  21.158  11.267  1.00 44.06           C  
ATOM   2863  N   PHE A 358       5.367  16.995  12.911  1.00 48.31           N  
ATOM   2864  CA  PHE A 358       5.740  15.585  12.899  1.00 42.90           C  
ATOM   2865  C   PHE A 358       5.725  15.028  11.479  1.00 36.49           C  
ATOM   2866  O   PHE A 358       4.681  14.987  10.828  1.00 37.09           O  
ATOM   2867  CB  PHE A 358       4.805  14.768  13.793  1.00 33.45           C  
ATOM   2868  CG  PHE A 358       4.913  15.105  15.253  1.00 29.98           C  
ATOM   2869  CD1 PHE A 358       6.120  14.978  15.919  1.00 24.62           C  
ATOM   2870  CD2 PHE A 358       3.803  15.533  15.964  1.00 29.47           C  
ATOM   2871  CE1 PHE A 358       6.222  15.284  17.263  1.00 25.24           C  
ATOM   2872  CE2 PHE A 358       3.898  15.839  17.310  1.00 20.46           C  
ATOM   2873  CZ  PHE A 358       5.110  15.715  17.959  1.00 19.02           C  
ATOM   2874  N   HIS A 362      -0.296  13.076   4.813  1.00 53.14           N  
ATOM   2875  CA  HIS A 362       0.144  12.908   3.433  1.00 51.59           C  
ATOM   2876  C   HIS A 362      -0.955  12.266   2.586  1.00 55.77           C  
ATOM   2877  O   HIS A 362      -2.142  12.452   2.856  1.00 59.29           O  
ATOM   2878  CB  HIS A 362       1.428  12.078   3.383  1.00 52.20           C  
ATOM   2879  CG  HIS A 362       2.586  12.726   4.078  1.00 67.70           C  
ATOM   2880  CD2 HIS A 362       2.752  13.986   4.545  1.00 63.90           C  
ATOM   2881  ND1 HIS A 362       3.756  12.055   4.363  1.00 61.29           N  
ATOM   2882  CE1 HIS A 362       4.592  12.873   4.978  1.00 59.88           C  
ATOM   2883  NE2 HIS A 362       4.007  14.051   5.100  1.00 68.13           N  
ATOM   2884  N   LYS A 363      -0.562  11.507   1.562  1.00 48.27           N  
ATOM   2885  CA  LYS A 363      -1.528  11.039   0.576  1.00 53.37           C  
ATOM   2886  C   LYS A 363      -2.302   9.804   1.018  1.00 54.79           C  
ATOM   2887  O   LYS A 363      -3.425   9.603   0.539  1.00 57.47           O  
ATOM   2888  CB  LYS A 363      -0.831  10.754  -0.756  1.00 50.37           C  
ATOM   2889  CG  LYS A 363      -1.274  11.682  -1.872  1.00 56.21           C  
ATOM   2890  CD  LYS A 363      -0.767  11.223  -3.224  1.00 66.94           C  
ATOM   2891  CE  LYS A 363      -1.269  12.142  -4.328  1.00 67.69           C  
ATOM   2892  NZ  LYS A 363      -2.757  12.226  -4.353  1.00 59.76           N1+
ATOM   2893  N   ILE A 364      -1.739   8.990   1.916  1.00 42.66           N  
ATOM   2894  CA  ILE A 364      -2.332   7.724   2.344  1.00 36.16           C  
ATOM   2895  C   ILE A 364      -2.470   6.799   1.144  1.00 32.02           C  
ATOM   2896  O   ILE A 364      -3.384   6.951   0.325  1.00 33.63           O  
ATOM   2897  CB  ILE A 364      -3.689   7.927   3.043  1.00 28.23           C  
ATOM   2898  CG1 ILE A 364      -3.473   8.432   4.464  1.00 22.39           C  
ATOM   2899  CG2 ILE A 364      -4.473   6.620   3.076  1.00 31.13           C  
ATOM   2900  CD1 ILE A 364      -2.722   7.444   5.323  1.00 36.56           C  
ATOM   2901  N   ASN A 365      -1.562   5.832   1.034  1.00 25.50           N  
ATOM   2902  CA  ASN A 365      -1.537   4.916  -0.096  1.00 32.11           C  
ATOM   2903  C   ASN A 365      -2.147   3.554   0.210  1.00 33.30           C  
ATOM   2904  O   ASN A 365      -2.541   2.847  -0.724  1.00 30.80           O  
ATOM   2905  CB  ASN A 365      -0.094   4.718  -0.579  1.00 37.01           C  
ATOM   2906  CG  ASN A 365       0.592   6.029  -0.919  1.00 41.21           C  
ATOM   2907  ND2 ASN A 365       0.517   6.423  -2.186  1.00 46.40           N  
ATOM   2908  OD1 ASN A 365       1.181   6.680  -0.055  1.00 33.52           O  
ATOM   2909  N   THR A 366      -2.240   3.174   1.482  1.00 22.81           N  
ATOM   2910  CA  THR A 366      -2.633   1.819   1.838  1.00 19.62           C  
ATOM   2911  C   THR A 366      -3.377   1.825   3.166  1.00 16.65           C  
ATOM   2912  O   THR A 366      -3.056   2.607   4.065  1.00 13.10           O  
ATOM   2913  CB  THR A 366      -1.405   0.901   1.921  1.00 14.17           C  
ATOM   2914  CG2 THR A 366      -1.815  -0.546   2.138  1.00 16.35           C  
ATOM   2915  OG1 THR A 366      -0.650   0.998   0.707  1.00 23.02           O  
ATOM   2916  N   LEU A 367      -4.379   0.955   3.274  1.00 11.75           N  
ATOM   2917  CA  LEU A 367      -5.103   0.706   4.510  1.00 12.76           C  
ATOM   2918  C   LEU A 367      -4.934  -0.756   4.896  1.00 11.30           C  
ATOM   2919  O   LEU A 367      -4.920  -1.635   4.029  1.00 15.78           O  
ATOM   2920  CB  LEU A 367      -6.592   1.032   4.361  1.00 16.25           C  
ATOM   2921  CG  LEU A 367      -6.963   2.446   3.914  1.00 17.09           C  
ATOM   2922  CD1 LEU A 367      -8.469   2.561   3.744  1.00 17.45           C  
ATOM   2923  CD2 LEU A 367      -6.455   3.475   4.910  1.00 18.00           C  
ATOM   2924  N   ARG A 368      -4.803  -1.016   6.195  1.00 11.75           N  
ATOM   2925  CA  ARG A 368      -4.619  -2.377   6.684  1.00 11.69           C  
ATOM   2926  C   ARG A 368      -5.476  -2.608   7.918  1.00 12.88           C  
ATOM   2927  O   ARG A 368      -5.512  -1.766   8.821  1.00 13.16           O  
ATOM   2928  CB  ARG A 368      -3.150  -2.660   7.016  1.00 11.20           C  
ATOM   2929  CG  ARG A 368      -2.220  -2.583   5.823  1.00 17.94           C  
ATOM   2930  CD  ARG A 368      -0.808  -3.000   6.192  1.00 16.56           C  
ATOM   2931  NE  ARG A 368       0.131  -2.672   5.127  1.00 19.63           N  
ATOM   2932  CZ  ARG A 368       0.370  -3.445   4.076  1.00 19.90           C  
ATOM   2933  NH1 ARG A 368      -0.225  -4.618   3.930  1.00 18.50           N1+
ATOM   2934  NH2 ARG A 368       1.225  -3.027   3.147  1.00 19.34           N  
ATOM   2935  N   ASN A 369      -6.161  -3.746   7.949  1.00 17.67           N  
ATOM   2936  CA  ASN A 369      -6.883  -4.212   9.124  1.00 17.26           C  
ATOM   2937  C   ASN A 369      -6.114  -5.384   9.716  1.00 17.61           C  
ATOM   2938  O   ASN A 369      -5.829  -6.360   9.012  1.00 21.99           O  
ATOM   2939  CB  ASN A 369      -8.312  -4.624   8.773  1.00 17.41           C  
ATOM   2940  CG  ASN A 369      -9.166  -3.451   8.345  1.00 25.58           C  
ATOM   2941  ND2 ASN A 369     -10.288  -3.742   7.695  1.00 24.58           N  
ATOM   2942  OD1 ASN A 369      -8.826  -2.294   8.601  1.00 24.87           O  
ATOM   2943  N   LEU A 370      -5.767  -5.280  10.994  1.00 15.22           N  
ATOM   2944  CA  LEU A 370      -4.979  -6.300  11.674  1.00 18.24           C  
ATOM   2945  C   LEU A 370      -5.649  -6.643  12.994  1.00 21.23           C  
ATOM   2946  O   LEU A 370      -5.951  -5.749  13.793  1.00 19.93           O  
ATOM   2947  CB  LEU A 370      -3.540  -5.821  11.894  1.00 18.64           C  
ATOM   2948  CG  LEU A 370      -2.887  -5.247  10.629  1.00 14.38           C  
ATOM   2949  CD1 LEU A 370      -2.729  -3.739  10.722  1.00 11.11           C  
ATOM   2950  CD2 LEU A 370      -1.559  -5.914  10.325  1.00 15.33           C  
ATOM   2951  N   SER A 371      -5.885  -7.932  13.218  1.00 18.35           N  
ATOM   2952  CA  SER A 371      -6.626  -8.403  14.377  1.00 16.13           C  
ATOM   2953  C   SER A 371      -5.681  -8.942  15.441  1.00 18.32           C  
ATOM   2954  O   SER A 371      -4.660  -9.563  15.129  1.00 18.59           O  
ATOM   2955  CB  SER A 371      -7.622  -9.494  13.980  1.00 17.28           C  
ATOM   2956  OG  SER A 371      -6.955 -10.689  13.612  1.00 21.89           O  
ATOM   2957  N   LEU A 372      -6.031  -8.700  16.699  1.00 18.07           N  
ATOM   2958  CA  LEU A 372      -5.336  -9.270  17.845  1.00 15.73           C  
ATOM   2959  C   LEU A 372      -6.234 -10.342  18.446  1.00 19.31           C  
ATOM   2960  O   LEU A 372      -7.341 -10.041  18.903  1.00 23.92           O  
ATOM   2961  CB  LEU A 372      -5.007  -8.195  18.880  1.00 20.05           C  
ATOM   2962  CG  LEU A 372      -4.422  -6.885  18.346  1.00 15.16           C  
ATOM   2963  CD1 LEU A 372      -4.153  -5.911  19.478  1.00 11.36           C  
ATOM   2964  CD2 LEU A 372      -3.158  -7.142  17.548  1.00 12.77           C  
ATOM   2965  N   GLY A 373      -5.764 -11.586  18.434  1.00 26.30           N  
ATOM   2966  CA  GLY A 373      -6.561 -12.687  18.938  1.00 20.48           C  
ATOM   2967  C   GLY A 373      -5.737 -13.810  19.530  1.00 22.48           C  
ATOM   2968  O   GLY A 373      -4.566 -13.617  19.872  1.00 20.86           O  
ATOM   2969  N   ALA A 374      -6.339 -14.991  19.652  1.00 26.82           N  
ATOM   2970  CA  ALA A 374      -5.658 -16.133  20.241  1.00 27.02           C  
ATOM   2971  C   ALA A 374      -6.332 -17.416  19.782  1.00 24.42           C  
ATOM   2972  O   ALA A 374      -7.556 -17.462  19.631  1.00 30.31           O  
ATOM   2973  CB  ALA A 374      -5.656 -16.054  21.773  1.00 24.16           C  
ATOM   2974  N   SER A 375      -5.523 -18.448  19.559  1.00 24.77           N  
ATOM   2975  CA  SER A 375      -6.009 -19.783  19.253  1.00 28.39           C  
ATOM   2976  C   SER A 375      -5.394 -20.771  20.233  1.00 32.06           C  
ATOM   2977  O   SER A 375      -4.422 -20.465  20.928  1.00 30.59           O  
ATOM   2978  CB  SER A 375      -5.682 -20.198  17.811  1.00 21.82           C  
ATOM   2979  OG  SER A 375      -6.408 -19.420  16.878  1.00 35.83           O  
ATOM   2980  N   LEU A 376      -5.972 -21.967  20.284  1.00 30.56           N  
ATOM   2981  CA  LEU A 376      -5.496 -23.025  21.161  1.00 27.09           C  
ATOM   2982  C   LEU A 376      -4.690 -24.040  20.363  1.00 29.55           C  
ATOM   2983  O   LEU A 376      -5.081 -24.429  19.259  1.00 30.38           O  
ATOM   2984  CB  LEU A 376      -6.665 -23.721  21.861  1.00 25.37           C  
ATOM   2985  CG  LEU A 376      -7.469 -22.862  22.838  1.00 25.74           C  
ATOM   2986  CD1 LEU A 376      -8.675 -23.626  23.356  1.00 17.71           C  
ATOM   2987  CD2 LEU A 376      -6.591 -22.396  23.991  1.00 26.05           C  
ATOM   2988  N   ASP A 377      -3.561 -24.463  20.925  1.00 29.85           N  
ATOM   2989  CA  ASP A 377      -2.735 -25.484  20.304  1.00 32.67           C  
ATOM   2990  C   ASP A 377      -3.187 -26.863  20.786  1.00 35.86           C  
ATOM   2991  O   ASP A 377      -4.197 -27.001  21.481  1.00 36.70           O  
ATOM   2992  CB  ASP A 377      -1.255 -25.220  20.590  1.00 30.07           C  
ATOM   2993  CG  ASP A 377      -0.940 -25.173  22.076  1.00 33.38           C  
ATOM   2994  OD1 ASP A 377      -1.871 -25.312  22.896  1.00 34.66           O  
ATOM   2995  OD2 ASP A 377       0.246 -24.995  22.424  1.00 35.45           O1-
ATOM   2996  N   GLN A 378      -2.432 -27.902  20.425  1.00 36.57           N  
ATOM   2997  CA  GLN A 378      -2.827 -29.264  20.767  1.00 38.08           C  
ATOM   2998  C   GLN A 378      -2.789 -29.524  22.267  1.00 41.20           C  
ATOM   2999  O   GLN A 378      -3.503 -30.411  22.746  1.00 40.67           O  
ATOM   3000  CB  GLN A 378      -1.932 -30.264  20.039  1.00 36.46           C  
ATOM   3001  CG  GLN A 378      -0.469 -30.191  20.444  1.00 38.25           C  
ATOM   3002  CD  GLN A 378       0.435 -30.973  19.515  1.00 38.74           C  
ATOM   3003  NE2 GLN A 378       0.638 -30.452  18.311  1.00 37.40           N  
ATOM   3004  OE1 GLN A 378       0.950 -32.032  19.875  1.00 47.33           O  
ATOM   3005  N   TYR A 379      -1.986 -28.772  23.015  1.00 34.86           N  
ATOM   3006  CA  TYR A 379      -1.893 -28.945  24.456  1.00 36.63           C  
ATOM   3007  C   TYR A 379      -2.895 -28.091  25.219  1.00 33.65           C  
ATOM   3008  O   TYR A 379      -2.888 -28.113  26.455  1.00 27.74           O  
ATOM   3009  CB  TYR A 379      -0.476 -28.617  24.936  1.00 36.97           C  
ATOM   3010  CG  TYR A 379       0.617 -29.300  24.147  1.00 36.10           C  
ATOM   3011  CD1 TYR A 379       0.912 -30.641  24.349  1.00 35.58           C  
ATOM   3012  CD2 TYR A 379       1.360 -28.598  23.206  1.00 33.89           C  
ATOM   3013  CE1 TYR A 379       1.914 -31.267  23.634  1.00 35.04           C  
ATOM   3014  CE2 TYR A 379       2.364 -29.216  22.486  1.00 34.72           C  
ATOM   3015  CZ  TYR A 379       2.637 -30.549  22.704  1.00 36.93           C  
ATOM   3016  OH  TYR A 379       3.636 -31.167  21.988  1.00 37.94           O  
ATOM   3017  N   GLY A 380      -3.750 -27.345  24.523  1.00 33.46           N  
ATOM   3018  CA  GLY A 380      -4.691 -26.463  25.183  1.00 30.80           C  
ATOM   3019  C   GLY A 380      -4.136 -25.112  25.573  1.00 29.78           C  
ATOM   3020  O   GLY A 380      -4.821 -24.360  26.278  1.00 26.32           O  
ATOM   3021  N   ARG A 381      -2.920 -24.777  25.140  1.00 26.09           N  
ATOM   3022  CA  ARG A 381      -2.328 -23.492  25.481  1.00 27.68           C  
ATOM   3023  C   ARG A 381      -2.823 -22.410  24.522  1.00 29.66           C  
ATOM   3024  O   ARG A 381      -3.010 -22.674  23.331  1.00 27.27           O  
ATOM   3025  CB  ARG A 381      -0.803 -23.566  25.420  1.00 27.09           C  
ATOM   3026  CG  ARG A 381      -0.191 -24.596  26.346  1.00 25.58           C  
ATOM   3027  CD  ARG A 381       1.326 -24.590  26.243  1.00 31.25           C  
ATOM   3028  NE  ARG A 381       1.794 -25.005  24.926  1.00 26.55           N  
ATOM   3029  CZ  ARG A 381       3.069 -25.181  24.607  1.00 23.99           C  
ATOM   3030  NH1 ARG A 381       4.035 -24.981  25.488  1.00 26.34           N1+
ATOM   3031  NH2 ARG A 381       3.382 -25.571  23.375  1.00 26.62           N  
ATOM   3032  N   PRO A 382      -3.042 -21.191  25.011  1.00 26.21           N  
ATOM   3033  CA  PRO A 382      -3.430 -20.098  24.111  1.00 24.45           C  
ATOM   3034  C   PRO A 382      -2.248 -19.648  23.265  1.00 20.42           C  
ATOM   3035  O   PRO A 382      -1.156 -19.392  23.780  1.00 25.65           O  
ATOM   3036  CB  PRO A 382      -3.893 -18.997  25.071  1.00 22.80           C  
ATOM   3037  CG  PRO A 382      -3.154 -19.272  26.332  1.00 22.80           C  
ATOM   3038  CD  PRO A 382      -3.021 -20.768  26.422  1.00 26.59           C  
ATOM   3039  N   VAL A 383      -2.473 -19.560  21.960  1.00 22.71           N  
ATOM   3040  CA  VAL A 383      -1.477 -19.092  21.004  1.00 21.19           C  
ATOM   3041  C   VAL A 383      -1.929 -17.713  20.547  1.00 25.08           C  
ATOM   3042  O   VAL A 383      -2.824 -17.590  19.702  1.00 25.42           O  
ATOM   3043  CB  VAL A 383      -1.322 -20.051  19.818  1.00 19.84           C  
ATOM   3044  CG1 VAL A 383      -0.200 -19.585  18.901  1.00 19.41           C  
ATOM   3045  CG2 VAL A 383      -1.075 -21.467  20.306  1.00 25.00           C  
ATOM   3046  N   LEU A 384      -1.324 -16.667  21.102  1.00 23.71           N  
ATOM   3047  CA  LEU A 384      -1.682 -15.312  20.706  1.00 21.36           C  
ATOM   3048  C   LEU A 384      -1.122 -15.013  19.322  1.00 18.08           C  
ATOM   3049  O   LEU A 384       0.036 -15.326  19.027  1.00 15.75           O  
ATOM   3050  CB  LEU A 384      -1.173 -14.305  21.732  1.00 21.34           C  
ATOM   3051  CG  LEU A 384      -1.896 -14.412  23.077  1.00 22.72           C  
ATOM   3052  CD1 LEU A 384      -1.104 -15.259  24.067  1.00 22.84           C  
ATOM   3053  CD2 LEU A 384      -2.205 -13.036  23.645  1.00 25.52           C  
ATOM   3054  N   LEU A 385      -1.950 -14.415  18.467  1.00 21.95           N  
ATOM   3055  CA  LEU A 385      -1.638 -14.304  17.052  1.00 21.74           C  
ATOM   3056  C   LEU A 385      -1.995 -12.920  16.532  1.00 16.34           C  
ATOM   3057  O   LEU A 385      -2.886 -12.247  17.056  1.00 16.00           O  
ATOM   3058  CB  LEU A 385      -2.388 -15.364  16.233  1.00 21.50           C  
ATOM   3059  CG  LEU A 385      -2.061 -16.825  16.534  1.00 18.19           C  
ATOM   3060  CD1 LEU A 385      -3.057 -17.747  15.847  1.00 21.22           C  
ATOM   3061  CD2 LEU A 385      -0.642 -17.146  16.097  1.00 18.09           C  
ATOM   3062  N   LEU A 386      -1.283 -12.510  15.485  1.00 19.61           N  
ATOM   3063  CA  LEU A 386      -1.608 -11.322  14.709  1.00 16.57           C  
ATOM   3064  C   LEU A 386      -2.290 -11.771  13.425  1.00 20.54           C  
ATOM   3065  O   LEU A 386      -1.710 -12.542  12.650  1.00 17.24           O  
ATOM   3066  CB  LEU A 386      -0.353 -10.508  14.395  1.00 13.82           C  
ATOM   3067  CG  LEU A 386       0.453  -9.996  15.587  1.00 15.43           C  
ATOM   3068  CD1 LEU A 386       1.789  -9.429  15.135  1.00 13.95           C  
ATOM   3069  CD2 LEU A 386      -0.344  -8.950  16.339  1.00 15.67           C  
ATOM   3070  N   ASN A 387      -3.520 -11.301  13.206  1.00 23.90           N  
ATOM   3071  CA  ASN A 387      -4.328 -11.703  12.053  1.00 16.25           C  
ATOM   3072  C   ASN A 387      -4.502 -13.217  11.982  1.00 19.40           C  
ATOM   3073  O   ASN A 387      -4.548 -13.790  10.890  1.00 18.85           O  
ATOM   3074  CB  ASN A 387      -3.734 -11.174  10.744  1.00 18.61           C  
ATOM   3075  CG  ASN A 387      -4.160  -9.753  10.444  1.00 24.04           C  
ATOM   3076  ND2 ASN A 387      -3.248  -8.968   9.886  1.00 21.34           N  
ATOM   3077  OD1 ASN A 387      -5.299  -9.366  10.708  1.00 30.37           O  
ATOM   3078  N   ASN A 388      -4.592 -13.870  13.144  1.00 19.53           N  
ATOM   3079  CA  ASN A 388      -4.787 -15.321  13.229  1.00 20.25           C  
ATOM   3080  C   ASN A 388      -3.756 -16.071  12.388  1.00 21.60           C  
ATOM   3081  O   ASN A 388      -4.045 -17.117  11.804  1.00 23.52           O  
ATOM   3082  CB  ASN A 388      -6.211 -15.704  12.816  1.00 26.16           C  
ATOM   3083  CG  ASN A 388      -6.610 -17.086  13.297  1.00 27.27           C  
ATOM   3084  ND2 ASN A 388      -7.369 -17.800  12.475  1.00 19.78           N  
ATOM   3085  OD1 ASN A 388      -6.236 -17.509  14.392  1.00 25.69           O  
ATOM   3086  N   THR A 389      -2.540 -15.535  12.322  1.00 20.95           N  
ATOM   3087  CA  THR A 389      -1.514 -16.010  11.407  1.00 18.03           C  
ATOM   3088  C   THR A 389      -0.226 -16.252  12.179  1.00 19.15           C  
ATOM   3089  O   THR A 389       0.234 -15.370  12.911  1.00 22.17           O  
ATOM   3090  CB  THR A 389      -1.289 -14.993  10.282  1.00 19.09           C  
ATOM   3091  CG2 THR A 389      -0.247 -15.484   9.309  1.00 16.46           C  
ATOM   3092  OG1 THR A 389      -2.518 -14.778   9.577  1.00 17.72           O  
ATOM   3093  N   LYS A 390       0.349 -17.442  12.023  1.00 26.57           N  
ATOM   3094  CA  LYS A 390       1.561 -17.779  12.753  1.00 26.54           C  
ATOM   3095  C   LYS A 390       2.771 -17.067  12.151  1.00 25.02           C  
ATOM   3096  O   LYS A 390       2.717 -16.484  11.063  1.00 27.33           O  
ATOM   3097  CB  LYS A 390       1.797 -19.290  12.763  1.00 25.68           C  
ATOM   3098  CG  LYS A 390       1.001 -20.051  13.814  1.00 29.45           C  
ATOM   3099  CD  LYS A 390       1.775 -21.259  14.339  1.00 49.08           C  
ATOM   3100  CE  LYS A 390       2.598 -20.893  15.572  1.00 42.76           C  
ATOM   3101  NZ  LYS A 390       3.340 -22.046  16.159  1.00 42.31           N1+
ATOM   3102  N   TRP A 391       3.882 -17.128  12.885  1.00 23.68           N  
ATOM   3103  CA  TRP A 391       5.121 -16.503  12.434  1.00 18.45           C  
ATOM   3104  C   TRP A 391       5.710 -17.220  11.225  1.00 28.72           C  
ATOM   3105  O   TRP A 391       6.308 -16.574  10.357  1.00 27.93           O  
ATOM   3106  CB  TRP A 391       6.121 -16.469  13.589  1.00 19.38           C  
ATOM   3107  CG  TRP A 391       7.548 -16.287  13.183  1.00 21.23           C  
ATOM   3108  CD1 TRP A 391       8.488 -17.264  13.038  1.00 23.58           C  
ATOM   3109  CD2 TRP A 391       8.207 -15.050  12.886  1.00 17.49           C  
ATOM   3110  CE2 TRP A 391       9.543 -15.355  12.564  1.00 15.91           C  
ATOM   3111  CE3 TRP A 391       7.795 -13.714  12.859  1.00 17.31           C  
ATOM   3112  NE1 TRP A 391       9.690 -16.714  12.664  1.00 22.13           N  
ATOM   3113  CZ2 TRP A 391      10.470 -14.376  12.218  1.00 14.97           C  
ATOM   3114  CZ3 TRP A 391       8.717 -12.743  12.517  1.00 18.70           C  
ATOM   3115  CH2 TRP A 391      10.040 -13.080  12.200  1.00 15.96           C  
ATOM   3116  N   HIS A 392       5.547 -18.545  11.147  1.00 38.04           N  
ATOM   3117  CA  HIS A 392       6.083 -19.310  10.026  1.00 32.34           C  
ATOM   3118  C   HIS A 392       5.449 -18.917   8.697  1.00 30.54           C  
ATOM   3119  O   HIS A 392       6.065 -19.114   7.646  1.00 24.26           O  
ATOM   3120  CB  HIS A 392       5.869 -20.813  10.248  1.00 44.82           C  
ATOM   3121  CG  HIS A 392       6.282 -21.304  11.603  1.00 62.12           C  
ATOM   3122  CD2 HIS A 392       7.251 -22.173  11.978  1.00 54.27           C  
ATOM   3123  ND1 HIS A 392       5.646 -20.918  12.764  1.00 50.23           N  
ATOM   3124  CE1 HIS A 392       6.214 -21.516  13.796  1.00 52.77           C  
ATOM   3125  NE2 HIS A 392       7.191 -22.284  13.347  1.00 47.22           N  
ATOM   3126  N   GLU A 393       4.235 -18.370   8.723  1.00 29.65           N  
ATOM   3127  CA  GLU A 393       3.466 -18.143   7.513  1.00 26.30           C  
ATOM   3128  C   GLU A 393       4.117 -17.072   6.635  1.00 22.86           C  
ATOM   3129  O   GLU A 393       4.925 -16.272   7.110  1.00 27.59           O  
ATOM   3130  CB  GLU A 393       2.042 -17.730   7.880  1.00 28.18           C  
ATOM   3131  CG  GLU A 393       1.400 -18.598   8.950  1.00 31.92           C  
ATOM   3132  CD  GLU A 393       0.776 -19.859   8.393  1.00 37.98           C  
ATOM   3133  OE1 GLU A 393       0.616 -19.950   7.158  1.00 38.85           O  
ATOM   3134  OE2 GLU A 393       0.442 -20.759   9.193  1.00 38.28           O1-
ATOM   3135  N   PRO A 394       3.781 -17.047   5.343  1.00 21.04           N  
ATOM   3136  CA  PRO A 394       4.349 -16.032   4.448  1.00 19.44           C  
ATOM   3137  C   PRO A 394       4.003 -14.619   4.892  1.00 18.50           C  
ATOM   3138  O   PRO A 394       3.039 -14.382   5.623  1.00 21.77           O  
ATOM   3139  CB  PRO A 394       3.713 -16.356   3.092  1.00 12.92           C  
ATOM   3140  CG  PRO A 394       3.363 -17.797   3.183  1.00 19.41           C  
ATOM   3141  CD  PRO A 394       2.981 -18.043   4.606  1.00 23.29           C  
ATOM   3142  N   VAL A 395       4.813 -13.666   4.428  1.00 13.37           N  
ATOM   3143  CA  VAL A 395       4.657 -12.280   4.847  1.00 14.97           C  
ATOM   3144  C   VAL A 395       3.447 -11.666   4.155  1.00 18.83           C  
ATOM   3145  O   VAL A 395       3.174 -11.933   2.977  1.00 24.11           O  
ATOM   3146  CB  VAL A 395       5.943 -11.481   4.562  1.00 14.32           C  
ATOM   3147  CG1 VAL A 395       6.213 -11.390   3.065  1.00 17.88           C  
ATOM   3148  CG2 VAL A 395       5.867 -10.096   5.186  1.00 15.71           C  
ATOM   3149  N   THR A 396       2.699 -10.855   4.899  1.00 21.57           N  
ATOM   3150  CA  THR A 396       1.524 -10.170   4.379  1.00 19.59           C  
ATOM   3151  C   THR A 396       1.583  -8.661   4.532  1.00 19.16           C  
ATOM   3152  O   THR A 396       1.006  -7.950   3.706  1.00 27.97           O  
ATOM   3153  CB  THR A 396       0.249 -10.680   5.072  1.00 18.79           C  
ATOM   3154  CG2 THR A 396       0.078 -12.175   4.844  1.00 11.64           C  
ATOM   3155  OG1 THR A 396       0.333 -10.419   6.478  1.00 23.13           O  
ATOM   3156  N   GLU A 397       2.255  -8.153   5.562  1.00 17.78           N  
ATOM   3157  CA  GLU A 397       2.424  -6.715   5.749  1.00 17.86           C  
ATOM   3158  C   GLU A 397       3.592  -6.271   4.879  1.00 18.32           C  
ATOM   3159  O   GLU A 397       4.752  -6.287   5.295  1.00 19.26           O  
ATOM   3160  CB  GLU A 397       2.650  -6.380   7.219  1.00 12.95           C  
ATOM   3161  CG  GLU A 397       1.388  -6.418   8.074  1.00 13.20           C  
ATOM   3162  CD  GLU A 397       0.795  -7.811   8.195  1.00 17.06           C  
ATOM   3163  OE1 GLU A 397       1.384  -8.653   8.904  1.00 15.36           O  
ATOM   3164  OE2 GLU A 397      -0.257  -8.066   7.570  1.00 13.71           O1-
ATOM   3165  N   THR A 398       3.278  -5.867   3.646  1.00 17.62           N  
ATOM   3166  CA  THR A 398       4.276  -5.504   2.642  1.00 18.30           C  
ATOM   3167  C   THR A 398       4.031  -4.072   2.170  1.00 15.67           C  
ATOM   3168  O   THR A 398       3.512  -3.855   1.066  1.00 18.44           O  
ATOM   3169  CB  THR A 398       4.252  -6.471   1.458  1.00 15.75           C  
ATOM   3170  CG2 THR A 398       4.740  -7.844   1.884  1.00 18.34           C  
ATOM   3171  OG1 THR A 398       2.913  -6.580   0.961  1.00 18.47           O  
ATOM   3172  N   PRO A 399       4.392  -3.074   2.970  1.00 15.71           N  
ATOM   3173  CA  PRO A 399       4.312  -1.690   2.498  1.00 14.46           C  
ATOM   3174  C   PRO A 399       5.455  -1.352   1.557  1.00 18.69           C  
ATOM   3175  O   PRO A 399       6.540  -1.935   1.614  1.00 18.89           O  
ATOM   3176  CB  PRO A 399       4.407  -0.871   3.791  1.00 17.50           C  
ATOM   3177  CG  PRO A 399       5.187  -1.734   4.713  1.00 16.54           C  
ATOM   3178  CD  PRO A 399       4.805  -3.154   4.381  1.00 21.31           C  
ATOM   3179  N   ALA A 400       5.195  -0.389   0.679  1.00 21.89           N  
ATOM   3180  CA  ALA A 400       6.195   0.066  -0.273  1.00 17.25           C  
ATOM   3181  C   ALA A 400       7.059   1.156   0.349  1.00 17.47           C  
ATOM   3182  O   ALA A 400       6.607   1.924   1.201  1.00 14.61           O  
ATOM   3183  CB  ALA A 400       5.535   0.585  -1.550  1.00 14.42           C  
ATOM   3184  N   LEU A 401       8.319   1.208  -0.086  1.00 19.28           N  
ATOM   3185  CA  LEU A 401       9.271   2.188   0.425  1.00 17.70           C  
ATOM   3186  C   LEU A 401       8.772   3.606   0.178  1.00 17.12           C  
ATOM   3187  O   LEU A 401       8.652   4.039  -0.973  1.00 17.86           O  
ATOM   3188  CB  LEU A 401      10.644   1.984  -0.221  1.00 22.56           C  
ATOM   3189  CG  LEU A 401      11.759   2.940   0.213  1.00 20.71           C  
ATOM   3190  CD1 LEU A 401      12.087   2.761   1.689  1.00 14.40           C  
ATOM   3191  CD2 LEU A 401      12.998   2.738  -0.644  1.00 17.74           C  
ATOM   3192  N   GLY A 402       8.476   4.332   1.252  1.00 17.50           N  
ATOM   3193  CA  GLY A 402       7.945   5.675   1.155  1.00 15.61           C  
ATOM   3194  C   GLY A 402       6.441   5.778   1.267  1.00 14.42           C  
ATOM   3195  O   GLY A 402       5.914   6.896   1.247  1.00 16.58           O  
ATOM   3196  N   SER A 403       5.737   4.656   1.386  1.00 18.33           N  
ATOM   3197  CA  SER A 403       4.286   4.678   1.493  1.00 17.76           C  
ATOM   3198  C   SER A 403       3.853   5.124   2.883  1.00 18.73           C  
ATOM   3199  O   SER A 403       4.484   4.788   3.888  1.00 16.76           O  
ATOM   3200  CB  SER A 403       3.702   3.297   1.194  1.00 16.65           C  
ATOM   3201  OG  SER A 403       3.868   2.954  -0.170  1.00 26.17           O  
ATOM   3202  N   THR A 404       2.766   5.887   2.929  1.00 19.88           N  
ATOM   3203  CA  THR A 404       2.112   6.256   4.176  1.00 17.27           C  
ATOM   3204  C   THR A 404       0.839   5.432   4.304  1.00 17.21           C  
ATOM   3205  O   THR A 404      -0.019   5.468   3.415  1.00 22.05           O  
ATOM   3206  CB  THR A 404       1.800   7.752   4.212  1.00 24.05           C  
ATOM   3207  CG2 THR A 404       0.982   8.097   5.445  1.00 21.24           C  
ATOM   3208  OG1 THR A 404       3.023   8.497   4.228  1.00 21.40           O  
ATOM   3209  N   GLU A 405       0.725   4.684   5.398  1.00 13.08           N  
ATOM   3210  CA  GLU A 405      -0.387   3.771   5.612  1.00 12.73           C  
ATOM   3211  C   GLU A 405      -1.082   4.080   6.930  1.00 14.10           C  
ATOM   3212  O   GLU A 405      -0.481   4.632   7.855  1.00 15.75           O  
ATOM   3213  CB  GLU A 405       0.084   2.308   5.621  1.00 14.29           C  
ATOM   3214  CG  GLU A 405       0.933   1.905   4.431  1.00 16.51           C  
ATOM   3215  CD  GLU A 405       1.167   0.407   4.369  1.00 14.82           C  
ATOM   3216  OE1 GLU A 405       1.129  -0.247   5.431  1.00 18.72           O  
ATOM   3217  OE2 GLU A 405       1.380  -0.118   3.255  1.00 16.06           O1-
ATOM   3218  N   ILE A 406      -2.362   3.718   7.001  1.00 15.40           N  
ATOM   3219  CA  ILE A 406      -3.122   3.715   8.245  1.00 15.52           C  
ATOM   3220  C   ILE A 406      -3.399   2.264   8.619  1.00 16.94           C  
ATOM   3221  O   ILE A 406      -4.071   1.537   7.875  1.00 13.27           O  
ATOM   3222  CB  ILE A 406      -4.431   4.512   8.132  1.00 15.67           C  
ATOM   3223  CG1 ILE A 406      -4.151   6.012   8.153  1.00 18.33           C  
ATOM   3224  CG2 ILE A 406      -5.363   4.152   9.281  1.00 16.48           C  
ATOM   3225  CD1 ILE A 406      -5.358   6.864   7.845  1.00 16.92           C  
ATOM   3226  N   TRP A 407      -2.880   1.840   9.766  1.00 13.49           N  
ATOM   3227  CA  TRP A 407      -3.127   0.501  10.284  1.00 13.25           C  
ATOM   3228  C   TRP A 407      -4.277   0.561  11.280  1.00 14.75           C  
ATOM   3229  O   TRP A 407      -4.229   1.336  12.241  1.00 17.18           O  
ATOM   3230  CB  TRP A 407      -1.882  -0.078  10.954  1.00 13.35           C  
ATOM   3231  CG  TRP A 407      -0.790  -0.461  10.012  1.00 10.17           C  
ATOM   3232  CD1 TRP A 407      -0.560   0.047   8.767  1.00 11.59           C  
ATOM   3233  CD2 TRP A 407       0.223  -1.447  10.238  1.00 10.57           C  
ATOM   3234  CE2 TRP A 407       1.037  -1.481   9.090  1.00 13.54           C  
ATOM   3235  CE3 TRP A 407       0.521  -2.304  11.302  1.00  8.04           C  
ATOM   3236  NE1 TRP A 407       0.540  -0.559   8.207  1.00 13.28           N  
ATOM   3237  CZ2 TRP A 407       2.130  -2.336   8.976  1.00  9.65           C  
ATOM   3238  CZ3 TRP A 407       1.604  -3.154  11.186  1.00  9.94           C  
ATOM   3239  CH2 TRP A 407       2.395  -3.164  10.032  1.00 10.09           C  
ATOM   3240  N   SER A 408      -5.304  -0.252  11.049  1.00 16.19           N  
ATOM   3241  CA  SER A 408      -6.400  -0.420  11.997  1.00 16.51           C  
ATOM   3242  C   SER A 408      -6.142  -1.698  12.785  1.00 16.58           C  
ATOM   3243  O   SER A 408      -6.250  -2.803  12.243  1.00 13.82           O  
ATOM   3244  CB  SER A 408      -7.747  -0.467  11.279  1.00 13.81           C  
ATOM   3245  OG  SER A 408      -8.040   0.779  10.669  1.00 13.04           O  
ATOM   3246  N   ILE A 409      -5.789  -1.545  14.058  1.00 12.61           N  
ATOM   3247  CA  ILE A 409      -5.423  -2.665  14.916  1.00 16.74           C  
ATOM   3248  C   ILE A 409      -6.646  -3.029  15.748  1.00 14.75           C  
ATOM   3249  O   ILE A 409      -7.094  -2.245  16.591  1.00 11.84           O  
ATOM   3250  CB  ILE A 409      -4.214  -2.326  15.796  1.00 17.65           C  
ATOM   3251  CG1 ILE A 409      -3.102  -1.717  14.939  1.00 16.15           C  
ATOM   3252  CG2 ILE A 409      -3.709  -3.572  16.508  1.00 11.95           C  
ATOM   3253  CD1 ILE A 409      -1.861  -1.334  15.715  1.00 12.57           C  
ATOM   3254  N   ILE A 410      -7.177  -4.224  15.519  1.00 15.65           N  
ATOM   3255  CA  ILE A 410      -8.454  -4.653  16.076  1.00 11.18           C  
ATOM   3256  C   ILE A 410      -8.178  -5.627  17.216  1.00 16.14           C  
ATOM   3257  O   ILE A 410      -7.774  -6.771  16.985  1.00 15.81           O  
ATOM   3258  CB  ILE A 410      -9.335  -5.294  14.999  1.00 13.43           C  
ATOM   3259  CG1 ILE A 410      -9.578  -4.301  13.862  1.00 18.11           C  
ATOM   3260  CG2 ILE A 410     -10.636  -5.766  15.601  1.00 19.36           C  
ATOM   3261  CD1 ILE A 410      -9.981  -4.951  12.567  1.00 18.14           C  
ATOM   3262  N   ASN A 411      -8.411  -5.182  18.450  1.00 14.84           N  
ATOM   3263  CA  ASN A 411      -8.144  -5.983  19.643  1.00 16.68           C  
ATOM   3264  C   ASN A 411      -9.451  -6.616  20.105  1.00 18.69           C  
ATOM   3265  O   ASN A 411     -10.283  -5.961  20.738  1.00 18.50           O  
ATOM   3266  CB  ASN A 411      -7.520  -5.129  20.742  1.00 13.09           C  
ATOM   3267  CG  ASN A 411      -7.144  -5.938  21.972  1.00 18.08           C  
ATOM   3268  ND2 ASN A 411      -6.716  -5.248  23.023  1.00 15.81           N  
ATOM   3269  OD1 ASN A 411      -7.229  -7.167  21.977  1.00 20.68           O  
ATOM   3270  N   ALA A 412      -9.627  -7.898  19.790  1.00 16.34           N  
ATOM   3271  CA  ALA A 412     -10.774  -8.670  20.246  1.00 21.52           C  
ATOM   3272  C   ALA A 412     -10.467  -9.464  21.511  1.00 29.49           C  
ATOM   3273  O   ALA A 412     -11.179 -10.427  21.820  1.00 34.34           O  
ATOM   3274  CB  ALA A 412     -11.259  -9.603  19.137  1.00 26.59           C  
ATOM   3275  N   GLY A 413      -9.422  -9.080  22.246  1.00 29.05           N  
ATOM   3276  CA  GLY A 413      -9.032  -9.766  23.457  1.00 24.97           C  
ATOM   3277  C   GLY A 413      -9.571  -9.094  24.713  1.00 29.47           C  
ATOM   3278  O   GLY A 413     -10.310  -8.113  24.676  1.00 15.55           O  
ATOM   3279  N   ARG A 414      -9.168  -9.655  25.854  1.00 34.44           N  
ATOM   3280  CA  ARG A 414      -9.664  -9.201  27.146  1.00 25.04           C  
ATOM   3281  C   ARG A 414      -8.862  -8.038  27.714  1.00 26.47           C  
ATOM   3282  O   ARG A 414      -9.404  -7.250  28.499  1.00 28.11           O  
ATOM   3283  CB  ARG A 414      -9.660 -10.364  28.144  1.00 34.11           C  
ATOM   3284  CG  ARG A 414      -9.842 -11.732  27.490  1.00 48.37           C  
ATOM   3285  CD  ARG A 414     -10.497 -12.753  28.419  1.00 57.86           C  
ATOM   3286  NE  ARG A 414      -9.548 -13.464  29.269  1.00 59.10           N  
ATOM   3287  CZ  ARG A 414      -8.932 -14.589  28.932  1.00 59.70           C  
ATOM   3288  NH1 ARG A 414      -9.091 -15.133  27.736  1.00 49.88           N1+
ATOM   3289  NH2 ARG A 414      -8.136 -15.185  29.817  1.00 61.04           N  
ATOM   3290  N   ALA A 415      -7.592  -7.901  27.333  1.00 23.74           N  
ATOM   3291  CA  ALA A 415      -6.709  -6.920  27.946  1.00 19.52           C  
ATOM   3292  C   ALA A 415      -5.922  -6.182  26.872  1.00 18.14           C  
ATOM   3293  O   ALA A 415      -5.989  -6.501  25.683  1.00 19.94           O  
ATOM   3294  CB  ALA A 415      -5.756  -7.579  28.950  1.00 13.66           C  
ATOM   3295  N   ILE A 416      -5.158  -5.184  27.321  1.00 19.23           N  
ATOM   3296  CA  ILE A 416      -4.391  -4.334  26.419  1.00 18.03           C  
ATOM   3297  C   ILE A 416      -3.277  -5.138  25.761  1.00 13.47           C  
ATOM   3298  O   ILE A 416      -2.679  -6.031  26.375  1.00 17.48           O  
ATOM   3299  CB  ILE A 416      -3.825  -3.126  27.188  1.00 14.13           C  
ATOM   3300  CG1 ILE A 416      -4.957  -2.304  27.807  1.00  9.75           C  
ATOM   3301  CG2 ILE A 416      -2.966  -2.248  26.289  1.00 12.75           C  
ATOM   3302  CD1 ILE A 416      -4.474  -1.129  28.629  1.00  7.03           C  
ATOM   3303  N   HIS A 417      -3.001  -4.828  24.496  1.00 15.33           N  
ATOM   3304  CA  HIS A 417      -1.833  -5.341  23.791  1.00 14.92           C  
ATOM   3305  C   HIS A 417      -0.951  -4.166  23.392  1.00 14.79           C  
ATOM   3306  O   HIS A 417      -1.397  -3.300  22.619  1.00 15.53           O  
ATOM   3307  CB  HIS A 417      -2.239  -6.143  22.553  1.00 12.18           C  
ATOM   3308  CG  HIS A 417      -2.921  -7.439  22.862  1.00 16.05           C  
ATOM   3309  CD2 HIS A 417      -4.232  -7.773  22.889  1.00 18.09           C  
ATOM   3310  ND1 HIS A 417      -2.227  -8.589  23.177  1.00 16.43           N  
ATOM   3311  CE1 HIS A 417      -3.083  -9.572  23.393  1.00 17.31           C  
ATOM   3312  NE2 HIS A 417      -4.306  -9.103  23.224  1.00 18.26           N  
ATOM   3313  N   PRO A 418       0.283  -4.071  23.891  1.00 12.24           N  
ATOM   3314  CA  PRO A 418       1.193  -3.021  23.410  1.00 14.38           C  
ATOM   3315  C   PRO A 418       1.860  -3.415  22.101  1.00 14.61           C  
ATOM   3316  O   PRO A 418       2.886  -4.103  22.097  1.00 11.90           O  
ATOM   3317  CB  PRO A 418       2.207  -2.891  24.551  1.00 12.98           C  
ATOM   3318  CG  PRO A 418       2.242  -4.254  25.162  1.00 11.53           C  
ATOM   3319  CD  PRO A 418       0.848  -4.819  25.026  1.00 11.90           C  
ATOM   3320  N   ILE A 419       1.279  -2.991  20.982  1.00 12.94           N  
ATOM   3321  CA  ILE A 419       1.773  -3.390  19.669  1.00 13.37           C  
ATOM   3322  C   ILE A 419       2.939  -2.494  19.272  1.00 10.84           C  
ATOM   3323  O   ILE A 419       2.878  -1.268  19.414  1.00 12.66           O  
ATOM   3324  CB  ILE A 419       0.644  -3.332  18.626  1.00 11.25           C  
ATOM   3325  CG1 ILE A 419      -0.558  -4.151  19.103  1.00 13.03           C  
ATOM   3326  CG2 ILE A 419       1.136  -3.838  17.280  1.00  9.01           C  
ATOM   3327  CD1 ILE A 419      -0.232  -5.600  19.393  1.00  8.32           C  
ATOM   3328  N   HIS A 420       4.001  -3.108  18.761  1.00  8.49           N  
ATOM   3329  CA  HIS A 420       5.222  -2.406  18.395  1.00  8.21           C  
ATOM   3330  C   HIS A 420       5.570  -2.683  16.939  1.00 10.39           C  
ATOM   3331  O   HIS A 420       5.485  -3.826  16.475  1.00 12.41           O  
ATOM   3332  CB  HIS A 420       6.383  -2.831  19.302  1.00 13.96           C  
ATOM   3333  CG  HIS A 420       7.722  -2.348  18.837  1.00 15.20           C  
ATOM   3334  CD2 HIS A 420       8.855  -3.023  18.530  1.00 10.13           C  
ATOM   3335  ND1 HIS A 420       8.008  -1.013  18.643  1.00 15.26           N  
ATOM   3336  CE1 HIS A 420       9.258  -0.887  18.236  1.00 12.58           C  
ATOM   3337  NE2 HIS A 420       9.794  -2.091  18.161  1.00 14.19           N  
ATOM   3338  N   LEU A 421       5.960  -1.632  16.222  1.00 10.58           N  
ATOM   3339  CA  LEU A 421       6.442  -1.733  14.852  1.00 10.52           C  
ATOM   3340  C   LEU A 421       7.910  -1.333  14.798  1.00  9.41           C  
ATOM   3341  O   LEU A 421       8.322  -0.366  15.444  1.00 16.17           O  
ATOM   3342  CB  LEU A 421       5.633  -0.841  13.903  1.00  8.36           C  
ATOM   3343  CG  LEU A 421       4.388  -1.415  13.219  1.00  9.86           C  
ATOM   3344  CD1 LEU A 421       3.275  -1.693  14.220  1.00  9.79           C  
ATOM   3345  CD2 LEU A 421       3.907  -0.471  12.126  1.00  6.91           C  
ATOM   3346  N   HIS A 422       8.696  -2.077  14.026  1.00  9.46           N  
ATOM   3347  CA  HIS A 422      10.106  -1.757  13.875  1.00 13.61           C  
ATOM   3348  C   HIS A 422      10.298  -0.640  12.851  1.00 12.27           C  
ATOM   3349  O   HIS A 422       9.358  -0.203  12.180  1.00 14.93           O  
ATOM   3350  CB  HIS A 422      10.903  -2.995  13.464  1.00 14.30           C  
ATOM   3351  CG  HIS A 422      11.121  -3.973  14.576  1.00 13.93           C  
ATOM   3352  CD2 HIS A 422      10.322  -4.355  15.600  1.00 14.17           C  
ATOM   3353  ND1 HIS A 422      12.290  -4.691  14.715  1.00 14.60           N  
ATOM   3354  CE1 HIS A 422      12.204  -5.468  15.780  1.00 16.07           C  
ATOM   3355  NE2 HIS A 422      11.018  -5.287  16.333  1.00 13.66           N  
ATOM   3356  N   LEU A 423      11.543  -0.167  12.755  1.00 10.35           N  
ATOM   3357  CA  LEU A 423      11.967   0.826  11.771  1.00 14.64           C  
ATOM   3358  C   LEU A 423      11.319   2.192  11.973  1.00 14.71           C  
ATOM   3359  O   LEU A 423      12.019   3.186  12.192  1.00 16.76           O  
ATOM   3360  CB  LEU A 423      11.684   0.331  10.349  1.00 14.63           C  
ATOM   3361  CG  LEU A 423      11.889   1.363   9.237  1.00 15.61           C  
ATOM   3362  CD1 LEU A 423      13.358   1.742   9.113  1.00 15.49           C  
ATOM   3363  CD2 LEU A 423      11.347   0.853   7.910  1.00 17.10           C  
ATOM   3364  N   VAL A 424       9.992   2.256  11.898  1.00 14.33           N  
ATOM   3365  CA  VAL A 424       9.297   3.533  11.773  1.00 16.20           C  
ATOM   3366  C   VAL A 424       8.896   4.103  13.127  1.00 19.52           C  
ATOM   3367  O   VAL A 424       8.932   3.409  14.149  1.00 19.99           O  
ATOM   3368  CB  VAL A 424       8.057   3.391  10.873  1.00 19.71           C  
ATOM   3369  CG1 VAL A 424       8.456   2.897   9.492  1.00 20.71           C  
ATOM   3370  CG2 VAL A 424       7.044   2.452  11.514  1.00 12.51           C  
ATOM   3371  N   GLN A 425       8.527   5.382  13.130  1.00 18.69           N  
ATOM   3372  CA  GLN A 425       7.832   6.029  14.235  1.00 13.81           C  
ATOM   3373  C   GLN A 425       6.493   6.513  13.699  1.00 12.93           C  
ATOM   3374  O   GLN A 425       6.453   7.243  12.704  1.00 16.65           O  
ATOM   3375  CB  GLN A 425       8.645   7.196  14.802  1.00 17.20           C  
ATOM   3376  CG  GLN A 425       9.955   6.795  15.456  1.00 16.06           C  
ATOM   3377  CD  GLN A 425       9.753   6.107  16.792  1.00 17.01           C  
ATOM   3378  NE2 GLN A 425      10.697   5.252  17.167  1.00 15.90           N  
ATOM   3379  OE1 GLN A 425       8.758   6.341  17.478  1.00 13.69           O  
ATOM   3380  N   PHE A 426       5.405   6.102  14.340  1.00 15.11           N  
ATOM   3381  CA  PHE A 426       4.068   6.388  13.844  1.00 11.23           C  
ATOM   3382  C   PHE A 426       3.368   7.406  14.742  1.00  9.91           C  
ATOM   3383  O   PHE A 426       3.891   7.828  15.776  1.00 13.21           O  
ATOM   3384  CB  PHE A 426       3.250   5.097  13.725  1.00 10.31           C  
ATOM   3385  CG  PHE A 426       3.138   4.315  15.007  1.00 12.62           C  
ATOM   3386  CD1 PHE A 426       2.289   4.730  16.023  1.00  8.71           C  
ATOM   3387  CD2 PHE A 426       3.857   3.147  15.180  1.00 10.38           C  
ATOM   3388  CE1 PHE A 426       2.182   4.008  17.195  1.00  9.38           C  
ATOM   3389  CE2 PHE A 426       3.748   2.418  16.349  1.00 12.10           C  
ATOM   3390  CZ  PHE A 426       2.911   2.849  17.357  1.00  8.34           C  
ATOM   3391  N   LEU A 427       2.164   7.794  14.331  1.00 13.27           N  
ATOM   3392  CA  LEU A 427       1.294   8.665  15.107  1.00 11.29           C  
ATOM   3393  C   LEU A 427      -0.004   7.935  15.414  1.00 14.33           C  
ATOM   3394  O   LEU A 427      -0.543   7.225  14.557  1.00 12.00           O  
ATOM   3395  CB  LEU A 427       0.989   9.966  14.355  1.00 10.21           C  
ATOM   3396  CG  LEU A 427       2.176  10.865  14.001  1.00 16.19           C  
ATOM   3397  CD1 LEU A 427       1.721  12.020  13.128  1.00 13.11           C  
ATOM   3398  CD2 LEU A 427       2.859  11.378  15.260  1.00 15.64           C  
ATOM   3399  N   ILE A 428      -0.505   8.111  16.633  1.00 11.96           N  
ATOM   3400  CA  ILE A 428      -1.758   7.482  17.038  1.00 11.49           C  
ATOM   3401  C   ILE A 428      -2.914   8.375  16.606  1.00 12.50           C  
ATOM   3402  O   ILE A 428      -2.957   9.561  16.948  1.00 12.46           O  
ATOM   3403  CB  ILE A 428      -1.787   7.231  18.553  1.00 13.72           C  
ATOM   3404  CG1 ILE A 428      -0.549   6.445  18.983  1.00  8.18           C  
ATOM   3405  CG2 ILE A 428      -3.057   6.489  18.940  1.00  9.59           C  
ATOM   3406  CD1 ILE A 428      -0.428   6.276  20.482  1.00 10.42           C  
ATOM   3407  N   LEU A 429      -3.853   7.806  15.849  1.00 13.84           N  
ATOM   3408  CA  LEU A 429      -4.985   8.565  15.324  1.00 10.68           C  
ATOM   3409  C   LEU A 429      -6.146   8.616  16.314  1.00 12.95           C  
ATOM   3410  O   LEU A 429      -6.532   9.698  16.765  1.00 23.20           O  
ATOM   3411  CB  LEU A 429      -5.445   7.969  13.989  1.00 16.87           C  
ATOM   3412  CG  LEU A 429      -4.877   8.609  12.721  1.00 18.89           C  
ATOM   3413  CD1 LEU A 429      -3.361   8.646  12.763  1.00 20.61           C  
ATOM   3414  CD2 LEU A 429      -5.360   7.866  11.487  1.00 25.05           C  
ATOM   3415  N   ASP A 430      -6.712   7.460  16.655  1.00  8.92           N  
ATOM   3416  CA  ASP A 430      -7.861   7.415  17.553  1.00 16.30           C  
ATOM   3417  C   ASP A 430      -8.094   5.977  17.996  1.00 16.91           C  
ATOM   3418  O   ASP A 430      -7.553   5.029  17.418  1.00 18.31           O  
ATOM   3419  CB  ASP A 430      -9.118   7.992  16.888  1.00 16.76           C  
ATOM   3420  CG  ASP A 430      -9.330   7.469  15.474  1.00 22.32           C  
ATOM   3421  OD1 ASP A 430      -8.773   6.406  15.127  1.00 19.62           O  
ATOM   3422  OD2 ASP A 430     -10.054   8.132  14.702  1.00 25.84           O1-
ATOM   3423  N   HIS A 431      -8.905   5.831  19.043  1.00 14.15           N  
ATOM   3424  CA  HIS A 431      -9.410   4.545  19.501  1.00 15.00           C  
ATOM   3425  C   HIS A 431     -10.928   4.548  19.399  1.00 13.72           C  
ATOM   3426  O   HIS A 431     -11.576   5.576  19.613  1.00 14.61           O  
ATOM   3427  CB  HIS A 431      -8.996   4.248  20.950  1.00 14.95           C  
ATOM   3428  CG  HIS A 431      -7.537   4.440  21.222  1.00 19.94           C  
ATOM   3429  CD2 HIS A 431      -6.852   5.507  21.698  1.00 17.98           C  
ATOM   3430  ND1 HIS A 431      -6.604   3.447  21.017  1.00 21.04           N  
ATOM   3431  CE1 HIS A 431      -5.406   3.897  21.346  1.00 18.33           C  
ATOM   3432  NE2 HIS A 431      -5.529   5.144  21.762  1.00 15.19           N  
ATOM   3433  N   ARG A 432     -11.499   3.386  19.079  1.00 12.38           N  
ATOM   3434  CA  ARG A 432     -12.938   3.308  18.907  1.00 11.10           C  
ATOM   3435  C   ARG A 432     -13.431   1.897  19.205  1.00 10.42           C  
ATOM   3436  O   ARG A 432     -12.846   0.929  18.693  1.00 10.16           O  
ATOM   3437  CB  ARG A 432     -13.342   3.716  17.489  1.00 14.96           C  
ATOM   3438  CG  ARG A 432     -14.835   3.915  17.307  1.00 15.38           C  
ATOM   3439  CD  ARG A 432     -15.173   4.402  15.913  1.00 13.40           C  
ATOM   3440  NE  ARG A 432     -16.614   4.504  15.724  1.00 17.72           N  
ATOM   3441  CZ  ARG A 432     -17.206   4.774  14.568  1.00 19.12           C  
ATOM   3442  NH1 ARG A 432     -16.505   4.978  13.465  1.00 15.56           N1+
ATOM   3443  NH2 ARG A 432     -18.533   4.834  14.518  1.00 16.84           N  
ATOM   3444  N   PRO A 433     -14.478   1.746  20.010  1.00 11.66           N  
ATOM   3445  CA  PRO A 433     -14.974   0.408  20.344  1.00 10.30           C  
ATOM   3446  C   PRO A 433     -15.817  -0.182  19.224  1.00 11.57           C  
ATOM   3447  O   PRO A 433     -16.404   0.527  18.404  1.00 12.51           O  
ATOM   3448  CB  PRO A 433     -15.821   0.655  21.596  1.00 12.89           C  
ATOM   3449  CG  PRO A 433     -16.324   2.049  21.415  1.00 10.87           C  
ATOM   3450  CD  PRO A 433     -15.216   2.804  20.724  1.00 10.02           C  
ATOM   3451  N   PHE A 434     -15.873  -1.514  19.207  1.00 12.36           N  
ATOM   3452  CA  PHE A 434     -16.610  -2.240  18.183  1.00 18.75           C  
ATOM   3453  C   PHE A 434     -17.329  -3.426  18.812  1.00 15.89           C  
ATOM   3454  O   PHE A 434     -17.131  -3.755  19.984  1.00 22.86           O  
ATOM   3455  CB  PHE A 434     -15.689  -2.703  17.044  1.00 20.27           C  
ATOM   3456  CG  PHE A 434     -14.716  -3.778  17.443  1.00 14.74           C  
ATOM   3457  CD1 PHE A 434     -13.538  -3.458  18.097  1.00 15.27           C  
ATOM   3458  CD2 PHE A 434     -14.973  -5.107  17.148  1.00 14.48           C  
ATOM   3459  CE1 PHE A 434     -12.639  -4.445  18.460  1.00 15.60           C  
ATOM   3460  CE2 PHE A 434     -14.079  -6.097  17.506  1.00 17.18           C  
ATOM   3461  CZ  PHE A 434     -12.911  -5.765  18.164  1.00 18.87           C  
ATOM   3462  N   ASP A 435     -18.171  -4.071  18.008  1.00 15.73           N  
ATOM   3463  CA  ASP A 435     -19.000  -5.183  18.465  1.00 19.23           C  
ATOM   3464  C   ASP A 435     -18.163  -6.458  18.477  1.00 22.92           C  
ATOM   3465  O   ASP A 435     -17.796  -6.980  17.420  1.00 23.75           O  
ATOM   3466  CB  ASP A 435     -20.222  -5.330  17.563  1.00 22.13           C  
ATOM   3467  CG  ASP A 435     -21.317  -6.174  18.188  1.00 24.11           C  
ATOM   3468  OD1 ASP A 435     -21.000  -7.104  18.959  1.00 27.30           O  
ATOM   3469  OD2 ASP A 435     -22.502  -5.906  17.901  1.00 29.81           O1-
ATOM   3470  N   ILE A 436     -17.872  -6.965  19.677  1.00 24.37           N  
ATOM   3471  CA  ILE A 436     -17.047  -8.163  19.804  1.00 28.04           C  
ATOM   3472  C   ILE A 436     -17.781  -9.386  19.267  1.00 34.83           C  
ATOM   3473  O   ILE A 436     -17.203 -10.206  18.543  1.00 25.12           O  
ATOM   3474  CB  ILE A 436     -16.621  -8.361  21.269  1.00 31.74           C  
ATOM   3475  CG1 ILE A 436     -15.731  -7.207  21.724  1.00 28.75           C  
ATOM   3476  CG2 ILE A 436     -15.898  -9.688  21.440  1.00 43.12           C  
ATOM   3477  CD1 ILE A 436     -14.442  -7.111  20.956  1.00 23.90           C  
ATOM   3478  N   GLU A 437     -19.063  -9.531  19.615  1.00 36.71           N  
ATOM   3479  CA  GLU A 437     -19.820 -10.705  19.190  1.00 31.82           C  
ATOM   3480  C   GLU A 437     -19.952 -10.758  17.673  1.00 32.66           C  
ATOM   3481  O   GLU A 437     -19.752 -11.811  17.058  1.00 39.65           O  
ATOM   3482  CB  GLU A 437     -21.197 -10.712  19.853  1.00 44.88           C  
ATOM   3483  CG  GLU A 437     -21.303 -11.655  21.037  1.00 50.16           C  
ATOM   3484  CD  GLU A 437     -22.737 -11.878  21.471  1.00 61.08           C  
ATOM   3485  OE1 GLU A 437     -23.231 -11.105  22.319  1.00 56.09           O  
ATOM   3486  OE2 GLU A 437     -23.371 -12.822  20.953  1.00 70.71           O1-
ATOM   3487  N   ARG A 438     -20.292  -9.625  17.051  1.00 33.41           N  
ATOM   3488  CA  ARG A 438     -20.386  -9.588  15.596  1.00 27.67           C  
ATOM   3489  C   ARG A 438     -19.043  -9.887  14.947  1.00 29.98           C  
ATOM   3490  O   ARG A 438     -18.993 -10.431  13.838  1.00 41.01           O  
ATOM   3491  CB  ARG A 438     -20.904  -8.224  15.138  1.00 22.70           C  
ATOM   3492  CG  ARG A 438     -21.580  -8.234  13.778  1.00 28.78           C  
ATOM   3493  CD  ARG A 438     -23.076  -8.467  13.917  1.00 46.33           C  
ATOM   3494  NE  ARG A 438     -23.750  -7.312  14.498  1.00 49.88           N  
ATOM   3495  CZ  ARG A 438     -24.307  -6.336  13.792  1.00 52.08           C  
ATOM   3496  NH1 ARG A 438     -24.309  -6.355  12.468  1.00 39.75           N1+
ATOM   3497  NH2 ARG A 438     -24.872  -5.315  14.429  1.00 48.04           N  
ATOM   3498  N   TYR A 439     -17.947  -9.553  15.628  1.00 26.44           N  
ATOM   3499  CA  TYR A 439     -16.614  -9.741  15.066  1.00 25.06           C  
ATOM   3500  C   TYR A 439     -16.199 -11.208  15.062  1.00 34.16           C  
ATOM   3501  O   TYR A 439     -15.536 -11.663  14.124  1.00 33.24           O  
ATOM   3502  CB  TYR A 439     -15.606  -8.903  15.853  1.00 21.48           C  
ATOM   3503  CG  TYR A 439     -14.242  -8.799  15.214  1.00 24.06           C  
ATOM   3504  CD1 TYR A 439     -14.072  -8.129  14.013  1.00 24.15           C  
ATOM   3505  CD2 TYR A 439     -13.122  -9.353  15.825  1.00 24.72           C  
ATOM   3506  CE1 TYR A 439     -12.832  -8.020  13.427  1.00 20.11           C  
ATOM   3507  CE2 TYR A 439     -11.873  -9.251  15.244  1.00 25.54           C  
ATOM   3508  CZ  TYR A 439     -11.736  -8.582  14.043  1.00 23.72           C  
ATOM   3509  OH  TYR A 439     -10.501  -8.467  13.451  1.00 27.70           O  
ATOM   3510  N   GLN A 440     -16.570 -11.960  16.101  1.00 31.83           N  
ATOM   3511  CA  GLN A 440     -16.164 -13.357  16.198  1.00 30.33           C  
ATOM   3512  C   GLN A 440     -17.033 -14.290  15.364  1.00 37.98           C  
ATOM   3513  O   GLN A 440     -16.579 -15.383  15.009  1.00 52.44           O  
ATOM   3514  CB  GLN A 440     -16.172 -13.809  17.663  1.00 39.58           C  
ATOM   3515  CG  GLN A 440     -17.478 -13.553  18.408  1.00 42.62           C  
ATOM   3516  CD  GLN A 440     -18.533 -14.616  18.149  1.00 50.35           C  
ATOM   3517  NE2 GLN A 440     -19.797 -14.252  18.335  1.00 46.71           N  
ATOM   3518  OE1 GLN A 440     -18.215 -15.748  17.784  1.00 57.75           O  
ATOM   3519  N   GLU A 441     -18.263 -13.891  15.044  1.00 38.49           N  
ATOM   3520  CA  GLU A 441     -19.168 -14.736  14.278  1.00 37.66           C  
ATOM   3521  C   GLU A 441     -19.195 -14.403  12.793  1.00 40.49           C  
ATOM   3522  O   GLU A 441     -19.520 -15.279  11.984  1.00 49.07           O  
ATOM   3523  CB  GLU A 441     -20.592 -14.630  14.840  1.00 34.99           C  
ATOM   3524  CG  GLU A 441     -21.239 -13.267  14.643  1.00 44.11           C  
ATOM   3525  CD  GLU A 441     -22.412 -13.031  15.578  1.00 58.19           C  
ATOM   3526  OE1 GLU A 441     -22.970 -11.913  15.563  1.00 53.11           O  
ATOM   3527  OE2 GLU A 441     -22.778 -13.964  16.323  1.00 61.51           O1-
ATOM   3528  N   ASN A 442     -18.854 -13.172  12.418  1.00 40.05           N  
ATOM   3529  CA  ASN A 442     -18.962 -12.717  11.039  1.00 39.14           C  
ATOM   3530  C   ASN A 442     -17.677 -12.128  10.480  1.00 30.86           C  
ATOM   3531  O   ASN A 442     -17.549 -12.033   9.254  1.00 28.04           O  
ATOM   3532  CB  ASN A 442     -20.077 -11.665  10.915  1.00 37.95           C  
ATOM   3533  CG  ASN A 442     -20.718 -11.639   9.540  1.00 45.34           C  
ATOM   3534  ND2 ASN A 442     -21.897 -11.031   9.451  1.00 38.51           N  
ATOM   3535  OD1 ASN A 442     -20.163 -12.153   8.569  1.00 51.62           O  
ATOM   3536  N   GLY A 443     -16.723 -11.740  11.323  1.00 24.41           N  
ATOM   3537  CA  GLY A 443     -15.590 -10.966  10.868  1.00 24.03           C  
ATOM   3538  C   GLY A 443     -15.900  -9.517  10.573  1.00 23.39           C  
ATOM   3539  O   GLY A 443     -14.999  -8.781  10.156  1.00 23.14           O  
ATOM   3540  N   GLU A 444     -17.142  -9.085  10.781  1.00 25.75           N  
ATOM   3541  CA  GLU A 444     -17.531  -7.714  10.494  1.00 26.49           C  
ATOM   3542  C   GLU A 444     -17.091  -6.784  11.613  1.00 23.51           C  
ATOM   3543  O   GLU A 444     -17.171  -7.125  12.797  1.00 19.89           O  
ATOM   3544  CB  GLU A 444     -19.045  -7.615  10.300  1.00 33.32           C  
ATOM   3545  CG  GLU A 444     -19.529  -8.319   9.055  1.00 30.16           C  
ATOM   3546  CD  GLU A 444     -18.690  -7.964   7.845  1.00 41.17           C  
ATOM   3547  OE1 GLU A 444     -18.708  -6.785   7.432  1.00 36.87           O  
ATOM   3548  OE2 GLU A 444     -17.996  -8.862   7.321  1.00 42.96           O1-
ATOM   3549  N   LEU A 445     -16.626  -5.601  11.226  1.00 21.94           N  
ATOM   3550  CA  LEU A 445     -16.179  -4.582  12.168  1.00 17.71           C  
ATOM   3551  C   LEU A 445     -17.288  -3.540  12.267  1.00 23.27           C  
ATOM   3552  O   LEU A 445     -17.343  -2.585  11.491  1.00 26.91           O  
ATOM   3553  CB  LEU A 445     -14.858  -3.970  11.719  1.00 19.90           C  
ATOM   3554  CG  LEU A 445     -13.963  -3.473  12.853  1.00 24.52           C  
ATOM   3555  CD1 LEU A 445     -13.516  -4.653  13.695  1.00 22.58           C  
ATOM   3556  CD2 LEU A 445     -12.766  -2.721  12.305  1.00 26.21           C  
ATOM   3557  N   VAL A 446     -18.187  -3.740  13.225  1.00 21.09           N  
ATOM   3558  CA  VAL A 446     -19.276  -2.810  13.501  1.00 17.04           C  
ATOM   3559  C   VAL A 446     -18.920  -2.032  14.759  1.00 14.09           C  
ATOM   3560  O   VAL A 446     -18.734  -2.622  15.830  1.00 12.67           O  
ATOM   3561  CB  VAL A 446     -20.614  -3.547  13.667  1.00 28.63           C  
ATOM   3562  CG1 VAL A 446     -21.708  -2.571  14.080  1.00 16.84           C  
ATOM   3563  CG2 VAL A 446     -20.989  -4.266  12.380  1.00 23.81           C  
ATOM   3564  N   PHE A 447     -18.818  -0.713  14.633  1.00 13.69           N  
ATOM   3565  CA  PHE A 447     -18.462   0.122  15.767  1.00 14.96           C  
ATOM   3566  C   PHE A 447     -19.669   0.348  16.668  1.00 15.68           C  
ATOM   3567  O   PHE A 447     -20.820   0.357  16.218  1.00 16.41           O  
ATOM   3568  CB  PHE A 447     -17.890   1.454  15.288  1.00 13.31           C  
ATOM   3569  CG  PHE A 447     -16.611   1.315  14.509  1.00 15.94           C  
ATOM   3570  CD1 PHE A 447     -15.424   1.009  15.154  1.00 12.92           C  
ATOM   3571  CD2 PHE A 447     -16.596   1.487  13.135  1.00 17.34           C  
ATOM   3572  CE1 PHE A 447     -14.246   0.879  14.445  1.00 17.47           C  
ATOM   3573  CE2 PHE A 447     -15.421   1.359  12.419  1.00 14.11           C  
ATOM   3574  CZ  PHE A 447     -14.246   1.055  13.074  1.00 16.94           C  
ATOM   3575  N   THR A 448     -19.395   0.522  17.964  1.00 15.31           N  
ATOM   3576  CA  THR A 448     -20.447   0.632  18.968  1.00 14.39           C  
ATOM   3577  C   THR A 448     -20.310   1.894  19.817  1.00 15.58           C  
ATOM   3578  O   THR A 448     -20.951   1.996  20.867  1.00 13.03           O  
ATOM   3579  CB  THR A 448     -20.462  -0.604  19.871  1.00 12.28           C  
ATOM   3580  CG2 THR A 448     -20.831  -1.847  19.070  1.00 11.99           C  
ATOM   3581  OG1 THR A 448     -19.166  -0.785  20.456  1.00 12.82           O  
ATOM   3582  N   GLY A 449     -19.491   2.853  19.390  1.00 13.40           N  
ATOM   3583  CA  GLY A 449     -19.275   4.055  20.157  1.00 15.81           C  
ATOM   3584  C   GLY A 449     -18.437   5.080  19.423  1.00 16.26           C  
ATOM   3585  O   GLY A 449     -17.871   4.812  18.357  1.00 15.22           O  
ATOM   3586  N   PRO A 450     -18.336   6.280  19.989  1.00 16.88           N  
ATOM   3587  CA  PRO A 450     -17.593   7.349  19.319  1.00 13.38           C  
ATOM   3588  C   PRO A 450     -16.094   7.113  19.374  1.00 15.61           C  
ATOM   3589  O   PRO A 450     -15.576   6.430  20.261  1.00 19.72           O  
ATOM   3590  CB  PRO A 450     -17.987   8.599  20.112  1.00 14.92           C  
ATOM   3591  CG  PRO A 450     -18.293   8.084  21.476  1.00 11.63           C  
ATOM   3592  CD  PRO A 450     -18.908   6.721  21.274  1.00 13.74           C  
ATOM   3593  N   ALA A 451     -15.399   7.685  18.394  1.00 16.75           N  
ATOM   3594  CA  ALA A 451     -13.946   7.608  18.351  1.00 14.15           C  
ATOM   3595  C   ALA A 451     -13.343   8.574  19.360  1.00 11.94           C  
ATOM   3596  O   ALA A 451     -13.872   9.663  19.595  1.00 15.30           O  
ATOM   3597  CB  ALA A 451     -13.430   7.921  16.947  1.00 14.51           C  
ATOM   3598  N   ALA A 452     -12.230   8.163  19.965  1.00 14.91           N  
ATOM   3599  CA  ALA A 452     -11.559   8.968  20.973  1.00 14.13           C  
ATOM   3600  C   ALA A 452     -10.103   9.162  20.568  1.00 19.24           C  
ATOM   3601  O   ALA A 452      -9.406   8.176  20.271  1.00 19.88           O  
ATOM   3602  CB  ALA A 452     -11.646   8.314  22.358  1.00 10.77           C  
ATOM   3603  N   PRO A 453      -9.605  10.395  20.543  1.00 20.64           N  
ATOM   3604  CA  PRO A 453      -8.194  10.620  20.227  1.00 25.82           C  
ATOM   3605  C   PRO A 453      -7.312  10.134  21.361  1.00 26.87           C  
ATOM   3606  O   PRO A 453      -7.786   9.962  22.494  1.00 28.56           O  
ATOM   3607  CB  PRO A 453      -8.109  12.145  20.070  1.00 20.53           C  
ATOM   3608  CG  PRO A 453      -9.191  12.656  20.956  1.00 23.28           C  
ATOM   3609  CD  PRO A 453     -10.309  11.652  20.855  1.00 16.52           C  
ATOM   3610  N   PRO A 454      -6.030   9.891  21.102  1.00 23.88           N  
ATOM   3611  CA  PRO A 454      -5.120   9.529  22.192  1.00 17.82           C  
ATOM   3612  C   PRO A 454      -4.965  10.680  23.173  1.00 20.91           C  
ATOM   3613  O   PRO A 454      -5.232  11.842  22.861  1.00 24.33           O  
ATOM   3614  CB  PRO A 454      -3.801   9.227  21.474  1.00 18.87           C  
ATOM   3615  CG  PRO A 454      -3.886  10.002  20.197  1.00 18.87           C  
ATOM   3616  CD  PRO A 454      -5.336   9.957  19.803  1.00 18.58           C  
ATOM   3617  N   ALA A 455      -4.530  10.335  24.383  1.00 24.13           N  
ATOM   3618  CA  ALA A 455      -4.247  11.350  25.382  1.00 16.73           C  
ATOM   3619  C   ALA A 455      -3.186  12.314  24.859  1.00 19.47           C  
ATOM   3620  O   ALA A 455      -2.382  11.979  23.985  1.00 20.08           O  
ATOM   3621  CB  ALA A 455      -3.785  10.706  26.687  1.00 16.17           C  
ATOM   3622  N   GLN A 456      -3.198  13.532  25.405  1.00 23.21           N  
ATOM   3623  CA  GLN A 456      -2.328  14.584  24.888  1.00 19.90           C  
ATOM   3624  C   GLN A 456      -0.856  14.200  24.985  1.00 22.53           C  
ATOM   3625  O   GLN A 456      -0.060  14.573  24.114  1.00 20.69           O  
ATOM   3626  CB  GLN A 456      -2.589  15.894  25.632  1.00 26.18           C  
ATOM   3627  CG  GLN A 456      -2.546  17.124  24.743  1.00 36.55           C  
ATOM   3628  CD  GLN A 456      -3.680  17.150  23.732  1.00 40.78           C  
ATOM   3629  NE2 GLN A 456      -4.901  16.933  24.209  1.00 44.60           N  
ATOM   3630  OE1 GLN A 456      -3.462  17.368  22.539  1.00 35.27           O  
ATOM   3631  N   ASN A 457      -0.476  13.443  26.014  1.00 20.41           N  
ATOM   3632  CA  ASN A 457       0.910  13.019  26.164  1.00 20.98           C  
ATOM   3633  C   ASN A 457       1.266  11.828  25.282  1.00 17.09           C  
ATOM   3634  O   ASN A 457       2.382  11.309  25.393  1.00 13.66           O  
ATOM   3635  CB  ASN A 457       1.211  12.685  27.629  1.00 20.34           C  
ATOM   3636  CG  ASN A 457       0.598  11.372  28.067  1.00 20.71           C  
ATOM   3637  ND2 ASN A 457       1.300  10.654  28.935  1.00 19.49           N  
ATOM   3638  OD1 ASN A 457      -0.493  11.004  27.630  1.00 27.49           O  
ATOM   3639  N   GLU A 458       0.350  11.376  24.423  1.00 16.01           N  
ATOM   3640  CA  GLU A 458       0.647  10.348  23.432  1.00 15.70           C  
ATOM   3641  C   GLU A 458       0.374  10.838  22.014  1.00 14.39           C  
ATOM   3642  O   GLU A 458       0.180  10.026  21.104  1.00 14.88           O  
ATOM   3643  CB  GLU A 458      -0.145   9.071  23.726  1.00 13.54           C  
ATOM   3644  CG  GLU A 458       0.272   8.384  25.021  1.00 16.31           C  
ATOM   3645  CD  GLU A 458      -0.271   6.973  25.151  1.00 13.27           C  
ATOM   3646  OE1 GLU A 458      -0.832   6.450  24.165  1.00 14.88           O  
ATOM   3647  OE2 GLU A 458      -0.132   6.386  26.244  1.00 15.14           O1-
ATOM   3648  N   LYS A 459       0.359  12.156  21.813  1.00 14.51           N  
ATOM   3649  CA  LYS A 459       0.169  12.749  20.496  1.00 18.27           C  
ATOM   3650  C   LYS A 459       1.451  12.796  19.674  1.00 19.86           C  
ATOM   3651  O   LYS A 459       1.396  13.159  18.494  1.00 23.41           O  
ATOM   3652  CB  LYS A 459      -0.393  14.167  20.637  1.00 23.43           C  
ATOM   3653  CG  LYS A 459      -1.885  14.244  20.927  1.00 18.32           C  
ATOM   3654  CD  LYS A 459      -2.696  14.262  19.640  1.00 37.41           C  
ATOM   3655  CE  LYS A 459      -4.161  14.592  19.901  1.00 49.30           C  
ATOM   3656  NZ  LYS A 459      -4.541  15.939  19.382  1.00 48.50           N1+
ATOM   3657  N   GLY A 460       2.594  12.444  20.257  1.00 14.03           N  
ATOM   3658  CA  GLY A 460       3.868  12.535  19.578  1.00 13.86           C  
ATOM   3659  C   GLY A 460       4.255  11.250  18.872  1.00 12.97           C  
ATOM   3660  O   GLY A 460       3.480  10.298  18.761  1.00 12.89           O  
ATOM   3661  N   LEU A 461       5.493  11.235  18.384  1.00 12.58           N  
ATOM   3662  CA  LEU A 461       6.014  10.078  17.670  1.00 10.31           C  
ATOM   3663  C   LEU A 461       6.194   8.903  18.623  1.00 10.40           C  
ATOM   3664  O   LEU A 461       6.829   9.031  19.675  1.00  9.73           O  
ATOM   3665  CB  LEU A 461       7.344  10.429  17.006  1.00 11.65           C  
ATOM   3666  CG  LEU A 461       7.316  11.560  15.977  1.00 13.94           C  
ATOM   3667  CD1 LEU A 461       8.728  11.973  15.594  1.00 19.67           C  
ATOM   3668  CD2 LEU A 461       6.531  11.134  14.748  1.00 17.70           C  
ATOM   3669  N   LYS A 462       5.634   7.753  18.254  1.00 11.30           N  
ATOM   3670  CA  LYS A 462       5.713   6.555  19.076  1.00 10.28           C  
ATOM   3671  C   LYS A 462       5.927   5.339  18.188  1.00 10.49           C  
ATOM   3672  O   LYS A 462       5.554   5.336  17.011  1.00 12.38           O  
ATOM   3673  CB  LYS A 462       4.447   6.375  19.928  1.00 10.80           C  
ATOM   3674  CG  LYS A 462       4.241   7.469  20.971  1.00 14.18           C  
ATOM   3675  CD  LYS A 462       2.976   7.256  21.784  1.00 11.91           C  
ATOM   3676  CE  LYS A 462       2.999   5.919  22.500  1.00 12.80           C  
ATOM   3677  NZ  LYS A 462       4.244   5.729  23.293  1.00 13.39           N1+
ATOM   3678  N   ASP A 463       6.548   4.307  18.760  1.00  9.25           N  
ATOM   3679  CA  ASP A 463       6.705   3.027  18.083  1.00 12.16           C  
ATOM   3680  C   ASP A 463       5.984   1.892  18.798  1.00 12.70           C  
ATOM   3681  O   ASP A 463       5.991   0.761  18.299  1.00 11.58           O  
ATOM   3682  CB  ASP A 463       8.194   2.675  17.917  1.00  9.70           C  
ATOM   3683  CG  ASP A 463       8.950   2.656  19.236  1.00 12.54           C  
ATOM   3684  OD1 ASP A 463       8.590   1.858  20.129  1.00 12.54           O  
ATOM   3685  OD2 ASP A 463       9.921   3.429  19.373  1.00 13.83           O1-
ATOM   3686  N   THR A 464       5.366   2.160  19.947  1.00 11.46           N  
ATOM   3687  CA  THR A 464       4.606   1.166  20.691  1.00  8.35           C  
ATOM   3688  C   THR A 464       3.337   1.826  21.204  1.00 10.15           C  
ATOM   3689  O   THR A 464       3.401   2.884  21.836  1.00 12.21           O  
ATOM   3690  CB  THR A 464       5.422   0.597  21.857  1.00 11.31           C  
ATOM   3691  CG2 THR A 464       4.675  -0.549  22.523  1.00  7.96           C  
ATOM   3692  OG1 THR A 464       6.684   0.121  21.370  1.00 15.91           O  
ATOM   3693  N   VAL A 465       2.188   1.208  20.935  1.00 10.16           N  
ATOM   3694  CA  VAL A 465       0.892   1.790  21.259  1.00  9.78           C  
ATOM   3695  C   VAL A 465       0.067   0.785  22.053  1.00 10.91           C  
ATOM   3696  O   VAL A 465       0.028  -0.406  21.723  1.00 10.24           O  
ATOM   3697  CB  VAL A 465       0.139   2.237  19.986  1.00  8.57           C  
ATOM   3698  CG1 VAL A 465       0.082   1.107  18.968  1.00  9.54           C  
ATOM   3699  CG2 VAL A 465      -1.263   2.726  20.329  1.00  8.51           C  
ATOM   3700  N   LYS A 466      -0.584   1.268  23.109  1.00 11.90           N  
ATOM   3701  CA  LYS A 466      -1.519   0.461  23.886  1.00 10.87           C  
ATOM   3702  C   LYS A 466      -2.834   0.366  23.124  1.00 12.96           C  
ATOM   3703  O   LYS A 466      -3.525   1.373  22.938  1.00 15.57           O  
ATOM   3704  CB  LYS A 466      -1.731   1.071  25.269  1.00  9.61           C  
ATOM   3705  CG  LYS A 466      -0.489   1.091  26.140  1.00  9.10           C  
ATOM   3706  CD  LYS A 466      -0.772   1.703  27.502  1.00 11.69           C  
ATOM   3707  CE  LYS A 466      -0.999   3.203  27.402  1.00 12.39           C  
ATOM   3708  NZ  LYS A 466       0.237   3.929  26.997  1.00 11.63           N1+
ATOM   3709  N   VAL A 467      -3.183  -0.838  22.680  1.00 12.82           N  
ATOM   3710  CA  VAL A 467      -4.430  -1.083  21.961  1.00 11.97           C  
ATOM   3711  C   VAL A 467      -5.464  -1.564  22.977  1.00 11.58           C  
ATOM   3712  O   VAL A 467      -5.326  -2.682  23.501  1.00 11.12           O  
ATOM   3713  CB  VAL A 467      -4.239  -2.101  20.830  1.00 11.38           C  
ATOM   3714  CG1 VAL A 467      -5.535  -2.282  20.061  1.00  9.94           C  
ATOM   3715  CG2 VAL A 467      -3.127  -1.648  19.899  1.00 12.15           C  
ATOM   3716  N   PRO A 468      -6.493  -0.778  23.280  1.00 11.41           N  
ATOM   3717  CA  PRO A 468      -7.432  -1.144  24.348  1.00 14.75           C  
ATOM   3718  C   PRO A 468      -8.232  -2.382  23.984  1.00 14.17           C  
ATOM   3719  O   PRO A 468      -8.398  -2.702  22.796  1.00 13.53           O  
ATOM   3720  CB  PRO A 468      -8.341   0.091  24.459  1.00 16.43           C  
ATOM   3721  CG  PRO A 468      -7.580   1.199  23.799  1.00 11.11           C  
ATOM   3722  CD  PRO A 468      -6.793   0.544  22.710  1.00 13.41           C  
ATOM   3723  N   PRO A 469      -8.745  -3.106  24.977  1.00 15.17           N  
ATOM   3724  CA  PRO A 469      -9.554  -4.292  24.678  1.00 13.69           C  
ATOM   3725  C   PRO A 469     -10.920  -3.907  24.130  1.00 11.31           C  
ATOM   3726  O   PRO A 469     -11.550  -2.952  24.593  1.00 15.06           O  
ATOM   3727  CB  PRO A 469      -9.672  -4.992  26.037  1.00 17.02           C  
ATOM   3728  CG  PRO A 469      -9.533  -3.891  27.031  1.00 13.17           C  
ATOM   3729  CD  PRO A 469      -8.570  -2.903  26.426  1.00 17.06           C  
ATOM   3730  N   GLY A 470     -11.372  -4.661  23.132  1.00 13.61           N  
ATOM   3731  CA  GLY A 470     -12.643  -4.375  22.503  1.00  9.79           C  
ATOM   3732  C   GLY A 470     -12.675  -3.100  21.697  1.00 14.87           C  
ATOM   3733  O   GLY A 470     -13.760  -2.575  21.429  1.00 15.14           O  
ATOM   3734  N   SER A 471     -11.515  -2.584  21.298  1.00 14.00           N  
ATOM   3735  CA  SER A 471     -11.429  -1.344  20.544  1.00 12.92           C  
ATOM   3736  C   SER A 471     -10.483  -1.522  19.365  1.00 15.86           C  
ATOM   3737  O   SER A 471      -9.666  -2.446  19.328  1.00 12.50           O  
ATOM   3738  CB  SER A 471     -10.947  -0.181  21.423  1.00 11.38           C  
ATOM   3739  OG  SER A 471     -11.762  -0.038  22.571  1.00 23.35           O  
ATOM   3740  N   VAL A 472     -10.608  -0.617  18.398  1.00 13.96           N  
ATOM   3741  CA  VAL A 472      -9.726  -0.558  17.239  1.00  8.79           C  
ATOM   3742  C   VAL A 472      -8.830   0.662  17.390  1.00 12.46           C  
ATOM   3743  O   VAL A 472      -9.322   1.778  17.599  1.00 17.30           O  
ATOM   3744  CB  VAL A 472     -10.522  -0.496  15.924  1.00 11.77           C  
ATOM   3745  CG1 VAL A 472      -9.578  -0.400  14.734  1.00 11.90           C  
ATOM   3746  CG2 VAL A 472     -11.427  -1.710  15.795  1.00 16.55           C  
ATOM   3747  N   THR A 473      -7.521   0.452  17.295  1.00 12.24           N  
ATOM   3748  CA  THR A 473      -6.537   1.524  17.385  1.00 11.72           C  
ATOM   3749  C   THR A 473      -5.980   1.798  15.996  1.00 15.22           C  
ATOM   3750  O   THR A 473      -5.446   0.892  15.346  1.00 18.20           O  
ATOM   3751  CB  THR A 473      -5.409   1.163  18.352  1.00 14.90           C  
ATOM   3752  CG2 THR A 473      -4.219   2.094  18.154  1.00 14.64           C  
ATOM   3753  OG1 THR A 473      -5.877   1.275  19.701  1.00 11.21           O  
ATOM   3754  N   ARG A 474      -6.105   3.042  15.546  1.00 16.18           N  
ATOM   3755  CA  ARG A 474      -5.600   3.470  14.250  1.00 13.73           C  
ATOM   3756  C   ARG A 474      -4.279   4.204  14.428  1.00 10.63           C  
ATOM   3757  O   ARG A 474      -4.163   5.084  15.286  1.00 12.95           O  
ATOM   3758  CB  ARG A 474      -6.612   4.369  13.540  1.00 14.72           C  
ATOM   3759  CG  ARG A 474      -7.572   3.624  12.632  1.00 16.89           C  
ATOM   3760  CD  ARG A 474      -8.953   4.251  12.655  1.00 19.41           C  
ATOM   3761  NE  ARG A 474      -8.905   5.703  12.544  1.00 24.38           N  
ATOM   3762  CZ  ARG A 474      -8.894   6.368  11.397  1.00 27.16           C  
ATOM   3763  NH1 ARG A 474      -8.904   5.738  10.233  1.00 26.63           N1+
ATOM   3764  NH2 ARG A 474      -8.869   7.697  11.417  1.00 29.02           N  
ATOM   3765  N   ILE A 475      -3.288   3.832  13.625  1.00 12.16           N  
ATOM   3766  CA  ILE A 475      -2.004   4.516  13.586  1.00 12.66           C  
ATOM   3767  C   ILE A 475      -1.679   4.824  12.132  1.00 12.22           C  
ATOM   3768  O   ILE A 475      -2.052   4.075  11.223  1.00 14.69           O  
ATOM   3769  CB  ILE A 475      -0.871   3.684  14.233  1.00 10.28           C  
ATOM   3770  CG1 ILE A 475      -0.624   2.397  13.443  1.00 11.46           C  
ATOM   3771  CG2 ILE A 475      -1.198   3.361  15.682  1.00  6.88           C  
ATOM   3772  CD1 ILE A 475       0.570   1.600  13.924  1.00  9.49           C  
ATOM   3773  N   ILE A 476      -0.991   5.941  11.911  1.00 13.21           N  
ATOM   3774  CA  ILE A 476      -0.504   6.313  10.588  1.00 10.87           C  
ATOM   3775  C   ILE A 476       1.015   6.203  10.597  1.00 12.51           C  
ATOM   3776  O   ILE A 476       1.675   6.622  11.556  1.00 10.64           O  
ATOM   3777  CB  ILE A 476      -0.972   7.723  10.168  1.00 13.74           C  
ATOM   3778  CG1 ILE A 476      -0.770   7.923   8.666  1.00 16.40           C  
ATOM   3779  CG2 ILE A 476      -0.254   8.822  10.950  1.00 15.43           C  
ATOM   3780  CD1 ILE A 476      -1.006   9.347   8.207  1.00 23.85           C  
ATOM   3781  N   ALA A 477       1.567   5.608   9.542  1.00 12.12           N  
ATOM   3782  CA  ALA A 477       2.991   5.313   9.494  1.00 10.79           C  
ATOM   3783  C   ALA A 477       3.515   5.500   8.079  1.00 14.73           C  
ATOM   3784  O   ALA A 477       2.846   5.140   7.107  1.00 14.21           O  
ATOM   3785  CB  ALA A 477       3.279   3.884   9.969  1.00  8.26           C  
ATOM   3786  N   THR A 478       4.715   6.065   7.975  1.00 11.73           N  
ATOM   3787  CA  THR A 478       5.419   6.220   6.707  1.00 12.38           C  
ATOM   3788  C   THR A 478       6.642   5.312   6.745  1.00 14.83           C  
ATOM   3789  O   THR A 478       7.575   5.551   7.519  1.00 16.98           O  
ATOM   3790  CB  THR A 478       5.819   7.674   6.469  1.00 14.57           C  
ATOM   3791  CG2 THR A 478       6.430   7.833   5.085  1.00 14.19           C  
ATOM   3792  OG1 THR A 478       4.661   8.511   6.571  1.00 15.26           O  
ATOM   3793  N   PHE A 479       6.635   4.276   5.913  1.00 17.54           N  
ATOM   3794  CA  PHE A 479       7.680   3.254   5.947  1.00 14.31           C  
ATOM   3795  C   PHE A 479       8.876   3.749   5.146  1.00 14.28           C  
ATOM   3796  O   PHE A 479       8.915   3.638   3.918  1.00 19.31           O  
ATOM   3797  CB  PHE A 479       7.136   1.930   5.427  1.00 11.59           C  
ATOM   3798  CG  PHE A 479       6.071   1.347   6.306  1.00 12.52           C  
ATOM   3799  CD1 PHE A 479       4.744   1.700   6.134  1.00 12.89           C  
ATOM   3800  CD2 PHE A 479       6.402   0.477   7.331  1.00 15.86           C  
ATOM   3801  CE1 PHE A 479       3.764   1.177   6.955  1.00 16.18           C  
ATOM   3802  CE2 PHE A 479       5.426  -0.049   8.153  1.00 12.16           C  
ATOM   3803  CZ  PHE A 479       4.106   0.301   7.965  1.00 10.83           C  
ATOM   3804  N   ALA A 480       9.858   4.293   5.857  1.00 15.37           N  
ATOM   3805  CA  ALA A 480      11.013   4.944   5.259  1.00 17.68           C  
ATOM   3806  C   ALA A 480      12.114   5.006   6.310  1.00 18.41           C  
ATOM   3807  O   ALA A 480      11.835   4.872   7.508  1.00 13.28           O  
ATOM   3808  CB  ALA A 480      10.655   6.352   4.755  1.00 11.88           C  
ATOM   3809  N   PRO A 481      13.378   5.204   5.898  1.00 20.67           N  
ATOM   3810  CA  PRO A 481      13.895   5.343   4.533  1.00 15.10           C  
ATOM   3811  C   PRO A 481      14.566   4.071   4.030  1.00 15.66           C  
ATOM   3812  O   PRO A 481      15.116   4.050   2.932  1.00 15.56           O  
ATOM   3813  CB  PRO A 481      14.894   6.490   4.686  1.00  9.05           C  
ATOM   3814  CG  PRO A 481      15.511   6.212   6.040  1.00 18.42           C  
ATOM   3815  CD  PRO A 481      14.413   5.570   6.883  1.00 17.96           C  
ATOM   3816  N   TYR A 482      14.542   2.999   4.812  1.00 12.53           N  
ATOM   3817  CA  TYR A 482      15.187   1.747   4.445  1.00 17.48           C  
ATOM   3818  C   TYR A 482      14.139   0.723   4.035  1.00 19.13           C  
ATOM   3819  O   TYR A 482      13.035   0.691   4.586  1.00 20.99           O  
ATOM   3820  CB  TYR A 482      16.024   1.193   5.602  1.00 17.16           C  
ATOM   3821  CG  TYR A 482      16.951   2.207   6.229  1.00 20.46           C  
ATOM   3822  CD1 TYR A 482      17.966   2.801   5.490  1.00 17.61           C  
ATOM   3823  CD2 TYR A 482      16.816   2.565   7.565  1.00 18.24           C  
ATOM   3824  CE1 TYR A 482      18.816   3.729   6.062  1.00 15.65           C  
ATOM   3825  CE2 TYR A 482      17.661   3.492   8.145  1.00 19.45           C  
ATOM   3826  CZ  TYR A 482      18.658   4.070   7.389  1.00 17.13           C  
ATOM   3827  OH  TYR A 482      19.501   4.993   7.965  1.00 20.38           O  
ATOM   3828  N   SER A 483      14.492  -0.108   3.062  1.00 17.19           N  
ATOM   3829  CA  SER A 483      13.663  -1.219   2.629  1.00 22.38           C  
ATOM   3830  C   SER A 483      14.299  -2.532   3.066  1.00 19.96           C  
ATOM   3831  O   SER A 483      15.503  -2.608   3.326  1.00 19.29           O  
ATOM   3832  CB  SER A 483      13.475  -1.203   1.107  1.00 19.85           C  
ATOM   3833  OG  SER A 483      14.721  -1.310   0.442  1.00 20.05           O  
ATOM   3834  N   GLY A 484      13.472  -3.571   3.154  1.00 17.22           N  
ATOM   3835  CA  GLY A 484      13.964  -4.878   3.522  1.00 14.20           C  
ATOM   3836  C   GLY A 484      13.069  -5.529   4.551  1.00 16.98           C  
ATOM   3837  O   GLY A 484      11.885  -5.196   4.677  1.00 21.92           O  
ATOM   3838  N   ARG A 485      13.653  -6.457   5.301  1.00 16.11           N  
ATOM   3839  CA  ARG A 485      12.910  -7.333   6.197  1.00 18.96           C  
ATOM   3840  C   ARG A 485      12.969  -6.800   7.624  1.00 18.41           C  
ATOM   3841  O   ARG A 485      14.049  -6.717   8.218  1.00 21.33           O  
ATOM   3842  CB  ARG A 485      13.465  -8.756   6.129  1.00 18.96           C  
ATOM   3843  CG  ARG A 485      12.807  -9.728   7.087  1.00 20.83           C  
ATOM   3844  CD  ARG A 485      11.312  -9.849   6.834  1.00 18.64           C  
ATOM   3845  NE  ARG A 485      11.022 -10.469   5.547  1.00 28.66           N  
ATOM   3846  CZ  ARG A 485      10.962 -11.779   5.345  1.00 34.75           C  
ATOM   3847  NH1 ARG A 485      11.178 -12.640   6.326  1.00 23.88           N1+
ATOM   3848  NH2 ARG A 485      10.679 -12.236   4.128  1.00 31.16           N  
ATOM   3849  N   TYR A 486      11.806  -6.441   8.165  1.00 16.52           N  
ATOM   3850  CA  TYR A 486      11.665  -6.090   9.573  1.00 15.11           C  
ATOM   3851  C   TYR A 486      10.585  -6.963  10.197  1.00 13.70           C  
ATOM   3852  O   TYR A 486      10.119  -7.920   9.570  1.00 15.58           O  
ATOM   3853  CB  TYR A 486      11.312  -4.611   9.740  1.00 12.29           C  
ATOM   3854  CG  TYR A 486      12.373  -3.653   9.258  1.00 16.16           C  
ATOM   3855  CD1 TYR A 486      12.424  -3.254   7.929  1.00 19.42           C  
ATOM   3856  CD2 TYR A 486      13.317  -3.134  10.134  1.00 19.11           C  
ATOM   3857  CE1 TYR A 486      13.392  -2.372   7.483  1.00 19.08           C  
ATOM   3858  CE2 TYR A 486      14.289  -2.250   9.699  1.00 19.31           C  
ATOM   3859  CZ  TYR A 486      14.321  -1.874   8.372  1.00 16.34           C  
ATOM   3860  OH  TYR A 486      15.285  -0.997   7.934  1.00 18.68           O  
ATOM   3861  N   VAL A 487      10.173  -6.645  11.425  1.00 14.77           N  
ATOM   3862  CA  VAL A 487       9.088  -7.354  12.091  1.00 15.32           C  
ATOM   3863  C   VAL A 487       8.225  -6.353  12.847  1.00 14.50           C  
ATOM   3864  O   VAL A 487       8.642  -5.235  13.151  1.00 14.18           O  
ATOM   3865  CB  VAL A 487       9.585  -8.447  13.068  1.00 10.10           C  
ATOM   3866  CG1 VAL A 487      10.319  -9.550  12.325  1.00 14.08           C  
ATOM   3867  CG2 VAL A 487      10.469  -7.842  14.137  1.00  7.28           C  
ATOM   3868  N   TRP A 488       7.000  -6.779  13.141  1.00 14.32           N  
ATOM   3869  CA  TRP A 488       6.112  -6.072  14.050  1.00 10.98           C  
ATOM   3870  C   TRP A 488       5.451  -7.109  14.944  1.00 14.27           C  
ATOM   3871  O   TRP A 488       5.232  -8.252  14.529  1.00 15.78           O  
ATOM   3872  CB  TRP A 488       5.060  -5.249  13.299  1.00 11.23           C  
ATOM   3873  CG  TRP A 488       3.989  -6.082  12.676  1.00 13.23           C  
ATOM   3874  CD1 TRP A 488       4.103  -6.870  11.569  1.00 15.23           C  
ATOM   3875  CD2 TRP A 488       2.637  -6.214  13.126  1.00 12.10           C  
ATOM   3876  CE2 TRP A 488       1.988  -7.099  12.244  1.00 11.18           C  
ATOM   3877  CE3 TRP A 488       1.912  -5.669  14.191  1.00 12.34           C  
ATOM   3878  NE1 TRP A 488       2.905  -7.486  11.302  1.00 13.57           N  
ATOM   3879  CZ2 TRP A 488       0.650  -7.452  12.391  1.00 10.51           C  
ATOM   3880  CZ3 TRP A 488       0.583  -6.022  14.336  1.00 12.96           C  
ATOM   3881  CH2 TRP A 488      -0.036  -6.903  13.439  1.00 12.30           C  
ATOM   3882  N   HIS A 489       5.142  -6.714  16.175  1.00 12.72           N  
ATOM   3883  CA  HIS A 489       4.669  -7.680  17.157  1.00 12.95           C  
ATOM   3884  C   HIS A 489       4.119  -6.944  18.368  1.00 11.90           C  
ATOM   3885  O   HIS A 489       4.266  -5.727  18.505  1.00 11.04           O  
ATOM   3886  CB  HIS A 489       5.793  -8.625  17.585  1.00 14.16           C  
ATOM   3887  CG  HIS A 489       6.981  -7.921  18.160  1.00 13.94           C  
ATOM   3888  CD2 HIS A 489       8.096  -7.429  17.570  1.00 12.40           C  
ATOM   3889  ND1 HIS A 489       7.100  -7.635  19.503  1.00 10.91           N  
ATOM   3890  CE1 HIS A 489       8.242  -7.007  19.716  1.00 12.16           C  
ATOM   3891  NE2 HIS A 489       8.865  -6.869  18.559  1.00 13.88           N  
ATOM   3892  N   CYS A 490       3.478  -7.711  19.247  1.00 11.05           N  
ATOM   3893  CA  CYS A 490       3.150  -7.235  20.580  1.00 15.37           C  
ATOM   3894  C   CYS A 490       4.379  -7.346  21.472  1.00 15.32           C  
ATOM   3895  O   CYS A 490       5.114  -8.335  21.416  1.00 14.79           O  
ATOM   3896  CB  CYS A 490       1.995  -8.047  21.166  1.00 11.76           C  
ATOM   3897  SG  CYS A 490       1.669  -7.721  22.909  1.00 19.57           S  
ATOM   3898  N   HIS A 491       4.603  -6.325  22.295  1.00 14.61           N  
ATOM   3899  CA  HIS A 491       5.811  -6.271  23.104  1.00 13.80           C  
ATOM   3900  C   HIS A 491       5.644  -6.918  24.473  1.00 14.79           C  
ATOM   3901  O   HIS A 491       6.523  -6.761  25.329  1.00 13.77           O  
ATOM   3902  CB  HIS A 491       6.286  -4.827  23.262  1.00 11.66           C  
ATOM   3903  CG  HIS A 491       7.776  -4.692  23.291  1.00 13.97           C  
ATOM   3904  CD2 HIS A 491       8.652  -4.261  22.353  1.00 11.95           C  
ATOM   3905  ND1 HIS A 491       8.535  -5.044  24.388  1.00 15.55           N  
ATOM   3906  CE1 HIS A 491       9.811  -4.827  24.126  1.00 11.50           C  
ATOM   3907  NE2 HIS A 491       9.908  -4.349  22.899  1.00 13.06           N  
ATOM   3908  N   ILE A 492       4.545  -7.629  24.707  1.00 14.15           N  
ATOM   3909  CA  ILE A 492       4.469  -8.555  25.830  1.00 16.06           C  
ATOM   3910  C   ILE A 492       5.225  -9.810  25.408  1.00 16.70           C  
ATOM   3911  O   ILE A 492       4.747 -10.580  24.573  1.00 18.85           O  
ATOM   3912  CB  ILE A 492       3.022  -8.877  26.215  1.00 16.77           C  
ATOM   3913  CG1 ILE A 492       2.302  -7.616  26.689  1.00 15.41           C  
ATOM   3914  CG2 ILE A 492       2.988  -9.943  27.302  1.00 13.23           C  
ATOM   3915  CD1 ILE A 492       0.847  -7.843  27.041  1.00 18.01           C  
ATOM   3916  N   LEU A 493       6.418 -10.007  25.974  1.00 15.03           N  
ATOM   3917  CA  LEU A 493       7.323 -11.027  25.455  1.00 17.34           C  
ATOM   3918  C   LEU A 493       6.730 -12.425  25.553  1.00 19.50           C  
ATOM   3919  O   LEU A 493       7.028 -13.284  24.715  1.00 19.70           O  
ATOM   3920  CB  LEU A 493       8.657 -10.956  26.191  1.00 16.42           C  
ATOM   3921  CG  LEU A 493       9.309  -9.573  26.176  1.00 14.02           C  
ATOM   3922  CD1 LEU A 493      10.689  -9.634  26.792  1.00 12.95           C  
ATOM   3923  CD2 LEU A 493       9.367  -9.006  24.764  1.00 10.80           C  
ATOM   3924  N   GLU A 494       5.888 -12.673  26.559  1.00 17.77           N  
ATOM   3925  CA  GLU A 494       5.201 -13.958  26.635  1.00 18.27           C  
ATOM   3926  C   GLU A 494       4.227 -14.139  25.478  1.00 21.98           C  
ATOM   3927  O   GLU A 494       3.947 -15.276  25.079  1.00 24.90           O  
ATOM   3928  CB  GLU A 494       4.477 -14.091  27.976  1.00 20.37           C  
ATOM   3929  CG  GLU A 494       5.387 -14.427  29.154  1.00 20.44           C  
ATOM   3930  CD  GLU A 494       6.319 -13.288  29.532  1.00 27.56           C  
ATOM   3931  OE1 GLU A 494       6.008 -12.122  29.202  1.00 26.10           O  
ATOM   3932  OE2 GLU A 494       7.367 -13.559  30.158  1.00 26.71           O1-
ATOM   3933  N   HIS A 495       3.706 -13.038  24.928  1.00 19.52           N  
ATOM   3934  CA  HIS A 495       2.878 -13.113  23.729  1.00 17.44           C  
ATOM   3935  C   HIS A 495       3.730 -13.184  22.468  1.00 15.72           C  
ATOM   3936  O   HIS A 495       3.421 -13.951  21.549  1.00 16.80           O  
ATOM   3937  CB  HIS A 495       1.944 -11.904  23.648  1.00 21.49           C  
ATOM   3938  CG  HIS A 495       0.927 -11.843  24.743  1.00 19.70           C  
ATOM   3939  CD2 HIS A 495       0.606 -12.729  25.714  1.00 21.77           C  
ATOM   3940  ND1 HIS A 495       0.093 -10.760  24.923  1.00 16.46           N  
ATOM   3941  CE1 HIS A 495      -0.695 -10.980  25.958  1.00 18.77           C  
ATOM   3942  NE2 HIS A 495      -0.405 -12.168  26.457  1.00 22.85           N  
ATOM   3943  N   GLU A 496       4.799 -12.385  22.412  1.00 18.12           N  
ATOM   3944  CA  GLU A 496       5.628 -12.316  21.212  1.00 14.60           C  
ATOM   3945  C   GLU A 496       6.239 -13.669  20.873  1.00 15.43           C  
ATOM   3946  O   GLU A 496       6.239 -14.083  19.709  1.00 21.44           O  
ATOM   3947  CB  GLU A 496       6.724 -11.267  21.400  1.00 15.42           C  
ATOM   3948  CG  GLU A 496       7.832 -11.328  20.363  1.00 14.33           C  
ATOM   3949  CD  GLU A 496       8.963 -10.368  20.667  1.00 18.47           C  
ATOM   3950  OE1 GLU A 496       8.773  -9.471  21.517  1.00 16.38           O  
ATOM   3951  OE2 GLU A 496      10.046 -10.511  20.060  1.00 21.86           O1-
ATOM   3952  N   ASP A 497       6.760 -14.375  21.878  1.00 16.48           N  
ATOM   3953  CA  ASP A 497       7.430 -15.644  21.623  1.00 15.74           C  
ATOM   3954  C   ASP A 497       6.471 -16.740  21.180  1.00 18.35           C  
ATOM   3955  O   ASP A 497       6.919 -17.738  20.608  1.00 24.43           O  
ATOM   3956  CB  ASP A 497       8.189 -16.101  22.870  1.00 17.51           C  
ATOM   3957  CG  ASP A 497       9.486 -15.344  23.070  1.00 18.71           C  
ATOM   3958  OD1 ASP A 497      10.061 -14.872  22.068  1.00 15.87           O  
ATOM   3959  OD2 ASP A 497       9.934 -15.226  24.229  1.00 18.95           O1-
ATOM   3960  N   TYR A 498       5.169 -16.582  21.419  1.00 18.96           N  
ATOM   3961  CA  TYR A 498       4.219 -17.631  21.067  1.00 23.83           C  
ATOM   3962  C   TYR A 498       2.791 -17.103  20.991  1.00 19.25           C  
ATOM   3963  O   TYR A 498       2.036 -17.210  21.963  1.00 17.46           O  
ATOM   3964  CB  TYR A 498       4.308 -18.775  22.081  1.00 16.98           C  
ATOM   3965  CG  TYR A 498       3.561 -20.026  21.689  1.00 19.92           C  
ATOM   3966  CD1 TYR A 498       3.841 -20.681  20.497  1.00 21.94           C  
ATOM   3967  CD2 TYR A 498       2.595 -20.571  22.524  1.00 24.80           C  
ATOM   3968  CE1 TYR A 498       3.167 -21.833  20.138  1.00 22.08           C  
ATOM   3969  CE2 TYR A 498       1.916 -21.724  22.176  1.00 28.90           C  
ATOM   3970  CZ  TYR A 498       2.207 -22.350  20.982  1.00 25.44           C  
ATOM   3971  OH  TYR A 498       1.535 -23.499  20.631  1.00 25.67           O  
ATOM   3972  N   ASP A 499       2.404 -16.531  19.852  1.00 16.70           N  
ATOM   3973  CA  ASP A 499       3.287 -16.333  18.705  1.00 17.65           C  
ATOM   3974  C   ASP A 499       2.933 -15.004  18.045  1.00 17.30           C  
ATOM   3975  O   ASP A 499       2.842 -14.902  16.821  1.00 16.35           O  
ATOM   3976  CB  ASP A 499       3.156 -17.484  17.701  1.00 20.11           C  
ATOM   3977  CG  ASP A 499       4.232 -17.449  16.629  1.00 25.62           C  
ATOM   3978  OD1 ASP A 499       5.243 -16.743  16.823  1.00 30.23           O  
ATOM   3979  OD2 ASP A 499       4.063 -18.116  15.587  1.00 32.29           O1-
ATOM   3980  N   MET A 500       2.732 -13.980  18.872  1.00 14.15           N  
ATOM   3981  CA  MET A 500       2.196 -12.710  18.398  1.00 16.87           C  
ATOM   3982  C   MET A 500       3.265 -11.865  17.713  1.00 18.55           C  
ATOM   3983  O   MET A 500       3.452 -10.695  18.060  1.00 17.86           O  
ATOM   3984  CB  MET A 500       1.571 -11.944  19.566  1.00 14.21           C  
ATOM   3985  CG  MET A 500       0.460 -10.990  19.167  1.00 18.09           C  
ATOM   3986  SD  MET A 500      -0.532 -10.444  20.573  1.00 23.89           S  
ATOM   3987  CE  MET A 500      -2.172 -10.908  20.025  1.00 21.57           C  
ATOM   3988  N   MET A 501       3.964 -12.445  16.737  1.00 14.83           N  
ATOM   3989  CA  MET A 501       4.992 -11.736  15.989  1.00 16.10           C  
ATOM   3990  C   MET A 501       4.874 -12.090  14.515  1.00 15.18           C  
ATOM   3991  O   MET A 501       4.625 -13.247  14.166  1.00 18.52           O  
ATOM   3992  CB  MET A 501       6.400 -12.074  16.502  1.00 15.70           C  
ATOM   3993  CG  MET A 501       7.501 -11.234  15.867  1.00 17.34           C  
ATOM   3994  SD  MET A 501       9.135 -11.555  16.552  1.00 18.71           S  
ATOM   3995  CE  MET A 501       9.436 -13.214  15.952  1.00 17.05           C  
ATOM   3996  N   ARG A 502       5.060 -11.093  13.656  1.00 15.86           N  
ATOM   3997  CA  ARG A 502       4.896 -11.256  12.219  1.00 16.49           C  
ATOM   3998  C   ARG A 502       5.978 -10.484  11.480  1.00 18.42           C  
ATOM   3999  O   ARG A 502       6.452  -9.450  11.968  1.00 13.87           O  
ATOM   4000  CB  ARG A 502       3.509 -10.776  11.763  1.00 12.41           C  
ATOM   4001  CG  ARG A 502       2.379 -11.720  12.143  1.00 18.90           C  
ATOM   4002  CD  ARG A 502       2.416 -12.967  11.281  1.00 14.12           C  
ATOM   4003  NE  ARG A 502       2.157 -12.645   9.883  1.00 11.62           N  
ATOM   4004  CZ  ARG A 502       2.493 -13.416   8.859  1.00 16.77           C  
ATOM   4005  NH1 ARG A 502       3.123 -14.566   9.037  1.00 19.38           N1+
ATOM   4006  NH2 ARG A 502       2.193 -13.019   7.625  1.00 15.85           N  
ATOM   4007  N   PRO A 503       6.391 -10.963  10.309  1.00 17.87           N  
ATOM   4008  CA  PRO A 503       7.410 -10.250   9.534  1.00 14.97           C  
ATOM   4009  C   PRO A 503       6.845  -9.028   8.828  1.00 11.83           C  
ATOM   4010  O   PRO A 503       5.673  -8.982   8.447  1.00 16.32           O  
ATOM   4011  CB  PRO A 503       7.875 -11.301   8.519  1.00 15.88           C  
ATOM   4012  CG  PRO A 503       6.678 -12.173   8.332  1.00 15.92           C  
ATOM   4013  CD  PRO A 503       6.004 -12.236   9.677  1.00 15.81           C  
ATOM   4014  N   LEU A 504       7.707  -8.028   8.652  1.00 13.23           N  
ATOM   4015  CA  LEU A 504       7.345  -6.769   8.005  1.00 15.75           C  
ATOM   4016  C   LEU A 504       8.340  -6.503   6.885  1.00 18.43           C  
ATOM   4017  O   LEU A 504       9.520  -6.245   7.147  1.00 21.22           O  
ATOM   4018  CB  LEU A 504       7.333  -5.616   9.012  1.00 16.39           C  
ATOM   4019  CG  LEU A 504       6.988  -4.224   8.477  1.00 15.64           C  
ATOM   4020  CD1 LEU A 504       5.605  -4.220   7.850  1.00 13.74           C  
ATOM   4021  CD2 LEU A 504       7.078  -3.180   9.580  1.00 12.22           C  
ATOM   4022  N   GLU A 505       7.871  -6.558   5.641  1.00 19.10           N  
ATOM   4023  CA  GLU A 505       8.725  -6.408   4.466  1.00 18.64           C  
ATOM   4024  C   GLU A 505       8.426  -5.073   3.797  1.00 16.65           C  
ATOM   4025  O   GLU A 505       7.321  -4.863   3.287  1.00 20.40           O  
ATOM   4026  CB  GLU A 505       8.513  -7.565   3.491  1.00 18.05           C  
ATOM   4027  CG  GLU A 505       9.373  -7.492   2.236  1.00 21.47           C  
ATOM   4028  CD  GLU A 505      10.844  -7.734   2.516  1.00 20.61           C  
ATOM   4029  OE1 GLU A 505      11.164  -8.331   3.564  1.00 24.20           O  
ATOM   4030  OE2 GLU A 505      11.684  -7.328   1.686  1.00 23.48           O1-
ATOM   4031  N   VAL A 506       9.407  -4.176   3.798  1.00 18.82           N  
ATOM   4032  CA  VAL A 506       9.312  -2.898   3.101  1.00 19.82           C  
ATOM   4033  C   VAL A 506       9.983  -3.063   1.745  1.00 20.24           C  
ATOM   4034  O   VAL A 506      11.162  -3.428   1.666  1.00 19.86           O  
ATOM   4035  CB  VAL A 506       9.958  -1.764   3.913  1.00 18.22           C  
ATOM   4036  CG1 VAL A 506       9.774  -0.430   3.202  1.00 16.07           C  
ATOM   4037  CG2 VAL A 506       9.366  -1.712   5.315  1.00 13.08           C  
ATOM   4038  N   THR A 507       9.235  -2.801   0.676  1.00 20.79           N  
ATOM   4039  CA  THR A 507       9.670  -3.098  -0.682  1.00 18.24           C  
ATOM   4040  C   THR A 507       9.899  -1.809  -1.461  1.00 20.91           C  
ATOM   4041  O   THR A 507       9.023  -0.939  -1.500  1.00 22.45           O  
ATOM   4042  CB  THR A 507       8.639  -3.966  -1.406  1.00 23.19           C  
ATOM   4043  CG2 THR A 507       9.165  -4.396  -2.765  1.00 17.50           C  
ATOM   4044  OG1 THR A 507       8.351  -5.130  -0.620  1.00 19.75           O  
ATOM   4045  N   ASP A 508      11.071  -1.695  -2.079  1.00 31.63           N  
ATOM   4046  CA  ASP A 508      11.360  -0.585  -2.975  1.00 29.96           C  
ATOM   4047  C   ASP A 508      10.815  -0.887  -4.365  1.00 30.49           C  
ATOM   4048  O   ASP A 508      10.952  -2.004  -4.874  1.00 26.70           O  
ATOM   4049  CB  ASP A 508      12.867  -0.330  -3.042  1.00 39.24           C  
ATOM   4050  CG  ASP A 508      13.221   0.980  -3.736  1.00 41.42           C  
ATOM   4051  OD1 ASP A 508      12.418   1.478  -4.554  1.00 40.78           O  
ATOM   4052  OD2 ASP A 508      14.318   1.512  -3.462  1.00 36.36           O1-
ATOM   4053  N   ILE A 509      10.202   0.120  -4.981  1.00 43.88           N  
ATOM   4054  CA  ILE A 509       9.601  -0.004  -6.305  1.00 39.62           C  
ATOM   4055  C   ILE A 509      10.432   0.808  -7.288  1.00 46.07           C  
ATOM   4056  O   ILE A 509      10.701   1.993  -7.051  1.00 43.05           O  
ATOM   4057  CB  ILE A 509       8.132   0.459  -6.304  1.00 35.21           C  
ATOM   4058  CG1 ILE A 509       7.281  -0.431  -5.389  1.00 32.98           C  
ATOM   4059  CG2 ILE A 509       7.577   0.494  -7.721  1.00 53.24           C  
ATOM   4060  CD1 ILE A 509       7.671  -1.900  -5.418  1.00 31.07           C  
ATOM   4061  N   ARG A 510      10.838   0.175  -8.391  1.00 57.63           N  
ATOM   4062  CA  ARG A 510      11.689   0.854  -9.360  1.00 55.72           C  
ATOM   4063  C   ARG A 510      11.307   0.551 -10.804  1.00 59.15           C  
ATOM   4064  O   ARG A 510      11.266   1.467 -11.634  1.00 64.41           O  
ATOM   4065  CB  ARG A 510      13.158   0.492  -9.120  1.00 53.76           C  
ATOM   4066  CG  ARG A 510      13.435  -0.997  -8.965  1.00 56.35           C  
ATOM   4067  CD  ARG A 510      14.932  -1.278  -9.036  1.00 60.28           C  
ATOM   4068  NE  ARG A 510      15.464  -1.050 -10.375  1.00 62.99           N  
ATOM   4069  CZ  ARG A 510      15.774  -2.012 -11.233  1.00 38.52           C  
ATOM   4070  NH1 ARG A 510      15.653  -3.291 -10.913  1.00 48.35           N1+
ATOM   4071  NH2 ARG A 510      16.217  -1.685 -12.444  1.00 20.95           N  
ATOM   4072  N   HIS A 511      11.023  -0.711 -11.132  1.00 48.72           N  
ATOM   4073  CA  HIS A 511      10.822  -1.081 -12.531  1.00 55.36           C  
ATOM   4074  C   HIS A 511       9.711  -2.114 -12.682  1.00 60.96           C  
ATOM   4075  O   HIS A 511       9.783  -3.007 -13.533  1.00 51.88           O  
ATOM   4076  CB  HIS A 511      12.119  -1.596 -13.155  1.00 52.17           C  
ATOM   4077  CG  HIS A 511      12.204  -1.378 -14.634  1.00 43.87           C  
ATOM   4078  CD2 HIS A 511      12.695  -2.159 -15.625  1.00 42.44           C  
ATOM   4079  ND1 HIS A 511      11.751  -0.227 -15.243  1.00 46.67           N  
ATOM   4080  CE1 HIS A 511      11.954  -0.310 -16.545  1.00 38.20           C  
ATOM   4081  NE2 HIS A 511      12.527  -1.471 -16.804  1.00 50.53           N  
ATOM   4082  N   GLN A 512       8.665  -1.998 -11.867  1.00 67.12           N  
ATOM   4083  CA  GLN A 512       7.453  -2.804 -12.021  1.00 58.61           C  
ATOM   4084  C   GLN A 512       6.353  -2.304 -11.093  1.00 54.45           C  
ATOM   4085  O   GLN A 512       6.154  -1.097 -10.950  1.00 48.24           O  
ATOM   4086  CB  GLN A 512       7.732  -4.286 -11.751  1.00 46.22           C  
ATOM   4087  CG  GLN A 512       8.384  -4.566 -10.414  1.00 62.27           C  
ATOM   4088  CD  GLN A 512       9.468  -5.616 -10.519  1.00 52.59           C  
ATOM   4089  NE2 GLN A 512       9.818  -6.222  -9.391  1.00 39.66           N  
ATOM   4090  OE1 GLN A 512       9.984  -5.882 -11.604  1.00 54.44           O  
TER   
HETATM 4091 CU    CU A 607      -0.105  -9.070  23.578  1.00 22.26          CU  
HETATM 4092 CU    CU A 613      10.810  -6.288  18.202  1.00 19.11          CU  
HETATM 4093 CU    CU A 614      11.720  -2.731  18.085  1.00 18.48          CU  
HETATM 4094 CU    CU A 615      11.764  -3.677  22.051  1.00 23.25          CU  
CONECT  798 4093
CONECT  814 4094
CONECT 1205 4094
CONECT 1223 4092
CONECT 3310 4091
CONECT 3337 4093
CONECT 3355 4092
CONECT 3891 4092
CONECT 3897 4091
CONECT 3907 4094
CONECT 3940 4091
CONECT 4091 3310 3897 3940
CONECT 4092 1223 3355 3891
CONECT 4093  798 3337
CONECT 4094  814 1205 3907
END
