# Supplementary material for: Hydrophobic tuning with non-canonical amino acids in a copper metalloenzyme
Source: Nat Chem. 2026 Apr 13;18(7):1269–77. doi: 10.1038/s41557-026-02116-7 (PMC13323077; doi:10.1038/s41557-026-02116-7)
Supplement: Supplementary file 4 — Code related to logP prediction, PDB analysis and redox deconvolution. [file 41557_2026_2116_MOESM4_ESM.zip › Code_lite/PDB_analysis_lite/inputs/starting_pdbs/7pu0.pdb]

CRYST1   76.235   94.591  120.867  90.00  91.39  90.00 P 1 21 1      1
ATOM      1  N   ALA D  40      30.555   6.809  -2.403  1.00 48.24           N  
ATOM      2  CA  ALA D  40      30.297   7.037  -3.825  1.00 68.23           C  
ATOM      3  C   ALA D  40      29.510   8.335  -4.052  1.00 66.35           C  
ATOM      4  O   ALA D  40      29.854   9.392  -3.508  1.00 67.88           O  
ATOM      5  CB  ALA D  40      29.554   5.847  -4.426  1.00 58.36           C  
ATOM      6  N   GLY D  41      28.462   8.255  -4.869  1.00 52.39           N  
ATOM      7  CA  GLY D  41      27.612   9.404  -5.093  1.00 41.21           C  
ATOM      8  C   GLY D  41      26.495   9.513  -4.074  1.00 41.56           C  
ATOM      9  O   GLY D  41      26.680   9.234  -2.881  1.00 35.00           O  
ATOM     10  N   ALA D  42      25.328   9.929  -4.543  1.00 36.13           N  
ATOM     11  CA  ALA D  42      24.155  10.109  -3.710  1.00 27.69           C  
ATOM     12  C   ALA D  42      22.997   9.334  -4.317  1.00 30.87           C  
ATOM     13  O   ALA D  42      22.932   9.148  -5.538  1.00 29.15           O  
ATOM     14  CB  ALA D  42      23.790  11.582  -3.587  1.00 25.35           C  
ATOM     15  N   ALA D  43      22.089   8.868  -3.464  1.00 27.21           N  
ATOM     16  CA  ALA D  43      20.919   8.163  -3.976  1.00 24.16           C  
ATOM     17  C   ALA D  43      20.059   9.121  -4.797  1.00 25.40           C  
ATOM     18  O   ALA D  43      19.882  10.282  -4.412  1.00 23.11           O  
ATOM     19  CB  ALA D  43      20.089   7.574  -2.839  1.00 22.23           C  
ATOM     20  N   PRO D  44      19.539   8.682  -5.937  1.00 25.82           N  
ATOM     21  CA  PRO D  44      18.604   9.518  -6.693  1.00 26.06           C  
ATOM     22  C   PRO D  44      17.203   9.416  -6.100  1.00 28.78           C  
ATOM     23  O   PRO D  44      16.946   8.644  -5.178  1.00 26.55           O  
ATOM     24  CB  PRO D  44      18.657   8.917  -8.098  1.00 22.40           C  
ATOM     25  CG  PRO D  44      18.885   7.449  -7.837  1.00 25.13           C  
ATOM     26  CD  PRO D  44      19.832   7.414  -6.637  1.00 22.48           C  
ATOM     27  N   ALA D  45      16.294  10.221  -6.646  1.00 29.04           N  
ATOM     28  CA  ALA D  45      14.881  10.007  -6.370  1.00 28.53           C  
ATOM     29  C   ALA D  45      14.452   8.661  -6.937  1.00 26.62           C  
ATOM     30  O   ALA D  45      14.975   8.198  -7.951  1.00 29.22           O  
ATOM     31  CB  ALA D  45      14.025  11.128  -6.971  1.00 22.66           C  
ATOM     32  N   GLY D  46      13.501   8.021  -6.258  1.00 27.57           N  
ATOM     33  CA  GLY D  46      12.952   6.759  -6.698  1.00 23.40           C  
ATOM     34  C   GLY D  46      11.678   6.947  -7.501  1.00 25.35           C  
ATOM     35  O   GLY D  46      11.265   8.059  -7.833  1.00 22.46           O  
ATOM     36  N   GLY D  47      11.046   5.827  -7.822  1.00 22.48           N  
ATOM     37  CA  GLY D  47       9.841   5.887  -8.618  1.00 24.80           C  
ATOM     38  C   GLY D  47       9.788   4.829  -9.693  1.00 24.94           C  
ATOM     39  O   GLY D  47       8.751   4.628 -10.323  1.00 28.61           O  
ATOM     40  N   GLU D  48      10.899   4.140  -9.903  1.00 24.31           N  
ATOM     41  CA  GLU D  48      10.924   3.026 -10.830  1.00 29.08           C  
ATOM     42  C   GLU D  48      10.027   1.888 -10.337  1.00 28.90           C  
ATOM     43  O   GLU D  48       9.838   1.686  -9.135  1.00 29.60           O  
ATOM     44  CB  GLU D  48      12.363   2.545 -11.008  1.00 33.09           C  
ATOM     45  CG  GLU D  48      12.816   2.367 -12.448  0.94 42.86           C  
ATOM     46  CD  GLU D  48      13.990   1.406 -12.548  0.07 45.02           C  
ATOM     47  OE1 GLU D  48      14.937   1.562 -11.746  1.00 50.78           O  
ATOM     48  OE2 GLU D  48      13.959   0.487 -13.403  0.86 46.66           O1-
ATOM     49  N   VAL D  49       9.441   1.162 -11.285  1.00 27.96           N  
ATOM     50  CA  VAL D  49       8.747  -0.089 -11.020  1.00 24.53           C  
ATOM     51  C   VAL D  49       9.715  -1.205 -11.381  1.00 26.10           C  
ATOM     52  O   VAL D  49      10.111  -1.317 -12.544  1.00 29.65           O  
ATOM     53  CB  VAL D  49       7.454  -0.205 -11.844  1.00 22.10           C  
ATOM     54  CG1 VAL D  49       6.960  -1.643 -11.834  1.00 20.04           C  
ATOM     55  CG2 VAL D  49       6.377   0.730 -11.316  1.00 21.19           C  
ATOM     56  N   ARG D  50      10.129  -2.013 -10.395  1.00 24.92           N  
ATOM     57  CA  ARG D  50      11.114  -3.072 -10.605  1.00 24.28           C  
ATOM     58  C   ARG D  50      10.517  -4.445 -10.345  1.00 25.65           C  
ATOM     59  O   ARG D  50       9.517  -4.591  -9.637  1.00 20.94           O  
ATOM     60  CB  ARG D  50      12.335  -2.930  -9.696  1.00 24.13           C  
ATOM     61  CG  ARG D  50      12.899  -1.557  -9.583  1.00 31.48           C  
ATOM     62  CD  ARG D  50      14.317  -1.645  -9.079  1.00 35.41           C  
ATOM     63  NE  ARG D  50      14.814  -0.327  -8.722  1.00 45.88           N  
ATOM     64  CZ  ARG D  50      15.835  -0.115  -7.909  1.00 45.50           C  
ATOM     65  NH1 ARG D  50      16.230   1.111  -7.603  1.00 42.49           N1+
ATOM     66  NH2 ARG D  50      16.478  -1.164  -7.394  1.00 45.20           N  
ATOM     67  N   ARG D  51      11.170  -5.458 -10.918  1.00 23.11           N  
ATOM     68  CA  ARG D  51      10.764  -6.845 -10.750  1.00 23.43           C  
ATOM     69  C   ARG D  51      11.997  -7.688 -10.493  1.00 25.64           C  
ATOM     70  O   ARG D  51      13.038  -7.468 -11.107  1.00 27.59           O  
ATOM     71  CB  ARG D  51      10.046  -7.409 -11.986  1.00 26.84           C  
ATOM     72  CG  ARG D  51       9.240  -6.422 -12.764  1.00 36.35           C  
ATOM     73  CD  ARG D  51       8.415  -7.139 -13.806  1.00 50.42           C  
ATOM     74  NE  ARG D  51       7.059  -7.398 -13.344  1.00 59.11           N  
ATOM     75  CZ  ARG D  51       6.077  -6.511 -13.413  1.00 55.78           C  
ATOM     76  NH1 ARG D  51       6.272  -5.304 -13.931  1.00 42.89           N1+
ATOM     77  NH2 ARG D  51       4.868  -6.845 -12.959  1.00 47.14           N  
ATOM     78  N   VAL D  52      11.881  -8.651  -9.581  1.00 23.55           N  
ATOM     79  CA  VAL D  52      12.891  -9.682  -9.430  1.00 24.35           C  
ATOM     80  C   VAL D  52      12.168 -11.014  -9.381  1.00 21.74           C  
ATOM     81  O   VAL D  52      10.973 -11.096  -9.095  1.00 19.06           O  
ATOM     82  CB  VAL D  52      13.785  -9.516  -8.168  1.00 26.31           C  
ATOM     83  CG1 VAL D  52      14.826  -8.438  -8.389  1.00 23.82           C  
ATOM     84  CG2 VAL D  52      12.948  -9.228  -6.917  1.00 22.77           C  
ATOM     85  N   THR D  53      12.912 -12.058  -9.685  1.00 19.41           N  
ATOM     86  CA  THR D  53      12.510 -13.414  -9.378  1.00 22.42           C  
ATOM     87  C   THR D  53      13.246 -13.834  -8.117  1.00 26.46           C  
ATOM     88  O   THR D  53      14.426 -13.520  -7.940  1.00 24.12           O  
ATOM     89  CB  THR D  53      12.810 -14.355 -10.549  1.00 25.69           C  
ATOM     90  CG2 THR D  53      12.132 -15.716 -10.358  1.00 31.28           C  
ATOM     91  OG1 THR D  53      12.296 -13.773 -11.751  1.00 24.63           O  
ATOM     92  N   MET D  54      12.526 -14.496  -7.216  1.00 23.53           N  
ATOM     93  CA  MET D  54      13.117 -15.015  -5.996  1.00 25.90           C  
ATOM     94  C   MET D  54      12.656 -16.446  -5.785  1.00 25.77           C  
ATOM     95  O   MET D  54      11.475 -16.766  -5.976  1.00 23.86           O  
ATOM     96  CB  MET D  54      12.743 -14.165  -4.791  1.00 30.54           C  
ATOM     97  CG  MET D  54      13.422 -14.592  -3.512  1.00 28.05           C  
ATOM     98  SD  MET D  54      13.385 -13.249  -2.310  1.00 37.79           S  
ATOM     99  CE  MET D  54      14.490 -12.080  -3.103  1.00 28.93           C  
ATOM    100  N   TYR D  55      13.603 -17.291  -5.398  1.00 17.49           N  
ATOM    101  CA  TYR D  55      13.390 -18.705  -5.156  1.00 15.80           C  
ATOM    102  C   TYR D  55      13.665 -19.020  -3.696  1.00 19.46           C  
ATOM    103  O   TYR D  55      14.578 -18.454  -3.091  1.00 21.46           O  
ATOM    104  CB  TYR D  55      14.325 -19.551  -6.033  1.00 19.64           C  
ATOM    105  CG  TYR D  55      14.121 -19.378  -7.522  1.00 27.16           C  
ATOM    106  CD1 TYR D  55      14.744 -18.352  -8.219  1.00 26.89           C  
ATOM    107  CD2 TYR D  55      13.299 -20.252  -8.237  1.00 26.71           C  
ATOM    108  CE1 TYR D  55      14.549 -18.193  -9.593  1.00 29.59           C  
ATOM    109  CE2 TYR D  55      13.108 -20.102  -9.601  1.00 29.66           C  
ATOM    110  CZ  TYR D  55      13.731 -19.079 -10.272  1.00 26.77           C  
ATOM    111  OH  TYR D  55      13.532 -18.943 -11.618  1.00 26.95           O  
ATOM    112  N   ALA D  56      12.880 -19.923  -3.130  1.00 17.58           N  
ATOM    113  CA  ALA D  56      13.243 -20.571  -1.884  1.00 16.22           C  
ATOM    114  C   ALA D  56      13.733 -21.970  -2.221  1.00 18.20           C  
ATOM    115  O   ALA D  56      13.057 -22.706  -2.943  1.00 23.15           O  
ATOM    116  CB  ALA D  56      12.061 -20.614  -0.918  1.00 17.79           C  
ATOM    117  N   GLU D  57      14.922 -22.316  -1.739  1.00 18.76           N  
ATOM    118  CA  GLU D  57      15.528 -23.610  -2.011  1.00 24.53           C  
ATOM    119  C   GLU D  57      16.061 -24.231  -0.733  1.00 23.35           C  
ATOM    120  O   GLU D  57      16.469 -23.525   0.190  1.00 21.93           O  
ATOM    121  CB  GLU D  57      16.692 -23.504  -3.011  1.00 22.84           C  
ATOM    122  CG  GLU D  57      16.265 -23.446  -4.468  1.00 28.63           C  
ATOM    123  CD  GLU D  57      17.365 -22.930  -5.359  1.00 30.44           C  
ATOM    124  OE1 GLU D  57      18.546 -23.013  -4.961  1.00 32.96           O  
ATOM    125  OE2 GLU D  57      17.046 -22.442  -6.457  0.56 34.04           O1-
ATOM    126  N   ARG D  58      16.104 -25.562  -0.718  1.00 20.77           N  
ATOM    127  CA  ARG D  58      16.816 -26.296   0.315  1.00 18.63           C  
ATOM    128  C   ARG D  58      18.309 -26.290   0.035  1.00 21.67           C  
ATOM    129  O   ARG D  58      18.745 -26.360  -1.118  1.00 22.49           O  
ATOM    130  CB  ARG D  58      16.323 -27.739   0.396  1.00 19.26           C  
ATOM    131  CG  ARG D  58      15.143 -27.925   1.326  1.00 25.05           C  
ATOM    132  CD  ARG D  58      14.672 -29.380   1.359  1.00 23.04           C  
ATOM    133  NE  ARG D  58      13.389 -29.507   2.043  1.00 32.03           N  
ATOM    134  CZ  ARG D  58      13.209 -29.418   3.356  1.00 37.51           C  
ATOM    135  NH1 ARG D  58      14.227 -29.245   4.190  1.00 30.93           N1+
ATOM    136  NH2 ARG D  58      11.975 -29.518   3.848  1.00 35.05           N  
ATOM    137  N   LEU D  59      19.088 -26.195   1.105  1.00 25.04           N  
ATOM    138  CA  LEU D  59      20.538 -26.253   1.073  1.00 22.11           C  
ATOM    139  C   LEU D  59      21.026 -27.402   1.945  1.00 25.44           C  
ATOM    140  O   LEU D  59      20.251 -28.055   2.645  1.00 29.28           O  
ATOM    141  CB  LEU D  59      21.138 -24.934   1.555  1.00 24.33           C  
ATOM    142  CG  LEU D  59      20.596 -23.727   0.804  1.00 25.29           C  
ATOM    143  CD1 LEU D  59      21.185 -22.447   1.372  1.00 23.55           C  
ATOM    144  CD2 LEU D  59      20.938 -23.864  -0.668  1.00 23.44           C  
ATOM    145  N   ALA D  60      22.329 -27.639   1.909  1.00 32.65           N  
ATOM    146  CA  ALA D  60      22.902 -28.754   2.651  1.00 34.64           C  
ATOM    147  C   ALA D  60      22.698 -28.568   4.148  1.00 34.43           C  
ATOM    148  O   ALA D  60      22.596 -27.446   4.651  1.00 35.89           O  
ATOM    149  CB  ALA D  60      24.395 -28.894   2.342  1.00 29.64           C  
ATOM    150  N   GLY D  61      22.628 -29.687   4.860  1.00 32.96           N  
ATOM    151  CA  GLY D  61      22.529 -29.635   6.302  1.00 32.50           C  
ATOM    152  C   GLY D  61      21.190 -29.166   6.812  1.00 31.75           C  
ATOM    153  O   GLY D  61      21.116 -28.623   7.920  1.00 32.18           O  
ATOM    154  N   GLY D  62      20.127 -29.352   6.032  1.00 28.39           N  
ATOM    155  CA  GLY D  62      18.804 -28.920   6.454  1.00 29.56           C  
ATOM    156  C   GLY D  62      18.586 -27.420   6.498  1.00 28.77           C  
ATOM    157  O   GLY D  62      17.644 -26.962   7.150  1.00 25.02           O  
ATOM    158  N   GLN D  63      19.445 -26.641   5.839  1.00 23.59           N  
ATOM    159  CA  GLN D  63      19.266 -25.205   5.703  1.00 21.55           C  
ATOM    160  C   GLN D  63      18.245 -24.904   4.601  1.00 23.89           C  
ATOM    161  O   GLN D  63      17.885 -25.765   3.797  1.00 20.01           O  
ATOM    162  CB  GLN D  63      20.586 -24.528   5.353  1.00 24.16           C  
ATOM    163  CG  GLN D  63      21.804 -24.907   6.171  1.00 27.84           C  
ATOM    164  CD  GLN D  63      21.781 -24.323   7.540  1.00 29.64           C  
ATOM    165  NE2 GLN D  63      20.959 -24.895   8.418  1.00 33.77           N  
ATOM    166  OE1 GLN D  63      22.506 -23.360   7.824  1.00 32.19           O  
ATOM    167  N   MET D  64      17.765 -23.665   4.578  1.00 20.31           N  
ATOM    168  CA  MET D  64      16.971 -23.147   3.471  1.00 19.59           C  
ATOM    169  C   MET D  64      17.402 -21.714   3.233  1.00 21.50           C  
ATOM    170  O   MET D  64      17.754 -21.003   4.179  1.00 21.93           O  
ATOM    171  CB  MET D  64      15.461 -23.176   3.736  1.00 17.69           C  
ATOM    172  CG  MET D  64      14.982 -24.388   4.517  1.00 18.46           C  
ATOM    173  SD  MET D  64      13.241 -24.285   4.950  1.00 18.68           S  
ATOM    174  CE  MET D  64      12.689 -25.963   4.633  1.00 21.85           C  
ATOM    175  N   GLY D  65      17.386 -21.299   1.972  1.00 17.88           N  
ATOM    176  CA  GLY D  65      17.757 -19.940   1.642  1.00 18.56           C  
ATOM    177  C   GLY D  65      16.943 -19.416   0.480  1.00 21.87           C  
ATOM    178  O   GLY D  65      16.277 -20.167  -0.238  1.00 17.05           O  
ATOM    179  N   TYR D  66      17.001 -18.096   0.319  1.00 21.92           N  
ATOM    180  CA  TYR D  66      16.476 -17.392  -0.835  1.00 18.46           C  
ATOM    181  C   TYR D  66      17.593 -17.078  -1.824  1.00 21.74           C  
ATOM    182  O   TYR D  66      18.750 -16.863  -1.445  1.00 19.68           O  
ATOM    183  CB  TYR D  66      15.825 -16.072  -0.431  1.00 18.17           C  
ATOM    184  CG  TYR D  66      14.661 -16.125   0.543  1.00 19.49           C  
ATOM    185  CD1 TYR D  66      13.406 -16.555   0.145  1.00 17.91           C  
ATOM    186  CD2 TYR D  66      14.811 -15.660   1.843  1.00 15.50           C  
ATOM    187  CE1 TYR D  66      12.338 -16.553   1.034  1.00 17.79           C  
ATOM    188  CE2 TYR D  66      13.763 -15.652   2.724  1.00 15.73           C  
ATOM    189  CZ  TYR D  66      12.530 -16.094   2.326  1.00 16.88           C  
ATOM    190  OH  TYR D  66      11.490 -16.071   3.235  1.00 14.00           O  
ATOM    191  N   GLY D  67      17.221 -16.987  -3.092  1.00 20.36           N  
ATOM    192  CA  GLY D  67      18.155 -16.579  -4.121  1.00 22.60           C  
ATOM    193  C   GLY D  67      17.411 -15.910  -5.254  1.00 22.72           C  
ATOM    194  O   GLY D  67      16.196 -16.071  -5.409  1.00 22.77           O  
ATOM    195  N   LEU D  68      18.161 -15.145  -6.042  1.00 24.99           N  
ATOM    196  CA  LEU D  68      17.629 -14.493  -7.227  1.00 27.34           C  
ATOM    197  C   LEU D  68      17.623 -15.400  -8.452  1.00 29.14           C  
ATOM    198  O   LEU D  68      16.946 -15.084  -9.434  1.00 30.00           O  
ATOM    199  CB  LEU D  68      18.438 -13.238  -7.521  1.00 21.13           C  
ATOM    200  CG  LEU D  68      18.219 -12.180  -6.432  1.00 25.95           C  
ATOM    201  CD1 LEU D  68      18.746 -10.823  -6.861  1.00 25.77           C  
ATOM    202  CD2 LEU D  68      16.746 -12.072  -6.077  1.00 27.29           C  
ATOM    203  N   GLU D  69      18.349 -16.513  -8.405  1.00 32.27           N  
ATOM    204  CA  GLU D  69      18.460 -17.463  -9.499  1.00 32.61           C  
ATOM    205  C   GLU D  69      18.394 -18.869  -8.930  1.00 34.06           C  
ATOM    206  O   GLU D  69      18.965 -19.136  -7.867  1.00 32.42           O  
ATOM    207  CB  GLU D  69      19.779 -17.287 -10.250  1.00 37.84           C  
ATOM    208  CG  GLU D  69      19.905 -16.000 -11.017  1.00 46.84           C  
ATOM    209  CD  GLU D  69      21.204 -15.945 -11.799  1.00 65.42           C  
ATOM    210  OE1 GLU D  69      21.655 -14.824 -12.134  1.00 64.59           O  
ATOM    211  OE2 GLU D  69      21.789 -17.022 -12.059  1.00 67.25           O1-
ATOM    212  N   LYS D  70      17.707 -19.758  -9.643  1.00 30.68           N  
ATOM    213  CA  LYS D  70      17.626 -21.163  -9.251  1.00 34.56           C  
ATOM    214  C   LYS D  70      19.016 -21.753  -9.032  1.00 33.30           C  
ATOM    215  O   LYS D  70      19.912 -21.590  -9.864  1.00 33.77           O  
ATOM    216  CB  LYS D  70      16.885 -21.960 -10.328  1.00 35.83           C  
ATOM    217  CG  LYS D  70      16.244 -23.246  -9.848  1.00 36.24           C  
ATOM    218  CD  LYS D  70      14.845 -23.406 -10.397  1.00 39.84           C  
ATOM    219  CE  LYS D  70      14.470 -24.866 -10.477  1.00 34.11           C  
ATOM    220  NZ  LYS D  70      14.215 -25.440  -9.124  1.00 56.08           N1+
ATOM    221  N   GLY D  71      19.193 -22.446  -7.906  1.00 29.50           N  
ATOM    222  CA  GLY D  71      20.469 -23.054  -7.598  1.00 21.38           C  
ATOM    223  C   GLY D  71      21.514 -22.118  -7.030  1.00 30.35           C  
ATOM    224  O   GLY D  71      22.650 -22.546  -6.805  1.00 35.65           O  
ATOM    225  N   LYS D  72      21.174 -20.851  -6.788  1.00 36.24           N  
ATOM    226  CA  LYS D  72      22.128 -19.903  -6.227  1.00 32.11           C  
ATOM    227  C   LYS D  72      21.567 -19.227  -4.977  1.00 28.16           C  
ATOM    228  O   LYS D  72      21.879 -18.065  -4.701  1.00 32.61           O  
ATOM    229  CB  LYS D  72      22.541 -18.875  -7.283  1.00 33.34           C  
ATOM    230  CG  LYS D  72      23.159 -19.529  -8.528  1.00 38.64           C  
ATOM    231  CD  LYS D  72      23.649 -18.529  -9.574  1.00 51.54           C  
ATOM    232  CE  LYS D  72      24.548 -19.219 -10.607  1.00 56.36           C  
ATOM    233  NZ  LYS D  72      25.057 -18.292 -11.662  1.00 56.65           N1+
ATOM    234  N   ALA D  73      20.735 -19.939  -4.219  1.00 25.95           N  
ATOM    235  CA  ALA D  73      20.250 -19.420  -2.946  1.00 25.66           C  
ATOM    236  C   ALA D  73      21.406 -19.286  -1.964  1.00 27.42           C  
ATOM    237  O   ALA D  73      22.383 -20.036  -2.016  1.00 26.07           O  
ATOM    238  CB  ALA D  73      19.173 -20.331  -2.356  1.00 22.04           C  
ATOM    239  N   SER D  74      21.298 -18.301  -1.077  1.00 21.99           N  
ATOM    240  CA  SER D  74      22.366 -17.989  -0.144  1.00 15.71           C  
ATOM    241  C   SER D  74      21.766 -17.690   1.225  1.00 20.33           C  
ATOM    242  O   SER D  74      20.569 -17.414   1.360  1.00 18.67           O  
ATOM    243  CB  SER D  74      23.194 -16.786  -0.615  1.00 15.45           C  
ATOM    244  OG  SER D  74      22.369 -15.632  -0.755  1.00 20.73           O  
ATOM    245  N   ILE D  75      22.616 -17.746   2.253  1.00 18.10           N  
ATOM    246  CA  ILE D  75      22.251 -17.348   3.599  1.00 15.12           C  
ATOM    247  C   ILE D  75      23.297 -16.330   4.063  1.00 19.06           C  
ATOM    248  O   ILE D  75      24.477 -16.676   4.167  1.00 17.11           O  
ATOM    249  CB  ILE D  75      22.176 -18.526   4.584  1.00 14.41           C  
ATOM    250  CG1 ILE D  75      21.174 -19.574   4.110  1.00 14.46           C  
ATOM    251  CG2 ILE D  75      21.790 -18.026   5.989  1.00 15.63           C  
ATOM    252  CD1 ILE D  75      21.262 -20.874   4.866  1.00 14.39           C  
ATOM    253  N   PRO D  76      22.933 -15.068   4.315  1.00 21.21           N  
ATOM    254  CA  PRO D  76      21.601 -14.496   4.120  1.00 20.71           C  
ATOM    255  C   PRO D  76      21.229 -14.346   2.657  1.00 19.51           C  
ATOM    256  O   PRO D  76      22.107 -14.328   1.802  1.00 17.39           O  
ATOM    257  CB  PRO D  76      21.696 -13.110   4.769  1.00 17.55           C  
ATOM    258  CG  PRO D  76      23.087 -12.862   5.033  1.00 16.37           C  
ATOM    259  CD  PRO D  76      23.908 -14.074   4.790  1.00 19.23           C  
ATOM    260  N   GLY D  77      19.928 -14.226   2.394  1.00 19.38           N  
ATOM    261  CA  GLY D  77      19.417 -14.016   1.064  1.00 18.86           C  
ATOM    262  C   GLY D  77      19.929 -12.753   0.403  1.00 16.73           C  
ATOM    263  O   GLY D  77      20.589 -11.911   1.018  1.00 18.88           O  
ATOM    264  N   PRO D  78      19.617 -12.604  -0.878  1.00 20.84           N  
ATOM    265  CA  PRO D  78      20.171 -11.484  -1.649  1.00 17.79           C  
ATOM    266  C   PRO D  78      19.763 -10.140  -1.065  1.00 17.94           C  
ATOM    267  O   PRO D  78      18.658  -9.966  -0.546  1.00 17.97           O  
ATOM    268  CB  PRO D  78      19.595 -11.682  -3.057  1.00 18.00           C  
ATOM    269  CG  PRO D  78      18.661 -12.834  -2.986  1.00 20.59           C  
ATOM    270  CD  PRO D  78      18.709 -13.470  -1.650  1.00 18.87           C  
ATOM    271  N   LEU D  79      20.703  -9.204  -1.113  1.00 17.34           N  
ATOM    272  CA  LEU D  79      20.435  -7.827  -0.734  1.00 16.18           C  
ATOM    273  C   LEU D  79      19.500  -7.197  -1.761  1.00 20.68           C  
ATOM    274  O   LEU D  79      19.754  -7.262  -2.965  1.00 21.30           O  
ATOM    275  CB  LEU D  79      21.749  -7.041  -0.667  1.00 14.47           C  
ATOM    276  CG  LEU D  79      21.662  -5.511  -0.553  1.00 17.43           C  
ATOM    277  CD1 LEU D  79      20.829  -5.129   0.647  1.00 20.92           C  
ATOM    278  CD2 LEU D  79      23.037  -4.882  -0.472  1.00 12.12           C  
ATOM    279  N   ILE D  80      18.422  -6.585  -1.292  1.00 20.15           N  
ATOM    280  CA  ILE D  80      17.515  -5.823  -2.135  1.00 17.28           C  
ATOM    281  C   ILE D  80      17.660  -4.359  -1.742  1.00 20.73           C  
ATOM    282  O   ILE D  80      17.621  -4.025  -0.553  1.00 19.94           O  
ATOM    283  CB  ILE D  80      16.068  -6.327  -1.985  1.00 18.49           C  
ATOM    284  CG1 ILE D  80      15.942  -7.719  -2.617  1.00 19.16           C  
ATOM    285  CG2 ILE D  80      15.077  -5.363  -2.626  1.00 14.69           C  
ATOM    286  CD1 ILE D  80      14.719  -8.469  -2.189  1.00 22.83           C  
ATOM    287  N   GLU D  81      17.895  -3.501  -2.726  1.00 17.67           N  
ATOM    288  CA  GLU D  81      18.091  -2.077  -2.506  1.00 18.51           C  
ATOM    289  C   GLU D  81      17.108  -1.295  -3.364  1.00 19.95           C  
ATOM    290  O   GLU D  81      17.020  -1.527  -4.574  1.00 24.81           O  
ATOM    291  CB  GLU D  81      19.528  -1.673  -2.842  1.00 22.14           C  
ATOM    292  CG  GLU D  81      19.817  -0.217  -2.601  1.00 21.83           C  
ATOM    293  CD  GLU D  81      21.297   0.059  -2.556  0.36 24.76           C  
ATOM    294  OE1 GLU D  81      22.056  -0.915  -2.389  0.92 26.29           O  
ATOM    295  OE2 GLU D  81      21.698   1.236  -2.690  0.89 28.84           O1-
ATOM    296  N   LEU D  82      16.369  -0.379  -2.733  1.00 19.35           N  
ATOM    297  CA  LEU D  82      15.347   0.439  -3.381  1.00 16.43           C  
ATOM    298  C   LEU D  82      15.518   1.898  -2.979  1.00 20.10           C  
ATOM    299  O   LEU D  82      16.054   2.196  -1.913  1.00 18.36           O  
ATOM    300  CB  LEU D  82      13.924  -0.017  -2.991  1.00 14.65           C  
ATOM    301  CG  LEU D  82      13.656  -1.504  -3.225  1.00 18.35           C  
ATOM    302  CD1 LEU D  82      12.463  -1.970  -2.418  1.00 16.57           C  
ATOM    303  CD2 LEU D  82      13.447  -1.760  -4.723  1.00 19.18           C  
ATOM    304  N   ASN D  83      15.047   2.809  -3.839  1.00 19.28           N  
ATOM    305  CA  ASN D  83      14.933   4.224  -3.501  1.00 19.78           C  
ATOM    306  C   ASN D  83      13.483   4.561  -3.202  1.00 20.87           C  
ATOM    307  O   ASN D  83      12.573   4.028  -3.846  1.00 20.65           O  
ATOM    308  CB  ASN D  83      15.449   5.113  -4.630  1.00 21.48           C  
ATOM    309  CG  ASN D  83      16.863   4.770  -5.017  1.00 22.05           C  
ATOM    310  ND2 ASN D  83      17.062   4.400  -6.276  1.00 21.19           N  
ATOM    311  OD1 ASN D  83      17.772   4.814  -4.177  1.00 22.20           O  
ATOM    312  N   GLU D  84      13.279   5.424  -2.197  1.00 19.45           N  
ATOM    313  CA  GLU D  84      11.940   5.801  -1.752  1.00 18.09           C  
ATOM    314  C   GLU D  84      11.081   6.217  -2.938  1.00 19.74           C  
ATOM    315  O   GLU D  84      11.459   7.098  -3.711  1.00 23.83           O  
ATOM    316  CB  GLU D  84      12.034   6.948  -0.750  1.00 17.84           C  
ATOM    317  CG  GLU D  84      12.330   6.543   0.681  1.00 16.50           C  
ATOM    318  CD  GLU D  84      12.234   7.726   1.601  1.00 17.55           C  
ATOM    319  OE1 GLU D  84      11.811   7.553   2.761  1.00 17.07           O  
ATOM    320  OE2 GLU D  84      12.548   8.844   1.145  1.00 17.82           O1-
ATOM    321  N   GLY D  85       9.946   5.558  -3.099  1.00 20.96           N  
ATOM    322  CA  GLY D  85       9.130   5.696  -4.284  1.00 22.70           C  
ATOM    323  C   GLY D  85       9.131   4.481  -5.194  1.00 23.21           C  
ATOM    324  O   GLY D  85       8.153   4.283  -5.931  1.00 24.55           O  
ATOM    325  N   ASP D  86      10.182   3.660  -5.170  1.00 19.42           N  
ATOM    326  CA  ASP D  86      10.196   2.478  -6.021  1.00 17.26           C  
ATOM    327  C   ASP D  86       9.123   1.491  -5.603  1.00 21.26           C  
ATOM    328  O   ASP D  86       8.741   1.413  -4.435  1.00 23.03           O  
ATOM    329  CB  ASP D  86      11.529   1.748  -5.979  1.00 20.69           C  
ATOM    330  CG  ASP D  86      12.647   2.529  -6.588  1.00 23.30           C  
ATOM    331  OD1 ASP D  86      12.377   3.512  -7.308  1.00 24.95           O  
ATOM    332  OD2 ASP D  86      13.807   2.129  -6.360  1.00 22.31           O1-
ATOM    333  N   THR D  87       8.652   0.723  -6.584  1.00 22.03           N  
ATOM    334  CA  THR D  87       7.795  -0.432  -6.370  1.00 22.37           C  
ATOM    335  C   THR D  87       8.565  -1.679  -6.785  1.00 21.50           C  
ATOM    336  O   THR D  87       9.276  -1.670  -7.790  1.00 24.53           O  
ATOM    337  CB  THR D  87       6.503  -0.301  -7.176  1.00 22.61           C  
ATOM    338  CG2 THR D  87       5.623  -1.543  -7.041  1.00 18.23           C  
ATOM    339  OG1 THR D  87       5.785   0.844  -6.701  1.00 24.94           O  
ATOM    340  N   LEU D  88       8.467  -2.737  -5.994  1.00 17.60           N  
ATOM    341  CA  LEU D  88       9.133  -3.992  -6.318  1.00 19.19           C  
ATOM    342  C   LEU D  88       8.095  -5.104  -6.424  1.00 18.96           C  
ATOM    343  O   LEU D  88       7.371  -5.377  -5.462  1.00 15.48           O  
ATOM    344  CB  LEU D  88      10.193  -4.335  -5.268  1.00 15.93           C  
ATOM    345  CG  LEU D  88      11.000  -5.603  -5.518  1.00 17.90           C  
ATOM    346  CD1 LEU D  88      11.896  -5.412  -6.712  1.00 21.63           C  
ATOM    347  CD2 LEU D  88      11.830  -5.954  -4.308  1.00 17.77           C  
ATOM    348  N   HIS D  89       8.033  -5.751  -7.581  1.00 18.47           N  
ATOM    349  CA  HIS D  89       7.286  -6.992  -7.740  1.00 18.56           C  
ATOM    350  C   HIS D  89       8.261  -8.142  -7.617  1.00 18.97           C  
ATOM    351  O   HIS D  89       9.248  -8.204  -8.353  1.00 22.20           O  
ATOM    352  CB  HIS D  89       6.552  -7.050  -9.079  1.00 17.00           C  
ATOM    353  CG  HIS D  89       5.548  -5.965  -9.229  1.00 18.75           C  
ATOM    354  CD2 HIS D  89       5.544  -4.853  -9.999  1.00 19.80           C  
ATOM    355  ND1 HIS D  89       4.395  -5.922  -8.477  1.00 19.51           N  
ATOM    356  CE1 HIS D  89       3.713  -4.836  -8.794  1.00 22.41           C  
ATOM    357  NE2 HIS D  89       4.388  -4.171  -9.714  1.00 21.99           N  
ATOM    358  N   VAL D  90       7.997  -9.026  -6.668  1.00 19.50           N  
ATOM    359  CA  VAL D  90       8.832 -10.187  -6.408  1.00 20.54           C  
ATOM    360  C   VAL D  90       8.037 -11.384  -6.911  1.00 19.90           C  
ATOM    361  O   VAL D  90       6.992 -11.741  -6.352  1.00 20.31           O  
ATOM    362  CB  VAL D  90       9.208 -10.309  -4.920  1.00 15.66           C  
ATOM    363  CG1 VAL D  90      10.247 -11.398  -4.689  1.00 16.11           C  
ATOM    364  CG2 VAL D  90       9.734  -8.980  -4.405  1.00 17.13           C  
ATOM    365  N   GLU D  91       8.493 -11.951  -8.012  1.00 18.64           N  
ATOM    366  CA  GLU D  91       7.888 -13.145  -8.581  1.00 20.07           C  
ATOM    367  C   GLU D  91       8.524 -14.331  -7.877  1.00 20.67           C  
ATOM    368  O   GLU D  91       9.678 -14.680  -8.133  1.00 19.78           O  
ATOM    369  CB  GLU D  91       8.102 -13.173 -10.087  1.00 20.67           C  
ATOM    370  CG  GLU D  91       6.826 -12.944 -10.844  1.00 28.67           C  
ATOM    371  CD  GLU D  91       6.930 -13.428 -12.262  0.76 26.34           C  
ATOM    372  OE1 GLU D  91       7.651 -12.769 -13.041  1.00 26.18           O  
ATOM    373  OE2 GLU D  91       6.302 -14.462 -12.583  1.00 31.15           O1-
ATOM    374  N   PHE D  92       7.778 -14.928  -6.957  1.00 21.05           N  
ATOM    375  CA  PHE D  92       8.346 -15.829  -5.971  1.00 22.43           C  
ATOM    376  C   PHE D  92       8.060 -17.271  -6.368  1.00 25.16           C  
ATOM    377  O   PHE D  92       6.911 -17.618  -6.660  1.00 25.26           O  
ATOM    378  CB  PHE D  92       7.776 -15.525  -4.578  1.00 25.87           C  
ATOM    379  CG  PHE D  92       8.473 -16.252  -3.472  1.00 25.28           C  
ATOM    380  CD1 PHE D  92       8.107 -17.549  -3.135  1.00 23.84           C  
ATOM    381  CD2 PHE D  92       9.520 -15.663  -2.794  1.00 23.22           C  
ATOM    382  CE1 PHE D  92       8.763 -18.234  -2.128  1.00 22.71           C  
ATOM    383  CE2 PHE D  92      10.183 -16.355  -1.785  1.00 21.58           C  
ATOM    384  CZ  PHE D  92       9.797 -17.641  -1.459  1.00 20.54           C  
ATOM    385  N   GLU D  93       9.104 -18.103  -6.364  1.00 19.98           N  
ATOM    386  CA  GLU D  93       8.982 -19.525  -6.663  1.00 23.07           C  
ATOM    387  C   GLU D  93       9.424 -20.331  -5.453  1.00 22.34           C  
ATOM    388  O   GLU D  93      10.570 -20.216  -5.007  1.00 20.66           O  
ATOM    389  CB  GLU D  93       9.829 -19.921  -7.870  1.00 25.25           C  
ATOM    390  CG  GLU D  93       9.804 -18.916  -8.995  1.00 36.33           C  
ATOM    391  CD  GLU D  93       9.042 -19.440 -10.181  1.00 48.58           C  
ATOM    392  OE1 GLU D  93       8.535 -18.614 -10.971  1.00 48.62           O  
ATOM    393  OE2 GLU D  93       8.940 -20.684 -10.301  1.00 50.52           O1-
ATOM    394  N   ASN D  94       8.529 -21.167  -4.960  1.00 18.81           N  
ATOM    395  CA  ASN D  94       8.806 -22.099  -3.871  1.00 20.69           C  
ATOM    396  C   ASN D  94       9.224 -23.447  -4.443  1.00 19.52           C  
ATOM    397  O   ASN D  94       8.374 -24.242  -4.846  1.00 22.08           O  
ATOM    398  CB  ASN D  94       7.568 -22.258  -3.004  1.00 21.37           C  
ATOM    399  CG  ASN D  94       7.803 -23.192  -1.861  1.00 22.44           C  
ATOM    400  ND2 ASN D  94       6.743 -23.520  -1.131  1.00 18.33           N  
ATOM    401  OD1 ASN D  94       8.937 -23.610  -1.625  1.00 19.53           O  
ATOM    402  N   THR D  95      10.526 -23.733  -4.453  1.00 17.02           N  
ATOM    403  CA  THR D  95      10.999 -25.013  -4.967  1.00 20.50           C  
ATOM    404  C   THR D  95      11.030 -26.103  -3.910  1.00 23.66           C  
ATOM    405  O   THR D  95      11.538 -27.192  -4.194  1.00 26.82           O  
ATOM    406  CB  THR D  95      12.402 -24.900  -5.579  1.00 21.56           C  
ATOM    407  CG2 THR D  95      12.542 -23.663  -6.466  1.00 25.97           C  
ATOM    408  OG1 THR D  95      13.374 -24.849  -4.527  1.00 26.05           O  
ATOM    409  N   MET D  96      10.521 -25.847  -2.706  1.00 19.39           N  
ATOM    410  CA  MET D  96      10.631 -26.806  -1.615  1.00 17.47           C  
ATOM    411  C   MET D  96       9.360 -27.620  -1.465  1.00 20.31           C  
ATOM    412  O   MET D  96       8.338 -27.349  -2.099  1.00 21.16           O  
ATOM    413  CB  MET D  96      10.961 -26.095  -0.296  1.00 19.09           C  
ATOM    414  CG  MET D  96      12.162 -25.158  -0.406  1.00 22.38           C  
ATOM    415  SD  MET D  96      12.668 -24.500   1.194  1.00 21.39           S  
ATOM    416  CE  MET D  96      11.273 -23.450   1.598  1.00 15.91           C  
ATOM    417  N   ASP D  97       9.424 -28.605  -0.570  1.00 22.40           N  
ATOM    418  CA  ASP D  97       8.281 -29.464  -0.281  1.00 23.22           C  
ATOM    419  C   ASP D  97       7.436 -28.977   0.893  1.00 23.50           C  
ATOM    420  O   ASP D  97       6.577 -29.727   1.368  1.00 21.75           O  
ATOM    421  CB  ASP D  97       8.732 -30.905  -0.016  1.00 21.50           C  
ATOM    422  CG  ASP D  97       9.774 -31.016   1.086  0.71 26.73           C  
ATOM    423  OD1 ASP D  97      10.206 -29.993   1.659  1.00 24.25           O  
ATOM    424  OD2 ASP D  97      10.145 -32.162   1.396  0.75 36.31           O1-
ATOM    425  N   VAL D  98       7.648 -27.752   1.368  1.00 23.21           N  
ATOM    426  CA  VAL D  98       6.863 -27.207   2.481  1.00 19.45           C  
ATOM    427  C   VAL D  98       6.328 -25.845   2.056  1.00 22.08           C  
ATOM    428  O   VAL D  98       6.931 -25.197   1.188  1.00 19.97           O  
ATOM    429  CB  VAL D  98       7.700 -27.102   3.772  1.00 21.66           C  
ATOM    430  CG1 VAL D  98       8.096 -28.492   4.281  1.00 22.11           C  
ATOM    431  CG2 VAL D  98       8.947 -26.261   3.550  1.00 16.77           C  
ATOM    432  N   PRO D  99       5.197 -25.387   2.596  1.00 17.90           N  
ATOM    433  CA  PRO D  99       4.792 -24.004   2.357  1.00 18.91           C  
ATOM    434  C   PRO D  99       5.807 -23.039   2.956  1.00 21.02           C  
ATOM    435  O   PRO D  99       6.407 -23.302   4.003  1.00 21.90           O  
ATOM    436  CB  PRO D  99       3.421 -23.901   3.042  1.00 19.94           C  
ATOM    437  CG  PRO D  99       2.970 -25.272   3.281  1.00 22.47           C  
ATOM    438  CD  PRO D  99       4.203 -26.122   3.392  1.00 22.33           C  
ATOM    439  N   VAL D 100       6.013 -21.922   2.260  1.00 18.51           N  
ATOM    440  CA  VAL D 100       6.993 -20.916   2.635  1.00 16.02           C  
ATOM    441  C   VAL D 100       6.370 -19.558   2.335  1.00 17.56           C  
ATOM    442  O   VAL D 100       5.401 -19.455   1.582  1.00 16.21           O  
ATOM    443  CB  VAL D 100       8.320 -21.112   1.879  1.00 18.46           C  
ATOM    444  CG1 VAL D 100       8.146 -20.711   0.406  1.00 15.56           C  
ATOM    445  CG2 VAL D 100       9.427 -20.326   2.539  1.00 18.09           C  
ATOM    446  N   SER D 101       6.905 -18.506   2.951  1.00 18.31           N  
ATOM    447  CA  SER D 101       6.397 -17.170   2.684  1.00 15.91           C  
ATOM    448  C   SER D 101       7.548 -16.178   2.647  1.00 17.38           C  
ATOM    449  O   SER D 101       8.677 -16.481   3.031  1.00 16.16           O  
ATOM    450  CB  SER D 101       5.326 -16.742   3.709  1.00 17.02           C  
ATOM    451  OG  SER D 101       5.851 -16.378   4.983  1.00 14.66           O  
ATOM    452  N   LEU D 102       7.238 -14.983   2.151  1.00 16.16           N  
ATOM    453  CA  LEU D 102       8.119 -13.826   2.183  1.00 15.78           C  
ATOM    454  C   LEU D 102       7.411 -12.736   2.972  1.00 18.36           C  
ATOM    455  O   LEU D 102       6.374 -12.236   2.533  1.00 16.26           O  
ATOM    456  CB  LEU D 102       8.438 -13.375   0.762  1.00 19.76           C  
ATOM    457  CG  LEU D 102       9.545 -12.365   0.509  1.00 20.29           C  
ATOM    458  CD1 LEU D 102      10.832 -12.917   1.044  1.00 20.63           C  
ATOM    459  CD2 LEU D 102       9.658 -12.112  -0.981  1.00 20.65           C  
ATOM    460  N   HIS D 103       7.936 -12.389   4.152  1.00 18.58           N  
ATOM    461  CA  HIS D 103       7.429 -11.268   4.938  1.00 17.30           C  
ATOM    462  C   HIS D 103       8.503 -10.192   5.045  1.00 17.80           C  
ATOM    463  O   HIS D 103       9.660 -10.497   5.349  1.00 19.85           O  
ATOM    464  CB  HIS D 103       7.012 -11.698   6.350  1.00 18.44           C  
ATOM    465  CG  HIS D 103       6.656 -10.547   7.239  1.00 21.51           C  
ATOM    466  CD2 HIS D 103       7.329  -9.970   8.267  1.00 20.41           C  
ATOM    467  ND1 HIS D 103       5.484  -9.829   7.096  1.00 20.40           N  
ATOM    468  CE1 HIS D 103       5.446  -8.869   8.000  1.00 21.16           C  
ATOM    469  NE2 HIS D 103       6.553  -8.932   8.721  1.00 22.80           N  
ATOM    470  N   VAL D 104       8.127  -8.937   4.826  1.00 16.22           N  
ATOM    471  CA  VAL D 104       9.107  -7.861   4.825  1.00 14.51           C  
ATOM    472  C   VAL D 104       8.738  -6.851   5.901  1.00 16.96           C  
ATOM    473  O   VAL D 104       7.558  -6.619   6.197  1.00 15.75           O  
ATOM    474  CB  VAL D 104       9.229  -7.189   3.438  1.00 14.51           C  
ATOM    475  CG1 VAL D 104       7.973  -6.383   3.091  1.00 14.65           C  
ATOM    476  CG2 VAL D 104      10.457  -6.319   3.387  1.00 13.14           C  
ATOM    477  N   HIS D 105       9.767  -6.258   6.501  1.00 12.83           N  
ATOM    478  CA  HIS D 105       9.597  -5.225   7.503  1.00 12.41           C  
ATOM    479  C   HIS D 105       9.671  -3.843   6.871  1.00 14.94           C  
ATOM    480  O   HIS D 105      10.388  -3.622   5.895  1.00 14.55           O  
ATOM    481  CB  HIS D 105      10.673  -5.345   8.578  1.00 13.54           C  
ATOM    482  CG  HIS D 105      10.462  -6.484   9.521  1.00 16.17           C  
ATOM    483  CD2 HIS D 105      10.432  -7.821   9.312  1.00 17.71           C  
ATOM    484  ND1 HIS D 105      10.262  -6.303  10.870  1.00 18.03           N  
ATOM    485  CE1 HIS D 105      10.108  -7.476  11.454  1.00 17.57           C  
ATOM    486  NE2 HIS D 105      10.208  -8.414  10.530  1.00 19.98           N  
ATOM    487  N   GLY D 106       8.937  -2.904   7.443  1.00 14.97           N  
ATOM    488  CA  GLY D 106       9.132  -1.520   7.059  1.00 14.42           C  
ATOM    489  C   GLY D 106       8.451  -1.037   5.796  1.00 15.48           C  
ATOM    490  O   GLY D 106       8.011   0.112   5.745  1.00 15.35           O  
ATOM    491  N   LEU D 107       8.360  -1.868   4.761  1.00 18.29           N  
ATOM    492  CA  LEU D 107       7.844  -1.336   3.512  1.00 14.02           C  
ATOM    493  C   LEU D 107       6.316  -1.351   3.516  1.00 16.82           C  
ATOM    494  O   LEU D 107       5.674  -1.945   4.388  1.00 19.71           O  
ATOM    495  CB  LEU D 107       8.390  -2.119   2.322  1.00 15.54           C  
ATOM    496  CG  LEU D 107       9.887  -2.403   2.260  1.00 18.97           C  
ATOM    497  CD1 LEU D 107      10.255  -2.918   0.883  1.00 14.94           C  
ATOM    498  CD2 LEU D 107      10.704  -1.183   2.625  1.00 19.42           C  
ATOM    499  N   ASP D 108       5.729  -0.659   2.540  1.00 16.43           N  
ATOM    500  CA  ASP D 108       4.286  -0.709   2.353  1.00 15.77           C  
ATOM    501  C   ASP D 108       3.922  -1.958   1.561  1.00 18.56           C  
ATOM    502  O   ASP D 108       4.528  -2.247   0.523  1.00 19.52           O  
ATOM    503  CB  ASP D 108       3.768   0.535   1.632  1.00 15.79           C  
ATOM    504  CG  ASP D 108       4.328   1.822   2.194  1.00 20.20           C  
ATOM    505  OD1 ASP D 108       4.306   2.012   3.437  1.00 17.35           O  
ATOM    506  OD2 ASP D 108       4.756   2.664   1.380  1.00 19.00           O1-
ATOM    507  N   TYR D 109       2.935  -2.697   2.049  1.00 17.71           N  
ATOM    508  CA  TYR D 109       2.426  -3.871   1.352  1.00 18.64           C  
ATOM    509  C   TYR D 109       0.966  -4.017   1.736  1.00 17.80           C  
ATOM    510  O   TYR D 109       0.576  -3.653   2.849  1.00 17.94           O  
ATOM    511  CB  TYR D 109       3.223  -5.155   1.689  1.00 18.13           C  
ATOM    512  CG  TYR D 109       3.474  -5.381   3.170  1.00 19.41           C  
ATOM    513  CD1 TYR D 109       2.559  -6.075   3.959  1.00 22.90           C  
ATOM    514  CD2 TYR D 109       4.639  -4.918   3.775  1.00 18.45           C  
ATOM    515  CE1 TYR D 109       2.791  -6.283   5.323  1.00 20.82           C  
ATOM    516  CE2 TYR D 109       4.876  -5.116   5.124  1.00 19.85           C  
ATOM    517  CZ  TYR D 109       3.947  -5.784   5.892  1.00 21.18           C  
ATOM    518  OH  TYR D 109       4.192  -5.974   7.230  1.00 26.93           O  
ATOM    519  N   GLU D 110       0.155  -4.507   0.799  1.00 20.95           N  
ATOM    520  CA  GLU D 110      -1.224  -4.850   1.119  1.00 22.88           C  
ATOM    521  C   GLU D 110      -1.263  -6.178   1.868  1.00 20.46           C  
ATOM    522  O   GLU D 110      -0.276  -6.919   1.925  1.00 16.08           O  
ATOM    523  CB  GLU D 110      -2.100  -4.936  -0.133  1.00 21.47           C  
ATOM    524  CG  GLU D 110      -1.805  -3.908  -1.233  1.00 31.91           C  
ATOM    525  CD  GLU D 110      -3.064  -3.459  -1.972  0.92 33.58           C  
ATOM    526  OE1 GLU D 110      -3.185  -2.252  -2.262  0.72 40.16           O  
ATOM    527  OE2 GLU D 110      -3.942  -4.307  -2.240  0.86 31.92           O1-
ATOM    528  N   ILE D 111      -2.434  -6.477   2.441  1.00 23.11           N  
ATOM    529  CA  ILE D 111      -2.566  -7.648   3.301  1.00 22.43           C  
ATOM    530  C   ILE D 111      -2.303  -8.932   2.520  1.00 24.40           C  
ATOM    531  O   ILE D 111      -1.850  -9.929   3.096  1.00 25.68           O  
ATOM    532  CB  ILE D 111      -3.952  -7.636   4.003  1.00 22.55           C  
ATOM    533  CG1 ILE D 111      -3.927  -8.477   5.276  1.00 21.87           C  
ATOM    534  CG2 ILE D 111      -5.092  -8.104   3.058  1.00 23.13           C  
ATOM    535  CD1 ILE D 111      -3.498  -7.740   6.502  1.00 23.36           C  
ATOM    536  N   SER D 112      -2.506  -8.917   1.206  1.00 19.69           N  
ATOM    537  CA  SER D 112      -2.225 -10.090   0.386  1.00 21.88           C  
ATOM    538  C   SER D 112      -0.738 -10.288   0.105  1.00 22.76           C  
ATOM    539  O   SER D 112      -0.366 -11.300  -0.502  1.00 25.18           O  
ATOM    540  CB  SER D 112      -2.962  -9.977  -0.940  1.00 17.78           C  
ATOM    541  OG  SER D 112      -2.552  -8.789  -1.598  1.00 22.47           O  
ATOM    542  N   SER D 113       0.115  -9.334   0.469  1.00 22.12           N  
ATOM    543  CA  SER D 113       1.558  -9.529   0.428  1.00 24.06           C  
ATOM    544  C   SER D 113       2.159  -9.606   1.828  1.00 20.10           C  
ATOM    545  O   SER D 113       3.368  -9.450   1.991  1.00 20.15           O  
ATOM    546  CB  SER D 113       2.224  -8.417  -0.381  1.00 16.81           C  
ATOM    547  OG  SER D 113       2.367  -8.859  -1.713  1.00 23.15           O  
ATOM    548  N   ASP D 114       1.313  -9.824   2.836  1.00 23.16           N  
ATOM    549  CA  ASP D 114       1.743  -9.932   4.228  1.00 19.49           C  
ATOM    550  C   ASP D 114       2.636 -11.151   4.464  1.00 21.05           C  
ATOM    551  O   ASP D 114       3.551 -11.103   5.296  1.00 18.66           O  
ATOM    552  CB  ASP D 114       0.488  -9.990   5.101  1.00 23.28           C  
ATOM    553  CG  ASP D 114       0.779  -9.883   6.570  1.00 24.13           C  
ATOM    554  OD1 ASP D 114       1.761  -9.214   6.941  1.00 25.28           O  
ATOM    555  OD2 ASP D 114       0.006 -10.484   7.353  1.00 25.52           O1-
ATOM    556  N   GLY D 115       2.388 -12.253   3.762  1.00 20.70           N  
ATOM    557  CA  GLY D 115       3.221 -13.426   3.925  1.00 19.76           C  
ATOM    558  C   GLY D 115       2.923 -14.256   5.153  1.00 22.57           C  
ATOM    559  O   GLY D 115       3.831 -14.879   5.708  1.00 18.52           O  
ATOM    560  N   THR D 116       1.674 -14.280   5.604  1.00 24.94           N  
ATOM    561  CA  THR D 116       1.286 -15.096   6.742  1.00 25.01           C  
ATOM    562  C   THR D 116       0.246 -16.125   6.308  1.00 23.96           C  
ATOM    563  O   THR D 116      -0.496 -15.913   5.345  1.00 19.82           O  
ATOM    564  CB  THR D 116       0.746 -14.220   7.893  1.00 23.86           C  
ATOM    565  CG2 THR D 116       1.825 -13.253   8.376  1.00 18.77           C  
ATOM    566  OG1 THR D 116      -0.382 -13.465   7.444  1.00 27.83           O  
ATOM    567  N   LYS D 117       0.231 -17.265   7.007  1.00 25.68           N  
ATOM    568  CA  LYS D 117      -0.806 -18.271   6.786  1.00 26.19           C  
ATOM    569  C   LYS D 117      -2.184 -17.706   7.089  1.00 28.12           C  
ATOM    570  O   LYS D 117      -3.163 -18.031   6.404  1.00 29.06           O  
ATOM    571  CB  LYS D 117      -0.548 -19.508   7.656  1.00 23.62           C  
ATOM    572  CG  LYS D 117       0.119 -20.683   6.920  1.00 30.05           C  
ATOM    573  CD  LYS D 117      -0.867 -21.802   6.642  1.00 34.43           C  
ATOM    574  CE  LYS D 117      -1.248 -22.521   7.940  1.00 46.38           C  
ATOM    575  NZ  LYS D 117      -2.343 -23.516   7.732  1.00 43.20           N1+
ATOM    576  N  AGLN D 118      -2.276 -16.845   8.101  0.49 28.69           N  
ATOM    577  N  BGLN D 118      -2.274 -16.862   8.118  0.51 28.68           N  
ATOM    578  CA AGLN D 118      -3.570 -16.334   8.537  0.49 29.60           C  
ATOM    579  CA BGLN D 118      -3.552 -16.305   8.550  0.51 29.59           C  
ATOM    580  C  AGLN D 118      -4.271 -15.571   7.422  0.49 31.69           C  
ATOM    581  C  BGLN D 118      -4.260 -15.595   7.406  0.51 31.70           C  
ATOM    582  O  AGLN D 118      -5.498 -15.638   7.293  0.49 32.39           O  
ATOM    583  O  BGLN D 118      -5.478 -15.724   7.244  0.51 32.39           O  
ATOM    584  CB AGLN D 118      -3.380 -15.452   9.773  0.49 31.38           C  
ATOM    585  CB BGLN D 118      -3.318 -15.349   9.725  0.51 31.39           C  
ATOM    586  CG AGLN D 118      -3.021 -16.230  11.034  0.49 29.26           C  
ATOM    587  CG BGLN D 118      -4.183 -14.095   9.736  0.51 32.29           C  
ATOM    588  CD AGLN D 118      -1.524 -16.310  11.275  0.49 28.36           C  
ATOM    589  CD BGLN D 118      -5.016 -13.990  10.990  0.51 31.86           C  
ATOM    590  NE2AGLN D 118      -1.106 -15.998  12.494  0.49 30.39           N  
ATOM    591  NE2BGLN D 118      -6.327 -13.867  10.824  0.51 30.39           N  
ATOM    592  OE1AGLN D 118      -0.753 -16.654  10.381  0.49 24.45           O  
ATOM    593  OE1BGLN D 118      -4.486 -14.023  12.102  0.51 31.31           O  
ATOM    594  N   ASN D 119      -3.508 -14.857   6.593  1.00 33.77           N  
ATOM    595  CA  ASN D 119      -4.050 -14.098   5.478  1.00 30.69           C  
ATOM    596  C   ASN D 119      -3.826 -14.788   4.139  1.00 31.03           C  
ATOM    597  O   ASN D 119      -3.975 -14.147   3.095  1.00 33.19           O  
ATOM    598  CB  ASN D 119      -3.443 -12.693   5.470  1.00 23.93           C  
ATOM    599  CG  ASN D 119      -3.946 -11.853   6.629  1.00 41.43           C  
ATOM    600  ND2 ASN D 119      -3.044 -11.092   7.250  1.00 37.07           N  
ATOM    601  OD1 ASN D 119      -5.136 -11.908   6.983  1.00 38.56           O  
ATOM    602  N   LYS D 120      -3.456 -16.070   4.156  1.00 27.88           N  
ATOM    603  CA  LYS D 120      -3.324 -16.882   2.948  1.00 28.16           C  
ATOM    604  C   LYS D 120      -2.344 -16.279   1.941  1.00 30.08           C  
ATOM    605  O   LYS D 120      -2.529 -16.400   0.728  1.00 33.81           O  
ATOM    606  CB  LYS D 120      -4.686 -17.108   2.297  1.00 35.99           C  
ATOM    607  CG  LYS D 120      -5.306 -18.456   2.607  1.00 46.89           C  
ATOM    608  CD  LYS D 120      -6.828 -18.375   2.593  1.00 58.15           C  
ATOM    609  CE  LYS D 120      -7.383 -18.223   4.001  1.00 58.38           C  
ATOM    610  NZ  LYS D 120      -7.366 -19.525   4.738  1.00 70.84           N1+
ATOM    611  N   SER D 121      -1.278 -15.637   2.429  1.00 23.57           N  
ATOM    612  CA  SER D 121      -0.252 -15.104   1.540  1.00 23.73           C  
ATOM    613  C   SER D 121       1.036 -15.921   1.579  1.00 25.96           C  
ATOM    614  O   SER D 121       2.098 -15.413   1.210  1.00 26.67           O  
ATOM    615  CB  SER D 121       0.035 -13.630   1.848  1.00 25.77           C  
ATOM    616  OG  SER D 121      -0.146 -13.315   3.213  1.00 27.36           O  
ATOM    617  N   HIS D 122       0.965 -17.174   2.018  1.00 23.80           N  
ATOM    618  CA  HIS D 122       2.079 -18.097   1.866  1.00 20.95           C  
ATOM    619  C   HIS D 122       2.064 -18.697   0.464  1.00 22.23           C  
ATOM    620  O   HIS D 122       1.126 -18.504  -0.305  1.00 25.31           O  
ATOM    621  CB  HIS D 122       1.998 -19.215   2.899  1.00 22.51           C  
ATOM    622  CG  HIS D 122       0.748 -20.029   2.801  1.00 27.54           C  
ATOM    623  CD2 HIS D 122       0.562 -21.371   2.733  1.00 31.82           C  
ATOM    624  ND1 HIS D 122      -0.506 -19.465   2.708  1.00 31.59           N  
ATOM    625  CE1 HIS D 122      -1.414 -20.424   2.612  1.00 30.39           C  
ATOM    626  NE2 HIS D 122      -0.792 -21.588   2.624  1.00 29.28           N  
ATOM    627  N   VAL D 123       3.102 -19.465   0.145  1.00 21.93           N  
ATOM    628  CA  VAL D 123       3.279 -20.056  -1.177  1.00 20.23           C  
ATOM    629  C   VAL D 123       3.309 -21.571  -1.030  1.00 25.21           C  
ATOM    630  O   VAL D 123       4.176 -22.118  -0.334  1.00 24.59           O  
ATOM    631  CB  VAL D 123       4.553 -19.548  -1.866  1.00 21.16           C  
ATOM    632  CG1 VAL D 123       4.546 -19.942  -3.324  1.00 21.64           C  
ATOM    633  CG2 VAL D 123       4.668 -18.024  -1.731  1.00 21.96           C  
ATOM    634  N  AGLU D 124       2.372 -22.247  -1.693  0.49 24.31           N  
ATOM    635  N  BGLU D 124       2.372 -22.243  -1.694  0.51 24.32           N  
ATOM    636  CA AGLU D 124       2.284 -23.694  -1.610  0.49 24.63           C  
ATOM    637  CA BGLU D 124       2.271 -23.691  -1.626  0.51 24.63           C  
ATOM    638  C  AGLU D 124       3.563 -24.335  -2.151  0.49 24.24           C  
ATOM    639  C  BGLU D 124       3.545 -24.343  -2.170  0.51 24.30           C  
ATOM    640  O  AGLU D 124       4.310 -23.711  -2.910  0.49 22.83           O  
ATOM    641  O  BGLU D 124       4.277 -23.731  -2.956  0.51 23.77           O  
ATOM    642  CB AGLU D 124       1.064 -24.193  -2.393  0.49 27.12           C  
ATOM    643  CB BGLU D 124       1.046 -24.163  -2.419  0.51 27.21           C  
ATOM    644  CG AGLU D 124       1.353 -24.485  -3.852  0.49 26.88           C  
ATOM    645  CG BGLU D 124       0.057 -25.019  -1.626  0.51 29.90           C  
ATOM    646  CD AGLU D 124       0.155 -24.252  -4.746  0.49 33.12           C  
ATOM    647  CD BGLU D 124      -0.527 -24.305  -0.417  0.51 33.38           C  
ATOM    648  OE1AGLU D 124      -0.929 -23.922  -4.214  0.49 38.79           O  
ATOM    649  OE1BGLU D 124      -1.313 -23.351  -0.625  0.51 33.75           O  
ATOM    650  OE2AGLU D 124       0.306 -24.379  -5.981  0.49 32.83           O1-
ATOM    651  OE2BGLU D 124      -0.204 -24.703   0.733  0.51 30.73           O1-
ATOM    652  N   PRO D 125       3.848 -25.576  -1.755  1.00 23.03           N  
ATOM    653  CA  PRO D 125       5.019 -26.270  -2.313  1.00 20.71           C  
ATOM    654  C   PRO D 125       4.954 -26.347  -3.832  1.00 26.03           C  
ATOM    655  O   PRO D 125       3.909 -26.642  -4.419  1.00 23.96           O  
ATOM    656  CB  PRO D 125       4.944 -27.667  -1.683  1.00 19.95           C  
ATOM    657  CG  PRO D 125       4.097 -27.508  -0.478  1.00 23.42           C  
ATOM    658  CD  PRO D 125       3.151 -26.380  -0.730  1.00 20.59           C  
ATOM    659  N   GLY D 126       6.085 -26.062  -4.471  1.00 22.47           N  
ATOM    660  CA  GLY D 126       6.117 -26.039  -5.914  1.00 21.23           C  
ATOM    661  C   GLY D 126       5.323 -24.927  -6.541  1.00 26.94           C  
ATOM    662  O   GLY D 126       5.294 -24.831  -7.775  1.00 26.89           O  
ATOM    663  N   GLY D 127       4.691 -24.072  -5.735  1.00 25.51           N  
ATOM    664  CA  GLY D 127       3.839 -23.024  -6.244  1.00 21.66           C  
ATOM    665  C   GLY D 127       4.588 -21.729  -6.516  1.00 26.38           C  
ATOM    666  O   GLY D 127       5.803 -21.605  -6.352  1.00 20.03           O  
ATOM    667  N   THR D 128       3.818 -20.731  -6.939  1.00 26.65           N  
ATOM    668  CA  THR D 128       4.371 -19.458  -7.352  1.00 20.67           C  
ATOM    669  C   THR D 128       3.422 -18.362  -6.891  1.00 23.95           C  
ATOM    670  O   THR D 128       2.237 -18.602  -6.638  1.00 24.11           O  
ATOM    671  CB  THR D 128       4.573 -19.420  -8.871  1.00 29.71           C  
ATOM    672  CG2 THR D 128       3.318 -19.924  -9.577  1.00 28.94           C  
ATOM    673  OG1 THR D 128       4.818 -18.076  -9.286  1.00 39.49           O  
ATOM    674  N   ARG D 129       3.963 -17.157  -6.751  1.00 22.21           N  
ATOM    675  CA  ARG D 129       3.194 -16.053  -6.201  1.00 21.99           C  
ATOM    676  C   ARG D 129       3.974 -14.762  -6.384  1.00 23.78           C  
ATOM    677  O   ARG D 129       5.205 -14.746  -6.296  1.00 24.17           O  
ATOM    678  CB  ARG D 129       2.882 -16.255  -4.713  1.00 25.79           C  
ATOM    679  CG  ARG D 129       2.000 -15.161  -4.157  1.00 25.20           C  
ATOM    680  CD  ARG D 129       1.617 -15.389  -2.721  1.00 30.20           C  
ATOM    681  NE  ARG D 129       0.613 -14.415  -2.303  1.00 33.59           N  
ATOM    682  CZ  ARG D 129      -0.667 -14.710  -2.120  1.00 36.03           C  
ATOM    683  NH1 ARG D 129      -1.124 -15.944  -2.289  1.00 36.22           N1+
ATOM    684  NH2 ARG D 129      -1.509 -13.746  -1.753  1.00 30.28           N  
ATOM    685  N   THR D 130       3.242 -13.679  -6.613  1.00 22.56           N  
ATOM    686  CA  THR D 130       3.841 -12.368  -6.803  1.00 22.29           C  
ATOM    687  C   THR D 130       3.549 -11.520  -5.582  1.00 21.22           C  
ATOM    688  O   THR D 130       2.396 -11.164  -5.321  1.00 23.47           O  
ATOM    689  CB  THR D 130       3.326 -11.701  -8.072  1.00 25.54           C  
ATOM    690  CG2 THR D 130       3.883 -10.251  -8.173  1.00 21.89           C  
ATOM    691  OG1 THR D 130       3.779 -12.469  -9.191  1.00 23.25           O  
ATOM    692  N   TYR D 131       4.597 -11.208  -4.838  1.00 18.92           N  
ATOM    693  CA  TYR D 131       4.530 -10.237  -3.766  1.00 20.53           C  
ATOM    694  C   TYR D 131       4.834  -8.861  -4.318  1.00 20.23           C  
ATOM    695  O   TYR D 131       5.695  -8.701  -5.185  1.00 24.31           O  
ATOM    696  CB  TYR D 131       5.540 -10.565  -2.669  1.00 20.30           C  
ATOM    697  CG  TYR D 131       5.204 -11.807  -1.888  1.00 24.64           C  
ATOM    698  CD1 TYR D 131       4.233 -11.776  -0.894  1.00 22.70           C  
ATOM    699  CD2 TYR D 131       5.872 -13.000  -2.122  1.00 18.09           C  
ATOM    700  CE1 TYR D 131       3.926 -12.892  -0.161  1.00 21.98           C  
ATOM    701  CE2 TYR D 131       5.576 -14.129  -1.385  1.00 18.50           C  
ATOM    702  CZ  TYR D 131       4.593 -14.068  -0.409  1.00 21.38           C  
ATOM    703  OH  TYR D 131       4.278 -15.180   0.335  1.00 24.27           O  
ATOM    704  N   THR D 132       4.168  -7.857  -3.764  1.00 18.83           N  
ATOM    705  CA  THR D 132       4.382  -6.476  -4.180  1.00 20.73           C  
ATOM    706  C   THR D 132       4.754  -5.642  -2.967  1.00 18.42           C  
ATOM    707  O   THR D 132       3.960  -5.531  -2.027  1.00 18.98           O  
ATOM    708  CB  THR D 132       3.127  -5.926  -4.854  1.00 23.13           C  
ATOM    709  CG2 THR D 132       3.259  -4.431  -5.136  1.00 16.79           C  
ATOM    710  OG1 THR D 132       2.931  -6.635  -6.079  1.00 20.99           O  
ATOM    711  N   TRP D 133       5.958  -5.069  -2.990  1.00 14.14           N  
ATOM    712  CA  TRP D 133       6.405  -4.096  -2.000  1.00 16.23           C  
ATOM    713  C   TRP D 133       6.408  -2.706  -2.619  1.00 17.85           C  
ATOM    714  O   TRP D 133       6.906  -2.512  -3.733  1.00 20.98           O  
ATOM    715  CB  TRP D 133       7.813  -4.414  -1.484  1.00 14.32           C  
ATOM    716  CG  TRP D 133       7.997  -5.779  -0.890  1.00 14.34           C  
ATOM    717  CD1 TRP D 133       7.016  -6.654  -0.472  1.00 14.06           C  
ATOM    718  CD2 TRP D 133       9.245  -6.434  -0.655  1.00 14.87           C  
ATOM    719  CE2 TRP D 133       8.958  -7.693  -0.093  1.00 15.61           C  
ATOM    720  CE3 TRP D 133      10.584  -6.077  -0.866  1.00 19.80           C  
ATOM    721  NE1 TRP D 133       7.592  -7.803   0.007  1.00 15.02           N  
ATOM    722  CZ2 TRP D 133       9.959  -8.590   0.267  1.00 15.53           C  
ATOM    723  CZ3 TRP D 133      11.579  -6.968  -0.502  1.00 16.56           C  
ATOM    724  CH2 TRP D 133      11.260  -8.211   0.054  1.00 16.30           C  
ATOM    725  N   ARG D 134       5.860  -1.744  -1.898  1.00 15.70           N  
ATOM    726  CA  ARG D 134       5.925  -0.351  -2.288  1.00 19.22           C  
ATOM    727  C   ARG D 134       6.690   0.422  -1.223  1.00 19.88           C  
ATOM    728  O   ARG D 134       6.871  -0.044  -0.090  1.00 15.13           O  
ATOM    729  CB  ARG D 134       4.523   0.240  -2.490  1.00 18.38           C  
ATOM    730  CG  ARG D 134       3.749  -0.423  -3.621  1.00 22.18           C  
ATOM    731  CD  ARG D 134       2.328   0.121  -3.752  1.00 25.20           C  
ATOM    732  NE  ARG D 134       1.428  -0.482  -2.770  1.00 45.27           N  
ATOM    733  CZ  ARG D 134       0.882   0.153  -1.736  1.00 51.22           C  
ATOM    734  NH1 ARG D 134       1.125   1.438  -1.498  1.00 41.46           N1+
ATOM    735  NH2 ARG D 134       0.063  -0.517  -0.924  1.00 36.99           N  
ATOM    736  N   THR D 135       7.150   1.603  -1.616  1.00 15.24           N  
ATOM    737  CA  THR D 135       7.820   2.527  -0.723  1.00 18.93           C  
ATOM    738  C   THR D 135       7.266   3.915  -0.992  1.00 21.13           C  
ATOM    739  O   THR D 135       6.656   4.166  -2.029  1.00 26.95           O  
ATOM    740  CB  THR D 135       9.345   2.513  -0.918  1.00 22.86           C  
ATOM    741  CG2 THR D 135       9.895   1.112  -0.748  1.00 13.24           C  
ATOM    742  OG1 THR D 135       9.659   2.975  -2.239  1.00 22.94           O  
ATOM    743  N   HIS D 136       7.470   4.822  -0.051  1.00 20.02           N  
ATOM    744  CA  HIS D 136       6.954   6.173  -0.212  1.00 20.56           C  
ATOM    745  C   HIS D 136       7.953   7.153   0.385  1.00 17.22           C  
ATOM    746  O   HIS D 136       8.722   6.804   1.281  1.00 17.49           O  
ATOM    747  CB  HIS D 136       5.573   6.347   0.452  1.00 15.97           C  
ATOM    748  CG  HIS D 136       5.609   6.210   1.945  1.00 18.26           C  
ATOM    749  CD2 HIS D 136       5.880   7.114   2.920  1.00 16.11           C  
ATOM    750  ND1 HIS D 136       5.390   5.010   2.586  1.00 19.12           N  
ATOM    751  CE1 HIS D 136       5.521   5.180   3.894  1.00 18.35           C  
ATOM    752  NE2 HIS D 136       5.817   6.446   4.123  1.00 16.20           N  
ATOM    753  N   GLU D 137       7.933   8.376  -0.141  1.00 17.92           N  
ATOM    754  CA  GLU D 137       8.719   9.501   0.317  1.00 20.09           C  
ATOM    755  C   GLU D 137       8.053  10.125   1.524  1.00 16.77           C  
ATOM    756  O   GLU D 137       6.857   9.934   1.742  1.00 18.32           O  
ATOM    757  CB  GLU D 137       8.840  10.550  -0.785  1.00 20.09           C  
ATOM    758  CG  GLU D 137       9.561  10.072  -2.020  1.00 23.82           C  
ATOM    759  CD  GLU D 137       9.418  11.054  -3.173  1.00 34.39           C  
ATOM    760  OE1 GLU D 137      10.456  11.464  -3.738  1.00 34.26           O  
ATOM    761  OE2 GLU D 137       8.272  11.418  -3.510  1.00 37.34           O1-
ATOM    762  N   PRO D 138       8.798  10.886   2.319  1.00 14.50           N  
ATOM    763  CA  PRO D 138       8.172  11.613   3.420  1.00 17.22           C  
ATOM    764  C   PRO D 138       7.387  12.796   2.887  1.00 15.40           C  
ATOM    765  O   PRO D 138       7.597  13.261   1.772  1.00 18.49           O  
ATOM    766  CB  PRO D 138       9.358  12.065   4.275  1.00 15.86           C  
ATOM    767  CG  PRO D 138      10.493  12.125   3.334  1.00 15.44           C  
ATOM    768  CD  PRO D 138      10.248  11.131   2.248  1.00 15.24           C  
ATOM    769  N   GLY D 139       6.470  13.277   3.711  1.00 14.97           N  
ATOM    770  CA  GLY D 139       5.565  14.316   3.282  1.00 16.77           C  
ATOM    771  C   GLY D 139       4.736  14.765   4.458  1.00 18.66           C  
ATOM    772  O   GLY D 139       4.678  14.106   5.503  1.00 22.41           O  
ATOM    773  N   ARG D 140       4.092  15.901   4.274  1.00 24.07           N  
ATOM    774  CA  ARG D 140       3.273  16.512   5.309  1.00 27.10           C  
ATOM    775  C   ARG D 140       1.822  16.118   5.078  1.00 24.01           C  
ATOM    776  O   ARG D 140       1.297  16.299   3.978  1.00 28.42           O  
ATOM    777  CB  ARG D 140       3.441  18.034   5.284  1.00 26.81           C  
ATOM    778  CG  ARG D 140       2.407  18.822   6.070  1.00 32.61           C  
ATOM    779  CD  ARG D 140       2.928  19.221   7.427  1.00 26.60           C  
ATOM    780  NE  ARG D 140       4.226  19.883   7.353  1.00 26.55           N  
ATOM    781  CZ  ARG D 140       5.101  19.894   8.351  1.00 35.03           C  
ATOM    782  NH1 ARG D 140       6.301  20.431   8.210  1.00 30.64           N1+
ATOM    783  NH2 ARG D 140       4.771  19.332   9.516  1.00 29.06           N  
ATOM    784  N   ARG D 141       1.185  15.553   6.094  1.00 20.64           N  
ATOM    785  CA  ARG D 141      -0.217  15.204   5.931  1.00 24.19           C  
ATOM    786  C   ARG D 141      -1.085  16.452   5.995  1.00 22.78           C  
ATOM    787  O   ARG D 141      -0.655  17.518   6.440  1.00 26.35           O  
ATOM    788  CB  ARG D 141      -0.670  14.218   7.005  1.00 24.15           C  
ATOM    789  CG  ARG D 141       0.102  12.933   7.057  1.00 20.88           C  
ATOM    790  CD  ARG D 141      -0.637  11.937   7.945  1.00 19.78           C  
ATOM    791  NE  ARG D 141       0.110  10.697   8.101  1.00 19.48           N  
ATOM    792  CZ  ARG D 141       1.089  10.548   8.977  1.00 21.68           C  
ATOM    793  NH1 ARG D 141       1.443  11.532   9.792  1.00 20.59           N1+
ATOM    794  NH2 ARG D 141       1.723   9.381   9.048  1.00 23.10           N  
ATOM    795  N   ALA D 142      -2.340  16.296   5.563  1.00 23.61           N  
ATOM    796  CA  ALA D 142      -3.293  17.399   5.622  1.00 26.73           C  
ATOM    797  C   ALA D 142      -3.523  17.888   7.050  1.00 30.24           C  
ATOM    798  O   ALA D 142      -3.802  19.078   7.257  1.00 24.28           O  
ATOM    799  CB  ALA D 142      -4.617  16.983   4.978  1.00 20.70           C  
ATOM    800  N   ASP D 143      -3.400  16.998   8.048  1.00 27.29           N  
ATOM    801  CA  ASP D 143      -3.582  17.382   9.448  1.00 22.36           C  
ATOM    802  C   ASP D 143      -2.347  18.081  10.048  1.00 27.75           C  
ATOM    803  O   ASP D 143      -2.333  18.378  11.249  1.00 22.90           O  
ATOM    804  CB  ASP D 143      -3.988  16.155  10.290  1.00 22.05           C  
ATOM    805  CG  ASP D 143      -2.917  15.050  10.333  1.00 26.34           C  
ATOM    806  OD1 ASP D 143      -1.731  15.296  10.015  1.00 24.76           O  
ATOM    807  OD2 ASP D 143      -3.269  13.916  10.726  1.00 27.88           O1-
ATOM    808  N   GLY D 144      -1.316  18.358   9.244  1.00 27.88           N  
ATOM    809  CA  GLY D 144      -0.141  19.069   9.702  1.00 22.18           C  
ATOM    810  C   GLY D 144       0.982  18.199  10.218  1.00 25.28           C  
ATOM    811  O   GLY D 144       2.113  18.684  10.331  1.00 26.25           O  
ATOM    812  N   THR D 145       0.706  16.935  10.543  1.00 23.81           N  
ATOM    813  CA  THR D 145       1.748  16.037  11.008  1.00 26.16           C  
ATOM    814  C   THR D 145       2.593  15.540   9.835  1.00 23.15           C  
ATOM    815  O   THR D 145       2.178  15.562   8.670  1.00 19.81           O  
ATOM    816  CB  THR D 145       1.168  14.828  11.764  1.00 23.37           C  
ATOM    817  CG2 THR D 145       0.429  15.241  13.018  1.00 17.06           C  
ATOM    818  OG1 THR D 145       0.297  14.093  10.904  1.00 21.01           O  
ATOM    819  N   TRP D 146       3.791  15.073  10.173  1.00 20.08           N  
ATOM    820  CA  TRP D 146       4.785  14.631   9.205  1.00 21.02           C  
ATOM    821  C   TRP D 146       4.683  13.121   9.024  1.00 20.68           C  
ATOM    822  O   TRP D 146       4.798  12.364   9.994  1.00 21.79           O  
ATOM    823  CB  TRP D 146       6.185  15.026   9.677  1.00 19.05           C  
ATOM    824  CG  TRP D 146       7.261  14.825   8.677  1.00 18.23           C  
ATOM    825  CD1 TRP D 146       8.221  13.864   8.689  1.00 19.90           C  
ATOM    826  CD2 TRP D 146       7.501  15.617   7.516  1.00 21.56           C  
ATOM    827  CE2 TRP D 146       8.632  15.081   6.870  1.00 17.57           C  
ATOM    828  CE3 TRP D 146       6.874  16.736   6.961  1.00 20.98           C  
ATOM    829  NE1 TRP D 146       9.055  14.008   7.607  1.00 19.44           N  
ATOM    830  CZ2 TRP D 146       9.134  15.609   5.694  1.00 18.05           C  
ATOM    831  CZ3 TRP D 146       7.380  17.261   5.796  1.00 17.52           C  
ATOM    832  CH2 TRP D 146       8.496  16.701   5.174  1.00 19.00           C  
ATOM    833  N   ARG D 147       4.467  12.686   7.785  1.00 20.77           N  
ATOM    834  CA  ARG D 147       4.502  11.267   7.451  1.00 18.21           C  
ATOM    835  C   ARG D 147       5.935  10.830   7.194  1.00 17.35           C  
ATOM    836  O   ARG D 147       6.578  11.312   6.259  1.00 17.77           O  
ATOM    837  CB  ARG D 147       3.642  10.991   6.223  1.00 17.51           C  
ATOM    838  CG  ARG D 147       3.504   9.509   5.867  1.00 17.58           C  
ATOM    839  CD  ARG D 147       2.849   9.330   4.494  1.00 15.74           C  
ATOM    840  NE  ARG D 147       2.753   7.912   4.151  1.00 23.69           N  
ATOM    841  CZ  ARG D 147       2.246   7.438   3.019  1.00 18.54           C  
ATOM    842  NH1 ARG D 147       1.813   8.243   2.061  1.00 15.82           N1+
ATOM    843  NH2 ARG D 147       2.193   6.122   2.836  1.00 15.90           N  
ATOM    844  N   ALA D 148       6.431   9.903   8.005  1.00 17.21           N  
ATOM    845  CA  ALA D 148       7.758   9.361   7.776  1.00 15.64           C  
ATOM    846  C   ALA D 148       7.782   8.564   6.478  1.00 18.12           C  
ATOM    847  O   ALA D 148       6.824   7.869   6.143  1.00 19.15           O  
ATOM    848  CB  ALA D 148       8.173   8.480   8.948  1.00 16.95           C  
ATOM    849  N   GLY D 149       8.877   8.684   5.729  1.00 16.12           N  
ATOM    850  CA  GLY D 149       9.059   7.869   4.547  1.00 17.61           C  
ATOM    851  C   GLY D 149       9.536   6.463   4.880  1.00 17.62           C  
ATOM    852  O   GLY D 149       9.745   6.104   6.038  1.00 18.13           O  
ATOM    853  N   SER D 150       9.751   5.671   3.818  1.00 16.89           N  
ATOM    854  CA  SER D 150      10.122   4.264   3.931  1.00 14.15           C  
ATOM    855  C   SER D 150      11.607   4.046   4.185  1.00 17.33           C  
ATOM    856  O   SER D 150      12.010   2.905   4.455  1.00 16.06           O  
ATOM    857  CB  SER D 150       9.755   3.496   2.649  1.00 13.77           C  
ATOM    858  OG  SER D 150       8.417   3.700   2.262  1.00 17.34           O  
ATOM    859  N   ALA D 151      12.433   5.081   4.086  1.00 15.33           N  
ATOM    860  CA  ALA D 151      13.872   4.858   4.087  1.00 12.59           C  
ATOM    861  C   ALA D 151      14.323   4.241   5.403  1.00 15.29           C  
ATOM    862  O   ALA D 151      13.891   4.652   6.486  1.00 14.60           O  
ATOM    863  CB  ALA D 151      14.616   6.173   3.841  1.00 14.24           C  
ATOM    864  N   GLY D 152      15.197   3.247   5.300  1.00 13.67           N  
ATOM    865  CA  GLY D 152      15.786   2.657   6.482  1.00 13.10           C  
ATOM    866  C   GLY D 152      16.458   1.339   6.153  1.00 16.34           C  
ATOM    867  O   GLY D 152      16.565   0.942   4.989  1.00 14.85           O  
ATOM    868  N   TYR D 153      16.921   0.680   7.211  1.00 13.54           N  
ATOM    869  CA  TYR D 153      17.561  -0.620   7.114  1.00 14.18           C  
ATOM    870  C   TYR D 153      16.538  -1.649   7.556  1.00 16.25           C  
ATOM    871  O   TYR D 153      16.126  -1.665   8.717  1.00 14.91           O  
ATOM    872  CB  TYR D 153      18.816  -0.678   7.977  1.00 14.06           C  
ATOM    873  CG  TYR D 153      19.923   0.156   7.419  1.00 15.48           C  
ATOM    874  CD1 TYR D 153      20.794  -0.360   6.480  1.00 14.89           C  
ATOM    875  CD2 TYR D 153      20.086   1.477   7.817  1.00 17.26           C  
ATOM    876  CE1 TYR D 153      21.822   0.414   5.960  1.00 14.40           C  
ATOM    877  CE2 TYR D 153      21.110   2.266   7.293  1.00 21.08           C  
ATOM    878  CZ  TYR D 153      21.974   1.723   6.362  1.00 19.39           C  
ATOM    879  OH  TYR D 153      22.991   2.487   5.831  1.00 16.29           O  
ATOM    880  N   TRP D 154      16.112  -2.488   6.626  1.00 14.71           N  
ATOM    881  CA  TRP D 154      14.994  -3.364   6.907  1.00 13.36           C  
ATOM    882  C   TRP D 154      15.410  -4.789   6.583  1.00 13.57           C  
ATOM    883  O   TRP D 154      16.601  -5.058   6.423  1.00 17.58           O  
ATOM    884  CB  TRP D 154      13.776  -2.939   6.095  1.00 13.83           C  
ATOM    885  CG  TRP D 154      13.288  -1.535   6.351  1.00 14.39           C  
ATOM    886  CD1 TRP D 154      13.382  -0.480   5.504  1.00 14.39           C  
ATOM    887  CD2 TRP D 154      12.564  -1.065   7.494  1.00 15.83           C  
ATOM    888  CE2 TRP D 154      12.276   0.291   7.276  1.00 12.76           C  
ATOM    889  CE3 TRP D 154      12.137  -1.658   8.684  1.00 14.48           C  
ATOM    890  NE1 TRP D 154      12.790   0.628   6.054  1.00 13.78           N  
ATOM    891  CZ2 TRP D 154      11.587   1.066   8.205  1.00 14.87           C  
ATOM    892  CZ3 TRP D 154      11.443  -0.883   9.597  1.00 12.97           C  
ATOM    893  CH2 TRP D 154      11.180   0.456   9.355  1.00 14.53           C  
ATOM    894  N   HIS D 155      14.459  -5.708   6.488  1.00 11.73           N  
ATOM    895  CA  HIS D 155      14.809  -7.098   6.217  1.00 16.22           C  
ATOM    896  C   HIS D 155      13.538  -7.858   5.872  1.00 12.91           C  
ATOM    897  O   HIS D 155      12.423  -7.380   6.079  1.00 12.51           O  
ATOM    898  CB  HIS D 155      15.551  -7.758   7.398  1.00 11.16           C  
ATOM    899  CG  HIS D 155      14.780  -7.776   8.684  1.00 13.80           C  
ATOM    900  CD2 HIS D 155      14.500  -6.788   9.571  1.00 16.50           C  
ATOM    901  ND1 HIS D 155      14.238  -8.930   9.215  1.00 15.46           N  
ATOM    902  CE1 HIS D 155      13.633  -8.647  10.356  1.00 15.93           C  
ATOM    903  NE2 HIS D 155      13.779  -7.356  10.596  1.00 17.51           N  
ATOM    904  N   TYR D 156      13.729  -9.047   5.327  1.00 15.40           N  
ATOM    905  CA  TYR D 156      12.644  -9.931   4.945  1.00 14.68           C  
ATOM    906  C   TYR D 156      12.986 -11.325   5.430  1.00 17.74           C  
ATOM    907  O   TYR D 156      14.162 -11.690   5.511  1.00 15.79           O  
ATOM    908  CB  TYR D 156      12.423  -9.966   3.418  1.00 15.02           C  
ATOM    909  CG  TYR D 156      13.630 -10.415   2.600  1.00 11.20           C  
ATOM    910  CD1 TYR D 156      14.570  -9.491   2.148  1.00 16.33           C  
ATOM    911  CD2 TYR D 156      13.817 -11.749   2.268  1.00 14.38           C  
ATOM    912  CE1 TYR D 156      15.682  -9.888   1.379  1.00 16.19           C  
ATOM    913  CE2 TYR D 156      14.906 -12.166   1.523  1.00 16.26           C  
ATOM    914  CZ  TYR D 156      15.842 -11.234   1.074  1.00 16.56           C  
ATOM    915  OH  TYR D 156      16.924 -11.659   0.328  1.00 18.94           O  
ATOM    916  N   HIS D 157      11.951 -12.110   5.732  1.00 15.16           N  
ATOM    917  CA  HIS D 157      12.167 -13.454   6.252  1.00 16.06           C  
ATOM    918  C   HIS D 157      10.882 -14.251   6.100  1.00 15.23           C  
ATOM    919  O   HIS D 157       9.810 -13.698   5.831  1.00 14.66           O  
ATOM    920  CB  HIS D 157      12.614 -13.426   7.724  1.00 13.39           C  
ATOM    921  CG  HIS D 157      11.636 -12.748   8.629  1.00 15.92           C  
ATOM    922  CD2 HIS D 157      11.533 -11.456   9.021  1.00 17.35           C  
ATOM    923  ND1 HIS D 157      10.581 -13.413   9.218  1.00 16.41           N  
ATOM    924  CE1 HIS D 157       9.888 -12.565   9.957  1.00 15.19           C  
ATOM    925  NE2 HIS D 157      10.440 -11.370   9.849  1.00 15.86           N  
ATOM    926  N   ASP D 158      11.021 -15.564   6.260  1.00 15.42           N  
ATOM    927  CA  ASP D 158       9.888 -16.472   6.240  1.00 14.09           C  
ATOM    928  C   ASP D 158       8.972 -16.237   7.434  1.00 14.57           C  
ATOM    929  O   ASP D 158       9.400 -15.770   8.487  1.00 16.05           O  
ATOM    930  CB  ASP D 158      10.373 -17.915   6.271  1.00 17.04           C  
ATOM    931  CG  ASP D 158       9.250 -18.868   6.488  1.00 15.90           C  
ATOM    932  OD1 ASP D 158       8.341 -18.898   5.631  1.00 16.39           O  
ATOM    933  OD2 ASP D 158       9.232 -19.541   7.531  1.00 14.75           O1-
ATOM    934  N   HIS D 159       7.702 -16.614   7.278  1.00 14.04           N  
ATOM    935  CA  HIS D 159       6.737 -16.510   8.367  1.00 18.81           C  
ATOM    936  C   HIS D 159       5.874 -17.759   8.562  1.00 16.99           C  
ATOM    937  O   HIS D 159       4.969 -17.723   9.400  1.00 14.92           O  
ATOM    938  CB  HIS D 159       5.843 -15.274   8.138  1.00 14.34           C  
ATOM    939  CG  HIS D 159       5.393 -14.581   9.386  1.00 17.36           C  
ATOM    940  CD2 HIS D 159       5.492 -13.283   9.772  1.00 16.21           C  
ATOM    941  ND1 HIS D 159       4.716 -15.228  10.395  1.00 16.46           N  
ATOM    942  CE1 HIS D 159       4.420 -14.365  11.348  1.00 14.80           C  
ATOM    943  NE2 HIS D 159       4.893 -13.181  11.002  1.00 15.13           N  
ATOM    944  N   VAL D 160       6.135 -18.873   7.852  1.00 17.26           N  
ATOM    945  CA  VAL D 160       5.213 -20.008   7.945  1.00 18.33           C  
ATOM    946  C   VAL D 160       5.903 -21.352   8.186  1.00 18.78           C  
ATOM    947  O   VAL D 160       5.228 -22.345   8.469  1.00 19.79           O  
ATOM    948  CB  VAL D 160       4.348 -20.128   6.676  1.00 16.37           C  
ATOM    949  CG1 VAL D 160       3.213 -19.079   6.687  1.00 17.86           C  
ATOM    950  CG2 VAL D 160       5.180 -20.057   5.455  1.00 18.94           C  
ATOM    951  N   VAL D 161       7.218 -21.441   7.998  1.00 19.26           N  
ATOM    952  CA  VAL D 161       7.896 -22.733   8.119  1.00 16.70           C  
ATOM    953  C   VAL D 161       8.084 -23.106   9.593  1.00 18.70           C  
ATOM    954  O   VAL D 161       8.685 -22.360  10.381  1.00 15.99           O  
ATOM    955  CB  VAL D 161       9.234 -22.745   7.369  1.00 19.19           C  
ATOM    956  CG1 VAL D 161       9.915 -24.106   7.535  1.00 15.95           C  
ATOM    957  CG2 VAL D 161       9.013 -22.451   5.890  1.00 18.66           C  
ATOM    958  N   GLY D 162       7.569 -24.278   9.963  1.00 18.67           N  
ATOM    959  CA  GLY D 162       7.677 -24.800  11.305  1.00 13.79           C  
ATOM    960  C   GLY D 162       6.517 -24.390  12.167  1.00 16.60           C  
ATOM    961  O   GLY D 162       5.777 -25.232  12.683  1.00 16.65           O  
ATOM    962  N   THR D 163       6.360 -23.086  12.355  1.00 16.92           N  
ATOM    963  CA  THR D 163       5.271 -22.536  13.141  1.00 14.70           C  
ATOM    964  C   THR D 163       4.691 -21.351  12.377  1.00 15.87           C  
ATOM    965  O   THR D 163       5.238 -20.913  11.358  1.00 12.21           O  
ATOM    966  CB  THR D 163       5.749 -22.092  14.532  1.00 17.38           C  
ATOM    967  CG2 THR D 163       6.593 -23.175  15.225  1.00 13.13           C  
ATOM    968  OG1 THR D 163       6.534 -20.893  14.417  1.00 15.70           O  
ATOM    969  N   GLU D 164       3.618 -20.779  12.922  1.00 17.33           N  
ATOM    970  CA  GLU D 164       3.016 -19.608  12.299  1.00 21.35           C  
ATOM    971  C   GLU D 164       3.819 -18.327  12.523  1.00 18.99           C  
ATOM    972  O   GLU D 164       3.460 -17.284  11.961  1.00 17.12           O  
ATOM    973  CB  GLU D 164       1.580 -19.465  12.795  1.00 19.12           C  
ATOM    974  CG  GLU D 164       0.748 -20.672  12.378  1.00 30.62           C  
ATOM    975  CD  GLU D 164      -0.731 -20.396  12.373  0.43 34.17           C  
ATOM    976  OE1 GLU D 164      -1.188 -19.568  13.191  0.76 38.27           O  
ATOM    977  OE2 GLU D 164      -1.432 -21.013  11.547  1.00 39.34           O1-
ATOM    978  N   ALA D 165       4.897 -18.372  13.301  1.00 17.42           N  
ATOM    979  CA  ALA D 165       5.859 -17.278  13.339  1.00 17.89           C  
ATOM    980  C   ALA D 165       7.091 -17.579  12.489  1.00 17.73           C  
ATOM    981  O   ALA D 165       8.079 -16.851  12.562  1.00 19.34           O  
ATOM    982  CB  ALA D 165       6.261 -16.970  14.791  1.00 12.73           C  
ATOM    983  N   GLY D 166       7.051 -18.638  11.687  1.00 15.58           N  
ATOM    984  CA  GLY D 166       8.191 -19.001  10.866  1.00 14.52           C  
ATOM    985  C   GLY D 166       9.426 -19.394  11.643  1.00 17.17           C  
ATOM    986  O   GLY D 166      10.537 -19.264  11.117  1.00 15.26           O  
ATOM    987  N   THR D 167       9.261 -19.905  12.873  1.00 16.22           N  
ATOM    988  CA  THR D 167      10.412 -20.244  13.712  1.00 14.01           C  
ATOM    989  C   THR D 167      11.395 -21.147  12.982  1.00 16.21           C  
ATOM    990  O   THR D 167      12.610 -20.905  13.005  1.00 14.92           O  
ATOM    991  CB  THR D 167       9.965 -20.916  15.016  1.00 17.55           C  
ATOM    992  CG2 THR D 167      11.184 -21.402  15.828  1.00 13.12           C  
ATOM    993  OG1 THR D 167       9.234 -19.984  15.810  1.00 16.23           O  
ATOM    994  N   GLY D 168      10.894 -22.192  12.322  1.00 14.49           N  
ATOM    995  CA  GLY D 168      11.807 -23.128  11.680  1.00 13.00           C  
ATOM    996  C   GLY D 168      12.449 -22.554  10.432  1.00 15.01           C  
ATOM    997  O   GLY D 168      13.632 -22.788  10.165  1.00 15.07           O  
ATOM    998  N   GLY D 169      11.683 -21.793   9.649  1.00 15.50           N  
ATOM    999  CA  GLY D 169      12.238 -21.232   8.429  1.00 14.50           C  
ATOM   1000  C   GLY D 169      13.324 -20.219   8.716  1.00 14.89           C  
ATOM   1001  O   GLY D 169      14.319 -20.143   7.994  1.00 14.63           O  
ATOM   1002  N   ILE D 170      13.143 -19.423   9.774  1.00 16.84           N  
ATOM   1003  CA  ILE D 170      14.149 -18.434  10.154  1.00 15.12           C  
ATOM   1004  C   ILE D 170      15.390 -19.130  10.679  1.00 14.45           C  
ATOM   1005  O   ILE D 170      16.512 -18.778  10.306  1.00 16.63           O  
ATOM   1006  CB  ILE D 170      13.575 -17.440  11.189  1.00 14.31           C  
ATOM   1007  CG1 ILE D 170      12.509 -16.547  10.553  1.00 15.89           C  
ATOM   1008  CG2 ILE D 170      14.703 -16.584  11.807  1.00 13.27           C  
ATOM   1009  CD1 ILE D 170      11.621 -15.858  11.567  1.00 16.66           C  
ATOM   1010  N   ARG D 171      15.214 -20.138  11.546  1.00 13.70           N  
ATOM   1011  CA  ARG D 171      16.364 -20.900  12.016  1.00 14.34           C  
ATOM   1012  C   ARG D 171      17.147 -21.515  10.853  1.00 19.74           C  
ATOM   1013  O   ARG D 171      18.388 -21.554  10.880  1.00 19.69           O  
ATOM   1014  CB  ARG D 171      15.902 -21.987  12.976  1.00 15.87           C  
ATOM   1015  CG  ARG D 171      17.058 -22.633  13.727  1.00 17.19           C  
ATOM   1016  CD  ARG D 171      16.494 -23.453  14.865  1.00 19.60           C  
ATOM   1017  NE  ARG D 171      16.159 -22.633  16.024  1.00 19.90           N  
ATOM   1018  CZ  ARG D 171      15.781 -23.138  17.189  1.00 19.77           C  
ATOM   1019  NH1 ARG D 171      15.500 -22.365  18.223  1.00 13.09           N1+
ATOM   1020  NH2 ARG D 171      15.685 -24.458  17.318  1.00 16.08           N  
ATOM   1021  N   ASN D 172      16.438 -21.979   9.813  1.00 14.39           N  
ATOM   1022  CA  ASN D 172      17.059 -22.649   8.669  1.00 15.36           C  
ATOM   1023  C   ASN D 172      17.819 -21.701   7.747  1.00 17.10           C  
ATOM   1024  O   ASN D 172      18.581 -22.172   6.902  1.00 18.45           O  
ATOM   1025  CB  ASN D 172      15.992 -23.355   7.843  1.00 12.89           C  
ATOM   1026  CG  ASN D 172      15.451 -24.598   8.517  1.00 19.47           C  
ATOM   1027  ND2 ASN D 172      14.299 -25.066   8.039  1.00 18.68           N  
ATOM   1028  OD1 ASN D 172      16.037 -25.114   9.473  1.00 18.76           O  
ATOM   1029  N   GLY D 173      17.589 -20.393   7.826  1.00 15.01           N  
ATOM   1030  CA  GLY D 173      18.288 -19.458   6.948  1.00 12.97           C  
ATOM   1031  C   GLY D 173      17.408 -18.562   6.092  1.00 14.78           C  
ATOM   1032  O   GLY D 173      17.950 -17.802   5.276  1.00 15.44           O  
ATOM   1033  N   LEU D 174      16.078 -18.568   6.237  1.00 15.09           N  
ATOM   1034  CA  LEU D 174      15.205 -17.786   5.360  1.00 13.80           C  
ATOM   1035  C   LEU D 174      15.096 -16.350   5.883  1.00 13.58           C  
ATOM   1036  O   LEU D 174      14.103 -15.936   6.490  1.00 14.80           O  
ATOM   1037  CB  LEU D 174      13.838 -18.457   5.232  1.00 17.26           C  
ATOM   1038  CG  LEU D 174      13.852 -19.755   4.409  1.00 14.59           C  
ATOM   1039  CD1 LEU D 174      12.512 -20.484   4.471  1.00 11.24           C  
ATOM   1040  CD2 LEU D 174      14.278 -19.472   2.954  1.00 11.20           C  
ATOM   1041  N   TYR D 175      16.150 -15.575   5.627  1.00 13.80           N  
ATOM   1042  CA  TYR D 175      16.186 -14.162   5.984  1.00 15.29           C  
ATOM   1043  C   TYR D 175      17.146 -13.438   5.055  1.00 17.79           C  
ATOM   1044  O   TYR D 175      18.124 -14.021   4.567  1.00 15.76           O  
ATOM   1045  CB  TYR D 175      16.620 -13.950   7.442  1.00 13.37           C  
ATOM   1046  CG  TYR D 175      17.920 -14.640   7.835  1.00 11.03           C  
ATOM   1047  CD1 TYR D 175      19.156 -14.112   7.457  1.00 13.27           C  
ATOM   1048  CD2 TYR D 175      17.907 -15.790   8.616  1.00 13.45           C  
ATOM   1049  CE1 TYR D 175      20.343 -14.715   7.822  1.00 16.32           C  
ATOM   1050  CE2 TYR D 175      19.096 -16.404   9.005  1.00 17.49           C  
ATOM   1051  CZ  TYR D 175      20.312 -15.854   8.611  1.00 18.67           C  
ATOM   1052  OH  TYR D 175      21.495 -16.454   8.984  1.00 17.52           O  
ATOM   1053  N   GLY D 176      16.881 -12.154   4.841  1.00 14.46           N  
ATOM   1054  CA  GLY D 176      17.745 -11.332   4.021  1.00 14.59           C  
ATOM   1055  C   GLY D 176      17.530  -9.855   4.283  1.00 14.58           C  
ATOM   1056  O   GLY D 176      16.518  -9.448   4.859  1.00 11.93           O  
ATOM   1057  N   PRO D 177      18.480  -9.027   3.856  1.00 15.60           N  
ATOM   1058  CA  PRO D 177      18.409  -7.590   4.122  1.00 17.38           C  
ATOM   1059  C   PRO D 177      17.714  -6.802   3.019  1.00 15.29           C  
ATOM   1060  O   PRO D 177      17.746  -7.157   1.842  1.00 18.30           O  
ATOM   1061  CB  PRO D 177      19.895  -7.201   4.204  1.00 15.81           C  
ATOM   1062  CG  PRO D 177      20.564  -8.144   3.193  1.00 14.20           C  
ATOM   1063  CD  PRO D 177      19.754  -9.415   3.209  1.00 14.67           C  
ATOM   1064  N   VAL D 178      17.096  -5.693   3.415  1.00 18.00           N  
ATOM   1065  CA  VAL D 178      16.482  -4.747   2.482  1.00 16.88           C  
ATOM   1066  C   VAL D 178      16.909  -3.350   2.886  1.00 19.48           C  
ATOM   1067  O   VAL D 178      16.749  -2.970   4.050  1.00 18.12           O  
ATOM   1068  CB  VAL D 178      14.940  -4.819   2.482  1.00 18.18           C  
ATOM   1069  CG1 VAL D 178      14.355  -3.789   1.465  1.00 19.49           C  
ATOM   1070  CG2 VAL D 178      14.473  -6.191   2.159  1.00 17.20           C  
ATOM   1071  N   ILE D 179      17.419  -2.575   1.930  1.00 17.59           N  
ATOM   1072  CA  ILE D 179      17.777  -1.183   2.171  1.00 15.48           C  
ATOM   1073  C   ILE D 179      16.911  -0.306   1.280  1.00 17.38           C  
ATOM   1074  O   ILE D 179      16.817  -0.547   0.069  1.00 18.77           O  
ATOM   1075  CB  ILE D 179      19.270  -0.911   1.903  1.00 17.87           C  
ATOM   1076  CG1 ILE D 179      20.158  -1.769   2.815  1.00 16.07           C  
ATOM   1077  CG2 ILE D 179      19.573   0.553   2.100  1.00 14.45           C  
ATOM   1078  CD1 ILE D 179      21.525  -2.015   2.251  1.00 16.20           C  
ATOM   1079  N   VAL D 180      16.277   0.698   1.880  1.00 11.79           N  
ATOM   1080  CA  VAL D 180      15.566   1.752   1.160  1.00 15.91           C  
ATOM   1081  C   VAL D 180      16.299   3.062   1.409  1.00 16.96           C  
ATOM   1082  O   VAL D 180      16.478   3.469   2.564  1.00 12.89           O  
ATOM   1083  CB  VAL D 180      14.102   1.862   1.602  1.00 13.91           C  
ATOM   1084  CG1 VAL D 180      13.400   2.950   0.817  1.00 11.12           C  
ATOM   1085  CG2 VAL D 180      13.407   0.522   1.420  1.00 15.63           C  
ATOM   1086  N   ARG D 181      16.724   3.715   0.328  1.00 16.77           N  
ATOM   1087  CA  ARG D 181      17.461   4.972   0.378  1.00 19.33           C  
ATOM   1088  C   ARG D 181      16.515   6.157   0.232  1.00 21.55           C  
ATOM   1089  O   ARG D 181      15.514   6.089  -0.486  1.00 23.92           O  
ATOM   1090  CB  ARG D 181      18.506   5.052  -0.744  1.00 19.76           C  
ATOM   1091  CG  ARG D 181      19.315   3.781  -0.955  1.00 22.92           C  
ATOM   1092  CD  ARG D 181      20.661   3.908  -0.316  1.00 17.51           C  
ATOM   1093  NE  ARG D 181      21.519   2.751  -0.536  1.00 18.70           N  
ATOM   1094  CZ  ARG D 181      22.342   2.270   0.387  1.00 22.46           C  
ATOM   1095  NH1 ARG D 181      22.410   2.805   1.595  1.00 20.53           N1+
ATOM   1096  NH2 ARG D 181      23.123   1.236   0.091  1.00 20.78           N  
ATOM   1097  N   ARG D 182      16.855   7.250   0.905  1.00 18.43           N  
ATOM   1098  CA  ARG D 182      16.222   8.539   0.672  1.00 20.72           C  
ATOM   1099  C   ARG D 182      17.051   9.300  -0.355  1.00 20.20           C  
ATOM   1100  O   ARG D 182      18.276   9.172  -0.378  1.00 20.91           O  
ATOM   1101  CB  ARG D 182      16.119   9.342   1.976  1.00 18.66           C  
ATOM   1102  CG  ARG D 182      15.599  10.773   1.824  1.00 17.45           C  
ATOM   1103  CD  ARG D 182      14.839  11.213   3.048  1.00 12.97           C  
ATOM   1104  NE  ARG D 182      13.867  10.194   3.426  1.00 17.82           N  
ATOM   1105  CZ  ARG D 182      13.573   9.861   4.676  1.00 18.39           C  
ATOM   1106  NH1 ARG D 182      14.099  10.508   5.712  1.00 12.87           N1+
ATOM   1107  NH2 ARG D 182      12.738   8.852   4.894  1.00 14.10           N  
ATOM   1108  N   LYS D 183      16.374  10.041  -1.229  1.00 21.91           N  
ATOM   1109  CA  LYS D 183      17.021  10.962  -2.164  1.00 27.57           C  
ATOM   1110  C   LYS D 183      18.174  11.688  -1.491  1.00 24.15           C  
ATOM   1111  O   LYS D 183      17.986  12.377  -0.488  1.00 20.59           O  
ATOM   1112  CB  LYS D 183      15.991  11.985  -2.687  1.00 24.70           C  
ATOM   1113  CG  LYS D 183      16.513  12.983  -3.753  1.00 24.09           C  
ATOM   1114  CD  LYS D 183      15.434  13.253  -4.805  1.00 36.30           C  
ATOM   1115  CE  LYS D 183      14.644  14.559  -4.641  1.00 35.37           C  
ATOM   1116  NZ  LYS D 183      15.065  15.660  -5.588  1.00 35.59           N1+
ATOM   1117  N   GLY D 184      19.380  11.500  -2.013  1.00 22.96           N  
ATOM   1118  CA  GLY D 184      20.528  12.186  -1.474  1.00 20.32           C  
ATOM   1119  C   GLY D 184      21.282  11.475  -0.368  1.00 27.40           C  
ATOM   1120  O   GLY D 184      22.307  12.005   0.080  1.00 27.98           O  
ATOM   1121  N   ASP D 185      20.818  10.311   0.103  1.00 23.66           N  
ATOM   1122  CA  ASP D 185      21.621   9.535   1.045  1.00 22.69           C  
ATOM   1123  C   ASP D 185      22.981   9.232   0.419  1.00 24.91           C  
ATOM   1124  O   ASP D 185      23.081   8.955  -0.780  1.00 24.06           O  
ATOM   1125  CB  ASP D 185      20.936   8.207   1.431  1.00 17.47           C  
ATOM   1126  CG  ASP D 185      19.801   8.370   2.438  1.00 17.68           C  
ATOM   1127  OD1 ASP D 185      19.592   9.461   3.013  1.00 16.92           O  
ATOM   1128  OD2 ASP D 185      19.079   7.377   2.649  1.00 21.29           O1-
ATOM   1129  N   VAL D 186      24.034   9.286   1.242  1.00 23.80           N  
ATOM   1130  CA  VAL D 186      25.366   8.921   0.785  1.00 23.58           C  
ATOM   1131  C   VAL D 186      25.404   7.442   0.443  1.00 25.22           C  
ATOM   1132  O   VAL D 186      24.959   6.595   1.227  1.00 26.42           O  
ATOM   1133  CB  VAL D 186      26.404   9.272   1.862  1.00 23.23           C  
ATOM   1134  CG1 VAL D 186      27.771   8.747   1.470  1.00 21.95           C  
ATOM   1135  CG2 VAL D 186      26.453  10.751   2.035  1.00 19.81           C  
ATOM   1136  N   LEU D 187      25.953   7.118  -0.735  1.00 25.72           N  
ATOM   1137  CA  LEU D 187      26.071   5.716  -1.116  1.00 27.26           C  
ATOM   1138  C   LEU D 187      27.441   5.166  -0.738  1.00 26.95           C  
ATOM   1139  O   LEU D 187      28.441   5.883  -0.804  1.00 29.92           O  
ATOM   1140  CB  LEU D 187      25.860   5.551  -2.616  1.00 27.30           C  
ATOM   1141  CG  LEU D 187      24.430   5.845  -3.069  1.00 29.77           C  
ATOM   1142  CD1 LEU D 187      24.380   6.292  -4.531  1.00 26.27           C  
ATOM   1143  CD2 LEU D 187      23.511   4.651  -2.810  1.00 26.83           C  
ATOM   1144  N   PRO D 188      27.531   3.894  -0.357  1.00 27.75           N  
ATOM   1145  CA  PRO D 188      28.810   3.331   0.083  1.00 25.94           C  
ATOM   1146  C   PRO D 188      29.587   2.673  -1.055  1.00 23.85           C  
ATOM   1147  O   PRO D 188      29.078   2.454  -2.155  1.00 25.50           O  
ATOM   1148  CB  PRO D 188      28.368   2.284   1.111  1.00 21.99           C  
ATOM   1149  CG  PRO D 188      27.088   1.749   0.494  1.00 22.78           C  
ATOM   1150  CD  PRO D 188      26.433   2.920  -0.214  1.00 21.53           C  
ATOM   1151  N   ASP D 189      30.843   2.344  -0.755  1.00 23.07           N  
ATOM   1152  CA  ASP D 189      31.655   1.563  -1.683  1.00 24.35           C  
ATOM   1153  C   ASP D 189      31.324   0.077  -1.607  1.00 23.95           C  
ATOM   1154  O   ASP D 189      31.520  -0.641  -2.592  1.00 24.64           O  
ATOM   1155  CB  ASP D 189      33.147   1.778  -1.400  1.00 24.13           C  
ATOM   1156  CG  ASP D 189      33.578   3.247  -1.538  1.00 26.53           C  
ATOM   1157  OD1 ASP D 189      33.134   3.947  -2.480  1.00 29.52           O  
ATOM   1158  OD2 ASP D 189      34.387   3.698  -0.706  1.00 24.41           O1-
ATOM   1159  N   ALA D 190      30.825  -0.394  -0.464  1.00 25.17           N  
ATOM   1160  CA  ALA D 190      30.526  -1.807  -0.264  1.00 23.17           C  
ATOM   1161  C   ALA D 190      29.554  -1.961   0.902  1.00 23.73           C  
ATOM   1162  O   ALA D 190      29.586  -1.181   1.862  1.00 23.70           O  
ATOM   1163  CB  ALA D 190      31.805  -2.615   0.001  1.00 20.00           C  
ATOM   1164  N   THR D 191      28.699  -2.980   0.812  1.00 22.76           N  
ATOM   1165  CA  THR D 191      27.701  -3.278   1.829  1.00 15.31           C  
ATOM   1166  C   THR D 191      27.872  -4.713   2.306  1.00 18.45           C  
ATOM   1167  O   THR D 191      27.962  -5.636   1.494  1.00 19.56           O  
ATOM   1168  CB  THR D 191      26.291  -3.057   1.290  1.00 14.94           C  
ATOM   1169  CG2 THR D 191      25.260  -3.473   2.317  1.00 20.62           C  
ATOM   1170  OG1 THR D 191      26.111  -1.667   1.027  1.00 20.09           O  
ATOM   1171  N   HIS D 192      27.931  -4.896   3.624  1.00 23.13           N  
ATOM   1172  CA  HIS D 192      28.063  -6.218   4.215  1.00 20.66           C  
ATOM   1173  C   HIS D 192      26.949  -6.425   5.221  1.00 21.89           C  
ATOM   1174  O   HIS D 192      26.580  -5.494   5.943  1.00 22.49           O  
ATOM   1175  CB  HIS D 192      29.406  -6.404   4.898  1.00 20.88           C  
ATOM   1176  CG  HIS D 192      30.569  -6.083   4.022  1.00 30.83           C  
ATOM   1177  CD2 HIS D 192      31.449  -5.055   4.048  1.00 32.13           C  
ATOM   1178  ND1 HIS D 192      30.937  -6.877   2.960  1.00 29.41           N  
ATOM   1179  CE1 HIS D 192      31.991  -6.349   2.365  1.00 26.52           C  
ATOM   1180  NE2 HIS D 192      32.322  -5.244   3.005  1.00 24.77           N  
ATOM   1181  N   THR D 193      26.436  -7.652   5.277  1.00 18.63           N  
ATOM   1182  CA  THR D 193      25.282  -7.997   6.099  1.00 21.07           C  
ATOM   1183  C   THR D 193      25.743  -8.963   7.184  1.00 17.97           C  
ATOM   1184  O   THR D 193      26.308 -10.017   6.882  1.00 17.37           O  
ATOM   1185  CB  THR D 193      24.157  -8.609   5.240  1.00 18.36           C  
ATOM   1186  CG2 THR D 193      22.908  -8.941   6.080  1.00 14.95           C  
ATOM   1187  OG1 THR D 193      23.769  -7.680   4.224  1.00 17.31           O  
ATOM   1188  N   ILE D 194      25.506  -8.599   8.443  1.00 16.25           N  
ATOM   1189  CA  ILE D 194      25.793  -9.449   9.593  1.00 15.53           C  
ATOM   1190  C   ILE D 194      24.469  -9.778  10.263  1.00 16.57           C  
ATOM   1191  O   ILE D 194      23.763  -8.872  10.729  1.00 14.02           O  
ATOM   1192  CB  ILE D 194      26.763  -8.772  10.579  1.00 18.60           C  
ATOM   1193  CG1 ILE D 194      28.088  -8.462   9.879  1.00 15.63           C  
ATOM   1194  CG2 ILE D 194      26.986  -9.641  11.813  1.00 15.58           C  
ATOM   1195  CD1 ILE D 194      28.948  -7.489  10.627  1.00 18.33           C  
ATOM   1196  N   VAL D 195      24.123 -11.064  10.292  1.00 17.01           N  
ATOM   1197  CA  VAL D 195      22.892 -11.537  10.922  1.00 18.34           C  
ATOM   1198  C   VAL D 195      23.262 -12.378  12.146  1.00 18.43           C  
ATOM   1199  O   VAL D 195      23.940 -13.404  12.021  1.00 19.47           O  
ATOM   1200  CB  VAL D 195      22.026 -12.343   9.939  1.00 17.07           C  
ATOM   1201  CG1 VAL D 195      20.732 -12.761  10.596  1.00 13.19           C  
ATOM   1202  CG2 VAL D 195      21.766 -11.544   8.662  1.00 19.05           C  
ATOM   1203  N   PHE D 196      22.853 -11.927  13.332  1.00 15.78           N  
ATOM   1204  CA  PHE D 196      22.916 -12.753  14.543  1.00 18.57           C  
ATOM   1205  C   PHE D 196      21.641 -13.597  14.546  1.00 20.77           C  
ATOM   1206  O   PHE D 196      20.546 -13.094  14.828  1.00 16.70           O  
ATOM   1207  CB  PHE D 196      23.010 -11.896  15.813  1.00 16.17           C  
ATOM   1208  CG  PHE D 196      24.353 -11.199  16.029  1.00 19.18           C  
ATOM   1209  CD1 PHE D 196      25.455 -11.452  15.213  1.00 18.15           C  
ATOM   1210  CD2 PHE D 196      24.509 -10.294  17.079  1.00 23.75           C  
ATOM   1211  CE1 PHE D 196      26.695 -10.808  15.445  1.00 20.67           C  
ATOM   1212  CE2 PHE D 196      25.745  -9.641  17.316  1.00 21.51           C  
ATOM   1213  CZ  PHE D 196      26.833  -9.896  16.495  1.00 15.94           C  
ATOM   1214  N   ASN D 197      21.754 -14.871  14.196  1.00 20.30           N  
ATOM   1215  CA  ASN D 197      20.606 -15.775  14.194  1.00 17.60           C  
ATOM   1216  C   ASN D 197      20.818 -16.791  15.309  1.00 19.09           C  
ATOM   1217  O   ASN D 197      21.647 -17.701  15.170  1.00 21.84           O  
ATOM   1218  CB  ASN D 197      20.431 -16.458  12.840  1.00 16.38           C  
ATOM   1219  CG  ASN D 197      19.170 -17.287  12.777  1.00 17.23           C  
ATOM   1220  ND2 ASN D 197      19.180 -18.319  11.951  1.00 18.34           N  
ATOM   1221  OD1 ASN D 197      18.203 -17.018  13.487  1.00 17.44           O  
ATOM   1222  N   ASP D 198      20.062 -16.636  16.400  1.00 15.21           N  
ATOM   1223  CA  ASP D 198      20.285 -17.393  17.632  1.00 21.51           C  
ATOM   1224  C   ASP D 198      21.753 -17.256  18.013  1.00 20.17           C  
ATOM   1225  O   ASP D 198      22.255 -16.135  18.140  1.00 22.76           O  
ATOM   1226  CB  ASP D 198      19.884 -18.862  17.468  1.00 17.66           C  
ATOM   1227  CG  ASP D 198      18.380 -19.044  17.328  1.00 21.43           C  
ATOM   1228  OD1 ASP D 198      17.615 -18.360  18.057  1.00 18.19           O  
ATOM   1229  OD2 ASP D 198      17.966 -19.867  16.476  1.00 20.69           O1-
ATOM   1230  N   GLY D 199      22.470 -18.362  18.146  1.00 16.43           N  
ATOM   1231  CA  GLY D 199      23.871 -18.216  18.484  1.00 17.58           C  
ATOM   1232  C   GLY D 199      24.837 -18.302  17.318  1.00 21.67           C  
ATOM   1233  O   GLY D 199      26.002 -18.643  17.522  1.00 27.50           O  
ATOM   1234  N   THR D 200      24.396 -18.012  16.093  1.00 20.61           N  
ATOM   1235  CA  THR D 200      25.292 -18.027  14.945  1.00 18.71           C  
ATOM   1236  C   THR D 200      25.370 -16.642  14.324  1.00 19.21           C  
ATOM   1237  O   THR D 200      24.532 -15.776  14.577  1.00 18.79           O  
ATOM   1238  CB  THR D 200      24.844 -19.023  13.857  1.00 20.20           C  
ATOM   1239  CG2 THR D 200      24.485 -20.364  14.463  1.00 16.97           C  
ATOM   1240  OG1 THR D 200      23.700 -18.503  13.160  1.00 21.09           O  
ATOM   1241  N   ILE D 201      26.387 -16.452  13.491  1.00 16.76           N  
ATOM   1242  CA  ILE D 201      26.453 -15.336  12.563  1.00 17.68           C  
ATOM   1243  C   ILE D 201      26.247 -15.900  11.163  1.00 20.29           C  
ATOM   1244  O   ILE D 201      27.061 -16.701  10.684  1.00 18.33           O  
ATOM   1245  CB  ILE D 201      27.787 -14.585  12.657  1.00 18.14           C  
ATOM   1246  CG1 ILE D 201      28.062 -14.143  14.102  1.00 18.25           C  
ATOM   1247  CG2 ILE D 201      27.784 -13.396  11.691  1.00 18.49           C  
ATOM   1248  CD1 ILE D 201      29.402 -13.445  14.290  1.00 18.76           C  
ATOM   1249  N   ASN D 202      25.155 -15.484  10.517  1.00 16.36           N  
ATOM   1250  CA  ASN D 202      24.797 -15.924   9.166  1.00 20.07           C  
ATOM   1251  C   ASN D 202      24.773 -17.439   9.049  1.00 20.85           C  
ATOM   1252  O   ASN D 202      25.115 -17.996   8.008  1.00 19.59           O  
ATOM   1253  CB  ASN D 202      25.728 -15.322   8.110  1.00 16.51           C  
ATOM   1254  CG  ASN D 202      25.701 -13.813   8.116  1.00 19.97           C  
ATOM   1255  ND2 ASN D 202      26.660 -13.189   7.419  1.00 15.64           N  
ATOM   1256  OD1 ASN D 202      24.811 -13.208   8.734  1.00 16.61           O  
ATOM   1257  N   ASN D 203      24.335 -18.106  10.118  1.00 17.05           N  
ATOM   1258  CA  ASN D 203      24.185 -19.563  10.154  1.00 21.63           C  
ATOM   1259  C   ASN D 203      25.496 -20.294   9.908  1.00 23.39           C  
ATOM   1260  O   ASN D 203      25.489 -21.467   9.500  1.00 26.60           O  
ATOM   1261  CB  ASN D 203      23.132 -20.053   9.150  1.00 18.61           C  
ATOM   1262  CG  ASN D 203      21.716 -19.917   9.675  1.00 19.11           C  
ATOM   1263  ND2 ASN D 203      20.958 -20.999   9.592  1.00 16.52           N  
ATOM   1264  OD1 ASN D 203      21.305 -18.847  10.142  1.00 20.51           O  
ATOM   1265  N   ARG D 204      26.622 -19.626  10.128  1.00 20.09           N  
ATOM   1266  CA  ARG D 204      27.896 -20.304   9.956  1.00 30.37           C  
ATOM   1267  C   ARG D 204      28.302 -21.046  11.231  1.00 32.13           C  
ATOM   1268  O   ARG D 204      27.957 -20.617  12.339  1.00 29.24           O  
ATOM   1269  CB  ARG D 204      28.974 -19.296   9.587  1.00 27.33           C  
ATOM   1270  CG  ARG D 204      28.803 -18.719   8.204  1.00 26.94           C  
ATOM   1271  CD  ARG D 204      29.496 -17.389   8.122  1.00 35.83           C  
ATOM   1272  NE  ARG D 204      30.943 -17.557   8.165  1.00 47.64           N  
ATOM   1273  CZ  ARG D 204      31.735 -17.529   7.102  1.00 44.49           C  
ATOM   1274  NH1 ARG D 204      31.254 -17.304   5.891  1.00 43.89           N1+
ATOM   1275  NH2 ARG D 204      33.040 -17.736   7.259  1.00 45.05           N  
ATOM   1276  N   PRO D 205      29.048 -22.155  11.098  1.00 42.12           N  
ATOM   1277  CA  PRO D 205      29.553 -22.853  12.292  1.00 41.28           C  
ATOM   1278  C   PRO D 205      30.356 -21.908  13.176  1.00 40.59           C  
ATOM   1279  O   PRO D 205      30.971 -20.952  12.701  1.00 43.09           O  
ATOM   1280  CB  PRO D 205      30.443 -23.972  11.727  1.00 33.86           C  
ATOM   1281  CG  PRO D 205      30.584 -23.727  10.289  1.00 35.78           C  
ATOM   1282  CD  PRO D 205      29.517 -22.765   9.839  1.00 35.63           C  
ATOM   1283  N   ALA D 206      30.328 -22.180  14.475  1.00 44.72           N  
ATOM   1284  CA  ALA D 206      30.950 -21.296  15.450  1.00 44.63           C  
ATOM   1285  C   ALA D 206      32.356 -20.901  15.020  1.00 49.73           C  
ATOM   1286  O   ALA D 206      33.067 -21.669  14.360  1.00 48.88           O  
ATOM   1287  CB  ALA D 206      31.001 -21.974  16.819  1.00 49.27           C  
ATOM   1288  N   HIS D 207      32.732 -19.668  15.369  1.00 48.17           N  
ATOM   1289  CA  HIS D 207      34.093 -19.149  15.255  1.00 53.52           C  
ATOM   1290  C   HIS D 207      34.551 -18.954  13.816  1.00 52.38           C  
ATOM   1291  O   HIS D 207      35.751 -18.788  13.578  1.00 56.08           O  
ATOM   1292  CB  HIS D 207      35.115 -20.051  15.969  1.00 59.68           C  
ATOM   1293  CG  HIS D 207      35.024 -20.033  17.467  1.00 65.15           C  
ATOM   1294  CD2 HIS D 207      34.614 -20.981  18.346  1.00 66.52           C  
ATOM   1295  ND1 HIS D 207      35.433 -18.957  18.227  1.00 62.56           N  
ATOM   1296  CE1 HIS D 207      35.261 -19.235  19.509  1.00 69.98           C  
ATOM   1297  NE2 HIS D 207      34.766 -20.457  19.609  1.00 71.97           N  
ATOM   1298  N   THR D 208      33.650 -18.976  12.833  1.00 50.64           N  
ATOM   1299  CA  THR D 208      34.077 -19.001  11.436  1.00 58.59           C  
ATOM   1300  C   THR D 208      33.839 -17.669  10.724  1.00 51.75           C  
ATOM   1301  O   THR D 208      33.682 -17.631   9.499  1.00 41.21           O  
ATOM   1302  CB  THR D 208      33.404 -20.151  10.674  1.00 51.95           C  
ATOM   1303  CG2 THR D 208      33.848 -21.512  11.229  1.00 43.65           C  
ATOM   1304  OG1 THR D 208      31.977 -20.029  10.754  1.00 49.82           O  
ATOM   1305  N   GLY D 209      33.847 -16.567  11.468  1.00 51.42           N  
ATOM   1306  CA  GLY D 209      33.670 -15.266  10.870  1.00 38.84           C  
ATOM   1307  C   GLY D 209      32.203 -14.942  10.699  1.00 35.58           C  
ATOM   1308  O   GLY D 209      31.381 -15.262  11.562  1.00 39.40           O  
ATOM   1309  N   PRO D 210      31.830 -14.328   9.562  1.00 32.33           N  
ATOM   1310  CA  PRO D 210      32.692 -14.038   8.412  1.00 33.24           C  
ATOM   1311  C   PRO D 210      33.645 -12.868   8.619  1.00 32.44           C  
ATOM   1312  O   PRO D 210      33.448 -12.026   9.498  1.00 31.79           O  
ATOM   1313  CB  PRO D 210      31.686 -13.714   7.298  1.00 34.38           C  
ATOM   1314  CG  PRO D 210      30.508 -13.187   8.001  1.00 32.07           C  
ATOM   1315  CD  PRO D 210      30.436 -13.914   9.317  1.00 32.45           C  
ATOM   1316  N   ASN D 211      34.699 -12.851   7.819  1.00 28.17           N  
ATOM   1317  CA  ASN D 211      35.602 -11.720   7.752  1.00 23.52           C  
ATOM   1318  C   ASN D 211      35.279 -10.913   6.511  1.00 27.19           C  
ATOM   1319  O   ASN D 211      34.859 -11.459   5.490  1.00 31.62           O  
ATOM   1320  CB  ASN D 211      37.056 -12.180   7.722  1.00 24.78           C  
ATOM   1321  CG  ASN D 211      37.409 -13.003   8.938  1.00 28.82           C  
ATOM   1322  ND2 ASN D 211      38.450 -13.818   8.828  1.00 24.13           N  
ATOM   1323  OD1 ASN D 211      36.731 -12.922   9.962  1.00 32.70           O  
ATOM   1324  N   PHE D 212      35.444  -9.599   6.621  1.00 30.52           N  
ATOM   1325  CA  PHE D 212      35.241  -8.695   5.500  1.00 27.57           C  
ATOM   1326  C   PHE D 212      36.505  -7.884   5.286  1.00 31.44           C  
ATOM   1327  O   PHE D 212      37.193  -7.520   6.248  1.00 32.82           O  
ATOM   1328  CB  PHE D 212      34.027  -7.765   5.715  1.00 28.32           C  
ATOM   1329  CG  PHE D 212      32.828  -8.456   6.300  1.00 32.22           C  
ATOM   1330  CD1 PHE D 212      31.942  -9.150   5.486  1.00 34.08           C  
ATOM   1331  CD2 PHE D 212      32.570  -8.391   7.658  1.00 31.55           C  
ATOM   1332  CE1 PHE D 212      30.831  -9.792   6.027  1.00 33.74           C  
ATOM   1333  CE2 PHE D 212      31.472  -9.018   8.199  1.00 28.65           C  
ATOM   1334  CZ  PHE D 212      30.597  -9.720   7.384  1.00 32.19           C  
ATOM   1335  N   GLU D 213      36.805  -7.609   4.023  1.00 30.09           N  
ATOM   1336  CA  GLU D 213      37.988  -6.861   3.633  1.00 30.09           C  
ATOM   1337  C   GLU D 213      37.594  -5.472   3.170  1.00 30.91           C  
ATOM   1338  O   GLU D 213      36.588  -5.307   2.470  1.00 30.44           O  
ATOM   1339  CB  GLU D 213      38.735  -7.568   2.506  1.00 32.85           C  
ATOM   1340  CG  GLU D 213      39.333  -8.893   2.884  1.00 36.72           C  
ATOM   1341  CD  GLU D 213      40.437  -9.286   1.930  0.82 46.32           C  
ATOM   1342  OE1 GLU D 213      40.236  -9.133   0.705  1.00 50.35           O  
ATOM   1343  OE2 GLU D 213      41.507  -9.726   2.399  0.84 52.93           O1-
ATOM   1344  N   ALA D 214      38.396  -4.479   3.558  1.00 24.45           N  
ATOM   1345  CA  ALA D 214      38.300  -3.133   3.020  1.00 25.05           C  
ATOM   1346  C   ALA D 214      39.702  -2.551   2.931  1.00 28.61           C  
ATOM   1347  O   ALA D 214      40.665  -3.107   3.464  1.00 31.57           O  
ATOM   1348  CB  ALA D 214      37.406  -2.221   3.872  1.00 20.20           C  
ATOM   1349  N   THR D 215      39.809  -1.418   2.247  1.00 27.02           N  
ATOM   1350  CA  THR D 215      41.031  -0.628   2.195  1.00 29.49           C  
ATOM   1351  C   THR D 215      40.793   0.640   2.997  1.00 27.37           C  
ATOM   1352  O   THR D 215      39.680   1.186   2.982  1.00 26.41           O  
ATOM   1353  CB  THR D 215      41.427  -0.281   0.740  1.00 25.90           C  
ATOM   1354  CG2 THR D 215      42.647   0.637   0.697  1.00 21.64           C  
ATOM   1355  OG1 THR D 215      41.748  -1.485   0.037  1.00 33.06           O  
ATOM   1356  N   VAL D 216      41.826   1.082   3.720  1.00 22.85           N  
ATOM   1357  CA  VAL D 216      41.761   2.317   4.493  1.00 28.70           C  
ATOM   1358  C   VAL D 216      41.116   3.385   3.620  1.00 29.67           C  
ATOM   1359  O   VAL D 216      41.488   3.560   2.454  1.00 27.12           O  
ATOM   1360  CB  VAL D 216      43.154   2.762   4.981  1.00 28.84           C  
ATOM   1361  CG1 VAL D 216      43.032   3.970   5.894  1.00 28.96           C  
ATOM   1362  CG2 VAL D 216      43.855   1.631   5.692  1.00 29.74           C  
ATOM   1363  N   GLY D 217      40.096   4.051   4.150  1.00 25.18           N  
ATOM   1364  CA  GLY D 217      39.408   5.095   3.439  1.00 24.39           C  
ATOM   1365  C   GLY D 217      38.121   4.679   2.761  1.00 22.24           C  
ATOM   1366  O   GLY D 217      37.312   5.552   2.435  1.00 25.96           O  
ATOM   1367  N   ASP D 218      37.914   3.383   2.513  1.00 21.84           N  
ATOM   1368  CA  ASP D 218      36.653   2.945   1.924  1.00 22.88           C  
ATOM   1369  C   ASP D 218      35.472   3.358   2.796  1.00 25.85           C  
ATOM   1370  O   ASP D 218      35.541   3.357   4.030  1.00 24.83           O  
ATOM   1371  CB  ASP D 218      36.598   1.421   1.755  1.00 26.82           C  
ATOM   1372  CG  ASP D 218      37.545   0.899   0.695  1.00 27.19           C  
ATOM   1373  OD1 ASP D 218      38.039   1.696  -0.142  1.00 27.27           O  
ATOM   1374  OD2 ASP D 218      37.749  -0.331   0.690  1.00 24.40           O1-
ATOM   1375  N   ARG D 219      34.366   3.678   2.133  1.00 23.40           N  
ATOM   1376  CA  ARG D 219      33.096   3.926   2.799  1.00 18.85           C  
ATOM   1377  C   ARG D 219      32.355   2.596   2.844  1.00 18.76           C  
ATOM   1378  O   ARG D 219      31.821   2.139   1.833  1.00 21.41           O  
ATOM   1379  CB  ARG D 219      32.315   5.003   2.059  1.00 16.37           C  
ATOM   1380  CG  ARG D 219      30.966   5.300   2.651  1.00 19.37           C  
ATOM   1381  CD  ARG D 219      30.403   6.551   2.042  1.00 23.14           C  
ATOM   1382  NE  ARG D 219      30.954   7.747   2.659  1.00 23.80           N  
ATOM   1383  CZ  ARG D 219      30.549   8.243   3.821  1.00 32.40           C  
ATOM   1384  NH1 ARG D 219      29.572   7.674   4.518  1.00 29.22           N1+
ATOM   1385  NH2 ARG D 219      31.139   9.335   4.300  1.00 29.29           N  
ATOM   1386  N   VAL D 220      32.335   1.962   4.016  1.00 20.47           N  
ATOM   1387  CA  VAL D 220      31.783   0.622   4.188  1.00 20.92           C  
ATOM   1388  C   VAL D 220      30.472   0.718   4.956  1.00 23.54           C  
ATOM   1389  O   VAL D 220      30.396   1.382   5.999  1.00 21.55           O  
ATOM   1390  CB  VAL D 220      32.763  -0.316   4.912  1.00 21.02           C  
ATOM   1391  CG1 VAL D 220      32.128  -1.686   5.069  1.00 22.47           C  
ATOM   1392  CG2 VAL D 220      34.070  -0.412   4.152  1.00 19.02           C  
ATOM   1393  N   GLU D 221      29.445   0.050   4.435  1.00 24.25           N  
ATOM   1394  CA  GLU D 221      28.105   0.034   5.008  1.00 20.99           C  
ATOM   1395  C   GLU D 221      27.852  -1.332   5.616  1.00 20.31           C  
ATOM   1396  O   GLU D 221      28.155  -2.354   4.994  1.00 22.80           O  
ATOM   1397  CB  GLU D 221      27.052   0.322   3.947  1.00 17.20           C  
ATOM   1398  CG  GLU D 221      25.608   0.273   4.421  1.00 18.23           C  
ATOM   1399  CD  GLU D 221      24.675   0.798   3.342  1.00 21.66           C  
ATOM   1400  OE1 GLU D 221      24.658   0.206   2.252  1.00 24.62           O  
ATOM   1401  OE2 GLU D 221      23.982   1.807   3.559  1.00 19.58           O1-
ATOM   1402  N   ILE D 222      27.324  -1.339   6.830  1.00 17.54           N  
ATOM   1403  CA  ILE D 222      27.002  -2.550   7.569  1.00 19.09           C  
ATOM   1404  C   ILE D 222      25.506  -2.566   7.791  1.00 18.12           C  
ATOM   1405  O   ILE D 222      24.939  -1.563   8.238  1.00 17.11           O  
ATOM   1406  CB  ILE D 222      27.737  -2.619   8.919  1.00 21.05           C  
ATOM   1407  CG1 ILE D 222      29.246  -2.500   8.725  1.00 19.52           C  
ATOM   1408  CG2 ILE D 222      27.357  -3.894   9.675  1.00 13.45           C  
ATOM   1409  CD1 ILE D 222      29.860  -3.773   8.315  1.00 21.87           C  
ATOM   1410  N   VAL D 223      24.869  -3.688   7.452  1.00 16.53           N  
ATOM   1411  CA  VAL D 223      23.469  -3.946   7.767  1.00 16.45           C  
ATOM   1412  C   VAL D 223      23.447  -5.033   8.828  1.00 15.54           C  
ATOM   1413  O   VAL D 223      24.057  -6.093   8.650  1.00 15.60           O  
ATOM   1414  CB  VAL D 223      22.673  -4.370   6.521  1.00 15.97           C  
ATOM   1415  CG1 VAL D 223      21.219  -4.580   6.895  1.00 16.10           C  
ATOM   1416  CG2 VAL D 223      22.795  -3.313   5.443  1.00 17.46           C  
ATOM   1417  N   MET D 224      22.769  -4.779   9.934  1.00 17.20           N  
ATOM   1418  CA  MET D 224      22.925  -5.647  11.095  1.00 14.13           C  
ATOM   1419  C   MET D 224      21.525  -6.083  11.513  1.00 16.71           C  
ATOM   1420  O   MET D 224      20.690  -5.248  11.869  1.00 15.26           O  
ATOM   1421  CB  MET D 224      23.687  -4.901  12.197  1.00 15.21           C  
ATOM   1422  CG  MET D 224      24.359  -5.739  13.273  1.00 17.74           C  
ATOM   1423  SD  MET D 224      23.246  -6.453  14.482  1.00 26.17           S  
ATOM   1424  CE  MET D 224      23.877  -8.136  14.447  1.00 17.24           C  
ATOM   1425  N   ILE D 225      21.253  -7.380  11.407  1.00 14.80           N  
ATOM   1426  CA  ILE D 225      19.933  -7.954  11.630  1.00 17.53           C  
ATOM   1427  C   ILE D 225      20.077  -9.041  12.685  1.00 17.49           C  
ATOM   1428  O   ILE D 225      21.096  -9.728  12.723  1.00 15.01           O  
ATOM   1429  CB  ILE D 225      19.338  -8.535  10.323  1.00 19.21           C  
ATOM   1430  CG1 ILE D 225      19.147  -7.448   9.262  1.00 12.82           C  
ATOM   1431  CG2 ILE D 225      18.023  -9.253  10.574  1.00 13.79           C  
ATOM   1432  CD1 ILE D 225      19.181  -8.004   7.854  1.00 15.08           C  
ATOM   1433  N   THR D 226      19.055  -9.197  13.532  1.00 18.58           N  
ATOM   1434  CA  THR D 226      19.041 -10.170  14.614  1.00 16.81           C  
ATOM   1435  C   THR D 226      17.768 -10.995  14.517  1.00 17.69           C  
ATOM   1436  O   THR D 226      16.697 -10.453  14.236  1.00 16.68           O  
ATOM   1437  CB  THR D 226      19.108  -9.461  15.979  1.00 18.89           C  
ATOM   1438  CG2 THR D 226      19.042 -10.461  17.137  1.00 16.69           C  
ATOM   1439  OG1 THR D 226      20.323  -8.713  16.060  1.00 18.21           O  
ATOM   1440  N   HIS D 227      17.877 -12.305  14.746  1.00 15.87           N  
ATOM   1441  CA  HIS D 227      16.733 -13.200  14.639  1.00 15.74           C  
ATOM   1442  C   HIS D 227      16.800 -14.273  15.713  1.00 17.74           C  
ATOM   1443  O   HIS D 227      17.872 -14.602  16.234  1.00 18.33           O  
ATOM   1444  CB  HIS D 227      16.676 -13.902  13.279  1.00 15.63           C  
ATOM   1445  CG  HIS D 227      15.878 -13.165  12.255  1.00 15.45           C  
ATOM   1446  CD2 HIS D 227      16.225 -12.669  11.046  1.00 14.36           C  
ATOM   1447  ND1 HIS D 227      14.543 -12.873  12.424  1.00 14.66           N  
ATOM   1448  CE1 HIS D 227      14.099 -12.228  11.360  1.00 16.35           C  
ATOM   1449  NE2 HIS D 227      15.102 -12.086  10.513  1.00 20.16           N  
ATOM   1450  N   GLY D 228      15.641 -14.845  16.000  1.00 16.22           N  
ATOM   1451  CA  GLY D 228      15.565 -16.087  16.752  1.00 14.71           C  
ATOM   1452  C   GLY D 228      15.153 -15.849  18.197  1.00 16.01           C  
ATOM   1453  O   GLY D 228      14.127 -15.214  18.466  1.00 13.95           O  
ATOM   1454  N   GLU D 229      15.953 -16.359  19.125  1.00 13.84           N  
ATOM   1455  CA  GLU D 229      15.536 -16.424  20.518  1.00 16.47           C  
ATOM   1456  C   GLU D 229      16.248 -15.445  21.446  1.00 18.26           C  
ATOM   1457  O   GLU D 229      15.678 -15.077  22.477  1.00 16.95           O  
ATOM   1458  CB  GLU D 229      15.739 -17.853  21.047  1.00 17.41           C  
ATOM   1459  CG  GLU D 229      15.016 -18.152  22.355  1.00 15.67           C  
ATOM   1460  CD  GLU D 229      13.509 -18.141  22.212  1.00 16.88           C  
ATOM   1461  OE1 GLU D 229      12.844 -18.059  23.255  0.98 17.71           O  
ATOM   1462  OE2 GLU D 229      12.985 -18.207  21.072  1.00 18.73           O1-
ATOM   1463  N   TYR D 230      17.473 -15.027  21.134  1.00 18.04           N  
ATOM   1464  CA  TYR D 230      18.343 -14.403  22.126  1.00 22.45           C  
ATOM   1465  C   TYR D 230      18.539 -12.917  21.852  1.00 18.11           C  
ATOM   1466  O   TYR D 230      18.466 -12.463  20.709  1.00 19.47           O  
ATOM   1467  CB  TYR D 230      19.723 -15.069  22.157  1.00 17.75           C  
ATOM   1468  CG  TYR D 230      19.720 -16.586  22.240  1.00 20.25           C  
ATOM   1469  CD1 TYR D 230      19.071 -17.258  23.275  1.00 21.09           C  
ATOM   1470  CD2 TYR D 230      20.382 -17.347  21.277  1.00 27.09           C  
ATOM   1471  CE1 TYR D 230      19.087 -18.661  23.349  1.00 18.37           C  
ATOM   1472  CE2 TYR D 230      20.404 -18.735  21.335  1.00 27.99           C  
ATOM   1473  CZ  TYR D 230      19.758 -19.388  22.373  1.00 28.81           C  
ATOM   1474  OH  TYR D 230      19.792 -20.768  22.409  1.00 40.00           O  
ATOM   1475  N   TYR D 231      18.800 -12.160  22.911  1.00 17.36           N  
ATOM   1476  CA  TYR D 231      19.281 -10.809  22.701  1.00 18.09           C  
ATOM   1477  C   TYR D 231      20.791 -10.867  22.500  1.00 16.72           C  
ATOM   1478  O   TYR D 231      21.450 -11.852  22.833  1.00 17.49           O  
ATOM   1479  CB  TYR D 231      18.911  -9.892  23.878  1.00 19.15           C  
ATOM   1480  CG  TYR D 231      19.943  -9.906  24.988  1.00 24.65           C  
ATOM   1481  CD1 TYR D 231      19.931 -10.895  25.979  1.00 22.13           C  
ATOM   1482  CD2 TYR D 231      20.961  -8.951  25.021  1.00 23.55           C  
ATOM   1483  CE1 TYR D 231      20.905 -10.914  26.982  1.00 20.98           C  
ATOM   1484  CE2 TYR D 231      21.924  -8.963  25.996  1.00 26.04           C  
ATOM   1485  CZ  TYR D 231      21.900  -9.942  26.975  1.00 24.13           C  
ATOM   1486  OH  TYR D 231      22.884  -9.909  27.932  1.00 21.97           O  
ATOM   1487  N   HIS D 232      21.332  -9.809  21.923  1.00 16.26           N  
ATOM   1488  CA  HIS D 232      22.763  -9.706  21.678  1.00 19.30           C  
ATOM   1489  C   HIS D 232      23.156  -8.242  21.830  1.00 19.90           C  
ATOM   1490  O   HIS D 232      22.302  -7.349  21.885  1.00 19.33           O  
ATOM   1491  CB  HIS D 232      23.152 -10.200  20.271  1.00 15.98           C  
ATOM   1492  CG  HIS D 232      22.625 -11.558  19.912  1.00 20.03           C  
ATOM   1493  CD2 HIS D 232      21.467 -11.941  19.315  1.00 21.86           C  
ATOM   1494  ND1 HIS D 232      23.352 -12.716  20.110  1.00 22.31           N  
ATOM   1495  CE1 HIS D 232      22.658 -13.752  19.671  1.00 22.37           C  
ATOM   1496  NE2 HIS D 232      21.516 -13.310  19.174  1.00 23.39           N  
ATOM   1497  N   THR D 233      24.460  -7.998  21.908  1.00 15.90           N  
ATOM   1498  CA  THR D 233      25.004  -6.666  21.684  1.00 20.78           C  
ATOM   1499  C   THR D 233      26.061  -6.752  20.591  1.00 23.01           C  
ATOM   1500  O   THR D 233      26.877  -7.677  20.570  1.00 22.81           O  
ATOM   1501  CB  THR D 233      25.603  -6.067  22.953  1.00 19.56           C  
ATOM   1502  CG2 THR D 233      24.533  -5.904  24.034  1.00 19.34           C  
ATOM   1503  OG1 THR D 233      26.623  -6.937  23.436  1.00 20.84           O  
ATOM   1504  N   PHE D 234      26.021  -5.809  19.665  1.00 20.70           N  
ATOM   1505  CA  PHE D 234      26.945  -5.766  18.546  1.00 17.83           C  
ATOM   1506  C   PHE D 234      27.994  -4.696  18.816  1.00 20.80           C  
ATOM   1507  O   PHE D 234      27.650  -3.558  19.159  1.00 18.75           O  
ATOM   1508  CB  PHE D 234      26.192  -5.458  17.252  1.00 16.46           C  
ATOM   1509  CG  PHE D 234      27.084  -5.195  16.087  1.00 18.96           C  
ATOM   1510  CD1 PHE D 234      27.568  -6.240  15.325  1.00 20.42           C  
ATOM   1511  CD2 PHE D 234      27.440  -3.910  15.750  1.00 21.43           C  
ATOM   1512  CE1 PHE D 234      28.394  -6.007  14.247  1.00 19.09           C  
ATOM   1513  CE2 PHE D 234      28.269  -3.671  14.666  1.00 21.51           C  
ATOM   1514  CZ  PHE D 234      28.737  -4.724  13.914  1.00 18.20           C  
ATOM   1515  N   HIS D 235      29.261  -5.050  18.634  1.00 20.54           N  
ATOM   1516  CA  HIS D 235      30.369  -4.163  18.964  1.00 20.14           C  
ATOM   1517  C   HIS D 235      31.448  -4.270  17.897  1.00 22.79           C  
ATOM   1518  O   HIS D 235      31.774  -5.377  17.459  1.00 21.34           O  
ATOM   1519  CB  HIS D 235      30.941  -4.509  20.345  1.00 21.62           C  
ATOM   1520  CG  HIS D 235      32.222  -3.807  20.659  1.00 27.08           C  
ATOM   1521  CD2 HIS D 235      33.420  -4.283  21.074  1.00 28.89           C  
ATOM   1522  ND1 HIS D 235      32.366  -2.439  20.550  1.00 25.61           N  
ATOM   1523  CE1 HIS D 235      33.602  -2.102  20.877  1.00 26.93           C  
ATOM   1524  NE2 HIS D 235      34.260  -3.203  21.199  1.00 36.10           N  
ATOM   1525  N   MET D 236      31.977  -3.116  17.460  1.00 19.99           N  
ATOM   1526  CA  MET D 236      33.122  -3.035  16.556  1.00 20.94           C  
ATOM   1527  C   MET D 236      34.310  -2.385  17.244  1.00 22.77           C  
ATOM   1528  O   MET D 236      34.164  -1.355  17.907  1.00 23.08           O  
ATOM   1529  CB  MET D 236      32.817  -2.216  15.294  1.00 19.99           C  
ATOM   1530  CG  MET D 236      32.020  -2.935  14.272  1.00 28.73           C  
ATOM   1531  SD  MET D 236      32.240  -2.202  12.653  1.00 35.62           S  
ATOM   1532  CE  MET D 236      33.950  -2.611  12.332  1.00 26.92           C  
ATOM   1533  N   HIS D 237      35.498  -2.945  17.031  1.00 24.34           N  
ATOM   1534  CA  HIS D 237      36.718  -2.308  17.510  1.00 22.63           C  
ATOM   1535  C   HIS D 237      37.141  -1.194  16.563  1.00 21.12           C  
ATOM   1536  O   HIS D 237      36.974  -1.298  15.348  1.00 20.35           O  
ATOM   1537  CB  HIS D 237      37.853  -3.324  17.636  1.00 22.83           C  
ATOM   1538  CG  HIS D 237      37.730  -4.229  18.821  1.00 30.76           C  
ATOM   1539  CD2 HIS D 237      36.644  -4.761  19.428  1.00 26.22           C  
ATOM   1540  ND1 HIS D 237      38.825  -4.688  19.522  1.00 33.75           N  
ATOM   1541  CE1 HIS D 237      38.420  -5.466  20.509  1.00 31.14           C  
ATOM   1542  NE2 HIS D 237      37.102  -5.528  20.474  1.00 31.33           N  
ATOM   1543  N   GLY D 238      37.684  -0.122  17.134  1.00 20.69           N  
ATOM   1544  CA  GLY D 238      38.277   0.963  16.376  1.00 21.23           C  
ATOM   1545  C   GLY D 238      37.344   1.816  15.545  1.00 21.19           C  
ATOM   1546  O   GLY D 238      37.830   2.703  14.840  1.00 23.23           O  
ATOM   1547  N   HIS D 239      36.024   1.608  15.616  1.00 19.89           N  
ATOM   1548  CA  HIS D 239      35.071   2.314  14.760  1.00 22.21           C  
ATOM   1549  C   HIS D 239      33.809   2.620  15.551  1.00 22.75           C  
ATOM   1550  O   HIS D 239      33.523   1.984  16.567  1.00 22.98           O  
ATOM   1551  CB  HIS D 239      34.710   1.491  13.499  1.00 21.85           C  
ATOM   1552  CG  HIS D 239      35.869   1.256  12.583  1.00 25.55           C  
ATOM   1553  CD2 HIS D 239      36.307   1.949  11.504  1.00 23.62           C  
ATOM   1554  ND1 HIS D 239      36.735   0.195  12.735  1.00 20.65           N  
ATOM   1555  CE1 HIS D 239      37.655   0.243  11.788  1.00 22.45           C  
ATOM   1556  NE2 HIS D 239      37.429   1.309  11.042  1.00 21.58           N  
ATOM   1557  N   ARG D 240      33.033   3.586  15.063  1.00 22.31           N  
ATOM   1558  CA  ARG D 240      31.853   4.034  15.799  1.00 18.70           C  
ATOM   1559  C   ARG D 240      30.875   4.661  14.814  1.00 18.22           C  
ATOM   1560  O   ARG D 240      31.241   5.003  13.692  1.00 19.46           O  
ATOM   1561  CB  ARG D 240      32.238   5.012  16.921  1.00 14.97           C  
ATOM   1562  CG  ARG D 240      32.652   6.409  16.461  1.00 18.30           C  
ATOM   1563  CD  ARG D 240      33.745   6.997  17.395  1.00 18.27           C  
ATOM   1564  NE  ARG D 240      34.990   6.226  17.334  1.00 22.41           N  
ATOM   1565  CZ  ARG D 240      35.784   6.136  16.268  1.00 24.84           C  
ATOM   1566  NH1 ARG D 240      35.537   6.817  15.156  1.00 20.02           N1+
ATOM   1567  NH2 ARG D 240      36.866   5.352  16.323  1.00 21.51           N  
ATOM   1568  N   TRP D 241      29.622   4.785  15.241  1.00 14.68           N  
ATOM   1569  CA  TRP D 241      28.559   5.269  14.373  1.00 15.76           C  
ATOM   1570  C   TRP D 241      27.534   5.976  15.244  1.00 16.57           C  
ATOM   1571  O   TRP D 241      27.556   5.860  16.471  1.00 16.89           O  
ATOM   1572  CB  TRP D 241      27.932   4.122  13.547  1.00 16.68           C  
ATOM   1573  CG  TRP D 241      27.162   3.108  14.360  1.00 15.88           C  
ATOM   1574  CD1 TRP D 241      25.813   3.113  14.626  1.00 15.32           C  
ATOM   1575  CD2 TRP D 241      27.694   1.961  15.034  1.00 15.72           C  
ATOM   1576  CE2 TRP D 241      26.621   1.316  15.678  1.00 16.54           C  
ATOM   1577  CE3 TRP D 241      28.977   1.418  15.159  1.00 18.47           C  
ATOM   1578  NE1 TRP D 241      25.483   2.034  15.413  1.00 15.39           N  
ATOM   1579  CZ2 TRP D 241      26.795   0.161  16.430  1.00 18.94           C  
ATOM   1580  CZ3 TRP D 241      29.142   0.274  15.905  1.00 16.32           C  
ATOM   1581  CH2 TRP D 241      28.064  -0.344  16.526  1.00 19.37           C  
ATOM   1582  N   ALA D 242      26.652   6.738  14.600  1.00 17.49           N  
ATOM   1583  CA  ALA D 242      25.579   7.444  15.296  1.00 17.11           C  
ATOM   1584  C   ALA D 242      24.334   6.565  15.376  1.00 18.33           C  
ATOM   1585  O   ALA D 242      24.001   5.852  14.430  1.00 17.80           O  
ATOM   1586  CB  ALA D 242      25.236   8.748  14.579  1.00 15.22           C  
ATOM   1587  N   ASP D 243      23.639   6.632  16.506  1.00 15.64           N  
ATOM   1588  CA  ASP D 243      22.451   5.807  16.719  1.00 17.17           C  
ATOM   1589  C   ASP D 243      21.232   6.554  16.185  1.00 18.47           C  
ATOM   1590  O   ASP D 243      20.423   7.101  16.929  1.00 20.98           O  
ATOM   1591  CB  ASP D 243      22.310   5.459  18.197  1.00 19.56           C  
ATOM   1592  CG  ASP D 243      21.283   4.363  18.459  1.00 22.22           C  
ATOM   1593  OD1 ASP D 243      21.007   3.549  17.551  1.00 18.16           O  
ATOM   1594  OD2 ASP D 243      20.750   4.327  19.586  1.00 27.03           O1-
ATOM   1595  N   ASN D 244      21.132   6.603  14.853  1.00 17.14           N  
ATOM   1596  CA  ASN D 244      20.002   7.260  14.194  1.00 17.76           C  
ATOM   1597  C   ASN D 244      19.687   6.469  12.927  1.00 14.25           C  
ATOM   1598  O   ASN D 244      20.191   5.364  12.743  1.00 15.61           O  
ATOM   1599  CB  ASN D 244      20.297   8.751  13.932  1.00 13.33           C  
ATOM   1600  CG  ASN D 244      21.455   8.968  12.967  1.00 19.27           C  
ATOM   1601  ND2 ASN D 244      21.948  10.221  12.881  1.00 17.44           N  
ATOM   1602  OD1 ASN D 244      21.885   8.040  12.285  1.00 17.28           O  
ATOM   1603  N   ARG D 245      18.889   7.050  12.027  1.00 12.59           N  
ATOM   1604  CA  ARG D 245      18.444   6.300  10.851  1.00 17.42           C  
ATOM   1605  C   ARG D 245      19.614   5.877   9.968  1.00 20.20           C  
ATOM   1606  O   ARG D 245      19.711   4.708   9.580  1.00 24.85           O  
ATOM   1607  CB  ARG D 245      17.445   7.096  10.014  1.00 15.50           C  
ATOM   1608  CG  ARG D 245      17.342   6.473   8.610  1.00 17.07           C  
ATOM   1609  CD  ARG D 245      16.325   7.122   7.720  1.00 17.09           C  
ATOM   1610  NE  ARG D 245      16.846   8.308   7.054  1.00 20.60           N  
ATOM   1611  CZ  ARG D 245      17.489   8.317   5.893  1.00 19.14           C  
ATOM   1612  NH1 ARG D 245      17.805   7.197   5.260  1.00 18.22           N1+
ATOM   1613  NH2 ARG D 245      17.838   9.484   5.361  1.00 17.98           N  
ATOM   1614  N   THR D 246      20.504   6.814   9.618  1.00 16.87           N  
ATOM   1615  CA  THR D 246      21.605   6.516   8.699  1.00 22.12           C  
ATOM   1616  C   THR D 246      22.863   5.992   9.383  1.00 21.88           C  
ATOM   1617  O   THR D 246      23.779   5.532   8.684  1.00 19.45           O  
ATOM   1618  CB  THR D 246      22.017   7.763   7.907  1.00 19.34           C  
ATOM   1619  CG2 THR D 246      20.867   8.308   7.079  1.00 13.67           C  
ATOM   1620  OG1 THR D 246      22.463   8.762   8.835  1.00 19.22           O  
ATOM   1621  N   GLY D 247      22.961   6.080  10.709  1.00 17.56           N  
ATOM   1622  CA  GLY D 247      24.232   5.825  11.353  1.00 18.32           C  
ATOM   1623  C   GLY D 247      25.231   6.961  11.262  1.00 20.22           C  
ATOM   1624  O   GLY D 247      26.365   6.809  11.731  1.00 19.33           O  
ATOM   1625  N   MET D 248      24.850   8.099  10.689  1.00 20.03           N  
ATOM   1626  CA  MET D 248      25.732   9.253  10.567  1.00 22.23           C  
ATOM   1627  C   MET D 248      25.005  10.474  11.100  1.00 18.60           C  
ATOM   1628  O   MET D 248      23.807  10.628  10.861  1.00 19.62           O  
ATOM   1629  CB  MET D 248      26.120   9.506   9.112  1.00 19.11           C  
ATOM   1630  CG  MET D 248      26.778   8.326   8.408  1.00 22.45           C  
ATOM   1631  SD  MET D 248      26.917   8.711   6.640  1.00 35.71           S  
ATOM   1632  CE  MET D 248      25.585   7.712   5.988  1.00 27.13           C  
ATOM   1633  N   LEU D 249      25.715  11.351  11.805  1.00 22.62           N  
ATOM   1634  CA  LEU D 249      25.072  12.570  12.283  1.00 22.30           C  
ATOM   1635  C   LEU D 249      24.708  13.469  11.107  1.00 20.90           C  
ATOM   1636  O   LEU D 249      25.471  13.604  10.150  1.00 22.80           O  
ATOM   1637  CB  LEU D 249      25.982  13.315  13.265  1.00 24.03           C  
ATOM   1638  CG  LEU D 249      26.363  12.539  14.539  1.00 21.06           C  
ATOM   1639  CD1 LEU D 249      27.521  13.200  15.275  1.00 17.24           C  
ATOM   1640  CD2 LEU D 249      25.179  12.364  15.479  1.00 18.91           C  
ATOM   1641  N   THR D 250      23.527  14.088  11.174  1.00 23.48           N  
ATOM   1642  CA  THR D 250      23.114  14.978  10.095  1.00 22.55           C  
ATOM   1643  C   THR D 250      23.926  16.263  10.055  1.00 24.90           C  
ATOM   1644  O   THR D 250      23.921  16.960   9.037  1.00 24.35           O  
ATOM   1645  CB  THR D 250      21.632  15.334  10.221  1.00 23.43           C  
ATOM   1646  CG2 THR D 250      20.767  14.095  10.222  1.00 16.75           C  
ATOM   1647  OG1 THR D 250      21.419  16.073  11.428  1.00 25.80           O  
ATOM   1648  N   GLY D 251      24.628  16.585  11.129  1.00 24.12           N  
ATOM   1649  CA  GLY D 251      25.294  17.847  11.257  1.00 23.31           C  
ATOM   1650  C   GLY D 251      25.566  18.100  12.718  1.00 23.20           C  
ATOM   1651  O   GLY D 251      25.426  17.206  13.560  1.00 24.11           O  
ATOM   1652  N   PRO D 252      25.959  19.326  13.060  1.00 25.55           N  
ATOM   1653  CA  PRO D 252      26.342  19.605  14.449  1.00 22.89           C  
ATOM   1654  C   PRO D 252      25.160  19.705  15.391  1.00 24.31           C  
ATOM   1655  O   PRO D 252      25.355  19.635  16.608  1.00 29.75           O  
ATOM   1656  CB  PRO D 252      27.105  20.938  14.346  1.00 20.15           C  
ATOM   1657  CG  PRO D 252      26.625  21.568  13.109  1.00 19.21           C  
ATOM   1658  CD  PRO D 252      26.163  20.482  12.172  1.00 24.88           C  
ATOM   1659  N   ASP D 253      23.943  19.812  14.876  1.00 24.37           N  
ATOM   1660  CA  ASP D 253      22.770  19.949  15.717  1.00 22.17           C  
ATOM   1661  C   ASP D 253      22.115  18.617  16.069  1.00 24.36           C  
ATOM   1662  O   ASP D 253      21.174  18.606  16.867  1.00 26.28           O  
ATOM   1663  CB  ASP D 253      21.755  20.848  15.014  1.00 23.70           C  
ATOM   1664  CG  ASP D 253      22.205  22.290  14.976  0.15 27.87           C  
ATOM   1665  OD1 ASP D 253      22.793  22.749  15.980  0.81 30.45           O  
ATOM   1666  OD2 ASP D 253      22.026  22.940  13.924  0.81 30.54           O1-
ATOM   1667  N   ASP D 254      22.585  17.510  15.500  1.00 22.85           N  
ATOM   1668  CA  ASP D 254      22.084  16.156  15.761  1.00 20.14           C  
ATOM   1669  C   ASP D 254      22.521  15.676  17.144  1.00 19.39           C  
ATOM   1670  O   ASP D 254      23.719  15.466  17.354  1.00 16.57           O  
ATOM   1671  CB  ASP D 254      22.616  15.219  14.672  1.00 17.56           C  
ATOM   1672  CG  ASP D 254      22.004  13.822  14.714  1.00 19.33           C  
ATOM   1673  OD1 ASP D 254      21.454  13.407  15.751  1.00 18.04           O  
ATOM   1674  OD2 ASP D 254      22.123  13.110  13.692  1.00 19.75           O1-
ATOM   1675  N   PRO D 255      21.612  15.467  18.097  1.00 15.54           N  
ATOM   1676  CA  PRO D 255      22.006  14.998  19.430  1.00 14.80           C  
ATOM   1677  C   PRO D 255      22.145  13.489  19.584  1.00 18.53           C  
ATOM   1678  O   PRO D 255      22.395  13.029  20.708  1.00 14.18           O  
ATOM   1679  CB  PRO D 255      20.850  15.503  20.292  1.00 18.96           C  
ATOM   1680  CG  PRO D 255      19.680  15.354  19.407  1.00 17.15           C  
ATOM   1681  CD  PRO D 255      20.166  15.723  18.019  1.00 16.36           C  
ATOM   1682  N   SER D 256      21.963  12.714  18.514  1.00 18.19           N  
ATOM   1683  CA  SER D 256      22.017  11.259  18.624  1.00 20.70           C  
ATOM   1684  C   SER D 256      23.295  10.818  19.322  1.00 19.35           C  
ATOM   1685  O   SER D 256      24.377  11.363  19.076  1.00 19.76           O  
ATOM   1686  CB  SER D 256      21.947  10.619  17.242  1.00 15.00           C  
ATOM   1687  OG  SER D 256      20.823  11.101  16.549  1.00 18.58           O  
ATOM   1688  N   GLN D 257      23.155   9.839  20.208  1.00 19.21           N  
ATOM   1689  CA  GLN D 257      24.318   9.237  20.838  1.00 19.11           C  
ATOM   1690  C   GLN D 257      25.237   8.618  19.789  1.00 18.85           C  
ATOM   1691  O   GLN D 257      24.783   7.967  18.842  1.00 17.16           O  
ATOM   1692  CB  GLN D 257      23.894   8.169  21.847  1.00 16.86           C  
ATOM   1693  CG  GLN D 257      25.000   7.888  22.867  1.00 21.90           C  
ATOM   1694  CD  GLN D 257      24.628   6.866  23.930  1.00 25.11           C  
ATOM   1695  NE2 GLN D 257      25.643   6.243  24.524  1.00 23.55           N  
ATOM   1696  OE1 GLN D 257      23.449   6.661  24.240  1.00 31.83           O  
ATOM   1697  N   VAL D 258      26.535   8.828  19.958  1.00 15.98           N  
ATOM   1698  CA  VAL D 258      27.548   8.136  19.170  1.00 16.73           C  
ATOM   1699  C   VAL D 258      28.025   6.923  19.968  1.00 19.11           C  
ATOM   1700  O   VAL D 258      28.350   7.037  21.156  1.00 14.71           O  
ATOM   1701  CB  VAL D 258      28.694   9.091  18.810  1.00 16.82           C  
ATOM   1702  CG1 VAL D 258      29.887   8.319  18.256  1.00 15.42           C  
ATOM   1703  CG2 VAL D 258      28.172  10.160  17.815  1.00 13.18           C  
ATOM   1704  N   ILE D 259      28.018   5.747  19.332  1.00 14.96           N  
ATOM   1705  CA  ILE D 259      28.146   4.468  20.027  1.00 14.25           C  
ATOM   1706  C   ILE D 259      29.107   3.565  19.265  1.00 13.89           C  
ATOM   1707  O   ILE D 259      29.392   3.782  18.088  1.00 16.36           O  
ATOM   1708  CB  ILE D 259      26.773   3.764  20.154  1.00 19.05           C  
ATOM   1709  CG1 ILE D 259      26.145   3.597  18.764  1.00 15.16           C  
ATOM   1710  CG2 ILE D 259      25.818   4.558  21.035  1.00 13.03           C  
ATOM   1711  CD1 ILE D 259      24.914   2.718  18.761  1.00 15.87           C  
ATOM   1712  N   ASP D 260      29.608   2.532  19.946  1.00 13.71           N  
ATOM   1713  CA  ASP D 260      30.286   1.438  19.257  1.00 16.50           C  
ATOM   1714  C   ASP D 260      29.752   0.094  19.735  1.00 17.82           C  
ATOM   1715  O   ASP D 260      30.338  -0.953  19.412  1.00 15.90           O  
ATOM   1716  CB  ASP D 260      31.821   1.517  19.424  1.00 16.06           C  
ATOM   1717  CG  ASP D 260      32.301   1.201  20.860  1.00 20.59           C  
ATOM   1718  OD1 ASP D 260      31.457   0.954  21.749  1.00 16.98           O  
ATOM   1719  OD2 ASP D 260      33.537   1.215  21.093  1.00 21.82           O1-
ATOM   1720  N   ASN D 261      28.663   0.115  20.503  1.00 16.45           N  
ATOM   1721  CA  ASN D 261      28.065  -1.050  21.135  1.00 14.19           C  
ATOM   1722  C   ASN D 261      26.566  -0.824  21.126  1.00 18.59           C  
ATOM   1723  O   ASN D 261      26.113   0.259  21.509  1.00 17.98           O  
ATOM   1724  CB  ASN D 261      28.552  -1.231  22.578  1.00 14.18           C  
ATOM   1725  CG  ASN D 261      28.363  -2.653  23.076  1.00 20.21           C  
ATOM   1726  ND2 ASN D 261      27.251  -2.914  23.771  1.00 15.18           N  
ATOM   1727  OD1 ASN D 261      29.193  -3.516  22.803  1.00 22.85           O  
ATOM   1728  N   LYS D 262      25.807  -1.833  20.706  1.00 15.30           N  
ATOM   1729  CA  LYS D 262      24.361  -1.693  20.585  1.00 15.49           C  
ATOM   1730  C   LYS D 262      23.661  -3.014  20.881  1.00 19.91           C  
ATOM   1731  O   LYS D 262      23.974  -4.047  20.279  1.00 18.02           O  
ATOM   1732  CB  LYS D 262      23.952  -1.206  19.191  1.00 15.51           C  
ATOM   1733  CG  LYS D 262      22.446  -0.916  19.120  1.00 19.07           C  
ATOM   1734  CD  LYS D 262      22.102   0.113  18.074  1.00 23.02           C  
ATOM   1735  CE  LYS D 262      20.660  -0.035  17.646  1.00 21.33           C  
ATOM   1736  NZ  LYS D 262      19.896   1.185  18.029  1.00 27.07           N1+
ATOM   1737  N   ILE D 263      22.700  -2.959  21.785  1.00 15.81           N  
ATOM   1738  CA  ILE D 263      21.863  -4.106  22.104  1.00 15.84           C  
ATOM   1739  C   ILE D 263      20.787  -4.253  21.036  1.00 18.22           C  
ATOM   1740  O   ILE D 263      20.273  -3.267  20.490  1.00 17.85           O  
ATOM   1741  CB  ILE D 263      21.257  -3.941  23.510  1.00 19.84           C  
ATOM   1742  CG1 ILE D 263      20.675  -5.251  24.027  1.00 20.35           C  
ATOM   1743  CG2 ILE D 263      20.211  -2.816  23.533  1.00 20.11           C  
ATOM   1744  CD1 ILE D 263      20.159  -5.126  25.432  1.00 18.47           C  
ATOM   1745  N   CYS D 264      20.455  -5.495  20.712  1.00 19.58           N  
ATOM   1746  CA  CYS D 264      19.475  -5.768  19.680  1.00 20.06           C  
ATOM   1747  C   CYS D 264      18.783  -7.076  20.023  1.00 16.74           C  
ATOM   1748  O   CYS D 264      19.385  -7.961  20.633  1.00 15.11           O  
ATOM   1749  CB  CYS D 264      20.138  -5.826  18.290  1.00 17.77           C  
ATOM   1750  SG  CYS D 264      21.779  -6.656  18.248  1.00 25.31           S  
ATOM   1751  N   GLY D 265      17.514  -7.180  19.635  1.00 17.82           N  
ATOM   1752  CA  GLY D 265      16.731  -8.369  19.849  1.00 16.40           C  
ATOM   1753  C   GLY D 265      16.183  -8.929  18.545  1.00 17.32           C  
ATOM   1754  O   GLY D 265      16.394  -8.371  17.470  1.00 15.83           O  
ATOM   1755  N   PRO D 266      15.464 -10.045  18.627  1.00 17.69           N  
ATOM   1756  CA  PRO D 266      14.938 -10.690  17.413  1.00 16.31           C  
ATOM   1757  C   PRO D 266      14.086  -9.747  16.566  1.00 16.37           C  
ATOM   1758  O   PRO D 266      13.152  -9.101  17.051  1.00 11.56           O  
ATOM   1759  CB  PRO D 266      14.122 -11.866  17.969  1.00 13.63           C  
ATOM   1760  CG  PRO D 266      14.845 -12.212  19.267  1.00 16.09           C  
ATOM   1761  CD  PRO D 266      15.366 -10.912  19.820  1.00 15.08           C  
ATOM   1762  N   ALA D 267      14.441  -9.668  15.282  1.00 16.87           N  
ATOM   1763  CA  ALA D 267      13.827  -8.856  14.217  1.00 18.20           C  
ATOM   1764  C   ALA D 267      14.211  -7.381  14.296  1.00 15.85           C  
ATOM   1765  O   ALA D 267      13.709  -6.578  13.477  1.00 16.16           O  
ATOM   1766  CB  ALA D 267      12.297  -8.991  14.159  1.00 12.82           C  
ATOM   1767  N   ASP D 268      15.104  -6.986  15.202  1.00 14.91           N  
ATOM   1768  CA  ASP D 268      15.713  -5.665  15.091  1.00 13.41           C  
ATOM   1769  C   ASP D 268      16.578  -5.571  13.837  1.00 15.83           C  
ATOM   1770  O   ASP D 268      17.293  -6.511  13.477  1.00 16.11           O  
ATOM   1771  CB  ASP D 268      16.594  -5.350  16.294  1.00 17.74           C  
ATOM   1772  CG  ASP D 268      15.821  -4.865  17.488  0.80 16.38           C  
ATOM   1773  OD1 ASP D 268      14.632  -4.509  17.344  1.00 15.30           O  
ATOM   1774  OD2 ASP D 268      16.418  -4.864  18.584  1.00 16.64           O1-
ATOM   1775  N   SER D 269      16.550  -4.410  13.200  1.00 12.36           N  
ATOM   1776  CA  SER D 269      17.461  -4.132  12.111  1.00 14.00           C  
ATOM   1777  C   SER D 269      17.957  -2.703  12.251  1.00 16.06           C  
ATOM   1778  O   SER D 269      17.198  -1.805  12.623  1.00 21.04           O  
ATOM   1779  CB  SER D 269      16.783  -4.366  10.745  1.00 15.53           C  
ATOM   1780  OG  SER D 269      15.681  -3.494  10.570  1.00 20.00           O  
ATOM   1781  N   PHE D 270      19.246  -2.511  12.007  1.00 14.51           N  
ATOM   1782  CA  PHE D 270      19.812  -1.177  11.903  1.00 15.55           C  
ATOM   1783  C   PHE D 270      21.000  -1.272  10.961  1.00 15.82           C  
ATOM   1784  O   PHE D 270      21.429  -2.367  10.577  1.00 16.05           O  
ATOM   1785  CB  PHE D 270      20.207  -0.603  13.277  1.00 16.83           C  
ATOM   1786  CG  PHE D 270      21.357  -1.335  13.938  1.00 19.76           C  
ATOM   1787  CD1 PHE D 270      21.120  -2.472  14.709  1.00 18.24           C  
ATOM   1788  CD2 PHE D 270      22.664  -0.881  13.800  1.00 19.34           C  
ATOM   1789  CE1 PHE D 270      22.161  -3.146  15.309  1.00 18.11           C  
ATOM   1790  CE2 PHE D 270      23.732  -1.565  14.405  1.00 17.47           C  
ATOM   1791  CZ  PHE D 270      23.476  -2.698  15.154  1.00 18.04           C  
ATOM   1792  N   GLY D 271      21.518  -0.108  10.573  1.00 15.05           N  
ATOM   1793  CA  GLY D 271      22.664  -0.058   9.692  1.00 14.48           C  
ATOM   1794  C   GLY D 271      23.428   1.235   9.883  1.00 20.64           C  
ATOM   1795  O   GLY D 271      22.948   2.189  10.509  1.00 19.76           O  
ATOM   1796  N   PHE D 272      24.634   1.260   9.322  1.00 17.28           N  
ATOM   1797  CA  PHE D 272      25.467   2.446   9.430  1.00 18.08           C  
ATOM   1798  C   PHE D 272      26.563   2.406   8.372  1.00 20.30           C  
ATOM   1799  O   PHE D 272      26.834   1.366   7.759  1.00 20.52           O  
ATOM   1800  CB  PHE D 272      26.063   2.567  10.835  1.00 15.27           C  
ATOM   1801  CG  PHE D 272      26.874   1.386  11.256  1.00 18.46           C  
ATOM   1802  CD1 PHE D 272      26.281   0.318  11.905  1.00 17.40           C  
ATOM   1803  CD2 PHE D 272      28.244   1.349  11.030  1.00 23.32           C  
ATOM   1804  CE1 PHE D 272      27.033  -0.776  12.328  1.00 16.80           C  
ATOM   1805  CE2 PHE D 272      29.010   0.250  11.442  1.00 21.83           C  
ATOM   1806  CZ  PHE D 272      28.398  -0.815  12.091  1.00 19.05           C  
ATOM   1807  N   GLN D 273      27.189   3.556   8.168  1.00 17.69           N  
ATOM   1808  CA  GLN D 273      28.383   3.643   7.340  1.00 19.44           C  
ATOM   1809  C   GLN D 273      29.535   4.171   8.178  1.00 22.50           C  
ATOM   1810  O   GLN D 273      29.344   5.018   9.051  1.00 23.30           O  
ATOM   1811  CB  GLN D 273      28.156   4.533   6.115  1.00 17.13           C  
ATOM   1812  CG  GLN D 273      27.106   3.971   5.198  1.00 20.00           C  
ATOM   1813  CD  GLN D 273      26.908   4.761   3.930  1.00 23.98           C  
ATOM   1814  NE2 GLN D 273      25.813   4.478   3.223  1.00 20.87           N  
ATOM   1815  OE1 GLN D 273      27.713   5.627   3.594  1.00 25.56           O  
ATOM   1816  N   ILE D 274      30.728   3.629   7.930  1.00 23.38           N  
ATOM   1817  CA  ILE D 274      31.960   4.104   8.537  1.00 19.02           C  
ATOM   1818  C   ILE D 274      32.987   4.301   7.428  1.00 22.10           C  
ATOM   1819  O   ILE D 274      32.896   3.700   6.355  1.00 24.39           O  
ATOM   1820  CB  ILE D 274      32.491   3.112   9.571  1.00 17.53           C  
ATOM   1821  CG1 ILE D 274      32.580   1.737   8.905  1.00 19.82           C  
ATOM   1822  CG2 ILE D 274      31.608   3.147  10.816  1.00 20.17           C  
ATOM   1823  CD1 ILE D 274      32.939   0.626   9.801  1.00 22.46           C  
ATOM   1824  N   ILE D 275      33.977   5.146   7.697  1.00 16.24           N  
ATOM   1825  CA  ILE D 275      35.164   5.209   6.853  1.00 23.72           C  
ATOM   1826  C   ILE D 275      36.190   4.232   7.412  1.00 22.93           C  
ATOM   1827  O   ILE D 275      36.644   4.375   8.551  1.00 22.24           O  
ATOM   1828  CB  ILE D 275      35.740   6.629   6.771  1.00 24.65           C  
ATOM   1829  CG1 ILE D 275      34.658   7.630   6.376  1.00 21.74           C  
ATOM   1830  CG2 ILE D 275      36.907   6.639   5.772  1.00 23.24           C  
ATOM   1831  CD1 ILE D 275      34.220   7.530   4.907  1.00 22.33           C  
ATOM   1832  N   ALA D 276      36.551   3.238   6.612  1.00 21.66           N  
ATOM   1833  CA  ALA D 276      37.378   2.141   7.094  1.00 25.94           C  
ATOM   1834  C   ALA D 276      38.733   2.641   7.587  1.00 27.03           C  
ATOM   1835  O   ALA D 276      39.523   3.188   6.813  1.00 22.30           O  
ATOM   1836  CB  ALA D 276      37.561   1.119   5.978  1.00 20.56           C  
ATOM   1837  N   GLY D 277      39.000   2.442   8.875  1.00 23.45           N  
ATOM   1838  CA  GLY D 277      40.274   2.830   9.448  1.00 22.91           C  
ATOM   1839  C   GLY D 277      40.439   4.311   9.685  1.00 24.60           C  
ATOM   1840  O   GLY D 277      41.562   4.774   9.895  1.00 24.85           O  
ATOM   1841  N   GLU D 278      39.359   5.076   9.663  1.00 21.70           N  
ATOM   1842  CA  GLU D 278      39.483   6.520   9.777  1.00 21.28           C  
ATOM   1843  C   GLU D 278      39.982   6.871  11.172  1.00 26.93           C  
ATOM   1844  O   GLU D 278      39.370   6.486  12.175  1.00 29.43           O  
ATOM   1845  CB  GLU D 278      38.139   7.189   9.475  1.00 23.86           C  
ATOM   1846  CG  GLU D 278      38.100   8.706   9.673  1.00 21.91           C  
ATOM   1847  CD  GLU D 278      36.700   9.268   9.468  1.00 29.93           C  
ATOM   1848  OE1 GLU D 278      35.793   8.931  10.256  1.00 27.84           O  
ATOM   1849  OE2 GLU D 278      36.498  10.051   8.523  1.00 30.10           O1-
ATOM   1850  N   GLY D 279      41.108   7.587  11.236  1.00 26.17           N  
ATOM   1851  CA  GLY D 279      41.697   7.990  12.493  1.00 19.50           C  
ATOM   1852  C   GLY D 279      42.415   6.895  13.241  1.00 23.12           C  
ATOM   1853  O   GLY D 279      43.083   7.192  14.237  1.00 23.08           O  
ATOM   1854  N   VAL D 280      42.304   5.642  12.802  1.00 20.98           N  
ATOM   1855  CA  VAL D 280      42.823   4.513  13.572  1.00 24.13           C  
ATOM   1856  C   VAL D 280      43.777   3.628  12.787  1.00 26.13           C  
ATOM   1857  O   VAL D 280      44.489   2.813  13.397  1.00 25.09           O  
ATOM   1858  CB  VAL D 280      41.665   3.660  14.140  1.00 24.44           C  
ATOM   1859  CG1 VAL D 280      40.711   4.521  14.951  1.00 24.84           C  
ATOM   1860  CG2 VAL D 280      40.935   2.932  13.010  1.00 20.25           C  
ATOM   1861  N   GLY D 281      43.829   3.710  11.458  1.00 25.32           N  
ATOM   1862  CA  GLY D 281      44.779   2.944  10.681  1.00 17.36           C  
ATOM   1863  C   GLY D 281      44.271   1.573  10.265  1.00 27.28           C  
ATOM   1864  O   GLY D 281      43.231   1.079  10.708  1.00 25.78           O  
ATOM   1865  N   ALA D 282      45.043   0.951   9.380  1.00 28.25           N  
ATOM   1866  CA  ALA D 282      44.781  -0.406   8.941  1.00 25.11           C  
ATOM   1867  C   ALA D 282      44.955  -1.392  10.098  1.00 27.35           C  
ATOM   1868  O   ALA D 282      45.569  -1.086  11.128  1.00 27.18           O  
ATOM   1869  CB  ALA D 282      45.714  -0.762   7.785  1.00 29.24           C  
ATOM   1870  N   GLY D 283      44.398  -2.582   9.920  1.00 28.14           N  
ATOM   1871  CA  GLY D 283      44.519  -3.628  10.920  1.00 29.51           C  
ATOM   1872  C   GLY D 283      43.388  -4.628  10.826  1.00 27.58           C  
ATOM   1873  O   GLY D 283      42.416  -4.447  10.097  1.00 25.35           O  
ATOM   1874  N   ALA D 284      43.549  -5.717  11.574  1.00 26.86           N  
ATOM   1875  CA  ALA D 284      42.483  -6.700  11.767  1.00 28.32           C  
ATOM   1876  C   ALA D 284      41.562  -6.204  12.880  1.00 30.98           C  
ATOM   1877  O   ALA D 284      41.830  -6.417  14.065  1.00 29.43           O  
ATOM   1878  CB  ALA D 284      43.068  -8.065  12.108  1.00 26.05           C  
ATOM   1879  N   TRP D 285      40.471  -5.535  12.513  1.00 26.58           N  
ATOM   1880  CA  TRP D 285      39.586  -4.925  13.502  1.00 23.34           C  
ATOM   1881  C   TRP D 285      38.473  -5.900  13.851  1.00 25.51           C  
ATOM   1882  O   TRP D 285      37.706  -6.319  12.975  1.00 23.16           O  
ATOM   1883  CB  TRP D 285      39.011  -3.608  12.988  1.00 21.87           C  
ATOM   1884  CG  TRP D 285      40.053  -2.563  12.855  1.00 23.08           C  
ATOM   1885  CD1 TRP D 285      40.639  -2.131  11.697  1.00 25.64           C  
ATOM   1886  CD2 TRP D 285      40.672  -1.831  13.912  1.00 21.78           C  
ATOM   1887  CE2 TRP D 285      41.611  -0.962  13.324  1.00 24.43           C  
ATOM   1888  CE3 TRP D 285      40.517  -1.815  15.299  1.00 23.96           C  
ATOM   1889  NE1 TRP D 285      41.568  -1.163  11.970  1.00 24.78           N  
ATOM   1890  CZ2 TRP D 285      42.385  -0.086  14.076  1.00 21.02           C  
ATOM   1891  CZ3 TRP D 285      41.280  -0.951  16.035  1.00 19.82           C  
ATOM   1892  CH2 TRP D 285      42.205  -0.097  15.425  1.00 22.56           C  
ATOM   1893  N   MET D 286      38.393  -6.252  15.130  1.00 22.55           N  
ATOM   1894  CA  MET D 286      37.434  -7.244  15.596  1.00 29.07           C  
ATOM   1895  C   MET D 286      36.028  -6.653  15.636  1.00 28.96           C  
ATOM   1896  O   MET D 286      35.836  -5.489  16.004  1.00 27.32           O  
ATOM   1897  CB  MET D 286      37.828  -7.716  16.997  1.00 28.83           C  
ATOM   1898  CG  MET D 286      38.595  -9.021  17.039  1.00 38.79           C  
ATOM   1899  SD  MET D 286      38.891  -9.604  18.723  1.00 47.87           S  
ATOM   1900  CE  MET D 286      37.291  -9.353  19.478  1.00 31.93           C  
ATOM   1901  N   TYR D 287      35.041  -7.453  15.235  1.00 25.67           N  
ATOM   1902  CA  TYR D 287      33.655  -7.235  15.626  1.00 23.03           C  
ATOM   1903  C   TYR D 287      33.163  -8.508  16.299  1.00 26.89           C  
ATOM   1904  O   TYR D 287      33.582  -9.618  15.946  1.00 27.41           O  
ATOM   1905  CB  TYR D 287      32.737  -6.863  14.442  1.00 21.05           C  
ATOM   1906  CG  TYR D 287      32.364  -8.012  13.548  1.00 24.03           C  
ATOM   1907  CD1 TYR D 287      33.158  -8.343  12.464  1.00 23.69           C  
ATOM   1908  CD2 TYR D 287      31.229  -8.779  13.792  1.00 24.14           C  
ATOM   1909  CE1 TYR D 287      32.842  -9.389  11.648  1.00 25.83           C  
ATOM   1910  CE2 TYR D 287      30.905  -9.846  12.981  1.00 22.87           C  
ATOM   1911  CZ  TYR D 287      31.720 -10.145  11.909  1.00 24.87           C  
ATOM   1912  OH  TYR D 287      31.420 -11.186  11.073  1.00 24.75           O  
ATOM   1913  N   HIS D 288      32.296  -8.349  17.289  1.00 23.04           N  
ATOM   1914  CA  HIS D 288      31.819  -9.522  18.002  1.00 24.98           C  
ATOM   1915  C   HIS D 288      30.555  -9.158  18.759  1.00 26.47           C  
ATOM   1916  O   HIS D 288      30.266  -7.982  18.995  1.00 20.78           O  
ATOM   1917  CB  HIS D 288      32.881 -10.081  18.957  1.00 22.98           C  
ATOM   1918  CG  HIS D 288      33.425  -9.073  19.921  1.00 26.32           C  
ATOM   1919  CD2 HIS D 288      34.248  -8.014  19.736  1.00 27.35           C  
ATOM   1920  ND1 HIS D 288      33.145  -9.108  21.270  1.00 26.52           N  
ATOM   1921  CE1 HIS D 288      33.766  -8.110  21.871  1.00 25.16           C  
ATOM   1922  NE2 HIS D 288      34.445  -7.433  20.964  1.00 29.88           N  
ATOM   1923  N   CYS D 289      29.780 -10.186  19.098  1.00 25.40           N  
ATOM   1924  CA  CYS D 289      28.744  -9.994  20.096  1.00 21.11           C  
ATOM   1925  C   CYS D 289      29.430  -9.751  21.428  1.00 21.83           C  
ATOM   1926  O   CYS D 289      30.390 -10.443  21.763  1.00 25.28           O  
ATOM   1927  CB  CYS D 289      27.831 -11.206  20.179  1.00 21.20           C  
ATOM   1928  SG  CYS D 289      26.556 -11.011  21.433  1.00 22.25           S  
ATOM   1929  N   HIS D 290      28.987  -8.743  22.170  1.00 20.76           N  
ATOM   1930  CA  HIS D 290      29.659  -8.467  23.433  1.00 22.11           C  
ATOM   1931  C   HIS D 290      29.017  -9.180  24.625  1.00 22.32           C  
ATOM   1932  O   HIS D 290      29.482  -9.004  25.751  1.00 22.97           O  
ATOM   1933  CB  HIS D 290      29.742  -6.957  23.694  1.00 21.63           C  
ATOM   1934  CG  HIS D 290      31.052  -6.531  24.283  1.00 24.97           C  
ATOM   1935  CD2 HIS D 290      32.013  -5.694  23.820  1.00 23.07           C  
ATOM   1936  ND1 HIS D 290      31.509  -7.004  25.498  1.00 27.83           N  
ATOM   1937  CE1 HIS D 290      32.687  -6.464  25.765  1.00 27.55           C  
ATOM   1938  NE2 HIS D 290      33.014  -5.665  24.764  1.00 26.68           N  
ATOM   1939  N   VAL D 291      27.965  -9.978  24.418  1.00 23.32           N  
ATOM   1940  CA  VAL D 291      27.577 -10.908  25.465  1.00 24.59           C  
ATOM   1941  C   VAL D 291      28.748 -11.856  25.667  1.00 28.59           C  
ATOM   1942  O   VAL D 291      29.254 -12.443  24.702  1.00 24.14           O  
ATOM   1943  CB  VAL D 291      26.289 -11.657  25.097  1.00 25.42           C  
ATOM   1944  CG1 VAL D 291      25.865 -12.569  26.271  1.00 22.90           C  
ATOM   1945  CG2 VAL D 291      25.180 -10.681  24.737  1.00 20.66           C  
ATOM   1946  N   GLN D 292      29.236 -11.967  26.912  1.00 26.14           N  
ATOM   1947  CA  GLN D 292      30.569 -12.544  27.095  1.00 28.56           C  
ATOM   1948  C   GLN D 292      30.625 -14.005  26.634  1.00 28.60           C  
ATOM   1949  O   GLN D 292      31.565 -14.405  25.930  1.00 23.93           O  
ATOM   1950  CB  GLN D 292      31.034 -12.395  28.552  1.00 25.78           C  
ATOM   1951  CG  GLN D 292      31.550 -10.979  28.940  1.00 22.41           C  
ATOM   1952  CD  GLN D 292      32.549 -10.354  27.947  1.00 28.91           C  
ATOM   1953  NE2 GLN D 292      33.600 -11.105  27.579  1.00 26.11           N  
ATOM   1954  OE1 GLN D 292      32.397  -9.194  27.556  1.00 27.25           O  
ATOM   1955  N   SER D 293      29.614 -14.809  26.984  1.00 21.10           N  
ATOM   1956  CA  SER D 293      29.627 -16.207  26.550  1.00 28.84           C  
ATOM   1957  C   SER D 293      29.476 -16.341  25.034  1.00 25.51           C  
ATOM   1958  O   SER D 293      30.051 -17.259  24.441  1.00 22.23           O  
ATOM   1959  CB  SER D 293      28.541 -16.999  27.288  1.00 28.46           C  
ATOM   1960  OG  SER D 293      27.299 -16.983  26.588  1.00 31.53           O  
ATOM   1961  N   HIS D 294      28.724 -15.440  24.390  1.00 25.38           N  
ATOM   1962  CA  HIS D 294      28.564 -15.506  22.933  1.00 26.24           C  
ATOM   1963  C   HIS D 294      29.897 -15.294  22.214  1.00 24.34           C  
ATOM   1964  O   HIS D 294      30.222 -16.020  21.267  1.00 27.28           O  
ATOM   1965  CB  HIS D 294      27.521 -14.480  22.455  1.00 24.94           C  
ATOM   1966  CG  HIS D 294      26.138 -14.720  22.985  1.00 27.91           C  
ATOM   1967  CD2 HIS D 294      25.691 -15.497  24.004  1.00 29.13           C  
ATOM   1968  ND1 HIS D 294      25.023 -14.105  22.459  1.00 25.25           N  
ATOM   1969  CE1 HIS D 294      23.950 -14.487  23.130  1.00 19.58           C  
ATOM   1970  NE2 HIS D 294      24.328 -15.338  24.069  1.00 25.99           N  
ATOM   1971  N   SER D 295      30.686 -14.298  22.639  1.00 22.77           N  
ATOM   1972  CA  SER D 295      31.997 -14.112  22.017  1.00 28.83           C  
ATOM   1973  C   SER D 295      32.919 -15.290  22.322  1.00 30.27           C  
ATOM   1974  O   SER D 295      33.646 -15.762  21.438  1.00 29.75           O  
ATOM   1975  CB  SER D 295      32.643 -12.790  22.467  1.00 24.31           C  
ATOM   1976  OG  SER D 295      32.366 -12.520  23.831  1.00 29.78           O  
ATOM   1977  N   ASP D 296      32.881 -15.797  23.560  1.00 28.25           N  
ATOM   1978  CA  ASP D 296      33.677 -16.975  23.908  1.00 28.15           C  
ATOM   1979  C   ASP D 296      33.298 -18.182  23.060  1.00 30.52           C  
ATOM   1980  O   ASP D 296      34.135 -19.059  22.825  1.00 34.70           O  
ATOM   1981  CB  ASP D 296      33.518 -17.308  25.403  1.00 27.97           C  
ATOM   1982  CG  ASP D 296      34.185 -16.279  26.304  1.00 26.53           C  
ATOM   1983  OD1 ASP D 296      35.152 -15.635  25.842  1.00 23.06           O  
ATOM   1984  OD2 ASP D 296      33.735 -16.093  27.457  1.00 25.93           O1-
ATOM   1985  N   MET D 297      32.050 -18.241  22.592  1.00 35.37           N  
ATOM   1986  CA  MET D 297      31.526 -19.377  21.842  1.00 30.22           C  
ATOM   1987  C   MET D 297      31.617 -19.192  20.333  1.00 34.79           C  
ATOM   1988  O   MET D 297      31.259 -20.110  19.593  1.00 37.73           O  
ATOM   1989  CB  MET D 297      30.068 -19.638  22.228  1.00 31.97           C  
ATOM   1990  CG  MET D 297      29.876 -20.360  23.569  1.00 38.07           C  
ATOM   1991  SD  MET D 297      30.812 -21.900  23.802  1.00 43.67           S  
ATOM   1992  CE  MET D 297      31.189 -21.769  25.551  1.00 41.80           C  
ATOM   1993  N   GLY D 298      32.049 -18.027  19.858  1.00 37.57           N  
ATOM   1994  CA  GLY D 298      32.326 -17.879  18.442  1.00 39.50           C  
ATOM   1995  C   GLY D 298      31.574 -16.810  17.671  1.00 32.95           C  
ATOM   1996  O   GLY D 298      31.725 -16.746  16.446  1.00 27.96           O  
ATOM   1997  N   MET D 299      30.778 -15.965  18.337  1.00 27.50           N  
ATOM   1998  CA  MET D 299      30.105 -14.858  17.644  1.00 24.87           C  
ATOM   1999  C   MET D 299      31.123 -13.727  17.480  1.00 28.51           C  
ATOM   2000  O   MET D 299      31.024 -12.652  18.078  1.00 25.24           O  
ATOM   2001  CB  MET D 299      28.875 -14.375  18.401  1.00 24.79           C  
ATOM   2002  CG  MET D 299      27.821 -15.428  18.730  1.00 26.82           C  
ATOM   2003  SD  MET D 299      26.130 -14.768  18.883  1.00 30.35           S  
ATOM   2004  CE  MET D 299      26.223 -13.298  17.911  1.00 24.32           C  
ATOM   2005  N   VAL D 300      32.154 -14.018  16.678  1.00 28.68           N  
ATOM   2006  CA  VAL D 300      33.295 -13.136  16.451  1.00 25.40           C  
ATOM   2007  C   VAL D 300      33.687 -13.203  14.977  1.00 28.23           C  
ATOM   2008  O   VAL D 300      33.613 -14.258  14.336  1.00 30.81           O  
ATOM   2009  CB  VAL D 300      34.512 -13.510  17.338  1.00 22.80           C  
ATOM   2010  CG1 VAL D 300      35.502 -12.387  17.370  1.00 24.94           C  
ATOM   2011  CG2 VAL D 300      34.085 -13.843  18.759  1.00 23.31           C  
ATOM   2012  N   GLY D 301      34.117 -12.062  14.443  1.00 24.15           N  
ATOM   2013  CA  GLY D 301      34.638 -11.994  13.092  1.00 23.74           C  
ATOM   2014  C   GLY D 301      35.613 -10.842  12.992  1.00 25.42           C  
ATOM   2015  O   GLY D 301      35.800 -10.077  13.943  1.00 24.13           O  
ATOM   2016  N   LEU D 302      36.232 -10.717  11.819  1.00 21.98           N  
ATOM   2017  CA  LEU D 302      37.271  -9.723  11.583  1.00 24.46           C  
ATOM   2018  C   LEU D 302      36.875  -8.778  10.458  1.00 25.06           C  
ATOM   2019  O   LEU D 302      36.382  -9.206   9.411  1.00 19.10           O  
ATOM   2020  CB  LEU D 302      38.611 -10.370  11.220  1.00 24.63           C  
ATOM   2021  CG  LEU D 302      39.343 -11.142  12.314  1.00 33.40           C  
ATOM   2022  CD1 LEU D 302      40.688 -11.617  11.774  1.00 37.71           C  
ATOM   2023  CD2 LEU D 302      39.516 -10.293  13.568  1.00 36.04           C  
ATOM   2024  N   PHE D 303      37.101  -7.496  10.686  1.00 20.87           N  
ATOM   2025  CA  PHE D 303      36.990  -6.473   9.661  1.00 22.76           C  
ATOM   2026  C   PHE D 303      38.420  -6.155   9.242  1.00 26.02           C  
ATOM   2027  O   PHE D 303      39.162  -5.515   9.994  1.00 27.50           O  
ATOM   2028  CB  PHE D 303      36.249  -5.259  10.222  1.00 21.66           C  
ATOM   2029  CG  PHE D 303      36.104  -4.111   9.265  1.00 22.40           C  
ATOM   2030  CD1 PHE D 303      35.682  -4.312   7.960  1.00 23.67           C  
ATOM   2031  CD2 PHE D 303      36.344  -2.809   9.693  1.00 22.56           C  
ATOM   2032  CE1 PHE D 303      35.535  -3.231   7.079  1.00 25.41           C  
ATOM   2033  CE2 PHE D 303      36.186  -1.723   8.824  1.00 23.52           C  
ATOM   2034  CZ  PHE D 303      35.790  -1.942   7.511  1.00 24.08           C  
ATOM   2035  N   LEU D 304      38.823  -6.639   8.065  1.00 28.44           N  
ATOM   2036  CA  LEU D 304      40.224  -6.587   7.639  1.00 30.08           C  
ATOM   2037  C   LEU D 304      40.441  -5.332   6.804  1.00 30.35           C  
ATOM   2038  O   LEU D 304      40.074  -5.286   5.626  1.00 31.69           O  
ATOM   2039  CB  LEU D 304      40.601  -7.834   6.847  1.00 30.89           C  
ATOM   2040  CG  LEU D 304      40.418  -9.214   7.468  1.00 32.31           C  
ATOM   2041  CD1 LEU D 304      40.456 -10.240   6.351  1.00 30.48           C  
ATOM   2042  CD2 LEU D 304      41.491  -9.495   8.506  1.00 32.75           C  
ATOM   2043  N   VAL D 305      41.056  -4.318   7.411  1.00 27.04           N  
ATOM   2044  CA  VAL D 305      41.314  -3.043   6.753  1.00 30.97           C  
ATOM   2045  C   VAL D 305      42.760  -3.031   6.264  1.00 30.09           C  
ATOM   2046  O   VAL D 305      43.702  -3.056   7.067  1.00 30.76           O  
ATOM   2047  CB  VAL D 305      41.031  -1.864   7.694  1.00 26.86           C  
ATOM   2048  CG1 VAL D 305      41.186  -0.550   6.950  1.00 25.38           C  
ATOM   2049  CG2 VAL D 305      39.628  -1.984   8.263  1.00 24.69           C  
ATOM   2050  N   LYS D 306      42.937  -2.970   4.948  1.00 29.65           N  
ATOM   2051  CA  LYS D 306      44.241  -3.108   4.313  1.00 32.03           C  
ATOM   2052  C   LYS D 306      44.828  -1.746   3.959  1.00 32.86           C  
ATOM   2053  O   LYS D 306      44.100  -0.826   3.576  1.00 31.29           O  
ATOM   2054  CB  LYS D 306      44.120  -3.965   3.055  1.00 33.42           C  
ATOM   2055  CG  LYS D 306      43.394  -5.272   3.297  1.00 42.19           C  
ATOM   2056  CD  LYS D 306      43.173  -6.060   2.012  1.00 48.14           C  
ATOM   2057  CE  LYS D 306      42.303  -5.310   1.017  1.00 49.90           C  
ATOM   2058  NZ  LYS D 306      41.472  -6.271   0.223  1.00 52.82           N1+
ATOM   2059  N   LYS D 307      46.156  -1.622   4.096  1.00 38.22           N  
ATOM   2060  CA  LYS D 307      46.862  -0.480   3.531  1.00 38.66           C  
ATOM   2061  C   LYS D 307      46.682  -0.452   2.012  1.00 39.91           C  
ATOM   2062  O   LYS D 307      46.239  -1.436   1.407  1.00 35.19           O  
ATOM   2063  CB  LYS D 307      48.350  -0.535   3.891  1.00 41.19           C  
ATOM   2064  CG  LYS D 307      48.655  -0.381   5.380  1.00 44.77           C  
ATOM   2065  CD  LYS D 307      50.029  -0.951   5.751  1.00 48.16           C  
ATOM   2066  CE  LYS D 307      50.800  -0.042   6.700  1.00 49.84           C  
ATOM   2067  NZ  LYS D 307      52.082   0.471   6.122  1.00 52.81           N1+
ATOM   2068  N   PRO D 308      46.998   0.680   1.369  1.00 41.71           N  
ATOM   2069  CA  PRO D 308      46.887   0.738  -0.100  1.00 38.57           C  
ATOM   2070  C   PRO D 308      47.699  -0.327  -0.821  1.00 49.47           C  
ATOM   2071  O   PRO D 308      47.304  -0.752  -1.916  1.00 52.78           O  
ATOM   2072  CB  PRO D 308      47.387   2.149  -0.434  1.00 38.58           C  
ATOM   2073  CG  PRO D 308      47.111   2.940   0.781  1.00 45.84           C  
ATOM   2074  CD  PRO D 308      47.263   2.005   1.956  1.00 40.01           C  
ATOM   2075  N   ASP D 309      48.814  -0.780  -0.238  1.00 53.02           N  
ATOM   2076  CA  ASP D 309      49.628  -1.837  -0.833  1.00 46.67           C  
ATOM   2077  C   ASP D 309      49.070  -3.231  -0.594  1.00 47.43           C  
ATOM   2078  O   ASP D 309      49.537  -4.184  -1.229  1.00 50.36           O  
ATOM   2079  CB  ASP D 309      51.061  -1.765  -0.301  1.00 47.64           C  
ATOM   2080  CG  ASP D 309      51.119  -1.750   1.205  1.00 54.10           C  
ATOM   2081  OD1 ASP D 309      50.804  -0.697   1.801  1.00 58.26           O  
ATOM   2082  OD2 ASP D 309      51.476  -2.784   1.796  1.00 57.94           O1-
ATOM   2083  N   GLY D 310      48.100  -3.382   0.302  1.00 50.69           N  
ATOM   2084  CA  GLY D 310      47.442  -4.655   0.518  1.00 46.87           C  
ATOM   2085  C   GLY D 310      47.802  -5.348   1.809  1.00 46.30           C  
ATOM   2086  O   GLY D 310      47.219  -6.400   2.105  1.00 48.91           O  
ATOM   2087  N   THR D 311      48.735  -4.815   2.587  1.00 42.60           N  
ATOM   2088  CA  THR D 311      49.135  -5.472   3.821  1.00 49.79           C  
ATOM   2089  C   THR D 311      48.250  -5.052   4.991  1.00 45.90           C  
ATOM   2090  O   THR D 311      47.757  -3.924   5.064  1.00 44.99           O  
ATOM   2091  CB  THR D 311      50.601  -5.179   4.152  1.00 49.21           C  
ATOM   2092  CG2 THR D 311      51.517  -5.639   3.025  1.00 50.53           C  
ATOM   2093  OG1 THR D 311      50.773  -3.777   4.399  1.00 48.98           O  
ATOM   2094  N   ILE D 312      48.059  -5.982   5.915  1.00 39.20           N  
ATOM   2095  CA  ILE D 312      47.329  -5.703   7.144  1.00 41.58           C  
ATOM   2096  C   ILE D 312      48.315  -5.781   8.301  1.00 46.94           C  
ATOM   2097  O   ILE D 312      48.671  -6.889   8.727  1.00 52.19           O  
ATOM   2098  CB  ILE D 312      46.163  -6.681   7.328  1.00 43.57           C  
ATOM   2099  CG1 ILE D 312      45.546  -7.016   5.965  1.00 37.58           C  
ATOM   2100  CG2 ILE D 312      45.141  -6.110   8.296  1.00 41.41           C  
ATOM   2101  CD1 ILE D 312      44.325  -7.898   6.039  1.00 37.44           C  
ATOM   2102  N   PRO D 313      48.782  -4.648   8.825  1.00 41.06           N  
ATOM   2103  CA  PRO D 313      49.806  -4.676   9.879  1.00 47.10           C  
ATOM   2104  C   PRO D 313      49.397  -5.548  11.058  1.00 49.99           C  
ATOM   2105  O   PRO D 313      48.293  -5.427  11.592  1.00 50.38           O  
ATOM   2106  CB  PRO D 313      49.942  -3.206  10.296  1.00 42.35           C  
ATOM   2107  CG  PRO D 313      48.919  -2.444   9.537  1.00 42.98           C  
ATOM   2108  CD  PRO D 313      48.447  -3.283   8.400  1.00 43.16           C  
ATOM   2109  N   GLY D 314      50.300  -6.445  11.449  1.00 50.77           N  
ATOM   2110  CA  GLY D 314      50.073  -7.309  12.588  1.00 50.30           C  
ATOM   2111  C   GLY D 314      49.086  -8.427  12.361  1.00 60.06           C  
ATOM   2112  O   GLY D 314      48.526  -8.948  13.327  1.00 63.75           O  
ATOM   2113  N   TYR D 315      48.847  -8.815  11.111  1.00 60.42           N  
ATOM   2114  CA  TYR D 315      47.867  -9.851  10.796  1.00 65.48           C  
ATOM   2115  C   TYR D 315      48.581 -11.004  10.099  1.00 78.20           C  
ATOM   2116  O   TYR D 315      48.875 -10.931   8.901  1.00 74.90           O  
ATOM   2117  CB  TYR D 315      46.731  -9.313   9.935  1.00 56.81           C  
ATOM   2118  CG  TYR D 315      45.743 -10.389   9.546  1.00 60.23           C  
ATOM   2119  CD1 TYR D 315      44.922 -10.985  10.499  1.00 53.34           C  
ATOM   2120  CD2 TYR D 315      45.649 -10.831   8.235  1.00 58.99           C  
ATOM   2121  CE1 TYR D 315      44.026 -11.979  10.150  1.00 50.46           C  
ATOM   2122  CE2 TYR D 315      44.755 -11.822   7.878  1.00 58.86           C  
ATOM   2123  CZ  TYR D 315      43.950 -12.389   8.837  1.00 51.67           C  
ATOM   2124  OH  TYR D 315      43.066 -13.370   8.473  1.00 45.40           O  
ATOM   2125  N   ASP D 316      48.839 -12.070  10.854  1.00 91.05           N  
ATOM   2126  CA  ASP D 316      49.496 -13.265  10.334  1.00109.01           C  
ATOM   2127  C   ASP D 316      48.535 -14.449  10.366  1.00113.25           C  
ATOM   2128  O   ASP D 316      48.339 -15.061  11.428  1.00118.92           O  
ATOM   2129  CB  ASP D 316      50.768 -13.576  11.131  1.00119.86           C  
ATOM   2130  CG  ASP D 316      50.776 -12.931  12.512  1.00119.83           C  
ATOM   2131  OD1 ASP D 316      49.696 -12.511  12.985  1.00113.93           O  
ATOM   2132  OD2 ASP D 316      51.868 -12.846  13.121  1.00120.26           O1-
ATOM   2133  N   PRO D 317      47.913 -14.814   9.232  1.00110.29           N  
ATOM   2134  CA  PRO D 317      46.946 -15.917   9.133  1.00113.38           C  
ATOM   2135  C   PRO D 317      47.581 -17.307   9.258  1.00111.46           C  
ATOM   2136  O   PRO D 317      48.337 -17.590  10.191  1.00100.78           O  
ATOM   2137  CB  PRO D 317      46.337 -15.742   7.732  1.00103.39           C  
ATOM   2138  CG  PRO D 317      46.864 -14.456   7.187  1.00 91.74           C  
ATOM   2139  CD  PRO D 317      48.077 -14.086   7.961  1.00 98.13           C  
TER   
HETATM 2140 CU    CU D 401      25.210 -12.527  21.101  0.85 22.52          CU  
HETATM 2141 CU    CU D 402      36.307  -6.574  22.113  0.66 35.59          CU  
HETATM 2142 CU    CU D 403      35.836  -2.827  22.030  0.40139.21          CU  
HETATM 2143 CU    CU D 404       9.334 -10.214  11.244  0.41 27.28          CU  
ATOM   2144  N   ALA E  40      -8.908  13.249  16.651  1.00 69.14           N  
ATOM   2145  CA  ALA E  40      -9.211  14.391  17.510  1.00 72.06           C  
ATOM   2146  C   ALA E  40      -8.228  15.544  17.258  1.00 77.72           C  
ATOM   2147  O   ALA E  40      -7.454  15.497  16.294  1.00 71.07           O  
ATOM   2148  CB  ALA E  40      -9.199  13.971  18.973  1.00 55.51           C  
ATOM   2149  N   GLY E  41      -8.257  16.563  18.129  1.00 68.10           N  
ATOM   2150  CA  GLY E  41      -7.558  17.825  17.909  1.00 51.93           C  
ATOM   2151  C   GLY E  41      -6.145  17.969  18.457  1.00 46.58           C  
ATOM   2152  O   GLY E  41      -5.230  17.243  18.043  1.00 37.38           O  
ATOM   2153  N   ALA E  42      -5.940  18.924  19.369  1.00 41.73           N  
ATOM   2154  CA  ALA E  42      -4.616  19.209  19.904  1.00 29.22           C  
ATOM   2155  C   ALA E  42      -4.697  19.434  21.405  1.00 32.22           C  
ATOM   2156  O   ALA E  42      -5.692  19.941  21.922  1.00 35.06           O  
ATOM   2157  CB  ALA E  42      -3.975  20.427  19.241  1.00 25.57           C  
ATOM   2158  N   ALA E  43      -3.631  19.055  22.095  1.00 33.59           N  
ATOM   2159  CA  ALA E  43      -3.596  19.188  23.540  1.00 30.65           C  
ATOM   2160  C   ALA E  43      -3.513  20.661  23.931  1.00 27.55           C  
ATOM   2161  O   ALA E  43      -2.749  21.418  23.327  1.00 28.31           O  
ATOM   2162  CB  ALA E  43      -2.401  18.433  24.118  1.00 25.93           C  
ATOM   2163  N   PRO E  44      -4.286  21.093  24.921  1.00 35.73           N  
ATOM   2164  CA  PRO E  44      -4.180  22.462  25.423  1.00 29.95           C  
ATOM   2165  C   PRO E  44      -3.074  22.551  26.465  1.00 33.10           C  
ATOM   2166  O   PRO E  44      -2.503  21.545  26.887  1.00 33.11           O  
ATOM   2167  CB  PRO E  44      -5.548  22.700  26.063  1.00 30.37           C  
ATOM   2168  CG  PRO E  44      -5.940  21.340  26.577  1.00 31.64           C  
ATOM   2169  CD  PRO E  44      -5.319  20.318  25.637  1.00 28.90           C  
ATOM   2170  N   ALA E  45      -2.789  23.779  26.884  1.00 35.13           N  
ATOM   2171  CA  ALA E  45      -1.841  23.955  27.972  1.00 32.38           C  
ATOM   2172  C   ALA E  45      -2.438  23.381  29.247  1.00 37.24           C  
ATOM   2173  O   ALA E  45      -3.660  23.314  29.412  1.00 33.08           O  
ATOM   2174  CB  ALA E  45      -1.478  25.429  28.163  1.00 27.53           C  
ATOM   2175  N   GLY E  46      -1.560  22.933  30.142  1.00 39.45           N  
ATOM   2176  CA  GLY E  46      -1.975  22.345  31.395  1.00 33.34           C  
ATOM   2177  C   GLY E  46      -2.089  23.380  32.489  1.00 33.67           C  
ATOM   2178  O   GLY E  46      -1.942  24.584  32.272  1.00 34.46           O  
ATOM   2179  N   GLY E  47      -2.361  22.890  33.691  1.00 35.74           N  
ATOM   2180  CA  GLY E  47      -2.392  23.762  34.847  1.00 38.26           C  
ATOM   2181  C   GLY E  47      -3.516  23.467  35.814  1.00 37.19           C  
ATOM   2182  O   GLY E  47      -3.531  24.004  36.924  1.00 40.42           O  
ATOM   2183  N   GLU E  48      -4.458  22.623  35.397  1.00 34.81           N  
ATOM   2184  CA  GLU E  48      -5.574  22.228  36.247  1.00 38.51           C  
ATOM   2185  C   GLU E  48      -5.111  21.355  37.411  1.00 36.96           C  
ATOM   2186  O   GLU E  48      -4.117  20.631  37.322  1.00 36.18           O  
ATOM   2187  CB  GLU E  48      -6.609  21.460  35.429  1.00 39.04           C  
ATOM   2188  CG  GLU E  48      -7.122  22.212  34.223  1.00 47.30           C  
ATOM   2189  CD  GLU E  48      -8.601  21.997  34.010  0.37 51.62           C  
ATOM   2190  OE1 GLU E  48      -9.194  22.711  33.173  0.70 53.89           O  
ATOM   2191  OE2 GLU E  48      -9.164  21.100  34.677  0.89 57.73           O1-
ATOM   2192  N   VAL E  49      -5.851  21.427  38.510  1.00 33.98           N  
ATOM   2193  CA  VAL E  49      -5.692  20.505  39.627  1.00 34.00           C  
ATOM   2194  C   VAL E  49      -6.846  19.521  39.560  1.00 34.86           C  
ATOM   2195  O   VAL E  49      -8.000  19.920  39.372  1.00 38.44           O  
ATOM   2196  CB  VAL E  49      -5.652  21.243  40.980  1.00 33.51           C  
ATOM   2197  CG1 VAL E  49      -5.414  20.262  42.133  1.00 34.26           C  
ATOM   2198  CG2 VAL E  49      -4.582  22.328  40.971  1.00 27.85           C  
ATOM   2199  N   ARG E  50      -6.542  18.237  39.683  1.00 34.70           N  
ATOM   2200  CA  ARG E  50      -7.544  17.210  39.472  1.00 39.07           C  
ATOM   2201  C   ARG E  50      -7.520  16.195  40.599  1.00 36.77           C  
ATOM   2202  O   ARG E  50      -6.472  15.893  41.176  1.00 34.65           O  
ATOM   2203  CB  ARG E  50      -7.345  16.508  38.126  1.00 37.18           C  
ATOM   2204  CG  ARG E  50      -7.605  17.407  36.934  1.00 43.22           C  
ATOM   2205  CD  ARG E  50      -6.594  17.114  35.865  1.00 46.24           C  
ATOM   2206  NE  ARG E  50      -6.992  15.974  35.050  1.00 53.79           N  
ATOM   2207  CZ  ARG E  50      -7.108  16.006  33.731  1.00 64.33           C  
ATOM   2208  NH1 ARG E  50      -7.457  14.929  33.042  1.00 60.71           N1+
ATOM   2209  NH2 ARG E  50      -6.858  17.147  33.089  1.00 49.82           N  
ATOM   2210  N   ARG E  51      -8.707  15.691  40.906  1.00 40.33           N  
ATOM   2211  CA  ARG E  51      -8.904  14.646  41.892  1.00 43.40           C  
ATOM   2212  C   ARG E  51      -9.492  13.428  41.204  1.00 38.29           C  
ATOM   2213  O   ARG E  51     -10.339  13.544  40.311  1.00 43.42           O  
ATOM   2214  CB  ARG E  51      -9.829  15.093  43.036  1.00 42.35           C  
ATOM   2215  CG  ARG E  51      -9.102  15.514  44.288  1.00 49.57           C  
ATOM   2216  CD  ARG E  51      -9.905  16.492  45.138  1.00 52.40           C  
ATOM   2217  NE  ARG E  51      -9.070  17.615  45.558  1.00 58.64           N  
ATOM   2218  CZ  ARG E  51      -8.174  17.574  46.537  1.00 62.43           C  
ATOM   2219  NH1 ARG E  51      -7.972  16.473  47.250  1.00 53.42           N1+
ATOM   2220  NH2 ARG E  51      -7.464  18.667  46.810  1.00 58.91           N  
ATOM   2221  N   VAL E  52      -9.026  12.263  41.621  1.00 37.65           N  
ATOM   2222  CA  VAL E  52      -9.567  11.002  41.148  1.00 40.00           C  
ATOM   2223  C   VAL E  52      -9.487  10.041  42.320  1.00 38.50           C  
ATOM   2224  O   VAL E  52      -8.666  10.205  43.229  1.00 33.26           O  
ATOM   2225  CB  VAL E  52      -8.807  10.482  39.901  1.00 40.34           C  
ATOM   2226  CG1 VAL E  52      -7.575   9.688  40.303  1.00 32.48           C  
ATOM   2227  CG2 VAL E  52      -9.708   9.642  39.035  1.00 42.79           C  
ATOM   2228  N   THR E  53     -10.379   9.066  42.324  1.00 40.31           N  
ATOM   2229  CA  THR E  53     -10.378   8.033  43.341  1.00 40.32           C  
ATOM   2230  C   THR E  53      -9.864   6.751  42.710  1.00 34.24           C  
ATOM   2231  O   THR E  53     -10.180   6.452  41.557  1.00 35.69           O  
ATOM   2232  CB  THR E  53     -11.784   7.846  43.930  1.00 41.96           C  
ATOM   2233  CG2 THR E  53     -12.817   7.656  42.831  1.00 40.42           C  
ATOM   2234  OG1 THR E  53     -11.793   6.721  44.818  1.00 47.91           O  
ATOM   2235  N   MET E  54      -9.031   6.019  43.434  1.00 31.54           N  
ATOM   2236  CA  MET E  54      -8.514   4.776  42.888  1.00 38.22           C  
ATOM   2237  C   MET E  54      -8.600   3.693  43.946  1.00 36.30           C  
ATOM   2238  O   MET E  54      -8.354   3.949  45.127  1.00 30.85           O  
ATOM   2239  CB  MET E  54      -7.060   4.938  42.387  1.00 35.48           C  
ATOM   2240  CG  MET E  54      -6.575   3.750  41.561  1.00 39.03           C  
ATOM   2241  SD  MET E  54      -4.897   3.918  40.921  1.00 45.88           S  
ATOM   2242  CE  MET E  54      -5.233   4.694  39.350  1.00 29.35           C  
ATOM   2243  N   TYR E  55      -8.944   2.483  43.511  1.00 37.85           N  
ATOM   2244  CA  TYR E  55      -9.077   1.330  44.388  1.00 36.02           C  
ATOM   2245  C   TYR E  55      -8.193   0.208  43.877  1.00 31.59           C  
ATOM   2246  O   TYR E  55      -7.961   0.084  42.675  1.00 36.32           O  
ATOM   2247  CB  TYR E  55     -10.528   0.838  44.457  1.00 39.45           C  
ATOM   2248  CG  TYR E  55     -11.524   1.893  44.894  1.00 40.32           C  
ATOM   2249  CD1 TYR E  55     -12.077   2.772  43.972  1.00 42.06           C  
ATOM   2250  CD2 TYR E  55     -11.891   2.035  46.233  1.00 44.54           C  
ATOM   2251  CE1 TYR E  55     -12.987   3.752  44.361  1.00 46.49           C  
ATOM   2252  CE2 TYR E  55     -12.807   3.012  46.634  1.00 46.12           C  
ATOM   2253  CZ  TYR E  55     -13.346   3.865  45.691  1.00 45.98           C  
ATOM   2254  OH  TYR E  55     -14.243   4.840  46.055  1.00 46.90           O  
ATOM   2255  N   ALA E  56      -7.701  -0.606  44.799  1.00 33.24           N  
ATOM   2256  CA  ALA E  56      -6.998  -1.844  44.471  1.00 37.11           C  
ATOM   2257  C   ALA E  56      -7.836  -3.011  44.980  1.00 39.94           C  
ATOM   2258  O   ALA E  56      -7.972  -3.193  46.194  1.00 42.92           O  
ATOM   2259  CB  ALA E  56      -5.603  -1.863  45.094  1.00 38.53           C  
ATOM   2260  N   GLU E  57      -8.403  -3.797  44.063  1.00 36.45           N  
ATOM   2261  CA  GLU E  57      -9.226  -4.943  44.417  1.00 33.77           C  
ATOM   2262  C   GLU E  57      -8.577  -6.238  43.960  1.00 35.87           C  
ATOM   2263  O   GLU E  57      -7.852  -6.277  42.961  1.00 36.40           O  
ATOM   2264  CB  GLU E  57     -10.607  -4.882  43.778  1.00 33.94           C  
ATOM   2265  CG  GLU E  57     -11.406  -3.667  44.077  1.00 42.09           C  
ATOM   2266  CD  GLU E  57     -12.382  -3.400  42.970  1.00 45.79           C  
ATOM   2267  OE1 GLU E  57     -12.657  -4.340  42.190  1.00 44.29           O  
ATOM   2268  OE2 GLU E  57     -12.859  -2.256  42.862  0.97 51.62           O1-
ATOM   2269  N   ARG E  58      -8.882  -7.318  44.670  1.00 35.35           N  
ATOM   2270  CA  ARG E  58      -8.610  -8.626  44.106  1.00 35.78           C  
ATOM   2271  C   ARG E  58      -9.620  -8.933  43.004  1.00 41.40           C  
ATOM   2272  O   ARG E  58     -10.771  -8.479  43.033  1.00 38.26           O  
ATOM   2273  CB  ARG E  58      -8.647  -9.698  45.185  1.00 33.80           C  
ATOM   2274  CG  ARG E  58      -7.518  -9.572  46.175  1.00 30.61           C  
ATOM   2275  CD  ARG E  58      -7.730 -10.498  47.334  1.00 32.52           C  
ATOM   2276  NE  ARG E  58      -6.510 -10.688  48.108  1.00 40.04           N  
ATOM   2277  CZ  ARG E  58      -5.483 -11.429  47.718  1.00 42.86           C  
ATOM   2278  NH1 ARG E  58      -5.492 -12.064  46.558  1.00 37.46           N1+
ATOM   2279  NH2 ARG E  58      -4.424 -11.543  48.518  1.00 43.31           N  
ATOM   2280  N   LEU E  59      -9.159  -9.674  42.003  1.00 41.29           N  
ATOM   2281  CA  LEU E  59      -9.974 -10.157  40.897  1.00 38.38           C  
ATOM   2282  C   LEU E  59      -9.913 -11.680  40.864  1.00 43.06           C  
ATOM   2283  O   LEU E  59      -9.189 -12.311  41.642  1.00 40.34           O  
ATOM   2284  CB  LEU E  59      -9.506  -9.550  39.569  1.00 34.41           C  
ATOM   2285  CG  LEU E  59      -9.606  -8.024  39.526  1.00 39.07           C  
ATOM   2286  CD1 LEU E  59      -8.784  -7.437  38.384  1.00 36.68           C  
ATOM   2287  CD2 LEU E  59     -11.068  -7.574  39.453  1.00 33.49           C  
ATOM   2288  N   ALA E  60     -10.675 -12.264  39.942  1.00 42.35           N  
ATOM   2289  CA  ALA E  60     -10.710 -13.714  39.807  1.00 43.54           C  
ATOM   2290  C   ALA E  60      -9.324 -14.276  39.505  1.00 46.52           C  
ATOM   2291  O   ALA E  60      -8.536 -13.679  38.765  1.00 45.90           O  
ATOM   2292  CB  ALA E  60     -11.695 -14.116  38.706  1.00 44.26           C  
ATOM   2293  N   GLY E  61      -9.017 -15.419  40.116  1.00 46.27           N  
ATOM   2294  CA  GLY E  61      -7.848 -16.190  39.741  1.00 45.53           C  
ATOM   2295  C   GLY E  61      -6.533 -15.747  40.336  1.00 47.19           C  
ATOM   2296  O   GLY E  61      -5.484 -15.961  39.715  1.00 47.40           O  
ATOM   2297  N   GLY E  62      -6.553 -15.150  41.532  1.00 49.47           N  
ATOM   2298  CA  GLY E  62      -5.355 -14.664  42.192  1.00 41.27           C  
ATOM   2299  C   GLY E  62      -4.863 -13.317  41.707  1.00 38.31           C  
ATOM   2300  O   GLY E  62      -3.827 -12.835  42.195  1.00 41.72           O  
ATOM   2301  N   GLN E  63      -5.580 -12.692  40.785  1.00 32.83           N  
ATOM   2302  CA  GLN E  63      -5.155 -11.471  40.132  1.00 37.16           C  
ATOM   2303  C   GLN E  63      -5.643 -10.258  40.918  1.00 36.57           C  
ATOM   2304  O   GLN E  63      -6.615 -10.333  41.673  1.00 38.12           O  
ATOM   2305  CB  GLN E  63      -5.679 -11.465  38.693  1.00 37.19           C  
ATOM   2306  CG  GLN E  63      -4.850 -12.376  37.759  1.00 31.74           C  
ATOM   2307  CD  GLN E  63      -5.105 -12.138  36.273  1.00 39.36           C  
ATOM   2308  NE2 GLN E  63      -6.173 -11.405  35.948  1.00 35.73           N  
ATOM   2309  OE1 GLN E  63      -4.374 -12.649  35.428  1.00 43.69           O  
ATOM   2310  N   MET E  64      -4.914  -9.155  40.789  1.00 36.11           N  
ATOM   2311  CA  MET E  64      -5.283  -7.895  41.419  1.00 34.54           C  
ATOM   2312  C   MET E  64      -5.195  -6.773  40.396  1.00 30.70           C  
ATOM   2313  O   MET E  64      -4.384  -6.820  39.465  1.00 28.14           O  
ATOM   2314  CB  MET E  64      -4.402  -7.556  42.647  1.00 30.16           C  
ATOM   2315  CG  MET E  64      -3.955  -8.741  43.505  1.00 30.04           C  
ATOM   2316  SD  MET E  64      -2.432  -8.487  44.466  1.00 34.60           S  
ATOM   2317  CE  MET E  64      -2.631  -9.740  45.750  1.00 33.12           C  
ATOM   2318  N   GLY E  65      -6.041  -5.764  40.574  1.00 33.10           N  
ATOM   2319  CA  GLY E  65      -6.105  -4.670  39.624  1.00 30.38           C  
ATOM   2320  C   GLY E  65      -6.467  -3.370  40.303  1.00 31.28           C  
ATOM   2321  O   GLY E  65      -6.951  -3.347  41.440  1.00 35.60           O  
ATOM   2322  N   TYR E  66      -6.197  -2.280  39.591  1.00 29.35           N  
ATOM   2323  CA  TYR E  66      -6.631  -0.944  39.966  1.00 30.39           C  
ATOM   2324  C   TYR E  66      -7.907  -0.596  39.211  1.00 32.85           C  
ATOM   2325  O   TYR E  66      -8.143  -1.084  38.105  1.00 33.59           O  
ATOM   2326  CB  TYR E  66      -5.564   0.108  39.644  1.00 29.96           C  
ATOM   2327  CG  TYR E  66      -4.198  -0.065  40.283  1.00 30.64           C  
ATOM   2328  CD1 TYR E  66      -3.985   0.249  41.625  1.00 28.95           C  
ATOM   2329  CD2 TYR E  66      -3.100  -0.486  39.524  1.00 29.53           C  
ATOM   2330  CE1 TYR E  66      -2.731   0.123  42.197  1.00 28.14           C  
ATOM   2331  CE2 TYR E  66      -1.851  -0.609  40.083  1.00 24.00           C  
ATOM   2332  CZ  TYR E  66      -1.668  -0.305  41.416  1.00 24.38           C  
ATOM   2333  OH  TYR E  66      -0.419  -0.434  41.970  1.00 25.16           O  
ATOM   2334  N   GLY E  67      -8.732   0.253  39.824  1.00 37.36           N  
ATOM   2335  CA  GLY E  67      -9.913   0.782  39.162  1.00 35.13           C  
ATOM   2336  C   GLY E  67     -10.254   2.147  39.723  1.00 37.60           C  
ATOM   2337  O   GLY E  67      -9.800   2.526  40.808  1.00 34.60           O  
ATOM   2338  N   LEU E  68     -11.056   2.895  38.962  1.00 34.07           N  
ATOM   2339  CA  LEU E  68     -11.541   4.196  39.415  1.00 38.67           C  
ATOM   2340  C   LEU E  68     -12.849   4.111  40.190  1.00 44.33           C  
ATOM   2341  O   LEU E  68     -13.282   5.125  40.755  1.00 46.14           O  
ATOM   2342  CB  LEU E  68     -11.738   5.146  38.228  1.00 40.76           C  
ATOM   2343  CG  LEU E  68     -10.505   5.419  37.358  1.00 43.57           C  
ATOM   2344  CD1 LEU E  68     -10.870   6.179  36.082  1.00 41.51           C  
ATOM   2345  CD2 LEU E  68      -9.436   6.143  38.144  1.00 37.24           C  
ATOM   2346  N   GLU E  69     -13.487   2.939  40.212  1.00 44.59           N  
ATOM   2347  CA  GLU E  69     -14.718   2.698  40.951  1.00 49.43           C  
ATOM   2348  C   GLU E  69     -14.657   1.305  41.551  1.00 52.56           C  
ATOM   2349  O   GLU E  69     -14.106   0.382  40.943  1.00 51.28           O  
ATOM   2350  CB  GLU E  69     -15.965   2.817  40.062  1.00 43.98           C  
ATOM   2351  CG  GLU E  69     -16.384   4.239  39.775  1.00 54.16           C  
ATOM   2352  CD  GLU E  69     -17.417   4.307  38.681  0.53 60.04           C  
ATOM   2353  OE1 GLU E  69     -18.117   3.291  38.485  0.95 63.83           O  
ATOM   2354  OE2 GLU E  69     -17.530   5.367  38.025  0.84 58.54           O1-
ATOM   2355  N   LYS E  70     -15.230   1.160  42.745  1.00 50.62           N  
ATOM   2356  CA  LYS E  70     -15.226  -0.137  43.409  1.00 48.21           C  
ATOM   2357  C   LYS E  70     -15.918  -1.176  42.532  1.00 47.00           C  
ATOM   2358  O   LYS E  70     -16.947  -0.901  41.909  1.00 45.77           O  
ATOM   2359  CB  LYS E  70     -15.901  -0.032  44.777  1.00 43.03           C  
ATOM   2360  CG  LYS E  70     -14.938  -0.253  45.952  1.00 53.14           C  
ATOM   2361  CD  LYS E  70     -15.594  -0.000  47.311  1.00 56.74           C  
ATOM   2362  CE  LYS E  70     -16.064   1.446  47.446  1.00 60.70           C  
ATOM   2363  NZ  LYS E  70     -16.648   1.736  48.788  1.00 64.05           N1+
ATOM   2364  N   GLY E  71     -15.315  -2.365  42.448  1.00 43.40           N  
ATOM   2365  CA  GLY E  71     -15.794  -3.433  41.594  1.00 40.56           C  
ATOM   2366  C   GLY E  71     -15.541  -3.249  40.112  1.00 49.47           C  
ATOM   2367  O   GLY E  71     -15.982  -4.089  39.318  1.00 51.28           O  
ATOM   2368  N   LYS E  72     -14.846  -2.188  39.706  1.00 52.60           N  
ATOM   2369  CA  LYS E  72     -14.591  -1.904  38.300  1.00 51.86           C  
ATOM   2370  C   LYS E  72     -13.095  -1.932  37.982  1.00 47.41           C  
ATOM   2371  O   LYS E  72     -12.637  -1.267  37.050  1.00 42.90           O  
ATOM   2372  CB  LYS E  72     -15.210  -0.561  37.909  1.00 47.59           C  
ATOM   2373  CG  LYS E  72     -16.628  -0.678  37.352  1.00 53.14           C  
ATOM   2374  CD  LYS E  72     -16.623  -1.243  35.937  1.00 64.19           C  
ATOM   2375  CE  LYS E  72     -18.030  -1.345  35.361  1.00 66.87           C  
ATOM   2376  NZ  LYS E  72     -18.104  -2.354  34.269  1.00 63.04           N1+
ATOM   2377  N   ALA E  73     -12.325  -2.701  38.751  1.00 43.88           N  
ATOM   2378  CA  ALA E  73     -10.897  -2.827  38.501  1.00 39.40           C  
ATOM   2379  C   ALA E  73     -10.643  -3.614  37.222  1.00 38.61           C  
ATOM   2380  O   ALA E  73     -11.369  -4.553  36.886  1.00 43.37           O  
ATOM   2381  CB  ALA E  73     -10.201  -3.509  39.677  1.00 33.85           C  
ATOM   2382  N   SER E  74      -9.586  -3.226  36.512  1.00 37.61           N  
ATOM   2383  CA  SER E  74      -9.233  -3.826  35.233  1.00 33.20           C  
ATOM   2384  C   SER E  74      -7.727  -4.038  35.160  1.00 30.19           C  
ATOM   2385  O   SER E  74      -6.945  -3.388  35.861  1.00 28.88           O  
ATOM   2386  CB  SER E  74      -9.675  -2.951  34.061  1.00 29.03           C  
ATOM   2387  OG  SER E  74      -9.066  -1.675  34.160  1.00 31.24           O  
ATOM   2388  N   ILE E  75      -7.333  -4.959  34.293  1.00 27.41           N  
ATOM   2389  CA  ILE E  75      -5.938  -5.193  33.958  1.00 28.28           C  
ATOM   2390  C   ILE E  75      -5.813  -4.987  32.456  1.00 24.40           C  
ATOM   2391  O   ILE E  75      -6.482  -5.678  31.688  1.00 28.51           O  
ATOM   2392  CB  ILE E  75      -5.462  -6.596  34.363  1.00 26.68           C  
ATOM   2393  CG1 ILE E  75      -5.639  -6.777  35.872  1.00 23.27           C  
ATOM   2394  CG2 ILE E  75      -4.012  -6.827  33.905  1.00 25.91           C  
ATOM   2395  CD1 ILE E  75      -5.607  -8.204  36.328  1.00 27.93           C  
ATOM   2396  N   PRO E  76      -5.031  -4.004  31.983  1.00 27.95           N  
ATOM   2397  CA  PRO E  76      -4.341  -2.994  32.795  1.00 26.62           C  
ATOM   2398  C   PRO E  76      -5.300  -2.032  33.478  1.00 24.59           C  
ATOM   2399  O   PRO E  76      -6.483  -1.968  33.122  1.00 23.49           O  
ATOM   2400  CB  PRO E  76      -3.477  -2.244  31.774  1.00 24.81           C  
ATOM   2401  CG  PRO E  76      -4.135  -2.493  30.456  1.00 26.13           C  
ATOM   2402  CD  PRO E  76      -4.740  -3.854  30.545  1.00 24.62           C  
ATOM   2403  N   GLY E  77      -4.780  -1.285  34.450  1.00 28.02           N  
ATOM   2404  CA  GLY E  77      -5.565  -0.308  35.143  1.00 27.22           C  
ATOM   2405  C   GLY E  77      -6.000   0.817  34.228  1.00 26.24           C  
ATOM   2406  O   GLY E  77      -5.622   0.878  33.050  1.00 26.27           O  
ATOM   2407  N   PRO E  78      -6.809   1.726  34.766  1.00 27.77           N  
ATOM   2408  CA  PRO E  78      -7.365   2.803  33.937  1.00 27.33           C  
ATOM   2409  C   PRO E  78      -6.281   3.717  33.385  1.00 27.90           C  
ATOM   2410  O   PRO E  78      -5.271   3.990  34.038  1.00 28.28           O  
ATOM   2411  CB  PRO E  78      -8.278   3.562  34.907  1.00 25.14           C  
ATOM   2412  CG  PRO E  78      -7.803   3.192  36.271  1.00 23.36           C  
ATOM   2413  CD  PRO E  78      -7.273   1.794  36.161  1.00 26.59           C  
ATOM   2414  N   LEU E  79      -6.511   4.200  32.168  1.00 24.31           N  
ATOM   2415  CA  LEU E  79      -5.617   5.185  31.576  1.00 26.94           C  
ATOM   2416  C   LEU E  79      -5.785   6.533  32.270  1.00 30.02           C  
ATOM   2417  O   LEU E  79      -6.905   7.020  32.456  1.00 28.76           O  
ATOM   2418  CB  LEU E  79      -5.902   5.326  30.087  1.00 24.40           C  
ATOM   2419  CG  LEU E  79      -5.261   6.493  29.343  1.00 25.60           C  
ATOM   2420  CD1 LEU E  79      -3.756   6.372  29.382  1.00 23.47           C  
ATOM   2421  CD2 LEU E  79      -5.768   6.532  27.918  1.00 22.69           C  
ATOM   2422  N   ILE E  80      -4.669   7.145  32.645  1.00 27.36           N  
ATOM   2423  CA  ILE E  80      -4.660   8.492  33.196  1.00 27.09           C  
ATOM   2424  C   ILE E  80      -3.986   9.411  32.188  1.00 27.48           C  
ATOM   2425  O   ILE E  80      -2.853   9.154  31.759  1.00 25.53           O  
ATOM   2426  CB  ILE E  80      -3.956   8.532  34.559  1.00 26.16           C  
ATOM   2427  CG1 ILE E  80      -4.645   7.536  35.506  1.00 25.31           C  
ATOM   2428  CG2 ILE E  80      -3.942   9.958  35.119  1.00 24.81           C  
ATOM   2429  CD1 ILE E  80      -4.333   7.743  36.947  1.00 28.45           C  
ATOM   2430  N   GLU E  81      -4.691  10.471  31.803  1.00 22.96           N  
ATOM   2431  CA  GLU E  81      -4.227  11.432  30.818  1.00 23.69           C  
ATOM   2432  C   GLU E  81      -4.113  12.805  31.459  1.00 27.36           C  
ATOM   2433  O   GLU E  81      -5.031  13.242  32.163  1.00 30.47           O  
ATOM   2434  CB  GLU E  81      -5.183  11.495  29.640  1.00 27.43           C  
ATOM   2435  CG  GLU E  81      -4.548  12.006  28.396  1.00 26.68           C  
ATOM   2436  CD  GLU E  81      -5.468  11.908  27.211  0.12 27.48           C  
ATOM   2437  OE1 GLU E  81      -6.339  11.013  27.221  1.00 30.67           O  
ATOM   2438  OE2 GLU E  81      -5.323  12.733  26.280  1.00 29.05           O1-
ATOM   2439  N   LEU E  82      -2.994  13.486  31.206  1.00 26.33           N  
ATOM   2440  CA  LEU E  82      -2.708  14.776  31.819  1.00 30.91           C  
ATOM   2441  C   LEU E  82      -1.992  15.665  30.814  1.00 29.11           C  
ATOM   2442  O   LEU E  82      -1.327  15.177  29.898  1.00 25.92           O  
ATOM   2443  CB  LEU E  82      -1.834  14.623  33.072  1.00 28.83           C  
ATOM   2444  CG  LEU E  82      -2.391  13.871  34.281  1.00 33.18           C  
ATOM   2445  CD1 LEU E  82      -1.326  13.767  35.363  1.00 27.19           C  
ATOM   2446  CD2 LEU E  82      -3.637  14.540  34.820  1.00 34.99           C  
ATOM   2447  N   ASN E  83      -2.124  16.974  30.990  1.00 28.44           N  
ATOM   2448  CA  ASN E  83      -1.355  17.938  30.212  1.00 26.22           C  
ATOM   2449  C   ASN E  83      -0.272  18.549  31.095  1.00 27.55           C  
ATOM   2450  O   ASN E  83      -0.471  18.721  32.302  1.00 28.67           O  
ATOM   2451  CB  ASN E  83      -2.246  19.043  29.637  1.00 27.48           C  
ATOM   2452  CG  ASN E  83      -3.416  18.493  28.846  1.00 30.50           C  
ATOM   2453  ND2 ASN E  83      -4.633  18.870  29.235  1.00 29.81           N  
ATOM   2454  OD1 ASN E  83      -3.226  17.761  27.879  1.00 30.43           O  
ATOM   2455  N   GLU E  84       0.884  18.852  30.485  1.00 25.68           N  
ATOM   2456  CA  GLU E  84       2.013  19.421  31.221  1.00 25.79           C  
ATOM   2457  C   GLU E  84       1.570  20.646  32.013  1.00 29.01           C  
ATOM   2458  O   GLU E  84       1.037  21.606  31.447  1.00 26.43           O  
ATOM   2459  CB  GLU E  84       3.150  19.783  30.258  1.00 21.39           C  
ATOM   2460  CG  GLU E  84       3.921  18.575  29.743  1.00 22.22           C  
ATOM   2461  CD  GLU E  84       5.170  18.939  28.944  1.00 20.52           C  
ATOM   2462  OE1 GLU E  84       5.114  19.869  28.116  1.00 20.86           O  
ATOM   2463  OE2 GLU E  84       6.206  18.270  29.124  1.00 20.62           O1-
ATOM   2464  N   GLY E  85       1.768  20.589  33.335  1.00 26.01           N  
ATOM   2465  CA  GLY E  85       1.269  21.584  34.260  1.00 27.06           C  
ATOM   2466  C   GLY E  85       0.222  21.050  35.221  1.00 33.05           C  
ATOM   2467  O   GLY E  85       0.144  21.521  36.362  1.00 28.57           O  
ATOM   2468  N   ASP E  86      -0.572  20.069  34.791  1.00 30.51           N  
ATOM   2469  CA  ASP E  86      -1.607  19.510  35.652  1.00 30.08           C  
ATOM   2470  C   ASP E  86      -1.020  18.893  36.913  1.00 31.87           C  
ATOM   2471  O   ASP E  86       0.077  18.321  36.908  1.00 31.77           O  
ATOM   2472  CB  ASP E  86      -2.405  18.435  34.917  1.00 28.26           C  
ATOM   2473  CG  ASP E  86      -3.235  18.991  33.774  1.00 32.93           C  
ATOM   2474  OD1 ASP E  86      -3.321  20.229  33.616  1.00 30.63           O  
ATOM   2475  OD2 ASP E  86      -3.824  18.172  33.047  1.00 35.44           O1-
ATOM   2476  N   THR E  87      -1.778  19.002  38.000  1.00 29.41           N  
ATOM   2477  CA  THR E  87      -1.569  18.222  39.209  1.00 28.18           C  
ATOM   2478  C   THR E  87      -2.715  17.224  39.347  1.00 32.30           C  
ATOM   2479  O   THR E  87      -3.853  17.514  38.975  1.00 33.10           O  
ATOM   2480  CB  THR E  87      -1.503  19.122  40.449  1.00 30.35           C  
ATOM   2481  CG2 THR E  87      -1.245  18.297  41.703  1.00 27.33           C  
ATOM   2482  OG1 THR E  87      -0.450  20.074  40.282  1.00 35.40           O  
ATOM   2483  N   LEU E  88      -2.400  16.035  39.866  1.00 30.50           N  
ATOM   2484  CA  LEU E  88      -3.382  14.983  40.080  1.00 24.74           C  
ATOM   2485  C   LEU E  88      -3.273  14.516  41.516  1.00 29.85           C  
ATOM   2486  O   LEU E  88      -2.205  14.069  41.943  1.00 28.34           O  
ATOM   2487  CB  LEU E  88      -3.162  13.804  39.139  1.00 28.30           C  
ATOM   2488  CG  LEU E  88      -4.239  12.730  39.230  1.00 29.79           C  
ATOM   2489  CD1 LEU E  88      -5.548  13.266  38.670  1.00 32.31           C  
ATOM   2490  CD2 LEU E  88      -3.798  11.487  38.494  1.00 27.64           C  
ATOM   2491  N   HIS E  89      -4.365  14.634  42.260  1.00 34.74           N  
ATOM   2492  CA  HIS E  89      -4.466  14.061  43.596  1.00 34.26           C  
ATOM   2493  C   HIS E  89      -5.204  12.739  43.454  1.00 35.73           C  
ATOM   2494  O   HIS E  89      -6.292  12.694  42.871  1.00 34.23           O  
ATOM   2495  CB  HIS E  89      -5.190  15.008  44.558  1.00 36.47           C  
ATOM   2496  CG  HIS E  89      -4.477  16.312  44.764  1.00 38.07           C  
ATOM   2497  CD2 HIS E  89      -4.792  17.570  44.373  1.00 37.24           C  
ATOM   2498  ND1 HIS E  89      -3.270  16.406  45.427  1.00 30.38           N  
ATOM   2499  CE1 HIS E  89      -2.874  17.668  45.439  1.00 32.51           C  
ATOM   2500  NE2 HIS E  89      -3.779  18.394  44.806  1.00 37.45           N  
ATOM   2501  N   VAL E  90      -4.591  11.668  43.936  1.00 33.66           N  
ATOM   2502  CA  VAL E  90      -5.106  10.317  43.777  1.00 32.50           C  
ATOM   2503  C   VAL E  90      -5.510   9.844  45.163  1.00 35.11           C  
ATOM   2504  O   VAL E  90      -4.657   9.467  45.974  1.00 31.45           O  
ATOM   2505  CB  VAL E  90      -4.081   9.377  43.137  1.00 36.38           C  
ATOM   2506  CG1 VAL E  90      -4.667   7.979  42.972  1.00 28.45           C  
ATOM   2507  CG2 VAL E  90      -3.624   9.929  41.784  1.00 33.35           C  
ATOM   2508  N   GLU E  91      -6.813   9.884  45.438  1.00 36.34           N  
ATOM   2509  CA  GLU E  91      -7.372   9.365  46.684  1.00 32.84           C  
ATOM   2510  C   GLU E  91      -7.465   7.856  46.552  1.00 30.54           C  
ATOM   2511  O   GLU E  91      -8.356   7.330  45.885  1.00 34.87           O  
ATOM   2512  CB  GLU E  91      -8.726   9.999  46.972  1.00 37.40           C  
ATOM   2513  CG  GLU E  91      -8.686  11.515  46.955  1.00 40.22           C  
ATOM   2514  CD  GLU E  91     -10.060  12.149  47.075  0.47 48.99           C  
ATOM   2515  OE1 GLU E  91     -10.359  13.077  46.292  0.73 53.87           O  
ATOM   2516  OE2 GLU E  91     -10.836  11.730  47.959  0.78 51.44           O1-
ATOM   2517  N   PHE E  92      -6.531   7.161  47.183  1.00 28.60           N  
ATOM   2518  CA  PHE E  92      -6.312   5.743  46.962  1.00 32.51           C  
ATOM   2519  C   PHE E  92      -6.826   4.947  48.150  1.00 34.64           C  
ATOM   2520  O   PHE E  92      -6.575   5.308  49.303  1.00 32.74           O  
ATOM   2521  CB  PHE E  92      -4.820   5.456  46.740  1.00 28.38           C  
ATOM   2522  CG  PHE E  92      -4.516   4.015  46.496  1.00 33.14           C  
ATOM   2523  CD1 PHE E  92      -4.304   3.144  47.553  1.00 33.46           C  
ATOM   2524  CD2 PHE E  92      -4.435   3.526  45.205  1.00 32.72           C  
ATOM   2525  CE1 PHE E  92      -4.027   1.811  47.331  1.00 33.75           C  
ATOM   2526  CE2 PHE E  92      -4.159   2.190  44.976  1.00 34.81           C  
ATOM   2527  CZ  PHE E  92      -3.955   1.330  46.042  1.00 30.84           C  
ATOM   2528  N   GLU E  93      -7.536   3.855  47.867  1.00 38.32           N  
ATOM   2529  CA  GLU E  93      -8.037   2.969  48.909  1.00 33.80           C  
ATOM   2530  C   GLU E  93      -7.657   1.542  48.563  1.00 33.90           C  
ATOM   2531  O   GLU E  93      -7.914   1.081  47.447  1.00 37.03           O  
ATOM   2532  CB  GLU E  93      -9.555   3.075  49.075  1.00 36.31           C  
ATOM   2533  CG  GLU E  93     -10.105   2.160  50.167  1.00 44.07           C  
ATOM   2534  CD  GLU E  93     -11.617   2.258  50.334  1.00 49.25           C  
ATOM   2535  OE1 GLU E  93     -12.168   1.456  51.114  1.00 44.74           O  
ATOM   2536  OE2 GLU E  93     -12.254   3.120  49.685  1.00 49.92           O1-
ATOM   2537  N   ASN E  94      -7.051   0.848  49.518  1.00 33.24           N  
ATOM   2538  CA  ASN E  94      -6.673  -0.552  49.353  1.00 31.95           C  
ATOM   2539  C   ASN E  94      -7.784  -1.415  49.941  1.00 37.12           C  
ATOM   2540  O   ASN E  94      -7.882  -1.556  51.161  1.00 38.84           O  
ATOM   2541  CB  ASN E  94      -5.346  -0.836  50.041  1.00 31.42           C  
ATOM   2542  CG  ASN E  94      -4.955  -2.295  49.961  1.00 33.87           C  
ATOM   2543  ND2 ASN E  94      -3.957  -2.688  50.737  1.00 30.58           N  
ATOM   2544  OD1 ASN E  94      -5.526  -3.053  49.184  1.00 36.54           O  
ATOM   2545  N   THR E  95      -8.607  -2.014  49.076  1.00 33.33           N  
ATOM   2546  CA  THR E  95      -9.677  -2.903  49.514  1.00 34.86           C  
ATOM   2547  C   THR E  95      -9.242  -4.367  49.638  1.00 30.72           C  
ATOM   2548  O   THR E  95     -10.102  -5.247  49.710  1.00 43.06           O  
ATOM   2549  CB  THR E  95     -10.876  -2.811  48.571  1.00 32.09           C  
ATOM   2550  CG2 THR E  95     -11.137  -1.377  48.158  1.00 30.85           C  
ATOM   2551  OG1 THR E  95     -10.643  -3.622  47.413  1.00 42.24           O  
ATOM   2552  N   MET E  96      -7.944  -4.648  49.671  1.00 35.11           N  
ATOM   2553  CA  MET E  96      -7.435  -6.009  49.774  1.00 38.01           C  
ATOM   2554  C   MET E  96      -6.956  -6.283  51.200  1.00 37.35           C  
ATOM   2555  O   MET E  96      -6.966  -5.411  52.072  1.00 39.59           O  
ATOM   2556  CB  MET E  96      -6.299  -6.226  48.772  1.00 32.77           C  
ATOM   2557  CG  MET E  96      -6.568  -5.668  47.373  1.00 36.47           C  
ATOM   2558  SD  MET E  96      -5.454  -6.313  46.086  1.00 37.74           S  
ATOM   2559  CE  MET E  96      -3.891  -5.682  46.699  1.00 30.54           C  
ATOM   2560  N   ASP E  97      -6.500  -7.511  51.431  1.00 33.85           N  
ATOM   2561  CA  ASP E  97      -5.951  -7.900  52.721  1.00 37.43           C  
ATOM   2562  C   ASP E  97      -4.429  -7.861  52.766  1.00 38.95           C  
ATOM   2563  O   ASP E  97      -3.845  -8.305  53.759  1.00 40.18           O  
ATOM   2564  CB  ASP E  97      -6.437  -9.299  53.097  1.00 48.10           C  
ATOM   2565  CG  ASP E  97      -6.192 -10.307  51.997  1.00 50.19           C  
ATOM   2566  OD1 ASP E  97      -6.099  -9.881  50.827  1.00 50.65           O  
ATOM   2567  OD2 ASP E  97      -6.116 -11.521  52.290  1.00 60.39           O1-
ATOM   2568  N   VAL E  98      -3.769  -7.363  51.726  1.00 41.92           N  
ATOM   2569  CA  VAL E  98      -2.315  -7.208  51.761  1.00 35.07           C  
ATOM   2570  C   VAL E  98      -1.976  -5.733  51.577  1.00 33.65           C  
ATOM   2571  O   VAL E  98      -2.776  -4.990  50.988  1.00 34.94           O  
ATOM   2572  CB  VAL E  98      -1.634  -8.075  50.693  1.00 36.76           C  
ATOM   2573  CG1 VAL E  98      -1.551  -9.523  51.163  1.00 36.81           C  
ATOM   2574  CG2 VAL E  98      -2.386  -7.969  49.373  1.00 35.87           C  
ATOM   2575  N   PRO E  99      -0.829  -5.259  52.074  1.00 33.94           N  
ATOM   2576  CA  PRO E  99      -0.393  -3.902  51.727  1.00 31.47           C  
ATOM   2577  C   PRO E  99      -0.190  -3.785  50.226  1.00 33.13           C  
ATOM   2578  O   PRO E  99       0.238  -4.732  49.561  1.00 34.49           O  
ATOM   2579  CB  PRO E  99       0.937  -3.734  52.480  1.00 37.17           C  
ATOM   2580  CG  PRO E  99       1.082  -4.890  53.359  1.00 36.29           C  
ATOM   2581  CD  PRO E  99       0.160  -5.973  52.899  1.00 27.54           C  
ATOM   2582  N   VAL E 100      -0.499  -2.605  49.689  1.00 30.67           N  
ATOM   2583  CA  VAL E 100      -0.320  -2.312  48.271  1.00 33.16           C  
ATOM   2584  C   VAL E 100       0.212  -0.889  48.180  1.00 33.85           C  
ATOM   2585  O   VAL E 100       0.163  -0.138  49.150  1.00 36.77           O  
ATOM   2586  CB  VAL E 100      -1.632  -2.470  47.471  1.00 35.61           C  
ATOM   2587  CG1 VAL E 100      -2.613  -1.387  47.863  1.00 29.40           C  
ATOM   2588  CG2 VAL E 100      -1.378  -2.484  45.952  1.00 32.00           C  
ATOM   2589  N   SER E 101       0.742  -0.519  47.007  1.00 32.90           N  
ATOM   2590  CA  SER E 101       1.163   0.859  46.779  1.00 30.28           C  
ATOM   2591  C   SER E 101       0.858   1.295  45.351  1.00 30.02           C  
ATOM   2592  O   SER E 101       0.432   0.509  44.497  1.00 25.20           O  
ATOM   2593  CB  SER E 101       2.653   1.060  47.076  1.00 28.43           C  
ATOM   2594  OG  SER E 101       3.472   0.436  46.101  1.00 23.88           O  
ATOM   2595  N   LEU E 102       1.069   2.586  45.117  1.00 32.45           N  
ATOM   2596  CA  LEU E 102       0.958   3.203  43.801  1.00 27.34           C  
ATOM   2597  C   LEU E 102       2.264   3.941  43.547  1.00 29.56           C  
ATOM   2598  O   LEU E 102       2.572   4.920  44.235  1.00 28.36           O  
ATOM   2599  CB  LEU E 102      -0.232   4.157  43.732  1.00 29.83           C  
ATOM   2600  CG  LEU E 102      -0.630   4.767  42.393  1.00 29.50           C  
ATOM   2601  CD1 LEU E 102      -0.951   3.668  41.422  1.00 24.45           C  
ATOM   2602  CD2 LEU E 102      -1.842   5.654  42.600  1.00 29.02           C  
ATOM   2603  N   HIS E 103       3.042   3.455  42.587  1.00 24.79           N  
ATOM   2604  CA  HIS E 103       4.294   4.090  42.202  1.00 26.82           C  
ATOM   2605  C   HIS E 103       4.243   4.442  40.719  1.00 28.17           C  
ATOM   2606  O   HIS E 103       3.762   3.654  39.902  1.00 29.93           O  
ATOM   2607  CB  HIS E 103       5.478   3.175  42.497  1.00 27.93           C  
ATOM   2608  CG  HIS E 103       6.741   3.589  41.822  1.00 28.96           C  
ATOM   2609  CD2 HIS E 103       7.425   3.031  40.795  1.00 30.36           C  
ATOM   2610  ND1 HIS E 103       7.452   4.710  42.195  1.00 33.48           N  
ATOM   2611  CE1 HIS E 103       8.514   4.831  41.418  1.00 33.51           C  
ATOM   2612  NE2 HIS E 103       8.524   3.823  40.564  1.00 34.80           N  
ATOM   2613  N   VAL E 104       4.731   5.629  40.374  1.00 26.70           N  
ATOM   2614  CA  VAL E 104       4.584   6.145  39.021  1.00 24.95           C  
ATOM   2615  C   VAL E 104       5.953   6.496  38.450  1.00 25.08           C  
ATOM   2616  O   VAL E 104       6.876   6.884  39.172  1.00 27.19           O  
ATOM   2617  CB  VAL E 104       3.624   7.358  38.996  1.00 23.38           C  
ATOM   2618  CG1 VAL E 104       4.290   8.624  39.564  1.00 23.12           C  
ATOM   2619  CG2 VAL E 104       3.113   7.582  37.609  1.00 20.28           C  
ATOM   2620  N   HIS E 105       6.077   6.340  37.138  1.00 21.11           N  
ATOM   2621  CA  HIS E 105       7.260   6.729  36.388  1.00 21.20           C  
ATOM   2622  C   HIS E 105       7.101   8.119  35.779  1.00 21.21           C  
ATOM   2623  O   HIS E 105       6.004   8.529  35.395  1.00 20.94           O  
ATOM   2624  CB  HIS E 105       7.530   5.732  35.263  1.00 20.93           C  
ATOM   2625  CG  HIS E 105       8.116   4.442  35.736  1.00 22.37           C  
ATOM   2626  CD2 HIS E 105       7.621   3.490  36.558  1.00 22.75           C  
ATOM   2627  ND1 HIS E 105       9.365   4.007  35.353  1.00 22.49           N  
ATOM   2628  CE1 HIS E 105       9.620   2.847  35.929  1.00 20.95           C  
ATOM   2629  NE2 HIS E 105       8.575   2.511  36.662  1.00 25.54           N  
ATOM   2630  N   GLY E 106       8.221   8.830  35.674  1.00 20.76           N  
ATOM   2631  CA  GLY E 106       8.305  10.024  34.855  1.00 17.04           C  
ATOM   2632  C   GLY E 106       7.719  11.285  35.453  1.00 21.16           C  
ATOM   2633  O   GLY E 106       8.191  12.388  35.157  1.00 23.89           O  
ATOM   2634  N   LEU E 107       6.689  11.146  36.281  1.00 19.78           N  
ATOM   2635  CA  LEU E 107       6.008  12.313  36.829  1.00 22.99           C  
ATOM   2636  C   LEU E 107       6.761  12.846  38.048  1.00 21.29           C  
ATOM   2637  O   LEU E 107       7.586  12.153  38.647  1.00 24.46           O  
ATOM   2638  CB  LEU E 107       4.563  11.965  37.198  1.00 22.49           C  
ATOM   2639  CG  LEU E 107       3.532  12.076  36.059  1.00 28.88           C  
ATOM   2640  CD1 LEU E 107       3.901  11.265  34.822  1.00 21.50           C  
ATOM   2641  CD2 LEU E 107       2.165  11.672  36.552  1.00 24.11           C  
ATOM   2642  N   ASP E 108       6.501  14.109  38.387  1.00 22.11           N  
ATOM   2643  CA  ASP E 108       7.030  14.694  39.613  1.00 23.23           C  
ATOM   2644  C   ASP E 108       6.183  14.263  40.801  1.00 22.84           C  
ATOM   2645  O   ASP E 108       4.955  14.288  40.741  1.00 25.14           O  
ATOM   2646  CB  ASP E 108       7.033  16.223  39.538  1.00 19.74           C  
ATOM   2647  CG  ASP E 108       7.684  16.742  38.291  1.00 24.20           C  
ATOM   2648  OD1 ASP E 108       8.739  16.181  37.911  1.00 22.78           O  
ATOM   2649  OD2 ASP E 108       7.136  17.709  37.697  1.00 23.12           O1-
ATOM   2650  N   TYR E 109       6.845  13.884  41.887  1.00 24.13           N  
ATOM   2651  CA  TYR E 109       6.182  13.590  43.151  1.00 22.49           C  
ATOM   2652  C   TYR E 109       7.239  13.663  44.230  1.00 27.87           C  
ATOM   2653  O   TYR E 109       8.418  13.412  43.968  1.00 25.44           O  
ATOM   2654  CB  TYR E 109       5.521  12.209  43.168  1.00 23.09           C  
ATOM   2655  CG  TYR E 109       6.493  11.116  42.820  1.00 24.02           C  
ATOM   2656  CD1 TYR E 109       6.681  10.727  41.500  1.00 25.05           C  
ATOM   2657  CD2 TYR E 109       7.255  10.497  43.808  1.00 24.57           C  
ATOM   2658  CE1 TYR E 109       7.596   9.734  41.167  1.00 27.66           C  
ATOM   2659  CE2 TYR E 109       8.172   9.512  43.487  1.00 27.42           C  
ATOM   2660  CZ  TYR E 109       8.337   9.136  42.167  1.00 27.69           C  
ATOM   2661  OH  TYR E 109       9.243   8.151  41.846  1.00 34.46           O  
ATOM   2662  N   GLU E 110       6.804  13.987  45.443  1.00 30.65           N  
ATOM   2663  CA  GLU E 110       7.706  14.008  46.579  1.00 25.73           C  
ATOM   2664  C   GLU E 110       7.874  12.613  47.158  1.00 29.11           C  
ATOM   2665  O   GLU E 110       7.123  11.677  46.863  1.00 27.36           O  
ATOM   2666  CB  GLU E 110       7.193  14.950  47.659  1.00 32.98           C  
ATOM   2667  CG  GLU E 110       6.880  16.320  47.147  1.00 35.91           C  
ATOM   2668  CD  GLU E 110       6.379  17.219  48.243  1.00 44.68           C  
ATOM   2669  OE1 GLU E 110       5.837  18.295  47.926  1.00 55.85           O  
ATOM   2670  OE2 GLU E 110       6.537  16.848  49.423  1.00 45.05           O1-
ATOM   2671  N   ILE E 111       8.883  12.488  48.017  1.00 28.23           N  
ATOM   2672  CA  ILE E 111       9.246  11.190  48.557  1.00 27.75           C  
ATOM   2673  C   ILE E 111       8.077  10.542  49.308  1.00 29.03           C  
ATOM   2674  O   ILE E 111       8.016   9.313  49.411  1.00 35.74           O  
ATOM   2675  CB  ILE E 111      10.524  11.376  49.413  1.00 24.35           C  
ATOM   2676  CG1 ILE E 111      11.324  10.077  49.502  1.00 30.11           C  
ATOM   2677  CG2 ILE E 111      10.190  11.932  50.781  1.00 25.73           C  
ATOM   2678  CD1 ILE E 111      11.799   9.569  48.166  1.00 28.42           C  
ATOM   2679  N   SER E 112       7.110  11.334  49.789  1.00 30.02           N  
ATOM   2680  CA  SER E 112       5.948  10.764  50.477  1.00 32.28           C  
ATOM   2681  C   SER E 112       4.958  10.086  49.531  1.00 33.44           C  
ATOM   2682  O   SER E 112       4.083   9.358  50.006  1.00 35.43           O  
ATOM   2683  CB  SER E 112       5.197  11.840  51.262  1.00 30.61           C  
ATOM   2684  OG  SER E 112       4.918  12.957  50.428  1.00 34.03           O  
ATOM   2685  N   SER E 113       5.048  10.333  48.220  1.00 32.54           N  
ATOM   2686  CA  SER E 113       4.264   9.616  47.216  1.00 30.48           C  
ATOM   2687  C   SER E 113       5.120   8.632  46.414  1.00 29.22           C  
ATOM   2688  O   SER E 113       4.738   8.237  45.308  1.00 28.18           O  
ATOM   2689  CB  SER E 113       3.579  10.605  46.276  1.00 28.98           C  
ATOM   2690  OG  SER E 113       2.442  11.176  46.886  1.00 28.17           O  
ATOM   2691  N   ASP E 114       6.286   8.254  46.947  1.00 31.05           N  
ATOM   2692  CA  ASP E 114       7.171   7.288  46.293  1.00 30.24           C  
ATOM   2693  C   ASP E 114       6.474   5.953  46.052  1.00 32.03           C  
ATOM   2694  O   ASP E 114       6.817   5.228  45.110  1.00 29.51           O  
ATOM   2695  CB  ASP E 114       8.404   7.069  47.175  1.00 29.56           C  
ATOM   2696  CG  ASP E 114       9.567   6.486  46.428  1.00 34.68           C  
ATOM   2697  OD1 ASP E 114       9.646   6.677  45.193  1.00 31.74           O  
ATOM   2698  OD2 ASP E 114      10.402   5.818  47.081  1.00 33.70           O1-
ATOM   2699  N   GLY E 115       5.526   5.596  46.910  1.00 30.33           N  
ATOM   2700  CA  GLY E 115       4.886   4.303  46.824  1.00 30.82           C  
ATOM   2701  C   GLY E 115       5.749   3.139  47.247  1.00 31.72           C  
ATOM   2702  O   GLY E 115       5.532   2.031  46.766  1.00 35.61           O  
ATOM   2703  N   THR E 116       6.728   3.351  48.130  1.00 28.66           N  
ATOM   2704  CA  THR E 116       7.605   2.275  48.567  1.00 30.14           C  
ATOM   2705  C   THR E 116       7.467   2.065  50.068  1.00 36.26           C  
ATOM   2706  O   THR E 116       7.059   2.964  50.812  1.00 34.28           O  
ATOM   2707  CB  THR E 116       9.074   2.562  48.227  1.00 30.73           C  
ATOM   2708  CG2 THR E 116       9.248   2.732  46.723  1.00 30.64           C  
ATOM   2709  OG1 THR E 116       9.488   3.763  48.890  1.00 33.89           O  
ATOM   2710  N   LYS E 117       7.823   0.858  50.519  1.00 35.52           N  
ATOM   2711  CA  LYS E 117       7.874   0.623  51.958  1.00 41.94           C  
ATOM   2712  C   LYS E 117       9.027   1.375  52.613  1.00 39.96           C  
ATOM   2713  O   LYS E 117       8.920   1.768  53.780  1.00 38.59           O  
ATOM   2714  CB  LYS E 117       7.969  -0.873  52.250  1.00 37.87           C  
ATOM   2715  CG  LYS E 117       6.778  -1.405  53.017  1.00 44.42           C  
ATOM   2716  CD  LYS E 117       7.048  -2.795  53.561  1.00 58.61           C  
ATOM   2717  CE  LYS E 117       5.785  -3.654  53.495  1.00 69.76           C  
ATOM   2718  NZ  LYS E 117       5.986  -5.015  54.079  1.00 83.22           N1+
ATOM   2719  N   GLN E 118      10.129   1.582  51.885  1.00 40.35           N  
ATOM   2720  CA  GLN E 118      11.270   2.323  52.420  1.00 42.99           C  
ATOM   2721  C   GLN E 118      10.853   3.689  52.956  1.00 41.87           C  
ATOM   2722  O   GLN E 118      11.189   4.049  54.089  1.00 46.37           O  
ATOM   2723  CB  GLN E 118      12.354   2.468  51.347  1.00 45.66           C  
ATOM   2724  CG  GLN E 118      13.235   3.696  51.514  1.00 54.97           C  
ATOM   2725  CD  GLN E 118      14.579   3.424  52.192  1.00 53.59           C  
ATOM   2726  NE2 GLN E 118      15.204   4.480  52.692  1.00 52.28           N  
ATOM   2727  OE1 GLN E 118      15.039   2.278  52.278  1.00 56.25           O  
ATOM   2728  N   ASN E 119      10.111   4.460  52.161  1.00 39.38           N  
ATOM   2729  CA  ASN E 119       9.628   5.775  52.574  1.00 43.52           C  
ATOM   2730  C   ASN E 119       8.191   5.753  53.083  1.00 40.24           C  
ATOM   2731  O   ASN E 119       7.520   6.793  53.061  1.00 38.22           O  
ATOM   2732  CB  ASN E 119       9.780   6.798  51.440  1.00 41.14           C  
ATOM   2733  CG  ASN E 119      11.111   6.676  50.731  1.00 43.68           C  
ATOM   2734  ND2 ASN E 119      11.068   6.578  49.399  1.00 42.56           N  
ATOM   2735  OD1 ASN E 119      12.161   6.673  51.356  1.00 48.98           O  
ATOM   2736  N   LYS E 120       7.720   4.592  53.548  1.00 39.02           N  
ATOM   2737  CA  LYS E 120       6.422   4.429  54.209  1.00 39.77           C  
ATOM   2738  C   LYS E 120       5.280   5.096  53.443  1.00 35.95           C  
ATOM   2739  O   LYS E 120       4.433   5.780  54.021  1.00 39.64           O  
ATOM   2740  CB  LYS E 120       6.473   4.941  55.652  1.00 45.41           C  
ATOM   2741  CG  LYS E 120       7.810   4.729  56.365  1.00 48.43           C  
ATOM   2742  CD  LYS E 120       8.120   3.250  56.571  1.00 58.84           C  
ATOM   2743  CE  LYS E 120       7.412   2.662  57.787  1.00 71.32           C  
ATOM   2744  NZ  LYS E 120       7.158   1.193  57.630  1.00 72.51           N1+
ATOM   2745  N   SER E 121       5.246   4.892  52.122  1.00 37.66           N  
ATOM   2746  CA  SER E 121       4.141   5.404  51.314  1.00 35.56           C  
ATOM   2747  C   SER E 121       3.305   4.285  50.709  1.00 35.86           C  
ATOM   2748  O   SER E 121       2.577   4.515  49.739  1.00 37.00           O  
ATOM   2749  CB  SER E 121       4.632   6.354  50.214  1.00 32.51           C  
ATOM   2750  OG  SER E 121       6.029   6.261  50.005  1.00 35.32           O  
ATOM   2751  N   HIS E 122       3.401   3.076  51.252  1.00 35.87           N  
ATOM   2752  CA  HIS E 122       2.437   2.052  50.900  1.00 33.79           C  
ATOM   2753  C   HIS E 122       1.139   2.297  51.656  1.00 36.71           C  
ATOM   2754  O   HIS E 122       1.035   3.220  52.471  1.00 37.78           O  
ATOM   2755  CB  HIS E 122       2.986   0.659  51.181  1.00 34.50           C  
ATOM   2756  CG  HIS E 122       3.426   0.444  52.593  1.00 40.14           C  
ATOM   2757  CD2 HIS E 122       3.174  -0.568  53.457  1.00 45.07           C  
ATOM   2758  ND1 HIS E 122       4.267   1.311  53.257  1.00 42.75           N  
ATOM   2759  CE1 HIS E 122       4.499   0.852  54.472  1.00 46.96           C  
ATOM   2760  NE2 HIS E 122       3.848  -0.287  54.618  1.00 44.41           N  
ATOM   2761  N   VAL E 123       0.129   1.484  51.347  1.00 33.22           N  
ATOM   2762  CA  VAL E 123      -1.197   1.585  51.947  1.00 36.94           C  
ATOM   2763  C   VAL E 123      -1.521   0.269  52.650  1.00 40.53           C  
ATOM   2764  O   VAL E 123      -1.419  -0.809  52.049  1.00 39.41           O  
ATOM   2765  CB  VAL E 123      -2.268   1.936  50.896  1.00 35.42           C  
ATOM   2766  CG1 VAL E 123      -3.650   1.969  51.534  1.00 31.48           C  
ATOM   2767  CG2 VAL E 123      -1.947   3.275  50.246  1.00 30.94           C  
ATOM   2768  N   GLU E 124      -1.901   0.357  53.926  1.00 40.87           N  
ATOM   2769  CA  GLU E 124      -2.190  -0.838  54.713  1.00 44.91           C  
ATOM   2770  C   GLU E 124      -3.517  -1.453  54.266  1.00 38.56           C  
ATOM   2771  O   GLU E 124      -4.339  -0.773  53.651  1.00 38.14           O  
ATOM   2772  CB  GLU E 124      -2.235  -0.489  56.201  1.00 45.44           C  
ATOM   2773  CG  GLU E 124      -1.405  -1.401  57.090  1.00 55.23           C  
ATOM   2774  CD  GLU E 124       0.094  -1.222  56.889  1.00 59.53           C  
ATOM   2775  OE1 GLU E 124       0.797  -2.226  56.633  1.00 58.82           O  
ATOM   2776  OE2 GLU E 124       0.570  -0.073  56.992  1.00 70.96           O1-
ATOM   2777  N   PRO E 125      -3.736  -2.743  54.542  1.00 37.49           N  
ATOM   2778  CA  PRO E 125      -5.044  -3.344  54.243  1.00 33.12           C  
ATOM   2779  C   PRO E 125      -6.186  -2.479  54.756  1.00 37.97           C  
ATOM   2780  O   PRO E 125      -6.173  -2.009  55.896  1.00 37.01           O  
ATOM   2781  CB  PRO E 125      -4.984  -4.691  54.970  1.00 31.02           C  
ATOM   2782  CG  PRO E 125      -3.552  -5.028  55.003  1.00 34.37           C  
ATOM   2783  CD  PRO E 125      -2.772  -3.747  55.032  1.00 34.68           C  
ATOM   2784  N   GLY E 126      -7.163  -2.230  53.887  1.00 32.00           N  
ATOM   2785  CA  GLY E 126      -8.310  -1.423  54.243  1.00 32.07           C  
ATOM   2786  C   GLY E 126      -8.045   0.054  54.412  1.00 33.25           C  
ATOM   2787  O   GLY E 126      -9.009   0.827  54.510  1.00 35.50           O  
ATOM   2788  N   GLY E 127      -6.782   0.481  54.443  1.00 35.97           N  
ATOM   2789  CA  GLY E 127      -6.447   1.877  54.621  1.00 36.40           C  
ATOM   2790  C   GLY E 127      -6.616   2.697  53.354  1.00 36.57           C  
ATOM   2791  O   GLY E 127      -6.925   2.194  52.272  1.00 36.59           O  
ATOM   2792  N   THR E 128      -6.408   4.002  53.513  1.00 33.64           N  
ATOM   2793  CA  THR E 128      -6.483   4.975  52.436  1.00 35.60           C  
ATOM   2794  C   THR E 128      -5.260   5.886  52.481  1.00 39.25           C  
ATOM   2795  O   THR E 128      -4.604   6.031  53.515  1.00 41.09           O  
ATOM   2796  CB  THR E 128      -7.748   5.842  52.528  1.00 33.50           C  
ATOM   2797  CG2 THR E 128      -9.009   4.987  52.688  1.00 31.46           C  
ATOM   2798  OG1 THR E 128      -7.612   6.733  53.636  1.00 42.71           O  
ATOM   2799  N   ARG E 129      -4.967   6.510  51.339  1.00 38.82           N  
ATOM   2800  CA  ARG E 129      -3.863   7.454  51.222  1.00 30.87           C  
ATOM   2801  C   ARG E 129      -4.121   8.357  50.026  1.00 36.23           C  
ATOM   2802  O   ARG E 129      -4.701   7.928  49.020  1.00 37.47           O  
ATOM   2803  CB  ARG E 129      -2.515   6.737  51.065  1.00 34.78           C  
ATOM   2804  CG  ARG E 129      -1.321   7.672  51.030  1.00 34.58           C  
ATOM   2805  CD  ARG E 129      -0.009   6.930  51.078  1.00 36.33           C  
ATOM   2806  NE  ARG E 129       1.025   7.753  51.694  1.00 39.12           N  
ATOM   2807  CZ  ARG E 129       1.601   7.480  52.856  1.00 41.38           C  
ATOM   2808  NH1 ARG E 129       1.304   6.384  53.534  1.00 41.03           N1+
ATOM   2809  NH2 ARG E 129       2.501   8.327  53.348  1.00 47.36           N  
ATOM   2810  N   THR E 130      -3.699   9.613  50.139  1.00 32.27           N  
ATOM   2811  CA  THR E 130      -3.697  10.515  48.995  1.00 36.43           C  
ATOM   2812  C   THR E 130      -2.284  10.578  48.421  1.00 36.35           C  
ATOM   2813  O   THR E 130      -1.319  10.851  49.143  1.00 31.98           O  
ATOM   2814  CB  THR E 130      -4.204  11.909  49.363  1.00 32.26           C  
ATOM   2815  CG2 THR E 130      -4.107  12.830  48.150  1.00 30.24           C  
ATOM   2816  OG1 THR E 130      -5.575  11.825  49.778  1.00 37.44           O  
ATOM   2817  N   TYR E 131      -2.169  10.273  47.135  1.00 34.28           N  
ATOM   2818  CA  TYR E 131      -0.942  10.434  46.374  1.00 30.35           C  
ATOM   2819  C   TYR E 131      -1.081  11.691  45.530  1.00 29.31           C  
ATOM   2820  O   TYR E 131      -2.174  12.003  45.047  1.00 33.67           O  
ATOM   2821  CB  TYR E 131      -0.701   9.228  45.467  1.00 29.25           C  
ATOM   2822  CG  TYR E 131      -0.315   7.949  46.159  1.00 26.51           C  
ATOM   2823  CD1 TYR E 131       0.969   7.756  46.629  1.00 27.76           C  
ATOM   2824  CD2 TYR E 131      -1.226   6.910  46.294  1.00 29.31           C  
ATOM   2825  CE1 TYR E 131       1.338   6.571  47.232  1.00 30.08           C  
ATOM   2826  CE2 TYR E 131      -0.871   5.722  46.893  1.00 26.80           C  
ATOM   2827  CZ  TYR E 131       0.410   5.555  47.363  1.00 31.51           C  
ATOM   2828  OH  TYR E 131       0.770   4.370  47.961  1.00 30.34           O  
ATOM   2829  N   THR E 132       0.009  12.431  45.380  1.00 27.02           N  
ATOM   2830  CA  THR E 132       0.009  13.622  44.540  1.00 28.12           C  
ATOM   2831  C   THR E 132       1.069  13.472  43.465  1.00 30.13           C  
ATOM   2832  O   THR E 132       2.244  13.228  43.768  1.00 27.35           O  
ATOM   2833  CB  THR E 132       0.255  14.894  45.346  1.00 33.34           C  
ATOM   2834  CG2 THR E 132       0.238  16.099  44.418  1.00 31.29           C  
ATOM   2835  OG1 THR E 132      -0.762  15.036  46.347  1.00 33.19           O  
ATOM   2836  N   TRP E 133       0.640  13.601  42.216  1.00 29.99           N  
ATOM   2837  CA  TRP E 133       1.504  13.578  41.051  1.00 26.48           C  
ATOM   2838  C   TRP E 133       1.469  14.957  40.432  1.00 26.11           C  
ATOM   2839  O   TRP E 133       0.386  15.526  40.251  1.00 27.20           O  
ATOM   2840  CB  TRP E 133       1.036  12.557  40.017  1.00 25.94           C  
ATOM   2841  CG  TRP E 133       1.043  11.151  40.459  1.00 23.71           C  
ATOM   2842  CD1 TRP E 133       1.700  10.618  41.534  1.00 24.84           C  
ATOM   2843  CD2 TRP E 133       0.383  10.063  39.803  1.00 28.77           C  
ATOM   2844  CE2 TRP E 133       0.665   8.894  40.537  1.00 30.14           C  
ATOM   2845  CE3 TRP E 133      -0.417   9.965  38.659  1.00 30.03           C  
ATOM   2846  NE1 TRP E 133       1.464   9.252  41.598  1.00 26.28           N  
ATOM   2847  CZ2 TRP E 133       0.166   7.645  40.165  1.00 26.66           C  
ATOM   2848  CZ3 TRP E 133      -0.910   8.728  38.295  1.00 26.98           C  
ATOM   2849  CH2 TRP E 133      -0.614   7.584  39.048  1.00 23.61           C  
ATOM   2850  N   ARG E 134       2.638  15.478  40.100  1.00 23.32           N  
ATOM   2851  CA  ARG E 134       2.775  16.775  39.468  1.00 26.05           C  
ATOM   2852  C   ARG E 134       3.445  16.586  38.119  1.00 25.53           C  
ATOM   2853  O   ARG E 134       4.141  15.594  37.889  1.00 25.87           O  
ATOM   2854  CB  ARG E 134       3.595  17.738  40.345  1.00 28.50           C  
ATOM   2855  CG  ARG E 134       2.776  18.463  41.418  1.00 28.73           C  
ATOM   2856  CD  ARG E 134       3.670  19.140  42.455  1.00 32.60           C  
ATOM   2857  NE  ARG E 134       2.934  19.408  43.685  1.00 55.10           N  
ATOM   2858  CZ  ARG E 134       3.027  18.687  44.798  1.00 60.31           C  
ATOM   2859  NH1 ARG E 134       2.213  18.892  45.825  1.00 48.96           N1+
ATOM   2860  NH2 ARG E 134       3.963  17.742  44.885  1.00 50.05           N  
ATOM   2861  N   THR E 135       3.192  17.535  37.224  1.00 23.78           N  
ATOM   2862  CA  THR E 135       3.848  17.633  35.932  1.00 23.50           C  
ATOM   2863  C   THR E 135       4.311  19.066  35.738  1.00 26.85           C  
ATOM   2864  O   THR E 135       3.787  20.001  36.352  1.00 29.64           O  
ATOM   2865  CB  THR E 135       2.937  17.251  34.760  1.00 23.55           C  
ATOM   2866  CG2 THR E 135       2.322  15.885  34.970  1.00 21.85           C  
ATOM   2867  OG1 THR E 135       1.905  18.229  34.622  1.00 26.35           O  
ATOM   2868  N   HIS E 136       5.286  19.230  34.852  1.00 21.08           N  
ATOM   2869  CA  HIS E 136       5.853  20.538  34.576  1.00 22.51           C  
ATOM   2870  C   HIS E 136       6.124  20.661  33.084  1.00 23.81           C  
ATOM   2871  O   HIS E 136       6.264  19.662  32.369  1.00 21.94           O  
ATOM   2872  CB  HIS E 136       7.147  20.775  35.376  1.00 17.49           C  
ATOM   2873  CG  HIS E 136       8.258  19.837  35.013  1.00 23.85           C  
ATOM   2874  CD2 HIS E 136       9.192  19.897  34.032  1.00 21.02           C  
ATOM   2875  ND1 HIS E 136       8.494  18.662  35.696  1.00 23.77           N  
ATOM   2876  CE1 HIS E 136       9.534  18.045  35.159  1.00 23.83           C  
ATOM   2877  NE2 HIS E 136       9.979  18.776  34.151  1.00 21.41           N  
ATOM   2878  N   GLU E 137       6.182  21.912  32.622  1.00 25.03           N  
ATOM   2879  CA  GLU E 137       6.462  22.299  31.250  1.00 23.59           C  
ATOM   2880  C   GLU E 137       7.966  22.364  31.033  1.00 24.82           C  
ATOM   2881  O   GLU E 137       8.727  22.527  31.988  1.00 26.60           O  
ATOM   2882  CB  GLU E 137       5.847  23.666  30.962  1.00 25.49           C  
ATOM   2883  CG  GLU E 137       4.513  23.621  30.257  1.00 40.83           C  
ATOM   2884  CD  GLU E 137       3.727  24.923  30.404  1.00 46.15           C  
ATOM   2885  OE1 GLU E 137       2.764  25.131  29.633  1.00 49.91           O  
ATOM   2886  OE2 GLU E 137       4.080  25.738  31.282  1.00 44.07           O1-
ATOM   2887  N   PRO E 138       8.440  22.242  29.796  1.00 20.80           N  
ATOM   2888  CA  PRO E 138       9.866  22.469  29.542  1.00 22.78           C  
ATOM   2889  C   PRO E 138      10.199  23.949  29.644  1.00 26.60           C  
ATOM   2890  O   PRO E 138       9.330  24.813  29.516  1.00 24.61           O  
ATOM   2891  CB  PRO E 138      10.070  21.953  28.116  1.00 22.98           C  
ATOM   2892  CG  PRO E 138       8.724  22.001  27.488  1.00 25.66           C  
ATOM   2893  CD  PRO E 138       7.709  21.841  28.582  1.00 20.70           C  
ATOM   2894  N   GLY E 139      11.476  24.232  29.892  1.00 25.09           N  
ATOM   2895  CA  GLY E 139      11.927  25.614  29.945  1.00 26.76           C  
ATOM   2896  C   GLY E 139      13.433  25.747  30.077  1.00 27.52           C  
ATOM   2897  O   GLY E 139      14.157  24.774  30.313  1.00 27.65           O  
ATOM   2898  N   ARG E 140      13.889  26.988  29.915  1.00 30.93           N  
ATOM   2899  CA  ARG E 140      15.286  27.355  30.114  1.00 31.51           C  
ATOM   2900  C   ARG E 140      15.541  27.600  31.600  1.00 31.48           C  
ATOM   2901  O   ARG E 140      14.795  28.339  32.247  1.00 32.14           O  
ATOM   2902  CB  ARG E 140      15.604  28.615  29.300  1.00 33.66           C  
ATOM   2903  CG  ARG E 140      17.086  28.937  29.088  1.00 36.19           C  
ATOM   2904  CD  ARG E 140      17.759  27.915  28.193  1.00 35.69           C  
ATOM   2905  NE  ARG E 140      17.323  28.009  26.803  1.00 40.46           N  
ATOM   2906  CZ  ARG E 140      17.854  27.304  25.813  1.00 42.47           C  
ATOM   2907  NH1 ARG E 140      18.858  26.465  26.024  1.00 43.11           N1+
ATOM   2908  NH2 ARG E 140      17.357  27.427  24.585  1.00 44.29           N  
ATOM   2909  N   ARG E 141      16.572  26.964  32.149  1.00 32.35           N  
ATOM   2910  CA  ARG E 141      16.931  27.253  33.530  1.00 32.40           C  
ATOM   2911  C   ARG E 141      17.804  28.497  33.593  1.00 38.11           C  
ATOM   2912  O   ARG E 141      18.268  29.023  32.575  1.00 35.29           O  
ATOM   2913  CB  ARG E 141      17.690  26.096  34.183  1.00 33.54           C  
ATOM   2914  CG  ARG E 141      16.992  24.752  34.193  1.00 33.42           C  
ATOM   2915  CD  ARG E 141      17.877  23.704  34.856  1.00 28.38           C  
ATOM   2916  NE  ARG E 141      17.251  22.387  34.911  1.00 27.77           N  
ATOM   2917  CZ  ARG E 141      17.471  21.425  34.023  1.00 26.93           C  
ATOM   2918  NH1 ARG E 141      18.269  21.611  32.985  1.00 30.16           N1+
ATOM   2919  NH2 ARG E 141      16.878  20.248  34.180  1.00 23.97           N  
ATOM   2920  N   ALA E 142      18.039  28.949  34.829  1.00 41.85           N  
ATOM   2921  CA  ALA E 142      18.947  30.063  35.069  1.00 33.12           C  
ATOM   2922  C   ALA E 142      20.335  29.783  34.500  1.00 37.80           C  
ATOM   2923  O   ALA E 142      20.951  30.667  33.895  1.00 43.28           O  
ATOM   2924  CB  ALA E 142      19.026  30.348  36.569  1.00 37.89           C  
ATOM   2925  N   ASP E 143      20.845  28.541  34.670  1.00 38.33           N  
ATOM   2926  CA  ASP E 143      22.168  28.237  34.103  1.00 38.07           C  
ATOM   2927  C   ASP E 143      22.161  28.094  32.562  1.00 40.09           C  
ATOM   2928  O   ASP E 143      23.215  27.707  32.018  1.00 43.94           O  
ATOM   2929  CB  ASP E 143      22.773  26.979  34.750  1.00 32.86           C  
ATOM   2930  CG  ASP E 143      21.994  25.704  34.446  1.00 41.71           C  
ATOM   2931  OD1 ASP E 143      21.159  25.695  33.516  1.00 38.31           O  
ATOM   2932  OD2 ASP E 143      22.231  24.688  35.144  1.00 40.63           O1-
ATOM   2933  N   GLY E 144      21.051  28.374  31.873  1.00 42.33           N  
ATOM   2934  CA  GLY E 144      20.981  28.272  30.427  1.00 33.86           C  
ATOM   2935  C   GLY E 144      20.750  26.880  29.869  1.00 37.25           C  
ATOM   2936  O   GLY E 144      20.734  26.720  28.642  1.00 36.13           O  
ATOM   2937  N   THR E 145      20.580  25.864  30.710  1.00 29.42           N  
ATOM   2938  CA  THR E 145      20.266  24.551  30.170  1.00 34.04           C  
ATOM   2939  C   THR E 145      18.761  24.410  29.982  1.00 31.43           C  
ATOM   2940  O   THR E 145      17.967  25.125  30.598  1.00 31.49           O  
ATOM   2941  CB  THR E 145      20.789  23.439  31.077  1.00 29.28           C  
ATOM   2942  CG2 THR E 145      22.288  23.519  31.173  1.00 29.36           C  
ATOM   2943  OG1 THR E 145      20.202  23.572  32.381  1.00 32.69           O  
ATOM   2944  N   TRP E 146      18.379  23.484  29.104  1.00 24.79           N  
ATOM   2945  CA  TRP E 146      16.975  23.192  28.843  1.00 30.73           C  
ATOM   2946  C   TRP E 146      16.480  22.117  29.809  1.00 29.73           C  
ATOM   2947  O   TRP E 146      17.009  20.999  29.826  1.00 24.91           O  
ATOM   2948  CB  TRP E 146      16.770  22.745  27.399  1.00 28.95           C  
ATOM   2949  CG  TRP E 146      15.331  22.827  26.973  1.00 29.27           C  
ATOM   2950  CD1 TRP E 146      14.490  21.780  26.712  1.00 28.88           C  
ATOM   2951  CD2 TRP E 146      14.560  24.019  26.781  1.00 30.47           C  
ATOM   2952  CE2 TRP E 146      13.264  23.618  26.389  1.00 31.94           C  
ATOM   2953  CE3 TRP E 146      14.842  25.384  26.890  1.00 29.42           C  
ATOM   2954  NE1 TRP E 146      13.251  22.247  26.358  1.00 28.92           N  
ATOM   2955  CZ2 TRP E 146      12.246  24.537  26.110  1.00 27.92           C  
ATOM   2956  CZ3 TRP E 146      13.833  26.293  26.609  1.00 28.61           C  
ATOM   2957  CH2 TRP E 146      12.550  25.865  26.224  1.00 26.62           C  
ATOM   2958  N   ARG E 147      15.485  22.476  30.627  1.00 27.62           N  
ATOM   2959  CA  ARG E 147      14.770  21.523  31.463  1.00 27.75           C  
ATOM   2960  C   ARG E 147      13.749  20.762  30.627  1.00 29.30           C  
ATOM   2961  O   ARG E 147      12.922  21.369  29.946  1.00 27.67           O  
ATOM   2962  CB  ARG E 147      14.050  22.241  32.598  1.00 22.71           C  
ATOM   2963  CG  ARG E 147      13.440  21.299  33.633  1.00 21.21           C  
ATOM   2964  CD  ARG E 147      12.623  22.089  34.637  1.00 23.34           C  
ATOM   2965  NE  ARG E 147      12.090  21.251  35.702  1.00 24.68           N  
ATOM   2966  CZ  ARG E 147      11.058  21.576  36.473  1.00 27.80           C  
ATOM   2967  NH1 ARG E 147      10.399  22.710  36.300  1.00 28.47           N1+
ATOM   2968  NH2 ARG E 147      10.683  20.743  37.448  1.00 23.35           N  
ATOM   2969  N   ALA E 148      13.800  19.435  30.689  1.00 28.89           N  
ATOM   2970  CA  ALA E 148      12.840  18.612  29.973  1.00 23.81           C  
ATOM   2971  C   ALA E 148      11.504  18.610  30.703  1.00 21.08           C  
ATOM   2972  O   ALA E 148      11.459  18.582  31.935  1.00 22.87           O  
ATOM   2973  CB  ALA E 148      13.374  17.190  29.839  1.00 23.95           C  
ATOM   2974  N   GLY E 149      10.413  18.650  29.941  1.00 23.42           N  
ATOM   2975  CA  GLY E 149       9.081  18.555  30.510  1.00 21.73           C  
ATOM   2976  C   GLY E 149       8.726  17.134  30.930  1.00 21.91           C  
ATOM   2977  O   GLY E 149       9.509  16.195  30.789  1.00 21.01           O  
ATOM   2978  N   SER E 150       7.507  16.985  31.458  1.00 20.84           N  
ATOM   2979  CA  SER E 150       6.987  15.683  31.871  1.00 21.37           C  
ATOM   2980  C   SER E 150       6.371  14.880  30.732  1.00 21.23           C  
ATOM   2981  O   SER E 150       6.116  13.681  30.910  1.00 17.56           O  
ATOM   2982  CB  SER E 150       5.939  15.858  32.977  1.00 21.97           C  
ATOM   2983  OG  SER E 150       6.417  16.721  33.992  1.00 23.43           O  
ATOM   2984  N   ALA E 151       6.128  15.498  29.582  1.00 16.35           N  
ATOM   2985  CA  ALA E 151       5.366  14.854  28.520  1.00 20.26           C  
ATOM   2986  C   ALA E 151       5.960  13.500  28.138  1.00 23.82           C  
ATOM   2987  O   ALA E 151       7.179  13.357  27.964  1.00 16.94           O  
ATOM   2988  CB  ALA E 151       5.317  15.760  27.291  1.00 18.98           C  
ATOM   2989  N   GLY E 152       5.091  12.511  27.993  1.00 20.86           N  
ATOM   2990  CA  GLY E 152       5.526  11.246  27.443  1.00 18.02           C  
ATOM   2991  C   GLY E 152       4.564  10.131  27.786  1.00 20.43           C  
ATOM   2992  O   GLY E 152       3.457  10.360  28.272  1.00 20.57           O  
ATOM   2993  N   TYR E 153       5.021   8.913  27.499  1.00 18.62           N  
ATOM   2994  CA  TYR E 153       4.270   7.691  27.748  1.00 16.21           C  
ATOM   2995  C   TYR E 153       4.871   7.020  28.981  1.00 21.16           C  
ATOM   2996  O   TYR E 153       6.035   6.584  28.972  1.00 16.24           O  
ATOM   2997  CB  TYR E 153       4.299   6.779  26.527  1.00 15.58           C  
ATOM   2998  CG  TYR E 153       3.547   7.380  25.355  1.00 20.48           C  
ATOM   2999  CD1 TYR E 153       2.176   7.210  25.231  1.00 18.73           C  
ATOM   3000  CD2 TYR E 153       4.203   8.152  24.404  1.00 17.38           C  
ATOM   3001  CE1 TYR E 153       1.485   7.756  24.178  1.00 20.72           C  
ATOM   3002  CE2 TYR E 153       3.517   8.700  23.339  1.00 19.37           C  
ATOM   3003  CZ  TYR E 153       2.152   8.498  23.234  1.00 21.13           C  
ATOM   3004  OH  TYR E 153       1.441   9.050  22.196  1.00 22.07           O  
ATOM   3005  N   TRP E 154       4.080   6.974  30.049  1.00 18.92           N  
ATOM   3006  CA  TRP E 154       4.563   6.506  31.336  1.00 19.65           C  
ATOM   3007  C   TRP E 154       3.623   5.430  31.845  1.00 21.30           C  
ATOM   3008  O   TRP E 154       2.730   4.986  31.113  1.00 19.41           O  
ATOM   3009  CB  TRP E 154       4.660   7.664  32.322  1.00 18.23           C  
ATOM   3010  CG  TRP E 154       5.488   8.804  31.833  1.00 19.65           C  
ATOM   3011  CD1 TRP E 154       5.035  10.007  31.357  1.00 20.43           C  
ATOM   3012  CD2 TRP E 154       6.915   8.865  31.776  1.00 17.48           C  
ATOM   3013  CE2 TRP E 154       7.259  10.135  31.263  1.00 17.98           C  
ATOM   3014  CE3 TRP E 154       7.940   7.970  32.109  1.00 13.55           C  
ATOM   3015  NE1 TRP E 154       6.093  10.810  31.016  1.00 16.79           N  
ATOM   3016  CZ2 TRP E 154       8.587  10.532  31.071  1.00 18.71           C  
ATOM   3017  CZ3 TRP E 154       9.258   8.370  31.926  1.00 17.12           C  
ATOM   3018  CH2 TRP E 154       9.570   9.643  31.430  1.00 15.84           C  
ATOM   3019  N   HIS E 155       3.819   5.006  33.090  1.00 22.91           N  
ATOM   3020  CA  HIS E 155       3.007   3.953  33.681  1.00 22.30           C  
ATOM   3021  C   HIS E 155       3.140   4.021  35.196  1.00 24.05           C  
ATOM   3022  O   HIS E 155       4.089   4.602  35.735  1.00 22.23           O  
ATOM   3023  CB  HIS E 155       3.410   2.582  33.118  1.00 17.58           C  
ATOM   3024  CG  HIS E 155       4.841   2.220  33.372  1.00 18.67           C  
ATOM   3025  CD2 HIS E 155       5.976   2.590  32.735  1.00 21.23           C  
ATOM   3026  ND1 HIS E 155       5.238   1.420  34.419  1.00 19.48           N  
ATOM   3027  CE1 HIS E 155       6.552   1.287  34.398  1.00 20.52           C  
ATOM   3028  NE2 HIS E 155       7.024   1.988  33.385  1.00 21.60           N  
ATOM   3029  N   TYR E 156       2.141   3.465  35.874  1.00 24.79           N  
ATOM   3030  CA  TYR E 156       2.146   3.326  37.319  1.00 23.18           C  
ATOM   3031  C   TYR E 156       2.022   1.848  37.657  1.00 25.71           C  
ATOM   3032  O   TYR E 156       1.518   1.061  36.853  1.00 21.50           O  
ATOM   3033  CB  TYR E 156       1.004   4.113  37.967  1.00 21.42           C  
ATOM   3034  CG  TYR E 156      -0.359   3.717  37.470  1.00 23.94           C  
ATOM   3035  CD1 TYR E 156      -1.024   2.615  38.000  1.00 22.17           C  
ATOM   3036  CD2 TYR E 156      -0.985   4.435  36.452  1.00 20.87           C  
ATOM   3037  CE1 TYR E 156      -2.284   2.250  37.527  1.00 23.25           C  
ATOM   3038  CE2 TYR E 156      -2.233   4.081  35.988  1.00 24.18           C  
ATOM   3039  CZ  TYR E 156      -2.882   2.988  36.528  1.00 23.79           C  
ATOM   3040  OH  TYR E 156      -4.127   2.635  36.046  1.00 23.26           O  
ATOM   3041  N   HIS E 157       2.486   1.467  38.849  1.00 20.98           N  
ATOM   3042  CA  HIS E 157       2.382   0.069  39.248  1.00 24.12           C  
ATOM   3043  C   HIS E 157       2.668  -0.074  40.737  1.00 27.66           C  
ATOM   3044  O   HIS E 157       3.170   0.844  41.394  1.00 23.26           O  
ATOM   3045  CB  HIS E 157       3.317  -0.817  38.426  1.00 20.68           C  
ATOM   3046  CG  HIS E 157       4.765  -0.533  38.645  1.00 26.99           C  
ATOM   3047  CD2 HIS E 157       5.644   0.213  37.935  1.00 24.40           C  
ATOM   3048  ND1 HIS E 157       5.475  -1.069  39.699  1.00 29.88           N  
ATOM   3049  CE1 HIS E 157       6.727  -0.657  39.635  1.00 30.53           C  
ATOM   3050  NE2 HIS E 157       6.856   0.120  38.572  1.00 28.23           N  
ATOM   3051  N   ASP E 158       2.349  -1.259  41.253  1.00 25.50           N  
ATOM   3052  CA  ASP E 158       2.573  -1.560  42.659  1.00 28.08           C  
ATOM   3053  C   ASP E 158       4.054  -1.792  42.946  1.00 23.37           C  
ATOM   3054  O   ASP E 158       4.796  -2.317  42.115  1.00 24.44           O  
ATOM   3055  CB  ASP E 158       1.773  -2.795  43.075  1.00 22.04           C  
ATOM   3056  CG  ASP E 158       2.269  -3.371  44.368  0.96 23.55           C  
ATOM   3057  OD1 ASP E 158       2.054  -2.714  45.404  1.00 23.19           O  
ATOM   3058  OD2 ASP E 158       2.927  -4.436  44.347  1.00 22.44           O1-
ATOM   3059  N   HIS E 159       4.474  -1.433  44.160  1.00 23.49           N  
ATOM   3060  CA  HIS E 159       5.854  -1.583  44.586  1.00 24.41           C  
ATOM   3061  C   HIS E 159       6.027  -2.399  45.865  1.00 27.02           C  
ATOM   3062  O   HIS E 159       7.144  -2.424  46.407  1.00 27.75           O  
ATOM   3063  CB  HIS E 159       6.479  -0.201  44.792  1.00 24.90           C  
ATOM   3064  CG  HIS E 159       7.906  -0.083  44.349  1.00 25.58           C  
ATOM   3065  CD2 HIS E 159       8.480   0.685  43.392  1.00 25.41           C  
ATOM   3066  ND1 HIS E 159       8.935  -0.780  44.946  1.00 27.75           N  
ATOM   3067  CE1 HIS E 159      10.082  -0.450  44.377  1.00 25.89           C  
ATOM   3068  NE2 HIS E 159       9.834   0.438  43.431  1.00 25.32           N  
ATOM   3069  N   VAL E 160       4.984  -3.048  46.386  1.00 27.21           N  
ATOM   3070  CA  VAL E 160       5.119  -3.700  47.688  1.00 25.73           C  
ATOM   3071  C   VAL E 160       4.540  -5.111  47.750  1.00 26.35           C  
ATOM   3072  O   VAL E 160       4.915  -5.879  48.658  1.00 26.08           O  
ATOM   3073  CB  VAL E 160       4.505  -2.836  48.811  1.00 35.29           C  
ATOM   3074  CG1 VAL E 160       5.141  -1.435  48.861  1.00 35.64           C  
ATOM   3075  CG2 VAL E 160       3.017  -2.741  48.652  1.00 30.17           C  
ATOM   3076  N   VAL E 161       3.648  -5.556  46.856  1.00 25.03           N  
ATOM   3077  CA  VAL E 161       3.023  -6.877  47.006  1.00 22.83           C  
ATOM   3078  C   VAL E 161       4.050  -7.962  46.682  1.00 26.31           C  
ATOM   3079  O   VAL E 161       4.631  -7.982  45.587  1.00 28.14           O  
ATOM   3080  CB  VAL E 161       1.788  -7.013  46.099  1.00 26.44           C  
ATOM   3081  CG1 VAL E 161       1.293  -8.468  46.063  1.00 25.16           C  
ATOM   3082  CG2 VAL E 161       0.673  -6.068  46.534  1.00 23.47           C  
ATOM   3083  N   GLY E 162       4.259  -8.890  47.624  1.00 23.96           N  
ATOM   3084  CA  GLY E 162       5.153 -10.019  47.413  1.00 18.79           C  
ATOM   3085  C   GLY E 162       6.602  -9.770  47.797  1.00 26.29           C  
ATOM   3086  O   GLY E 162       7.158 -10.500  48.629  1.00 26.00           O  
ATOM   3087  N   THR E 163       7.231  -8.766  47.168  1.00 23.09           N  
ATOM   3088  CA  THR E 163       8.562  -8.274  47.517  1.00 25.12           C  
ATOM   3089  C   THR E 163       8.517  -6.749  47.563  1.00 25.67           C  
ATOM   3090  O   THR E 163       7.528  -6.112  47.177  1.00 23.77           O  
ATOM   3091  CB  THR E 163       9.673  -8.724  46.523  1.00 21.30           C  
ATOM   3092  CG2 THR E 163       9.658 -10.223  46.299  1.00 17.42           C  
ATOM   3093  OG1 THR E 163       9.500  -8.071  45.257  1.00 19.90           O  
ATOM   3094  N   GLU E 164       9.618  -6.161  48.021  1.00 24.26           N  
ATOM   3095  CA  GLU E 164       9.716  -4.711  48.108  1.00 23.79           C  
ATOM   3096  C   GLU E 164       9.990  -4.070  46.754  1.00 29.21           C  
ATOM   3097  O   GLU E 164      10.077  -2.841  46.673  1.00 29.67           O  
ATOM   3098  CB  GLU E 164      10.788  -4.329  49.134  1.00 20.97           C  
ATOM   3099  CG  GLU E 164      10.218  -4.422  50.550  1.00 34.66           C  
ATOM   3100  CD  GLU E 164      11.234  -4.204  51.661  0.30 38.20           C  
ATOM   3101  OE1 GLU E 164      12.447  -4.400  51.440  0.81 36.80           O  
ATOM   3102  OE2 GLU E 164      10.799  -3.861  52.778  0.97 43.67           O1-
ATOM   3103  N   ALA E 165      10.117  -4.879  45.696  1.00 27.33           N  
ATOM   3104  CA  ALA E 165      10.085  -4.412  44.318  1.00 24.49           C  
ATOM   3105  C   ALA E 165       8.701  -4.519  43.689  1.00 24.98           C  
ATOM   3106  O   ALA E 165       8.542  -4.126  42.531  1.00 23.52           O  
ATOM   3107  CB  ALA E 165      11.080  -5.202  43.462  1.00 22.83           C  
ATOM   3108  N   GLY E 166       7.704  -5.038  44.409  1.00 24.39           N  
ATOM   3109  CA  GLY E 166       6.389  -5.242  43.815  1.00 21.25           C  
ATOM   3110  C   GLY E 166       6.301  -6.417  42.865  1.00 23.94           C  
ATOM   3111  O   GLY E 166       5.398  -6.454  42.022  1.00 20.71           O  
ATOM   3112  N   THR E 167       7.218  -7.386  42.973  1.00 23.85           N  
ATOM   3113  CA  THR E 167       7.254  -8.486  42.015  1.00 23.20           C  
ATOM   3114  C   THR E 167       5.922  -9.223  41.967  1.00 25.17           C  
ATOM   3115  O   THR E 167       5.404  -9.509  40.879  1.00 24.45           O  
ATOM   3116  CB  THR E 167       8.388  -9.455  42.356  1.00 22.84           C  
ATOM   3117  CG2 THR E 167       8.349 -10.688  41.448  1.00 22.20           C  
ATOM   3118  OG1 THR E 167       9.652  -8.800  42.197  1.00 25.79           O  
ATOM   3119  N   GLY E 168       5.339  -9.520  43.132  1.00 21.40           N  
ATOM   3120  CA  GLY E 168       4.056 -10.202  43.143  1.00 20.21           C  
ATOM   3121  C   GLY E 168       2.922  -9.322  42.648  1.00 25.62           C  
ATOM   3122  O   GLY E 168       2.024  -9.792  41.950  1.00 26.03           O  
ATOM   3123  N   GLY E 169       2.932  -8.040  43.011  1.00 20.46           N  
ATOM   3124  CA  GLY E 169       1.858  -7.169  42.563  1.00 22.04           C  
ATOM   3125  C   GLY E 169       1.850  -6.991  41.054  1.00 28.15           C  
ATOM   3126  O   GLY E 169       0.789  -7.053  40.419  1.00 22.48           O  
ATOM   3127  N   ILE E 170       3.033  -6.779  40.462  1.00 22.18           N  
ATOM   3128  CA  ILE E 170       3.145  -6.631  39.011  1.00 22.80           C  
ATOM   3129  C   ILE E 170       2.680  -7.903  38.305  1.00 25.19           C  
ATOM   3130  O   ILE E 170       1.892  -7.853  37.348  1.00 19.28           O  
ATOM   3131  CB  ILE E 170       4.590  -6.263  38.626  1.00 24.54           C  
ATOM   3132  CG1 ILE E 170       4.921  -4.857  39.159  1.00 27.82           C  
ATOM   3133  CG2 ILE E 170       4.794  -6.364  37.098  1.00 22.99           C  
ATOM   3134  CD1 ILE E 170       6.402  -4.502  39.147  1.00 23.35           C  
ATOM   3135  N   ARG E 171       3.167  -9.058  38.773  1.00 22.31           N  
ATOM   3136  CA  ARG E 171       2.717 -10.342  38.247  1.00 24.61           C  
ATOM   3137  C   ARG E 171       1.196 -10.447  38.250  1.00 25.40           C  
ATOM   3138  O   ARG E 171       0.592 -10.864  37.257  1.00 26.88           O  
ATOM   3139  CB  ARG E 171       3.335 -11.484  39.062  1.00 25.23           C  
ATOM   3140  CG  ARG E 171       3.030 -12.883  38.518  1.00 28.02           C  
ATOM   3141  CD  ARG E 171       4.305 -13.716  38.351  1.00 31.47           C  
ATOM   3142  NE  ARG E 171       5.181 -13.662  39.517  1.00 43.07           N  
ATOM   3143  CZ  ARG E 171       6.483 -13.930  39.490  1.00 41.92           C  
ATOM   3144  NH1 ARG E 171       7.202 -13.986  40.598  1.00 34.40           N1+
ATOM   3145  NH2 ARG E 171       7.080 -14.136  38.318  1.00 38.17           N  
ATOM   3146  N   ASN E 172       0.557 -10.054  39.355  1.00 23.19           N  
ATOM   3147  CA  ASN E 172      -0.881 -10.255  39.504  1.00 26.92           C  
ATOM   3148  C   ASN E 172      -1.708  -9.265  38.705  1.00 27.72           C  
ATOM   3149  O   ASN E 172      -2.917  -9.468  38.585  1.00 26.07           O  
ATOM   3150  CB  ASN E 172      -1.305 -10.171  40.975  1.00 27.54           C  
ATOM   3151  CG  ASN E 172      -0.725 -11.292  41.827  1.00 28.17           C  
ATOM   3152  ND2 ASN E 172      -0.703 -11.082  43.131  1.00 28.13           N  
ATOM   3153  OD1 ASN E 172      -0.317 -12.332  41.319  1.00 33.19           O  
ATOM   3154  N   GLY E 173      -1.106  -8.198  38.179  1.00 27.87           N  
ATOM   3155  CA  GLY E 173      -1.854  -7.292  37.320  1.00 26.69           C  
ATOM   3156  C   GLY E 173      -1.927  -5.837  37.739  1.00 23.12           C  
ATOM   3157  O   GLY E 173      -2.662  -5.057  37.120  1.00 26.29           O  
ATOM   3158  N   LEU E 174      -1.174  -5.437  38.766  1.00 22.85           N  
ATOM   3159  CA  LEU E 174      -1.259  -4.060  39.278  1.00 24.94           C  
ATOM   3160  C   LEU E 174      -0.341  -3.158  38.452  1.00 27.13           C  
ATOM   3161  O   LEU E 174       0.792  -2.843  38.828  1.00 23.36           O  
ATOM   3162  CB  LEU E 174      -0.915  -4.014  40.766  1.00 22.54           C  
ATOM   3163  CG  LEU E 174      -2.017  -4.528  41.689  1.00 27.13           C  
ATOM   3164  CD1 LEU E 174      -1.495  -4.837  43.106  1.00 22.39           C  
ATOM   3165  CD2 LEU E 174      -3.184  -3.541  41.731  1.00 22.58           C  
ATOM   3166  N   TYR E 175      -0.849  -2.741  37.293  1.00 25.84           N  
ATOM   3167  CA  TYR E 175      -0.118  -1.830  36.418  1.00 23.51           C  
ATOM   3168  C   TYR E 175      -1.124  -1.140  35.505  1.00 21.39           C  
ATOM   3169  O   TYR E 175      -2.183  -1.691  35.211  1.00 22.87           O  
ATOM   3170  CB  TYR E 175       0.965  -2.565  35.609  1.00 16.91           C  
ATOM   3171  CG  TYR E 175       0.451  -3.753  34.826  1.00 22.66           C  
ATOM   3172  CD1 TYR E 175      -0.316  -3.574  33.674  1.00 21.90           C  
ATOM   3173  CD2 TYR E 175       0.717  -5.063  35.243  1.00 19.59           C  
ATOM   3174  CE1 TYR E 175      -0.797  -4.658  32.951  1.00 21.63           C  
ATOM   3175  CE2 TYR E 175       0.240  -6.152  34.521  1.00 22.15           C  
ATOM   3176  CZ  TYR E 175      -0.512  -5.938  33.371  1.00 21.56           C  
ATOM   3177  OH  TYR E 175      -0.991  -7.000  32.638  1.00 22.76           O  
ATOM   3178  N   GLY E 176      -0.799   0.084  35.090  1.00 23.09           N  
ATOM   3179  CA  GLY E 176      -1.666   0.852  34.217  1.00 19.86           C  
ATOM   3180  C   GLY E 176      -0.889   1.968  33.544  1.00 23.39           C  
ATOM   3181  O   GLY E 176       0.212   2.325  33.989  1.00 21.34           O  
ATOM   3182  N   PRO E 177      -1.434   2.520  32.451  1.00 20.60           N  
ATOM   3183  CA  PRO E 177      -0.738   3.553  31.679  1.00 19.34           C  
ATOM   3184  C   PRO E 177      -1.054   4.975  32.100  1.00 21.29           C  
ATOM   3185  O   PRO E 177      -2.162   5.304  32.520  1.00 25.23           O  
ATOM   3186  CB  PRO E 177      -1.272   3.324  30.257  1.00 22.93           C  
ATOM   3187  CG  PRO E 177      -2.666   2.851  30.467  1.00 21.68           C  
ATOM   3188  CD  PRO E 177      -2.649   2.047  31.758  1.00 19.52           C  
ATOM   3189  N   VAL E 178      -0.058   5.838  31.913  1.00 23.37           N  
ATOM   3190  CA  VAL E 178      -0.179   7.277  32.128  1.00 23.25           C  
ATOM   3191  C   VAL E 178       0.353   7.970  30.883  1.00 23.51           C  
ATOM   3192  O   VAL E 178       1.443   7.637  30.403  1.00 24.72           O  
ATOM   3193  CB  VAL E 178       0.609   7.755  33.366  1.00 22.82           C  
ATOM   3194  CG1 VAL E 178       0.590   9.286  33.465  1.00 24.64           C  
ATOM   3195  CG2 VAL E 178       0.080   7.133  34.634  1.00 24.19           C  
ATOM   3196  N   ILE E 179      -0.402   8.932  30.370  1.00 20.22           N  
ATOM   3197  CA  ILE E 179       0.047   9.779  29.277  1.00 21.60           C  
ATOM   3198  C   ILE E 179       0.072  11.217  29.770  1.00 25.34           C  
ATOM   3199  O   ILE E 179      -0.897  11.686  30.381  1.00 25.47           O  
ATOM   3200  CB  ILE E 179      -0.855   9.630  28.042  1.00 21.90           C  
ATOM   3201  CG1 ILE E 179      -0.728   8.209  27.488  1.00 21.20           C  
ATOM   3202  CG2 ILE E 179      -0.471  10.649  26.994  1.00 20.86           C  
ATOM   3203  CD1 ILE E 179      -1.814   7.832  26.497  1.00 20.85           C  
ATOM   3204  N   VAL E 180       1.184  11.907  29.530  1.00 25.37           N  
ATOM   3205  CA  VAL E 180       1.290  13.346  29.760  1.00 20.47           C  
ATOM   3206  C   VAL E 180       1.474  14.007  28.403  1.00 21.99           C  
ATOM   3207  O   VAL E 180       2.415  13.680  27.665  1.00 24.99           O  
ATOM   3208  CB  VAL E 180       2.450  13.693  30.706  1.00 21.39           C  
ATOM   3209  CG1 VAL E 180       2.564  15.200  30.883  1.00 22.87           C  
ATOM   3210  CG2 VAL E 180       2.252  13.031  32.041  1.00 24.67           C  
ATOM   3211  N   ARG E 181       0.587  14.937  28.076  1.00 25.20           N  
ATOM   3212  CA  ARG E 181       0.611  15.629  26.797  1.00 21.00           C  
ATOM   3213  C   ARG E 181       1.361  16.947  26.920  1.00 19.42           C  
ATOM   3214  O   ARG E 181       1.333  17.602  27.959  1.00 22.60           O  
ATOM   3215  CB  ARG E 181      -0.809  15.894  26.288  1.00 21.12           C  
ATOM   3216  CG  ARG E 181      -1.697  14.673  26.302  1.00 24.03           C  
ATOM   3217  CD  ARG E 181      -1.923  14.115  24.896  1.00 30.89           C  
ATOM   3218  NE  ARG E 181      -2.769  12.925  24.891  1.00 23.16           N  
ATOM   3219  CZ  ARG E 181      -2.509  11.828  24.189  1.00 22.60           C  
ATOM   3220  NH1 ARG E 181      -1.424  11.732  23.434  1.00 23.22           N1+
ATOM   3221  NH2 ARG E 181      -3.360  10.803  24.242  1.00 19.16           N  
ATOM   3222  N   ARG E 182       2.059  17.311  25.855  1.00 22.66           N  
ATOM   3223  CA  ARG E 182       2.594  18.653  25.694  1.00 23.30           C  
ATOM   3224  C   ARG E 182       1.597  19.475  24.894  1.00 25.95           C  
ATOM   3225  O   ARG E 182       0.955  18.955  23.976  1.00 23.60           O  
ATOM   3226  CB  ARG E 182       3.943  18.630  24.971  1.00 20.30           C  
ATOM   3227  CG  ARG E 182       4.521  20.014  24.669  1.00 24.16           C  
ATOM   3228  CD  ARG E 182       6.041  19.979  24.632  1.00 22.25           C  
ATOM   3229  NE  ARG E 182       6.552  19.412  25.869  1.00 23.02           N  
ATOM   3230  CZ  ARG E 182       7.592  18.597  25.941  1.00 22.39           C  
ATOM   3231  NH1 ARG E 182       8.308  18.293  24.872  1.00 18.45           N1+
ATOM   3232  NH2 ARG E 182       7.909  18.056  27.111  1.00 21.60           N  
ATOM   3233  N   LYS E 183       1.464  20.753  25.251  1.00 27.64           N  
ATOM   3234  CA  LYS E 183       0.597  21.661  24.505  1.00 25.24           C  
ATOM   3235  C   LYS E 183       0.919  21.589  23.027  1.00 21.82           C  
ATOM   3236  O   LYS E 183       2.064  21.772  22.630  1.00 22.01           O  
ATOM   3237  CB  LYS E 183       0.772  23.097  25.008  1.00 29.53           C  
ATOM   3238  CG  LYS E 183      -0.165  24.082  24.324  1.00 35.64           C  
ATOM   3239  CD  LYS E 183       0.048  25.518  24.793  1.00 40.94           C  
ATOM   3240  CE  LYS E 183       1.321  26.118  24.226  1.00 43.44           C  
ATOM   3241  NZ  LYS E 183       1.009  27.214  23.252  1.00 48.89           N1+
ATOM   3242  N   GLY E 184      -0.084  21.303  22.207  1.00 27.52           N  
ATOM   3243  CA  GLY E 184       0.121  21.186  20.782  1.00 23.82           C  
ATOM   3244  C   GLY E 184       0.241  19.764  20.263  1.00 29.07           C  
ATOM   3245  O   GLY E 184       0.163  19.570  19.042  1.00 25.15           O  
ATOM   3246  N   ASP E 185       0.439  18.771  21.144  1.00 27.65           N  
ATOM   3247  CA  ASP E 185       0.495  17.377  20.708  1.00 23.76           C  
ATOM   3248  C   ASP E 185      -0.796  17.003  19.992  1.00 25.43           C  
ATOM   3249  O   ASP E 185      -1.892  17.387  20.399  1.00 23.14           O  
ATOM   3250  CB  ASP E 185       0.697  16.435  21.901  1.00 21.55           C  
ATOM   3251  CG  ASP E 185       2.129  16.377  22.378  1.00 19.46           C  
ATOM   3252  OD1 ASP E 185       3.020  16.949  21.720  1.00 18.33           O  
ATOM   3253  OD2 ASP E 185       2.365  15.764  23.435  1.00 23.17           O1-
ATOM   3254  N   VAL E 186      -0.667  16.236  18.922  1.00 27.69           N  
ATOM   3255  CA  VAL E 186      -1.848  15.759  18.226  1.00 24.48           C  
ATOM   3256  C   VAL E 186      -2.487  14.659  19.057  1.00 27.51           C  
ATOM   3257  O   VAL E 186      -1.797  13.766  19.567  1.00 22.87           O  
ATOM   3258  CB  VAL E 186      -1.465  15.276  16.824  1.00 31.24           C  
ATOM   3259  CG1 VAL E 186      -2.678  14.742  16.093  1.00 29.68           C  
ATOM   3260  CG2 VAL E 186      -0.824  16.420  16.071  1.00 35.31           C  
ATOM   3261  N   LEU E 187      -3.806  14.746  19.241  1.00 28.95           N  
ATOM   3262  CA  LEU E 187      -4.641  13.807  19.979  1.00 25.09           C  
ATOM   3263  C   LEU E 187      -5.174  12.722  19.047  1.00 23.95           C  
ATOM   3264  O   LEU E 187      -5.465  12.995  17.877  1.00 27.14           O  
ATOM   3265  CB  LEU E 187      -5.797  14.532  20.650  1.00 29.79           C  
ATOM   3266  CG  LEU E 187      -5.394  15.652  21.608  1.00 31.16           C  
ATOM   3267  CD1 LEU E 187      -6.609  16.366  22.142  1.00 33.87           C  
ATOM   3268  CD2 LEU E 187      -4.610  15.071  22.754  1.00 27.52           C  
ATOM   3269  N   PRO E 188      -5.275  11.492  19.537  1.00 23.44           N  
ATOM   3270  CA  PRO E 188      -5.680  10.369  18.690  1.00 24.03           C  
ATOM   3271  C   PRO E 188      -7.195  10.194  18.659  1.00 26.38           C  
ATOM   3272  O   PRO E 188      -7.925  10.718  19.497  1.00 24.59           O  
ATOM   3273  CB  PRO E 188      -5.022   9.175  19.389  1.00 21.63           C  
ATOM   3274  CG  PRO E 188      -5.147   9.552  20.855  1.00 20.12           C  
ATOM   3275  CD  PRO E 188      -4.890  11.043  20.890  1.00 22.50           C  
ATOM   3276  N   ASP E 189      -7.655   9.400  17.688  1.00 22.51           N  
ATOM   3277  CA  ASP E 189      -9.057   8.991  17.713  1.00 21.90           C  
ATOM   3278  C   ASP E 189      -9.313   7.904  18.744  1.00 22.53           C  
ATOM   3279  O   ASP E 189     -10.433   7.797  19.251  1.00 28.35           O  
ATOM   3280  CB  ASP E 189      -9.501   8.516  16.332  1.00 19.14           C  
ATOM   3281  CG  ASP E 189      -9.434   9.616  15.313  1.00 25.82           C  
ATOM   3282  OD1 ASP E 189      -9.761  10.771  15.663  1.00 32.24           O  
ATOM   3283  OD2 ASP E 189      -9.045   9.336  14.170  1.00 25.66           O1-
ATOM   3284  N   ALA E 190      -8.298   7.101  19.072  1.00 21.21           N  
ATOM   3285  CA  ALA E 190      -8.434   6.023  20.044  1.00 24.69           C  
ATOM   3286  C   ALA E 190      -7.050   5.679  20.599  1.00 24.46           C  
ATOM   3287  O   ALA E 190      -6.043   5.800  19.898  1.00 20.95           O  
ATOM   3288  CB  ALA E 190      -9.102   4.787  19.407  1.00 18.63           C  
ATOM   3289  N   THR E 191      -7.017   5.249  21.860  1.00 24.24           N  
ATOM   3290  CA  THR E 191      -5.793   4.830  22.535  1.00 21.19           C  
ATOM   3291  C   THR E 191      -5.970   3.395  23.010  1.00 22.82           C  
ATOM   3292  O   THR E 191      -6.992   3.061  23.618  1.00 23.07           O  
ATOM   3293  CB  THR E 191      -5.473   5.746  23.719  1.00 20.53           C  
ATOM   3294  CG2 THR E 191      -4.224   5.277  24.484  1.00 18.56           C  
ATOM   3295  OG1 THR E 191      -5.263   7.079  23.240  1.00 22.60           O  
ATOM   3296  N   HIS E 192      -4.995   2.545  22.710  1.00 20.54           N  
ATOM   3297  CA  HIS E 192      -4.981   1.175  23.200  1.00 20.24           C  
ATOM   3298  C   HIS E 192      -3.671   0.891  23.910  1.00 22.28           C  
ATOM   3299  O   HIS E 192      -2.597   1.271  23.430  1.00 23.37           O  
ATOM   3300  CB  HIS E 192      -5.177   0.190  22.065  1.00 21.84           C  
ATOM   3301  CG  HIS E 192      -6.336   0.531  21.193  1.00 20.90           C  
ATOM   3302  CD2 HIS E 192      -6.395   1.103  19.968  1.00 22.50           C  
ATOM   3303  ND1 HIS E 192      -7.638   0.317  21.583  1.00 19.71           N  
ATOM   3304  CE1 HIS E 192      -8.451   0.725  20.626  1.00 23.48           C  
ATOM   3305  NE2 HIS E 192      -7.722   1.211  19.637  1.00 20.44           N  
ATOM   3306  N   THR E 193      -3.763   0.196  25.033  1.00 19.67           N  
ATOM   3307  CA  THR E 193      -2.611  -0.119  25.862  1.00 24.79           C  
ATOM   3308  C   THR E 193      -2.252  -1.591  25.707  1.00 24.45           C  
ATOM   3309  O   THR E 193      -3.106  -2.469  25.884  1.00 19.32           O  
ATOM   3310  CB  THR E 193      -2.900   0.205  27.328  1.00 24.11           C  
ATOM   3311  CG2 THR E 193      -1.745  -0.265  28.206  1.00 19.71           C  
ATOM   3312  OG1 THR E 193      -3.085   1.620  27.476  1.00 25.02           O  
ATOM   3313  N   ILE E 194      -0.992  -1.855  25.377  1.00 19.39           N  
ATOM   3314  CA  ILE E 194      -0.480  -3.211  25.225  1.00 18.14           C  
ATOM   3315  C   ILE E 194       0.633  -3.388  26.241  1.00 18.57           C  
ATOM   3316  O   ILE E 194       1.623  -2.649  26.202  1.00 19.89           O  
ATOM   3317  CB  ILE E 194       0.033  -3.471  23.801  1.00 17.40           C  
ATOM   3318  CG1 ILE E 194      -1.116  -3.444  22.808  1.00 17.93           C  
ATOM   3319  CG2 ILE E 194       0.719  -4.838  23.699  1.00 20.23           C  
ATOM   3320  CD1 ILE E 194      -0.645  -3.624  21.397  1.00 26.17           C  
ATOM   3321  N   VAL E 195       0.484  -4.369  27.134  1.00 17.04           N  
ATOM   3322  CA  VAL E 195       1.471  -4.660  28.177  1.00 18.82           C  
ATOM   3323  C   VAL E 195       2.019  -6.075  27.996  1.00 19.59           C  
ATOM   3324  O   VAL E 195       1.284  -7.062  28.140  1.00 20.39           O  
ATOM   3325  CB  VAL E 195       0.887  -4.510  29.590  1.00 18.45           C  
ATOM   3326  CG1 VAL E 195       1.985  -4.734  30.621  1.00 12.70           C  
ATOM   3327  CG2 VAL E 195       0.230  -3.156  29.764  1.00 16.27           C  
ATOM   3328  N   PHE E 196       3.313  -6.178  27.734  1.00 16.90           N  
ATOM   3329  CA  PHE E 196       3.997  -7.459  27.806  1.00 15.37           C  
ATOM   3330  C   PHE E 196       4.373  -7.676  29.264  1.00 19.46           C  
ATOM   3331  O   PHE E 196       5.284  -7.036  29.786  1.00 20.89           O  
ATOM   3332  CB  PHE E 196       5.218  -7.476  26.901  1.00 16.07           C  
ATOM   3333  CG  PHE E 196       4.895  -7.546  25.427  1.00 16.36           C  
ATOM   3334  CD1 PHE E 196       3.581  -7.636  24.986  1.00 15.18           C  
ATOM   3335  CD2 PHE E 196       5.921  -7.521  24.480  1.00 17.59           C  
ATOM   3336  CE1 PHE E 196       3.295  -7.703  23.629  1.00 17.39           C  
ATOM   3337  CE2 PHE E 196       5.643  -7.583  23.125  1.00 16.77           C  
ATOM   3338  CZ  PHE E 196       4.331  -7.677  22.698  1.00 18.47           C  
ATOM   3339  N   ASN E 197       3.650  -8.556  29.946  1.00 19.47           N  
ATOM   3340  CA  ASN E 197       3.936  -8.872  31.337  1.00 22.55           C  
ATOM   3341  C   ASN E 197       4.399 -10.316  31.387  1.00 21.77           C  
ATOM   3342  O   ASN E 197       3.595 -11.236  31.203  1.00 21.98           O  
ATOM   3343  CB  ASN E 197       2.727  -8.636  32.241  1.00 19.55           C  
ATOM   3344  CG  ASN E 197       3.090  -8.741  33.724  1.00 24.09           C  
ATOM   3345  ND2 ASN E 197       2.132  -9.136  34.558  1.00 22.49           N  
ATOM   3346  OD1 ASN E 197       4.228  -8.456  34.105  1.00 26.17           O  
ATOM   3347  N   ASP E 198       5.696 -10.505  31.648  1.00 20.61           N  
ATOM   3348  CA  ASP E 198       6.343 -11.807  31.521  1.00 24.55           C  
ATOM   3349  C   ASP E 198       5.974 -12.467  30.197  1.00 25.37           C  
ATOM   3350  O   ASP E 198       6.381 -11.983  29.140  1.00 31.14           O  
ATOM   3351  CB  ASP E 198       5.997 -12.705  32.713  1.00 24.46           C  
ATOM   3352  CG  ASP E 198       6.744 -12.295  33.958  1.00 30.44           C  
ATOM   3353  OD1 ASP E 198       7.901 -11.835  33.805  1.00 28.60           O  
ATOM   3354  OD2 ASP E 198       6.187 -12.413  35.069  1.00 28.75           O1-
ATOM   3355  N   GLY E 199       5.200 -13.552  30.229  1.00 31.19           N  
ATOM   3356  CA  GLY E 199       4.897 -14.279  29.010  1.00 20.14           C  
ATOM   3357  C   GLY E 199       3.497 -14.014  28.490  1.00 25.34           C  
ATOM   3358  O   GLY E 199       2.985 -14.769  27.663  1.00 30.53           O  
ATOM   3359  N   THR E 200       2.863 -12.946  28.952  1.00 22.08           N  
ATOM   3360  CA  THR E 200       1.476 -12.661  28.612  1.00 22.59           C  
ATOM   3361  C   THR E 200       1.360 -11.278  27.988  1.00 23.08           C  
ATOM   3362  O   THR E 200       2.248 -10.431  28.133  1.00 20.27           O  
ATOM   3363  CB  THR E 200       0.583 -12.693  29.849  1.00 20.59           C  
ATOM   3364  CG2 THR E 200       0.766 -13.997  30.621  1.00 17.74           C  
ATOM   3365  OG1 THR E 200       0.951 -11.596  30.692  1.00 23.18           O  
ATOM   3366  N   ILE E 201       0.242 -11.046  27.310  1.00 17.92           N  
ATOM   3367  CA  ILE E 201      -0.161  -9.702  26.928  1.00 18.83           C  
ATOM   3368  C   ILE E 201      -1.345  -9.342  27.805  1.00 22.65           C  
ATOM   3369  O   ILE E 201      -2.369 -10.029  27.780  1.00 28.93           O  
ATOM   3370  CB  ILE E 201      -0.511  -9.598  25.437  1.00 21.60           C  
ATOM   3371  CG1 ILE E 201       0.634 -10.120  24.573  1.00 18.93           C  
ATOM   3372  CG2 ILE E 201      -0.815  -8.158  25.050  1.00 19.55           C  
ATOM   3373  CD1 ILE E 201       0.242 -10.264  23.118  1.00 19.89           C  
ATOM   3374  N   ASN E 202      -1.187  -8.304  28.618  1.00 22.23           N  
ATOM   3375  CA  ASN E 202      -2.242  -7.846  29.518  1.00 22.64           C  
ATOM   3376  C   ASN E 202      -2.758  -8.960  30.430  1.00 24.79           C  
ATOM   3377  O   ASN E 202      -3.944  -8.993  30.767  1.00 22.92           O  
ATOM   3378  CB  ASN E 202      -3.386  -7.213  28.724  1.00 20.89           C  
ATOM   3379  CG  ASN E 202      -2.967  -5.919  28.062  1.00 22.08           C  
ATOM   3380  ND2 ASN E 202      -3.847  -5.343  27.270  1.00 18.94           N  
ATOM   3381  OD1 ASN E 202      -1.860  -5.423  28.297  1.00 21.89           O  
ATOM   3382  N   ASN E 203      -1.865  -9.870  30.840  1.00 21.90           N  
ATOM   3383  CA  ASN E 203      -2.165 -10.952  31.785  1.00 24.50           C  
ATOM   3384  C   ASN E 203      -3.128 -11.995  31.222  1.00 29.37           C  
ATOM   3385  O   ASN E 203      -3.705 -12.771  31.979  1.00 31.01           O  
ATOM   3386  CB  ASN E 203      -2.732 -10.413  33.109  1.00 26.39           C  
ATOM   3387  CG  ASN E 203      -1.659 -10.106  34.116  1.00 27.42           C  
ATOM   3388  ND2 ASN E 203      -1.829 -10.608  35.327  1.00 29.22           N  
ATOM   3389  OD1 ASN E 203      -0.682  -9.423  33.812  1.00 25.86           O  
ATOM   3390  N   ARG E 204      -3.314 -12.037  29.925  1.00 28.45           N  
ATOM   3391  CA  ARG E 204      -4.306 -12.908  29.327  1.00 25.22           C  
ATOM   3392  C   ARG E 204      -3.662 -14.198  28.851  1.00 35.45           C  
ATOM   3393  O   ARG E 204      -2.452 -14.244  28.604  1.00 37.20           O  
ATOM   3394  CB  ARG E 204      -4.990 -12.180  28.174  1.00 24.93           C  
ATOM   3395  CG  ARG E 204      -5.738 -10.940  28.653  1.00 27.18           C  
ATOM   3396  CD  ARG E 204      -6.057 -10.034  27.495  1.00 36.29           C  
ATOM   3397  NE  ARG E 204      -6.905 -10.722  26.531  1.00 41.27           N  
ATOM   3398  CZ  ARG E 204      -8.162 -10.393  26.256  1.00 46.23           C  
ATOM   3399  NH1 ARG E 204      -8.746  -9.349  26.827  1.00 43.87           N1+
ATOM   3400  NH2 ARG E 204      -8.848 -11.130  25.385  1.00 39.90           N  
ATOM   3401  N   PRO E 205      -4.431 -15.281  28.735  1.00 36.09           N  
ATOM   3402  CA  PRO E 205      -3.824 -16.573  28.391  1.00 35.56           C  
ATOM   3403  C   PRO E 205      -3.317 -16.590  26.956  1.00 33.99           C  
ATOM   3404  O   PRO E 205      -3.716 -15.788  26.110  1.00 31.13           O  
ATOM   3405  CB  PRO E 205      -4.965 -17.581  28.586  1.00 33.36           C  
ATOM   3406  CG  PRO E 205      -6.137 -16.780  29.148  1.00 32.13           C  
ATOM   3407  CD  PRO E 205      -5.902 -15.366  28.807  1.00 31.91           C  
ATOM   3408  N   ALA E 206      -2.409 -17.529  26.703  1.00 37.24           N  
ATOM   3409  CA  ALA E 206      -1.828 -17.727  25.380  1.00 33.76           C  
ATOM   3410  C   ALA E 206      -2.898 -17.689  24.294  1.00 34.83           C  
ATOM   3411  O   ALA E 206      -3.975 -18.266  24.447  1.00 38.60           O  
ATOM   3412  CB  ALA E 206      -1.080 -19.068  25.336  1.00 33.23           C  
ATOM   3413  N   HIS E 207      -2.610 -16.942  23.227  1.00 37.48           N  
ATOM   3414  CA  HIS E 207      -3.389 -16.963  21.985  1.00 36.91           C  
ATOM   3415  C   HIS E 207      -4.787 -16.366  22.157  1.00 34.34           C  
ATOM   3416  O   HIS E 207      -5.738 -16.828  21.530  1.00 36.67           O  
ATOM   3417  CB  HIS E 207      -3.489 -18.384  21.411  1.00 29.90           C  
ATOM   3418  CG  HIS E 207      -2.189 -18.925  20.902  1.00 38.58           C  
ATOM   3419  CD2 HIS E 207      -1.403 -19.934  21.353  1.00 36.40           C  
ATOM   3420  ND1 HIS E 207      -1.570 -18.433  19.769  1.00 41.18           N  
ATOM   3421  CE1 HIS E 207      -0.447 -19.097  19.561  1.00 41.92           C  
ATOM   3422  NE2 HIS E 207      -0.324 -20.017  20.505  1.00 43.72           N  
ATOM   3423  N   THR E 208      -4.927 -15.325  22.989  1.00 36.21           N  
ATOM   3424  CA  THR E 208      -6.229 -14.675  23.148  1.00 35.13           C  
ATOM   3425  C   THR E 208      -6.141 -13.175  22.881  1.00 39.24           C  
ATOM   3426  O   THR E 208      -6.955 -12.400  23.398  1.00 42.28           O  
ATOM   3427  CB  THR E 208      -6.839 -14.927  24.540  1.00 39.58           C  
ATOM   3428  CG2 THR E 208      -6.967 -16.436  24.854  1.00 30.97           C  
ATOM   3429  OG1 THR E 208      -6.053 -14.287  25.560  1.00 41.77           O  
ATOM   3430  N   GLY E 209      -5.178 -12.745  22.066  1.00 35.33           N  
ATOM   3431  CA  GLY E 209      -5.055 -11.342  21.745  1.00 32.33           C  
ATOM   3432  C   GLY E 209      -4.434 -10.550  22.880  1.00 26.70           C  
ATOM   3433  O   GLY E 209      -3.452 -10.982  23.493  1.00 29.51           O  
ATOM   3434  N   PRO E 210      -5.008  -9.378  23.208  1.00 26.35           N  
ATOM   3435  CA  PRO E 210      -6.256  -8.799  22.691  1.00 25.08           C  
ATOM   3436  C   PRO E 210      -6.199  -8.280  21.273  1.00 26.11           C  
ATOM   3437  O   PRO E 210      -5.138  -7.989  20.723  1.00 28.10           O  
ATOM   3438  CB  PRO E 210      -6.517  -7.622  23.637  1.00 26.85           C  
ATOM   3439  CG  PRO E 210      -5.180  -7.229  24.123  1.00 24.24           C  
ATOM   3440  CD  PRO E 210      -4.348  -8.479  24.172  1.00 25.76           C  
ATOM   3441  N   ASN E 211      -7.373  -8.140  20.695  1.00 24.28           N  
ATOM   3442  CA  ASN E 211      -7.540  -7.533  19.392  1.00 22.15           C  
ATOM   3443  C   ASN E 211      -8.081  -6.124  19.558  1.00 25.88           C  
ATOM   3444  O   ASN E 211      -8.775  -5.819  20.530  1.00 28.24           O  
ATOM   3445  CB  ASN E 211      -8.481  -8.365  18.524  1.00 21.68           C  
ATOM   3446  CG  ASN E 211      -7.980  -9.774  18.335  1.00 29.37           C  
ATOM   3447  ND2 ASN E 211      -8.849 -10.660  17.857  1.00 31.09           N  
ATOM   3448  OD1 ASN E 211      -6.813 -10.063  18.608  1.00 33.56           O  
ATOM   3449  N   PHE E 212      -7.740  -5.263  18.608  1.00 22.60           N  
ATOM   3450  CA  PHE E 212      -8.211  -3.889  18.582  1.00 18.95           C  
ATOM   3451  C   PHE E 212      -8.779  -3.638  17.209  1.00 24.35           C  
ATOM   3452  O   PHE E 212      -8.344  -4.255  16.236  1.00 24.19           O  
ATOM   3453  CB  PHE E 212      -7.088  -2.899  18.866  1.00 20.44           C  
ATOM   3454  CG  PHE E 212      -6.385  -3.178  20.130  1.00 21.95           C  
ATOM   3455  CD1 PHE E 212      -7.068  -3.103  21.336  1.00 27.73           C  
ATOM   3456  CD2 PHE E 212      -5.063  -3.581  20.128  1.00 24.34           C  
ATOM   3457  CE1 PHE E 212      -6.433  -3.386  22.531  1.00 25.96           C  
ATOM   3458  CE2 PHE E 212      -4.421  -3.870  21.316  1.00 27.99           C  
ATOM   3459  CZ  PHE E 212      -5.109  -3.772  22.520  1.00 26.68           C  
ATOM   3460  N   GLU E 213      -9.749  -2.732  17.136  1.00 22.48           N  
ATOM   3461  CA  GLU E 213     -10.450  -2.441  15.896  1.00 23.79           C  
ATOM   3462  C   GLU E 213     -10.245  -0.981  15.525  1.00 24.56           C  
ATOM   3463  O   GLU E 213     -10.272  -0.102  16.388  1.00 26.79           O  
ATOM   3464  CB  GLU E 213     -11.948  -2.722  16.027  1.00 29.38           C  
ATOM   3465  CG  GLU E 213     -12.382  -4.129  15.670  1.00 35.22           C  
ATOM   3466  CD  GLU E 213     -13.878  -4.308  15.853  0.43 41.75           C  
ATOM   3467  OE1 GLU E 213     -14.345  -5.463  15.943  0.89 40.84           O  
ATOM   3468  OE2 GLU E 213     -14.586  -3.278  15.914  0.97 47.37           O1-
ATOM   3469  N   ALA E 214     -10.068  -0.725  14.235  1.00 23.05           N  
ATOM   3470  CA  ALA E 214     -10.002   0.637  13.739  1.00 21.73           C  
ATOM   3471  C   ALA E 214     -10.557   0.658  12.325  1.00 24.87           C  
ATOM   3472  O   ALA E 214     -10.793  -0.389  11.715  1.00 24.50           O  
ATOM   3473  CB  ALA E 214      -8.569   1.175  13.777  1.00 20.81           C  
ATOM   3474  N   THR E 215     -10.757   1.867  11.804  1.00 23.19           N  
ATOM   3475  CA  THR E 215     -11.113   2.082  10.407  1.00 22.71           C  
ATOM   3476  C   THR E 215      -9.949   2.751   9.693  1.00 23.60           C  
ATOM   3477  O   THR E 215      -9.239   3.566  10.295  1.00 24.75           O  
ATOM   3478  CB  THR E 215     -12.377   2.953  10.292  1.00 25.86           C  
ATOM   3479  CG2 THR E 215     -12.832   3.078   8.837  1.00 19.22           C  
ATOM   3480  OG1 THR E 215     -13.427   2.365  11.074  1.00 29.98           O  
ATOM   3481  N  AVAL E 216      -9.751   2.396   8.417  0.33 21.79           N  
ATOM   3482  N  BVAL E 216      -9.745   2.394   8.419  0.67 21.76           N  
ATOM   3483  CA AVAL E 216      -8.694   3.007   7.619  0.33 21.53           C  
ATOM   3484  CA BVAL E 216      -8.681   2.998   7.627  0.67 21.57           C  
ATOM   3485  C  AVAL E 216      -8.758   4.520   7.770  0.33 20.69           C  
ATOM   3486  C  BVAL E 216      -8.749   4.511   7.751  0.67 20.79           C  
ATOM   3487  O  AVAL E 216      -9.834   5.124   7.706  0.33 21.19           O  
ATOM   3488  O  BVAL E 216      -9.822   5.111   7.623  0.67 21.35           O  
ATOM   3489  CB AVAL E 216      -8.804   2.576   6.144  0.33 21.29           C  
ATOM   3490  CB BVAL E 216      -8.786   2.559   6.156  0.67 21.34           C  
ATOM   3491  CG1AVAL E 216      -8.633   1.079   6.007  0.33 21.17           C  
ATOM   3492  CG1BVAL E 216      -7.665   3.184   5.346  0.67 17.97           C  
ATOM   3493  CG2AVAL E 216     -10.136   3.006   5.543  0.33 21.97           C  
ATOM   3494  CG2BVAL E 216      -8.760   1.055   6.034  0.67 21.17           C  
ATOM   3495  N   GLY E 217      -7.607   5.133   8.023  1.00 19.15           N  
ATOM   3496  CA  GLY E 217      -7.547   6.564   8.243  1.00 18.05           C  
ATOM   3497  C   GLY E 217      -7.642   7.005   9.690  1.00 20.07           C  
ATOM   3498  O   GLY E 217      -7.339   8.168   9.978  1.00 22.56           O  
ATOM   3499  N   ASP E 218      -8.049   6.125  10.610  1.00 19.97           N  
ATOM   3500  CA  ASP E 218      -8.111   6.490  12.029  1.00 19.71           C  
ATOM   3501  C   ASP E 218      -6.718   6.822  12.565  1.00 21.72           C  
ATOM   3502  O   ASP E 218      -5.716   6.228  12.153  1.00 19.63           O  
ATOM   3503  CB  ASP E 218      -8.678   5.333  12.848  1.00 21.94           C  
ATOM   3504  CG  ASP E 218     -10.188   5.296  12.859  1.00 23.47           C  
ATOM   3505  OD1 ASP E 218     -10.816   6.154  12.208  0.69 23.11           O  
ATOM   3506  OD2 ASP E 218     -10.739   4.368  13.487  1.00 22.71           O1-
ATOM   3507  N   ARG E 219      -6.660   7.761  13.514  1.00 13.98           N  
ATOM   3508  CA  ARG E 219      -5.424   8.089  14.217  1.00 17.33           C  
ATOM   3509  C   ARG E 219      -5.426   7.292  15.513  1.00 19.98           C  
ATOM   3510  O   ARG E 219      -6.197   7.599  16.431  1.00 20.14           O  
ATOM   3511  CB  ARG E 219      -5.309   9.595  14.481  1.00 18.12           C  
ATOM   3512  CG  ARG E 219      -4.075  10.006  15.271  1.00 18.29           C  
ATOM   3513  CD  ARG E 219      -3.882  11.520  15.287  1.00 21.27           C  
ATOM   3514  NE  ARG E 219      -3.279  12.000  14.048  1.00 19.69           N  
ATOM   3515  CZ  ARG E 219      -1.994  11.875  13.746  1.00 19.41           C  
ATOM   3516  NH1 ARG E 219      -1.136  11.325  14.591  1.00 16.13           N1+
ATOM   3517  NH2 ARG E 219      -1.559  12.312  12.570  1.00 18.90           N  
ATOM   3518  N   VAL E 220      -4.582   6.258  15.583  1.00 17.29           N  
ATOM   3519  CA  VAL E 220      -4.609   5.299  16.677  1.00 16.70           C  
ATOM   3520  C   VAL E 220      -3.322   5.422  17.473  1.00 18.94           C  
ATOM   3521  O   VAL E 220      -2.221   5.390  16.911  1.00 18.82           O  
ATOM   3522  CB  VAL E 220      -4.797   3.857  16.181  1.00 17.60           C  
ATOM   3523  CG1 VAL E 220      -4.914   2.934  17.368  1.00 18.69           C  
ATOM   3524  CG2 VAL E 220      -6.020   3.747  15.281  1.00 19.84           C  
ATOM   3525  N   GLU E 221      -3.470   5.539  18.777  1.00 16.98           N  
ATOM   3526  CA  GLU E 221      -2.362   5.659  19.700  1.00 16.73           C  
ATOM   3527  C   GLU E 221      -2.170   4.315  20.383  1.00 19.20           C  
ATOM   3528  O   GLU E 221      -3.148   3.685  20.799  1.00 21.03           O  
ATOM   3529  CB  GLU E 221      -2.665   6.757  20.715  1.00 14.97           C  
ATOM   3530  CG  GLU E 221      -1.660   6.969  21.793  1.00 13.96           C  
ATOM   3531  CD  GLU E 221      -1.917   8.295  22.470  1.00 18.72           C  
ATOM   3532  OE1 GLU E 221      -2.958   8.428  23.148  1.00 20.94           O  
ATOM   3533  OE2 GLU E 221      -1.096   9.219  22.311  1.00 23.83           O1-
ATOM   3534  N   ILE E 222      -0.927   3.857  20.443  1.00 17.04           N  
ATOM   3535  CA  ILE E 222      -0.556   2.648  21.164  1.00 15.35           C  
ATOM   3536  C   ILE E 222       0.373   3.047  22.301  1.00 19.40           C  
ATOM   3537  O   ILE E 222       1.348   3.774  22.085  1.00 21.15           O  
ATOM   3538  CB  ILE E 222       0.112   1.615  20.237  1.00 18.77           C  
ATOM   3539  CG1 ILE E 222      -0.787   1.315  19.038  1.00 15.58           C  
ATOM   3540  CG2 ILE E 222       0.523   0.349  20.992  1.00 18.04           C  
ATOM   3541  CD1 ILE E 222      -1.920   0.409  19.375  1.00 20.25           C  
ATOM   3542  N   VAL E 223       0.043   2.615  23.513  1.00 21.64           N  
ATOM   3543  CA  VAL E 223       0.927   2.714  24.663  1.00 19.44           C  
ATOM   3544  C   VAL E 223       1.444   1.310  24.929  1.00 20.82           C  
ATOM   3545  O   VAL E 223       0.656   0.361  24.999  1.00 19.04           O  
ATOM   3546  CB  VAL E 223       0.208   3.291  25.894  1.00 21.83           C  
ATOM   3547  CG1 VAL E 223       1.222   3.546  27.023  1.00 20.39           C  
ATOM   3548  CG2 VAL E 223      -0.534   4.555  25.524  1.00 19.12           C  
ATOM   3549  N   MET E 224       2.766   1.176  25.043  1.00 18.14           N  
ATOM   3550  CA  MET E 224       3.433  -0.119  25.048  1.00 18.48           C  
ATOM   3551  C   MET E 224       4.313  -0.137  26.291  1.00 20.86           C  
ATOM   3552  O   MET E 224       5.259   0.653  26.401  1.00 21.30           O  
ATOM   3553  CB  MET E 224       4.223  -0.322  23.740  1.00 14.34           C  
ATOM   3554  CG  MET E 224       4.498  -1.785  23.358  1.00 19.36           C  
ATOM   3555  SD  MET E 224       5.719  -2.623  24.392  1.00 28.41           S  
ATOM   3556  CE  MET E 224       4.941  -4.227  24.623  1.00 21.95           C  
ATOM   3557  N   ILE E 225       3.945  -0.982  27.251  1.00 18.45           N  
ATOM   3558  CA  ILE E 225       4.604  -1.125  28.537  1.00 18.39           C  
ATOM   3559  C   ILE E 225       5.084  -2.567  28.653  1.00 22.28           C  
ATOM   3560  O   ILE E 225       4.439  -3.504  28.166  1.00 20.19           O  
ATOM   3561  CB  ILE E 225       3.654  -0.767  29.709  1.00 20.87           C  
ATOM   3562  CG1 ILE E 225       3.017   0.613  29.495  1.00 17.75           C  
ATOM   3563  CG2 ILE E 225       4.382  -0.837  31.075  1.00 17.86           C  
ATOM   3564  CD1 ILE E 225       1.750   0.826  30.311  1.00 18.25           C  
ATOM   3565  N   THR E 226       6.226  -2.740  29.302  1.00 18.32           N  
ATOM   3566  CA  THR E 226       6.801  -4.055  29.536  1.00 19.52           C  
ATOM   3567  C   THR E 226       7.042  -4.218  31.027  1.00 20.37           C  
ATOM   3568  O   THR E 226       7.385  -3.250  31.710  1.00 19.16           O  
ATOM   3569  CB  THR E 226       8.103  -4.214  28.750  1.00 20.98           C  
ATOM   3570  CG2 THR E 226       8.717  -5.582  28.961  1.00 20.37           C  
ATOM   3571  OG1 THR E 226       7.826  -4.024  27.359  1.00 22.46           O  
ATOM   3572  N   HIS E 227       6.857  -5.439  31.529  1.00 18.63           N  
ATOM   3573  CA  HIS E 227       6.975  -5.701  32.955  1.00 18.04           C  
ATOM   3574  C   HIS E 227       7.507  -7.107  33.176  1.00 19.11           C  
ATOM   3575  O   HIS E 227       7.460  -7.956  32.284  1.00 18.87           O  
ATOM   3576  CB  HIS E 227       5.627  -5.529  33.669  1.00 18.55           C  
ATOM   3577  CG  HIS E 227       5.427  -4.163  34.231  1.00 23.62           C  
ATOM   3578  CD2 HIS E 227       4.426  -3.265  34.072  1.00 23.46           C  
ATOM   3579  ND1 HIS E 227       6.347  -3.567  35.067  1.00 22.69           N  
ATOM   3580  CE1 HIS E 227       5.916  -2.364  35.406  1.00 24.47           C  
ATOM   3581  NE2 HIS E 227       4.756  -2.154  34.812  1.00 24.24           N  
ATOM   3582  N   GLY E 228       8.023  -7.339  34.383  1.00 22.42           N  
ATOM   3583  CA  GLY E 228       8.394  -8.669  34.811  1.00 21.26           C  
ATOM   3584  C   GLY E 228       9.865  -8.995  34.659  1.00 22.19           C  
ATOM   3585  O   GLY E 228      10.731  -8.262  35.141  1.00 23.58           O  
ATOM   3586  N   GLU E 229      10.151 -10.080  33.954  1.00 16.24           N  
ATOM   3587  CA  GLU E 229      11.466 -10.695  33.947  1.00 21.74           C  
ATOM   3588  C   GLU E 229      12.133 -10.698  32.585  1.00 20.85           C  
ATOM   3589  O   GLU E 229      13.355 -10.664  32.517  1.00 23.89           O  
ATOM   3590  CB  GLU E 229      11.362 -12.150  34.444  1.00 21.79           C  
ATOM   3591  CG  GLU E 229      12.676 -12.835  34.755  1.00 26.33           C  
ATOM   3592  CD  GLU E 229      13.437 -12.179  35.898  0.50 22.56           C  
ATOM   3593  OE1 GLU E 229      12.794 -11.645  36.823  0.94 21.55           O  
ATOM   3594  OE2 GLU E 229      14.680 -12.212  35.878  0.87 24.40           O1-
ATOM   3595  N   TYR E 230      11.367 -10.731  31.504  1.00 19.18           N  
ATOM   3596  CA  TYR E 230      11.926 -11.012  30.196  1.00 22.94           C  
ATOM   3597  C   TYR E 230      12.076  -9.749  29.362  1.00 18.28           C  
ATOM   3598  O   TYR E 230      11.263  -8.827  29.434  1.00 15.45           O  
ATOM   3599  CB  TYR E 230      11.051 -11.998  29.430  1.00 22.65           C  
ATOM   3600  CG  TYR E 230      10.858 -13.328  30.100  1.00 27.30           C  
ATOM   3601  CD1 TYR E 230      11.940 -14.056  30.570  1.00 29.96           C  
ATOM   3602  CD2 TYR E 230       9.594 -13.890  30.198  1.00 31.56           C  
ATOM   3603  CE1 TYR E 230      11.760 -15.299  31.161  1.00 38.28           C  
ATOM   3604  CE2 TYR E 230       9.403 -15.129  30.771  1.00 34.30           C  
ATOM   3605  CZ  TYR E 230      10.481 -15.831  31.256  1.00 44.89           C  
ATOM   3606  OH  TYR E 230      10.270 -17.065  31.839  1.00 56.16           O  
ATOM   3607  N   TYR E 231      13.133  -9.722  28.564  1.00 16.37           N  
ATOM   3608  CA  TYR E 231      13.168  -8.786  27.455  1.00 20.18           C  
ATOM   3609  C   TYR E 231      12.161  -9.244  26.391  1.00 16.73           C  
ATOM   3610  O   TYR E 231      11.774 -10.414  26.334  1.00 19.84           O  
ATOM   3611  CB  TYR E 231      14.601  -8.679  26.897  1.00 20.48           C  
ATOM   3612  CG  TYR E 231      14.899  -9.647  25.775  1.00 20.45           C  
ATOM   3613  CD1 TYR E 231      15.314 -10.955  26.034  1.00 19.68           C  
ATOM   3614  CD2 TYR E 231      14.746  -9.254  24.453  1.00 23.39           C  
ATOM   3615  CE1 TYR E 231      15.558 -11.846  24.997  1.00 15.86           C  
ATOM   3616  CE2 TYR E 231      14.970 -10.118  23.423  1.00 21.40           C  
ATOM   3617  CZ  TYR E 231      15.375 -11.413  23.686  1.00 23.55           C  
ATOM   3618  OH  TYR E 231      15.601 -12.239  22.603  1.00 21.65           O  
ATOM   3619  N   HIS E 232      11.717  -8.304  25.557  1.00 18.91           N  
ATOM   3620  CA  HIS E 232      10.869  -8.612  24.405  1.00 19.88           C  
ATOM   3621  C   HIS E 232      11.255  -7.722  23.225  1.00 16.65           C  
ATOM   3622  O   HIS E 232      11.996  -6.752  23.361  1.00 18.70           O  
ATOM   3623  CB  HIS E 232       9.371  -8.409  24.710  1.00 19.52           C  
ATOM   3624  CG  HIS E 232       8.881  -9.168  25.903  1.00 19.69           C  
ATOM   3625  CD2 HIS E 232       8.845  -8.839  27.217  1.00 22.47           C  
ATOM   3626  ND1 HIS E 232       8.326 -10.428  25.810  1.00 22.72           N  
ATOM   3627  CE1 HIS E 232       7.990 -10.851  27.015  1.00 20.20           C  
ATOM   3628  NE2 HIS E 232       8.296  -9.906  27.888  1.00 23.58           N  
ATOM   3629  N   THR E 233      10.729  -8.052  22.052  1.00 16.97           N  
ATOM   3630  CA  THR E 233      10.692  -7.124  20.931  1.00 18.66           C  
ATOM   3631  C   THR E 233       9.239  -6.986  20.510  1.00 18.22           C  
ATOM   3632  O   THR E 233       8.558  -7.996  20.283  1.00 19.52           O  
ATOM   3633  CB  THR E 233      11.562  -7.584  19.747  1.00 17.62           C  
ATOM   3634  CG2 THR E 233      13.033  -7.504  20.102  1.00 15.14           C  
ATOM   3635  OG1 THR E 233      11.245  -8.932  19.393  1.00 15.76           O  
ATOM   3636  N   PHE E 234       8.755  -5.745  20.453  1.00 18.10           N  
ATOM   3637  CA  PHE E 234       7.415  -5.454  19.957  1.00 16.93           C  
ATOM   3638  C   PHE E 234       7.460  -5.211  18.452  1.00 16.38           C  
ATOM   3639  O   PHE E 234       8.290  -4.437  17.963  1.00 13.72           O  
ATOM   3640  CB  PHE E 234       6.822  -4.230  20.660  1.00 15.15           C  
ATOM   3641  CG  PHE E 234       5.469  -3.847  20.136  1.00 19.56           C  
ATOM   3642  CD1 PHE E 234       4.339  -4.537  20.539  1.00 19.95           C  
ATOM   3643  CD2 PHE E 234       5.329  -2.815  19.223  1.00 17.58           C  
ATOM   3644  CE1 PHE E 234       3.081  -4.188  20.052  1.00 19.42           C  
ATOM   3645  CE2 PHE E 234       4.083  -2.457  18.738  1.00 13.80           C  
ATOM   3646  CZ  PHE E 234       2.954  -3.144  19.152  1.00 16.60           C  
ATOM   3647  N   HIS E 235       6.545  -5.840  17.726  1.00 18.97           N  
ATOM   3648  CA  HIS E 235       6.545  -5.767  16.269  1.00 16.73           C  
ATOM   3649  C   HIS E 235       5.111  -5.672  15.765  1.00 18.36           C  
ATOM   3650  O   HIS E 235       4.231  -6.360  16.286  1.00 18.93           O  
ATOM   3651  CB  HIS E 235       7.239  -7.001  15.700  1.00 14.98           C  
ATOM   3652  CG  HIS E 235       6.962  -7.247  14.249  1.00 26.54           C  
ATOM   3653  CD2 HIS E 235       6.572  -8.372  13.600  1.00 26.08           C  
ATOM   3654  ND1 HIS E 235       7.093  -6.269  13.283  1.00 26.34           N  
ATOM   3655  CE1 HIS E 235       6.785  -6.780  12.103  1.00 28.92           C  
ATOM   3656  NE2 HIS E 235       6.473  -8.057  12.267  1.00 28.26           N  
ATOM   3657  N   MET E 236       4.876  -4.812  14.766  1.00 22.62           N  
ATOM   3658  CA  MET E 236       3.601  -4.715  14.052  1.00 19.66           C  
ATOM   3659  C   MET E 236       3.763  -4.960  12.565  1.00 20.35           C  
ATOM   3660  O   MET E 236       4.727  -4.497  11.953  1.00 26.18           O  
ATOM   3661  CB  MET E 236       2.944  -3.349  14.183  1.00 18.18           C  
ATOM   3662  CG  MET E 236       2.427  -2.993  15.535  1.00 25.07           C  
ATOM   3663  SD  MET E 236       1.445  -1.500  15.348  1.00 38.47           S  
ATOM   3664  CE  MET E 236      -0.079  -2.179  14.729  1.00 20.47           C  
ATOM   3665  N   HIS E 237       2.773  -5.623  11.978  1.00 19.21           N  
ATOM   3666  CA  HIS E 237       2.693  -5.762  10.533  1.00 17.36           C  
ATOM   3667  C   HIS E 237       2.006  -4.548   9.915  1.00 17.54           C  
ATOM   3668  O   HIS E 237       1.077  -3.982  10.488  1.00 15.81           O  
ATOM   3669  CB  HIS E 237       1.898  -7.012  10.162  1.00 16.81           C  
ATOM   3670  CG  HIS E 237       2.609  -8.293  10.434  1.00 19.04           C  
ATOM   3671  CD2 HIS E 237       3.506  -8.637  11.389  1.00 18.84           C  
ATOM   3672  ND1 HIS E 237       2.415  -9.419   9.665  1.00 22.86           N  
ATOM   3673  CE1 HIS E 237       3.169 -10.400  10.128  1.00 21.06           C  
ATOM   3674  NE2 HIS E 237       3.835  -9.953  11.176  1.00 23.15           N  
ATOM   3675  N   GLY E 238       2.466  -4.160   8.728  1.00 13.32           N  
ATOM   3676  CA  GLY E 238       1.801  -3.132   7.959  1.00 17.37           C  
ATOM   3677  C   GLY E 238       1.958  -1.704   8.450  1.00 18.96           C  
ATOM   3678  O   GLY E 238       1.443  -0.787   7.790  1.00 15.98           O  
ATOM   3679  N   HIS E 239       2.651  -1.470   9.568  1.00 17.11           N  
ATOM   3680  CA  HIS E 239       2.754  -0.135  10.152  1.00 16.80           C  
ATOM   3681  C   HIS E 239       4.135   0.058  10.758  1.00 16.90           C  
ATOM   3682  O   HIS E 239       4.863  -0.899  11.019  1.00 17.81           O  
ATOM   3683  CB  HIS E 239       1.665   0.107  11.213  1.00 14.28           C  
ATOM   3684  CG  HIS E 239       0.288  -0.142  10.697  1.00 16.82           C  
ATOM   3685  CD2 HIS E 239      -0.639   0.699  10.176  1.00 17.23           C  
ATOM   3686  ND1 HIS E 239      -0.240  -1.410  10.592  1.00 19.70           N  
ATOM   3687  CE1 HIS E 239      -1.442  -1.338  10.043  1.00 20.23           C  
ATOM   3688  NE2 HIS E 239      -1.713  -0.070   9.794  1.00 15.05           N  
ATOM   3689  N   ARG E 240       4.483   1.319  10.978  1.00 15.26           N  
ATOM   3690  CA  ARG E 240       5.793   1.692  11.470  1.00 14.79           C  
ATOM   3691  C   ARG E 240       5.653   3.025  12.179  1.00 15.84           C  
ATOM   3692  O   ARG E 240       4.665   3.730  11.998  1.00 14.65           O  
ATOM   3693  CB  ARG E 240       6.810   1.761  10.334  1.00 16.02           C  
ATOM   3694  CG  ARG E 240       6.610   2.921   9.379  1.00 17.69           C  
ATOM   3695  CD  ARG E 240       6.963   2.498   7.959  1.00 13.07           C  
ATOM   3696  NE  ARG E 240       5.995   1.520   7.476  1.00 15.93           N  
ATOM   3697  CZ  ARG E 240       4.779   1.844   7.053  1.00 18.91           C  
ATOM   3698  NH1 ARG E 240       4.381   3.108   6.994  1.00 17.68           N1+
ATOM   3699  NH2 ARG E 240       3.931   0.879   6.702  1.00 17.06           N  
ATOM   3700  N   TRP E 241       6.638   3.346  13.018  1.00 17.83           N  
ATOM   3701  CA  TRP E 241       6.633   4.584  13.789  1.00 14.83           C  
ATOM   3702  C   TRP E 241       8.069   5.050  13.997  1.00 16.02           C  
ATOM   3703  O   TRP E 241       9.035   4.309  13.770  1.00 17.77           O  
ATOM   3704  CB  TRP E 241       5.918   4.394  15.140  1.00 16.29           C  
ATOM   3705  CG  TRP E 241       6.650   3.445  16.099  1.00 14.54           C  
ATOM   3706  CD1 TRP E 241       7.525   3.796  17.086  1.00 14.66           C  
ATOM   3707  CD2 TRP E 241       6.559   2.012  16.141  1.00 16.12           C  
ATOM   3708  CE2 TRP E 241       7.408   1.567  17.179  1.00 14.18           C  
ATOM   3709  CE3 TRP E 241       5.840   1.062  15.408  1.00 14.66           C  
ATOM   3710  NE1 TRP E 241       7.982   2.671  17.745  1.00 12.78           N  
ATOM   3711  CZ2 TRP E 241       7.563   0.220  17.491  1.00 12.71           C  
ATOM   3712  CZ3 TRP E 241       6.004  -0.265  15.712  1.00 16.24           C  
ATOM   3713  CH2 TRP E 241       6.855  -0.677  16.752  1.00 16.65           C  
ATOM   3714  N   ALA E 242       8.205   6.281  14.465  1.00 15.94           N  
ATOM   3715  CA  ALA E 242       9.515   6.859  14.732  1.00 15.07           C  
ATOM   3716  C   ALA E 242       9.913   6.640  16.187  1.00 17.60           C  
ATOM   3717  O   ALA E 242       9.083   6.734  17.093  1.00 18.21           O  
ATOM   3718  CB  ALA E 242       9.512   8.356  14.416  1.00 16.74           C  
ATOM   3719  N   ASP E 243      11.196   6.364  16.404  1.00 15.86           N  
ATOM   3720  CA  ASP E 243      11.722   6.062  17.734  1.00 13.47           C  
ATOM   3721  C   ASP E 243      12.093   7.345  18.475  1.00 18.11           C  
ATOM   3722  O   ASP E 243      13.260   7.603  18.777  1.00 21.46           O  
ATOM   3723  CB  ASP E 243      12.932   5.146  17.610  1.00 17.13           C  
ATOM   3724  CG  ASP E 243      13.255   4.417  18.896  1.00 17.67           C  
ATOM   3725  OD1 ASP E 243      12.422   4.413  19.834  1.00 14.91           O  
ATOM   3726  OD2 ASP E 243      14.363   3.845  18.959  1.00 18.70           O1-
ATOM   3727  N   ASN E 244      11.074   8.149  18.792  1.00 18.34           N  
ATOM   3728  CA  ASN E 244      11.275   9.387  19.546  1.00 16.23           C  
ATOM   3729  C   ASN E 244      10.113   9.560  20.531  1.00 16.68           C  
ATOM   3730  O   ASN E 244       9.342   8.629  20.767  1.00 19.26           O  
ATOM   3731  CB  ASN E 244      11.444  10.575  18.586  1.00 18.30           C  
ATOM   3732  CG  ASN E 244      10.175  10.878  17.800  1.00 17.47           C  
ATOM   3733  ND2 ASN E 244      10.286  11.727  16.784  1.00 15.91           N  
ATOM   3734  OD1 ASN E 244       9.126  10.326  18.082  1.00 18.85           O  
ATOM   3735  N   ARG E 245       9.971  10.765  21.103  1.00 17.85           N  
ATOM   3736  CA  ARG E 245       9.007  10.971  22.195  1.00 21.30           C  
ATOM   3737  C   ARG E 245       7.586  10.606  21.780  1.00 18.99           C  
ATOM   3738  O   ARG E 245       6.905   9.841  22.469  1.00 18.24           O  
ATOM   3739  CB  ARG E 245       9.031  12.416  22.698  1.00 19.75           C  
ATOM   3740  CG  ARG E 245       7.929  12.674  23.759  1.00 20.81           C  
ATOM   3741  CD  ARG E 245       7.839  14.116  24.278  1.00 22.64           C  
ATOM   3742  NE  ARG E 245       7.323  15.090  23.313  1.00 27.73           N  
ATOM   3743  CZ  ARG E 245       6.039  15.385  23.125  1.00 24.30           C  
ATOM   3744  NH1 ARG E 245       5.072  14.705  23.724  1.00 21.19           N1+
ATOM   3745  NH2 ARG E 245       5.713  16.389  22.312  1.00 17.97           N  
ATOM   3746  N   THR E 246       7.118  11.160  20.664  1.00 16.56           N  
ATOM   3747  CA  THR E 246       5.742  11.011  20.217  1.00 19.27           C  
ATOM   3748  C   THR E 246       5.533   9.838  19.273  1.00 18.82           C  
ATOM   3749  O   THR E 246       4.380   9.470  19.017  1.00 19.16           O  
ATOM   3750  CB  THR E 246       5.279  12.290  19.506  1.00 18.17           C  
ATOM   3751  CG2 THR E 246       5.388  13.477  20.433  1.00 18.00           C  
ATOM   3752  OG1 THR E 246       6.112  12.514  18.365  1.00 17.09           O  
ATOM   3753  N   GLY E 247       6.599   9.252  18.737  1.00 16.14           N  
ATOM   3754  CA  GLY E 247       6.418   8.240  17.723  1.00 15.18           C  
ATOM   3755  C   GLY E 247       6.211   8.774  16.329  1.00 16.58           C  
ATOM   3756  O   GLY E 247       5.988   7.984  15.405  1.00 20.28           O  
ATOM   3757  N   MET E 248       6.283  10.084  16.125  1.00 19.56           N  
ATOM   3758  CA  MET E 248       6.286  10.584  14.762  1.00 19.43           C  
ATOM   3759  C   MET E 248       7.349  11.661  14.642  1.00 18.85           C  
ATOM   3760  O   MET E 248       7.688  12.330  15.618  1.00 19.79           O  
ATOM   3761  CB  MET E 248       4.885  11.046  14.320  1.00 22.12           C  
ATOM   3762  CG  MET E 248       3.955  11.418  15.421  1.00 31.76           C  
ATOM   3763  SD  MET E 248       2.282  11.868  14.867  1.00 40.48           S  
ATOM   3764  CE  MET E 248       1.667  12.278  16.486  1.00 21.25           C  
ATOM   3765  N   LEU E 249       7.951  11.737  13.460  1.00 16.51           N  
ATOM   3766  CA  LEU E 249       9.022  12.691  13.240  1.00 19.85           C  
ATOM   3767  C   LEU E 249       8.505  14.103  13.434  1.00 17.69           C  
ATOM   3768  O   LEU E 249       7.364  14.409  13.100  1.00 20.66           O  
ATOM   3769  CB  LEU E 249       9.578  12.536  11.833  1.00 18.11           C  
ATOM   3770  CG  LEU E 249      10.074  11.126  11.567  1.00 18.56           C  
ATOM   3771  CD1 LEU E 249      10.564  11.015  10.124  1.00 20.20           C  
ATOM   3772  CD2 LEU E 249      11.179  10.832  12.559  1.00 15.35           C  
ATOM   3773  N   THR E 250       9.347  14.970  13.979  1.00 20.03           N  
ATOM   3774  CA  THR E 250       8.941  16.368  14.072  1.00 20.30           C  
ATOM   3775  C   THR E 250       8.877  17.014  12.702  1.00 20.26           C  
ATOM   3776  O   THR E 250       8.127  17.967  12.505  1.00 23.41           O  
ATOM   3777  CB  THR E 250       9.902  17.136  14.961  1.00 21.30           C  
ATOM   3778  CG2 THR E 250       9.851  16.587  16.379  1.00 15.83           C  
ATOM   3779  OG1 THR E 250      11.229  17.008  14.424  1.00 25.17           O  
ATOM   3780  N   GLY E 251       9.644  16.503  11.752  1.00 19.78           N  
ATOM   3781  CA  GLY E 251       9.705  17.043  10.423  1.00 16.53           C  
ATOM   3782  C   GLY E 251      10.929  16.501   9.726  1.00 21.46           C  
ATOM   3783  O   GLY E 251      11.510  15.504  10.158  1.00 24.56           O  
ATOM   3784  N   PRO E 252      11.368  17.155   8.648  1.00 20.86           N  
ATOM   3785  CA  PRO E 252      12.459  16.583   7.831  1.00 19.43           C  
ATOM   3786  C   PRO E 252      13.827  16.646   8.486  1.00 21.05           C  
ATOM   3787  O   PRO E 252      14.758  16.004   7.982  1.00 21.44           O  
ATOM   3788  CB  PRO E 252      12.430  17.429   6.549  1.00 23.66           C  
ATOM   3789  CG  PRO E 252      11.737  18.706   6.936  1.00 19.11           C  
ATOM   3790  CD  PRO E 252      10.848  18.426   8.113  1.00 17.70           C  
ATOM   3791  N   ASP E 253      14.001  17.424   9.554  1.00 17.95           N  
ATOM   3792  CA  ASP E 253      15.275  17.476  10.254  1.00 21.88           C  
ATOM   3793  C   ASP E 253      15.373  16.425  11.351  1.00 22.92           C  
ATOM   3794  O   ASP E 253      16.391  16.374  12.042  1.00 24.03           O  
ATOM   3795  CB  ASP E 253      15.499  18.867  10.879  1.00 23.75           C  
ATOM   3796  CG  ASP E 253      15.456  19.986   9.855  0.53 27.67           C  
ATOM   3797  OD1 ASP E 253      16.046  19.823   8.772  1.00 25.63           O  
ATOM   3798  OD2 ASP E 253      14.829  21.027  10.133  0.80 37.96           O1-
ATOM   3799  N   ASP E 254      14.320  15.623  11.565  1.00 21.01           N  
ATOM   3800  CA  ASP E 254      14.317  14.646  12.643  1.00 16.79           C  
ATOM   3801  C   ASP E 254      15.061  13.397  12.191  1.00 16.20           C  
ATOM   3802  O   ASP E 254      14.580  12.667  11.309  1.00 15.40           O  
ATOM   3803  CB  ASP E 254      12.886  14.325  13.066  1.00 18.92           C  
ATOM   3804  CG  ASP E 254      12.809  13.448  14.312  1.00 21.75           C  
ATOM   3805  OD1 ASP E 254      13.809  12.766  14.662  1.00 21.13           O  
ATOM   3806  OD2 ASP E 254      11.730  13.445  14.940  1.00 17.36           O1-
ATOM   3807  N   PRO E 255      16.231  13.122  12.775  1.00 17.36           N  
ATOM   3808  CA  PRO E 255      17.037  11.965  12.368  1.00 17.47           C  
ATOM   3809  C   PRO E 255      16.632  10.648  13.013  1.00 18.26           C  
ATOM   3810  O   PRO E 255      17.343   9.653  12.836  1.00 16.28           O  
ATOM   3811  CB  PRO E 255      18.442  12.382  12.842  1.00 15.37           C  
ATOM   3812  CG  PRO E 255      18.167  13.073  14.116  1.00 18.37           C  
ATOM   3813  CD  PRO E 255      16.886  13.875  13.861  1.00 17.99           C  
ATOM   3814  N   SER E 256      15.530  10.632  13.769  1.00 18.15           N  
ATOM   3815  CA  SER E 256      15.131   9.446  14.520  1.00 16.37           C  
ATOM   3816  C   SER E 256      14.944   8.255  13.600  1.00 13.62           C  
ATOM   3817  O   SER E 256      14.429   8.391  12.493  1.00 15.27           O  
ATOM   3818  CB  SER E 256      13.827   9.716  15.270  1.00 15.34           C  
ATOM   3819  OG  SER E 256      14.059  10.622  16.319  1.00 17.16           O  
ATOM   3820  N   GLN E 257      15.340   7.075  14.065  1.00 13.81           N  
ATOM   3821  CA  GLN E 257      15.121   5.876  13.263  1.00 16.11           C  
ATOM   3822  C   GLN E 257      13.625   5.563  13.174  1.00 16.69           C  
ATOM   3823  O   GLN E 257      12.887   5.658  14.163  1.00 14.67           O  
ATOM   3824  CB  GLN E 257      15.893   4.678  13.836  1.00 14.92           C  
ATOM   3825  CG  GLN E 257      16.038   3.533  12.825  1.00 16.83           C  
ATOM   3826  CD  GLN E 257      16.787   2.296  13.349  1.00 19.85           C  
ATOM   3827  NE2 GLN E 257      16.645   1.179  12.636  1.00 17.47           N  
ATOM   3828  OE1 GLN E 257      17.470   2.342  14.379  1.00 27.60           O  
ATOM   3829  N   VAL E 258      13.166   5.248  11.965  1.00 13.38           N  
ATOM   3830  CA  VAL E 258      11.805   4.768  11.755  1.00 13.35           C  
ATOM   3831  C   VAL E 258      11.850   3.247  11.787  1.00 15.95           C  
ATOM   3832  O   VAL E 258      12.674   2.621  11.106  1.00 13.29           O  
ATOM   3833  CB  VAL E 258      11.227   5.279  10.425  1.00 16.47           C  
ATOM   3834  CG1 VAL E 258       9.892   4.612  10.152  1.00 16.71           C  
ATOM   3835  CG2 VAL E 258      11.083   6.800  10.440  1.00 11.77           C  
ATOM   3836  N   ILE E 259      10.978   2.652  12.594  1.00 14.06           N  
ATOM   3837  CA  ILE E 259      11.101   1.256  12.979  1.00 15.51           C  
ATOM   3838  C   ILE E 259       9.725   0.604  12.992  1.00 16.12           C  
ATOM   3839  O   ILE E 259       8.694   1.273  13.092  1.00 15.63           O  
ATOM   3840  CB  ILE E 259      11.759   1.131  14.365  1.00 14.76           C  
ATOM   3841  CG1 ILE E 259      10.960   1.938  15.400  1.00 14.74           C  
ATOM   3842  CG2 ILE E 259      13.198   1.628  14.305  1.00 15.14           C  
ATOM   3843  CD1 ILE E 259      11.295   1.633  16.863  1.00 12.58           C  
ATOM   3844  N   ASP E 260       9.723  -0.731  12.916  1.00 14.88           N  
ATOM   3845  CA  ASP E 260       8.512  -1.496  13.183  1.00 16.34           C  
ATOM   3846  C   ASP E 260       8.792  -2.617  14.173  1.00 15.88           C  
ATOM   3847  O   ASP E 260       7.982  -3.535  14.310  1.00 17.23           O  
ATOM   3848  CB  ASP E 260       7.875  -2.019  11.880  1.00 14.62           C  
ATOM   3849  CG  ASP E 260       8.644  -3.163  11.246  1.00 13.15           C  
ATOM   3850  OD1 ASP E 260       9.647  -3.628  11.802  1.00 16.51           O  
ATOM   3851  OD2 ASP E 260       8.227  -3.624  10.171  1.00 13.85           O1-
ATOM   3852  N   ASN E 261       9.926  -2.541  14.862  1.00 15.08           N  
ATOM   3853  CA  ASN E 261      10.383  -3.548  15.808  1.00 17.24           C  
ATOM   3854  C   ASN E 261      11.184  -2.822  16.879  1.00 16.94           C  
ATOM   3855  O   ASN E 261      12.033  -1.992  16.548  1.00 14.26           O  
ATOM   3856  CB  ASN E 261      11.258  -4.597  15.112  1.00 18.15           C  
ATOM   3857  CG  ASN E 261      11.260  -5.932  15.840  1.00 18.39           C  
ATOM   3858  ND2 ASN E 261      12.295  -6.186  16.625  1.00 15.79           N  
ATOM   3859  OD1 ASN E 261      10.334  -6.722  15.692  1.00 22.05           O  
ATOM   3860  N   LYS E 262      10.911  -3.102  18.148  1.00 12.84           N  
ATOM   3861  CA  LYS E 262      11.625  -2.398  19.207  1.00 16.74           C  
ATOM   3862  C   LYS E 262      11.874  -3.335  20.377  1.00 17.79           C  
ATOM   3863  O   LYS E 262      10.931  -3.923  20.919  1.00 16.47           O  
ATOM   3864  CB  LYS E 262      10.844  -1.157  19.669  1.00 14.45           C  
ATOM   3865  CG  LYS E 262      11.620  -0.217  20.601  1.00 14.49           C  
ATOM   3866  CD  LYS E 262      10.831   1.053  20.917  1.00 17.07           C  
ATOM   3867  CE  LYS E 262      11.418   1.819  22.116  1.00 16.59           C  
ATOM   3868  NZ  LYS E 262      12.724   2.451  21.766  1.00 24.33           N1+
ATOM   3869  N   ILE E 263      13.141  -3.465  20.775  1.00 14.95           N  
ATOM   3870  CA  ILE E 263      13.456  -4.232  21.969  1.00 18.39           C  
ATOM   3871  C   ILE E 263      12.995  -3.440  23.184  1.00 15.28           C  
ATOM   3872  O   ILE E 263      13.095  -2.211  23.215  1.00 18.14           O  
ATOM   3873  CB  ILE E 263      14.960  -4.567  22.025  1.00 17.96           C  
ATOM   3874  CG1 ILE E 263      15.236  -5.637  23.086  1.00 18.59           C  
ATOM   3875  CG2 ILE E 263      15.798  -3.316  22.314  1.00 17.48           C  
ATOM   3876  CD1 ILE E 263      16.558  -6.376  22.875  1.00 19.45           C  
ATOM   3877  N   CYS E 264      12.420  -4.131  24.165  1.00 17.64           N  
ATOM   3878  CA  CYS E 264      11.975  -3.472  25.384  1.00 18.56           C  
ATOM   3879  C   CYS E 264      12.199  -4.404  26.566  1.00 20.13           C  
ATOM   3880  O   CYS E 264      12.167  -5.630  26.424  1.00 16.63           O  
ATOM   3881  CB  CYS E 264      10.498  -3.063  25.310  1.00 21.15           C  
ATOM   3882  SG  CYS E 264       9.393  -4.292  24.523  1.00 28.54           S  
ATOM   3883  N   GLY E 265      12.430  -3.809  27.735  1.00 19.84           N  
ATOM   3884  CA  GLY E 265      12.667  -4.566  28.943  1.00 18.86           C  
ATOM   3885  C   GLY E 265      11.743  -4.148  30.066  1.00 18.12           C  
ATOM   3886  O   GLY E 265      10.980  -3.187  29.938  1.00 15.39           O  
ATOM   3887  N   PRO E 266      11.800  -4.858  31.194  1.00 20.28           N  
ATOM   3888  CA  PRO E 266      10.861  -4.587  32.296  1.00 15.12           C  
ATOM   3889  C   PRO E 266      10.874  -3.129  32.735  1.00 17.15           C  
ATOM   3890  O   PRO E 266      11.928  -2.543  32.994  1.00 15.63           O  
ATOM   3891  CB  PRO E 266      11.350  -5.520  33.410  1.00 17.56           C  
ATOM   3892  CG  PRO E 266      12.051  -6.638  32.691  1.00 18.23           C  
ATOM   3893  CD  PRO E 266      12.678  -6.012  31.473  1.00 18.54           C  
ATOM   3894  N   ALA E 267       9.676  -2.548  32.811  1.00 20.28           N  
ATOM   3895  CA  ALA E 267       9.357  -1.164  33.192  1.00 20.44           C  
ATOM   3896  C   ALA E 267       9.662  -0.142  32.100  1.00 20.60           C  
ATOM   3897  O   ALA E 267       9.508   1.051  32.357  1.00 19.50           O  
ATOM   3898  CB  ALA E 267      10.047  -0.718  34.478  1.00 16.55           C  
ATOM   3899  N   ASP E 268      10.067  -0.561  30.901  1.00 16.30           N  
ATOM   3900  CA  ASP E 268      10.110   0.353  29.765  1.00 19.34           C  
ATOM   3901  C   ASP E 268       8.699   0.773  29.371  1.00 20.50           C  
ATOM   3902  O   ASP E 268       7.744   0.003  29.493  1.00 18.48           O  
ATOM   3903  CB  ASP E 268      10.776  -0.299  28.548  1.00 20.17           C  
ATOM   3904  CG  ASP E 268      12.284  -0.275  28.615  1.00 21.51           C  
ATOM   3905  OD1 ASP E 268      12.828   0.523  29.411  1.00 19.84           O  
ATOM   3906  OD2 ASP E 268      12.924  -1.062  27.871  1.00 19.06           O1-
ATOM   3907  N   SER E 269       8.573   2.006  28.875  1.00 16.12           N  
ATOM   3908  CA  SER E 269       7.342   2.420  28.216  1.00 18.97           C  
ATOM   3909  C   SER E 269       7.677   3.315  27.032  1.00 20.52           C  
ATOM   3910  O   SER E 269       8.612   4.116  27.079  1.00 15.32           O  
ATOM   3911  CB  SER E 269       6.378   3.162  29.155  1.00 18.32           C  
ATOM   3912  OG  SER E 269       7.032   4.163  29.904  1.00 16.80           O  
ATOM   3913  N   PHE E 270       6.912   3.165  25.964  1.00 19.03           N  
ATOM   3914  CA  PHE E 270       6.962   4.108  24.869  1.00 18.48           C  
ATOM   3915  C   PHE E 270       5.573   4.136  24.251  1.00 18.67           C  
ATOM   3916  O   PHE E 270       4.677   3.391  24.651  1.00 20.25           O  
ATOM   3917  CB  PHE E 270       8.068   3.733  23.866  1.00 18.02           C  
ATOM   3918  CG  PHE E 270       7.822   2.435  23.161  1.00 19.55           C  
ATOM   3919  CD1 PHE E 270       8.250   1.238  23.711  1.00 20.18           C  
ATOM   3920  CD2 PHE E 270       7.148   2.407  21.947  1.00 17.39           C  
ATOM   3921  CE1 PHE E 270       8.020   0.019  23.049  1.00 19.37           C  
ATOM   3922  CE2 PHE E 270       6.900   1.198  21.294  1.00 17.76           C  
ATOM   3923  CZ  PHE E 270       7.338   0.001  21.841  1.00 16.56           C  
ATOM   3924  N   GLY E 271       5.389   5.006  23.281  1.00 17.39           N  
ATOM   3925  CA  GLY E 271       4.081   5.129  22.676  1.00 16.25           C  
ATOM   3926  C   GLY E 271       4.271   5.758  21.323  1.00 16.28           C  
ATOM   3927  O   GLY E 271       5.317   6.350  21.041  1.00 18.40           O  
ATOM   3928  N   PHE E 272       3.269   5.580  20.469  1.00 12.93           N  
ATOM   3929  CA  PHE E 272       3.298   6.172  19.142  1.00 12.97           C  
ATOM   3930  C   PHE E 272       1.873   6.334  18.630  1.00 15.98           C  
ATOM   3931  O   PHE E 272       0.924   5.758  19.168  1.00 16.68           O  
ATOM   3932  CB  PHE E 272       4.137   5.337  18.171  1.00 13.14           C  
ATOM   3933  CG  PHE E 272       3.737   3.882  18.089  1.00 14.38           C  
ATOM   3934  CD1 PHE E 272       4.311   2.939  18.936  1.00 13.87           C  
ATOM   3935  CD2 PHE E 272       2.803   3.458  17.149  1.00 14.99           C  
ATOM   3936  CE1 PHE E 272       3.949   1.593  18.855  1.00 16.50           C  
ATOM   3937  CE2 PHE E 272       2.432   2.118  17.062  1.00 14.59           C  
ATOM   3938  CZ  PHE E 272       2.999   1.186  17.912  1.00 15.36           C  
ATOM   3939  N   GLN E 273       1.736   7.118  17.567  1.00 15.06           N  
ATOM   3940  CA  GLN E 273       0.484   7.202  16.835  1.00 19.83           C  
ATOM   3941  C   GLN E 273       0.709   6.764  15.396  1.00 19.78           C  
ATOM   3942  O   GLN E 273       1.739   7.084  14.788  1.00 20.51           O  
ATOM   3943  CB  GLN E 273      -0.106   8.618  16.893  1.00 14.90           C  
ATOM   3944  CG  GLN E 273      -0.602   8.993  18.289  1.00 19.75           C  
ATOM   3945  CD  GLN E 273      -1.134  10.413  18.358  1.00 21.09           C  
ATOM   3946  NE2 GLN E 273      -1.251  10.962  19.573  1.00 18.57           N  
ATOM   3947  OE1 GLN E 273      -1.437  11.008  17.332  1.00 27.10           O  
ATOM   3948  N   ILE E 274      -0.247   6.004  14.864  1.00 17.86           N  
ATOM   3949  CA  ILE E 274      -0.238   5.625  13.463  1.00 18.34           C  
ATOM   3950  C   ILE E 274      -1.569   6.012  12.836  1.00 18.43           C  
ATOM   3951  O   ILE E 274      -2.597   6.135  13.507  1.00 19.76           O  
ATOM   3952  CB  ILE E 274       0.031   4.117  13.273  1.00 21.04           C  
ATOM   3953  CG1 ILE E 274      -0.983   3.300  14.075  1.00 21.28           C  
ATOM   3954  CG2 ILE E 274       1.466   3.780  13.672  1.00 18.47           C  
ATOM   3955  CD1 ILE E 274      -0.971   1.834  13.736  1.00 22.02           C  
ATOM   3956  N   ILE E 275      -1.541   6.206  11.527  1.00 20.26           N  
ATOM   3957  CA  ILE E 275      -2.757   6.268  10.733  1.00 18.82           C  
ATOM   3958  C   ILE E 275      -3.069   4.838  10.297  1.00 18.75           C  
ATOM   3959  O   ILE E 275      -2.312   4.235   9.531  1.00 17.13           O  
ATOM   3960  CB  ILE E 275      -2.595   7.203   9.530  1.00 15.95           C  
ATOM   3961  CG1 ILE E 275      -2.204   8.631   9.983  1.00 20.13           C  
ATOM   3962  CG2 ILE E 275      -3.834   7.159   8.671  1.00 13.30           C  
ATOM   3963  CD1 ILE E 275      -3.215   9.302  10.918  1.00 15.94           C  
ATOM   3964  N   ALA E 276      -4.179   4.295  10.788  1.00 15.85           N  
ATOM   3965  CA  ALA E 276      -4.492   2.893  10.547  1.00 16.46           C  
ATOM   3966  C   ALA E 276      -4.666   2.624   9.059  1.00 16.86           C  
ATOM   3967  O   ALA E 276      -5.440   3.298   8.378  1.00 18.31           O  
ATOM   3968  CB  ALA E 276      -5.758   2.492  11.307  1.00 19.22           C  
ATOM   3969  N   GLY E 277      -3.940   1.625   8.557  1.00 23.76           N  
ATOM   3970  CA  GLY E 277      -4.020   1.235   7.164  1.00 15.12           C  
ATOM   3971  C   GLY E 277      -3.345   2.168   6.191  1.00 18.10           C  
ATOM   3972  O   GLY E 277      -3.484   1.967   4.978  1.00 20.89           O  
ATOM   3973  N   GLU E 278      -2.591   3.165   6.675  1.00 16.81           N  
ATOM   3974  CA  GLU E 278      -2.015   4.175   5.792  1.00 16.14           C  
ATOM   3975  C   GLU E 278      -1.055   3.550   4.788  1.00 19.58           C  
ATOM   3976  O   GLU E 278      -0.061   2.921   5.168  1.00 19.54           O  
ATOM   3977  CB  GLU E 278      -1.297   5.235   6.611  1.00 15.93           C  
ATOM   3978  CG  GLU E 278      -0.664   6.318   5.774  1.00 17.22           C  
ATOM   3979  CD  GLU E 278      -0.096   7.430   6.634  1.00 17.96           C  
ATOM   3980  OE1 GLU E 278      -0.623   8.563   6.578  0.95 20.27           O  
ATOM   3981  OE2 GLU E 278       0.854   7.159   7.397  1.00 18.00           O1-
ATOM   3982  N   GLY E 279      -1.367   3.711   3.506  1.00 14.27           N  
ATOM   3983  CA  GLY E 279      -0.557   3.183   2.436  1.00 16.10           C  
ATOM   3984  C   GLY E 279      -0.603   1.681   2.288  1.00 20.38           C  
ATOM   3985  O   GLY E 279       0.074   1.144   1.405  1.00 23.01           O  
ATOM   3986  N   VAL E 280      -1.369   0.987   3.128  1.00 18.34           N  
ATOM   3987  CA  VAL E 280      -1.410  -0.470   3.109  1.00 16.16           C  
ATOM   3988  C   VAL E 280      -2.825  -1.015   3.092  1.00 15.73           C  
ATOM   3989  O   VAL E 280      -3.026  -2.173   2.682  1.00 18.67           O  
ATOM   3990  CB  VAL E 280      -0.612  -1.056   4.304  1.00 17.79           C  
ATOM   3991  CG1 VAL E 280       0.859  -0.644   4.225  1.00 14.06           C  
ATOM   3992  CG2 VAL E 280      -1.196  -0.624   5.634  1.00 15.63           C  
ATOM   3993  N   GLY E 281      -3.833  -0.228   3.482  1.00 16.34           N  
ATOM   3994  CA  GLY E 281      -5.219  -0.637   3.360  1.00 16.09           C  
ATOM   3995  C   GLY E 281      -5.702  -1.456   4.541  1.00 18.13           C  
ATOM   3996  O   GLY E 281      -5.034  -1.586   5.575  1.00 20.75           O  
ATOM   3997  N   ALA E 282      -6.880  -2.047   4.357  1.00 17.88           N  
ATOM   3998  CA  ALA E 282      -7.570  -2.802   5.396  1.00 16.77           C  
ATOM   3999  C   ALA E 282      -7.021  -4.226   5.511  1.00 19.01           C  
ATOM   4000  O   ALA E 282      -6.306  -4.723   4.636  1.00 17.91           O  
ATOM   4001  CB  ALA E 282      -9.067  -2.839   5.105  1.00 20.16           C  
ATOM   4002  N   GLY E 283      -7.379  -4.892   6.598  1.00 19.31           N  
ATOM   4003  CA  GLY E 283      -6.858  -6.219   6.877  1.00 17.23           C  
ATOM   4004  C   GLY E 283      -6.750  -6.476   8.368  1.00 17.95           C  
ATOM   4005  O   GLY E 283      -6.900  -5.587   9.198  1.00 18.30           O  
ATOM   4006  N   ALA E 284      -6.519  -7.740   8.695  1.00 19.78           N  
ATOM   4007  CA  ALA E 284      -6.208  -8.163  10.059  1.00 17.82           C  
ATOM   4008  C   ALA E 284      -4.694  -8.138  10.194  1.00 21.67           C  
ATOM   4009  O   ALA E 284      -3.999  -9.099   9.860  1.00 22.88           O  
ATOM   4010  CB  ALA E 284      -6.774  -9.546  10.347  1.00 17.98           C  
ATOM   4011  N   TRP E 285      -4.181  -7.010  10.672  1.00 20.27           N  
ATOM   4012  CA  TRP E 285      -2.747  -6.787  10.800  1.00 19.75           C  
ATOM   4013  C   TRP E 285      -2.268  -7.299  12.155  1.00 20.43           C  
ATOM   4014  O   TRP E 285      -2.729  -6.829  13.203  1.00 19.53           O  
ATOM   4015  CB  TRP E 285      -2.437  -5.302  10.649  1.00 16.88           C  
ATOM   4016  CG  TRP E 285      -2.759  -4.776   9.289  1.00 18.43           C  
ATOM   4017  CD1 TRP E 285      -3.821  -3.974   8.939  1.00 18.41           C  
ATOM   4018  CD2 TRP E 285      -2.002  -4.981   8.093  1.00 15.55           C  
ATOM   4019  CE2 TRP E 285      -2.661  -4.290   7.058  1.00 16.54           C  
ATOM   4020  CE3 TRP E 285      -0.837  -5.684   7.796  1.00 16.48           C  
ATOM   4021  NE1 TRP E 285      -3.768  -3.686   7.598  1.00 16.09           N  
ATOM   4022  CZ2 TRP E 285      -2.192  -4.293   5.754  1.00 17.53           C  
ATOM   4023  CZ3 TRP E 285      -0.369  -5.669   6.513  1.00 16.48           C  
ATOM   4024  CH2 TRP E 285      -1.048  -4.988   5.502  1.00 18.89           C  
ATOM   4025  N   MET E 286      -1.330  -8.238  12.126  1.00 15.13           N  
ATOM   4026  CA  MET E 286      -0.812  -8.833  13.347  1.00 18.75           C  
ATOM   4027  C   MET E 286       0.134  -7.876  14.064  1.00 21.23           C  
ATOM   4028  O   MET E 286       0.926  -7.161  13.433  1.00 17.28           O  
ATOM   4029  CB  MET E 286      -0.056 -10.122  13.012  1.00 18.53           C  
ATOM   4030  CG  MET E 286      -0.909 -11.198  12.422  1.00 31.71           C  
ATOM   4031  SD  MET E 286      -0.095 -12.811  12.285  1.00 45.37           S  
ATOM   4032  CE  MET E 286       1.376 -12.612  13.262  1.00 19.34           C  
ATOM   4033  N   TYR E 287       0.067  -7.880  15.395  1.00 19.52           N  
ATOM   4034  CA  TYR E 287       1.211  -7.498  16.216  1.00 17.10           C  
ATOM   4035  C   TYR E 287       1.597  -8.712  17.051  1.00 18.64           C  
ATOM   4036  O   TYR E 287       0.754  -9.562  17.347  1.00 16.75           O  
ATOM   4037  CB  TYR E 287       0.915  -6.285  17.123  1.00 16.70           C  
ATOM   4038  CG  TYR E 287      -0.078  -6.577  18.224  1.00 19.92           C  
ATOM   4039  CD1 TYR E 287      -1.445  -6.518  17.985  1.00 17.44           C  
ATOM   4040  CD2 TYR E 287       0.352  -6.931  19.501  1.00 18.06           C  
ATOM   4041  CE1 TYR E 287      -2.357  -6.801  18.977  1.00 18.68           C  
ATOM   4042  CE2 TYR E 287      -0.556  -7.209  20.506  1.00 18.77           C  
ATOM   4043  CZ  TYR E 287      -1.913  -7.142  20.233  1.00 21.80           C  
ATOM   4044  OH  TYR E 287      -2.824  -7.425  21.225  1.00 23.41           O  
ATOM   4045  N   HIS E 288       2.872  -8.808  17.422  1.00 15.89           N  
ATOM   4046  CA  HIS E 288       3.268  -9.897  18.305  1.00 20.46           C  
ATOM   4047  C   HIS E 288       4.649  -9.610  18.863  1.00 19.05           C  
ATOM   4048  O   HIS E 288       5.364  -8.733  18.381  1.00 22.19           O  
ATOM   4049  CB  HIS E 288       3.242 -11.259  17.589  1.00 19.59           C  
ATOM   4050  CG  HIS E 288       4.092 -11.337  16.355  1.00 23.65           C  
ATOM   4051  CD2 HIS E 288       3.894 -10.861  15.104  1.00 21.75           C  
ATOM   4052  ND1 HIS E 288       5.287 -12.028  16.314  1.00 25.73           N  
ATOM   4053  CE1 HIS E 288       5.792 -11.964  15.096  1.00 22.72           C  
ATOM   4054  NE2 HIS E 288       4.972 -11.249  14.346  1.00 27.81           N  
ATOM   4055  N   CYS E 289       5.008 -10.347  19.901  1.00 20.64           N  
ATOM   4056  CA  CYS E 289       6.402 -10.372  20.304  1.00 22.02           C  
ATOM   4057  C   CYS E 289       7.201 -11.145  19.263  1.00 20.81           C  
ATOM   4058  O   CYS E 289       6.757 -12.183  18.767  1.00 21.87           O  
ATOM   4059  CB  CYS E 289       6.557 -10.995  21.690  1.00 15.64           C  
ATOM   4060  SG  CYS E 289       8.281 -11.034  22.209  1.00 19.86           S  
ATOM   4061  N   HIS E 290       8.360 -10.611  18.881  1.00 15.03           N  
ATOM   4062  CA  HIS E 290       9.139 -11.252  17.834  1.00 17.79           C  
ATOM   4063  C   HIS E 290      10.213 -12.192  18.361  1.00 18.54           C  
ATOM   4064  O   HIS E 290      10.879 -12.848  17.555  1.00 18.70           O  
ATOM   4065  CB  HIS E 290       9.766 -10.219  16.891  1.00 20.67           C  
ATOM   4066  CG  HIS E 290       9.740 -10.650  15.458  1.00 22.24           C  
ATOM   4067  CD2 HIS E 290       9.142 -10.109  14.369  1.00 20.38           C  
ATOM   4068  ND1 HIS E 290      10.328 -11.823  15.029  1.00 17.88           N  
ATOM   4069  CE1 HIS E 290      10.120 -11.969  13.733  1.00 20.47           C  
ATOM   4070  NE2 HIS E 290       9.406 -10.940  13.307  1.00 22.52           N  
ATOM   4071  N   VAL E 291      10.388 -12.297  19.682  1.00 20.23           N  
ATOM   4072  CA  VAL E 291      11.109 -13.440  20.233  1.00 17.30           C  
ATOM   4073  C   VAL E 291      10.338 -14.699  19.855  1.00 19.08           C  
ATOM   4074  O   VAL E 291       9.164 -14.849  20.210  1.00 18.72           O  
ATOM   4075  CB  VAL E 291      11.272 -13.301  21.751  1.00 19.97           C  
ATOM   4076  CG1 VAL E 291      12.004 -14.523  22.317  1.00 16.74           C  
ATOM   4077  CG2 VAL E 291      11.998 -11.985  22.094  1.00 17.37           C  
ATOM   4078  N   GLN E 292      10.992 -15.601  19.123  1.00 15.59           N  
ATOM   4079  CA  GLN E 292      10.272 -16.625  18.371  1.00 17.36           C  
ATOM   4080  C   GLN E 292       9.431 -17.516  19.287  1.00 19.62           C  
ATOM   4081  O   GLN E 292       8.257 -17.782  19.004  1.00 18.07           O  
ATOM   4082  CB  GLN E 292      11.262 -17.459  17.551  1.00 16.04           C  
ATOM   4083  CG  GLN E 292      11.883 -16.696  16.376  1.00 15.55           C  
ATOM   4084  CD  GLN E 292      10.840 -16.145  15.409  1.00 20.47           C  
ATOM   4085  NE2 GLN E 292       9.874 -16.985  15.052  1.00 19.31           N  
ATOM   4086  OE1 GLN E 292      10.909 -14.985  14.979  1.00 16.11           O  
ATOM   4087  N   SER E 293      10.010 -17.977  20.397  1.00 16.20           N  
ATOM   4088  CA  SER E 293       9.250 -18.838  21.292  1.00 18.11           C  
ATOM   4089  C   SER E 293       8.147 -18.081  22.013  1.00 19.95           C  
ATOM   4090  O   SER E 293       7.175 -18.710  22.453  1.00 20.10           O  
ATOM   4091  CB  SER E 293      10.178 -19.521  22.299  1.00 16.66           C  
ATOM   4092  OG  SER E 293      10.501 -18.647  23.360  1.00 19.73           O  
ATOM   4093  N   HIS E 294       8.262 -16.750  22.130  1.00 19.41           N  
ATOM   4094  CA  HIS E 294       7.155 -15.971  22.687  1.00 20.70           C  
ATOM   4095  C   HIS E 294       5.987 -15.911  21.711  1.00 18.03           C  
ATOM   4096  O   HIS E 294       4.832 -16.071  22.122  1.00 16.93           O  
ATOM   4097  CB  HIS E 294       7.614 -14.555  23.075  1.00 20.58           C  
ATOM   4098  CG  HIS E 294       8.628 -14.526  24.184  1.00 22.28           C  
ATOM   4099  CD2 HIS E 294       9.336 -15.520  24.776  1.00 23.11           C  
ATOM   4100  ND1 HIS E 294       9.016 -13.360  24.810  1.00 20.28           N  
ATOM   4101  CE1 HIS E 294       9.914 -13.633  25.741  1.00 20.05           C  
ATOM   4102  NE2 HIS E 294      10.125 -14.936  25.743  1.00 25.50           N  
ATOM   4103  N   SER E 295       6.251 -15.690  20.412  1.00 18.78           N  
ATOM   4104  CA  SER E 295       5.130 -15.650  19.468  1.00 23.51           C  
ATOM   4105  C   SER E 295       4.526 -17.039  19.280  1.00 22.37           C  
ATOM   4106  O   SER E 295       3.303 -17.168  19.176  1.00 22.35           O  
ATOM   4107  CB  SER E 295       5.544 -15.045  18.118  1.00 19.93           C  
ATOM   4108  OG  SER E 295       6.769 -15.581  17.659  1.00 26.22           O  
ATOM   4109  N   ASP E 296       5.369 -18.083  19.256  1.00 20.20           N  
ATOM   4110  CA  ASP E 296       4.892 -19.464  19.194  1.00 20.33           C  
ATOM   4111  C   ASP E 296       4.010 -19.822  20.389  1.00 26.21           C  
ATOM   4112  O   ASP E 296       3.008 -20.525  20.237  1.00 23.35           O  
ATOM   4113  CB  ASP E 296       6.078 -20.425  19.138  1.00 19.61           C  
ATOM   4114  CG  ASP E 296       6.777 -20.422  17.795  1.00 24.50           C  
ATOM   4115  OD1 ASP E 296       6.126 -20.072  16.782  1.00 18.49           O  
ATOM   4116  OD2 ASP E 296       7.975 -20.803  17.757  1.00 19.55           O1-
ATOM   4117  N   MET E 297       4.378 -19.375  21.593  1.00 25.79           N  
ATOM   4118  CA  MET E 297       3.571 -19.654  22.782  1.00 26.44           C  
ATOM   4119  C   MET E 297       2.364 -18.734  22.922  1.00 30.40           C  
ATOM   4120  O   MET E 297       1.650 -18.843  23.925  1.00 34.69           O  
ATOM   4121  CB  MET E 297       4.415 -19.556  24.062  1.00 26.15           C  
ATOM   4122  CG  MET E 297       5.107 -20.859  24.523  1.00 35.63           C  
ATOM   4123  SD  MET E 297       5.929 -21.919  23.289  1.00 66.57           S  
ATOM   4124  CE  MET E 297       4.667 -23.157  22.960  1.00 33.10           C  
ATOM   4125  N   GLY E 298       2.120 -17.829  21.981  1.00 24.29           N  
ATOM   4126  CA  GLY E 298       0.883 -17.086  21.943  1.00 24.55           C  
ATOM   4127  C   GLY E 298       0.918 -15.582  22.242  1.00 26.45           C  
ATOM   4128  O   GLY E 298      -0.148 -15.002  22.470  1.00 26.65           O  
ATOM   4129  N   MET E 299       2.087 -14.937  22.209  1.00 22.52           N  
ATOM   4130  CA  MET E 299       2.173 -13.501  22.478  1.00 21.45           C  
ATOM   4131  C   MET E 299       1.836 -12.744  21.191  1.00 19.69           C  
ATOM   4132  O   MET E 299       2.665 -12.075  20.571  1.00 20.21           O  
ATOM   4133  CB  MET E 299       3.555 -13.148  23.002  1.00 18.13           C  
ATOM   4134  CG  MET E 299       3.651 -13.129  24.532  1.00 21.69           C  
ATOM   4135  SD  MET E 299       5.279 -12.605  25.140  1.00 23.01           S  
ATOM   4136  CE  MET E 299       4.819 -10.996  25.741  1.00 18.64           C  
ATOM   4137  N   VAL E 300       0.574 -12.873  20.782  1.00 19.16           N  
ATOM   4138  CA  VAL E 300       0.121 -12.485  19.452  1.00 20.89           C  
ATOM   4139  C   VAL E 300      -1.267 -11.880  19.577  1.00 21.56           C  
ATOM   4140  O   VAL E 300      -2.056 -12.275  20.439  1.00 25.71           O  
ATOM   4141  CB  VAL E 300       0.088 -13.684  18.472  1.00 18.62           C  
ATOM   4142  CG1 VAL E 300      -0.433 -13.247  17.133  1.00 24.43           C  
ATOM   4143  CG2 VAL E 300       1.463 -14.260  18.290  1.00 24.60           C  
ATOM   4144  N   GLY E 301      -1.556 -10.910  18.716  1.00 22.05           N  
ATOM   4145  CA  GLY E 301      -2.857 -10.272  18.645  1.00 18.34           C  
ATOM   4146  C   GLY E 301      -3.061  -9.659  17.276  1.00 22.39           C  
ATOM   4147  O   GLY E 301      -2.169  -9.670  16.414  1.00 20.13           O  
ATOM   4148  N   LEU E 302      -4.254  -9.106  17.084  1.00 20.06           N  
ATOM   4149  CA  LEU E 302      -4.656  -8.558  15.796  1.00 20.11           C  
ATOM   4150  C   LEU E 302      -5.066  -7.106  15.936  1.00 20.11           C  
ATOM   4151  O   LEU E 302      -5.753  -6.723  16.886  1.00 21.50           O  
ATOM   4152  CB  LEU E 302      -5.818  -9.343  15.168  1.00 22.44           C  
ATOM   4153  CG  LEU E 302      -5.603 -10.824  14.853  1.00 24.46           C  
ATOM   4154  CD1 LEU E 302      -6.880 -11.418  14.324  1.00 23.70           C  
ATOM   4155  CD2 LEU E 302      -4.476 -11.000  13.828  1.00 22.30           C  
ATOM   4156  N   PHE E 303      -4.645  -6.316  14.973  1.00 21.06           N  
ATOM   4157  CA  PHE E 303      -5.106  -4.952  14.770  1.00 17.92           C  
ATOM   4158  C   PHE E 303      -6.034  -5.026  13.563  1.00 20.12           C  
ATOM   4159  O   PHE E 303      -5.570  -5.138  12.425  1.00 18.49           O  
ATOM   4160  CB  PHE E 303      -3.906  -4.042  14.538  1.00 19.97           C  
ATOM   4161  CG  PHE E 303      -4.235  -2.591  14.396  1.00 24.10           C  
ATOM   4162  CD1 PHE E 303      -5.180  -1.986  15.205  1.00 23.71           C  
ATOM   4163  CD2 PHE E 303      -3.527  -1.803  13.493  1.00 23.19           C  
ATOM   4164  CE1 PHE E 303      -5.441  -0.616  15.086  1.00 25.65           C  
ATOM   4165  CE2 PHE E 303      -3.786  -0.443  13.372  1.00 21.06           C  
ATOM   4166  CZ  PHE E 303      -4.746   0.146  14.167  1.00 24.66           C  
ATOM   4167  N   LEU E 304      -7.342  -5.028  13.818  1.00 19.71           N  
ATOM   4168  CA  LEU E 304      -8.348  -5.194  12.774  1.00 21.07           C  
ATOM   4169  C   LEU E 304      -8.650  -3.839  12.144  1.00 21.13           C  
ATOM   4170  O   LEU E 304      -9.234  -2.965  12.788  1.00 25.58           O  
ATOM   4171  CB  LEU E 304      -9.614  -5.824  13.348  1.00 21.44           C  
ATOM   4172  CG  LEU E 304      -9.403  -7.248  13.883  1.00 20.62           C  
ATOM   4173  CD1 LEU E 304     -10.564  -7.633  14.757  1.00 22.37           C  
ATOM   4174  CD2 LEU E 304      -9.227  -8.247  12.735  1.00 24.04           C  
ATOM   4175  N   VAL E 305      -8.265  -3.667  10.885  1.00 15.32           N  
ATOM   4176  CA  VAL E 305      -8.460  -2.413  10.167  1.00 22.80           C  
ATOM   4177  C   VAL E 305      -9.520  -2.638   9.095  1.00 20.88           C  
ATOM   4178  O   VAL E 305      -9.316  -3.434   8.170  1.00 22.15           O  
ATOM   4179  CB  VAL E 305      -7.142  -1.899   9.562  1.00 20.73           C  
ATOM   4180  CG1 VAL E 305      -7.371  -0.577   8.877  1.00 21.34           C  
ATOM   4181  CG2 VAL E 305      -6.071  -1.743  10.664  1.00 18.24           C  
ATOM   4182  N   LYS E 306     -10.644  -1.927   9.217  1.00 25.12           N  
ATOM   4183  CA  LYS E 306     -11.798  -2.080   8.335  1.00 23.20           C  
ATOM   4184  C   LYS E 306     -11.853  -0.974   7.288  1.00 25.69           C  
ATOM   4185  O   LYS E 306     -11.470   0.170   7.545  1.00 28.42           O  
ATOM   4186  CB  LYS E 306     -13.109  -2.062   9.127  1.00 26.39           C  
ATOM   4187  CG  LYS E 306     -13.028  -2.684  10.500  1.00 33.32           C  
ATOM   4188  CD  LYS E 306     -14.394  -2.728  11.171  1.00 36.72           C  
ATOM   4189  CE  LYS E 306     -14.445  -1.780  12.356  1.00 43.06           C  
ATOM   4190  NZ  LYS E 306     -15.036  -2.435  13.564  1.00 47.79           N1+
ATOM   4191  N   LYS E 307     -12.342  -1.327   6.100  1.00 26.35           N  
ATOM   4192  CA  LYS E 307     -12.662  -0.322   5.111  1.00 24.69           C  
ATOM   4193  C   LYS E 307     -13.811   0.533   5.631  1.00 29.09           C  
ATOM   4194  O   LYS E 307     -14.470   0.164   6.610  1.00 26.14           O  
ATOM   4195  CB  LYS E 307     -13.037  -0.972   3.777  1.00 28.42           C  
ATOM   4196  CG  LYS E 307     -12.046  -1.990   3.248  1.00 29.32           C  
ATOM   4197  CD  LYS E 307     -11.974  -1.945   1.729  1.00 31.23           C  
ATOM   4198  CE  LYS E 307     -12.995  -2.865   1.103  1.00 36.61           C  
ATOM   4199  NZ  LYS E 307     -12.354  -3.793   0.126  1.00 53.33           N1+
ATOM   4200  N   PRO E 308     -14.058   1.699   5.011  1.00 32.17           N  
ATOM   4201  CA  PRO E 308     -15.213   2.517   5.436  1.00 27.43           C  
ATOM   4202  C   PRO E 308     -16.540   1.773   5.398  1.00 31.35           C  
ATOM   4203  O   PRO E 308     -17.413   2.068   6.226  1.00 35.65           O  
ATOM   4204  CB  PRO E 308     -15.210   3.703   4.460  1.00 28.94           C  
ATOM   4205  CG  PRO E 308     -13.924   3.631   3.701  1.00 36.78           C  
ATOM   4206  CD  PRO E 308     -13.226   2.351   3.980  1.00 27.20           C  
ATOM   4207  N   ASP E 309     -16.721   0.799   4.493  1.00 29.94           N  
ATOM   4208  CA  ASP E 309     -17.955   0.014   4.497  1.00 27.07           C  
ATOM   4209  C   ASP E 309     -18.021  -0.993   5.650  1.00 26.33           C  
ATOM   4210  O   ASP E 309     -19.017  -1.708   5.771  1.00 33.57           O  
ATOM   4211  CB  ASP E 309     -18.141  -0.703   3.146  1.00 25.12           C  
ATOM   4212  CG  ASP E 309     -17.023  -1.692   2.826  1.00 31.81           C  
ATOM   4213  OD1 ASP E 309     -16.261  -2.069   3.741  1.00 37.03           O  
ATOM   4214  OD2 ASP E 309     -16.913  -2.115   1.654  1.00 28.88           O1-
ATOM   4215  N   GLY E 310     -16.997  -1.077   6.492  1.00 25.68           N  
ATOM   4216  CA  GLY E 310     -16.991  -2.014   7.591  1.00 22.32           C  
ATOM   4217  C   GLY E 310     -16.434  -3.390   7.288  1.00 24.52           C  
ATOM   4218  O   GLY E 310     -16.434  -4.244   8.182  1.00 25.59           O  
ATOM   4219  N   THR E 311     -15.972  -3.648   6.069  1.00 19.01           N  
ATOM   4220  CA  THR E 311     -15.442  -4.969   5.749  1.00 24.39           C  
ATOM   4221  C   THR E 311     -13.951  -5.082   6.076  1.00 26.81           C  
ATOM   4222  O   THR E 311     -13.203  -4.099   6.061  1.00 23.62           O  
ATOM   4223  CB  THR E 311     -15.669  -5.313   4.277  1.00 24.57           C  
ATOM   4224  CG2 THR E 311     -17.171  -5.510   3.988  1.00 21.38           C  
ATOM   4225  OG1 THR E 311     -15.155  -4.264   3.451  1.00 30.81           O  
ATOM   4226  N   ILE E 312     -13.530  -6.300   6.384  1.00 24.50           N  
ATOM   4227  CA  ILE E 312     -12.141  -6.623   6.672  1.00 23.07           C  
ATOM   4228  C   ILE E 312     -11.718  -7.715   5.706  1.00 25.61           C  
ATOM   4229  O   ILE E 312     -12.065  -8.883   5.882  1.00 27.95           O  
ATOM   4230  CB  ILE E 312     -11.957  -7.076   8.131  1.00 25.17           C  
ATOM   4231  CG1 ILE E 312     -12.601  -6.074   9.077  1.00 24.42           C  
ATOM   4232  CG2 ILE E 312     -10.480  -7.255   8.467  1.00 23.11           C  
ATOM   4233  CD1 ILE E 312     -12.812  -6.614  10.444  1.00 28.02           C  
ATOM   4234  N   PRO E 313     -11.001  -7.367   4.644  1.00 24.31           N  
ATOM   4235  CA  PRO E 313     -10.720  -8.362   3.603  1.00 25.87           C  
ATOM   4236  C   PRO E 313      -9.818  -9.459   4.135  1.00 33.91           C  
ATOM   4237  O   PRO E 313      -8.867  -9.205   4.883  1.00 31.00           O  
ATOM   4238  CB  PRO E 313     -10.033  -7.554   2.493  1.00 29.12           C  
ATOM   4239  CG  PRO E 313      -9.569  -6.298   3.131  1.00 30.46           C  
ATOM   4240  CD  PRO E 313     -10.432  -6.043   4.346  1.00 27.07           C  
ATOM   4241  N   GLY E 314     -10.150 -10.693   3.758  1.00 33.34           N  
ATOM   4242  CA  GLY E 314      -9.348 -11.845   4.110  1.00 30.59           C  
ATOM   4243  C   GLY E 314      -9.353 -12.235   5.572  1.00 34.77           C  
ATOM   4244  O   GLY E 314      -8.413 -12.892   6.025  1.00 43.47           O  
ATOM   4245  N   TYR E 315     -10.381 -11.868   6.330  1.00 31.97           N  
ATOM   4246  CA  TYR E 315     -10.414 -12.135   7.766  1.00 37.91           C  
ATOM   4247  C   TYR E 315     -11.402 -13.263   8.046  1.00 42.23           C  
ATOM   4248  O   TYR E 315     -12.622 -13.059   7.995  1.00 41.22           O  
ATOM   4249  CB  TYR E 315     -10.783 -10.878   8.551  1.00 27.99           C  
ATOM   4250  CG  TYR E 315     -10.865 -11.112  10.040  1.00 29.43           C  
ATOM   4251  CD1 TYR E 315      -9.893 -11.853  10.702  1.00 29.47           C  
ATOM   4252  CD2 TYR E 315     -11.909 -10.581  10.792  1.00 31.77           C  
ATOM   4253  CE1 TYR E 315      -9.959 -12.069  12.067  1.00 27.42           C  
ATOM   4254  CE2 TYR E 315     -11.983 -10.794  12.159  1.00 29.60           C  
ATOM   4255  CZ  TYR E 315     -11.003 -11.539  12.786  1.00 29.76           C  
ATOM   4256  OH  TYR E 315     -11.065 -11.755  14.135  1.00 26.92           O  
ATOM   4257  N   ASP E 316     -10.871 -14.450   8.357  1.00 46.18           N  
ATOM   4258  CA  ASP E 316     -11.667 -15.631   8.690  1.00 49.49           C  
ATOM   4259  C   ASP E 316     -11.289 -16.123  10.083  1.00 52.85           C  
ATOM   4260  O   ASP E 316     -10.412 -16.988  10.229  1.00 59.27           O  
ATOM   4261  CB  ASP E 316     -11.461 -16.740   7.660  1.00 55.83           C  
ATOM   4262  CG  ASP E 316     -12.483 -17.860   7.790  1.00 63.66           C  
ATOM   4263  OD1 ASP E 316     -13.160 -17.956   8.839  1.00 63.76           O  
ATOM   4264  OD2 ASP E 316     -12.622 -18.643   6.830  1.00 78.97           O1-
ATOM   4265  N   PRO E 317     -11.946 -15.625  11.136  1.00 46.97           N  
ATOM   4266  CA  PRO E 317     -11.674 -16.151  12.478  1.00 47.89           C  
ATOM   4267  C   PRO E 317     -12.298 -17.533  12.677  1.00 52.43           C  
ATOM   4268  O   PRO E 317     -11.648 -18.409  13.241  1.00 61.46           O  
ATOM   4269  CB  PRO E 317     -12.323 -15.120  13.404  1.00 45.95           C  
ATOM   4270  CG  PRO E 317     -13.340 -14.394  12.550  1.00 40.42           C  
ATOM   4271  CD  PRO E 317     -13.077 -14.679  11.108  1.00 40.23           C  
TER   
HETATM 4272 CU    CU E 401       8.346 -11.549  24.254  0.92 21.15          CU  
HETATM 4273 CU    CU E 402       5.211 -11.219  12.157  0.85 31.70          CU  
HETATM 4274 CU    CU E 403       6.256  -8.213  10.407  0.08121.73          CU  
HETATM 4275 CU    CU E 404       8.892   0.970  38.278  0.64 32.24          CU  
ATOM   4276  N   GLY F  41      29.986  25.410  35.145  1.00 32.20           N  
ATOM   4277  CA  GLY F  41      31.121  25.547  34.247  1.00 29.60           C  
ATOM   4278  C   GLY F  41      30.965  24.771  32.949  1.00 36.76           C  
ATOM   4279  O   GLY F  41      30.125  23.877  32.856  1.00 33.95           O  
ATOM   4280  N   ALA F  42      31.772  25.113  31.945  1.00 31.78           N  
ATOM   4281  CA  ALA F  42      31.711  24.500  30.627  1.00 25.14           C  
ATOM   4282  C   ALA F  42      33.078  23.940  30.257  1.00 30.44           C  
ATOM   4283  O   ALA F  42      34.112  24.436  30.711  1.00 33.68           O  
ATOM   4284  CB  ALA F  42      31.248  25.503  29.555  1.00 22.09           C  
ATOM   4285  N   ALA F  43      33.074  22.893  29.436  1.00 28.01           N  
ATOM   4286  CA  ALA F  43      34.322  22.260  29.036  1.00 29.08           C  
ATOM   4287  C   ALA F  43      35.069  23.146  28.040  1.00 29.74           C  
ATOM   4288  O   ALA F  43      34.446  23.732  27.148  1.00 27.38           O  
ATOM   4289  CB  ALA F  43      34.060  20.893  28.397  1.00 24.24           C  
ATOM   4290  N   PRO F  44      36.394  23.224  28.135  1.00 31.60           N  
ATOM   4291  CA  PRO F  44      37.186  23.964  27.151  1.00 25.87           C  
ATOM   4292  C   PRO F  44      37.469  23.091  25.935  1.00 29.95           C  
ATOM   4293  O   PRO F  44      37.103  21.915  25.875  1.00 29.23           O  
ATOM   4294  CB  PRO F  44      38.471  24.270  27.922  1.00 23.39           C  
ATOM   4295  CG  PRO F  44      38.661  23.047  28.768  1.00 20.73           C  
ATOM   4296  CD  PRO F  44      37.263  22.535  29.110  1.00 26.52           C  
ATOM   4297  N   ALA F  45      38.137  23.686  24.951  1.00 30.69           N  
ATOM   4298  CA  ALA F  45      38.653  22.898  23.845  1.00 31.02           C  
ATOM   4299  C   ALA F  45      39.830  22.071  24.324  1.00 29.84           C  
ATOM   4300  O   ALA F  45      40.606  22.502  25.182  1.00 30.38           O  
ATOM   4301  CB  ALA F  45      39.074  23.793  22.682  1.00 32.75           C  
ATOM   4302  N   GLY F  46      39.937  20.858  23.798  1.00 27.38           N  
ATOM   4303  CA  GLY F  46      41.055  19.991  24.084  1.00 20.98           C  
ATOM   4304  C   GLY F  46      42.158  20.181  23.064  1.00 30.03           C  
ATOM   4305  O   GLY F  46      42.098  21.044  22.187  1.00 33.55           O  
ATOM   4306  N   GLY F  47      43.182  19.346  23.181  1.00 28.07           N  
ATOM   4307  CA  GLY F  47      44.358  19.475  22.346  1.00 29.70           C  
ATOM   4308  C   GLY F  47      45.629  19.203  23.119  1.00 26.84           C  
ATOM   4309  O   GLY F  47      46.702  19.112  22.527  1.00 35.81           O  
ATOM   4310  N   GLU F  48      45.500  19.058  24.440  1.00 25.18           N  
ATOM   4311  CA  GLU F  48      46.604  18.705  25.324  1.00 26.23           C  
ATOM   4312  C   GLU F  48      47.072  17.272  25.089  1.00 28.81           C  
ATOM   4313  O   GLU F  48      46.280  16.380  24.775  1.00 30.54           O  
ATOM   4314  CB  GLU F  48      46.166  18.818  26.783  1.00 35.84           C  
ATOM   4315  CG  GLU F  48      46.504  20.089  27.524  1.00 44.49           C  
ATOM   4316  CD  GLU F  48      46.100  19.971  28.989  0.18 48.05           C  
ATOM   4317  OE1 GLU F  48      44.880  20.004  29.275  0.85 46.99           O  
ATOM   4318  OE2 GLU F  48      46.996  19.816  29.848  0.97 57.17           O1-
ATOM   4319  N   VAL F  49      48.372  17.049  25.287  1.00 32.07           N  
ATOM   4320  CA  VAL F  49      48.969  15.713  25.318  1.00 25.61           C  
ATOM   4321  C   VAL F  49      49.212  15.344  26.774  1.00 25.63           C  
ATOM   4322  O   VAL F  49      50.010  15.992  27.453  1.00 25.53           O  
ATOM   4323  CB  VAL F  49      50.281  15.660  24.527  1.00 21.41           C  
ATOM   4324  CG1 VAL F  49      50.872  14.264  24.590  1.00 24.27           C  
ATOM   4325  CG2 VAL F  49      50.044  16.080  23.084  1.00 28.53           C  
ATOM   4326  N   ARG F  50      48.540  14.304  27.251  1.00 26.88           N  
ATOM   4327  CA  ARG F  50      48.549  13.949  28.661  1.00 25.93           C  
ATOM   4328  C   ARG F  50      49.143  12.562  28.831  1.00 26.04           C  
ATOM   4329  O   ARG F  50      49.108  11.740  27.919  1.00 23.11           O  
ATOM   4330  CB  ARG F  50      47.132  13.988  29.240  1.00 29.61           C  
ATOM   4331  CG  ARG F  50      46.499  15.372  29.271  1.00 33.03           C  
ATOM   4332  CD  ARG F  50      45.079  15.314  28.738  1.00 36.14           C  
ATOM   4333  NE  ARG F  50      44.122  15.227  29.832  1.00 49.17           N  
ATOM   4334  CZ  ARG F  50      43.388  16.236  30.284  1.00 54.20           C  
ATOM   4335  NH1 ARG F  50      42.623  16.105  31.361  1.00 58.51           N1+
ATOM   4336  NH2 ARG F  50      43.426  17.405  29.648  1.00 52.42           N  
ATOM   4337  N   ARG F  51      49.706  12.316  30.008  1.00 28.01           N  
ATOM   4338  CA  ARG F  51      50.303  11.033  30.350  1.00 29.72           C  
ATOM   4339  C   ARG F  51      49.804  10.628  31.726  1.00 32.29           C  
ATOM   4340  O   ARG F  51      49.643  11.479  32.604  1.00 32.30           O  
ATOM   4341  CB  ARG F  51      51.840  11.102  30.338  1.00 31.67           C  
ATOM   4342  CG  ARG F  51      52.459  11.163  28.947  1.00 41.87           C  
ATOM   4343  CD  ARG F  51      53.986  11.005  28.967  1.00 42.32           C  
ATOM   4344  NE  ARG F  51      54.418   9.642  28.679  1.00 42.97           N  
ATOM   4345  CZ  ARG F  51      54.457   9.093  27.472  1.00 46.00           C  
ATOM   4346  NH1 ARG F  51      54.823   7.829  27.299  1.00 45.73           N1+
ATOM   4347  NH2 ARG F  51      54.126   9.827  26.416  1.00 43.96           N  
ATOM   4348  N   VAL F  52      49.525   9.336  31.907  1.00 29.44           N  
ATOM   4349  CA  VAL F  52      49.212   8.803  33.227  1.00 25.47           C  
ATOM   4350  C   VAL F  52      49.864   7.438  33.342  1.00 32.25           C  
ATOM   4351  O   VAL F  52      50.180   6.787  32.343  1.00 36.62           O  
ATOM   4352  CB  VAL F  52      47.695   8.668  33.509  1.00 26.21           C  
ATOM   4353  CG1 VAL F  52      47.093  10.025  33.699  1.00 28.35           C  
ATOM   4354  CG2 VAL F  52      46.989   7.879  32.405  1.00 26.37           C  
ATOM   4355  N   THR F  53      50.100   7.025  34.578  1.00 29.25           N  
ATOM   4356  CA  THR F  53      50.466   5.649  34.865  1.00 34.86           C  
ATOM   4357  C   THR F  53      49.209   4.939  35.339  1.00 33.01           C  
ATOM   4358  O   THR F  53      48.380   5.524  36.038  1.00 33.04           O  
ATOM   4359  CB  THR F  53      51.554   5.531  35.939  1.00 35.57           C  
ATOM   4360  CG2 THR F  53      52.907   5.962  35.397  1.00 33.21           C  
ATOM   4361  OG1 THR F  53      51.212   6.334  37.069  1.00 41.54           O  
ATOM   4362  N   MET F  54      49.070   3.685  34.953  1.00 30.18           N  
ATOM   4363  CA  MET F  54      47.970   2.866  35.422  1.00 35.58           C  
ATOM   4364  C   MET F  54      48.501   1.468  35.691  1.00 36.57           C  
ATOM   4365  O   MET F  54      49.355   0.969  34.954  1.00 32.89           O  
ATOM   4366  CB  MET F  54      46.816   2.863  34.401  1.00 37.04           C  
ATOM   4367  CG  MET F  54      45.801   1.739  34.537  1.00 33.62           C  
ATOM   4368  SD  MET F  54      44.393   2.034  33.433  1.00 37.36           S  
ATOM   4369  CE  MET F  54      44.040   3.751  33.782  1.00 19.70           C  
ATOM   4370  N   TYR F  55      48.006   0.852  36.761  1.00 31.37           N  
ATOM   4371  CA  TYR F  55      48.438  -0.476  37.152  1.00 31.73           C  
ATOM   4372  C   TYR F  55      47.241  -1.417  37.182  1.00 34.28           C  
ATOM   4373  O   TYR F  55      46.121  -1.005  37.501  1.00 34.82           O  
ATOM   4374  CB  TYR F  55      49.115  -0.453  38.533  1.00 35.40           C  
ATOM   4375  CG  TYR F  55      50.220   0.587  38.687  1.00 38.34           C  
ATOM   4376  CD1 TYR F  55      49.926   1.890  39.071  1.00 36.76           C  
ATOM   4377  CD2 TYR F  55      51.558   0.259  38.455  1.00 39.41           C  
ATOM   4378  CE1 TYR F  55      50.929   2.840  39.220  1.00 40.71           C  
ATOM   4379  CE2 TYR F  55      52.569   1.203  38.600  1.00 34.14           C  
ATOM   4380  CZ  TYR F  55      52.248   2.490  38.984  1.00 42.34           C  
ATOM   4381  OH  TYR F  55      53.234   3.441  39.131  1.00 42.61           O  
ATOM   4382  N   ALA F  56      47.486  -2.684  36.842  1.00 29.25           N  
ATOM   4383  CA  ALA F  56      46.547  -3.774  37.078  1.00 28.38           C  
ATOM   4384  C   ALA F  56      46.981  -4.517  38.340  1.00 33.23           C  
ATOM   4385  O   ALA F  56      48.100  -5.039  38.404  1.00 31.75           O  
ATOM   4386  CB  ALA F  56      46.496  -4.728  35.881  1.00 26.29           C  
ATOM   4387  N   GLU F  57      46.100  -4.583  39.333  1.00 31.85           N  
ATOM   4388  CA  GLU F  57      46.441  -5.187  40.612  1.00 31.21           C  
ATOM   4389  C   GLU F  57      45.408  -6.226  41.023  1.00 32.63           C  
ATOM   4390  O   GLU F  57      44.203  -6.026  40.828  1.00 32.52           O  
ATOM   4391  CB  GLU F  57      46.541  -4.116  41.691  1.00 29.70           C  
ATOM   4392  CG  GLU F  57      47.805  -3.316  41.618  1.00 38.27           C  
ATOM   4393  CD  GLU F  57      47.943  -2.389  42.797  0.72 45.52           C  
ATOM   4394  OE1 GLU F  57      49.048  -1.833  42.977  0.78 47.94           O  
ATOM   4395  OE2 GLU F  57      46.942  -2.224  43.539  1.00 39.23           O1-
ATOM   4396  N   ARG F  58      45.890  -7.329  41.602  1.00 28.63           N  
ATOM   4397  CA  ARG F  58      45.019  -8.281  42.280  1.00 29.91           C  
ATOM   4398  C   ARG F  58      44.481  -7.675  43.570  1.00 28.68           C  
ATOM   4399  O   ARG F  58      45.213  -7.032  44.325  1.00 34.30           O  
ATOM   4400  CB  ARG F  58      45.774  -9.569  42.603  1.00 26.86           C  
ATOM   4401  CG  ARG F  58      45.698 -10.617  41.530  1.00 26.96           C  
ATOM   4402  CD  ARG F  58      46.438 -11.888  41.924  1.00 32.58           C  
ATOM   4403  NE  ARG F  58      46.493 -12.864  40.836  1.00 44.90           N  
ATOM   4404  CZ  ARG F  58      45.456 -13.568  40.394  1.00 36.46           C  
ATOM   4405  NH1 ARG F  58      44.250 -13.444  40.931  1.00 29.94           N1+
ATOM   4406  NH2 ARG F  58      45.634 -14.417  39.386  1.00 26.49           N  
ATOM   4407  N   LEU F  59      43.202  -7.888  43.824  1.00 25.07           N  
ATOM   4408  CA  LEU F  59      42.551  -7.407  45.032  1.00 33.22           C  
ATOM   4409  C   LEU F  59      42.081  -8.599  45.860  1.00 36.48           C  
ATOM   4410  O   LEU F  59      42.331  -9.759  45.520  1.00 38.00           O  
ATOM   4411  CB  LEU F  59      41.392  -6.468  44.683  1.00 33.28           C  
ATOM   4412  CG  LEU F  59      41.871  -5.228  43.920  1.00 36.68           C  
ATOM   4413  CD1 LEU F  59      40.756  -4.568  43.118  1.00 31.97           C  
ATOM   4414  CD2 LEU F  59      42.517  -4.227  44.873  1.00 37.25           C  
ATOM   4415  N   ALA F  60      41.394  -8.307  46.961  1.00 37.43           N  
ATOM   4416  CA  ALA F  60      40.938  -9.358  47.861  1.00 35.58           C  
ATOM   4417  C   ALA F  60      39.839 -10.188  47.210  1.00 42.76           C  
ATOM   4418  O   ALA F  60      39.039  -9.685  46.421  1.00 45.50           O  
ATOM   4419  CB  ALA F  60      40.416  -8.757  49.162  1.00 33.95           C  
ATOM   4420  N   GLY F  61      39.805 -11.474  47.546  1.00 38.50           N  
ATOM   4421  CA  GLY F  61      38.703 -12.314  47.115  1.00 35.59           C  
ATOM   4422  C   GLY F  61      38.718 -12.670  45.644  1.00 45.63           C  
ATOM   4423  O   GLY F  61      37.651 -12.896  45.057  1.00 44.99           O  
ATOM   4424  N   GLY F  62      39.901 -12.739  45.029  1.00 46.09           N  
ATOM   4425  CA  GLY F  62      40.016 -13.071  43.623  1.00 39.86           C  
ATOM   4426  C   GLY F  62      39.672 -11.955  42.655  1.00 37.34           C  
ATOM   4427  O   GLY F  62      39.661 -12.192  41.442  1.00 39.07           O  
ATOM   4428  N   GLN F  63      39.384 -10.754  43.145  1.00 34.37           N  
ATOM   4429  CA  GLN F  63      39.094  -9.627  42.277  1.00 32.86           C  
ATOM   4430  C   GLN F  63      40.386  -9.049  41.690  1.00 33.53           C  
ATOM   4431  O   GLN F  63      41.492  -9.322  42.167  1.00 35.91           O  
ATOM   4432  CB  GLN F  63      38.343  -8.554  43.053  1.00 30.72           C  
ATOM   4433  CG  GLN F  63      37.259  -9.098  43.931  1.00 31.36           C  
ATOM   4434  CD  GLN F  63      35.896  -8.629  43.501  1.00 40.15           C  
ATOM   4435  NE2 GLN F  63      35.279  -7.760  44.302  1.00 34.12           N  
ATOM   4436  OE1 GLN F  63      35.404  -9.033  42.447  1.00 45.72           O  
ATOM   4437  N   MET F  64      40.236  -8.258  40.621  1.00 30.67           N  
ATOM   4438  CA  MET F  64      41.338  -7.487  40.056  1.00 27.55           C  
ATOM   4439  C   MET F  64      40.842  -6.100  39.674  1.00 26.15           C  
ATOM   4440  O   MET F  64      39.692  -5.925  39.270  1.00 27.00           O  
ATOM   4441  CB  MET F  64      41.974  -8.160  38.830  1.00 25.22           C  
ATOM   4442  CG  MET F  64      42.056  -9.676  38.886  1.00 25.79           C  
ATOM   4443  SD  MET F  64      42.308 -10.353  37.240  1.00 31.25           S  
ATOM   4444  CE  MET F  64      43.463 -11.679  37.587  1.00 32.32           C  
ATOM   4445  N   GLY F  65      41.725  -5.115  39.799  1.00 21.55           N  
ATOM   4446  CA  GLY F  65      41.343  -3.735  39.615  1.00 25.78           C  
ATOM   4447  C   GLY F  65      42.441  -2.950  38.926  1.00 31.89           C  
ATOM   4448  O   GLY F  65      43.608  -3.346  38.900  1.00 28.70           O  
ATOM   4449  N   TYR F  66      42.030  -1.835  38.342  1.00 28.59           N  
ATOM   4450  CA  TYR F  66      42.933  -0.844  37.790  1.00 27.95           C  
ATOM   4451  C   TYR F  66      43.121   0.281  38.803  1.00 29.51           C  
ATOM   4452  O   TYR F  66      42.215   0.591  39.585  1.00 27.81           O  
ATOM   4453  CB  TYR F  66      42.371  -0.263  36.493  1.00 24.21           C  
ATOM   4454  CG  TYR F  66      42.255  -1.203  35.320  1.00 25.95           C  
ATOM   4455  CD1 TYR F  66      43.391  -1.728  34.706  1.00 22.67           C  
ATOM   4456  CD2 TYR F  66      41.011  -1.504  34.767  1.00 22.01           C  
ATOM   4457  CE1 TYR F  66      43.299  -2.557  33.611  1.00 19.33           C  
ATOM   4458  CE2 TYR F  66      40.903  -2.337  33.643  1.00 19.93           C  
ATOM   4459  CZ  TYR F  66      42.053  -2.859  33.067  1.00 23.30           C  
ATOM   4460  OH  TYR F  66      41.961  -3.697  31.953  1.00 21.05           O  
ATOM   4461  N   GLY F  67      44.299   0.900  38.778  1.00 28.23           N  
ATOM   4462  CA  GLY F  67      44.569   2.034  39.643  1.00 28.30           C  
ATOM   4463  C   GLY F  67      45.565   2.974  38.999  1.00 33.56           C  
ATOM   4464  O   GLY F  67      46.333   2.589  38.109  1.00 35.24           O  
ATOM   4465  N   LEU F  68      45.522   4.231  39.444  1.00 32.19           N  
ATOM   4466  CA  LEU F  68      46.526   5.221  39.066  1.00 35.19           C  
ATOM   4467  C   LEU F  68      47.797   5.145  39.919  1.00 40.87           C  
ATOM   4468  O   LEU F  68      48.897   5.328  39.389  1.00 42.34           O  
ATOM   4469  CB  LEU F  68      45.930   6.625  39.157  1.00 32.09           C  
ATOM   4470  CG  LEU F  68      44.798   6.858  38.160  1.00 31.52           C  
ATOM   4471  CD1 LEU F  68      44.234   8.237  38.345  1.00 37.43           C  
ATOM   4472  CD2 LEU F  68      45.283   6.641  36.721  1.00 29.22           C  
ATOM   4473  N   GLU F  69      47.690   4.833  41.210  1.00 44.71           N  
ATOM   4474  CA  GLU F  69      48.866   4.614  42.068  1.00 40.34           C  
ATOM   4475  C   GLU F  69      48.910   3.192  42.463  1.00 42.07           C  
ATOM   4476  O   GLU F  69      47.911   2.563  42.538  1.00 45.90           O  
ATOM   4477  CB  GLU F  69      48.826   5.342  43.368  1.00 41.82           C  
ATOM   4478  CG  GLU F  69      48.304   6.723  43.338  1.00 49.09           C  
ATOM   4479  CD  GLU F  69      49.421   7.682  43.135  0.40 50.69           C  
ATOM   4480  OE1 GLU F  69      50.334   7.340  42.354  0.76 50.56           O  
ATOM   4481  OE2 GLU F  69      49.387   8.738  43.768  0.76 52.20           O1-
ATOM   4482  N   LYS F  70      50.077   2.684  42.758  1.00 41.88           N  
ATOM   4483  CA  LYS F  70      50.209   1.302  43.208  1.00 41.47           C  
ATOM   4484  C   LYS F  70      49.524   1.115  44.556  1.00 42.67           C  
ATOM   4485  O   LYS F  70      49.586   1.981  45.434  1.00 39.79           O  
ATOM   4486  CB  LYS F  70      51.682   0.885  43.312  1.00 42.20           C  
ATOM   4487  CG  LYS F  70      52.189  -0.008  42.168  1.00 46.31           C  
ATOM   4488  CD  LYS F  70      53.633  -0.524  42.394  1.00 52.12           C  
ATOM   4489  CE  LYS F  70      53.985  -1.694  41.453  1.00 52.91           C  
ATOM   4490  NZ  LYS F  70      55.360  -1.593  40.844  1.00 49.04           N1+
ATOM   4491  N   GLY F  71      48.850  -0.024  44.711  1.00 41.87           N  
ATOM   4492  CA  GLY F  71      48.051  -0.297  45.889  1.00 37.51           C  
ATOM   4493  C   GLY F  71      46.798   0.534  46.022  1.00 41.60           C  
ATOM   4494  O   GLY F  71      46.115   0.423  47.045  1.00 39.87           O  
ATOM   4495  N   LYS F  72      46.480   1.375  45.036  1.00 42.91           N  
ATOM   4496  CA  LYS F  72      45.282   2.210  45.053  1.00 40.09           C  
ATOM   4497  C   LYS F  72      44.245   1.754  44.030  1.00 37.11           C  
ATOM   4498  O   LYS F  72      43.350   2.532  43.678  1.00 36.55           O  
ATOM   4499  CB  LYS F  72      45.641   3.680  44.803  1.00 42.34           C  
ATOM   4500  CG  LYS F  72      46.021   4.522  46.035  1.00 49.19           C  
ATOM   4501  CD  LYS F  72      46.607   3.697  47.175  1.00 56.26           C  
ATOM   4502  CE  LYS F  72      46.434   4.387  48.530  1.00 67.01           C  
ATOM   4503  NZ  LYS F  72      46.656   3.450  49.685  1.00 60.69           N1+
ATOM   4504  N   ALA F  73      44.356   0.521  43.533  1.00 34.27           N  
ATOM   4505  CA  ALA F  73      43.398   0.023  42.554  1.00 32.71           C  
ATOM   4506  C   ALA F  73      41.996  -0.017  43.159  1.00 32.82           C  
ATOM   4507  O   ALA F  73      41.822  -0.214  44.364  1.00 32.36           O  
ATOM   4508  CB  ALA F  73      43.807  -1.366  42.055  1.00 26.44           C  
ATOM   4509  N   SER F  74      40.989   0.197  42.309  1.00 30.28           N  
ATOM   4510  CA  SER F  74      39.598   0.262  42.746  1.00 26.52           C  
ATOM   4511  C   SER F  74      38.698  -0.427  41.721  1.00 28.30           C  
ATOM   4512  O   SER F  74      39.113  -0.723  40.597  1.00 27.62           O  
ATOM   4513  CB  SER F  74      39.135   1.708  42.942  1.00 23.53           C  
ATOM   4514  OG  SER F  74      39.045   2.365  41.683  1.00 28.91           O  
ATOM   4515  N   ILE F  75      37.458  -0.703  42.136  1.00 28.48           N  
ATOM   4516  CA  ILE F  75      36.419  -1.195  41.244  1.00 24.11           C  
ATOM   4517  C   ILE F  75      35.191  -0.318  41.463  1.00 23.05           C  
ATOM   4518  O   ILE F  75      34.674  -0.259  42.577  1.00 25.96           O  
ATOM   4519  CB  ILE F  75      36.057  -2.672  41.470  1.00 26.00           C  
ATOM   4520  CG1 ILE F  75      37.300  -3.565  41.390  1.00 25.54           C  
ATOM   4521  CG2 ILE F  75      35.019  -3.112  40.435  1.00 26.06           C  
ATOM   4522  CD1 ILE F  75      37.062  -4.979  41.860  1.00 23.74           C  
ATOM   4523  N   PRO F  76      34.714   0.416  40.453  1.00 25.72           N  
ATOM   4524  CA  PRO F  76      35.317   0.524  39.118  1.00 23.25           C  
ATOM   4525  C   PRO F  76      36.682   1.211  39.143  1.00 20.78           C  
ATOM   4526  O   PRO F  76      36.997   1.888  40.117  1.00 21.72           O  
ATOM   4527  CB  PRO F  76      34.314   1.389  38.331  1.00 21.67           C  
ATOM   4528  CG  PRO F  76      33.104   1.542  39.217  1.00 19.46           C  
ATOM   4529  CD  PRO F  76      33.555   1.310  40.620  1.00 24.26           C  
ATOM   4530  N   GLY F  77      37.456   1.041  38.072  1.00 20.91           N  
ATOM   4531  CA  GLY F  77      38.705   1.739  37.885  1.00 23.86           C  
ATOM   4532  C   GLY F  77      38.544   3.249  37.904  1.00 24.99           C  
ATOM   4533  O   GLY F  77      37.424   3.784  37.924  1.00 21.64           O  
ATOM   4534  N   PRO F  78      39.678   3.960  37.925  1.00 23.36           N  
ATOM   4535  CA  PRO F  78      39.645   5.430  37.961  1.00 21.66           C  
ATOM   4536  C   PRO F  78      38.899   6.038  36.782  1.00 20.38           C  
ATOM   4537  O   PRO F  78      38.959   5.544  35.654  1.00 18.68           O  
ATOM   4538  CB  PRO F  78      41.128   5.824  37.924  1.00 18.38           C  
ATOM   4539  CG  PRO F  78      41.890   4.571  37.617  1.00 27.53           C  
ATOM   4540  CD  PRO F  78      41.045   3.431  38.060  1.00 24.56           C  
ATOM   4541  N   LEU F  79      38.209   7.137  37.059  1.00 20.60           N  
ATOM   4542  CA  LEU F  79      37.530   7.890  36.018  1.00 22.20           C  
ATOM   4543  C   LEU F  79      38.554   8.666  35.208  1.00 25.13           C  
ATOM   4544  O   LEU F  79      39.345   9.433  35.766  1.00 26.03           O  
ATOM   4545  CB  LEU F  79      36.507   8.842  36.635  1.00 17.75           C  
ATOM   4546  CG  LEU F  79      35.991   9.893  35.653  1.00 22.02           C  
ATOM   4547  CD1 LEU F  79      35.088   9.223  34.646  1.00 27.08           C  
ATOM   4548  CD2 LEU F  79      35.266  11.003  36.374  1.00 19.67           C  
ATOM   4549  N   ILE F  80      38.553   8.457  33.897  1.00 25.66           N  
ATOM   4550  CA  ILE F  80      39.407   9.194  32.969  1.00 23.42           C  
ATOM   4551  C   ILE F  80      38.522  10.172  32.218  1.00 26.93           C  
ATOM   4552  O   ILE F  80      37.496   9.781  31.644  1.00 23.13           O  
ATOM   4553  CB  ILE F  80      40.139   8.243  32.005  1.00 22.71           C  
ATOM   4554  CG1 ILE F  80      41.153   7.399  32.774  1.00 23.13           C  
ATOM   4555  CG2 ILE F  80      40.810   9.018  30.874  1.00 24.83           C  
ATOM   4556  CD1 ILE F  80      41.920   6.456  31.904  1.00 28.16           C  
ATOM   4557  N   GLU F  81      38.889  11.446  32.255  1.00 19.83           N  
ATOM   4558  CA  GLU F  81      38.100  12.486  31.620  1.00 23.31           C  
ATOM   4559  C   GLU F  81      38.999  13.240  30.650  1.00 23.50           C  
ATOM   4560  O   GLU F  81      40.087  13.673  31.034  1.00 22.14           O  
ATOM   4561  CB  GLU F  81      37.493  13.406  32.682  1.00 23.94           C  
ATOM   4562  CG  GLU F  81      36.460  14.376  32.163  1.00 26.29           C  
ATOM   4563  CD  GLU F  81      35.867  15.245  33.267  0.75 31.75           C  
ATOM   4564  OE1 GLU F  81      35.824  14.793  34.429  1.00 32.01           O  
ATOM   4565  OE2 GLU F  81      35.446  16.381  32.971  1.00 36.69           O1-
ATOM   4566  N   LEU F  82      38.565  13.347  29.388  1.00 20.11           N  
ATOM   4567  CA  LEU F  82      39.304  14.060  28.356  1.00 20.69           C  
ATOM   4568  C   LEU F  82      38.387  15.042  27.645  1.00 23.62           C  
ATOM   4569  O   LEU F  82      37.160  14.915  27.682  1.00 22.48           O  
ATOM   4570  CB  LEU F  82      39.929  13.110  27.320  1.00 20.32           C  
ATOM   4571  CG  LEU F  82      40.738  11.953  27.909  1.00 28.01           C  
ATOM   4572  CD1 LEU F  82      40.705  10.739  26.997  1.00 24.13           C  
ATOM   4573  CD2 LEU F  82      42.150  12.390  28.194  1.00 21.86           C  
ATOM   4574  N   ASN F  83      39.006  16.037  27.008  1.00 21.80           N  
ATOM   4575  CA  ASN F  83      38.327  16.959  26.105  1.00 20.00           C  
ATOM   4576  C   ASN F  83      38.685  16.605  24.670  1.00 21.65           C  
ATOM   4577  O   ASN F  83      39.831  16.251  24.391  1.00 19.51           O  
ATOM   4578  CB  ASN F  83      38.727  18.405  26.384  1.00 24.96           C  
ATOM   4579  CG  ASN F  83      38.368  18.851  27.780  1.00 28.28           C  
ATOM   4580  ND2 ASN F  83      39.353  19.386  28.507  1.00 25.93           N  
ATOM   4581  OD1 ASN F  83      37.207  18.763  28.189  1.00 26.03           O  
ATOM   4582  N   GLU F  84      37.693  16.688  23.772  1.00 19.90           N  
ATOM   4583  CA  GLU F  84      37.892  16.322  22.371  1.00 21.74           C  
ATOM   4584  C   GLU F  84      39.145  16.976  21.811  1.00 22.78           C  
ATOM   4585  O   GLU F  84      39.338  18.187  21.936  1.00 21.35           O  
ATOM   4586  CB  GLU F  84      36.682  16.739  21.537  1.00 20.14           C  
ATOM   4587  CG  GLU F  84      35.506  15.812  21.658  1.00 20.49           C  
ATOM   4588  CD  GLU F  84      34.373  16.197  20.734  1.00 20.14           C  
ATOM   4589  OE1 GLU F  84      33.744  15.286  20.169  1.00 21.45           O  
ATOM   4590  OE2 GLU F  84      34.108  17.406  20.573  1.00 23.14           O1-
ATOM   4591  N   GLY F  85      40.005  16.160  21.211  1.00 23.31           N  
ATOM   4592  CA  GLY F  85      41.299  16.592  20.747  1.00 22.18           C  
ATOM   4593  C   GLY F  85      42.458  16.184  21.638  1.00 25.92           C  
ATOM   4594  O   GLY F  85      43.596  16.139  21.156  1.00 24.75           O  
ATOM   4595  N   ASP F  86      42.208  15.878  22.914  1.00 22.86           N  
ATOM   4596  CA  ASP F  86      43.291  15.454  23.792  1.00 22.31           C  
ATOM   4597  C   ASP F  86      43.864  14.117  23.343  1.00 24.70           C  
ATOM   4598  O   ASP F  86      43.207  13.312  22.670  1.00 21.79           O  
ATOM   4599  CB  ASP F  86      42.831  15.307  25.246  1.00 23.25           C  
ATOM   4600  CG  ASP F  86      42.498  16.620  25.887  1.00 25.65           C  
ATOM   4601  OD1 ASP F  86      42.762  17.655  25.250  1.00 26.77           O  
ATOM   4602  OD2 ASP F  86      41.952  16.626  27.019  1.00 22.69           O1-
ATOM   4603  N   THR F  87      45.107  13.880  23.752  1.00 26.03           N  
ATOM   4604  CA  THR F  87      45.787  12.608  23.566  1.00 24.26           C  
ATOM   4605  C   THR F  87      46.197  12.093  24.933  1.00 28.66           C  
ATOM   4606  O   THR F  87      46.721  12.855  25.751  1.00 25.01           O  
ATOM   4607  CB  THR F  87      47.019  12.771  22.673  1.00 23.35           C  
ATOM   4608  CG2 THR F  87      47.802  11.471  22.576  1.00 28.43           C  
ATOM   4609  OG1 THR F  87      46.596  13.171  21.369  1.00 28.57           O  
ATOM   4610  N   LEU F  88      45.958  10.812  25.190  1.00 29.57           N  
ATOM   4611  CA  LEU F  88      46.324  10.212  26.466  1.00 25.95           C  
ATOM   4612  C   LEU F  88      47.301   9.081  26.208  1.00 26.90           C  
ATOM   4613  O   LEU F  88      46.971   8.122  25.503  1.00 26.77           O  
ATOM   4614  CB  LEU F  88      45.094   9.695  27.217  1.00 24.77           C  
ATOM   4615  CG  LEU F  88      45.369   9.143  28.628  1.00 24.05           C  
ATOM   4616  CD1 LEU F  88      45.889  10.239  29.566  1.00 21.23           C  
ATOM   4617  CD2 LEU F  88      44.117   8.517  29.182  1.00 25.03           C  
ATOM   4618  N   HIS F  89      48.497   9.189  26.772  1.00 24.53           N  
ATOM   4619  CA  HIS F  89      49.426   8.071  26.832  1.00 24.01           C  
ATOM   4620  C   HIS F  89      49.268   7.426  28.197  1.00 28.53           C  
ATOM   4621  O   HIS F  89      49.422   8.093  29.225  1.00 28.40           O  
ATOM   4622  CB  HIS F  89      50.868   8.526  26.600  1.00 26.78           C  
ATOM   4623  CG  HIS F  89      51.066   9.196  25.277  1.00 26.09           C  
ATOM   4624  CD2 HIS F  89      51.298  10.490  24.962  1.00 27.08           C  
ATOM   4625  ND1 HIS F  89      50.965   8.520  24.079  1.00 24.82           N  
ATOM   4626  CE1 HIS F  89      51.146   9.368  23.082  1.00 27.57           C  
ATOM   4627  NE2 HIS F  89      51.354  10.571  23.590  1.00 31.13           N  
ATOM   4628  N   VAL F  90      48.918   6.146  28.203  1.00 29.03           N  
ATOM   4629  CA  VAL F  90      48.753   5.389  29.434  1.00 32.54           C  
ATOM   4630  C   VAL F  90      49.970   4.488  29.559  1.00 31.63           C  
ATOM   4631  O   VAL F  90      50.151   3.559  28.762  1.00 29.19           O  
ATOM   4632  CB  VAL F  90      47.448   4.586  29.448  1.00 24.96           C  
ATOM   4633  CG1 VAL F  90      47.386   3.717  30.684  1.00 23.25           C  
ATOM   4634  CG2 VAL F  90      46.272   5.533  29.411  1.00 21.27           C  
ATOM   4635  N   GLU F  91      50.826   4.790  30.532  1.00 31.92           N  
ATOM   4636  CA  GLU F  91      51.976   3.954  30.851  1.00 35.46           C  
ATOM   4637  C   GLU F  91      51.484   2.877  31.801  1.00 35.98           C  
ATOM   4638  O   GLU F  91      51.233   3.140  32.985  1.00 31.99           O  
ATOM   4639  CB  GLU F  91      53.112   4.770  31.466  1.00 37.75           C  
ATOM   4640  CG  GLU F  91      53.922   5.570  30.455  1.00 48.69           C  
ATOM   4641  CD  GLU F  91      54.435   6.882  31.025  0.53 53.04           C  
ATOM   4642  OE1 GLU F  91      55.451   6.854  31.753  1.00 61.33           O  
ATOM   4643  OE2 GLU F  91      53.823   7.935  30.747  0.62 52.11           O1-
ATOM   4644  N   PHE F  92      51.336   1.671  31.279  1.00 29.33           N  
ATOM   4645  CA  PHE F  92      50.588   0.612  31.933  1.00 35.44           C  
ATOM   4646  C   PHE F  92      51.562  -0.439  32.462  1.00 37.32           C  
ATOM   4647  O   PHE F  92      52.444  -0.901  31.732  1.00 37.49           O  
ATOM   4648  CB  PHE F  92      49.582   0.015  30.936  1.00 29.62           C  
ATOM   4649  CG  PHE F  92      48.696  -1.030  31.517  1.00 32.82           C  
ATOM   4650  CD1 PHE F  92      49.095  -2.361  31.539  1.00 36.34           C  
ATOM   4651  CD2 PHE F  92      47.460  -0.693  32.047  1.00 32.69           C  
ATOM   4652  CE1 PHE F  92      48.278  -3.339  32.077  1.00 33.36           C  
ATOM   4653  CE2 PHE F  92      46.639  -1.670  32.592  1.00 30.92           C  
ATOM   4654  CZ  PHE F  92      47.055  -2.996  32.603  1.00 28.79           C  
ATOM   4655  N   GLU F  93      51.414  -0.802  33.728  1.00 35.92           N  
ATOM   4656  CA  GLU F  93      52.224  -1.856  34.323  1.00 37.99           C  
ATOM   4657  C   GLU F  93      51.306  -2.956  34.827  1.00 34.16           C  
ATOM   4658  O   GLU F  93      50.349  -2.685  35.562  1.00 35.12           O  
ATOM   4659  CB  GLU F  93      53.097  -1.324  35.468  1.00 37.81           C  
ATOM   4660  CG  GLU F  93      54.390  -2.121  35.644  1.00 43.55           C  
ATOM   4661  CD  GLU F  93      54.914  -2.123  37.064  1.00 45.44           C  
ATOM   4662  OE1 GLU F  93      55.151  -3.224  37.614  1.00 46.24           O  
ATOM   4663  OE2 GLU F  93      55.099  -1.022  37.623  1.00 53.18           O1-
ATOM   4664  N   ASN F  94      51.585  -4.185  34.412  1.00 28.72           N  
ATOM   4665  CA  ASN F  94      50.899  -5.360  34.935  1.00 30.58           C  
ATOM   4666  C   ASN F  94      51.678  -5.850  36.146  1.00 31.37           C  
ATOM   4667  O   ASN F  94      52.803  -6.331  36.009  1.00 28.65           O  
ATOM   4668  CB  ASN F  94      50.798  -6.450  33.867  1.00 31.68           C  
ATOM   4669  CG  ASN F  94      49.998  -7.664  34.328  1.00 33.13           C  
ATOM   4670  ND2 ASN F  94      49.974  -8.713  33.492  1.00 28.65           N  
ATOM   4671  OD1 ASN F  94      49.403  -7.660  35.413  1.00 31.92           O  
ATOM   4672  N   THR F  95      51.093  -5.724  37.334  1.00 30.34           N  
ATOM   4673  CA  THR F  95      51.709  -6.271  38.532  1.00 30.77           C  
ATOM   4674  C   THR F  95      51.146  -7.637  38.912  1.00 32.07           C  
ATOM   4675  O   THR F  95      51.420  -8.121  40.012  1.00 37.36           O  
ATOM   4676  CB  THR F  95      51.543  -5.317  39.709  1.00 31.96           C  
ATOM   4677  CG2 THR F  95      51.662  -3.865  39.259  1.00 38.52           C  
ATOM   4678  OG1 THR F  95      50.262  -5.528  40.308  1.00 34.34           O  
ATOM   4679  N   MET F  96      50.365  -8.265  38.043  1.00 31.21           N  
ATOM   4680  CA  MET F  96      49.783  -9.566  38.339  1.00 36.98           C  
ATOM   4681  C   MET F  96      50.592 -10.683  37.683  1.00 35.11           C  
ATOM   4682  O   MET F  96      51.492 -10.455  36.870  1.00 32.98           O  
ATOM   4683  CB  MET F  96      48.314  -9.627  37.889  1.00 35.13           C  
ATOM   4684  CG  MET F  96      47.464  -8.470  38.383  1.00 31.82           C  
ATOM   4685  SD  MET F  96      45.711  -8.693  38.063  1.00 34.67           S  
ATOM   4686  CE  MET F  96      45.722  -8.747  36.265  1.00 27.81           C  
ATOM   4687  N   ASP F  97      50.252 -11.911  38.053  1.00 38.60           N  
ATOM   4688  CA  ASP F  97      50.924 -13.087  37.521  1.00 40.39           C  
ATOM   4689  C   ASP F  97      50.313 -13.589  36.220  1.00 42.07           C  
ATOM   4690  O   ASP F  97      50.835 -14.545  35.635  1.00 43.52           O  
ATOM   4691  CB  ASP F  97      50.941 -14.204  38.578  1.00 43.94           C  
ATOM   4692  CG  ASP F  97      49.595 -14.391  39.266  1.00 50.43           C  
ATOM   4693  OD1 ASP F  97      48.607 -13.736  38.861  1.00 49.98           O  
ATOM   4694  OD2 ASP F  97      49.532 -15.169  40.243  1.00 61.63           O1-
ATOM   4695  N   VAL F  98      49.250 -12.955  35.734  1.00 41.52           N  
ATOM   4696  CA  VAL F  98      48.585 -13.383  34.504  1.00 37.33           C  
ATOM   4697  C   VAL F  98      48.619 -12.230  33.508  1.00 33.34           C  
ATOM   4698  O   VAL F  98      48.719 -11.061  33.915  1.00 30.09           O  
ATOM   4699  CB  VAL F  98      47.144 -13.838  34.782  1.00 32.10           C  
ATOM   4700  CG1 VAL F  98      47.142 -15.040  35.714  1.00 29.73           C  
ATOM   4701  CG2 VAL F  98      46.343 -12.701  35.385  1.00 32.69           C  
ATOM   4702  N   PRO F  99      48.551 -12.499  32.207  1.00 32.45           N  
ATOM   4703  CA  PRO F  99      48.427 -11.398  31.248  1.00 33.43           C  
ATOM   4704  C   PRO F  99      47.142 -10.615  31.485  1.00 32.40           C  
ATOM   4705  O   PRO F  99      46.135 -11.146  31.972  1.00 32.04           O  
ATOM   4706  CB  PRO F  99      48.418 -12.097  29.881  1.00 31.66           C  
ATOM   4707  CG  PRO F  99      48.825 -13.516  30.132  1.00 30.36           C  
ATOM   4708  CD  PRO F  99      48.513 -13.820  31.558  1.00 30.40           C  
ATOM   4709  N   VAL F 100      47.203  -9.328  31.149  1.00 29.88           N  
ATOM   4710  CA  VAL F 100      46.086  -8.404  31.282  1.00 27.96           C  
ATOM   4711  C   VAL F 100      46.198  -7.433  30.111  1.00 29.66           C  
ATOM   4712  O   VAL F 100      47.248  -7.330  29.470  1.00 28.48           O  
ATOM   4713  CB  VAL F 100      46.103  -7.681  32.657  1.00 26.11           C  
ATOM   4714  CG1 VAL F 100      47.111  -6.541  32.659  1.00 27.96           C  
ATOM   4715  CG2 VAL F 100      44.713  -7.192  33.044  1.00 24.17           C  
ATOM   4716  N   SER F 101      45.097  -6.750  29.791  1.00 27.87           N  
ATOM   4717  CA  SER F 101      45.162  -5.743  28.744  1.00 25.24           C  
ATOM   4718  C   SER F 101      44.220  -4.605  29.081  1.00 27.12           C  
ATOM   4719  O   SER F 101      43.369  -4.708  29.972  1.00 27.88           O  
ATOM   4720  CB  SER F 101      44.827  -6.313  27.359  1.00 26.74           C  
ATOM   4721  OG  SER F 101      43.442  -6.624  27.219  1.00 26.12           O  
ATOM   4722  N   LEU F 102      44.401  -3.508  28.349  1.00 30.08           N  
ATOM   4723  CA  LEU F 102      43.562  -2.318  28.421  1.00 24.95           C  
ATOM   4724  C   LEU F 102      42.907  -2.135  27.060  1.00 26.70           C  
ATOM   4725  O   LEU F 102      43.602  -1.947  26.053  1.00 29.27           O  
ATOM   4726  CB  LEU F 102      44.401  -1.095  28.790  1.00 25.89           C  
ATOM   4727  CG  LEU F 102      43.761   0.175  29.360  1.00 25.73           C  
ATOM   4728  CD1 LEU F 102      42.748  -0.117  30.446  1.00 21.03           C  
ATOM   4729  CD2 LEU F 102      44.850   1.105  29.881  1.00 24.71           C  
ATOM   4730  N   HIS F 103      41.580  -2.218  27.019  1.00 24.13           N  
ATOM   4731  CA  HIS F 103      40.829  -1.995  25.793  1.00 22.74           C  
ATOM   4732  C   HIS F 103      39.796  -0.909  26.039  1.00 19.66           C  
ATOM   4733  O   HIS F 103      39.024  -0.998  26.993  1.00 23.52           O  
ATOM   4734  CB  HIS F 103      40.136  -3.269  25.318  1.00 22.12           C  
ATOM   4735  CG  HIS F 103      39.158  -3.031  24.212  1.00 28.72           C  
ATOM   4736  CD2 HIS F 103      37.805  -2.987  24.211  1.00 31.81           C  
ATOM   4737  ND1 HIS F 103      39.552  -2.751  22.920  1.00 30.06           N  
ATOM   4738  CE1 HIS F 103      38.484  -2.565  22.168  1.00 34.24           C  
ATOM   4739  NE2 HIS F 103      37.410  -2.696  22.928  1.00 33.72           N  
ATOM   4740  N   VAL F 104      39.768   0.111  25.182  1.00 24.01           N  
ATOM   4741  CA  VAL F 104      38.873   1.249  25.365  1.00 24.37           C  
ATOM   4742  C   VAL F 104      37.819   1.274  24.254  1.00 24.45           C  
ATOM   4743  O   VAL F 104      38.090   0.938  23.088  1.00 19.01           O  
ATOM   4744  CB  VAL F 104      39.663   2.580  25.456  1.00 20.36           C  
ATOM   4745  CG1 VAL F 104      40.333   2.949  24.143  1.00 21.36           C  
ATOM   4746  CG2 VAL F 104      38.796   3.741  26.007  1.00 14.46           C  
ATOM   4747  N   HIS F 105      36.598   1.626  24.644  1.00 21.55           N  
ATOM   4748  CA  HIS F 105      35.510   1.866  23.712  1.00 22.67           C  
ATOM   4749  C   HIS F 105      35.538   3.312  23.222  1.00 19.49           C  
ATOM   4750  O   HIS F 105      35.947   4.226  23.945  1.00 19.55           O  
ATOM   4751  CB  HIS F 105      34.171   1.572  24.383  1.00 20.45           C  
ATOM   4752  CG  HIS F 105      33.852   0.112  24.453  1.00 23.66           C  
ATOM   4753  CD2 HIS F 105      34.435  -0.893  25.150  1.00 23.13           C  
ATOM   4754  ND1 HIS F 105      32.831  -0.465  23.729  1.00 27.82           N  
ATOM   4755  CE1 HIS F 105      32.795  -1.762  23.981  1.00 24.39           C  
ATOM   4756  NE2 HIS F 105      33.759  -2.047  24.837  1.00 26.34           N  
ATOM   4757  N   GLY F 106      35.133   3.501  21.972  1.00 17.31           N  
ATOM   4758  CA  GLY F 106      34.811   4.827  21.470  1.00 16.37           C  
ATOM   4759  C   GLY F 106      35.952   5.737  21.064  1.00 22.15           C  
ATOM   4760  O   GLY F 106      35.773   6.601  20.196  1.00 23.73           O  
ATOM   4761  N   LEU F 107      37.120   5.584  21.678  1.00 24.69           N  
ATOM   4762  CA  LEU F 107      38.206   6.513  21.404  1.00 21.73           C  
ATOM   4763  C   LEU F 107      38.983   6.067  20.169  1.00 21.80           C  
ATOM   4764  O   LEU F 107      38.787   4.974  19.640  1.00 25.92           O  
ATOM   4765  CB  LEU F 107      39.125   6.633  22.618  1.00 20.49           C  
ATOM   4766  CG  LEU F 107      38.747   7.663  23.684  1.00 22.81           C  
ATOM   4767  CD1 LEU F 107      37.312   7.549  24.128  1.00 21.95           C  
ATOM   4768  CD2 LEU F 107      39.648   7.501  24.884  1.00 18.17           C  
ATOM   4769  N   ASP F 108      39.878   6.935  19.706  1.00 23.81           N  
ATOM   4770  CA  ASP F 108      40.735   6.641  18.564  1.00 20.24           C  
ATOM   4771  C   ASP F 108      41.986   5.923  19.034  1.00 22.73           C  
ATOM   4772  O   ASP F 108      42.677   6.400  19.939  1.00 25.05           O  
ATOM   4773  CB  ASP F 108      41.137   7.926  17.840  1.00 22.13           C  
ATOM   4774  CG  ASP F 108      39.952   8.690  17.306  1.00 22.38           C  
ATOM   4775  OD1 ASP F 108      38.985   8.046  16.851  1.00 21.95           O  
ATOM   4776  OD2 ASP F 108      39.985   9.935  17.361  1.00 23.33           O1-
ATOM   4777  N   TYR F 109      42.291   4.790  18.411  1.00 22.30           N  
ATOM   4778  CA  TYR F 109      43.495   4.069  18.786  1.00 21.78           C  
ATOM   4779  C   TYR F 109      43.925   3.210  17.613  1.00 25.75           C  
ATOM   4780  O   TYR F 109      43.083   2.707  16.859  1.00 27.36           O  
ATOM   4781  CB  TYR F 109      43.276   3.220  20.048  1.00 24.04           C  
ATOM   4782  CG  TYR F 109      42.155   2.207  19.940  1.00 24.58           C  
ATOM   4783  CD1 TYR F 109      40.853   2.538  20.301  1.00 22.91           C  
ATOM   4784  CD2 TYR F 109      42.401   0.917  19.486  1.00 22.75           C  
ATOM   4785  CE1 TYR F 109      39.821   1.609  20.203  1.00 23.25           C  
ATOM   4786  CE2 TYR F 109      41.377  -0.014  19.392  1.00 26.68           C  
ATOM   4787  CZ  TYR F 109      40.093   0.344  19.751  1.00 25.50           C  
ATOM   4788  OH  TYR F 109      39.076  -0.575  19.648  1.00 30.51           O  
ATOM   4789  N   GLU F 110      45.238   3.077  17.452  1.00 21.92           N  
ATOM   4790  CA  GLU F 110      45.793   2.222  16.429  1.00 23.48           C  
ATOM   4791  C   GLU F 110      45.740   0.780  16.892  1.00 28.49           C  
ATOM   4792  O   GLU F 110      45.445   0.484  18.051  1.00 28.40           O  
ATOM   4793  CB  GLU F 110      47.217   2.640  16.105  1.00 25.99           C  
ATOM   4794  CG  GLU F 110      47.261   4.010  15.492  1.00 35.18           C  
ATOM   4795  CD  GLU F 110      48.634   4.622  15.564  1.00 46.93           C  
ATOM   4796  OE1 GLU F 110      49.460   4.316  14.684  1.00 51.53           O  
ATOM   4797  OE2 GLU F 110      48.882   5.407  16.506  1.00 55.21           O1-
ATOM   4798  N   ILE F 111      46.032  -0.129  15.963  1.00 24.50           N  
ATOM   4799  CA  ILE F 111      45.854  -1.539  16.249  1.00 24.01           C  
ATOM   4800  C   ILE F 111      46.808  -2.025  17.344  1.00 32.03           C  
ATOM   4801  O   ILE F 111      46.524  -3.037  18.003  1.00 31.16           O  
ATOM   4802  CB  ILE F 111      45.974  -2.338  14.932  1.00 31.27           C  
ATOM   4803  CG1 ILE F 111      45.349  -3.719  15.097  1.00 31.92           C  
ATOM   4804  CG2 ILE F 111      47.420  -2.427  14.429  1.00 25.67           C  
ATOM   4805  CD1 ILE F 111      43.834  -3.693  14.967  1.00 30.44           C  
ATOM   4806  N   SER F 112      47.912  -1.311  17.590  1.00 26.50           N  
ATOM   4807  CA  SER F 112      48.857  -1.686  18.634  1.00 28.12           C  
ATOM   4808  C   SER F 112      48.387  -1.276  20.017  1.00 31.56           C  
ATOM   4809  O   SER F 112      49.010  -1.677  21.004  1.00 32.18           O  
ATOM   4810  CB  SER F 112      50.235  -1.061  18.385  1.00 26.16           C  
ATOM   4811  OG  SER F 112      50.125   0.311  18.035  1.00 26.63           O  
ATOM   4812  N   SER F 113      47.335  -0.461  20.105  1.00 26.00           N  
ATOM   4813  CA  SER F 113      46.690  -0.161  21.374  1.00 26.66           C  
ATOM   4814  C   SER F 113      45.313  -0.814  21.466  1.00 29.20           C  
ATOM   4815  O   SER F 113      44.470  -0.377  22.253  1.00 29.08           O  
ATOM   4816  CB  SER F 113      46.598   1.352  21.576  1.00 26.54           C  
ATOM   4817  OG  SER F 113      47.847   1.902  21.956  1.00 29.74           O  
ATOM   4818  N   ASP F 114      45.079  -1.858  20.668  1.00 29.54           N  
ATOM   4819  CA  ASP F 114      43.817  -2.591  20.712  1.00 30.02           C  
ATOM   4820  C   ASP F 114      43.598  -3.255  22.066  1.00 30.53           C  
ATOM   4821  O   ASP F 114      42.458  -3.378  22.531  1.00 29.34           O  
ATOM   4822  CB  ASP F 114      43.806  -3.651  19.615  1.00 33.23           C  
ATOM   4823  CG  ASP F 114      42.409  -4.152  19.290  1.00 38.86           C  
ATOM   4824  OD1 ASP F 114      41.408  -3.440  19.582  1.00 33.34           O  
ATOM   4825  OD2 ASP F 114      42.328  -5.271  18.726  1.00 35.87           O1-
ATOM   4826  N   GLY F 115      44.670  -3.723  22.694  1.00 30.25           N  
ATOM   4827  CA  GLY F 115      44.536  -4.463  23.933  1.00 31.73           C  
ATOM   4828  C   GLY F 115      44.043  -5.887  23.790  1.00 29.91           C  
ATOM   4829  O   GLY F 115      43.436  -6.414  24.726  1.00 26.43           O  
ATOM   4830  N   THR F 116      44.293  -6.540  22.655  1.00 28.36           N  
ATOM   4831  CA  THR F 116      43.848  -7.913  22.446  1.00 34.12           C  
ATOM   4832  C   THR F 116      45.027  -8.826  22.145  1.00 36.10           C  
ATOM   4833  O   THR F 116      46.059  -8.390  21.621  1.00 33.94           O  
ATOM   4834  CB  THR F 116      42.838  -8.028  21.297  1.00 31.87           C  
ATOM   4835  CG2 THR F 116      41.568  -7.243  21.617  1.00 28.05           C  
ATOM   4836  OG1 THR F 116      43.439  -7.532  20.093  1.00 32.01           O  
ATOM   4837  N   LYS F 117      44.855 -10.111  22.472  1.00 37.22           N  
ATOM   4838  CA  LYS F 117      45.911 -11.080  22.217  1.00 36.75           C  
ATOM   4839  C   LYS F 117      46.153 -11.226  20.721  1.00 38.67           C  
ATOM   4840  O   LYS F 117      47.299 -11.361  20.275  1.00 37.89           O  
ATOM   4841  CB  LYS F 117      45.542 -12.416  22.853  1.00 37.00           C  
ATOM   4842  CG  LYS F 117      46.704 -13.366  23.076  1.00 50.54           C  
ATOM   4843  CD  LYS F 117      46.441 -14.272  24.277  1.00 57.04           C  
ATOM   4844  CE  LYS F 117      46.164 -15.713  23.849  1.00 68.07           C  
ATOM   4845  NZ  LYS F 117      45.174 -16.392  24.744  1.00 61.66           N1+
ATOM   4846  N   GLN F 118      45.091 -11.135  19.926  1.00 38.57           N  
ATOM   4847  CA  GLN F 118      45.214 -11.324  18.485  1.00 42.01           C  
ATOM   4848  C   GLN F 118      46.180 -10.312  17.863  1.00 44.41           C  
ATOM   4849  O   GLN F 118      46.952 -10.655  16.958  1.00 46.21           O  
ATOM   4850  CB  GLN F 118      43.823 -11.235  17.854  1.00 48.75           C  
ATOM   4851  CG  GLN F 118      43.619 -12.122  16.632  1.00 62.67           C  
ATOM   4852  CD  GLN F 118      43.405 -11.334  15.354  1.00 63.37           C  
ATOM   4853  NE2 GLN F 118      43.766 -11.938  14.223  1.00 57.57           N  
ATOM   4854  OE1 GLN F 118      42.917 -10.197  15.377  1.00 64.04           O  
ATOM   4855  N   ASN F 119      46.175  -9.071  18.353  1.00 43.17           N  
ATOM   4856  CA  ASN F 119      47.034  -8.012  17.836  1.00 40.70           C  
ATOM   4857  C   ASN F 119      48.262  -7.764  18.711  1.00 42.01           C  
ATOM   4858  O   ASN F 119      48.844  -6.676  18.651  1.00 43.53           O  
ATOM   4859  CB  ASN F 119      46.231  -6.722  17.665  1.00 39.51           C  
ATOM   4860  CG  ASN F 119      45.345  -6.758  16.438  1.00 43.34           C  
ATOM   4861  ND2 ASN F 119      44.054  -6.526  16.625  1.00 37.40           N  
ATOM   4862  OD1 ASN F 119      45.822  -7.000  15.331  1.00 49.03           O  
ATOM   4863  N   LYS F 120      48.647  -8.743  19.533  1.00 41.53           N  
ATOM   4864  CA  LYS F 120      49.868  -8.688  20.345  1.00 44.34           C  
ATOM   4865  C   LYS F 120      49.983  -7.388  21.145  1.00 46.39           C  
ATOM   4866  O   LYS F 120      51.050  -6.773  21.218  1.00 45.24           O  
ATOM   4867  CB  LYS F 120      51.110  -8.890  19.472  1.00 44.27           C  
ATOM   4868  CG  LYS F 120      50.996 -10.028  18.467  1.00 57.80           C  
ATOM   4869  CD  LYS F 120      50.550 -11.330  19.124  1.00 63.56           C  
ATOM   4870  CE  LYS F 120      51.553 -12.450  18.863  1.00 76.78           C  
ATOM   4871  NZ  LYS F 120      51.650 -12.798  17.414  1.00 77.40           N1+
ATOM   4872  N   SER F 121      48.876  -6.960  21.758  1.00 39.98           N  
ATOM   4873  CA  SER F 121      48.886  -5.743  22.564  1.00 37.95           C  
ATOM   4874  C   SER F 121      48.305  -5.980  23.953  1.00 34.70           C  
ATOM   4875  O   SER F 121      47.750  -5.063  24.564  1.00 33.00           O  
ATOM   4876  CB  SER F 121      48.152  -4.602  21.862  1.00 35.40           C  
ATOM   4877  OG  SER F 121      46.793  -4.906  21.666  1.00 31.65           O  
ATOM   4878  N   HIS F 122      48.421  -7.207  24.456  1.00 35.41           N  
ATOM   4879  CA  HIS F 122      48.271  -7.503  25.873  1.00 36.19           C  
ATOM   4880  C   HIS F 122      49.563  -7.134  26.606  1.00 32.38           C  
ATOM   4881  O   HIS F 122      50.543  -6.692  26.003  1.00 37.21           O  
ATOM   4882  CB  HIS F 122      47.943  -8.978  26.084  1.00 35.09           C  
ATOM   4883  CG  HIS F 122      48.880  -9.905  25.376  1.00 39.31           C  
ATOM   4884  CD2 HIS F 122      49.508 -11.026  25.798  1.00 45.85           C  
ATOM   4885  ND1 HIS F 122      49.325  -9.680  24.092  1.00 42.60           N  
ATOM   4886  CE1 HIS F 122      50.160 -10.640  23.742  1.00 47.25           C  
ATOM   4887  NE2 HIS F 122      50.290 -11.468  24.760  1.00 50.74           N  
ATOM   4888  N   VAL F 123      49.580  -7.322  27.922  1.00 29.96           N  
ATOM   4889  CA  VAL F 123      50.746  -7.002  28.745  1.00 34.03           C  
ATOM   4890  C   VAL F 123      51.104  -8.235  29.566  1.00 38.41           C  
ATOM   4891  O   VAL F 123      50.277  -8.732  30.341  1.00 35.70           O  
ATOM   4892  CB  VAL F 123      50.502  -5.789  29.659  1.00 32.34           C  
ATOM   4893  CG1 VAL F 123      51.726  -5.511  30.513  1.00 30.78           C  
ATOM   4894  CG2 VAL F 123      50.163  -4.565  28.827  1.00 31.01           C  
ATOM   4895  N   GLU F 124      52.331  -8.734  29.384  1.00 40.65           N  
ATOM   4896  CA  GLU F 124      52.789  -9.931  30.068  1.00 36.73           C  
ATOM   4897  C   GLU F 124      52.851  -9.695  31.576  1.00 36.31           C  
ATOM   4898  O   GLU F 124      52.943  -8.552  32.032  1.00 35.25           O  
ATOM   4899  CB  GLU F 124      54.166 -10.342  29.540  1.00 38.19           C  
ATOM   4900  CG  GLU F 124      54.184 -10.835  28.088  1.00 47.78           C  
ATOM   4901  CD  GLU F 124      53.252 -12.021  27.830  0.54 48.30           C  
ATOM   4902  OE1 GLU F 124      52.761 -12.151  26.689  0.67 47.59           O  
ATOM   4903  OE2 GLU F 124      52.997 -12.816  28.758  0.78 50.10           O1-
ATOM   4904  N   PRO F 125      52.775 -10.763  32.370  1.00 36.29           N  
ATOM   4905  CA  PRO F 125      52.925 -10.613  33.826  1.00 35.27           C  
ATOM   4906  C   PRO F 125      54.176  -9.816  34.167  1.00 34.67           C  
ATOM   4907  O   PRO F 125      55.251 -10.044  33.613  1.00 32.06           O  
ATOM   4908  CB  PRO F 125      53.019 -12.059  34.322  1.00 30.41           C  
ATOM   4909  CG  PRO F 125      52.271 -12.846  33.308  1.00 36.19           C  
ATOM   4910  CD  PRO F 125      52.487 -12.156  31.981  1.00 36.54           C  
ATOM   4911  N   GLY F 126      54.020  -8.840  35.055  1.00 33.17           N  
ATOM   4912  CA  GLY F 126      55.126  -7.972  35.386  1.00 29.36           C  
ATOM   4913  C   GLY F 126      55.542  -7.009  34.300  1.00 33.54           C  
ATOM   4914  O   GLY F 126      56.428  -6.183  34.544  1.00 34.32           O  
ATOM   4915  N   GLY F 127      54.931  -7.077  33.113  1.00 36.53           N  
ATOM   4916  CA  GLY F 127      55.363  -6.292  31.975  1.00 34.81           C  
ATOM   4917  C   GLY F 127      54.884  -4.845  31.995  1.00 35.17           C  
ATOM   4918  O   GLY F 127      54.158  -4.387  32.877  1.00 36.08           O  
ATOM   4919  N   THR F 128      55.315  -4.115  30.974  1.00 32.46           N  
ATOM   4920  CA  THR F 128      55.002  -2.704  30.817  1.00 33.07           C  
ATOM   4921  C   THR F 128      54.640  -2.444  29.363  1.00 36.87           C  
ATOM   4922  O   THR F 128      55.183  -3.079  28.453  1.00 40.29           O  
ATOM   4923  CB  THR F 128      56.188  -1.829  31.254  1.00 34.06           C  
ATOM   4924  CG2 THR F 128      55.986  -0.357  30.878  1.00 42.47           C  
ATOM   4925  OG1 THR F 128      56.329  -1.918  32.674  1.00 46.37           O  
ATOM   4926  N   ARG F 129      53.701  -1.525  29.149  1.00 35.26           N  
ATOM   4927  CA  ARG F 129      53.347  -1.125  27.793  1.00 33.08           C  
ATOM   4928  C   ARG F 129      52.714   0.256  27.860  1.00 30.78           C  
ATOM   4929  O   ARG F 129      52.108   0.618  28.869  1.00 32.56           O  
ATOM   4930  CB  ARG F 129      52.407  -2.145  27.134  1.00 29.50           C  
ATOM   4931  CG  ARG F 129      51.865  -1.711  25.791  1.00 32.19           C  
ATOM   4932  CD  ARG F 129      50.867  -2.702  25.236  1.00 38.15           C  
ATOM   4933  NE  ARG F 129      51.080  -2.927  23.810  1.00 42.63           N  
ATOM   4934  CZ  ARG F 129      51.841  -3.892  23.318  1.00 43.82           C  
ATOM   4935  NH1 ARG F 129      52.021  -4.030  22.013  1.00 45.90           N1+
ATOM   4936  NH2 ARG F 129      52.420  -4.749  24.154  1.00 39.48           N  
ATOM   4937  N   THR F 130      52.910   1.041  26.806  1.00 31.38           N
[truncated: 117,765 more chars]
