# Supplementary material for: Hydrophobic tuning with non-canonical amino acids in a copper metalloenzyme
Source: Nat Chem. 2026 Apr 13;18(7):1269–77. doi: 10.1038/s41557-026-02116-7 (PMC13323077; doi:10.1038/s41557-026-02116-7)
Supplement: Supplementary file 4 — Code related to logP prediction, PDB analysis and redox deconvolution. [file 41557_2026_2116_MOESM4_ESM.zip › Code_lite/PDB_analysis_lite/inputs/starting_pdbs/6yzd.pdb]

CRYST1   51.440  104.100  163.130  90.00  90.00  90.00 P 21 21 21    1
ATOM      1  N   GLY A  43      -8.930   3.877 -13.605  1.00 51.06      A    N  
ATOM      2  CA  GLY A  43      -9.435   5.204 -14.086  1.00 49.26      A    C  
ATOM      3  C   GLY A  43     -10.527   5.046 -15.133  1.00 45.59      A    C  
ATOM      4  O   GLY A  43     -10.534   5.827 -16.104  1.00 51.71      A    O  
ATOM      5  H   GLY A  43      -8.018   3.873 -13.651  1.00 50.46      A    H  
ATOM      6  HA2 GLY A  43      -9.790   5.713 -13.315  1.00 48.69      A    H  
ATOM      7  HA3 GLY A  43      -8.680   5.715 -14.472  1.00 48.75      A    H  
ATOM      8  N   GLU A  44     -11.431   4.084 -14.922  1.00 38.36      A    N  
ATOM      9  CA  GLU A  44     -12.589   3.787 -15.795  1.00 35.54      A    C  
ATOM     10  C   GLU A  44     -13.757   4.640 -15.280  1.00 33.60      A    C  
ATOM     11  O   GLU A  44     -13.921   4.699 -14.039  1.00 30.84      A    O  
ATOM     12  CB  GLU A  44     -12.808   2.270 -15.750  1.00 37.50      A    C  
ATOM     13  CG  GLU A  44     -13.989   1.732 -16.531  0.50 39.64      A    C  
ATOM     14  CD  GLU A  44     -14.133   0.222 -16.398  0.50 38.65      A    C  
ATOM     15  OE1 GLU A  44     -13.139  -0.432 -16.034  0.50 40.36      A    O  
ATOM     16  OE2 GLU A  44     -15.231  -0.298 -16.644  0.50 39.30      A    O1-
ATOM     17  H   GLU A  44     -11.400   3.551 -14.184  1.00 39.31      A    H  
ATOM     18  HA  GLU A  44     -12.371   4.057 -16.717  1.00 36.07      A    H  
ATOM     19  HB2 GLU A  44     -11.994   1.839 -16.084  1.00 37.53      A    H  
ATOM     20  HB3 GLU A  44     -12.915   2.007 -14.812  1.00 37.53      A    H  
ATOM     21  HG2 GLU A  44     -14.813   2.158 -16.211  0.50 38.89      A    H  
ATOM     22  HG3 GLU A  44     -13.881   1.958 -17.480  0.50 38.90      A    H  
ATOM     23  N   VAL A  45     -14.486   5.300 -16.184  1.00 30.54      A    N  
ATOM     24  CA  VAL A  45     -15.829   5.910 -15.944  1.00 30.85      A    C  
ATOM     25  C   VAL A  45     -16.875   4.815 -16.149  1.00 32.89      A    C  
ATOM     26  O   VAL A  45     -16.937   4.240 -17.239  1.00 32.81      A    O  
ATOM     27  CB  VAL A  45     -16.105   7.100 -16.876  1.00 32.49      A    C  
ATOM     28  CG1 VAL A  45     -17.455   7.741 -16.589  1.00 34.79      A    C  
ATOM     29  CG2 VAL A  45     -14.992   8.124 -16.806  1.00 31.88      A    C  
ATOM     30  H   VAL A  45     -14.198   5.412 -17.041  1.00 31.33      A    H  
ATOM     31  HA  VAL A  45     -15.870   6.218 -15.021  1.00 31.45      A    H  
ATOM     32  HB  VAL A  45     -16.131   6.749 -17.801  1.00 32.47      A    H  
ATOM     33 HG11 VAL A  45     -18.165   7.092 -16.735  1.00 34.06      A    H  
ATOM     34 HG12 VAL A  45     -17.586   8.500 -17.183  1.00 34.07      A    H  
ATOM     35 HG13 VAL A  45     -17.480   8.046 -15.665  1.00 34.07      A    H  
ATOM     36 HG21 VAL A  45     -14.903   8.444 -15.891  1.00 32.06      A    H  
ATOM     37 HG22 VAL A  45     -15.203   8.872 -17.391  1.00 32.06      A    H  
ATOM     38 HG23 VAL A  45     -14.155   7.718 -17.089  1.00 32.06      A    H  
ATOM     39  N   ARG A  46     -17.636   4.505 -15.105  1.00 28.66      A    N  
ATOM     40  CA  ARG A  46     -18.709   3.488 -15.150  1.00 30.02      A    C  
ATOM     41  C   ARG A  46     -20.052   4.187 -14.960  1.00 26.78      A    C  
ATOM     42  O   ARG A  46     -20.095   5.263 -14.299  1.00 23.48      A    O  
ATOM     43  CB  ARG A  46     -18.473   2.441 -14.057  1.00 34.39      A    C  
ATOM     44  CG  ARG A  46     -17.169   1.679 -14.223  1.00 41.35      A    C  
ATOM     45  CD  ARG A  46     -17.264   0.361 -13.497  1.00 49.39      A    C  
ATOM     46  NE  ARG A  46     -15.935  -0.028 -13.061  1.00 59.25      A    N  
ATOM     47  CZ  ARG A  46     -15.680  -0.885 -12.079  1.00 60.56      A    C  
ATOM     48  NH1 ARG A  46     -14.424  -1.161 -11.770  1.00 57.33      A    N1+
ATOM     49  NH2 ARG A  46     -16.675  -1.467 -11.422  1.00 61.93      A    N  
ATOM     50  H   ARG A  46     -17.542   4.903 -14.291  1.00 29.93      A    H  
ATOM     51  HA  ARG A  46     -18.696   3.046 -16.030  1.00 29.89      A    H  
ATOM     52  HB2 ARG A  46     -18.470   2.891 -13.186  1.00 34.80      A    H  
ATOM     53  HB3 ARG A  46     -19.218   1.805 -14.066  1.00 34.84      A    H  
ATOM     54  HG2 ARG A  46     -16.996   1.518 -15.175  1.00 41.30      A    H  
ATOM     55  HG3 ARG A  46     -16.427   2.206 -13.855  1.00 41.35      A    H  
ATOM     56  HD2 ARG A  46     -17.857   0.454 -12.721  1.00 49.42      A    H  
ATOM     57  HD3 ARG A  46     -17.635  -0.323 -14.094  1.00 49.43      A    H  
ATOM     58  HE  ARG A  46     -15.253   0.331 -13.468  1.00 57.09      A    H  
ATOM     59 HH11 ARG A  46     -13.767  -0.775 -12.210  1.00 58.27      A    H  
ATOM     60 HH12 ARG A  46     -14.246  -1.730 -11.124  1.00 58.27      A    H  
ATOM     61 HH21 ARG A  46     -17.510  -1.286 -11.627  1.00 61.03      A    H  
ATOM     62 HH22 ARG A  46     -16.496  -2.036 -10.774  1.00 61.06      A    H  
ATOM     63  N   ARG A  47     -21.108   3.612 -15.529  1.00 29.90      A    N  
ATOM     64  CA  ARG A  47     -22.502   4.102 -15.365  1.00 30.83      A    C  
ATOM     65  C   ARG A  47     -23.369   2.906 -14.968  1.00 31.00      A    C  
ATOM     66  O   ARG A  47     -23.166   1.806 -15.516  1.00 29.36      A    O  
ATOM     67  CB  ARG A  47     -23.011   4.772 -16.648  1.00 35.92      A    C  
ATOM     68  CG  ARG A  47     -22.258   6.028 -17.053  1.00 40.31      A    C  
ATOM     69  CD  ARG A  47     -22.966   6.855 -18.134  1.00 48.53      A    C  
ATOM     70  NE  ARG A  47     -24.143   7.540 -17.583  1.00 51.12      A    N  
ATOM     71  CZ  ARG A  47     -24.180   8.800 -17.121  1.00 49.94      A    C  
ATOM     72  NH1 ARG A  47     -23.111   9.583 -17.160  1.00 49.87      A    N1+
ATOM     73  NH2 ARG A  47     -25.307   9.285 -16.633  1.00 43.96      A    N  
ATOM     74  H   ARG A  47     -21.038   2.875 -16.060  1.00 29.35      A    H  
ATOM     75  HA  ARG A  47     -22.518   4.759 -14.637  1.00 31.51      A    H  
ATOM     76  HB2 ARG A  47     -22.955   4.123 -17.380  1.00 35.61      A    H  
ATOM     77  HB3 ARG A  47     -23.956   5.001 -16.523  1.00 35.61      A    H  
ATOM     78  HG2 ARG A  47     -22.127   6.591 -16.263  1.00 40.91      A    H  
ATOM     79  HG3 ARG A  47     -21.371   5.773 -17.385  1.00 40.97      A    H  
ATOM     80  HD2 ARG A  47     -22.342   7.514 -18.504  1.00 47.03      A    H  
ATOM     81  HD3 ARG A  47     -23.248   6.262 -18.862  1.00 47.02      A    H  
ATOM     82  HE  ARG A  47     -24.879   7.076 -17.523  1.00 50.04      A    H  
ATOM     83 HH11 ARG A  47     -22.351   9.281 -17.475  1.00 49.67      A    H  
ATOM     84 HH12 ARG A  47     -23.162  10.407 -16.855  1.00 49.68      A    H  
ATOM     85 HH21 ARG A  47     -26.029   8.780 -16.606  1.00 46.03      A    H  
ATOM     86 HH22 ARG A  47     -25.339  10.115 -16.339  1.00 46.03      A    H  
ATOM     87  N   ILE A  48     -24.232   3.085 -13.969  1.00 26.61      A    N  
ATOM     88  CA  ILE A  48     -25.255   2.065 -13.610  1.00 25.44      A    C  
ATOM     89  C   ILE A  48     -26.562   2.802 -13.382  1.00 23.95      A    C  
ATOM     90  O   ILE A  48     -26.520   4.004 -13.124  1.00 22.41      A    O  
ATOM     91  CB  ILE A  48     -24.868   1.242 -12.370  1.00 25.44      A    C  
ATOM     92  CG1 ILE A  48     -24.786   2.086 -11.096  1.00 23.84      A    C  
ATOM     93  CG2 ILE A  48     -23.583   0.467 -12.622  1.00 28.20      A    C  
ATOM     94  CD1 ILE A  48     -24.695   1.291  -9.840  1.00 24.25      A    C  
ATOM     95  H   ILE A  48     -24.249   3.833 -13.449  1.00 27.30      A    H  
ATOM     96  HA  ILE A  48     -25.368   1.456 -14.362  1.00 25.38      A    H  
ATOM     97  HB  ILE A  48     -25.586   0.577 -12.229  1.00 25.62      A    H  
ATOM     98 HG12 ILE A  48     -24.000   2.669 -11.156  1.00 24.29      A    H  
ATOM     99 HG13 ILE A  48     -25.580   2.659 -11.044  1.00 24.30      A    H  
ATOM    100 HG21 ILE A  48     -23.699  -0.112 -13.395  1.00 27.31      A    H  
ATOM    101 HG22 ILE A  48     -23.368  -0.076 -11.844  1.00 27.30      A    H  
ATOM    102 HG23 ILE A  48     -22.854   1.088 -12.791  1.00 27.32      A    H  
ATOM    103 HD11 ILE A  48     -25.472   0.709  -9.766  1.00 24.12      A    H  
ATOM    104 HD12 ILE A  48     -24.670   1.893  -9.076  1.00 24.12      A    H  
ATOM    105 HD13 ILE A  48     -23.887   0.751  -9.851  1.00 24.14      A    H  
ATOM    106  N   LYS A  49     -27.670   2.083 -13.499  1.00 24.33      A    N  
ATOM    107  CA  LYS A  49     -28.971   2.550 -12.965  1.00 22.90      A    C  
ATOM    108  C   LYS A  49     -29.264   1.884 -11.618  1.00 21.91      A    C  
ATOM    109  O   LYS A  49     -28.863   0.729 -11.373  1.00 22.40      A    O  
ATOM    110  CB  LYS A  49     -30.090   2.235 -13.949  1.00 26.45      A    C  
ATOM    111  CG  LYS A  49     -29.892   2.822 -15.337  1.00 27.09      A    C  
ATOM    112  CD  LYS A  49     -31.143   2.672 -16.198  1.00 31.39      A    C  
ATOM    113  CE  LYS A  49     -30.963   3.234 -17.595  1.00 37.72      A    C  
ATOM    114  NZ  LYS A  49     -32.204   3.053 -18.375  1.00 42.31      A    N1+
ATOM    115  H   LYS A  49     -27.698   1.269 -13.906  1.00 23.91      A    H  
ATOM    116  HA  LYS A  49     -28.925   3.523 -12.836  1.00 23.58      A    H  
ATOM    117  HB2 LYS A  49     -30.169   1.261 -14.030  1.00 25.71      A    H  
ATOM    118  HB3 LYS A  49     -30.933   2.574 -13.583  1.00 25.70      A    H  
ATOM    119  HG2 LYS A  49     -29.667   3.773 -15.254  1.00 27.88      A    H  
ATOM    120  HG3 LYS A  49     -29.140   2.368 -15.774  1.00 27.88      A    H  
ATOM    121  HD2 LYS A  49     -31.374   1.721 -16.264  1.00 31.66      A    H  
ATOM    122  HD3 LYS A  49     -31.889   3.136 -15.762  1.00 31.66      A    H  
ATOM    123  HE2 LYS A  49     -30.748   4.185 -17.546  1.00 37.11      A    H  
ATOM    124  HE3 LYS A  49     -30.229   2.775 -18.046  1.00 37.11      A    H  
ATOM    125  HZ1 LYS A  49     -32.404   2.171 -18.437  1.00 40.83      A    H  
ATOM    126  HZ2 LYS A  49     -32.096   3.392 -19.209  1.00 40.83      A    H  
ATOM    127  HZ3 LYS A  49     -32.890   3.485 -17.967  1.00 40.83      A    H  
ATOM    128  N   LEU A  50     -29.897   2.645 -10.739  1.00 19.13      A    N  
ATOM    129  CA  LEU A  50     -30.341   2.140  -9.428  1.00 19.14      A    C  
ATOM    130  C   LEU A  50     -31.735   2.671  -9.175  1.00 19.60      A    C  
ATOM    131  O   LEU A  50     -32.035   3.843  -9.534  1.00 19.50      A    O  
ATOM    132  CB  LEU A  50     -29.387   2.649  -8.370  1.00 19.32      A    C  
ATOM    133  CG  LEU A  50     -29.417   1.867  -7.082  1.00 21.37      A    C  
ATOM    134  CD1 LEU A  50     -28.775   0.501  -7.285  1.00 20.81      A    C  
ATOM    135  CD2 LEU A  50     -28.732   2.653  -5.987  1.00 23.23      A    C  
ATOM    136  H   LEU A  50     -30.092   3.523 -10.889  1.00 19.77      A    H  
ATOM    137  HA  LEU A  50     -30.355   1.159  -9.441  1.00 19.26      A    H  
ATOM    138  HB2 LEU A  50     -28.479   2.623  -8.732  1.00 19.74      A    H  
ATOM    139  HB3 LEU A  50     -29.604   3.583  -8.177  1.00 19.75      A    H  
ATOM    140  HG  LEU A  50     -30.361   1.730  -6.822  1.00 21.19      A    H  
ATOM    141 HD11 LEU A  50     -29.269   0.004  -7.959  1.00 20.96      A    H  
ATOM    142 HD12 LEU A  50     -28.789   0.008  -6.446  1.00 20.97      A    H  
ATOM    143 HD13 LEU A  50     -27.854   0.615  -7.578  1.00 20.97      A    H  
ATOM    144 HD21 LEU A  50     -27.808   2.825  -6.239  1.00 22.64      A    H  
ATOM    145 HD22 LEU A  50     -28.751   2.141  -5.159  1.00 22.64      A    H  
ATOM    146 HD23 LEU A  50     -29.194   3.498  -5.855  1.00 22.63      A    H  
ATOM    147  N   TYR A  51     -32.572   1.848  -8.575  1.00 16.59      A    N  
ATOM    148  CA  TYR A  51     -33.960   2.219  -8.265  1.00 17.60      A    C  
ATOM    149  C   TYR A  51     -34.160   2.036  -6.766  1.00 18.96      A    C  
ATOM    150  O   TYR A  51     -33.656   1.025  -6.232  1.00 20.26      A    O  
ATOM    151  CB  TYR A  51     -34.944   1.347  -9.033  1.00 19.84      A    C  
ATOM    152  CG  TYR A  51     -34.739   1.391 -10.520  1.00 20.72      A    C  
ATOM    153  CD1 TYR A  51     -33.796   0.594 -11.126  1.00 19.96      A    C  
ATOM    154  CD2 TYR A  51     -35.482   2.260 -11.300  1.00 23.24      A    C  
ATOM    155  CE1 TYR A  51     -33.591   0.653 -12.495  1.00 23.10      A    C  
ATOM    156  CE2 TYR A  51     -35.283   2.335 -12.665  1.00 24.08      A    C  
ATOM    157  CZ  TYR A  51     -34.343   1.519 -13.261  1.00 24.71      A    C  
ATOM    158  OH  TYR A  51     -34.110   1.586 -14.608  1.00 29.51      A    O  
ATOM    159  H   TYR A  51     -32.359   1.001  -8.311  1.00 17.51      A    H  
ATOM    160  HA  TYR A  51     -34.109   3.167  -8.500  1.00 18.07      A    H  
ATOM    161  HB2 TYR A  51     -34.848   0.422  -8.725  1.00 19.50      A    H  
ATOM    162  HB3 TYR A  51     -35.855   1.642  -8.825  1.00 19.50      A    H  
ATOM    163  HD1 TYR A  51     -33.282   0.002 -10.604  1.00 21.05      A    H  
ATOM    164  HD2 TYR A  51     -36.124   2.819 -10.893  1.00 22.80      A    H  
ATOM    165  HE1 TYR A  51     -32.941   0.104 -12.902  1.00 22.70      A    H  
ATOM    166  HE2 TYR A  51     -35.793   2.930 -13.189  1.00 23.92      A    H  
ATOM    167  HH  TYR A  51     -34.247   0.817 -14.968  0.00 29.56      A    H  
ATOM    168  N   ALA A  52     -34.889   2.956  -6.137  1.00 18.24      A    N  
ATOM    169  CA  ALA A  52     -35.463   2.761  -4.796  1.00 17.20      A    C  
ATOM    170  C   ALA A  52     -36.916   2.332  -4.978  1.00 20.23      A    C  
ATOM    171  O   ALA A  52     -37.623   3.000  -5.740  1.00 21.05      A    O  
ATOM    172  CB  ALA A  52     -35.357   3.965  -3.915  1.00 18.04      A    C  
ATOM    173  H   ALA A  52     -35.086   3.773  -6.489  1.00 18.15      A    H  
ATOM    174  HA  ALA A  52     -34.979   2.022  -4.361  1.00 18.11      A    H  
ATOM    175  HB1 ALA A  52     -35.756   3.771  -3.050  1.00 17.78      A    H  
ATOM    176  HB2 ALA A  52     -34.422   4.198  -3.794  1.00 17.79      A    H  
ATOM    177  HB3 ALA A  52     -35.826   4.711  -4.326  1.00 17.78      A    H  
ATOM    178  N   GLU A  53     -37.330   1.246  -4.323  1.00 18.24      A    N  
ATOM    179  CA  GLU A  53     -38.715   0.736  -4.450  1.00 19.94      A    C  
ATOM    180  C   GLU A  53     -39.244   0.270  -3.104  1.00 17.75      A    C  
ATOM    181  O   GLU A  53     -38.483  -0.308  -2.283  1.00 16.93      A    O  
ATOM    182  CB  GLU A  53     -38.752  -0.400  -5.470  1.00 25.71      A    C  
ATOM    183  CG  GLU A  53     -38.836   0.092  -6.884  1.00 31.97      A    C  
ATOM    184  CD  GLU A  53     -38.769  -0.978  -7.953  0.50 30.72      A    C  
ATOM    185  OE1 GLU A  53     -39.327  -0.743  -9.044  0.50 36.75      A    O  
ATOM    186  OE2 GLU A  53     -38.166  -2.018  -7.682  0.50 27.40      A    O1-
ATOM    187  H   GLU A  53     -36.795   0.760  -3.768  1.00 19.08      A    H  
ATOM    188  HA  GLU A  53     -39.287   1.469  -4.772  1.00 20.14      A    H  
ATOM    189  HB2 GLU A  53     -37.943  -0.942  -5.367  1.00 25.48      A    H  
ATOM    190  HB3 GLU A  53     -39.527  -0.970  -5.283  1.00 25.48      A    H  
ATOM    191  HG2 GLU A  53     -39.688   0.566  -6.992  1.00 30.07      A    H  
ATOM    192  HG3 GLU A  53     -38.116   0.741  -7.044  1.00 30.04      A    H  
ATOM    193  N   ARG A  54     -40.552   0.402  -2.919  1.00 16.80      A    N  
ATOM    194  CA  ARG A  54     -41.244  -0.284  -1.810  1.00 17.62      A    C  
ATOM    195  C   ARG A  54     -41.232  -1.788  -2.131  1.00 17.46      A    C  
ATOM    196  O   ARG A  54     -41.473  -2.163  -3.284  1.00 22.19      A    O  
ATOM    197  CB  ARG A  54     -42.648   0.279  -1.606  1.00 18.32      A    C  
ATOM    198  CG  ARG A  54     -42.666   1.601  -0.848  1.00 20.08      A    C  
ATOM    199  CD  ARG A  54     -44.050   2.104  -0.567  1.00 20.94      A    C  
ATOM    200  NE  ARG A  54     -44.047   3.428   0.036  1.00 18.22      A    N  
ATOM    201  CZ  ARG A  54     -43.958   3.698   1.334  1.00 17.47      A    C  
ATOM    202  NH1 ARG A  54     -43.791   2.762   2.246  1.00 20.26      A    N1+
ATOM    203  NH2 ARG A  54     -44.060   4.953   1.735  1.00 18.23      A    N  
ATOM    204  H   ARG A  54     -41.091   0.897  -3.465  1.00 17.23      A    H  
ATOM    205  HA  ARG A  54     -40.726  -0.135  -0.986  1.00 17.57      A    H  
ATOM    206  HB2 ARG A  54     -43.060   0.418  -2.487  1.00 18.54      A    H  
ATOM    207  HB3 ARG A  54     -43.190  -0.379  -1.120  1.00 18.54      A    H  
ATOM    208  HG2 ARG A  54     -42.198   1.483   0.009  1.00 19.84      A    H  
ATOM    209  HG3 ARG A  54     -42.178   2.280  -1.363  1.00 19.85      A    H  
ATOM    210  HD2 ARG A  54     -44.555   2.137  -1.407  1.00 20.07      A    H  
ATOM    211  HD3 ARG A  54     -44.508   1.477   0.032  1.00 20.06      A    H  
ATOM    212  HE  ARG A  54     -44.196   4.102  -0.495  1.00 18.63      A    H  
ATOM    213 HH11 ARG A  54     -43.738   1.919   2.008  1.00 19.31      A    H  
ATOM    214 HH12 ARG A  54     -43.724   2.983   3.094  1.00 19.31      A    H  
ATOM    215 HH21 ARG A  54     -44.165   5.597   1.143  1.00 18.08      A    H  
ATOM    216 HH22 ARG A  54     -43.975   5.150   2.590  1.00 18.10      A    H  
ATOM    217  N   LEU A  55     -41.081  -2.589  -1.092  1.00 17.17      A    N  
ATOM    218  CA  LEU A  55     -41.054  -4.058  -1.163  1.00 18.39      A    C  
ATOM    219  C   LEU A  55     -42.169  -4.583  -0.257  1.00 20.36      A    C  
ATOM    220  O   LEU A  55     -42.825  -3.813   0.450  1.00 20.67      A    O  
ATOM    221  CB  LEU A  55     -39.676  -4.585  -0.739  1.00 20.64      A    C  
ATOM    222  CG  LEU A  55     -38.531  -4.284  -1.717  1.00 21.24      A    C  
ATOM    223  CD1 LEU A  55     -37.171  -4.668  -1.148  1.00 22.85      A    C  
ATOM    224  CD2 LEU A  55     -38.744  -4.963  -3.064  1.00 23.85      A    C  
ATOM    225  H   LEU A  55     -40.982  -2.270  -0.244  1.00 17.52      A    H  
ATOM    226  HA  LEU A  55     -41.244  -4.334  -2.088  1.00 18.93      A    H  
ATOM    227  HB2 LEU A  55     -39.452  -4.198   0.130  1.00 20.22      A    H  
ATOM    228  HB3 LEU A  55     -39.737  -5.554  -0.624  1.00 20.22      A    H  
ATOM    229  HG  LEU A  55     -38.523  -3.307  -1.874  1.00 21.90      A    H  
ATOM    230 HD11 LEU A  55     -37.013  -4.175  -0.324  1.00 22.33      A    H  
ATOM    231 HD12 LEU A  55     -36.476  -4.452  -1.793  1.00 22.34      A    H  
ATOM    232 HD13 LEU A  55     -37.155  -5.623  -0.961  1.00 22.34      A    H  
ATOM    233 HD21 LEU A  55     -38.822  -5.924  -2.934  1.00 23.00      A    H  
ATOM    234 HD22 LEU A  55     -37.987  -4.777  -3.645  1.00 22.99      A    H  
ATOM    235 HD23 LEU A  55     -39.557  -4.625  -3.477  1.00 22.99      A    H  
ATOM    236  N   ALA A  56     -42.374  -5.888  -0.298  1.00 21.69      A    N  
ATOM    237  CA  ALA A  56     -43.373  -6.563   0.555  1.00 23.24      A    C  
ATOM    238  C   ALA A  56     -43.048  -6.326   2.031  1.00 22.66      A    C  
ATOM    239  O   ALA A  56     -41.886  -6.055   2.360  1.00 23.14      A    O  
ATOM    240  CB  ALA A  56     -43.325  -8.044   0.247  1.00 22.41      A    C  
ATOM    241  H   ALA A  56     -41.923  -6.460  -0.846  1.00 21.71      A    H  
ATOM    242  HA  ALA A  56     -44.271  -6.209   0.354  1.00 22.67      A    H  
ATOM    243  HB1 ALA A  56     -43.974  -8.512   0.799  1.00 22.66      A    H  
ATOM    244  HB2 ALA A  56     -43.534  -8.189  -0.691  1.00 22.66      A    H  
ATOM    245  HB3 ALA A  56     -42.435  -8.387   0.436  1.00 22.66      A    H  
ATOM    246  N   ASP A  57     -44.036  -6.515   2.906  1.00 22.51      A    N  
ATOM    247  CA  ASP A  57     -43.854  -6.593   4.375  1.00 21.08      A    C  
ATOM    248  C   ASP A  57     -43.271  -5.256   4.892  1.00 21.16      A    C  
ATOM    249  O   ASP A  57     -42.536  -5.269   5.855  1.00 20.59      A    O  
ATOM    250  CB  ASP A  57     -43.013  -7.831   4.713  1.00 22.64      A    C  
ATOM    251  CG  ASP A  57     -43.551  -9.157   4.153  0.50 18.61      A    C  
ATOM    252  OD1 ASP A  57     -44.735  -9.212   3.849  0.50 20.14      A    O  
ATOM    253  OD2 ASP A  57     -42.768 -10.096   4.029  0.50 20.83      A    O1-
ATOM    254  H   ASP A  57     -44.904  -6.610   2.645  1.00 22.20      A    H  
ATOM    255  HA  ASP A  57     -44.742  -6.715   4.781  1.00 21.65      A    H  
ATOM    256  HB2 ASP A  57     -42.105  -7.702   4.372  1.00 21.26      A    H  
ATOM    257  HB3 ASP A  57     -42.960  -7.916   5.687  1.00 21.25      A    H  
ATOM    258  N   GLY A  58     -43.669  -4.127   4.295  1.00 22.65      A    N  
ATOM    259  CA  GLY A  58     -43.379  -2.764   4.770  1.00 22.50      A    C  
ATOM    260  C   GLY A  58     -41.913  -2.369   4.559  1.00 21.75      A    C  
ATOM    261  O   GLY A  58     -41.445  -1.482   5.259  1.00 24.83      A    O  
ATOM    262  H   GLY A  58     -44.168  -4.139   3.534  1.00 22.25      A    H  
ATOM    263  HA2 GLY A  58     -43.961  -2.128   4.288  1.00 22.35      A    H  
ATOM    264  HA3 GLY A  58     -43.597  -2.708   5.734  1.00 22.35      A    H  
ATOM    265  N   GLN A  59     -41.234  -3.013   3.622  1.00 18.22      A    N  
ATOM    266  CA  GLN A  59     -39.772  -2.814   3.406  1.00 17.51      A    C  
ATOM    267  C   GLN A  59     -39.559  -1.895   2.195  1.00 16.07      A    C  
ATOM    268  O   GLN A  59     -40.533  -1.533   1.504  1.00 17.05      A    O  
ATOM    269  CB  GLN A  59     -39.067  -4.161   3.269  1.00 18.99      A    C  
ATOM    270  CG  GLN A  59     -39.287  -4.994   4.526  1.00 22.19      A    C  
ATOM    271  CD  GLN A  59     -38.186  -5.955   4.786  1.00 26.24      A    C  
ATOM    272  NE2 GLN A  59     -37.378  -5.619   5.755  1.00 22.57      A    N  
ATOM    273  OE1 GLN A  59     -38.042  -6.972   4.100  1.00 32.19      A    O  
ATOM    274  H   GLN A  59     -41.617  -3.607   3.048  1.00 18.83      A    H  
ATOM    275  HA  GLN A  59     -39.407  -2.359   4.200  1.00 17.66      A    H  
ATOM    276  HB2 GLN A  59     -39.425  -4.635   2.490  1.00 19.33      A    H  
ATOM    277  HB3 GLN A  59     -38.109  -4.013   3.130  1.00 19.32      A    H  
ATOM    278  HG2 GLN A  59     -39.376  -4.394   5.298  1.00 22.23      A    H  
ATOM    279  HG3 GLN A  59     -40.128  -5.491   4.437  1.00 22.25      A    H  
ATOM    280 HE21 GLN A  59     -36.702  -6.144   5.975  0.00 22.59      A    H  
ATOM    281 HE22 GLN A  59     -37.514  -4.867   6.207  0.00 22.59      A    H  
ATOM    282  N   MET A  60     -38.297  -1.517   1.977  1.00 15.70      A    N  
ATOM    283  CA  MET A  60     -37.862  -0.651   0.864  1.00 15.75      A    C  
ATOM    284  C   MET A  60     -36.460  -1.119   0.489  1.00 15.03      A    C  
ATOM    285  O   MET A  60     -35.693  -1.480   1.394  1.00 17.41      A    O  
ATOM    286  CB  MET A  60     -37.775   0.818   1.258  1.00 16.86      A    C  
ATOM    287  CG  MET A  60     -39.066   1.462   1.710  1.00 15.69      A    C  
ATOM    288  SD  MET A  60     -38.733   3.150   2.314  1.00 17.34      A    S  
ATOM    289  CE  MET A  60     -40.407   3.797   2.240  1.00 16.84      A    C  
ATOM    290  H   MET A  60     -37.614  -1.773   2.524  1.00 15.81      A    H  
ATOM    291  HA  MET A  60     -38.469  -0.771   0.100  1.00 15.81      A    H  
ATOM    292  HB2 MET A  60     -37.119   0.902   1.978  1.00 16.31      A    H  
ATOM    293  HB3 MET A  60     -37.431   1.319   0.492  1.00 16.31      A    H  
ATOM    294  HG2 MET A  60     -39.698   1.502   0.961  1.00 16.33      A    H  
ATOM    295  HG3 MET A  60     -39.469   0.932   2.430  1.00 16.33      A    H  
ATOM    296  HE1 MET A  60     -40.409   4.716   2.537  1.00 16.99      A    H  
ATOM    297  HE2 MET A  60     -40.729   3.752   1.331  1.00 16.99      A    H  
ATOM    298  HE3 MET A  60     -40.980   3.272   2.811  1.00 16.99      A    H  
ATOM    299  N   GLY A  61     -36.148  -1.094  -0.789  1.00 16.41      A    N  
ATOM    300  CA  GLY A  61     -34.844  -1.586  -1.206  1.00 16.70      A    C  
ATOM    301  C   GLY A  61     -34.348  -0.895  -2.429  1.00 16.31      A    C  
ATOM    302  O   GLY A  61     -35.156  -0.305  -3.199  1.00 15.92      A    O  
ATOM    303  H   GLY A  61     -36.702  -0.789  -1.445  1.00 16.14      A    H  
ATOM    304  HA2 GLY A  61     -34.194  -1.451  -0.471  1.00 16.53      A    H  
ATOM    305  HA3 GLY A  61     -34.908  -2.558  -1.383  1.00 16.54      A    H  
ATOM    306  N   TYR A  62     -33.042  -1.012  -2.624  1.00 14.89      A    N  
ATOM    307  CA  TYR A  62     -32.414  -0.628  -3.897  1.00 14.78      A    C  
ATOM    308  C   TYR A  62     -32.273  -1.820  -4.837  1.00 15.20      A    C  
ATOM    309  O   TYR A  62     -31.976  -2.923  -4.394  1.00 17.42      A    O  
ATOM    310  CB  TYR A  62     -31.027  -0.078  -3.605  1.00 14.34      A    C  
ATOM    311  CG  TYR A  62     -30.961   1.202  -2.807  1.00 14.45      A    C  
ATOM    312  CD1 TYR A  62     -31.350   2.419  -3.354  1.00 14.61      A    C  
ATOM    313  CD2 TYR A  62     -30.496   1.205  -1.502  1.00 14.35      A    C  
ATOM    314  CE1 TYR A  62     -31.192   3.595  -2.636  1.00 16.24      A    C  
ATOM    315  CE2 TYR A  62     -30.309   2.365  -0.772  1.00 15.66      A    C  
ATOM    316  CZ  TYR A  62     -30.678   3.570  -1.343  1.00 15.01      A    C  
ATOM    317  OH  TYR A  62     -30.498   4.687  -0.592  1.00 16.76      A    O  
ATOM    318  H   TYR A  62     -32.452  -1.331  -2.007  1.00 15.19      A    H  
ATOM    319  HA  TYR A  62     -32.957   0.071  -4.333  1.00 14.82      A    H  
ATOM    320  HB2 TYR A  62     -30.522  -0.769  -3.127  1.00 14.47      A    H  
ATOM    321  HB3 TYR A  62     -30.575   0.071  -4.462  1.00 14.47      A    H  
ATOM    322  HD1 TYR A  62     -31.659   2.454  -4.245  1.00 14.96      A    H  
ATOM    323  HD2 TYR A  62     -30.200   0.391  -1.130  1.00 14.72      A    H  
ATOM    324  HE1 TYR A  62     -31.438   4.419  -3.024  1.00 15.52      A    H  
ATOM    325  HE2 TYR A  62     -29.967   2.334   0.105  1.00 15.18      A    H  
ATOM    326  HH  TYR A  62     -31.250   5.085  -0.471  0.00 16.73      A    H  
ATOM    327  N   GLY A  63     -32.379  -1.555  -6.127  1.00 16.36      A    N  
ATOM    328  CA  GLY A  63     -32.155  -2.578  -7.161  1.00 16.28      A    C  
ATOM    329  C   GLY A  63     -31.539  -2.021  -8.437  1.00 18.75      A    C  
ATOM    330  O   GLY A  63     -31.643  -0.816  -8.692  1.00 17.54      A    O  
ATOM    331  H   GLY A  63     -32.593  -0.729  -6.445  1.00 16.06      A    H  
ATOM    332  HA2 GLY A  63     -31.559  -3.278  -6.796  1.00 16.86      A    H  
ATOM    333  HA3 GLY A  63     -33.019  -3.005  -7.380  1.00 16.88      A    H  
ATOM    334  N   LEU A  64     -30.876  -2.896  -9.205  1.00 20.32      A    N  
ATOM    335  CA  LEU A  64     -30.286  -2.524 -10.525  1.00 22.73      A    C  
ATOM    336  C   LEU A  64     -31.363  -2.442 -11.607  1.00 23.79      A    C  
ATOM    337  O   LEU A  64     -31.084  -1.821 -12.643  1.00 25.46      A    O  
ATOM    338  CB  LEU A  64     -29.224  -3.558 -10.911  1.00 22.91      A    C  
ATOM    339  CG  LEU A  64     -27.994  -3.608  -9.997  1.00 24.49      A    C  
ATOM    340  CD1 LEU A  64     -27.058  -4.711 -10.454  1.00 23.69      A    C  
ATOM    341  CD2 LEU A  64     -27.272  -2.290  -9.954  1.00 24.24      A    C  
ATOM    342  H   LEU A  64     -30.750  -3.766  -8.968  1.00 20.46      A    H  
ATOM    343  HA  LEU A  64     -29.866  -1.640 -10.437  1.00 22.46      A    H  
ATOM    344  HB2 LEU A  64     -29.642  -4.443 -10.917  1.00 23.22      A    H  
ATOM    345  HB3 LEU A  64     -28.926  -3.367 -11.822  1.00 23.23      A    H  
ATOM    346  HG  LEU A  64     -28.298  -3.823  -9.081  1.00 23.97      A    H  
ATOM    347 HD11 LEU A  64     -27.521  -5.566 -10.415  1.00 23.93      A    H  
ATOM    348 HD12 LEU A  64     -26.279  -4.739  -9.873  1.00 23.93      A    H  
ATOM    349 HD13 LEU A  64     -26.774  -4.539 -11.369  1.00 23.93      A    H  
ATOM    350 HD21 LEU A  64     -27.006  -2.036 -10.855  1.00 24.32      A    H  
ATOM    351 HD22 LEU A  64     -26.481  -2.372  -9.395  1.00 24.32      A    H  
ATOM    352 HD23 LEU A  64     -27.858  -1.607  -9.585  1.00 24.31      A    H  
ATOM    353  N   GLU A  65     -32.527  -3.043 -11.371  1.00 23.68      A    N  
ATOM    354  CA  GLU A  65     -33.665  -3.063 -12.316  1.00 29.00      A    C  
ATOM    355  C   GLU A  65     -34.952  -2.922 -11.517  1.00 24.22      A    C  
ATOM    356  O   GLU A  65     -35.045  -3.443 -10.365  1.00 23.15      A    O  
ATOM    357  CB  GLU A  65     -33.708  -4.363 -13.126  1.00 33.08      A    C  
ATOM    358  CG  GLU A  65     -32.534  -4.545 -14.071  1.00 39.53      A    C  
ATOM    359  CD  GLU A  65     -32.488  -5.958 -14.637  1.00 48.04      A    C  
ATOM    360  OE1 GLU A  65     -31.417  -6.599 -14.560  1.00 56.49      A    O  
ATOM    361  OE2 GLU A  65     -33.536  -6.424 -15.120  1.00 52.79      A    O1-
ATOM    362  H   GLU A  65     -32.691  -3.502 -10.602  1.00 24.83      A    H  
ATOM    363  HA  GLU A  65     -33.582  -2.299 -12.931  1.00 27.63      A    H  
ATOM    364  HB2 GLU A  65     -33.731  -5.116 -12.501  1.00 33.50      A    H  
ATOM    365  HB3 GLU A  65     -34.539  -4.379 -13.646  1.00 33.46      A    H  
ATOM    366  HG2 GLU A  65     -32.606  -3.906 -14.811  1.00 39.67      A    H  
ATOM    367  HG3 GLU A  65     -31.697  -4.366 -13.594  1.00 39.64      A    H  
ATOM    368  N   LYS A  66     -35.947  -2.274 -12.105  1.00 24.97      A    N  
ATOM    369  CA  LYS A  66     -37.294  -2.189 -11.498  1.00 29.90      A    C  
ATOM    370  C   LYS A  66     -37.826  -3.587 -11.164  1.00 28.16      A    C  
ATOM    371  O   LYS A  66     -37.647  -4.514 -11.987  1.00 29.95      A    O  
ATOM    372  CB  LYS A  66     -38.245  -1.446 -12.443  1.00 32.19      A    C  
ATOM    373  CG  LYS A  66     -38.260   0.051 -12.254  1.00 36.58      A    C  
ATOM    374  CD  LYS A  66     -39.172   0.750 -13.215  1.00 39.13      A    C  
ATOM    375  CE  LYS A  66     -38.823   2.218 -13.321  1.00 45.66      A    C  
ATOM    376  NZ  LYS A  66     -39.818   2.976 -14.118  1.00 47.81      A    N1+
ATOM    377  H   LYS A  66     -35.860  -1.846 -12.904  1.00 25.91      A    H  
ATOM    378  HA  LYS A  66     -37.218  -1.675 -10.661  1.00 28.98      A    H  
ATOM    379  HB2 LYS A  66     -37.988  -1.644 -13.368  1.00 32.58      A    H  
ATOM    380  HB3 LYS A  66     -39.153  -1.787 -12.305  1.00 32.59      A    H  
ATOM    381  HG2 LYS A  66     -38.543   0.253 -11.338  1.00 36.06      A    H  
ATOM    382  HG3 LYS A  66     -37.348   0.393 -12.371  1.00 36.03      A    H  
ATOM    383  HD2 LYS A  66     -39.097   0.334 -14.100  1.00 39.90      A    H  
ATOM    384  HD3 LYS A  66     -40.100   0.659 -12.909  1.00 39.93      A    H  
ATOM    385  HE2 LYS A  66     -38.773   2.606 -12.427  1.00 44.47      A    H  
ATOM    386  HE3 LYS A  66     -37.948   2.313 -13.740  1.00 44.38      A    H  
ATOM    387  HZ1 LYS A  66     -39.869   2.632 -14.955  1.00 47.12      A    H  
ATOM    388  HZ2 LYS A  66     -39.571   3.848 -14.169  1.00 47.12      A    H  
ATOM    389  HZ3 LYS A  66     -40.633   2.922 -13.724  1.00 47.12      A    H  
ATOM    390  N   GLY A  67     -38.397  -3.729  -9.964  1.00 27.97      A    N  
ATOM    391  CA  GLY A  67     -38.923  -4.992  -9.411  1.00 29.17      A    C  
ATOM    392  C   GLY A  67     -37.837  -5.974  -9.035  1.00 28.72      A    C  
ATOM    393  O   GLY A  67     -38.173  -7.110  -8.677  1.00 32.68      A    O  
ATOM    394  H   GLY A  67     -38.499  -3.026  -9.401  1.00 28.31      A    H  
ATOM    395  HA2 GLY A  67     -39.466  -4.787  -8.609  1.00 28.78      A    H  
ATOM    396  HA3 GLY A  67     -39.520  -5.409 -10.082  1.00 28.78      A    H  
ATOM    397  N   ARG A  68     -36.559  -5.565  -9.016  1.00 28.02      A    N  
ATOM    398  CA  ARG A  68     -35.460  -6.496  -8.632  1.00 28.60      A    C  
ATOM    399  C   ARG A  68     -34.702  -5.961  -7.405  1.00 22.80      A    C  
ATOM    400  O   ARG A  68     -33.561  -6.368  -7.222  1.00 23.44      A    O  
ATOM    401  CB  ARG A  68     -34.517  -6.737  -9.820  1.00 34.60      A    C  
ATOM    402  CG  ARG A  68     -35.210  -7.177 -11.108  1.00 42.74      A    C  
ATOM    403  CD  ARG A  68     -35.619  -8.637 -11.129  1.00 50.78      A    C  
ATOM    404  NE  ARG A  68     -34.467  -9.500 -10.869  1.00 61.93      A    N  
ATOM    405  CZ  ARG A  68     -34.517 -10.807 -10.602  1.00 63.60      A    C  
ATOM    406  NH1 ARG A  68     -35.676 -11.445 -10.563  1.00 60.45      A    N1+
ATOM    407  NH2 ARG A  68     -33.393 -11.470 -10.376  1.00 63.41      A    N  
ATOM    408  H   ARG A  68     -36.292  -4.717  -9.212  1.00 28.32      A    H  
ATOM    409  HA  ARG A  68     -35.864  -7.358  -8.385  1.00 28.30      A    H  
ATOM    410  HB2 ARG A  68     -34.025  -5.909  -9.997  1.00 34.76      A    H  
ATOM    411  HB3 ARG A  68     -33.864  -7.420  -9.562  1.00 34.84      A    H  
ATOM    412  HG2 ARG A  68     -36.010  -6.626 -11.245  1.00 42.28      A    H  
ATOM    413  HG3 ARG A  68     -34.607  -7.014 -11.863  1.00 42.31      A    H  
ATOM    414  HD2 ARG A  68     -36.306  -8.792 -10.446  1.00 51.13      A    H  
ATOM    415  HD3 ARG A  68     -36.002  -8.858 -12.005  1.00 51.10      A    H  
ATOM    416  HE  ARG A  68     -33.678  -9.130 -10.884  1.00 59.40      A    H  
ATOM    417 HH11 ARG A  68     -36.425 -11.012 -10.708  1.00 61.25      A    H  
ATOM    418 HH12 ARG A  68     -35.694 -12.306 -10.385  1.00 61.28      A    H  
ATOM    419 HH21 ARG A  68     -32.620 -11.048 -10.405  1.00 63.10      A    H  
ATOM    420 HH22 ARG A  68     -33.419 -12.333 -10.202  1.00 63.10      A    H  
ATOM    421  N   ALA A  69     -35.316  -5.114  -6.594  1.00 21.55      A    N  
ATOM    422  CA  ALA A  69     -34.666  -4.594  -5.371  1.00 19.51      A    C  
ATOM    423  C   ALA A  69     -34.455  -5.723  -4.376  1.00 19.61      A    C  
ATOM    424  O   ALA A  69     -35.272  -6.640  -4.279  1.00 22.21      A    O  
ATOM    425  CB  ALA A  69     -35.414  -3.462  -4.723  1.00 18.98      A    C  
ATOM    426  H   ALA A  69     -36.162  -4.797  -6.715  1.00 21.34      A    H  
ATOM    427  HA  ALA A  69     -33.780  -4.257  -5.631  1.00 19.79      A    H  
ATOM    428  HB1 ALA A  69     -34.944  -3.180  -3.921  1.00 19.13      A    H  
ATOM    429  HB2 ALA A  69     -35.474  -2.715  -5.342  1.00 19.14      A    H  
ATOM    430  HB3 ALA A  69     -36.308  -3.756  -4.486  1.00 19.14      A    H  
ATOM    431  N   THR A  70     -33.330  -5.638  -3.682  1.00 19.46      A    N  
ATOM    432  CA  THR A  70     -32.896  -6.591  -2.643  1.00 19.51      A    C  
ATOM    433  C   THR A  70     -32.514  -5.833  -1.386  1.00 16.82      A    C  
ATOM    434  O   THR A  70     -32.165  -4.635  -1.463  1.00 17.97      A    O  
ATOM    435  CB  THR A  70     -31.703  -7.397  -3.161  1.00 20.79      A    C  
ATOM    436  CG2 THR A  70     -32.039  -8.158  -4.422  1.00 21.60      A    C  
ATOM    437  OG1 THR A  70     -30.596  -6.544  -3.484  1.00 19.78      A    O  
ATOM    438  H   THR A  70     -32.729  -4.964  -3.801  1.00 19.50      A    H  
ATOM    439  HA  THR A  70     -33.640  -7.204  -2.439  1.00 19.19      A    H  
ATOM    440  HB  THR A  70     -31.426  -8.036  -2.461  1.00 20.49      A    H  
ATOM    441  HG1 THR A  70     -29.948  -7.015  -3.770  0.00 19.81      A    H  
ATOM    442 HG21 THR A  70     -32.778  -8.768  -4.247  1.00 21.34      A    H  
ATOM    443 HG22 THR A  70     -31.261  -8.668  -4.711  1.00 21.34      A    H  
ATOM    444 HG23 THR A  70     -32.294  -7.533  -5.124  1.00 21.34      A    H  
ATOM    445  N   ILE A  71     -32.458  -6.536  -0.265  1.00 17.08      A    N  
ATOM    446  CA  ILE A  71     -31.934  -5.978   1.014  1.00 17.61      A    C  
ATOM    447  C   ILE A  71     -30.937  -7.011   1.523  1.00 17.69      A    C  
ATOM    448  O   ILE A  71     -31.351  -8.139   1.798  1.00 19.45      A    O  
ATOM    449  CB  ILE A  71     -33.057  -5.757   2.024  1.00 17.13      A    C  
ATOM    450  CG1 ILE A  71     -34.145  -4.816   1.489  1.00 16.49      A    C  
ATOM    451  CG2 ILE A  71     -32.429  -5.272   3.321  1.00 17.95      A    C  
ATOM    452  CD1 ILE A  71     -35.426  -4.838   2.276  1.00 16.31      A    C  
ATOM    453  H   ILE A  71     -32.737  -7.401  -0.206  1.00 17.15      A    H  
ATOM    454  HA  ILE A  71     -31.484  -5.136   0.845  1.00 17.42      A    H  
ATOM    455  HB  ILE A  71     -33.480  -6.634   2.201  1.00 17.25      A    H  
ATOM    456 HG12 ILE A  71     -33.794  -3.900   1.489  1.00 16.59      A    H  
ATOM    457 HG13 ILE A  71     -34.346  -5.060   0.562  1.00 16.59      A    H  
ATOM    458 HG21 ILE A  71     -31.830  -5.953   3.673  1.00 17.69      A    H  
ATOM    459 HG22 ILE A  71     -33.127  -5.091   3.974  1.00 17.68      A    H  
ATOM    460 HG23 ILE A  71     -31.926  -4.455   3.154  1.00 17.69      A    H  
ATOM    461 HD11 ILE A  71     -35.803  -5.734   2.258  1.00 16.36      A    H  
ATOM    462 HD12 ILE A  71     -36.060  -4.213   1.883  1.00 16.37      A    H  
ATOM    463 HD13 ILE A  71     -35.248  -4.581   3.197  1.00 16.36      A    H  
ATOM    464  N   PRO A  72     -29.637  -6.711   1.650  1.00 16.51      A    N  
ATOM    465  CA  PRO A  72     -29.038  -5.441   1.232  1.00 15.72      A    C  
ATOM    466  C   PRO A  72     -29.138  -5.208  -0.274  1.00 15.55      A    C  
ATOM    467  O   PRO A  72     -29.352  -6.151  -1.015  1.00 15.97      A    O  
ATOM    468  CB  PRO A  72     -27.542  -5.588   1.562  1.00 16.89      A    C  
ATOM    469  CG  PRO A  72     -27.304  -7.040   1.961  1.00 19.54      A    C  
ATOM    470  CD  PRO A  72     -28.647  -7.646   2.207  1.00 18.77      A    C  
ATOM    471  HA  PRO A  72     -29.432  -4.687   1.739  1.00 16.05      A    H  
ATOM    472  HB2 PRO A  72     -26.993  -5.356   0.783  1.00 17.18      A    H  
ATOM    473  HB3 PRO A  72     -27.296  -4.989   2.299  1.00 17.18      A    H  
ATOM    474  HG2 PRO A  72     -26.840  -7.519   1.245  1.00 18.70      A    H  
ATOM    475  HG3 PRO A  72     -26.757  -7.086   2.771  1.00 18.70      A    H  
ATOM    476  HD2 PRO A  72     -28.716  -8.515   1.770  1.00 18.38      A    H  
ATOM    477  HD3 PRO A  72     -28.798  -7.768   3.162  1.00 18.37      A    H  
ATOM    478  N   GLY A  73     -28.954  -3.945  -0.660  1.00 13.51      A    N  
ATOM    479  CA  GLY A  73     -28.892  -3.542  -2.074  1.00 14.38      A    C  
ATOM    480  C   GLY A  73     -27.710  -4.186  -2.765  1.00 15.21      A    C  
ATOM    481  O   GLY A  73     -26.860  -4.854  -2.164  1.00 16.47      A    O  
ATOM    482  H   GLY A  73     -28.857  -3.261  -0.066  1.00 14.18      A    H  
ATOM    483  HA2 GLY A  73     -29.731  -3.812  -2.525  1.00 14.37      A    H  
ATOM    484  HA3 GLY A  73     -28.811  -2.556  -2.124  1.00 14.38      A    H  
ATOM    485  N   PRO A  74     -27.632  -3.957  -4.076  1.00 16.84      A    N  
ATOM    486  CA  PRO A  74     -26.598  -4.543  -4.910  1.00 16.86      A    C  
ATOM    487  C   PRO A  74     -25.197  -4.130  -4.444  1.00 16.57      A    C  
ATOM    488  O   PRO A  74     -24.999  -2.990  -4.047  1.00 16.46      A    O  
ATOM    489  CB  PRO A  74     -26.809  -3.935  -6.307  1.00 18.59      A    C  
ATOM    490  CG  PRO A  74     -27.897  -2.911  -6.143  1.00 20.64      A    C  
ATOM    491  CD  PRO A  74     -28.560  -3.087  -4.801  1.00 18.99      A    C  
ATOM    492  HA  PRO A  74     -26.693  -5.527  -4.941  1.00 17.11      A    H  
ATOM    493  HB2 PRO A  74     -25.985  -3.512  -6.632  1.00 18.61      A    H  
ATOM    494  HB3 PRO A  74     -27.080  -4.626  -6.948  1.00 18.62      A    H  
ATOM    495  HG2 PRO A  74     -27.520  -2.011  -6.210  1.00 19.75      A    H  
ATOM    496  HG3 PRO A  74     -28.560  -3.014  -6.856  1.00 19.76      A    H  
ATOM    497  HD2 PRO A  74     -28.668  -2.230  -4.350  1.00 18.79      A    H  
ATOM    498  HD3 PRO A  74     -29.434  -3.509  -4.894  1.00 18.81      A    H  
ATOM    499  N   LEU A  75     -24.263  -5.074  -4.498  1.00 16.48      A    N  
ATOM    500  CA  LEU A  75     -22.831  -4.772  -4.267  1.00 16.77      A    C  
ATOM    501  C   LEU A  75     -22.280  -3.891  -5.407  1.00 17.45      A    C  
ATOM    502  O   LEU A  75     -22.312  -4.320  -6.600  1.00 20.61      A    O  
ATOM    503  CB  LEU A  75     -22.047  -6.061  -4.107  1.00 17.15      A    C  
ATOM    504  CG  LEU A  75     -20.530  -5.899  -4.038  1.00 20.40      A    C  
ATOM    505  CD1 LEU A  75     -20.143  -5.254  -2.735  1.00 19.65      A    C  
ATOM    506  CD2 LEU A  75     -19.863  -7.261  -4.141  1.00 23.28      A    C  
ATOM    507  H   LEU A  75     -24.446  -5.949  -4.676  1.00 16.57      A    H  
ATOM    508  HA  LEU A  75     -22.767  -4.260  -3.432  1.00 16.91      A    H  
ATOM    509  HB2 LEU A  75     -22.350  -6.506  -3.290  1.00 17.78      A    H  
ATOM    510  HB3 LEU A  75     -22.262  -6.648  -4.860  1.00 17.79      A    H  
ATOM    511  HG  LEU A  75     -20.224  -5.331  -4.787  1.00 20.09      A    H  
ATOM    512 HD11 LEU A  75     -20.553  -4.374  -2.673  1.00 19.86      A    H  
ATOM    513 HD12 LEU A  75     -19.176  -5.163  -2.693  1.00 19.86      A    H  
ATOM    514 HD13 LEU A  75     -20.449  -5.807  -1.996  1.00 19.87      A    H  
ATOM    515 HD21 LEU A  75     -20.161  -7.825  -3.407  1.00 22.35      A    H  
ATOM    516 HD22 LEU A  75     -18.897  -7.154  -4.096  1.00 22.35      A    H  
ATOM    517 HD23 LEU A  75     -20.103  -7.677  -4.987  1.00 22.34      A    H  
ATOM    518  N   ILE A  76     -21.696  -2.762  -5.025  1.00 16.33      A    N  
ATOM    519  CA  ILE A  76     -20.989  -1.878  -5.976  1.00 16.73      A    C  
ATOM    520  C   ILE A  76     -19.494  -2.025  -5.738  1.00 19.69      A    C  
ATOM    521  O   ILE A  76     -19.087  -1.864  -4.629  1.00 19.00      A    O  
ATOM    522  CB  ILE A  76     -21.489  -0.441  -5.875  1.00 18.18      A    C  
ATOM    523  CG1 ILE A  76     -22.983  -0.363  -6.252  1.00 20.76      A    C  
ATOM    524  CG2 ILE A  76     -20.598   0.488  -6.723  1.00 19.05      A    C  
ATOM    525  CD1 ILE A  76     -23.594   1.000  -5.987  1.00 21.90      A    C  
ATOM    526  H   ILE A  76     -21.693  -2.464  -4.164  1.00 16.68      A    H  
ATOM    527  HA  ILE A  76     -21.181  -2.192  -6.877  1.00 17.46      A    H  
ATOM    528  HB  ILE A  76     -21.405  -0.161  -4.931  1.00 18.51      A    H  
ATOM    529 HG12 ILE A  76     -23.082  -0.576  -7.205  1.00 20.37      A    H  
ATOM    530 HG13 ILE A  76     -23.477  -1.037  -5.738  1.00 20.36      A    H  
ATOM    531 HG21 ILE A  76     -19.684   0.459  -6.393  1.00 18.78      A    H  
ATOM    532 HG22 ILE A  76     -20.929   1.401  -6.666  1.00 18.79      A    H  
ATOM    533 HG23 ILE A  76     -20.614   0.197  -7.652  1.00 18.78      A    H  
ATOM    534 HD11 ILE A  76     -23.498   1.222  -5.044  1.00 21.53      A    H  
ATOM    535 HD12 ILE A  76     -24.539   0.983  -6.220  1.00 21.53      A    H  
ATOM    536 HD13 ILE A  76     -23.142   1.673  -6.524  1.00 21.52      A    H  
ATOM    537  N   GLU A  77     -18.754  -2.400  -6.758  1.00 19.00      A    N  
ATOM    538  CA  GLU A  77     -17.298  -2.669  -6.664  1.00 20.56      A    C  
ATOM    539  C   GLU A  77     -16.579  -1.730  -7.635  1.00 20.97      A    C  
ATOM    540  O   GLU A  77     -16.950  -1.692  -8.826  1.00 21.94      A    O  
ATOM    541  CB  GLU A  77     -16.994  -4.145  -6.930  1.00 23.45      A    C  
ATOM    542  CG  GLU A  77     -15.503  -4.431  -6.872  1.00 28.84      A    C  
ATOM    543  CD  GLU A  77     -15.077  -5.888  -6.882  0.50 27.07      A    C  
ATOM    544  OE1 GLU A  77     -15.909  -6.740  -6.479  0.50 30.57      A    O  
ATOM    545  OE2 GLU A  77     -13.892  -6.147  -7.268  0.50 25.72      A    O1-
ATOM    546  H   GLU A  77     -19.094  -2.517  -7.595  1.00 19.51      A    H  
ATOM    547  HA  GLU A  77     -17.006  -2.454  -5.752  1.00 20.82      A    H  
ATOM    548  HB2 GLU A  77     -17.457  -4.691  -6.261  1.00 23.88      A    H  
ATOM    549  HB3 GLU A  77     -17.337  -4.387  -7.816  1.00 23.87      A    H  
ATOM    550  HG2 GLU A  77     -15.073  -3.989  -7.635  1.00 27.04      A    H  
ATOM    551  HG3 GLU A  77     -15.141  -4.017  -6.059  1.00 27.05      A    H  
ATOM    552  N   LEU A  78     -15.608  -0.957  -7.126  1.00 18.85      A    N  
ATOM    553  CA  LEU A  78     -14.825   0.015  -7.904  1.00 18.79      A    C  
ATOM    554  C   LEU A  78     -13.346  -0.197  -7.611  1.00 18.17      A    C  
ATOM    555  O   LEU A  78     -13.019  -0.733  -6.512  1.00 18.35      A    O  
ATOM    556  CB  LEU A  78     -15.211   1.445  -7.533  1.00 20.57      A    C  
ATOM    557  CG  LEU A  78     -16.671   1.811  -7.783  1.00 22.24      A    C  
ATOM    558  CD1 LEU A  78     -16.951   3.187  -7.231  1.00 25.49      A    C  
ATOM    559  CD2 LEU A  78     -17.001   1.743  -9.264  1.00 24.66      A    C  
ATOM    560  H   LEU A  78     -15.374  -0.988  -6.246  1.00 19.32      A    H  
ATOM    561  HA  LEU A  78     -14.986  -0.138  -8.863  1.00 19.03      A    H  
ATOM    562  HB2 LEU A  78     -15.016   1.580  -6.584  1.00 20.51      A    H  
ATOM    563  HB3 LEU A  78     -14.645   2.059  -8.041  1.00 20.51      A    H  
ATOM    564  HG  LEU A  78     -17.243   1.162  -7.305  1.00 22.93      A    H  
ATOM    565 HD11 LEU A  78     -16.775   3.195  -6.274  1.00 24.42      A    H  
ATOM    566 HD12 LEU A  78     -17.883   3.418  -7.391  1.00 24.43      A    H  
ATOM    567 HD13 LEU A  78     -16.376   3.838  -7.671  1.00 24.43      A    H  
ATOM    568 HD21 LEU A  78     -16.419   2.349  -9.755  1.00 23.88      A    H  
ATOM    569 HD22 LEU A  78     -17.929   2.003  -9.401  1.00 23.88      A    H  
ATOM    570 HD23 LEU A  78     -16.870   0.835  -9.587  1.00 23.86      A    H  
ATOM    571  N   ASN A  79     -12.500   0.158  -8.572  1.00 18.74      A    N  
ATOM    572  CA  ASN A  79     -11.037   0.262  -8.335  1.00 19.12      A    C  
ATOM    573  C   ASN A  79     -10.705   1.728  -8.099  1.00 17.83      A    C  
ATOM    574  O   ASN A  79     -11.326   2.588  -8.723  1.00 19.15      A    O  
ATOM    575  CB  ASN A  79     -10.226  -0.272  -9.506  1.00 20.46      A    C  
ATOM    576  CG  ASN A  79     -10.575  -1.701  -9.824  1.00 22.75      A    C  
ATOM    577  ND2 ASN A  79     -10.862  -1.954 -11.086  1.00 27.58      A    N  
ATOM    578  OD1 ASN A  79     -10.624  -2.542  -8.931  1.00 24.58      A    O  
ATOM    579  H   ASN A  79     -12.761   0.351  -9.423  1.00 18.70      A    H  
ATOM    580  HA  ASN A  79     -10.803  -0.259  -7.532  1.00 19.04      A    H  
ATOM    581  HB2 ASN A  79     -10.396   0.286 -10.293  1.00 20.65      A    H  
ATOM    582  HB3 ASN A  79      -9.273  -0.212  -9.288  1.00 20.65      A    H  
ATOM    583 HD21 ASN A  79     -11.073  -2.783 -11.329  0.00 27.39      A    H  
ATOM    584 HD22 ASN A  79     -10.845  -1.311 -11.681  0.00 27.39      A    H  
ATOM    585  N   GLU A  80      -9.750   1.998  -7.230  1.00 18.84      A    N  
ATOM    586  CA  GLU A  80      -9.281   3.364  -6.961  1.00 17.56      A    C  
ATOM    587  C   GLU A  80      -9.003   4.072  -8.293  1.00 19.88      A    C  
ATOM    588  O   GLU A  80      -8.264   3.502  -9.088  1.00 21.30      A    O  
ATOM    589  CB  GLU A  80      -8.034   3.335  -6.104  1.00 17.29      A    C  
ATOM    590  CG  GLU A  80      -8.356   3.145  -4.637  1.00 16.04      A    C  
ATOM    591  CD  GLU A  80      -7.157   3.152  -3.722  1.00 15.90      A    C  
ATOM    592  OE1 GLU A  80      -6.052   2.700  -4.170  1.00 16.59      A    O  
ATOM    593  OE2 GLU A  80      -7.267   3.599  -2.550  1.00 15.20      A    O1-
ATOM    594  H   GLU A  80      -9.328   1.353  -6.742  1.00 18.29      A    H  
ATOM    595  HA  GLU A  80      -9.991   3.850  -6.481  1.00 18.16      A    H  
ATOM    596  HB2 GLU A  80      -7.456   2.603  -6.406  1.00 17.05      A    H  
ATOM    597  HB3 GLU A  80      -7.547   4.177  -6.220  1.00 17.05      A    H  
ATOM    598  HG2 GLU A  80      -8.965   3.859  -4.352  1.00 16.30      A    H  
ATOM    599  HG3 GLU A  80      -8.826   2.293  -4.523  1.00 16.29      A    H  
ATOM    600  N   GLY A  81      -9.548   5.280  -8.466  1.00 19.93      A    N  
ATOM    601  CA  GLY A  81      -9.450   6.089  -9.711  1.00 19.80      A    C  
ATOM    602  C   GLY A  81     -10.731   6.043 -10.527  1.00 20.78      A    C  
ATOM    603  O   GLY A  81     -11.004   6.989 -11.269  1.00 21.93      A    O  
ATOM    604  H   GLY A  81     -10.025   5.687  -7.807  1.00 19.87      A    H  
ATOM    605  HA2 GLY A  81      -9.251   7.028  -9.468  1.00 20.05      A    H  
ATOM    606  HA3 GLY A  81      -8.699   5.750 -10.260  1.00 20.06      A    H  
ATOM    607  N   ASP A  82     -11.541   4.996 -10.356  1.00 21.40      A    N  
ATOM    608  CA  ASP A  82     -12.820   4.883 -11.089  1.00 21.35      A    C  
ATOM    609  C   ASP A  82     -13.794   5.990 -10.669  1.00 21.23      A    C  
ATOM    610  O   ASP A  82     -13.826   6.394  -9.475  1.00 21.47      A    O  
ATOM    611  CB  ASP A  82     -13.512   3.547 -10.847  1.00 23.26      A    C  
ATOM    612  CG  ASP A  82     -12.843   2.331 -11.466  1.00 24.33      A    C  
ATOM    613  OD1 ASP A  82     -11.894   2.520 -12.292  1.00 27.11      A    O  
ATOM    614  OD2 ASP A  82     -13.238   1.229 -11.074  1.00 25.56      A    O1-
ATOM    615  H   ASP A  82     -11.359   4.300  -9.798  1.00 21.24      A    H  
ATOM    616  HA  ASP A  82     -12.633   4.973 -12.051  1.00 21.71      A    H  
ATOM    617  HB2 ASP A  82     -13.574   3.398  -9.881  1.00 23.02      A    H  
ATOM    618  HB3 ASP A  82     -14.424   3.598 -11.202  1.00 23.03      A    H  
ATOM    619  N   THR A  83     -14.600   6.438 -11.615  1.00 20.62      A    N  
ATOM    620  CA  THR A  83     -15.752   7.328 -11.351  1.00 20.31      A    C  
ATOM    621  C   THR A  83     -17.007   6.513 -11.624  1.00 20.75      A    C  
ATOM    622  O   THR A  83     -17.040   5.787 -12.664  1.00 22.42      A    O  
ATOM    623  CB  THR A  83     -15.716   8.536 -12.298  1.00 21.70      A    C  
ATOM    624  CG2 THR A  83     -16.933   9.428 -12.189  1.00 23.56      A    C  
ATOM    625  OG1 THR A  83     -14.510   9.232 -11.969  1.00 22.22      A    O  
ATOM    626  H   THR A  83     -14.506   6.234 -12.498  1.00 20.69      A    H  
ATOM    627  HA  THR A  83     -15.736   7.628 -10.414  1.00 20.70      A    H  
ATOM    628  HB  THR A  83     -15.649   8.202 -13.224  1.00 21.86      A    H  
ATOM    629  HG1 THR A  83     -14.439   9.921 -12.463  0.00 22.32      A    H  
ATOM    630 HG21 THR A  83     -17.732   8.925 -12.428  1.00 22.97      A    H  
ATOM    631 HG22 THR A  83     -16.837  10.185 -12.794  1.00 22.97      A    H  
ATOM    632 HG23 THR A  83     -17.017   9.754 -11.275  1.00 22.97      A    H  
ATOM    633  N   LEU A  84     -18.022   6.628 -10.766  1.00 19.48      A    N  
ATOM    634  CA  LEU A  84     -19.303   5.938 -11.026  1.00 19.06      A    C  
ATOM    635  C   LEU A  84     -20.426   6.962 -11.107  1.00 18.83      A    C  
ATOM    636  O   LEU A  84     -20.584   7.749 -10.156  1.00 18.18      A    O  
ATOM    637  CB  LEU A  84     -19.583   4.947  -9.905  1.00 19.67      A    C  
ATOM    638  CG  LEU A  84     -20.871   4.153 -10.069  1.00 18.08      A    C  
ATOM    639  CD1 LEU A  84     -20.877   3.271 -11.301  1.00 19.70      A    C  
ATOM    640  CD2 LEU A  84     -21.078   3.310  -8.822  1.00 20.18      A    C  
ATOM    641  H   LEU A  84     -17.990   7.117  -9.998  1.00 19.67      A    H  
ATOM    642  HA  LEU A  84     -19.239   5.461 -11.883  1.00 19.23      A    H  
ATOM    643  HB2 LEU A  84     -18.834   4.321  -9.849  1.00 19.14      A    H  
ATOM    644  HB3 LEU A  84     -19.624   5.438  -9.060  1.00 19.15      A    H  
ATOM    645  HG  LEU A  84     -21.624   4.789 -10.140  1.00 19.07      A    H  
ATOM    646 HD11 LEU A  84     -20.796   3.822 -12.099  1.00 19.20      A    H  
ATOM    647 HD12 LEU A  84     -21.711   2.771 -11.338  1.00 19.20      A    H  
ATOM    648 HD13 LEU A  84     -20.129   2.649 -11.260  1.00 19.19      A    H  
ATOM    649 HD21 LEU A  84     -20.324   2.705  -8.709  1.00 19.51      A    H  
ATOM    650 HD22 LEU A  84     -21.898   2.794  -8.911  1.00 19.51      A    H  
ATOM    651 HD23 LEU A  84     -21.145   3.892  -8.044  1.00 19.51      A    H  
ATOM    652  N   HIS A  85     -21.135   6.991 -12.227  1.00 19.09      A    N  
ATOM    653  CA  HIS A  85     -22.378   7.780 -12.404  1.00 20.60      A    C  
ATOM    654  C   HIS A  85     -23.554   6.843 -12.153  1.00 20.80      A    C  
ATOM    655  O   HIS A  85     -23.698   5.868 -12.887  1.00 21.10      A    O  
ATOM    656  CB  HIS A  85     -22.449   8.425 -13.792  1.00 22.71      A    C  
ATOM    657  CG  HIS A  85     -21.325   9.349 -14.068  1.00 23.91      A    C  
ATOM    658  CD2 HIS A  85     -20.347   9.308 -14.989  1.00 25.22      A    C  
ATOM    659  ND1 HIS A  85     -21.134  10.493 -13.341  1.00 25.31      A    N  
ATOM    660  CE1 HIS A  85     -20.049  11.110 -13.785  1.00 25.69      A    C  
ATOM    661  NE2 HIS A  85     -19.559  10.399 -14.795  1.00 24.75      A    N  
ATOM    662  H   HIS A  85     -20.906   6.528 -12.977  1.00 19.38      A    H  
ATOM    663  HA  HIS A  85     -22.393   8.492 -11.724  1.00 20.70      A    H  
ATOM    664  HB2 HIS A  85     -22.453   7.716 -14.472  1.00 22.50      A    H  
ATOM    665  HB3 HIS A  85     -23.295   8.919 -13.871  1.00 22.47      A    H  
ATOM    666  HD1 HIS A  85     -21.640  10.763 -12.680  0.00 25.29      A    H  
ATOM    667  HD2 HIS A  85     -20.213   8.637 -15.632  1.00 24.79      A    H  
ATOM    668  HE1 HIS A  85     -19.702  11.921 -13.457  1.00 25.32      A    H  
ATOM    669  HE2 HIS A  85     -18.843  10.601 -15.261  0.00 24.70      A    H  
ATOM    670  N   ILE A  86     -24.344   7.136 -11.120  1.00 19.85      A    N  
ATOM    671  CA  ILE A  86     -25.533   6.313 -10.776  1.00 19.11      A    C  
ATOM    672  C   ILE A  86     -26.780   7.066 -11.239  1.00 20.08      A    C  
ATOM    673  O   ILE A  86     -27.090   8.091 -10.642  1.00 18.91      A    O  
ATOM    674  CB  ILE A  86     -25.587   6.011  -9.272  1.00 18.86      A    C  
ATOM    675  CG1 ILE A  86     -24.279   5.389  -8.810  1.00 19.85      A    C  
ATOM    676  CG2 ILE A  86     -26.782   5.117  -8.957  1.00 17.89      A    C  
ATOM    677  CD1 ILE A  86     -24.207   5.200  -7.324  1.00 24.13      A    C  
ATOM    678  H   ILE A  86     -24.209   7.849 -10.568  1.00 19.89      A    H  
ATOM    679  HA  ILE A  86     -25.479   5.469 -11.257  1.00 19.40      A    H  
ATOM    680  HB  ILE A  86     -25.705   6.866  -8.791  1.00 18.90      A    H  
ATOM    681 HG12 ILE A  86     -24.172   4.517  -9.246  1.00 20.53      A    H  
ATOM    682 HG13 ILE A  86     -23.536   5.962  -9.091  1.00 20.53      A    H  
ATOM    683 HG21 ILE A  86     -27.604   5.560  -9.229  1.00 18.19      A    H  
ATOM    684 HG22 ILE A  86     -26.817   4.940  -8.001  1.00 18.20      A    H  
ATOM    685 HG23 ILE A  86     -26.695   4.275  -9.438  1.00 18.19      A    H  
ATOM    686 HD11 ILE A  86     -24.336   6.056  -6.880  1.00 22.71      A    H  
ATOM    687 HD12 ILE A  86     -23.335   4.841  -7.084  1.00 22.71      A    H  
ATOM    688 HD13 ILE A  86     -24.899   4.580  -7.037  1.00 22.69      A    H  
ATOM    689  N   GLU A  87     -27.457   6.525 -12.251  1.00 20.31      A    N  
ATOM    690  CA  GLU A  87     -28.762   7.047 -12.698  1.00 22.41      A    C  
ATOM    691  C   GLU A  87     -29.807   6.487 -11.735  1.00 19.11      A    C  
ATOM    692  O   GLU A  87     -30.223   5.365 -11.919  1.00 21.50      A    O  
ATOM    693  CB  GLU A  87     -28.947   6.658 -14.153  1.00 24.85      A    C  
ATOM    694  CG  GLU A  87     -30.160   7.287 -14.777  1.00 32.03      A    C  
ATOM    695  CD  GLU A  87     -30.286   6.929 -16.248  0.50 29.49      A    C  
ATOM    696  OE1 GLU A  87     -29.283   6.468 -16.831  0.50 28.11      A    O  
ATOM    697  OE2 GLU A  87     -31.393   7.069 -16.770  0.50 33.00      A    O1-
ATOM    698  H   GLU A  87     -27.156   5.805 -12.723  1.00 20.74      A    H  
ATOM    699  HA  GLU A  87     -28.752   8.030 -12.628  1.00 21.74      A    H  
ATOM    700  HB2 GLU A  87     -28.150   6.932 -14.653  1.00 25.75      A    H  
ATOM    701  HB3 GLU A  87     -29.023   5.684 -14.213  1.00 25.73      A    H  
ATOM    702  HG2 GLU A  87     -30.966   6.984 -14.306  1.00 29.56      A    H  
ATOM    703  HG3 GLU A  87     -30.105   8.262 -14.690  1.00 29.58      A    H  
ATOM    704  N   PHE A  88     -30.169   7.277 -10.732  1.00 18.36      A    N  
ATOM    705  CA  PHE A  88     -31.033   6.864  -9.607  1.00 19.97      A    C  
ATOM    706  C   PHE A  88     -32.472   7.319  -9.869  1.00 21.08      A    C  
ATOM    707  O   PHE A  88     -32.707   8.499 -10.223  1.00 24.68      A    O  
ATOM    708  CB  PHE A  88     -30.518   7.436  -8.304  1.00 20.73      A    C  
ATOM    709  CG  PHE A  88     -31.415   7.136  -7.144  1.00 19.66      A    C  
ATOM    710  CD1 PHE A  88     -31.474   5.855  -6.606  1.00 21.40      A    C  
ATOM    711  CD2 PHE A  88     -32.174   8.117  -6.565  1.00 19.73      A    C  
ATOM    712  CE1 PHE A  88     -32.322   5.563  -5.549  1.00 22.04      A    C  
ATOM    713  CE2 PHE A  88     -32.934   7.848  -5.433  1.00 21.31      A    C  
ATOM    714  CZ  PHE A  88     -33.013   6.565  -4.932  1.00 22.73      A    C  
ATOM    715  H   PHE A  88     -29.909   8.149 -10.668  1.00 18.92      A    H  
ATOM    716  HA  PHE A  88     -31.019   5.880  -9.544  1.00 19.99      A    H  
ATOM    717  HB2 PHE A  88     -29.628   7.065  -8.128  1.00 20.29      A    H  
ATOM    718  HB3 PHE A  88     -30.428   8.407  -8.398  1.00 20.29      A    H  
ATOM    719  HD1 PHE A  88     -30.987   5.158  -7.017  1.00 21.12      A    H  
ATOM    720  HD2 PHE A  88     -32.102   9.003  -6.878  1.00 20.19      A    H  
ATOM    721  HE1 PHE A  88     -32.341   4.690  -5.191  1.00 21.92      A    H  
ATOM    722  HE2 PHE A  88     -33.457   8.533  -5.049  1.00 21.24      A    H  
ATOM    723  HZ  PHE A  88     -33.579   6.373  -4.202  1.00 22.09      A    H  
ATOM    724  N   GLU A  89     -33.409   6.409  -9.724  1.00 18.64      A    N  
ATOM    725  CA  GLU A  89     -34.837   6.713  -9.880  1.00 18.30      A    C  
ATOM    726  C   GLU A  89     -35.525   6.310  -8.585  1.00 19.85      A    C  
ATOM    727  O   GLU A  89     -35.412   5.122  -8.164  1.00 18.57      A    O  
ATOM    728  CB  GLU A  89     -35.432   5.999 -11.088  1.00 19.76      A    C  
ATOM    729  CG  GLU A  89     -36.924   6.258 -11.195  1.00 21.67      A    C  
ATOM    730  CD  GLU A  89     -37.570   5.702 -12.449  1.00 25.88      A    C  
ATOM    731  OE1 GLU A  89     -36.864   5.449 -13.426  1.00 26.89      A    O  
ATOM    732  OE2 GLU A  89     -38.803   5.504 -12.419  1.00 27.43      A    O1-
ATOM    733  H   GLU A  89     -33.231   5.539  -9.521  1.00 19.11      A    H  
ATOM    734  HA  GLU A  89     -34.939   7.683 -10.005  1.00 18.94      A    H  
ATOM    735  HB2 GLU A  89     -34.985   6.317 -11.900  1.00 19.85      A    H  
ATOM    736  HB3 GLU A  89     -35.272   5.037 -11.003  1.00 19.85      A    H  
ATOM    737  HG2 GLU A  89     -37.373   5.864 -10.418  1.00 22.11      A    H  
ATOM    738  HG3 GLU A  89     -37.081   7.226 -11.168  1.00 22.11      A    H  
ATOM    739  N   ASN A  90     -36.193   7.273  -7.980  1.00 18.62      A    N  
ATOM    740  CA  ASN A  90     -36.997   7.051  -6.773  1.00 17.14      A    C  
ATOM    741  C   ASN A  90     -38.390   6.639  -7.218  1.00 18.23      A    C  
ATOM    742  O   ASN A  90     -39.184   7.536  -7.571  1.00 18.20      A    O  
ATOM    743  CB  ASN A  90     -37.075   8.324  -5.959  1.00 16.87      A    C  
ATOM    744  CG  ASN A  90     -37.896   8.132  -4.714  1.00 17.39      A    C  
ATOM    745  ND2 ASN A  90     -38.172   9.215  -4.001  1.00 16.58      A    N  
ATOM    746  OD1 ASN A  90     -38.261   6.994  -4.387  1.00 17.27      A    O  
ATOM    747  H   ASN A  90     -36.198   8.135  -8.277  1.00 18.53      A    H  
ATOM    748  HA  ASN A  90     -36.590   6.339  -6.226  1.00 17.57      A    H  
ATOM    749  HB2 ASN A  90     -36.169   8.600  -5.710  1.00 17.05      A    H  
ATOM    750  HB3 ASN A  90     -37.472   9.033  -6.504  1.00 17.06      A    H  
ATOM    751 HD21 ASN A  90     -38.651   9.151  -3.264  0.00 16.47      A    H  
ATOM    752 HD22 ASN A  90     -37.878  10.007  -4.270  0.00 16.47      A    H  
ATOM    753  N   THR A  91     -38.708   5.342  -7.194  1.00 18.14      A    N  
ATOM    754  CA  THR A  91     -40.054   4.902  -7.641  1.00 19.21      A    C  
ATOM    755  C   THR A  91     -41.078   5.034  -6.513  1.00 18.02      A    C  
ATOM    756  O   THR A  91     -42.253   4.707  -6.774  1.00 19.75      A    O  
ATOM    757  CB  THR A  91     -40.068   3.485  -8.204  1.00 19.72      A    C  
ATOM    758  CG2 THR A  91     -38.981   3.232  -9.225  1.00 21.26      A    C  
ATOM    759  OG1 THR A  91     -39.948   2.580  -7.086  1.00 20.19      A    O  
ATOM    760  H   THR A  91     -38.166   4.666  -6.912  1.00 18.42      A    H  
ATOM    761  HA  THR A  91     -40.332   5.509  -8.366  1.00 18.86      A    H  
ATOM    762  HB  THR A  91     -40.943   3.337  -8.636  1.00 19.99      A    H  
ATOM    763  HG1 THR A  91     -39.953   1.778  -7.363  0.00 20.15      A    H  
ATOM    764 HG21 THR A  91     -39.081   3.855  -9.968  1.00 20.77      A    H  
ATOM    765 HG22 THR A  91     -39.052   2.319  -9.557  1.00 20.77      A    H  
ATOM    766 HG23 THR A  91     -38.108   3.358  -8.813  1.00 20.76      A    H  
ATOM    767  N   MET A  92     -40.700   5.512  -5.344  1.00 17.55      A    N  
ATOM    768  CA  MET A  92     -41.563   5.495  -4.152  1.00 18.28      A    C  
ATOM    769  C   MET A  92     -42.383   6.785  -4.066  1.00 17.82      A    C  
ATOM    770  O   MET A  92     -42.171   7.723  -4.889  1.00 19.11      A    O  
ATOM    771  CB  MET A  92     -40.724   5.326  -2.890  1.00 17.98      A    C  
ATOM    772  CG  MET A  92     -39.840   4.072  -2.953  1.00 17.53      A    C  
ATOM    773  SD  MET A  92     -39.185   3.658  -1.313  1.00 18.43      A    S  
ATOM    774  CE  MET A  92     -38.145   5.114  -1.120  1.00 16.76      A    C  
ATOM    775  H   MET A  92     -39.883   5.882  -5.198  1.00 17.83      A    H  
ATOM    776  HA  MET A  92     -42.185   4.736  -4.232  1.00 18.00      A    H  
ATOM    777  HB2 MET A  92     -40.160   6.116  -2.776  1.00 17.94      A    H  
ATOM    778  HB3 MET A  92     -41.317   5.263  -2.116  1.00 17.94      A    H  
ATOM    779  HG2 MET A  92     -40.366   3.316  -3.291  1.00 17.84      A    H  
ATOM    780  HG3 MET A  92     -39.093   4.227  -3.569  1.00 17.84      A    H  
ATOM    781  HE1 MET A  92     -37.667   5.058  -0.283  1.00 17.25      A    H  
ATOM    782  HE2 MET A  92     -37.513   5.157  -1.849  1.00 17.25      A    H  
ATOM    783  HE3 MET A  92     -38.694   5.907  -1.123  1.00 17.26      A    H  
ATOM    784  N   ASP A  93     -43.248   6.860  -3.052  1.00 18.56      A    N  
ATOM    785  CA  ASP A  93     -44.198   7.979  -2.857  1.00 16.88      A    C  
ATOM    786  C   ASP A  93     -43.670   8.927  -1.774  1.00 18.41      A    C  
ATOM    787  O   ASP A  93     -44.353   9.873  -1.423  1.00 18.61      A    O  
ATOM    788  CB  ASP A  93     -45.542   7.397  -2.465  1.00 16.81      A    C  
ATOM    789  CG  ASP A  93     -45.340   6.427  -1.319  0.50 11.05      A    C  
ATOM    790  OD1 ASP A  93     -45.015   5.283  -1.610  0.50 11.21      A    O  
ATOM    791  OD2 ASP A  93     -45.362   6.836  -0.153  0.50  9.76      A    O1-
ATOM    792  H   ASP A  93     -43.298   6.218  -2.410  1.00 17.94      A    H  
ATOM    793  HA  ASP A  93     -44.295   8.472  -3.704  1.00 17.47      A    H  
ATOM    794  HB2 ASP A  93     -46.148   8.112  -2.185  1.00 15.24      A    H  
ATOM    795  HB3 ASP A  93     -45.940   6.925  -3.225  1.00 15.23      A    H  
ATOM    796  N   VAL A  94     -42.437   8.699  -1.279  1.00 16.84      A    N  
ATOM    797  CA  VAL A  94     -41.776   9.571  -0.278  1.00 17.10      A    C  
ATOM    798  C   VAL A  94     -40.440   9.948  -0.905  1.00 16.29      A    C  
ATOM    799  O   VAL A  94     -39.951   9.183  -1.751  1.00 17.09      A    O  
ATOM    800  CB  VAL A  94     -41.565   8.928   1.100  1.00 18.32      A    C  
ATOM    801  CG1 VAL A  94     -42.885   8.644   1.797  1.00 20.20      A    C  
ATOM    802  CG2 VAL A  94     -40.706   7.671   1.014  1.00 20.19      A    C  
ATOM    803  H   VAL A  94     -41.929   7.988  -1.530  1.00 17.27      A    H  
ATOM    804  HA  VAL A  94     -42.306  10.379  -0.167  1.00 17.12      A    H  
ATOM    805  HB  VAL A  94     -41.073   9.584   1.654  1.00 18.76      A    H  
ATOM    806 HG11 VAL A  94     -43.374   9.476   1.917  1.00 19.59      A    H  
ATOM    807 HG12 VAL A  94     -42.714   8.241   2.666  1.00 19.59      A    H  
ATOM    808 HG13 VAL A  94     -43.413   8.033   1.255  1.00 19.57      A    H  
ATOM    809 HG21 VAL A  94     -41.134   7.023   0.428  1.00 19.58      A    H  
ATOM    810 HG22 VAL A  94     -40.606   7.286   1.902  1.00 19.59      A    H  
ATOM    811 HG23 VAL A  94     -39.828   7.897   0.661  1.00 19.59      A    H  
ATOM    812  N   ARG A  95     -39.920  11.119  -0.534  1.00 17.67      A    N  
ATOM    813  CA  ARG A  95     -38.551  11.497  -0.932  1.00 17.15      A    C  
ATOM    814  C   ARG A  95     -37.594  10.410  -0.457  1.00 16.18      A    C  
ATOM    815  O   ARG A  95     -37.790   9.861   0.662  1.00 17.18      A    O  
ATOM    816  CB  ARG A  95     -38.162  12.857  -0.372  1.00 17.50      A    C  
ATOM    817  CG  ARG A  95     -39.116  13.982  -0.775  1.00 18.10      A    C  
ATOM    818  CD  ARG A  95     -38.581  15.351  -0.409  1.00 19.43      A    C  
ATOM    819  NE  ARG A  95     -37.395  15.751  -1.154  1.00 19.25      A    N  
ATOM    820  CZ  ARG A  95     -37.407  16.398  -2.314  1.00 21.54      A    C  
ATOM    821  NH1 ARG A  95     -38.551  16.713  -2.910  1.00 21.51      A    N1+
ATOM    822  NH2 ARG A  95     -36.266  16.704  -2.896  1.00 21.83      A    N  
ATOM    823  H   ARG A  95     -40.360  11.724  -0.016  1.00 17.22      A    H  
ATOM    824  HA  ARG A  95     -38.519  11.538  -1.914  1.00 17.12      A    H  
ATOM    825  HB2 ARG A  95     -38.137  12.798   0.606  1.00 17.55      A    H  
ATOM    826  HB3 ARG A  95     -37.260  13.079  -0.685  1.00 17.55      A    H  
ATOM    827  HG2 ARG A  95     -39.265  13.947  -1.744  1.00 18.26      A    H  
ATOM    828  HG3 ARG A  95     -39.981  13.850  -0.332  1.00 18.25      A    H  
ATOM    829  HD2 ARG A  95     -39.288  16.015  -0.550  1.00 19.08      A    H  
ATOM    830  HD3 ARG A  95     -38.364  15.355   0.548  1.00 19.07      A    H  
ATOM    831  HE  ARG A  95     -36.621  15.566  -0.806  1.00 19.91      A    H  
ATOM    832 HH11 ARG A  95     -39.318  16.510  -2.536  1.00 21.43      A    H  
ATOM    833 HH12 ARG A  95     -38.539  17.135  -3.681  1.00 21.44      A    H  
ATOM    834 HH21 ARG A  95     -35.504  16.495  -2.509  1.00 21.63      A    H  
ATOM    835 HH22 ARG A  95     -36.267  17.127  -3.669  1.00 21.63      A    H  
ATOM    836  N   ALA A  96     -36.529  10.193  -1.229  1.00 16.52      A    N  
ATOM    837  CA  ALA A  96     -35.487   9.211  -0.883  1.00 16.58      A    C  
ATOM    838  C   ALA A  96     -34.177   9.673  -1.481  1.00 17.78      A    C  
ATOM    839  O   ALA A  96     -34.177  10.535  -2.411  1.00 17.39      A    O  
ATOM    840  CB  ALA A  96     -35.893   7.843  -1.383  1.00 18.08      A    C  
ATOM    841  H   ALA A  96     -36.371  10.622  -2.018  1.00 16.46      A    H  
ATOM    842  HA  ALA A  96     -35.393   9.179   0.097  1.00 17.07      A    H  
ATOM    843  HB1 ALA A  96     -35.206   7.196  -1.152  1.00 17.60      A    H  
ATOM    844  HB2 ALA A  96     -36.734   7.583  -0.971  1.00 17.60      A    H  
ATOM    845  HB3 ALA A  96     -36.001   7.869  -2.349  1.00 17.60      A    H  
ATOM    846  N   SER A  97     -33.076   9.111  -1.025  1.00 16.53      A    N  
ATOM    847  CA  SER A  97     -31.772   9.533  -1.532  1.00 15.83      A    C  
ATOM    848  C   SER A  97     -30.810   8.366  -1.564  1.00 17.20      A    C  
ATOM    849  O   SER A  97     -31.157   7.259  -1.116  1.00 16.58      A    O  
ATOM    850  CB  SER A  97     -31.230  10.682  -0.713  1.00 17.17      A    C  
ATOM    851  OG  SER A  97     -30.752  10.257   0.582  1.00 16.18      A    O  
ATOM    852  H   SER A  97     -33.035   8.457  -0.392  1.00 16.65      A    H  
ATOM    853  HA  SER A  97     -31.894   9.850  -2.467  1.00 16.47      A    H  
ATOM    854  HB2 SER A  97     -30.494  11.111  -1.206  1.00 16.61      A    H  
ATOM    855  HB3 SER A  97     -31.939  11.351  -0.590  1.00 16.62      A    H  
ATOM    856  HG  SER A  97     -30.460  10.934   0.995  0.00 16.21      A    H  
ATOM    857  N   LEU A  98     -29.635   8.661  -2.077  1.00 15.48      A    N  
ATOM    858  CA  LEU A  98     -28.469   7.783  -2.062  1.00 16.76      A    C  
ATOM    859  C   LEU A  98     -27.356   8.588  -1.436  1.00 16.66      A    C  
ATOM    860  O   LEU A  98     -27.011   9.670  -1.990  1.00 17.85      A    O  
ATOM    861  CB  LEU A  98     -28.161   7.376  -3.503  1.00 18.64      A    C  
ATOM    862  CG  LEU A  98     -27.052   6.369  -3.686  1.00 20.86      A    C  
ATOM    863  CD1 LEU A  98     -27.446   5.053  -3.039  1.00 20.29      A    C  
ATOM    864  CD2 LEU A  98     -26.764   6.188  -5.160  1.00 20.60      A    C  
ATOM    865  H   LEU A  98     -29.477   9.455  -2.497  1.00 16.18      A    H  
ATOM    866  HA  LEU A  98     -28.662   6.992  -1.510  1.00 16.84      A    H  
ATOM    867  HB2 LEU A  98     -28.978   7.009  -3.898  1.00 18.67      A    H  
ATOM    868  HB3 LEU A  98     -27.931   8.182  -4.006  1.00 18.67      A    H  
ATOM    869  HG  LEU A  98     -26.237   6.710  -3.243  1.00 20.25      A    H  
ATOM    870 HD11 LEU A  98     -27.569   5.181  -2.083  1.00 20.44      A    H  
ATOM    871 HD12 LEU A  98     -26.743   4.396  -3.188  1.00 20.45      A    H  
ATOM    872 HD13 LEU A  98     -28.276   4.732  -3.432  1.00 20.45      A    H  
ATOM    873 HD21 LEU A  98     -27.567   5.874  -5.611  1.00 20.68      A    H  
ATOM    874 HD22 LEU A  98     -26.053   5.535  -5.272  1.00 20.69      A    H  
ATOM    875 HD23 LEU A  98     -26.488   7.038  -5.544  1.00 20.68      A    H  
ATOM    876  N   HIS A  99     -26.822   8.112  -0.321  1.00 16.33      A    N  
ATOM    877  CA  HIS A  99     -25.665   8.711   0.363  1.00 15.90      A    C  
ATOM    878  C   HIS A  99     -24.602   7.647   0.484  1.00 14.82      A    C  
ATOM    879  O   HIS A  99     -24.948   6.494   0.884  1.00 16.68      A    O  
ATOM    880  CB  HIS A  99     -26.046   9.218   1.741  1.00 15.41      A    C  
ATOM    881  CG  HIS A  99     -24.908   9.696   2.554  1.00 18.25      A    C  
ATOM    882  CD2 HIS A  99     -24.327   9.204   3.645  1.00 20.92      A    C  
ATOM    883  ND1 HIS A  99     -24.236  10.881   2.244  1.00 22.41      A    N  
ATOM    884  CE1 HIS A  99     -23.272  11.042   3.122  1.00 24.10      A    C  
ATOM    885  NE2 HIS A  99     -23.313  10.023   3.974  1.00 22.96      A    N  
ATOM    886  H   HIS A  99     -27.139   7.374   0.109  1.00 16.30      A    H  
ATOM    887  HA  HIS A  99     -25.317   9.455  -0.182  1.00 15.68      A    H  
ATOM    888  HB2 HIS A  99     -26.690   9.954   1.638  1.00 16.16      A    H  
ATOM    889  HB3 HIS A  99     -26.498   8.495   2.229  1.00 16.15      A    H  
ATOM    890  HD1 HIS A  99     -24.426  11.409   1.573  0.00 22.50      A    H  
ATOM    891  HD2 HIS A  99     -24.556   8.407   4.086  1.00 20.72      A    H  
ATOM    892  HE1 HIS A  99     -22.665  11.760   3.147  1.00 23.18      A    H  
ATOM    893  HE2 HIS A  99     -22.773   9.903   4.655  0.00 22.93      A    H  
ATOM    894  N   VAL A 100     -23.357   7.996   0.288  1.00 14.85      A    N  
ATOM    895  CA  VAL A 100     -22.258   6.991   0.364  1.00 14.86      A    C  
ATOM    896  C   VAL A 100     -21.236   7.390   1.420  1.00 15.54      A    C  
ATOM    897  O   VAL A 100     -20.985   8.594   1.646  1.00 16.58      A    O  
ATOM    898  CB  VAL A 100     -21.639   6.766  -1.025  1.00 14.92      A    C  
ATOM    899  CG1 VAL A 100     -20.808   7.949  -1.510  1.00 16.75      A    C  
ATOM    900  CG2 VAL A 100     -20.816   5.507  -1.080  1.00 15.05      A    C  
ATOM    901  H   VAL A 100     -23.088   8.847   0.102  1.00 14.85      A    H  
ATOM    902  HA  VAL A 100     -22.652   6.147   0.646  1.00 15.00      A    H  
ATOM    903  HB  VAL A 100     -22.389   6.655  -1.657  1.00 15.27      A    H  
ATOM    904 HG11 VAL A 100     -21.367   8.745  -1.547  1.00 16.16      A    H  
ATOM    905 HG12 VAL A 100     -20.460   7.758  -2.398  1.00 16.16      A    H  
ATOM    906 HG13 VAL A 100     -20.067   8.102  -0.899  1.00 16.16      A    H  
ATOM    907 HG21 VAL A 100     -20.088   5.566  -0.440  1.00 15.01      A    H  
ATOM    908 HG22 VAL A 100     -20.452   5.396  -1.975  1.00 15.01      A    H  
ATOM    909 HG23 VAL A 100     -21.377   4.742  -0.863  1.00 15.01      A    H  
ATOM    910  N   HIS A 101     -20.685   6.396   2.106  1.00 15.02      A    N  
ATOM    911  CA  HIS A 101     -19.522   6.511   3.008  1.00 14.80      A    C  
ATOM    912  C   HIS A 101     -18.239   6.339   2.196  1.00 14.24      A    C  
ATOM    913  O   HIS A 101     -18.228   5.553   1.219  1.00 15.30      A    O  
ATOM    914  CB  HIS A 101     -19.621   5.519   4.193  1.00 13.87      A    C  
ATOM    915  CG  HIS A 101     -20.623   5.933   5.230  1.00 14.51      A    C  
ATOM    916  CD2 HIS A 101     -21.955   6.164   5.157  1.00 16.02      A    C  
ATOM    917  ND1 HIS A 101     -20.278   6.158   6.550  1.00 15.31      A    N  
ATOM    918  CE1 HIS A 101     -21.345   6.485   7.220  1.00 16.18      A    C  
ATOM    919  NE2 HIS A 101     -22.371   6.546   6.418  1.00 14.75      A    N  
ATOM    920  H   HIS A 101     -20.999   5.542   2.063  1.00 15.08      A    H  
ATOM    921  HA  HIS A 101     -19.522   7.424   3.379  1.00 14.56      A    H  
ATOM    922  HB2 HIS A 101     -19.867   4.632   3.848  1.00 14.23      A    H  
ATOM    923  HB3 HIS A 101     -18.738   5.441   4.618  1.00 14.23      A    H  
ATOM    924  HD1 HIS A 101     -19.474   6.076   6.885  0.00 15.36      A    H  
ATOM    925  HD2 HIS A 101     -22.492   6.115   4.388  1.00 15.34      A    H  
ATOM    926  HE1 HIS A 101     -21.361   6.699   8.138  1.00 15.59      A    H  
ATOM    927  HE2 HIS A 101     -23.193   6.746   6.653  0.00 14.75      A    H  
ATOM    928  N   GLY A 102     -17.196   7.053   2.593  1.00 15.50      A    N  
ATOM    929  CA  GLY A 102     -15.824   6.738   2.177  1.00 15.04      A    C  
ATOM    930  C   GLY A 102     -15.428   7.381   0.857  1.00 15.23      A    C  
ATOM    931  O   GLY A 102     -14.283   7.866   0.761  1.00 16.80      A    O  
ATOM    932  H   GLY A 102     -17.273   7.776   3.142  1.00 15.08      A    H  
ATOM    933  HA2 GLY A 102     -15.199   7.038   2.884  1.00 15.19      A    H  
ATOM    934  HA3 GLY A 102     -15.736   5.763   2.092  1.00 15.18      A    H  
ATOM    935  N   LEU A 103     -16.267   7.291  -0.142  1.00 15.25      A    N  
ATOM    936  CA  LEU A 103     -15.935   7.695  -1.522  1.00 15.83      A    C  
ATOM    937  C   LEU A 103     -15.976   9.221  -1.646  1.00 16.56      A    C  
ATOM    938  O   LEU A 103     -16.522   9.920  -0.734  1.00 17.08      A    O  
ATOM    939  CB  LEU A 103     -16.890   7.014  -2.494  1.00 15.30      A    C  
ATOM    940  CG  LEU A 103     -16.576   5.547  -2.788  1.00 18.35      A    C  
ATOM    941  CD1 LEU A 103     -16.803   4.651  -1.591  1.00 17.89      A    C  
ATOM    942  CD2 LEU A 103     -17.390   5.075  -3.963  1.00 19.43      A    C  
ATOM    943  H   LEU A 103     -17.115   6.980  -0.044  1.00 15.39      A    H  
ATOM    944  HA  LEU A 103     -15.017   7.394  -1.715  1.00 15.76      A    H  
ATOM    945  HB2 LEU A 103     -17.797   7.073  -2.132  1.00 16.10      A    H  
ATOM    946  HB3 LEU A 103     -16.877   7.509  -3.337  1.00 16.11      A    H  
ATOM    947  HG  LEU A 103     -15.621   5.486  -3.035  1.00 17.82      A    H  
ATOM    948 HD11 LEU A 103     -16.210   4.915  -0.867  1.00 18.01      A    H  
ATOM    949 HD12 LEU A 103     -16.619   3.728  -1.838  1.00 18.02      A    H  
ATOM    950 HD13 LEU A 103     -17.728   4.728  -1.298  1.00 18.02      A    H  
ATOM    951 HD21 LEU A 103     -18.337   5.170  -3.762  1.00 19.09      A    H  
ATOM    952 HD22 LEU A 103     -17.189   4.139  -4.141  1.00 19.10      A    H  
ATOM    953 HD23 LEU A 103     -17.169   5.608  -4.746  1.00 19.09      A    H  
ATOM    954  N   ASP A 104     -15.392   9.718  -2.729  1.00 16.51      A    N  
ATOM    955  CA  ASP A 104     -15.396  11.171  -3.031  1.00 18.25      A    C  
ATOM    956  C   ASP A 104     -16.720  11.540  -3.715  1.00 17.07      A    C  
ATOM    957  O   ASP A 104     -17.180  10.812  -4.592  1.00 19.69      A    O  
ATOM    958  CB  ASP A 104     -14.207  11.562  -3.897  1.00 17.36      A    C  
ATOM    959  CG  ASP A 104     -12.854  11.140  -3.367  1.00 17.72      A    C  
ATOM    960  OD1 ASP A 104     -12.653  11.179  -2.123  1.00 16.64      A    O  
ATOM    961  OD2 ASP A 104     -12.027  10.675  -4.230  1.00 20.35      A    O1-
ATOM    962  H   ASP A 104     -14.966   9.202  -3.347  1.00 16.91      A    H  
ATOM    963  HA  ASP A 104     -15.332  11.664  -2.180  1.00 17.51      A    H  
ATOM    964  HB2 ASP A 104     -14.323  11.165  -4.783  1.00 17.66      A    H  
ATOM    965  HB3 ASP A 104     -14.202  12.535  -4.000  1.00 17.66      A    H  
ATOM    966  N   TYR A 105     -17.357  12.594  -3.250  1.00 18.17      A    N  
ATOM    967  CA  TYR A 105     -18.587  13.102  -3.899  1.00 17.12      A    C  
ATOM    968  C   TYR A 105     -18.651  14.591  -3.559  1.00 17.32      A    C  
ATOM    969  O   TYR A 105     -18.132  14.978  -2.491  1.00 18.09      A    O  
ATOM    970  CB  TYR A 105     -19.817  12.282  -3.446  1.00 16.05      A    C  
ATOM    971  CG  TYR A 105     -20.039  12.298  -1.951  1.00 15.71      A    C  
ATOM    972  CD1 TYR A 105     -20.814  13.292  -1.350  1.00 17.67      A    C  
ATOM    973  CD2 TYR A 105     -19.473  11.349  -1.117  1.00 17.21      A    C  
ATOM    974  CE1 TYR A 105     -20.953  13.378   0.019  1.00 16.82      A    C  
ATOM    975  CE2 TYR A 105     -19.614  11.424   0.256  1.00 17.35      A    C  
ATOM    976  CZ  TYR A 105     -20.372  12.423   0.822  1.00 18.56      A    C  
ATOM    977  OH  TYR A 105     -20.516  12.441   2.170  1.00 22.14      A    O  
ATOM    978  H   TYR A 105     -17.114  13.064  -2.510  1.00 17.65      A    H  
ATOM    979  HA  TYR A 105     -18.489  13.010  -4.881  1.00 17.15      A    H  
ATOM    980  HB2 TYR A 105     -20.613  12.641  -3.891  1.00 16.22      A    H  
ATOM    981  HB3 TYR A 105     -19.700  11.354  -3.742  1.00 16.22      A    H  
ATOM    982  HD1 TYR A 105     -21.194  13.964  -1.889  1.00 17.06      A    H  
ATOM    983  HD2 TYR A 105     -18.930  10.673  -1.488  1.00 16.95      A    H  
ATOM    984  HE1 TYR A 105     -21.484  14.056   0.400  1.00 17.42      A    H  
ATOM    985  HE2 TYR A 105     -19.220  10.767   0.806  1.00 17.58      A    H  
ATOM    986  HH  TYR A 105     -21.347  12.391   2.381  0.00 22.16      A    H  
ATOM    987  N   GLU A 106     -19.271  15.370  -4.435  1.00 18.54      A    N  
ATOM    988  CA  GLU A 106     -19.571  16.794  -4.155  1.00 18.68      A    C  
ATOM    989  C   GLU A 106     -20.882  16.906  -3.379  1.00 18.31      A    C  
ATOM    990  O   GLU A 106     -21.668  15.953  -3.331  1.00 18.25      A    O  
ATOM    991  CB  GLU A 106     -19.593  17.552  -5.481  1.00 22.03      A    C  
ATOM    992  CG  GLU A 106     -18.228  17.565  -6.132  1.00 24.19      A    C  
ATOM    993  CD  GLU A 106     -18.077  18.346  -7.423  0.50 26.38      A    C  
ATOM    994  OE1 GLU A 106     -17.026  18.193  -8.075  0.50 32.77      A    O  
ATOM    995  OE2 GLU A 106     -18.959  19.119  -7.736  0.50 30.15      A    O1-
ATOM    996  H   GLU A 106     -19.550  15.077  -5.252  1.00 18.29      A    H  
ATOM    997  HA  GLU A 106     -18.848  17.159  -3.597  1.00 19.18      A    H  
ATOM    998  HB2 GLU A 106     -20.238  17.126  -6.084  1.00 21.66      A    H  
ATOM    999  HB3 GLU A 106     -19.885  18.473  -5.318  1.00 21.67      A    H  
ATOM   1000  HG2 GLU A 106     -17.584  17.926  -5.488  1.00 24.12      A    H  
ATOM   1001  HG3 GLU A 106     -17.964  16.638  -6.312  1.00 24.13      A    H  
ATOM   1002  N   VAL A 107     -21.159  18.070  -2.798  1.00 19.01      A    N  
ATOM   1003  CA  VAL A 107     -22.398  18.248  -1.993  1.00 17.92      A    C  
ATOM   1004  C   VAL A 107     -23.622  17.995  -2.865  1.00 17.68      A    C  
ATOM   1005  O   VAL A 107     -24.655  17.559  -2.322  1.00 18.43      A    O  
ATOM   1006  CB  VAL A 107     -22.496  19.615  -1.310  1.00 18.86      A    C  
ATOM   1007  CG1 VAL A 107     -21.565  19.689  -0.105  1.00 19.53      A    C  
ATOM   1008  CG2 VAL A 107     -22.336  20.774  -2.307  1.00 20.60      A    C  
ATOM   1009  H   VAL A 107     -20.614  18.797  -2.838  1.00 18.59      A    H  
ATOM   1010  HA  VAL A 107     -22.390  17.570  -1.294  1.00 18.26      A    H  
ATOM   1011  HB  VAL A 107     -23.416  19.678  -0.957  1.00 19.12      A    H  
ATOM   1012 HG11 VAL A 107     -21.802  18.994   0.533  1.00 19.32      A    H  
ATOM   1013 HG12 VAL A 107     -21.652  20.560   0.319  1.00 19.32      A    H  
ATOM   1014 HG13 VAL A 107     -20.645  19.561  -0.396  1.00 19.32      A    H  
ATOM   1015 HG21 VAL A 107     -21.460  20.727  -2.727  1.00 20.03      A    H  
ATOM   1016 HG22 VAL A 107     -22.422  21.621  -1.835  1.00 20.04      A    H  
ATOM   1017 HG23 VAL A 107     -23.026  20.715  -2.990  1.00 20.04      A    H  
ATOM   1018  N   SER A 108     -23.537  18.200  -4.177  1.00 17.73      A    N  
ATOM   1019  CA  SER A 108     -24.638  17.899  -5.125  1.00 19.31      A    C  
ATOM   1020  C   SER A 108     -24.948  16.389  -5.175  1.00 19.67      A    C  
ATOM   1021  O   SER A 108     -25.994  15.998  -5.710  1.00 19.50      A    O  
ATOM   1022  CB  SER A 108     -24.335  18.439  -6.529  1.00 22.21      A    C  
ATOM   1023  OG  SER A 108     -23.096  17.936  -7.004  1.00 23.89      A    O  
ATOM   1024  H   SER A 108     -22.806  18.554  -4.590  1.00 18.09      A    H  
ATOM   1025  HA  SER A 108     -25.453  18.362  -4.791  1.00 19.60      A    H  
ATOM   1026  HB2 SER A 108     -25.056  18.173  -7.144  1.00 21.86      A    H  
ATOM   1027  HB3 SER A 108     -24.302  19.422  -6.501  1.00 21.86      A    H  
ATOM   1028  HG  SER A 108     -22.959  18.247  -7.776  0.00 23.84      A    H  
ATOM   1029  N   SER A 109     -24.061  15.545  -4.679  1.00 17.74      A    N  
ATOM   1030  CA  SER A 109     -24.344  14.088  -4.512  1.00 18.09      A    C  
ATOM   1031  C   SER A 109     -24.319  13.672  -3.038  1.00 16.51      A    C  
ATOM   1032  O   SER A 109     -24.131  12.457  -2.821  1.00 17.82      A    O  
ATOM   1033  CB  SER A 109     -23.383  13.267  -5.339  1.00 18.58      A    C  
ATOM   1034  OG  SER A 109     -23.692  13.337  -6.734  1.00 19.58      A    O  
ATOM   1035  H   SER A 109     -23.217  15.772  -4.429  1.00 18.25      A    H  
ATOM   1036  HA  SER A 109     -25.261  13.918  -4.854  1.00 17.81      A    H  
ATOM   1037  HB2 SER A 109     -22.467  13.596  -5.192  1.00 18.69      A    H  
ATOM   1038  HB3 SER A 109     -23.419  12.329  -5.048  1.00 18.69      A    H  
ATOM   1039  HG  SER A 109     -23.136  12.866  -7.160  0.00 19.58      A    H  
ATOM   1040  N   ASP A 110     -24.534  14.578  -2.087  1.00 18.04      A    N  
ATOM   1041  CA  ASP A 110     -24.594  14.265  -0.627  1.00 17.08      A    C  
ATOM   1042  C   ASP A 110     -25.808  13.353  -0.344  1.00 16.69      A    C  
ATOM   1043  O   ASP A 110     -25.755  12.562   0.582  1.00 18.28      A    O  
ATOM   1044  CB  ASP A 110     -24.686  15.573   0.149  1.00 18.31      A    C  
ATOM   1045  CG  ASP A 110     -24.332  15.516   1.597  1.00 17.48      A    C  
ATOM   1046  OD1 ASP A 110     -23.532  14.607   1.959  1.00 19.20      A    O  
ATOM   1047  OD2 ASP A 110     -24.725  16.459   2.334  1.00 19.19      A    O1-
ATOM   1048  H   ASP A 110     -24.678  15.456  -2.276  1.00 17.44      A    H  
ATOM   1049  HA  ASP A 110     -23.768  13.792  -0.371  1.00 17.41      A    H  
ATOM   1050  HB2 ASP A 110     -24.086  16.223  -0.269  1.00 17.82      A    H  
ATOM   1051  HB3 ASP A 110     -25.600  15.916   0.075  1.00 17.82      A    H  
ATOM   1052  N   GLY A 111     -26.901  13.532  -1.062  1.00 19.12      A    N  
ATOM   1053  CA  GLY A 111     -28.163  12.812  -0.799  1.00 16.46      A    C  
ATOM   1054  C   GLY A 111     -28.862  13.345   0.442  1.00 17.32      A    C  
ATOM   1055  O   GLY A 111     -29.549  12.568   1.138  1.00 18.47      A    O  
ATOM   1056  H   GLY A 111     -26.939  14.116  -1.760  1.00 17.88      A    H  
ATOM   1057  HA2 GLY A 111     -28.760  12.909  -1.580  1.00 17.26      A    H  
ATOM   1058  HA3 GLY A 111     -27.967  11.849  -0.678  1.00 17.26      A    H  
ATOM   1059  N   THR A 112     -28.690  14.619   0.787  1.00 16.98      A    N  
ATOM   1060  CA  THR A 112     -29.250  15.163   2.045  1.00 17.06      A    C  
ATOM   1061  C   THR A 112     -30.235  16.304   1.772  1.00 17.58      A    C  
ATOM   1062  O   THR A 112     -30.133  16.918   0.685  1.00 17.89      A    O  
ATOM   1063  CB  THR A 112     -28.154  15.693   2.963  1.00 18.32      A    C  
ATOM   1064  CG2 THR A 112     -27.203  14.577   3.376  1.00 17.02      A    C  
ATOM   1065  OG1 THR A 112     -27.452  16.706   2.227  1.00 17.35      A    O  
ATOM   1066  H   THR A 112     -28.240  15.237   0.291  1.00 17.08      A    H  
ATOM   1067  HA  THR A 112     -29.728  14.440   2.512  1.00 17.38      A    H  
ATOM   1068  HB  THR A 112     -28.568  16.091   3.766  1.00 17.64      A    H  
ATOM   1069  HG1 THR A 112     -26.829  17.027   2.706  0.00 17.37      A    H  
ATOM   1070 HG21 THR A 112     -27.700  13.883   3.844  1.00 17.41      A    H  
ATOM   1071 HG22 THR A 112     -26.516  14.937   3.966  1.00 17.41      A    H  
ATOM   1072 HG23 THR A 112     -26.782  14.197   2.585  1.00 17.40      A    H  
ATOM   1073  N   THR A 113     -31.146  16.516   2.715  1.00 17.24      A    N  
ATOM   1074  CA  THR A 113     -32.009  17.723   2.811  1.00 17.20      A    C  
ATOM   1075  C   THR A 113     -31.093  18.943   2.885  1.00 19.37      A    C  
ATOM   1076  O   THR A 113     -31.371  19.934   2.150  1.00 19.80      A    O  
ATOM   1077  CB  THR A 113     -32.905  17.637   4.055  1.00 18.92      A    C  
ATOM   1078  CG2 THR A 113     -33.820  18.836   4.208  1.00 20.44      A    C  
ATOM   1079  OG1 THR A 113     -33.699  16.437   3.892  1.00 19.62      A    O  
ATOM   1080  H   THR A 113     -31.309  15.919   3.384  1.00 17.31      A    H  
ATOM   1081  HA  THR A 113     -32.570  17.781   2.004  1.00 17.93      A    H  
ATOM   1082  HB  THR A 113     -32.337  17.551   4.856  1.00 19.00      A    H  
ATOM   1083  HG1 THR A 113     -34.214  16.344   4.557  0.00 19.61      A    H  
ATOM   1084 HG21 THR A 113     -33.287  19.647   4.297  1.00 19.96      A    H  
ATOM   1085 HG22 THR A 113     -34.372  18.724   5.001  1.00 19.96      A    H  
ATOM   1086 HG23 THR A 113     -34.393  18.910   3.424  1.00 19.96      A    H  
ATOM   1087  N   LEU A 114     -30.082  18.908   3.752  1.00 17.85      A    N  
ATOM   1088  CA  LEU A 114     -29.133  20.044   3.919  1.00 19.50      A    C  
ATOM   1089  C   LEU A 114     -28.653  20.548   2.554  1.00 18.90      A    C  
ATOM   1090  O   LEU A 114     -28.661  21.799   2.325  1.00 19.88      A    O  
ATOM   1091  CB  LEU A 114     -27.975  19.575   4.785  1.00 21.69      A    C  
ATOM   1092  CG  LEU A 114     -26.806  20.554   4.899  1.00 22.40      A    C  
ATOM   1093  CD1 LEU A 114     -27.163  21.713   5.786  1.00 22.70      A    C  
ATOM   1094  CD2 LEU A 114     -25.584  19.839   5.437  1.00 25.16      A    C  
ATOM   1095  H   LEU A 114     -29.917  18.194   4.295  1.00 18.59      A    H  
ATOM   1096  HA  LEU A 114     -29.607  20.777   4.376  1.00 19.45      A    H  
ATOM   1097  HB2 LEU A 114     -28.317  19.393   5.684  1.00 21.32      A    H  
ATOM   1098  HB3 LEU A 114     -27.640  18.731   4.420  1.00 21.32      A    H  
ATOM   1099  HG  LEU A 114     -26.592  20.902   3.999  1.00 22.81      A    H  
ATOM   1100 HD11 LEU A 114     -27.920  22.192   5.407  1.00 22.61      A    H  
ATOM   1101 HD12 LEU A 114     -26.401  22.314   5.857  1.00 22.62      A    H  
ATOM   1102 HD13 LEU A 114     -27.398  21.384   6.671  1.00 22.61      A    H  
ATOM   1103 HD21 LEU A 114     -25.780  19.483   6.321  1.00 24.28      A    H  
ATOM   1104 HD22 LEU A 114     -24.842  20.466   5.498  1.00 24.27      A    H  
ATOM   1105 HD23 LEU A 114     -25.344  19.110   4.840  1.00 24.27      A    H  
ATOM   1106  N   ASN A 115     -28.212  19.676   1.653  1.00 16.58      A    N  
ATOM   1107  CA  ASN A 115     -27.634  20.071   0.350  1.00 17.48      A    C  
ATOM   1108  C   ASN A 115     -28.618  19.871  -0.787  1.00 16.06      A    C  
ATOM   1109  O   ASN A 115     -28.221  19.881  -1.986  1.00 19.26      A    O  
ATOM   1110  CB  ASN A 115     -26.298  19.349   0.130  1.00 18.05      A    C  
ATOM   1111  CG  ASN A 115     -25.216  20.033   0.927  1.00 19.68      A    C  
ATOM   1112  ND2 ASN A 115     -24.549  19.330   1.817  1.00 19.16      A    N  
ATOM   1113  OD1 ASN A 115     -25.045  21.244   0.784  1.00 19.57      A    O  
ATOM   1114  H   ASN A 115     -28.241  18.775   1.787  1.00 17.32      A    H  
ATOM   1115  HA  ASN A 115     -27.433  21.035   0.396  1.00 17.15      A    H  
ATOM   1116  HB2 ASN A 115     -26.379  18.416   0.416  1.00 18.28      A    H  
ATOM   1117  HB3 ASN A 115     -26.066  19.367  -0.820  1.00 18.28      A    H  
ATOM   1118 HD21 ASN A 115     -23.910  19.715   2.293  0.00 19.12      A    H  
ATOM   1119 HD22 ASN A 115     -24.737  18.476   1.940  0.00 19.12      A    H  
ATOM   1120  N   LYS A 116     -29.893  19.720  -0.475  1.00 16.54      A    N  
ATOM   1121  CA  LYS A 116     -30.988  19.674  -1.475  1.00 18.11      A    C  
ATOM   1122  C   LYS A 116     -30.695  18.651  -2.570  1.00 17.94      A    C  
ATOM   1123  O   LYS A 116     -30.959  18.904  -3.707  1.00 19.49      A    O  
ATOM   1124  CB  LYS A 116     -31.223  21.099  -1.977  1.00 20.35      A    C  
ATOM   1125  CG  LYS A 116     -31.881  21.974  -0.924  1.00 22.92      A    C  
ATOM   1126  CD  LYS A 116     -32.345  23.333  -1.469  1.00 25.72      A    C  
ATOM   1127  CE  LYS A 116     -31.205  24.155  -1.977  1.00 28.98      A    C  
ATOM   1128  NZ  LYS A 116     -31.714  25.502  -2.355  1.00 25.96      A    N1+
ATOM   1129  H   LYS A 116     -30.183  19.635   0.380  1.00 16.79      A    H  
ATOM   1130  HA  LYS A 116     -31.802  19.382  -1.006  1.00 18.19      A    H  
ATOM   1131  HB2 LYS A 116     -30.364  21.494  -2.234  1.00 20.37      A    H  
ATOM   1132  HB3 LYS A 116     -31.797  21.069  -2.771  1.00 20.36      A    H  
ATOM   1133  HG2 LYS A 116     -32.655  21.497  -0.554  1.00 22.88      A    H  
ATOM   1134  HG3 LYS A 116     -31.243  22.123  -0.194  1.00 22.89      A    H  
ATOM   1135  HD2 LYS A 116     -32.984  23.186  -2.199  1.00 25.74      A    H  
ATOM   1136  HD3 LYS A 116     -32.805  23.827  -0.757  1.00 25.74      A    H  
ATOM   1137  HE2 LYS A 116     -30.522  24.245  -1.286  1.00 27.44      A    H  
ATOM   1138  HE3 LYS A 116     -30.803  23.729  -2.758  1.00 27.42      A    H  
ATOM   1139  HZ1 LYS A 116     -32.345  25.422  -3.001  1.00 26.84      A    H  
ATOM   1140  HZ2 LYS A 116     -31.031  26.011  -2.667  1.00 26.84      A    H  
ATOM   1141  HZ3 LYS A 116     -32.079  25.907  -1.630  1.00 26.84      A    H  
ATOM   1142  N   SER A 117     -30.146  17.478  -2.218  1.00 16.45      A    N  
ATOM   1143  CA  SER A 117     -29.658  16.513  -3.217  1.00 17.20      A    C  
ATOM   1144  C   SER A 117     -30.272  15.138  -2.985  1.00 18.16      A    C  
ATOM   1145  O   SER A 117     -29.662  14.156  -3.414  1.00 18.45      A    O  
ATOM   1146  CB  SER A 117     -28.152  16.521  -3.239  1.00 18.54      A    C  
ATOM   1147  OG  SER A 117     -27.588  16.340  -1.948  1.00 18.65      A    O  
ATOM   1148  H   SER A 117     -30.026  17.200  -1.359  1.00 16.97      A    H  
ATOM   1149  HA  SER A 117     -29.969  16.825  -4.108  1.00 17.49      A    H  
ATOM   1150  HB2 SER A 117     -27.834  15.805  -3.833  1.00 18.24      A    H  
ATOM   1151  HB3 SER A 117     -27.841  17.378  -3.608  1.00 18.24      A    H  
ATOM   1152  HG  SER A 117     -26.748  16.350  -2.020  0.00 18.71      A    H  
ATOM   1153  N   ASP A 118     -31.454  15.100  -2.360  1.00 16.99      A    N  
ATOM   1154  CA  ASP A 118     -32.364  13.932  -2.355  1.00 18.00      A    C  
ATOM   1155  C   ASP A 118     -33.287  14.009  -3.572  1.00 18.80      A    C  
ATOM   1156  O   ASP A 118     -33.076  14.873  -4.484  1.00 18.64      A    O  
ATOM   1157  CB  ASP A 118     -33.083  13.848  -1.009  1.00 17.60      A    C  
ATOM   1158  CG  ASP A 118     -34.040  14.981  -0.773  1.00 18.85      A    C  
ATOM   1159  OD1 ASP A 118     -33.797  16.058  -1.377  1.00 18.00      A    O  
ATOM   1160  OD2 ASP A 118     -35.001  14.777  -0.009  1.00 18.92      A    O1-
ATOM   1161  H   ASP A 118     -31.779  15.811  -1.895  1.00 17.49      A    H  
ATOM   1162  HA  ASP A 118     -31.812  13.121  -2.445  1.00 17.87      A    H  
ATOM   1163  HB2 ASP A 118     -33.579  13.006  -0.962  1.00 17.97      A    H  
ATOM   1164  HB3 ASP A 118     -32.416  13.851  -0.292  1.00 17.97      A    H  
ATOM   1165  N   VAL A 119     -34.256  13.099  -3.647  1.00 17.08      A    N  
ATOM   1166  CA  VAL A 119     -35.037  12.900  -4.884  1.00 17.22      A    C  
ATOM   1167  C   VAL A 119     -36.527  12.849  -4.559  1.00 18.08      A    C  
ATOM   1168  O   VAL A 119     -36.939  12.097  -3.652  1.00 18.17      A    O  
ATOM   1169  CB  VAL A 119     -34.567  11.661  -5.637  1.00 17.42      A    C  
ATOM   1170  CG1 VAL A 119     -35.334  11.473  -6.928  1.00 18.53      A    C  
ATOM   1171  CG2 VAL A 119     -33.064  11.722  -5.906  1.00 17.34      A    C  
ATOM   1172  H   VAL A 119     -34.491  12.550  -2.959  1.00 17.50      A    H  
ATOM   1173  HA  VAL A 119     -34.886  13.670  -5.459  1.00 17.41      A    H  
ATOM   1174  HB  VAL A 119     -34.742  10.876  -5.062  1.00 17.57      A    H  
ATOM   1175 HG11 VAL A 119     -36.277  11.341  -6.733  1.00 18.18      A    H  
ATOM   1176 HG12 VAL A 119     -34.990  10.693  -7.398  1.00 18.18      A    H  
ATOM   1177 HG13 VAL A 119     -35.226  12.261  -7.488  1.00 18.18      A    H  
ATOM   1178 HG21 VAL A 119     -32.856  12.531  -6.404  1.00 17.37      A    H  
ATOM   1179 HG22 VAL A 119     -32.797  10.945  -6.425  1.00 17.38      A    H  
ATOM   1180 HG23 VAL A 119     -32.581  11.727  -5.062  1.00 17.37      A    H  
ATOM   1181  N   GLU A 120     -37.300  13.665  -5.267  1.00 17.59      A    N  
ATOM   1182  CA  GLU A 120     -38.751  13.731  -5.036  1.00 18.18      A    C  
ATOM   1183  C   GLU A 120     -39.327  12.376  -5.421  1.00 17.60      A    C  
ATOM   1184  O   GLU A 120     -38.745  11.633  -6.211  1.00 18.06      A    O  
ATOM   1185  CB  GLU A 120     -39.356  14.864  -5.871  1.00 17.92      A    C  
ATOM   1186  CG  GLU A 120     -39.301  14.601  -7.356  1.00 19.60      A    C  
ATOM   1187  CD  GLU A 120     -39.984  15.709  -8.131  0.50 20.59      A    C  
ATOM   1188  OE1 GLU A 120     -40.894  16.304  -7.573  0.50 20.58      A    O  
ATOM   1189  OE2 GLU A 120     -39.596  15.941  -9.274  0.50 23.58      A    O1-
ATOM   1190  H   GLU A 120     -36.984  14.225  -5.911  1.00 17.84      A    H  
ATOM   1191  HA  GLU A 120     -38.913  13.901  -4.082  1.00 17.91      A    H  
ATOM   1192  HB2 GLU A 120     -40.289  14.987  -5.601  1.00 18.37      A    H  
ATOM   1193  HB3 GLU A 120     -38.872  15.693  -5.674  1.00 18.36      A    H  
ATOM   1194  HG2 GLU A 120     -38.367  14.536  -7.646  1.00 19.42      A    H  
ATOM   1195  HG3 GLU A 120     -39.745  13.751  -7.560  1.00 19.41      A    H  
ATOM   1196  N   PRO A 121     -40.547  12.068  -4.938  1.00 19.06      A    N  
ATOM   1197  CA  PRO A 121     -41.253  10.865  -5.381  1.00 19.45      A    C  
ATOM   1198  C   PRO A 121     -41.353  10.803  -6.903  1.00 20.22      A    C  
ATOM   1199  O   PRO A 121     -41.793  11.783  -7.514  1.00 19.98      A    O  
ATOM   1200  CB  PRO A 121     -42.626  10.972  -4.708  1.00 20.50      A    C  
ATOM   1201  CG  PRO A 121     -42.401  11.885  -3.529  1.00 18.95      A    C  
ATOM   1202  CD  PRO A 121     -41.338  12.858  -3.989  1.00 19.99      A    C  
ATOM   1203  HA  PRO A 121     -40.782  10.065  -5.038  1.00 19.71      A    H  
ATOM   1204  HB2 PRO A 121     -43.289  11.355  -5.321  1.00 19.88      A    H  
ATOM   1205  HB3 PRO A 121     -42.940  10.094  -4.411  1.00 19.87      A    H  
ATOM   1206  HG2 PRO A 121     -43.225  12.357  -3.292  1.00 19.55      A    H  
ATOM   1207  HG3 PRO A 121     -42.093  11.378  -2.750  1.00 19.54      A    H  
ATOM   1208  HD2 PRO A 121     -41.737  13.633  -4.426  1.00 19.51      A    H  
ATOM   1209  HD3 PRO A 121     -40.793  13.159  -3.240  1.00 19.51      A    H  
ATOM   1210  N   GLY A 122     -40.981   9.675  -7.484  1.00 19.29      A    N  
ATOM   1211  CA  GLY A 122     -40.978   9.399  -8.924  1.00 20.98      A    C  
ATOM   1212  C   GLY A 122     -39.881  10.114  -9.681  1.00 21.97      A    C  
ATOM   1213  O   GLY A 122     -39.816   9.982 -10.898  1.00 24.84      A    O  
ATOM   1214  H   GLY A 122     -40.690   8.965  -6.992  1.00 19.89      A    H  
ATOM   1215  HA2 GLY A 122     -40.885   8.424  -9.062  1.00 20.79      A    H  
ATOM   1216  HA3 GLY A 122     -41.854   9.669  -9.297  1.00 20.79      A    H  
ATOM   1217  N   GLY A 123     -39.016  10.843  -8.993  1.00 21.94      A    N  
ATOM   1218  CA  GLY A 123     -37.934  11.605  -9.643  1.00 22.02      A    C  
ATOM   1219  C   GLY A 123     -36.720  10.776 -10.009  1.00 19.73      A    C  
ATOM   1220  O   GLY A 123     -36.573   9.604  -9.588  1.00 19.96      A    O  
ATOM   1221  H   GLY A 123     -39.027  10.904  -8.087  1.00 21.95      A    H  
ATOM   1222  HA2 GLY A 123     -38.293  12.029 -10.463  1.00 21.44      A    H  
ATOM   1223  HA3 GLY A 123     -37.652  12.332  -9.033  1.00 21.44      A    H  
ATOM   1224  N   THR A 124     -35.845  11.404 -10.797  1.00 21.88      A    N  
ATOM   1225  CA  THR A 124     -34.560  10.798 -11.195  1.00 21.33      A    C  
ATOM   1226  C   THR A 124     -33.466  11.802 -10.921  1.00 22.52      A    C  
ATOM   1227  O   THR A 124     -33.675  13.027 -11.091  1.00 24.46      A    O  
ATOM   1228  CB  THR A 124     -34.532  10.383 -12.670  1.00 23.27      A    C  
ATOM   1229  CG2 THR A 124     -35.593   9.370 -12.991  1.00 21.31      A    C  
ATOM   1230  OG1 THR A 124     -34.678  11.568 -13.455  1.00 34.09      A    O  
ATOM   1231  H   THR A 124     -35.974  12.237 -11.144  1.00 21.22      A    H  
ATOM   1232  HA  THR A 124     -34.408  10.004 -10.639  1.00 22.00      A    H  
ATOM   1233  HB  THR A 124     -33.649   9.985 -12.859  1.00 24.24      A    H  
ATOM   1234  HG1 THR A 124     -34.671  11.370 -14.279  0.00 34.01      A    H  
ATOM   1235 HG21 THR A 124     -35.458   8.574 -12.446  1.00 21.89      A    H  
ATOM   1236 HG22 THR A 124     -35.538   9.129 -13.933  1.00 21.89      A    H  
ATOM   1237 HG23 THR A 124     -36.471   9.746 -12.804  1.00 21.89      A    H  
ATOM   1238  N   ARG A 125     -32.309  11.295 -10.566  1.00 19.80      A    N  
ATOM   1239  CA  ARG A 125     -31.123  12.135 -10.345  1.00 20.49      A    C  
ATOM   1240  C   ARG A 125     -29.899  11.282 -10.611  1.00 20.09      A    C  
ATOM   1241  O   ARG A 125     -29.879  10.088 -10.165  1.00 20.61      A    O  
ATOM   1242  CB  ARG A 125     -31.102  12.627  -8.907  1.00 20.26      A    C  
ATOM   1243  CG  ARG A 125     -30.004  13.634  -8.635  1.00 20.94      A    C  
ATOM   1244  CD  ARG A 125     -29.991  13.995  -7.193  1.00 21.18      A    C  
ATOM   1245  NE  ARG A 125     -29.049  15.075  -6.986  1.00 25.61      A    N  
ATOM   1246  CZ  ARG A 125     -29.368  16.368  -6.920  1.00 21.98      A    C  
ATOM   1247  NH1 ARG A 125     -30.639  16.744  -7.001  1.00 25.75      A    N1+
ATOM   1248  NH2 ARG A 125     -28.426  17.262  -6.687  1.00 23.26      A    N  
ATOM   1249  H   ARG A 125     -32.173  10.403 -10.434  1.00 20.57      A    H  
ATOM   1250  HA  ARG A 125     -31.138  12.901 -10.964  1.00 20.25      A    H  
ATOM   1251  HB2 ARG A 125     -31.968  13.037  -8.702  1.00 20.47      A    H  
ATOM   1252  HB3 ARG A 125     -30.983  11.857  -8.312  1.00 20.47      A    H  
ATOM   1253  HG2 ARG A 125     -29.135  13.254  -8.882  1.00 20.83      A    H  
ATOM   1254  HG3 ARG A 125     -30.155  14.441  -9.172  1.00 20.83      A    H  
ATOM   1255  HD2 ARG A 125     -30.889  14.266  -6.908  1.00 22.10      A    H  
ATOM   1256  HD3 ARG A 125     -29.722  13.216  -6.662  1.00 22.09      A    H  
ATOM   1257  HE  ARG A 125     -28.206  14.864  -6.904  1.00 23.64      A    H  
ATOM   1258 HH11 ARG A 125     -31.270  16.154  -7.142  1.00 24.41      A    H  
ATOM   1259 HH12 ARG A 125     -30.843  17.597  -6.949  1.00 24.41      A    H  
ATOM   1260 HH21 ARG A 125     -27.585  17.008  -6.619  1.00 22.96      A    H  
ATOM   1261 HH22 ARG A 125     -28.636  18.117  -6.635  1.00 22.96      A    H  
ATOM   1262  N   THR A 126     -28.919  11.853 -11.273  1.00 21.29      A    N  
ATOM   1263  CA  THR A 126     -27.597  11.220 -11.442  1.00 21.61      A    C  
ATOM   1264  C   THR A 126     -26.714  11.614 -10.261  1.00 20.56      A    C  
ATOM   1265  O   THR A 126     -26.380  12.802 -10.124  1.00 20.93      A    O  
ATOM   1266  CB  THR A 126     -26.987  11.559 -12.803  1.00 24.11      A    C  
ATOM   1267  CG2 THR A 126     -25.658  10.861 -13.027  1.00 25.14      A    C  
ATOM   1268  OG1 THR A 126     -27.944  11.089 -13.752  1.00 25.58      A    O  
ATOM   1269  H   THR A 126     -28.978  12.671 -11.670  1.00 21.08      A    H  
ATOM   1270  HA  THR A 126     -27.731  10.248 -11.410  1.00 21.77      A    H  
ATOM   1271  HB  THR A 126     -26.878  12.536 -12.884  1.00 24.07      A    H  
ATOM   1272  HG1 THR A 126     -27.665  11.248 -14.539  0.00 25.63      A    H  
ATOM   1273 HG21 THR A 126     -25.019  11.146 -12.350  1.00 24.81      A    H  
ATOM   1274 HG22 THR A 126     -25.316  11.089 -13.910  1.00 24.81      A    H  
ATOM   1275 HG23 THR A 126     -25.782   9.896 -12.968  1.00 24.81      A    H  
ATOM   1276  N   TYR A 127     -26.359  10.629  -9.421  1.00 19.41      A    N  
ATOM   1277  CA  TYR A 127     -25.304  10.769  -8.390  1.00 19.48      A    C  
ATOM   1278  C   TYR A 127     -23.963  10.398  -9.024  1.00 18.48      A    C  
ATOM   1279  O   TYR A 127     -23.890   9.498  -9.838  1.00 20.09      A    O  
ATOM   1280  CB  TYR A 127     -25.633   9.886  -7.183  1.00 18.59      A    C  
ATOM   1281  CG  TYR A 127     -26.807  10.340  -6.367  1.00 17.03      A    C  
ATOM   1282  CD1 TYR A 127     -26.688  11.366  -5.443  1.00 17.92      A    C  
ATOM   1283  CD2 TYR A 127     -28.042   9.737  -6.484  1.00 18.20      A    C  
ATOM   1284  CE1 TYR A 127     -27.755  11.787  -4.674  1.00 18.82      A    C  
ATOM   1285  CE2 TYR A 127     -29.119  10.132  -5.707  1.00 18.70      A    C  
ATOM   1286  CZ  TYR A 127     -28.971  11.136  -4.775  1.00 18.23      A    C  
ATOM   1287  OH  TYR A 127     -30.000  11.534  -3.959  1.00 17.18      A    O  
ATOM   1288  H   TYR A 127     -26.740   9.801  -9.426  1.00 19.69      A    H  
ATOM   1289  HA  TYR A 127     -25.267  11.714  -8.095  1.00 19.10      A    H  
ATOM   1290  HB2 TYR A 127     -25.806   8.976  -7.504  1.00 18.41      A    H  
ATOM   1291  HB3 TYR A 127     -24.843   9.851  -6.604  1.00 18.41      A    H  
ATOM   1292  HD1 TYR A 127     -25.855  11.795  -5.341  1.00 17.93      A    H  
ATOM   1293  HD2 TYR A 127     -28.152   9.025  -7.093  1.00 18.05      A    H  
ATOM   1294  HE1 TYR A 127     -27.636  12.466  -4.031  1.00 18.42      A    H  
ATOM   1295  HE2 TYR A 127     -29.945   9.685  -5.787  1.00 18.43      A    H  
ATOM   1296  HH  TYR A 127     -30.189  12.361  -4.103  0.00 17.21      A    H  
ATOM   1297  N   THR A 128     -22.915  11.095  -8.643  1.00 18.38      A    N  
ATOM   1298  CA  THR A 128     -21.550  10.777  -9.084  1.00 17.77      A    C  
ATOM   1299  C   THR A 128     -20.720  10.494  -7.848  1.00 17.38      A    C  
ATOM   1300  O   THR A 128     -20.634  11.340  -6.922  1.00 17.19      A    O  
ATOM   1301  CB  THR A 128     -20.962  11.891  -9.943  1.00 20.74      A    C  
ATOM   1302  CG2 THR A 128     -19.554  11.544 -10.367  1.00 20.38      A    C  
ATOM   1303  OG1 THR A 128     -21.816  12.026 -11.076  1.00 22.90      A    O  
ATOM   1304  H   THR A 128     -22.954  11.817  -8.088  1.00 18.26      A    H  
ATOM   1305  HA  THR A 128     -21.589   9.959  -9.627  1.00 18.34      A    H  
ATOM   1306  HB  THR A 128     -20.958  12.731  -9.426  1.00 20.45      A    H  
ATOM   1307  HG1 THR A 128     -21.525  12.637 -11.582  0.00 22.95      A    H  
ATOM   1308 HG21 THR A 128     -18.988  11.448  -9.581  1.00 20.52      A    H  
ATOM   1309 HG22 THR A 128     -19.201  12.254 -10.934  1.00 20.66      A    H  
ATOM   1310 HG23 THR A 128     -19.561  10.707 -10.865  1.00 20.53      A    H  
ATOM   1311  N   TRP A 129     -20.082   9.328  -7.861  1.00 17.84      A    N  
ATOM   1312  CA  TRP A 129     -19.056   8.981  -6.863  1.00 15.75      A    C  
ATOM   1313  C   TRP A 129     -17.706   8.867  -7.551  1.00 16.54      A    C  
ATOM   1314  O   TRP A 129     -17.621   8.244  -8.640  1.00 18.76      A    O  
ATOM   1315  CB  TRP A 129     -19.368   7.626  -6.227  1.00 16.13      A    C  
ATOM   1316  CG  TRP A 129     -20.688   7.484  -5.560  1.00 15.54      A    C  
ATOM   1317  CD1 TRP A 129     -21.521   8.490  -5.160  1.00 16.38      A    C  
ATOM   1318  CD2 TRP A 129     -21.290   6.259  -5.115  1.00 16.21      A    C  
ATOM   1319  CE2 TRP A 129     -22.521   6.608  -4.505  1.00 16.12      A    C  
ATOM   1320  CE3 TRP A 129     -20.934   4.915  -5.204  1.00 16.46      A    C  
ATOM   1321  NE1 TRP A 129     -22.637   7.969  -4.555  1.00 16.16      A    N  
ATOM   1322  CZ2 TRP A 129     -23.363   5.639  -3.948  1.00 16.94      A    C  
ATOM   1323  CZ3 TRP A 129     -21.771   3.963  -4.640  1.00 16.30      A    C  
ATOM   1324  CH2 TRP A 129     -22.968   4.325  -4.049  1.00 16.55      A    C  
ATOM   1325  H   TRP A 129     -20.234   8.675  -8.478  1.00 17.22      A    H  
ATOM   1326  HA  TRP A 129     -19.027   9.673  -6.162  1.00 16.36      A    H  
ATOM   1327  HB2 TRP A 129     -19.300   6.945  -6.927  1.00 15.90      A    H  
ATOM   1328  HB3 TRP A 129     -18.667   7.438  -5.569  1.00 15.90      A    H  
ATOM   1329  HD1 TRP A 129     -21.387   9.408  -5.331  1.00 16.16      A    H  
ATOM   1330  HE1 TRP A 129     -23.300   8.433  -4.236  1.00 16.23      A    H  
ATOM   1331  HE3 TRP A 129     -20.113   4.662  -5.595  1.00 16.36      A    H  
ATOM   1332  HZ2 TRP A 129     -24.180   5.876  -3.547  1.00 16.61      A    H  
ATOM   1333  HZ3 TRP A 129     -21.542   3.049  -4.698  1.00 16.38      A    H  
ATOM   1334  HH2 TRP A 129     -23.527   3.654  -3.700  1.00 16.54      A    H  
ATOM   1335  N   ARG A 130     -16.700   9.473  -6.961  1.00 16.92      A    N  
ATOM   1336  CA  ARG A 130     -15.322   9.366  -7.459  1.00 16.83      A    C  
ATOM   1337  C   ARG A 130     -14.497   8.628  -6.424  1.00 18.19      A    C  
ATOM   1338  O   ARG A 130     -14.866   8.550  -5.240  1.00 16.68      A    O  
ATOM   1339  CB  ARG A 130     -14.762  10.753  -7.787  1.00 20.18      A    C  
ATOM   1340  CG  ARG A 130     -15.428  11.371  -9.008  1.00 24.29      A    C  
ATOM   1341  CD  ARG A 130     -14.758  12.703  -9.364  1.00 30.34      A    C  
ATOM   1342  NE  ARG A 130     -15.624  13.458 -10.263  1.00 41.94      A    N  
ATOM   1343  CZ  ARG A 130     -15.666  13.332 -11.593  1.00 43.89      A    C  
ATOM   1344  NH1 ARG A 130     -14.857  12.491 -12.232  1.00 52.34      A    N1+
ATOM   1345  NH2 ARG A 130     -16.525  14.063 -12.285  1.00 45.28      A    N  
ATOM   1346  H   ARG A 130     -16.793   9.988  -6.215  1.00 16.80      A    H  
ATOM   1347  HA  ARG A 130     -15.331   8.832  -8.286  1.00 17.70      A    H  
ATOM   1348  HB2 ARG A 130     -14.898  11.341  -7.016  1.00 20.19      A    H  
ATOM   1349  HB3 ARG A 130     -13.799  10.678  -7.949  1.00 20.20      A    H  
ATOM   1350  HG2 ARG A 130     -15.356  10.757  -9.770  1.00 24.50      A    H  
ATOM   1351  HG3 ARG A 130     -16.379  11.524  -8.823  1.00 24.50      A    H  
ATOM   1352  HD2 ARG A 130     -14.602  13.221  -8.545  1.00 31.07      A    H  
ATOM   1353  HD3 ARG A 130     -13.892  12.537  -9.792  1.00 31.16      A    H  
ATOM   1354  HE  ARG A 130     -16.187  14.016  -9.898  1.00 39.70      A    H  
ATOM   1355 HH11 ARG A 130     -14.289  11.995 -11.783  1.00 48.72      A    H  
ATOM   1356 HH12 ARG A 130     -14.899  12.426 -13.107  1.00 48.78      A    H  
ATOM   1357 HH21 ARG A 130     -17.061  14.625 -11.868  1.00 44.69      A    H  
ATOM   1358 HH22 ARG A 130     -16.553  13.995 -13.163  1.00 44.69      A    H  
ATOM   1359  N   THR A 131     -13.339   8.145  -6.869  1.00 18.26      A    N  
ATOM   1360  CA  THR A 131     -12.374   7.481  -5.989  1.00 18.30      A    C  
ATOM   1361  C   THR A 131     -10.986   7.947  -6.416  1.00 19.35      A    C  
ATOM   1362  O   THR A 131     -10.815   8.321  -7.617  1.00 19.34      A    O  
ATOM   1363  CB  THR A 131     -12.497   5.957  -6.069  1.00 16.79      A    C  
ATOM   1364  CG2 THR A 131     -13.878   5.438  -5.722  1.00 16.08      A    C  
ATOM   1365  OG1 THR A 131     -12.112   5.505  -7.368  1.00 17.38      A    O  
ATOM   1366  H   THR A 131     -13.069   8.181  -7.739  1.00 18.25      A    H  
ATOM   1367  HA  THR A 131     -12.539   7.771  -5.063  1.00 18.18      A    H  
ATOM   1368  HB  THR A 131     -11.860   5.578  -5.417  1.00 17.03      A    H  
ATOM   1369  HG1 THR A 131     -12.179   4.663  -7.410  0.00 17.33      A    H  
ATOM   1370 HG21 THR A 131     -14.113   5.718  -4.819  1.00 16.30      A    H  
ATOM   1371 HG22 THR A 131     -13.882   4.465  -5.770  1.00 16.30      A    H  
ATOM   1372 HG23 THR A 131     -14.529   5.795  -6.351  1.00 16.30      A    H  
ATOM   1373  N   HIS A 132     -10.028   7.829  -5.528  1.00 16.51      A    N  
ATOM   1374  CA  HIS A 132      -8.639   8.227  -5.830  1.00 16.43      A    C  
ATOM   1375  C   HIS A 132      -7.678   7.224  -5.237  1.00 17.87      A    C  
ATOM   1376  O   HIS A 132      -7.988   6.592  -4.213  1.00 16.89      A    O  
ATOM   1377  CB  HIS A 132      -8.322   9.643  -5.325  1.00 15.70      A    C  
ATOM   1378  CG  HIS A 132      -8.430   9.767  -3.842  1.00 16.70      A    C  
ATOM   1379  CD2 HIS A 132      -7.521   9.533  -2.859  1.00 16.42      A    C  
ATOM   1380  ND1 HIS A 132      -9.659   9.991  -3.213  1.00 16.79      A    N  
ATOM   1381  CE1 HIS A 132      -9.453   9.932  -1.889  1.00 16.39      A    C  
ATOM   1382  NE2 HIS A 132      -8.144   9.657  -1.667  1.00 17.43      A    N  
ATOM   1383  H   HIS A 132     -10.141   7.510  -4.681  1.00 17.12      A    H  
ATOM   1384  HA  HIS A 132      -8.524   8.215  -6.809  1.00 16.60      A    H  
ATOM   1385  HB2 HIS A 132      -7.410   9.885  -5.600  1.00 16.10      A    H  
ATOM   1386  HB3 HIS A 132      -8.942  10.280  -5.745  1.00 16.10      A    H  
ATOM   1387  HD1 HIS A 132     -10.431  10.070  -3.622  0.00 16.72      A    H  
ATOM   1388  HD2 HIS A 132      -6.612   9.335  -2.983  1.00 16.71      A    H  
ATOM   1389  HE1 HIS A 132     -10.102  10.092  -1.225  1.00 16.71      A    H  
ATOM   1390  HE2 HIS A 132      -7.771   9.571  -0.879  0.00 17.49      A    H  
ATOM   1391  N   ALA A 133      -6.547   7.061  -5.887  1.00 18.71      A    N  
ATOM   1392  CA  ALA A 133      -5.417   6.280  -5.364  1.00 18.18      A    C  
ATOM   1393  C   ALA A 133      -4.694   7.127  -4.323  1.00 16.99      A    C  
ATOM   1394  O   ALA A 133      -4.759   8.357  -4.334  1.00 18.44      A    O  
ATOM   1395  CB  ALA A 133      -4.509   5.913  -6.514  1.00 18.96      A    C  
ATOM   1396  H   ALA A 133      -6.379   7.419  -6.709  1.00 18.38      A    H  
ATOM   1397  HA  ALA A 133      -5.761   5.460  -4.940  1.00 18.19      A    H  
ATOM   1398  HB1 ALA A 133      -3.758   5.393  -6.185  1.00 18.71      A    H  
ATOM   1399  HB2 ALA A 133      -5.005   5.387  -7.165  1.00 18.71      A    H  
ATOM   1400  HB3 ALA A 133      -4.178   6.723  -6.939  1.00 18.71      A    H  
ATOM   1401  N   PRO A 134      -3.947   6.477  -3.408  1.00 16.92      A    N  
ATOM   1402  CA  PRO A 134      -3.120   7.180  -2.446  1.00 17.65      A    C  
ATOM   1403  C   PRO A 134      -1.970   7.884  -3.179  1.00 17.20      A    C  
ATOM   1404  O   PRO A 134      -1.654   7.550  -4.329  1.00 18.49      A    O  
ATOM   1405  CB  PRO A 134      -2.589   6.110  -1.467  1.00 19.43      A    C  
ATOM   1406  CG  PRO A 134      -2.950   4.780  -2.084  1.00 19.27      A    C  
ATOM   1407  CD  PRO A 134      -3.759   5.012  -3.330  1.00 18.08      A    C  
ATOM   1408  HA  PRO A 134      -3.671   7.839  -1.955  1.00 17.75      A    H  
ATOM   1409  HB2 PRO A 134      -1.620   6.188  -1.360  1.00 18.94      A    H  
ATOM   1410  HB3 PRO A 134      -3.010   6.207  -0.586  1.00 18.96      A    H  
ATOM   1411  HG2 PRO A 134      -2.136   4.283  -2.303  1.00 19.03      A    H  
ATOM   1412  HG3 PRO A 134      -3.466   4.247  -1.446  1.00 19.02      A    H  
ATOM   1413  HD2 PRO A 134      -3.287   4.681  -4.115  1.00 18.07      A    H  
ATOM   1414  HD3 PRO A 134      -4.619   4.557  -3.268  1.00 18.06      A    H  
ATOM   1415  N   GLY A 135      -1.422   8.900  -2.548  1.00 17.31      A    N  
ATOM   1416  CA  GLY A 135      -0.239   9.563  -3.137  1.00 17.96      A    C  
ATOM   1417  C   GLY A 135       0.341  10.602  -2.237  1.00 17.82      A    C  
ATOM   1418  O   GLY A 135      -0.257  10.971  -1.230  1.00 17.70      A    O  
ATOM   1419  H   GLY A 135      -1.727   9.231  -1.755  1.00 17.43      A    H  
ATOM   1420  HA2 GLY A 135       0.450   8.878  -3.330  1.00 17.77      A    H  
ATOM   1421  HA3 GLY A 135      -0.501   9.984  -3.994  1.00 17.77      A    H  
ATOM   1422  N   ARG A 136       1.565  11.030  -2.559  1.00 18.13      A    N  
ATOM   1423  CA  ARG A 136       2.309  12.004  -1.741  1.00 19.60      A    C  
ATOM   1424  C   ARG A 136       1.809  13.414  -2.075  1.00 18.02      A    C  
ATOM   1425  O   ARG A 136       1.808  13.759  -3.254  1.00 20.97      A    O  
ATOM   1426  CB  ARG A 136       3.812  11.829  -2.017  1.00 21.51      A    C  
ATOM   1427  CG  ARG A 136       4.736  12.735  -1.218  1.00 23.18      A    C  
ATOM   1428  CD  ARG A 136       4.894  12.320   0.210  1.00 21.67      A    C  
ATOM   1429  NE  ARG A 136       5.199  10.884   0.382  1.00 20.16      A    N  
ATOM   1430  CZ  ARG A 136       5.093  10.261   1.543  1.00 19.98      A    C  
ATOM   1431  NH1 ARG A 136       4.688  10.918   2.612  1.00 19.68      A    N1+
ATOM   1432  NH2 ARG A 136       5.314   8.950   1.627  1.00 20.06      A    N  
ATOM   1433  H   ARG A 136       2.007  10.749  -3.304  1.00 18.40      A    H  
ATOM   1434  HA  ARG A 136       2.134  11.816  -0.791  1.00 19.33      A    H  
ATOM   1435  HB2 ARG A 136       4.050  10.897  -1.838  1.00 21.41      A    H  
ATOM   1436  HB3 ARG A 136       3.968  11.994  -2.970  1.00 21.41      A    H  
ATOM   1437  HG2 ARG A 136       5.621  12.741  -1.643  1.00 22.41      A    H  
ATOM   1438  HG3 ARG A 136       4.390  13.652  -1.243  1.00 22.40      A    H  
ATOM   1439  HD2 ARG A 136       5.614  12.848   0.616  1.00 21.64      A    H  
ATOM   1440  HD3 ARG A 136       4.065  12.530   0.688  1.00 21.62      A    H  
ATOM   1441  HE  ARG A 136       5.438  10.419  -0.315  1.00 20.44      A    H  
ATOM   1442 HH11 ARG A 136       4.518  11.777   2.570  1.00 19.82      A    H  
ATOM   1443 HH12 ARG A 136       4.614  10.496   3.380  1.00 19.82      A    H  
ATOM   1444 HH21 ARG A 136       5.577   8.503   0.915  1.00 20.05      A    H  
ATOM   1445 HH22 ARG A 136       5.244   8.541   2.404  1.00 20.05      A    H  
ATOM   1446  N   ARG A 137       1.387  14.146  -1.063  1.00 17.88      A    N  
ATOM   1447  CA  ARG A 137       0.929  15.549  -1.170  1.00 18.81      A    C  
ATOM   1448  C   ARG A 137       2.170  16.463  -1.245  1.00 20.38      A    C  
ATOM   1449  O   ARG A 137       3.279  16.068  -0.851  1.00 19.46      A    O  
ATOM   1450  CB  ARG A 137       0.106  15.943   0.059  1.00 18.81      A    C  
ATOM   1451  CG  ARG A 137      -1.232  15.220   0.204  1.00 19.85      A    C  
ATOM   1452  CD  ARG A 137      -2.121  15.948   1.189  1.00 18.25      A    C  
ATOM   1453  NE  ARG A 137      -3.352  15.234   1.482  1.00 18.25      A    N  
ATOM   1454  CZ  ARG A 137      -3.543  14.363   2.472  1.00 19.31      A    C  
ATOM   1455  NH1 ARG A 137      -2.548  13.985   3.261  1.00 19.25      A    N1+
ATOM   1456  NH2 ARG A 137      -4.755  13.855   2.668  1.00 19.82      A    N  
ATOM   1457  H   ARG A 137       1.353  13.820  -0.212  1.00 18.14      A    H  
ATOM   1458  HA  ARG A 137       0.387  15.656  -1.985  1.00 18.91      A    H  
ATOM   1459  HB2 ARG A 137       0.644  15.764   0.857  1.00 19.05      A    H  
ATOM   1460  HB3 ARG A 137      -0.062  16.908   0.022  1.00 19.05      A    H  
ATOM   1461  HG2 ARG A 137      -1.680  15.177  -0.668  1.00 19.22      A    H  
ATOM   1462  HG3 ARG A 137      -1.080  14.303   0.519  1.00 19.22      A    H  
ATOM   1463  HD2 ARG A 137      -1.626  16.095   2.022  1.00 18.65      A    H  
ATOM   1464  HD3 ARG A 137      -2.347  16.829   0.821  1.00 18.62      A    H  
ATOM   1465  HE  ARG A 137      -4.056  15.465   1.025  1.00 18.55      A    H  
ATOM   1466 HH11 ARG A 137      -1.746  14.323   3.156  1.00 19.25      A    H  
ATOM   1467 HH12 ARG A 137      -2.696  13.397   3.898  1.00 19.25      A    H  
ATOM   1468 HH21 ARG A 137      -5.421  14.090   2.144  1.00 19.59      A    H  
ATOM   1469 HH22 ARG A 137      -4.882  13.255   3.301  1.00 19.59      A    H  
ATOM   1470  N   SER A 138       1.952  17.676  -1.733  1.00 21.93      A    N  
ATOM   1471  CA  SER A 138       3.002  18.730  -1.770  1.00 20.83      A    C  
ATOM   1472  C   SER A 138       3.379  19.204  -0.367  1.00 21.63      A    C  
ATOM   1473  O   SER A 138       4.407  19.889  -0.249  1.00 22.69      A    O  
ATOM   1474  CB  SER A 138       2.528  19.887  -2.642  1.00 23.48      A    C  
ATOM   1475  OG  SER A 138       1.419  20.493  -2.009  1.00 29.02      A    O  
ATOM   1476  H   SER A 138       1.154  17.954  -2.075  1.00 21.29      A    H  
ATOM   1477  HA  SER A 138       3.814  18.336  -2.190  1.00 21.67      A    H  
ATOM   1478  HB2 SER A 138       3.253  20.542  -2.752  1.00 24.00      A    H  
ATOM   1479  HB3 SER A 138       2.268  19.552  -3.530  1.00 24.00      A    H  
ATOM   1480  HG  SER A 138       1.149  21.129  -2.496  0.00 29.08      A    H  
ATOM   1481  N   ASP A 139       2.625  18.906   0.680  1.00 19.50      A    N  
ATOM   1482  CA  ASP A 139       3.005  19.188   2.080  1.00 20.62      A    C  
ATOM   1483  C   ASP A 139       3.824  18.031   2.680  1.00 19.59      A    C  
ATOM   1484  O   ASP A 139       4.133  18.111   3.882  1.00 20.77      A    O  
ATOM   1485  CB  ASP A 139       1.791  19.551   2.933  1.00 22.92      A    C  
ATOM   1486  CG  ASP A 139       0.817  18.406   3.171  1.00 22.78      A    C  
ATOM   1487  OD1 ASP A 139       1.155  17.245   2.789  1.00 22.24      A    O  
ATOM   1488  OD2 ASP A 139      -0.257  18.667   3.721  1.00 23.21      A    O1-
ATOM   1489  H   ASP A 139       1.807  18.518   0.598  1.00 20.26      A    H  
ATOM   1490  HA  ASP A 139       3.587  19.984   2.069  1.00 20.62      A    H  
ATOM   1491  HB2 ASP A 139       2.101  19.873   3.804  1.00 22.32      A    H  
ATOM   1492  HB3 ASP A 139       1.304  20.279   2.496  1.00 22.32      A    H  
ATOM   1493  N   GLY A 140       4.079  16.982   1.890  1.00 20.39      A    N  
ATOM   1494  CA  GLY A 140       4.971  15.865   2.273  1.00 20.05      A    C  
ATOM   1495  C   GLY A 140       4.213  14.741   2.949  1.00 19.92      A    C  
ATOM   1496  O   GLY A 140       4.843  13.733   3.272  1.00 19.29      A    O  
ATOM   1497  H   GLY A 140       3.706  16.887   1.068  1.00 20.12      A    H  
ATOM   1498  HA2 GLY A 140       5.418  15.517   1.461  1.00 20.09      A    H  
ATOM   1499  HA3 GLY A 140       5.670  16.205   2.887  1.00 20.09      A    H  
ATOM   1500  N   THR A 141       2.906  14.898   3.149  1.00 19.15      A    N  
ATOM   1501  CA  THR A 141       2.073  13.880   3.857  1.00 18.90      A    C  
ATOM   1502  C   THR A 141       1.533  12.891   2.835  1.00 17.26      A    C  
ATOM   1503  O   THR A 141       1.647  13.134   1.624  1.00 17.47      A    O  
ATOM   1504  CB  THR A 141       0.961  14.499   4.697  1.00 19.06      A    C  
ATOM   1505  CG2 THR A 141       1.549  15.417   5.738  1.00 21.07      A    C  
ATOM   1506  OG1 THR A 141       0.051  15.173   3.823  1.00 19.60      A    O  
ATOM   1507  H   THR A 141       2.427  15.620   2.872  1.00 19.27      A    H  
ATOM   1508  HA  THR A 141       2.668  13.386   4.468  1.00 18.66      A    H  
ATOM   1509  HB  THR A 141       0.479  13.769   5.155  1.00 19.50      A    H  
ATOM   1510  HG1 THR A 141      -0.576  15.521   4.276  0.00 19.59      A    H  
ATOM   1511 HG21 THR A 141       2.158  14.913   6.306  1.00 20.46      A    H  
ATOM   1512 HG22 THR A 141       0.834  15.793   6.282  1.00 20.43      A    H  
ATOM   1513 HG23 THR A 141       2.036  16.138   5.301  1.00 20.43      A    H  
ATOM   1514  N   TRP A 142       1.006  11.763   3.331  1.00 17.03      A    N  
ATOM   1515  CA  TRP A 142       0.474  10.687   2.464  1.00 16.29      A    C  
ATOM   1516  C   TRP A 142      -1.042  10.837   2.428  1.00 16.25      A    C  
ATOM   1517  O   TRP A 142      -1.671  10.700   3.503  1.00 18.92      A    O  
ATOM   1518  CB  TRP A 142       0.908   9.322   3.031  1.00 16.21      A    C  
ATOM   1519  CG  TRP A 142       0.626   8.173   2.103  1.00 16.41      A    C  
ATOM   1520  CD1 TRP A 142      -0.288   7.188   2.325  1.00 16.73      A    C  
ATOM   1521  CD2 TRP A 142       1.185   7.923   0.812  1.00 17.55      A    C  
ATOM   1522  CE2 TRP A 142       0.625   6.711   0.355  1.00 16.54      A    C  
ATOM   1523  CE3 TRP A 142       2.170   8.550   0.031  1.00 17.51      A    C  
ATOM   1524  NE1 TRP A 142      -0.277   6.298   1.297  1.00 15.99      A    N  
ATOM   1525  CZ2 TRP A 142       0.973   6.122  -0.853  1.00 17.43      A    C  
ATOM   1526  CZ3 TRP A 142       2.515   7.949  -1.164  1.00 18.19      A    C  
ATOM   1527  CH2 TRP A 142       1.905   6.786  -1.616  1.00 18.49      A    C  
ATOM   1528  H   TRP A 142       0.939  11.589   4.223  1.00 16.91      A    H  
ATOM   1529  HA  TRP A 142       0.845  10.790   1.557  1.00 16.41      A    H  
ATOM   1530  HB2 TRP A 142       1.868   9.356   3.219  1.00 16.28      A    H  
ATOM   1531  HB3 TRP A 142       0.440   9.174   3.878  1.00 16.28      A    H  
ATOM   1532  HD1 TRP A 142      -0.818   7.101   3.103  1.00 16.59      A    H  
ATOM   1533  HE1 TRP A 142      -0.775   5.587   1.243  1.00 16.42      A    H  
ATOM   1534  HE3 TRP A 142       2.595   9.341   0.323  1.00 17.60      A    H  
ATOM   1535  HZ2 TRP A 142       0.550   5.337  -1.157  1.00 17.42      A    H  
ATOM   1536  HZ3 TRP A 142       3.153   8.369  -1.716  1.00 17.96      A    H  
ATOM   1537  HH2 TRP A 142       2.164   6.421  -2.444  1.00 18.02      A    H  
ATOM   1538  N   ARG A 143      -1.588  11.091   1.245  1.00 16.16      A    N  
ATOM   1539  CA  ARG A 143      -3.056  11.143   1.038  1.00 16.95      A    C  
ATOM   1540  C   ARG A 143      -3.578   9.701   1.029  1.00 16.95      A    C  
ATOM   1541  O   ARG A 143      -3.215   8.947   0.128  1.00 18.06      A    O  
ATOM   1542  CB  ARG A 143      -3.402  11.874  -0.256  1.00 15.98      A    C  
ATOM   1543  CG  ARG A 143      -4.904  11.959  -0.487  1.00 16.83      A    C  
ATOM   1544  CD  ARG A 143      -5.196  12.644  -1.766  1.00 18.50      A    C  
ATOM   1545  NE  ARG A 143      -6.608  12.813  -2.036  1.00 17.96      A    N  
ATOM   1546  CZ  ARG A 143      -7.093  13.215  -3.198  1.00 22.53      A    C  
ATOM   1547  NH1 ARG A 143      -6.260  13.445  -4.178  1.00 26.60      A    N1+
ATOM   1548  NH2 ARG A 143      -8.406  13.349  -3.408  1.00 20.88      A    N  
ATOM   1549  H   ARG A 143      -1.097  11.248   0.493  1.00 16.36      A    H  
ATOM   1550  HA  ARG A 143      -3.461  11.624   1.794  1.00 16.63      A    H  
ATOM   1551  HB2 ARG A 143      -3.030  12.780  -0.219  1.00 16.40      A    H  
ATOM   1552  HB3 ARG A 143      -2.987  11.403  -1.009  1.00 16.41      A    H  
ATOM   1553  HG2 ARG A 143      -5.288  11.057  -0.510  1.00 17.00      A    H  
ATOM   1554  HG3 ARG A 143      -5.323  12.453   0.249  1.00 17.00      A    H  
ATOM   1555  HD2 ARG A 143      -4.768  13.526  -1.758  1.00 17.99      A    H  
ATOM   1556  HD3 ARG A 143      -4.793  12.126  -2.494  1.00 18.01      A    H  
ATOM   1557  HE  ARG A 143      -7.173  12.655  -1.390  1.00 19.30      A    H  
ATOM   1558 HH11 ARG A 143      -5.395  13.360  -4.059  1.00 24.75      A    H  
ATOM   1559 HH12 ARG A 143      -6.568  13.708  -4.958  1.00 24.79      A    H  
ATOM   1560 HH21 ARG A 143      -8.973  13.187  -2.754  1.00 21.40      A    H  
ATOM   1561 HH22 ARG A 143      -8.702  13.611  -4.196  1.00 21.40      A    H  
ATOM   1562  N   ALA A 144      -4.444   9.392   1.978  1.00 17.96      A    N  
ATOM   1563  CA  ALA A 144      -5.119   8.073   2.050  1.00 19.14      A    C  
ATOM   1564  C   ALA A 144      -5.975   7.890   0.797  1.00 17.52      A    C  
ATOM   1565  O   ALA A 144      -6.734   8.829   0.426  1.00 17.91      A    O  
ATOM   1566  CB  ALA A 144      -5.936   7.998   3.297  1.00 19.72      A    C  
ATOM   1567  H   ALA A 144      -4.690   9.957   2.649  1.00 17.99      A    H  
ATOM   1568  HA  ALA A 144      -4.432   7.367   2.072  1.00 18.69      A    H  
ATOM   1569  HB1 ALA A 144      -6.383   7.137   3.342  1.00 19.53      A    H  
ATOM   1570  HB2 ALA A 144      -5.358   8.102   4.071  1.00 19.54      A    H  
ATOM   1571  HB3 ALA A 144      -6.601   8.707   3.294  1.00 19.54      A    H  
ATOM   1572  N   GLY A 145      -5.878   6.724   0.174  1.00 16.71      A    N  
ATOM   1573  CA  GLY A 145      -6.733   6.373  -0.955  1.00 15.12      A    C  
ATOM   1574  C   GLY A 145      -8.173   6.080  -0.531  1.00 14.93      A    C  
ATOM   1575  O   GLY A 145      -8.433   5.929   0.675  1.00 17.51      A    O  
ATOM   1576  H   GLY A 145      -5.276   6.083   0.414  1.00 16.51      A    H  
ATOM   1577  HA2 GLY A 145      -6.730   7.121  -1.604  1.00 15.44      A    H  
ATOM   1578  HA3 GLY A 145      -6.356   5.580  -1.406  1.00 15.44      A    H  
ATOM   1579  N   SER A 146      -9.039   5.897  -1.516  1.00 14.81      A    N  
ATOM   1580  CA  SER A 146     -10.469   5.563  -1.314  1.00 14.40      A    C  
ATOM   1581  C   SER A 146     -10.618   4.110  -0.862  1.00 14.39      A    C  
ATOM   1582  O   SER A 146     -11.755   3.777  -0.463  1.00 16.01      A    O  
ATOM   1583  CB  SER A 146     -11.282   5.793  -2.552  1.00 14.98      A    C  
ATOM   1584  OG  SER A 146     -11.182   7.134  -2.999  1.00 15.79      A    O  
ATOM   1585  H   SER A 146      -8.817   5.961  -2.398  1.00 14.73      A    H  
ATOM   1586  HA  SER A 146     -10.822   6.150  -0.592  1.00 14.58      A    H  
ATOM   1587  HB2 SER A 146     -10.968   5.188  -3.262  1.00 15.03      A    H  
ATOM   1588  HB3 SER A 146     -12.224   5.581  -2.366  1.00 15.03      A    H  
ATOM   1589  HG  SER A 146     -11.653   7.220  -3.697  0.00 15.80      A    H  
ATOM   1590  N   ALA A 147      -9.648   3.238  -1.100  1.00 13.91      A    N  
ATOM   1591  CA  ALA A 147      -9.838   1.777  -0.909  1.00 15.42      A    C  
ATOM   1592  C   ALA A 147     -10.381   1.456   0.472  1.00 14.40      A    C  
ATOM   1593  O   ALA A 147      -9.917   1.999   1.537  1.00 15.88      A    O  
ATOM   1594  CB  ALA A 147      -8.561   1.006  -1.141  1.00 15.64      A    C  
ATOM   1595  H   ALA A 147      -8.813   3.456  -1.388  1.00 14.37      A    H  
ATOM   1596  HA  ALA A 147     -10.499   1.477  -1.573  1.00 14.96      A    H  
ATOM   1597  HB1 ALA A 147      -8.724   0.058  -0.998  1.00 15.56      A    H  
ATOM   1598  HB2 ALA A 147      -8.256   1.147  -2.052  1.00 15.57      A    H  
ATOM   1599  HB3 ALA A 147      -7.879   1.312  -0.520  1.00 15.57      A    H  
ATOM   1600  N   GLY A 148     -11.341   0.527   0.456  1.00 14.67      A    N  
ATOM   1601  CA  GLY A 148     -11.848  -0.019   1.697  1.00 14.79      A    C  
ATOM   1602  C   GLY A 148     -13.224  -0.604   1.552  1.00 14.05      A    C  
ATOM   1603  O   GLY A 148     -13.777  -0.673   0.466  1.00 14.56      A    O  
ATOM   1604  H   GLY A 148     -11.713   0.198  -0.308  1.00 14.63      A    H  
ATOM   1605  HA2 GLY A 148     -11.229  -0.718   2.016  1.00 14.60      A    H  
ATOM   1606  HA3 GLY A 148     -11.873   0.698   2.378  1.00 14.59      A    H  
ATOM   1607  N   TYR A 149     -13.747  -1.004   2.695  1.00 13.74      A    N  
ATOM   1608  CA  TYR A 149     -15.123  -1.562   2.800  1.00 13.41      A    C  
ATOM   1609  C   TYR A 149     -16.068  -0.471   3.264  1.00 14.77      A    C  
ATOM   1610  O   TYR A 149     -15.907   0.032   4.388  1.00 16.14      A    O  
ATOM   1611  CB  TYR A 149     -15.142  -2.734   3.758  1.00 13.47      A    C  
ATOM   1612  CG  TYR A 149     -14.338  -3.920   3.258  1.00 15.36      A    C  
ATOM   1613  CD1 TYR A 149     -14.881  -4.759   2.302  1.00 15.79      A    C  
ATOM   1614  CD2 TYR A 149     -13.026  -4.133   3.633  1.00 16.14      A    C  
ATOM   1615  CE1 TYR A 149     -14.189  -5.850   1.829  1.00 15.88      A    C  
ATOM   1616  CE2 TYR A 149     -12.299  -5.233   3.142  1.00 15.82      A    C  
ATOM   1617  CZ  TYR A 149     -12.874  -6.049   2.201  1.00 15.69      A    C  
ATOM   1618  OH  TYR A 149     -12.195  -7.140   1.736  1.00 18.76      A    O  
ATOM   1619  H   TYR A 149     -13.312  -0.970   3.495  1.00 13.74      A    H  
ATOM   1620  HA  TYR A 149     -15.411  -1.878   1.907  1.00 13.74      A    H  
ATOM   1621  HB2 TYR A 149     -14.781  -2.442   4.621  1.00 13.88      A    H  
ATOM   1622  HB3 TYR A 149     -16.072  -3.012   3.896  1.00 13.88      A    H  
ATOM   1623  HD1 TYR A 149     -15.773  -4.627   2.027  1.00 15.73      A    H  
ATOM   1624  HD2 TYR A 149     -12.626  -3.561   4.266  1.00 15.87      A    H  
ATOM   1625  HE1 TYR A 149     -14.586  -6.419   1.190  1.00 15.81      A    H  
ATOM   1626  HE2 TYR A 149     -11.410  -5.381   3.420  1.00 15.85      A    H  
ATOM   1627  HH  TYR A 149     -12.165  -7.121   0.878  0.00 18.60      A    H  
ATOM   1628  N   TRP A 150     -16.984  -0.129   2.396  1.00 15.06      A    N  
ATOM   1629  CA  TRP A 150     -17.847   1.062   2.538  1.00 13.73      A    C  
ATOM   1630  C   TRP A 150     -19.301   0.663   2.335  1.00 13.45      A    C  
ATOM   1631  O   TRP A 150     -19.638  -0.533   2.266  1.00 14.38      A    O  
ATOM   1632  CB  TRP A 150     -17.388   2.160   1.570  1.00 14.12      A    C  
ATOM   1633  CG  TRP A 150     -15.974   2.606   1.735  1.00 14.19      A    C  
ATOM   1634  CD1 TRP A 150     -14.949   2.396   0.871  1.00 14.67      A    C  
ATOM   1635  CD2 TRP A 150     -15.430   3.386   2.818  1.00 14.02      A    C  
ATOM   1636  CE2 TRP A 150     -14.076   3.641   2.509  1.00 14.34      A    C  
ATOM   1637  CE3 TRP A 150     -15.970   3.927   4.000  1.00 13.86      A    C  
ATOM   1638  NE1 TRP A 150     -13.812   3.007   1.315  1.00 14.33      A    N  
ATOM   1639  CZ2 TRP A 150     -13.271   4.430   3.325  1.00 15.06      A    C  
ATOM   1640  CZ3 TRP A 150     -15.153   4.678   4.825  1.00 14.23      A    C  
ATOM   1641  CH2 TRP A 150     -13.826   4.925   4.490  1.00 15.06      A    C  
ATOM   1642  H   TRP A 150     -17.155  -0.608   1.639  1.00 14.66      A    H  
ATOM   1643  HA  TRP A 150     -17.742   1.407   3.456  1.00 14.00      A    H  
ATOM   1644  HB2 TRP A 150     -17.508   1.830   0.658  1.00 14.05      A    H  
ATOM   1645  HB3 TRP A 150     -17.974   2.933   1.685  1.00 14.04      A    H  
ATOM   1646  HD1 TRP A 150     -15.014   1.915   0.060  1.00 14.47      A    H  
ATOM   1647  HE1 TRP A 150     -13.045   3.004   0.902  1.00 14.41      A    H  
ATOM   1648  HE3 TRP A 150     -16.883   3.808   4.207  1.00 14.05      A    H  
ATOM   1649  HZ2 TRP A 150     -12.355   4.541   3.136  1.00 14.82      A    H  
ATOM   1650  HZ3 TRP A 150     -15.509   5.056   5.613  1.00 14.34      A    H  
ATOM   1651  HH2 TRP A 150     -13.285   5.414   5.084  1.00 14.79      A    H  
ATOM   1652  N   HIS A 151     -20.191   1.627   2.269  1.00 13.33      A    N  
ATOM   1653  CA  HIS A 151     -21.639   1.336   2.185  1.00 13.64      A    C  
ATOM   1654  C   HIS A 151     -22.377   2.583   1.718  1.00 13.07      A    C  
ATOM   1655  O   HIS A 151     -21.833   3.687   1.866  1.00 13.71      A    O  
ATOM   1656  CB  HIS A 151     -22.138   0.774   3.524  1.00 13.56      A    C  
ATOM   1657  CG  HIS A 151     -22.064   1.694   4.703  1.00 13.69      A    C  
ATOM   1658  CD2 HIS A 151     -21.044   2.053   5.501  1.00 14.21      A    C  
ATOM   1659  ND1 HIS A 151     -23.156   2.397   5.124  1.00 15.64      A    N  
ATOM   1660  CE1 HIS A 151     -22.803   3.101   6.216  1.00 14.68      A    C  
ATOM   1661  NE2 HIS A 151     -21.513   2.914   6.465  1.00 14.89      A    N  
ATOM   1662  H   HIS A 151     -19.999   2.517   2.289  1.00 13.43      A    H  
ATOM   1663  HA  HIS A 151     -21.763   0.641   1.497  1.00 13.46      A    H  
ATOM   1664  HB2 HIS A 151     -23.073   0.496   3.410  1.00 13.62      A    H  
ATOM   1665  HB3 HIS A 151     -21.621  -0.035   3.734  1.00 13.61      A    H  
ATOM   1666  HD1 HIS A 151     -23.953   2.370   4.757  0.00 15.67      A    H  
ATOM   1667  HD2 HIS A 151     -20.167   1.722   5.448  1.00 14.26      A    H  
ATOM   1668  HE1 HIS A 151     -23.374   3.673   6.699  1.00 14.90      A    H  
ATOM   1669  HE2 HIS A 151     -21.068   3.273   7.128  0.00 14.93      A    H  
ATOM   1670  N   TYR A 152     -23.559   2.376   1.192  1.00 13.43      A    N  
ATOM   1671  CA  TYR A 152     -24.472   3.470   0.807  1.00 13.95      A    C  
ATOM   1672  C   TYR A 152     -25.804   3.225   1.492  1.00 14.23      A    C  
ATOM   1673  O   TYR A 152     -26.184   2.057   1.830  1.00 13.88      A    O  
ATOM   1674  CB  TYR A 152     -24.678   3.544  -0.709  1.00 13.73      A    C  
ATOM   1675  CG  TYR A 152     -25.193   2.276  -1.340  1.00 13.48      A    C  
ATOM   1676  CD1 TYR A 152     -24.354   1.282  -1.812  1.00 14.86      A    C  
ATOM   1677  CD2 TYR A 152     -26.564   2.089  -1.497  1.00 15.29      A    C  
ATOM   1678  CE1 TYR A 152     -24.834   0.136  -2.419  1.00 13.56      A    C  
ATOM   1679  CE2 TYR A 152     -27.062   0.930  -2.079  1.00 15.73      A    C  
ATOM   1680  CZ  TYR A 152     -26.192  -0.057  -2.515  1.00 15.20      A    C  
ATOM   1681  OH  TYR A 152     -26.705  -1.184  -3.096  1.00 15.86      A    O  
ATOM   1682  H   TYR A 152     -23.906   1.548   1.033  1.00 13.47      A    H  
ATOM   1683  HA  TYR A 152     -24.101   4.328   1.127  1.00 13.86      A    H  
ATOM   1684  HB2 TYR A 152     -25.308   4.270  -0.899  1.00 13.72      A    H  
ATOM   1685  HB3 TYR A 152     -23.822   3.777  -1.125  1.00 13.72      A    H  
ATOM   1686  HD1 TYR A 152     -23.425   1.397  -1.731  1.00 14.31      A    H  
ATOM   1687  HD2 TYR A 152     -27.163   2.745  -1.181  1.00 14.92      A    H  
ATOM   1688  HE1 TYR A 152     -24.238  -0.536  -2.708  1.00 14.28      A    H  
ATOM   1689  HE2 TYR A 152     -27.991   0.805  -2.162  1.00 15.40      A    H  
ATOM   1690  HH  TYR A 152     -26.439  -1.881  -2.671  0.00 15.85      A    H  
ATOM   1691  N   HIS A 153     -26.545   4.293   1.685  1.00 13.87      A    N  
ATOM   1692  CA  HIS A 153     -27.875   4.199   2.327  1.00 13.13      A    C  
ATOM   1693  C   HIS A 153     -28.700   5.453   2.069  1.00 14.02      A    C  
ATOM   1694  O   HIS A 153     -28.146   6.504   1.677  1.00 14.34      A    O  
ATOM   1695  CB  HIS A 153     -27.759   3.939   3.835  1.00 13.18      A    C  
ATOM   1696  CG  HIS A 153     -27.076   5.012   4.642  1.00 14.31      A    C  
ATOM   1697  CD2 HIS A 153     -25.805   5.128   5.076  1.00 15.22      A    C  
ATOM   1698  ND1 HIS A 153     -27.756   6.131   5.121  1.00 15.60      A    N  
ATOM   1699  CE1 HIS A 153     -26.920   6.907   5.754  1.00 17.34      A    C  
ATOM   1700  NE2 HIS A 153     -25.718   6.312   5.763  1.00 15.60      A    N  
ATOM   1701  H   HIS A 153     -26.306   5.143   1.456  1.00 13.77      A    H  
ATOM   1702  HA  HIS A 153     -28.350   3.438   1.919  1.00 13.45      A    H  
ATOM   1703  HB2 HIS A 153     -28.664   3.812   4.197  1.00 13.43      A    H  
ATOM   1704  HB3 HIS A 153     -27.272   3.096   3.968  1.00 13.43      A    H  
ATOM   1705  HD1 HIS A 153     -28.606   6.297   4.999  0.00 15.57      A    H  
ATOM   1706  HD2 HIS A 153     -25.100   4.528   4.916  1.00 15.10      A    H  
ATOM   1707  HE1 HIS A 153     -27.137   7.720   6.177  1.00 16.40      A    H  
ATOM   1708  HE2 HIS A 153     -24.988   6.637   6.127  0.00 15.63      A    H  
ATOM   1709  N   ASP A 154     -29.974   5.360   2.398  1.00 13.38      A    N  
ATOM   1710  CA  ASP A 154     -30.848   6.534   2.267  1.00 14.02      A    C  
ATOM   1711  C   ASP A 154     -30.578   7.502   3.412  1.00 15.02      A    C  
ATOM   1712  O   ASP A 154     -30.267   7.089   4.554  1.00 15.41      A    O  
ATOM   1713  CB  ASP A 154     -32.306   6.083   2.212  1.00 15.56      A    C  
ATOM   1714  CG  ASP A 154     -33.267   7.225   2.515  1.00 15.58      A    C  
ATOM   1715  OD1 ASP A 154     -33.407   8.107   1.631  1.00 17.16      A    O  
ATOM   1716  OD2 ASP A 154     -33.723   7.302   3.677  1.00 16.84      A    O1-
ATOM   1717  H   ASP A 154     -30.369   4.601   2.712  1.00 13.68      A    H  
ATOM   1718  HA  ASP A 154     -30.634   6.986   1.418  1.00 14.36      A    H  
ATOM   1719  HB2 ASP A 154     -32.505   5.732   1.320  1.00 15.18      A    H  
ATOM   1720  HB3 ASP A 154     -32.454   5.369   2.865  1.00 15.18      A    H  
ATOM   1721  N   HIS A 155     -30.797   8.795   3.148  1.00 14.46      A    N  
ATOM   1722  CA  HIS A 155     -30.581   9.837   4.180  1.00 14.85      A    C  
ATOM   1723  C   HIS A 155     -31.824  10.697   4.420  1.00 15.71      A    C  
ATOM   1724  O   HIS A 155     -31.685  11.646   5.201  1.00 15.68      A    O  
ATOM   1725  CB  HIS A 155     -29.361  10.693   3.795  1.00 14.17      A    C  
ATOM   1726  CG  HIS A 155     -28.537  11.228   4.933  1.00 14.84      A    C  
ATOM   1727  CD2 HIS A 155     -27.227  11.056   5.216  1.00 16.05      A    C  
ATOM   1728  ND1 HIS A 155     -29.010  12.118   5.886  1.00 16.41      A    N  
ATOM   1729  CE1 HIS A 155     -28.027  12.461   6.688  1.00 17.09      A    C  
ATOM   1730  NE2 HIS A 155     -26.943  11.783   6.343  1.00 15.30      A    N  
ATOM   1731  H   HIS A 155     -31.068   9.126   2.344  1.00 14.68      A    H  
ATOM   1732  HA  HIS A 155     -30.372   9.381   5.028  1.00 14.80      A    H  
ATOM   1733  HB2 HIS A 155     -28.775  10.154   3.217  1.00 14.48      A    H  
ATOM   1734  HB3 HIS A 155     -29.675  11.454   3.261  1.00 14.49      A    H  
ATOM   1735  HD1 HIS A 155     -29.822  12.446   5.915  0.00 16.36      A    H  
ATOM   1736  HD2 HIS A 155     -26.628  10.496   4.759  1.00 15.61      A    H  
ATOM   1737  HE1 HIS A 155     -28.106  13.023   7.439  1.00 16.44      A    H  
ATOM   1738  HE2 HIS A 155     -26.161  11.842   6.735  0.00 15.30      A    H  
ATOM   1739  N   VAL A 156     -32.978  10.408   3.821  1.00 15.85      A    N  
ATOM   1740  CA  VAL A 156     -34.164  11.302   3.977  1.00 16.37      A    C  
ATOM   1741  C   VAL A 156     -35.488  10.544   4.213  1.00 16.24      A    C  
ATOM   1742  O   VAL A 156     -36.500  11.235   4.484  1.00 17.05      A    O  
ATOM   1743  CB  VAL A 156     -34.332  12.233   2.767  1.00 15.71      A    C  
ATOM   1744  CG1 VAL A 156     -33.107  13.115   2.594  1.00 17.14      A    C  
ATOM   1745  CG2 VAL A 156     -34.653  11.466   1.507  1.00 16.40      A    C  
ATOM   1746  H   VAL A 156     -33.107   9.692   3.280  1.00 15.93      A    H  
ATOM   1747  HA  VAL A 156     -34.009  11.863   4.756  1.00 16.12      A    H  
ATOM   1748  HB  VAL A 156     -35.100  12.827   2.958  1.00 16.23      A    H  
ATOM   1749 HG11 VAL A 156     -32.956  13.626   3.408  1.00 16.68      A    H  
ATOM   1750 HG12 VAL A 156     -33.250  13.726   1.851  1.00 16.68      A    H  
ATOM   1751 HG13 VAL A 156     -32.328  12.561   2.410  1.00 16.68      A    H  
ATOM   1752 HG21 VAL A 156     -33.936  10.836   1.319  1.00 16.18      A    H  
ATOM   1753 HG22 VAL A 156     -34.740  12.087   0.764  1.00 16.18      A    H  
ATOM   1754 HG23 VAL A 156     -35.489  10.982   1.621  1.00 16.18      A    H  
ATOM   1755  N   VAL A 157     -35.560   9.215   4.161  1.00 16.19      A    N  
ATOM   1756  CA  VAL A 157     -36.862   8.553   4.466  1.00 14.57      A    C  
ATOM   1757  C   VAL A 157     -37.084   8.501   5.970  1.00 15.90      A    C  
ATOM   1758  O   VAL A 157     -36.205   8.005   6.701  1.00 16.07      A    O  
ATOM   1759  CB  VAL A 157     -36.931   7.144   3.868  1.00 15.64      A    C  
ATOM   1760  CG1 VAL A 157     -38.203   6.400   4.298  1.00 16.77      A    C  
ATOM   1761  CG2 VAL A 157     -36.789   7.160   2.357  1.00 16.17      A    C  
ATOM   1762  H   VAL A 157     -34.870   8.659   3.970  1.00 15.80      A    H  
ATOM   1763  HA  VAL A 157     -37.574   9.084   4.068  1.00 15.34      A    H  
ATOM   1764  HB  VAL A 157     -36.163   6.644   4.228  1.00 15.74      A    H  
ATOM   1765 HG11 VAL A 157     -38.210   6.291   5.264  1.00 16.41      A    H  
ATOM   1766 HG12 VAL A 157     -38.223   5.524   3.877  1.00 16.42      A    H  
ATOM   1767 HG13 VAL A 157     -38.986   6.908   4.023  1.00 16.41      A    H  
ATOM   1768 HG21 VAL A 157     -37.524   7.664   1.968  1.00 16.00      A    H  
ATOM   1769 HG22 VAL A 157     -36.810   6.247   2.020  1.00 16.00      A    H  
ATOM   1770 HG23 VAL A 157     -35.946   7.576   2.112  1.00 16.00      A    H  
ATOM   1771  N   GLY A 158     -38.238   8.997   6.424  1.00 17.09      A    N  
ATOM   1772  CA  GLY A 158     -38.637   8.944   7.837  1.00 17.63      A    C  
ATOM   1773  C   GLY A 158     -38.123  10.139   8.605  1.00 18.96      A    C  
ATOM   1774  O   GLY A 158     -38.902  10.829   9.287  1.00 20.05      A    O  
ATOM   1775  H   GLY A 158     -38.846   9.397   5.877  1.00 16.91      A    H  
ATOM   1776  HA2 GLY A 158     -39.626   8.919   7.892  1.00 17.80      A    H  
ATOM   1777  HA3 GLY A 158     -38.285   8.113   8.245  1.00 17.80      A    H  
ATOM   1778  N   THR A 159     -36.821  10.400   8.495  1.00 17.71      A    N  
ATOM   1779  CA  THR A 159     -36.170  11.577   9.106  1.00 16.72      A    C  
ATOM   1780  C   THR A 159     -35.091  12.090   8.153  1.00 17.37      A    C  
ATOM   1781  O   THR A 159     -34.741  11.399   7.125  1.00 17.24      A    O  
ATOM   1782  CB  THR A 159     -35.521  11.280  10.459  1.00 18.13      A    C  
ATOM   1783  CG2 THR A 159     -36.422  10.539  11.416  1.00 18.43      A    C  
ATOM   1784  OG1 THR A 159     -34.302  10.545  10.270  1.00 16.85      A    O  
ATOM   1785  H   THR A 159     -36.235   9.860   8.057  1.00 17.75      A    H  
ATOM   1786  HA  THR A 159     -36.847  12.282   9.225  1.00 17.30      A    H  
ATOM   1787  HB  THR A 159     -35.293  12.148  10.871  1.00 17.66      A    H  
ATOM   1788  HG1 THR A 159     -33.946  10.384  11.023  0.00 16.81      A    H  
ATOM   1789 HG21 THR A 159     -37.234  11.056  11.566  1.00 18.34      A    H  
ATOM   1790 HG22 THR A 159     -35.962  10.409  12.263  1.00 18.34      A    H  
ATOM   1791 HG23 THR A 159     -36.656   9.672  11.040  1.00 18.34      A    H  
ATOM   1792  N   GLU A 160     -34.523  13.245   8.483  1.00 16.83      A    N  
ATOM   1793  CA  GLU A 160     -33.417  13.835   7.701  1.00 17.49      A    C  
ATOM   1794  C   GLU A 160     -32.101  13.088   7.914  1.00 17.82      A    C  
ATOM   1795  O   GLU A 160     -31.094  13.511   7.349  1.00 17.30      A    O  
ATOM   1796  CB  GLU A 160     -33.249  15.301   8.070  1.00 19.28      A    C  
ATOM   1797  CG  GLU A 160     -34.451  16.096   7.602  1.00 23.97      A    C  
ATOM   1798  CD  GLU A 160     -34.356  17.589   7.854  0.50 23.13      A    C  
ATOM   1799  OE1 GLU A 160     -33.370  18.022   8.494  0.50 25.97      A    O  
ATOM   1800  OE2 GLU A 160     -35.278  18.289   7.415  0.50 22.21      A    O1-
ATOM   1801  H   GLU A 160     -34.781  13.737   9.206  1.00 17.15      A    H  
ATOM   1802  HA  GLU A 160     -33.655  13.779   6.746  1.00 17.77      A    H  
ATOM   1803  HB2 GLU A 160     -33.157  15.383   9.042  1.00 19.84      A    H  
ATOM   1804  HB3 GLU A 160     -32.438  15.652   7.648  1.00 19.84      A    H  
ATOM   1805  HG2 GLU A 160     -34.572  15.952   6.639  1.00 22.56      A    H  
ATOM   1806  HG3 GLU A 160     -35.253  15.758   8.053  1.00 22.55      A    H  
ATOM   1807  N   HIS A 161     -32.120  12.004   8.673  1.00 15.72      A    N  
ATOM   1808  CA  HIS A 161     -30.957  11.100   8.778  1.00 15.58      A    C  
ATOM   1809  C   HIS A 161     -31.301   9.736   8.193  1.00 17.30      A    C  
ATOM   1810  O   HIS A 161     -30.486   8.811   8.385  1.00 18.12      A    O  
ATOM   1811  CB  HIS A 161     -30.466  11.073  10.216  1.00 17.22      A    C  
ATOM   1812  CG  HIS A 161     -29.737  12.335  10.450  1.00 20.32      A    C  
ATOM   1813  CD2 HIS A 161     -28.474  12.673  10.117  1.00 21.27      A    C  
ATOM   1814  ND1 HIS A 161     -30.376  13.466  10.928  1.00 24.62      A    N  
ATOM   1815  CE1 HIS A 161     -29.508  14.466  10.921  1.00 22.82      A    C  
ATOM   1816  NE2 HIS A 161     -28.336  13.998  10.405  1.00 24.75      A    N  
ATOM   1817  H   HIS A 161     -32.815  11.753   9.203  1.00 16.16      A    H  
ATOM   1818  HA  HIS A 161     -30.235  11.479   8.225  1.00 16.25      A    H  
ATOM   1819  HB2 HIS A 161     -31.229  11.004  10.833  1.00 17.49      A    H  
ATOM   1820  HB3 HIS A 161     -29.869  10.306  10.358  1.00 17.49      A    H  
ATOM   1821  HD1 HIS A 161     -31.226  13.522  11.134  0.00 24.68      A    H  
ATOM   1822  HD2 HIS A 161     -27.821  12.115   9.738  1.00 21.81      A    H  
ATOM   1823  HE1 HIS A 161     -29.670  15.340  11.231  1.00 23.51      A    H  
ATOM   1824  HE2 HIS A 161     -27.605  14.471  10.291  0.00 24.92      A    H  
ATOM   1825  N   GLY A 162     -32.452   9.592   7.537  1.00 15.45      A    N  
ATOM   1826  CA  GLY A 162     -32.760   8.317   6.848  1.00 15.85      A    C  
ATOM   1827  C   GLY A 162     -33.139   7.203   7.787  1.00 17.27      A    C  
ATOM   1828  O   GLY A 162     -33.094   6.042   7.370  1.00 16.74      A    O  
ATOM   1829  H   GLY A 162     -33.084  10.241   7.471  1.00 15.96      A    H  
ATOM   1830  HA2 GLY A 162     -33.503   8.472   6.213  1.00 16.08      A    H  
ATOM   1831  HA3 GLY A 162     -31.969   8.042   6.322  1.00 16.08      A    H  
ATOM   1832  N   THR A 163     -33.574   7.512   9.009  1.00 16.82      A    N  
ATOM   1833  CA  THR A 163     -33.853   6.489  10.031  1.00 16.70      A    C  
ATOM   1834  C   THR A 163     -34.873   5.486   9.490  1.00 16.93      A    C  
ATOM   1835  O   THR A 163     -34.716   4.263   9.682  1.00 15.86      A    O  
ATOM   1836  CB  THR A 163     -34.301   7.142  11.336  1.00 16.81      A    C  
ATOM   1837  CG2 THR A 163     -34.705   6.073  12.329  1.00 17.61      A    C  
ATOM   1838  OG1 THR A 163     -33.212   7.943  11.824  1.00 17.30      A    O  
ATOM   1839  H   THR A 163     -33.734   8.362   9.297  1.00 16.89      A    H  
ATOM   1840  HA  THR A 163     -33.013   6.006  10.204  1.00 16.79      A    H  
ATOM   1841  HB  THR A 163     -35.077   7.724  11.149  1.00 17.03      A    H  
ATOM   1842  HG1 THR A 163     -33.438   8.313  12.553  0.00 17.25      A    H  
ATOM   1843 HG21 THR A 163     -35.462   5.569  11.981  1.00 17.36      A    H  
ATOM   1844 HG22 THR A 163     -34.957   6.491  13.172  1.00 17.36      A    H  
ATOM   1845 HG23 THR A 163     -33.956   5.469  12.480  1.00 17.36      A    H  
ATOM   1846  N   GLY A 164     -35.966   5.973   8.894  1.00 17.95      A    N  
ATOM   1847  CA  GLY A 164     -36.977   5.073   8.325  1.00 16.19      A    C  
ATOM   1848  C   GLY A 164     -36.468   4.284   7.135  1.00 16.99      A    C  
ATOM   1849  O   GLY A 164     -36.753   3.075   7.029  1.00 17.07      A    O  
ATOM   1850  H   GLY A 164     -36.138   6.864   8.813  1.00 17.28      A    H  
ATOM   1851  HA2 GLY A 164     -37.276   4.444   9.029  1.00 16.77      A    H  
ATOM   1852  HA3 GLY A 164     -37.761   5.611   8.047  1.00 16.78      A    H  
ATOM   1853  N   GLY A 165     -35.761   4.941   6.216  1.00 15.55      A    N  
ATOM   1854  CA  GLY A 165     -35.244   4.269   5.025  1.00 15.59      A    C  
ATOM   1855  C   GLY A 165     -34.296   3.145   5.412  1.00 15.91      A    C  
ATOM   1856  O   GLY A 165     -34.396   2.048   4.838  1.00 15.12      A    O  
ATOM   1857  H   GLY A 165     -35.563   5.828   6.282  1.00 15.89      A    H  
ATOM   1858  HA2 GLY A 165     -36.001   3.901   4.504  1.00 15.65      A    H  
ATOM   1859  HA3 GLY A 165     -34.765   4.926   4.462  1.00 15.66      A    H  
ATOM   1860  N   ILE A 166     -33.360   3.437   6.312  1.00 14.93      A    N  
ATOM   1861  CA  ILE A 166     -32.376   2.440   6.774  1.00 14.43      A    C  
ATOM   1862  C   ILE A 166     -33.132   1.291   7.450  1.00 16.39      A    C  
ATOM   1863  O   ILE A 166     -32.846   0.113   7.111  1.00 15.07      A    O  
ATOM   1864  CB  ILE A 166     -31.377   3.113   7.724  1.00 14.77      A    C  
ATOM   1865  CG1 ILE A 166     -30.544   4.141   6.952  1.00 15.90      A    C  
ATOM   1866  CG2 ILE A 166     -30.508   2.048   8.367  1.00 16.08      A    C  
ATOM   1867  CD1 ILE A 166     -29.699   5.010   7.855  1.00 18.31      A    C  
ATOM   1868  H   ILE A 166     -33.281   4.256   6.702  1.00 15.04      A    H  
ATOM   1869  HA  ILE A 166     -31.893   2.092   6.002  1.00 14.95      A    H  
ATOM   1870  HB  ILE A 166     -31.882   3.582   8.433  1.00 15.15      A    H  
ATOM   1871 HG12 ILE A 166     -29.955   3.667   6.327  1.00 16.15      A    H  
ATOM   1872 HG13 ILE A 166     -31.142   4.714   6.429  1.00 16.15      A    H  
ATOM   1873 HG21 ILE A 166     -31.062   1.437   8.881  1.00 15.66      A    H  
ATOM   1874 HG22 ILE A 166     -29.862   2.467   8.960  1.00 15.67      A    H  
ATOM   1875 HG23 ILE A 166     -30.036   1.551   7.676  1.00 15.66      A    H  
ATOM   1876 HD11 ILE A 166     -30.273   5.480   8.485  1.00 17.52      A    H  
ATOM   1877 HD12 ILE A 166     -29.210   5.657   7.319  1.00 17.52      A    H  
ATOM   1878 HD13 ILE A 166     -29.068   4.456   8.346  1.00 17.52      A    H  
ATOM   1879  N   ARG A 167     -34.061   1.629   8.343  1.00 15.20      A    N  
ATOM   1880  CA  ARG A 167     -34.836   0.583   9.052  1.00 17.71      A    C  
ATOM   1881  C   ARG A 167     -35.481  -0.348   8.029  1.00 16.80      A    C  
ATOM   1882  O   ARG A 167     -35.477  -1.596   8.228  1.00 16.62      A    O  
ATOM   1883  CB  ARG A 167     -35.876   1.214   9.980  1.00 20.78      A    C  
ATOM   1884  CG  ARG A 167     -36.666   0.181  10.772  1.00 21.94      A    C  
ATOM   1885  CD  ARG A 167     -37.498   0.840  11.870  1.00 25.99      A    C  
ATOM   1886  NE  ARG A 167     -38.441   1.780  11.270  1.00 28.79      A    N  
ATOM   1887  CZ  ARG A 167     -38.484   3.103  11.525  1.00 34.36      A    C  
ATOM   1888  NH1 ARG A 167     -37.668   3.667  12.400  1.00 35.82      A    N1+
ATOM   1889  NH2 ARG A 167     -39.359   3.855  10.879  1.00 36.16      A    N  
ATOM   1890  H   ARG A 167     -34.265   2.489   8.567  1.00 16.05      A    H  
ATOM   1891  HA  ARG A 167     -34.210   0.056   9.597  1.00 17.56      A    H  
ATOM   1892  HB2 ARG A 167     -35.419   1.816  10.604  1.00 20.26      A    H  
ATOM   1893  HB3 ARG A 167     -36.497   1.748   9.441  1.00 20.28      A    H  
ATOM   1894  HG2 ARG A 167     -37.263  -0.310  10.168  1.00 22.53      A    H  
ATOM   1895  HG3 ARG A 167     -36.047  -0.462  11.179  1.00 22.54      A    H  
ATOM   1896  HD2 ARG A 167     -37.991   0.153  12.366  1.00 25.58      A    H  
ATOM   1897  HD3 ARG A 167     -36.906   1.306  12.496  1.00 25.64      A    H  
ATOM   1898  HE  ARG A 167     -38.990   1.470  10.667  1.00 29.64      A    H  
ATOM   1899 HH11 ARG A 167     -37.075   3.186  12.830  1.00 35.01      A    H  
ATOM   1900 HH12 ARG A 167     -37.722   4.531  12.551  1.00 35.04      A    H  
ATOM   1901 HH21 ARG A 167     -39.908   3.489  10.296  1.00 35.25      A    H  
ATOM   1902 HH22 ARG A 167     -39.405   4.719  11.048  1.00 35.25      A    H  
ATOM   1903  N   LYS A 168     -36.061   0.206   6.972  1.00 15.84      A    N  
ATOM   1904  CA  LYS A 168     -36.901  -0.566   6.024  1.00 16.59      A    C  
ATOM   1905  C   LYS A 168     -36.069  -1.288   4.975  1.00 15.30      A    C  
ATOM   1906  O   LYS A 168     -36.638  -2.124   4.287  1.00 14.43      A    O  
ATOM   1907  CB  LYS A 168     -37.936   0.348   5.375  1.00 17.54      A    C  
ATOM   1908  CG  LYS A 168     -38.942   0.850   6.385  1.00 19.98      A    C  
ATOM   1909  CD  LYS A 168     -39.987   1.790   5.893  1.00 21.69      A    C  
ATOM   1910  CE  LYS A 168     -40.794   2.299   7.069  1.00 25.88      A    C  
ATOM   1911  NZ  LYS A 168     -41.962   3.086   6.608  1.00 30.88      A    N1+
ATOM   1912  H   LYS A 168     -35.982   1.091   6.768  1.00 16.24      A    H  
ATOM   1913  HA  LYS A 168     -37.385  -1.248   6.544  1.00 16.36      A    H  
ATOM   1914  HB2 LYS A 168     -37.479   1.112   4.966  1.00 17.84      A    H  
ATOM   1915  HB3 LYS A 168     -38.405  -0.146   4.671  1.00 17.83      A    H  
ATOM   1916  HG2 LYS A 168     -39.393   0.070   6.774  1.00 19.75      A    H  
ATOM   1917  HG3 LYS A 168     -38.452   1.289   7.111  1.00 19.75      A    H  
ATOM   1918  HD2 LYS A 168     -39.563   2.545   5.433  1.00 22.18      A    H  
ATOM   1919  HD3 LYS A 168     -40.579   1.328   5.262  1.00 22.18      A    H  
ATOM   1920  HE2 LYS A 168     -41.107   1.545   7.604  1.00 25.86      A    H  
ATOM   1921  HE3 LYS A 168     -40.232   2.861   7.635  1.00 25.87      A    H  
ATOM   1922  HZ1 LYS A 168     -41.681   3.800   6.125  1.00 29.23      A    H  
ATOM   1923  HZ2 LYS A 168     -42.437   3.379   7.323  1.00 29.23      A    H  
ATOM   1924  HZ3 LYS A 168     -42.496   2.568   6.089  1.00 29.23      A    H  
ATOM   1925  N   GLY A 169     -34.751  -1.012   4.857  1.00 14.31      A    N  
ATOM   1926  CA  GLY A 169     -33.893  -1.808   3.958  1.00 15.33      A    C  
ATOM   1927  C   GLY A 169     -33.053  -1.031   2.945  1.00 14.97      A    C  
ATOM   1928  O   GLY A 169     -32.360  -1.683   2.191  1.00 15.85      A    O  
ATOM   1929  H   GLY A 169     -34.333  -0.345   5.315  1.00 14.78      A    H  
ATOM   1930  HA2 GLY A 169     -33.283  -2.349   4.519  1.00 15.00      A    H  
ATOM   1931  HA3 GLY A 169     -34.464  -2.445   3.465  1.00 15.01      A    H  
ATOM   1932  N   LEU A 170     -33.054   0.312   2.960  1.00 15.17      A    N  
ATOM   1933  CA  LEU A 170     -32.322   1.135   1.947  1.00 15.14      A    C  
ATOM   1934  C   LEU A 170     -30.851   1.269   2.364  1.00 14.67      A    C  
ATOM   1935  O   LEU A 170     -30.429   2.320   2.903  1.00 14.77      A    O  
ATOM   1936  CB  LEU A 170     -33.019   2.486   1.767  1.00 14.99      A    C  
ATOM   1937  CG  LEU A 170     -34.357   2.389   1.039  1.00 14.98      A    C  
ATOM   1938  CD1 LEU A 170     -35.144   3.693   1.159  1.00 17.05      A    C  
ATOM   1939  CD2 LEU A 170     -34.165   1.963  -0.423  1.00 16.20      A    C  
ATOM   1940  H   LEU A 170     -33.495   0.801   3.588  1.00 15.11      A    H  
ATOM   1941  HA  LEU A 170     -32.348   0.649   1.093  1.00 15.03      A    H  
ATOM   1942  HB2 LEU A 170     -33.164   2.886   2.647  1.00 15.02      A    H  
ATOM   1943  HB3 LEU A 170     -32.427   3.079   1.261  1.00 15.02      A    H  
ATOM   1944  HG  LEU A 170     -34.886   1.683   1.486  1.00 15.59      A    H  
ATOM   1945 HD11 LEU A 170     -35.315   3.885   2.097  1.00 16.38      A    H  
ATOM   1946 HD12 LEU A 170     -35.991   3.606   0.687  1.00 16.38      A    H  
ATOM   1947 HD13 LEU A 170     -34.629   4.420   0.768  1.00 16.38      A    H  
ATOM   1948 HD21 LEU A 170     -33.593   2.607  -0.876  1.00 15.81      A    H  
ATOM   1949 HD22 LEU A 170     -35.030   1.930  -0.867  1.00 15.81      A    H  
ATOM   1950 HD23 LEU A 170     -33.751   1.084  -0.456  1.00 15.81      A    H  
ATOM   1951  N   TYR A 171     -30.138   0.166   2.251  1.00 12.67      A    N  
ATOM   1952  CA  TYR A 171     -28.684   0.120   2.490  1.00 13.40      A    C  
ATOM   1953  C   TYR A 171     -28.042  -0.913   1.564  1.00 13.80      A    C  
ATOM   1954  O   TYR A 171     -28.688  -1.911   1.169  1.00 14.85      A    O  
ATOM   1955  CB  TYR A 171     -28.389  -0.183   3.965  1.00 12.21      A    C  
ATOM   1956  CG  TYR A 171     -29.027  -1.431   4.533  1.00 13.89      A    C  
ATOM   1957  CD1 TYR A 171     -28.504  -2.683   4.252  1.00 13.94      A    C  
ATOM   1958  CD2 TYR A 171     -30.166  -1.380   5.312  1.00 14.03      A    C  
ATOM   1959  CE1 TYR A 171     -29.035  -3.836   4.791  1.00 13.68      A    C  
ATOM   1960  CE2 TYR A 171     -30.730  -2.532   5.837  1.00 14.48      A    C  
ATOM   1961  CZ  TYR A 171     -30.159  -3.774   5.591  1.00 15.25      A    C  
ATOM   1962  OH  TYR A 171     -30.699  -4.921   6.139  1.00 15.80      A    O  
ATOM   1963  H   TYR A 171     -30.485  -0.643   2.016  1.00 13.30      A    H  
ATOM   1964  HA  TYR A 171     -28.305   1.007   2.272  1.00 13.11      A    H  
ATOM   1965  HB2 TYR A 171     -27.419  -0.258   4.070  1.00 12.87      A    H  
ATOM   1966  HB3 TYR A 171     -28.683   0.585   4.497  1.00 12.87      A    H  
ATOM   1967  HD1 TYR A 171     -27.717  -2.744   3.735  1.00 13.90      A    H  
ATOM   1968  HD2 TYR A 171     -30.553  -0.544   5.513  1.00 14.10      A    H  
ATOM   1969  HE1 TYR A 171     -28.638  -4.670   4.604  1.00 14.10      A    H  
ATOM   1970  HE2 TYR A 171     -31.488  -2.470   6.393  1.00 14.50      A    H  
ATOM   1971  HH  TYR A 171     -30.123  -5.304   6.647  0.00 15.83      A    H  
ATOM   1972  N   GLY A 172     -26.759  -0.720   1.306  1.00 14.40      A    N  
ATOM   1973  CA  GLY A 172     -26.029  -1.733   0.533  1.00 14.08      A    C  
ATOM   1974  C   GLY A 172     -24.539  -1.513   0.632  1.00 13.77      A    C  
ATOM   1975  O   GLY A 172     -24.114  -0.453   1.068  1.00 14.39      A    O  
ATOM   1976  H   GLY A 172     -26.288   0.012   1.576  1.00 14.17      A    H  
ATOM   1977  HA2 GLY A 172     -26.254  -2.630   0.884  1.00 14.08      A    H  
ATOM   1978  HA3 GLY A 172     -26.310  -1.689  -0.413  1.00 14.08      A    H  
ATOM   1979  N   PRO A 173     -23.742  -2.494   0.191  1.00 13.94      A    N  
ATOM   1980  CA  PRO A 173     -22.288  -2.444   0.336  1.00 13.64      A    C  
ATOM   1981  C   PRO A 173     -21.597  -1.821  -0.874  1.00 13.63      A    C  
ATOM   1982  O   PRO A 173     -22.025  -2.026  -1.997  1.00 14.61      A    O  
ATOM   1983  CB  PRO A 173     -21.929  -3.935   0.429  1.00 14.30      A    C  
ATOM   1984  CG  PRO A 173     -22.922  -4.608  -0.466  1.00 14.26      A    C  
ATOM   1985  CD  PRO A 173     -24.202  -3.805  -0.334  1.00 14.16      A    C  
ATOM   1986  HA  PRO A 173     -22.039  -1.977   1.172  1.00 13.82      A    H  
ATOM   1987  HB2 PRO A 173     -21.012  -4.097   0.119  1.00 14.13      A    H  
ATOM   1988  HB3 PRO A 173     -22.014  -4.260   1.351  1.00 14.13      A    H  
ATOM   1989  HG2 PRO A 173     -22.608  -4.606  -1.392  1.00 14.27      A    H  
ATOM   1990  HG3 PRO A 173     -23.067  -5.534  -0.187  1.00 14.26      A    H  
ATOM   1991  HD2 PRO A 173     -24.642  -3.700  -1.197  1.00 14.14      A    H  
ATOM   1992  HD3 PRO A 173     -24.820  -4.234   0.287  1.00 14.14      A    H  
ATOM   1993  N   VAL A 174     -20.460  -1.176  -0.613  1.00 14.60      A    N  
ATOM   1994  CA  VAL A 174     -19.541  -0.663  -1.654  1.00 15.97      A    C  
ATOM   1995  C   VAL A 174     -18.143  -1.130  -1.274  1.00 17.61      A    C  
ATOM   1996  O   VAL A 174     -17.721  -0.884  -0.156  1.00 17.91      A    O  
ATOM   1997  CB  VAL A 174     -19.468   0.857  -1.740  1.00 19.24      A    C  
ATOM   1998  CG1 VAL A 174     -18.589   1.206  -2.944  1.00 20.13      A    C  
ATOM   1999  CG2 VAL A 174     -20.779   1.538  -1.760  1.00 20.71      A    C  
ATOM   2000  H   VAL A 174     -20.174  -1.010   0.235  1.00 14.67      A    H  
ATOM   2001  HA  VAL A 174     -19.788  -1.031  -2.518  1.00 16.57      A    H  
ATOM   2002  HB  VAL A 174     -18.994   1.170  -0.932  1.00 18.97      A    H  
ATOM   2003 HG11 VAL A 174     -17.690   0.862  -2.806  1.00 19.83      A    H  
ATOM   2004 HG12 VAL A 174     -18.551   2.173  -3.047  1.00 19.84      A    H  
ATOM   2005 HG13 VAL A 174     -18.967   0.810  -3.748  1.00 19.83      A    H  
ATOM   2006 HG21 VAL A 174     -21.292   1.230  -2.527  1.00 20.22      A    H  
ATOM   2007 HG22 VAL A 174     -20.644   2.499  -1.826  1.00 20.24      A    H  
ATOM   2008 HG23 VAL A 174     -21.264   1.335  -0.942  1.00 20.21      A    H  
ATOM   2009  N   ILE A 175     -17.474  -1.767  -2.209  1.00 14.32      A    N  
ATOM   2010  CA  ILE A 175     -16.043  -2.110  -2.041  1.00 15.24      A    C  
ATOM   2011  C   ILE A 175     -15.259  -1.268  -3.015  1.00 14.06      A    C  
ATOM   2012  O   ILE A 175     -15.577  -1.266  -4.229  1.00 16.19      A    O  
ATOM   2013  CB  ILE A 175     -15.798  -3.599  -2.277  1.00 15.74      A    C  
ATOM   2014  CG1 ILE A 175     -16.584  -4.456  -1.285  1.00 16.24      A    C  
ATOM   2015  CG2 ILE A 175     -14.303  -3.880  -2.228  1.00 17.29      A    C  
ATOM   2016  CD1 ILE A 175     -16.510  -5.934  -1.584  1.00 16.96      A    C  
ATOM   2017  H   ILE A 175     -17.837  -2.035  -3.000  1.00 15.26      A    H  
ATOM   2018  HA  ILE A 175     -15.767  -1.888  -1.134  1.00 14.93      A    H  
ATOM   2019  HB  ILE A 175     -16.120  -3.818  -3.186  1.00 16.02      A    H  
ATOM   2020 HG12 ILE A 175     -16.233  -4.297  -0.383  1.00 16.29      A    H  
ATOM   2021 HG13 ILE A 175     -17.524  -4.178  -1.299  1.00 16.29      A    H  
ATOM   2022 HG21 ILE A 175     -13.850  -3.376  -2.926  1.00 16.79      A    H  
ATOM   2023 HG22 ILE A 175     -14.143  -4.828  -2.366  1.00 16.80      A    H  
ATOM   2024 HG23 ILE A 175     -13.950  -3.617  -1.360  1.00 16.79      A    H  
ATOM   2025 HD11 ILE A 175     -16.842  -6.102  -2.482  1.00 16.74      A    H  
ATOM   2026 HD12 ILE A 175     -17.054  -6.422  -0.942  1.00 16.74      A    H  
ATOM   2027 HD13 ILE A 175     -15.588  -6.237  -1.519  1.00 16.74      A    H  
ATOM   2028  N   VAL A 176     -14.198  -0.645  -2.520  1.00 15.00      A    N  
ATOM   2029  CA  VAL A 176     -13.211   0.024  -3.401  1.00 14.63      A    C  
ATOM   2030  C   VAL A 176     -11.885  -0.698  -3.198  1.00 15.01      A    C  
ATOM   2031  O   VAL A 176     -11.417  -0.814  -2.071  1.00 15.61      A    O  
ATOM   2032  CB  VAL A 176     -13.073   1.529  -3.123  1.00 14.99      A    C  
ATOM   2033  CG1 VAL A 176     -12.088   2.163  -4.084  1.00 15.80      A    C  
ATOM   2034  CG2 VAL A 176     -14.404   2.258  -3.175  1.00 16.23      A    C  
ATOM   2035  H   VAL A 176     -14.013  -0.586  -1.629  1.00 14.69      A    H  
ATOM   2036  HA  VAL A 176     -13.491  -0.093  -4.322  1.00 14.86      A    H  
ATOM   2037  HB  VAL A 176     -12.711   1.629  -2.209  1.00 15.30      A    H  
ATOM   2038 HG11 VAL A 176     -11.210   1.762  -3.965  1.00 15.54      A    H  
ATOM   2039 HG12 VAL A 176     -12.033   3.118  -3.908  1.00 15.55      A    H  
ATOM   2040 HG13 VAL A 176     -12.388   2.020  -4.998  1.00 15.55      A    H  
ATOM   2041 HG21 VAL A 176     -14.803   2.145  -4.056  1.00 15.84      A    H  
ATOM   2042 HG22 VAL A 176     -14.263   3.205  -3.003  1.00 15.84      A    H  
ATOM   2043 HG23 VAL A 176     -15.003   1.892  -2.500  1.00 15.84      A    H  
ATOM   2044  N   ARG A 177     -11.345  -1.211  -4.297  1.00 16.15      A    N  
ATOM   2045  CA  ARG A 177     -10.064  -1.920  -4.266  1.00 17.69      A    C  
ATOM   2046  C   ARG A 177      -8.894  -1.038  -4.678  1.00 18.12      A    C  
ATOM   2047  O   ARG A 177      -9.039  -0.171  -5.572  1.00 17.32      A    O  
ATOM   2048  CB  ARG A 177     -10.180  -3.141  -5.172  1.00 19.24      A    C  
ATOM   2049  CG  ARG A 177     -11.368  -4.015  -4.813  1.00 20.53      A    C  
ATOM   2050  CD  ARG A 177     -11.097  -5.439  -5.022  1.00 21.83      A    C  
ATOM   2051  NE  ARG A 177     -12.324  -6.162  -4.896  1.00 21.05      A    N  
ATOM   2052  CZ  ARG A 177     -12.720  -6.835  -3.813  1.00 19.43      A    C  
ATOM   2053  NH1 ARG A 177     -12.070  -6.771  -2.668  1.00 17.39      A    N1+
ATOM   2054  NH2 ARG A 177     -13.847  -7.522  -3.887  1.00 18.76      A    N  
ATOM   2055  H   ARG A 177     -11.729  -1.153  -5.122  1.00 16.22      A    H  
ATOM   2056  HA  ARG A 177      -9.908  -2.233  -3.345  1.00 17.74      A    H  
ATOM   2057  HB2 ARG A 177     -10.270  -2.841  -6.100  1.00 19.15      A    H  
ATOM   2058  HB3 ARG A 177      -9.357  -3.669  -5.100  1.00 19.16      A    H  
ATOM   2059  HG2 ARG A 177     -11.605  -3.871  -3.872  1.00 20.49      A    H  
ATOM   2060  HG3 ARG A 177     -12.139  -3.754  -5.362  1.00 20.51      A    H  
ATOM   2061  HD2 ARG A 177     -10.724  -5.575  -5.918  1.00 21.36      A    H  
ATOM   2062  HD3 ARG A 177     -10.445  -5.756  -4.363  1.00 21.31      A    H  
ATOM   2063  HE  ARG A 177     -12.789  -6.276  -5.622  1.00 20.69      A    H  
ATOM   2064 HH11 ARG A 177     -11.317  -6.326  -2.610  1.00 18.15      A    H  
ATOM   2065 HH12 ARG A 177     -12.375  -7.206  -1.969  1.00 18.14      A    H  
ATOM   2066 HH21 ARG A 177     -14.297  -7.551  -4.643  1.00 19.02      A    H  
ATOM   2067 HH22 ARG A 177     -14.155  -7.938  -3.176  1.00 19.00      A    H  
ATOM   2068  N   ARG A 178      -7.742  -1.400  -4.125  1.00 18.43      A    N  
ATOM   2069  CA  ARG A 178      -6.439  -0.796  -4.488  1.00 19.11      A    C  
ATOM   2070  C   ARG A 178      -5.794  -1.724  -5.505  1.00 19.66      A    C  
ATOM   2071  O   ARG A 178      -5.954  -2.962  -5.391  1.00 18.17      A    O  
ATOM   2072  CB  ARG A 178      -5.568  -0.620  -3.252  1.00 18.74      A    C  
ATOM   2073  CG  ARG A 178      -4.204   0.003  -3.534  1.00 18.05      A    C  
ATOM   2074  CD  ARG A 178      -3.639   0.693  -2.320  1.00 20.63      A    C  
ATOM   2075  NE  ARG A 178      -4.530   1.713  -1.832  1.00 18.02      A    N  
ATOM   2076  CZ  ARG A 178      -4.773   2.000  -0.564  1.00 19.13      A    C  
ATOM   2077  NH1 ARG A 178      -4.141   1.359   0.401  1.00 18.64      A    N1+
ATOM   2078  NH2 ARG A 178      -5.672   2.939  -0.310  1.00 20.19      A    N  
ATOM   2079  H   ARG A 178      -7.685  -2.036  -3.477  1.00 18.51      A    H  
ATOM   2080  HA  ARG A 178      -6.598   0.085  -4.904  1.00 19.01      A    H  
ATOM   2081  HB2 ARG A 178      -6.050  -0.046  -2.618  1.00 18.67      A    H  
ATOM   2082  HB3 ARG A 178      -5.438  -1.492  -2.828  1.00 18.68      A    H  
ATOM   2083  HG2 ARG A 178      -3.579  -0.689  -3.832  1.00 18.80      A    H  
ATOM   2084  HG3 ARG A 178      -4.294   0.662  -4.257  1.00 18.80      A    H  
ATOM   2085  HD2 ARG A 178      -3.474   0.033  -1.619  1.00 19.37      A    H  
ATOM   2086  HD3 ARG A 178      -2.782   1.108  -2.556  1.00 19.38      A    H  
ATOM   2087  HE  ARG A 178      -4.985   2.159  -2.429  1.00 18.89      A    H  
ATOM   2088 HH11 ARG A 178      -3.565   0.725   0.211  1.00 18.85      A    H  
ATOM   2089 HH12 ARG A 178      -4.313   1.556   1.241  1.00 18.85      A    H  
ATOM   2090 HH21 ARG A 178      -6.074   3.364  -0.968  1.00 19.78      A    H  
ATOM   2091 HH22 ARG A 178      -5.840   3.164   0.530  1.00 19.79      A    H  
ATOM   2092  N   LYS A 179      -5.041  -1.142  -6.423  1.00 20.39      A    N  
ATOM   2093  CA  LYS A 179      -4.258  -1.927  -7.406  1.00 23.25      A    C  
ATOM   2094  C   LYS A 179      -3.458  -3.006  -6.671  1.00 20.69      A    C  
ATOM   2095  O   LYS A 179      -2.780  -2.689  -5.701  1.00 21.65      A    O  
ATOM   2096  CB  LYS A 179      -3.354  -0.999  -8.220  1.00 27.66      A    C  
ATOM   2097  CG  LYS A 179      -2.597  -1.720  -9.331  1.00 35.12      A    C  
ATOM   2098  CD  LYS A 179      -2.116  -0.804 -10.444  1.00 39.46      A    C  
ATOM   2099  CE  LYS A 179      -1.606  -1.574 -11.645  1.00 45.61      A    C  
ATOM   2100  NZ  LYS A 179      -0.947  -0.691 -12.640  1.00 51.05      A    N1+
ATOM   2101  H   LYS A 179      -4.961  -0.237  -6.506  1.00 20.87      A    H  
ATOM   2102  HA  LYS A 179      -4.890  -2.368  -8.020  1.00 22.92      A    H  
ATOM   2103  HB2 LYS A 179      -3.903  -0.291  -8.617  1.00 28.09      A    H  
ATOM   2104  HB3 LYS A 179      -2.707  -0.578  -7.615  1.00 28.09      A    H  
ATOM   2105  HG2 LYS A 179      -1.821  -2.175  -8.938  1.00 34.07      A    H  
ATOM   2106  HG3 LYS A 179      -3.182  -2.407  -9.715  1.00 34.07      A    H  
ATOM   2107  HD2 LYS A 179      -2.856  -0.225 -10.727  1.00 39.68      A    H  
ATOM   2108  HD3 LYS A 179      -1.396  -0.232 -10.102  1.00 39.71      A    H  
ATOM   2109  HE2 LYS A 179      -0.966  -2.250 -11.350  1.00 45.26      A    H  
ATOM   2110  HE3 LYS A 179      -2.351  -2.035 -12.076  1.00 45.26      A    H  
ATOM   2111  HZ1 LYS A 179      -1.536  -0.067 -12.935  1.00 49.29      A    H  
ATOM   2112  HZ2 LYS A 179      -0.658  -1.184 -13.344  1.00 49.29      A    H  
ATOM   2113  HZ3 LYS A 179      -0.238  -0.274 -12.259  1.00 49.29      A    H  
ATOM   2114  N   GLY A 180      -3.553  -4.260  -7.124  1.00 22.47      A    N  
ATOM   2115  CA  GLY A 180      -2.791  -5.371  -6.530  1.00 22.86      A    C  
ATOM   2116  C   GLY A 180      -3.498  -6.020  -5.363  1.00 23.73      A    C  
ATOM   2117  O   GLY A 180      -3.030  -7.079  -4.890  1.00 24.06      A    O  
ATOM   2118  H   GLY A 180      -4.090  -4.493  -7.822  1.00 22.12      A    H  
ATOM   2119  HA2 GLY A 180      -2.628  -6.053  -7.229  1.00 22.96      A    H  
ATOM   2120  HA3 GLY A 180      -1.911  -5.032  -6.229  1.00 22.96      A    H  
ATOM   2121  N   ASP A 181      -4.643  -5.488  -4.923  1.00 20.73      A    N  
ATOM   2122  CA  ASP A 181      -5.416  -6.178  -3.867  1.00 21.25      A    C  
ATOM   2123  C   ASP A 181      -5.788  -7.581  -4.335  1.00 23.06      A    C  
ATOM   2124  O   ASP A 181      -6.186  -7.737  -5.513  1.00 23.85      A    O  
ATOM   2125  CB  ASP A 181      -6.677  -5.408  -3.520  1.00 19.69      A    C  
ATOM   2126  CG  ASP A 181      -6.516  -4.319  -2.481  1.00 20.06      A    C  
ATOM   2127  OD1 ASP A 181      -5.381  -4.102  -1.969  1.00 20.84      A    O  
ATOM   2128  OD2 ASP A 181      -7.551  -3.636  -2.224  1.00 18.51      A    O1-
ATOM   2129  H   ASP A 181      -4.998  -4.707  -5.225  1.00 21.51      A    H  
ATOM   2130  HA  ASP A 181      -4.852  -6.249  -3.062  1.00 21.18      A    H  
ATOM   2131  HB2 ASP A 181      -7.036  -5.001  -4.334  1.00 20.14      A    H  
ATOM   2132  HB3 ASP A 181      -7.344  -6.040  -3.182  1.00 20.14      A    H  
ATOM   2133  N   VAL A 182      -5.747  -8.539  -3.413  1.00 23.19      A    N  
ATOM   2134  CA  VAL A 182      -6.190  -9.942  -3.628  1.00 25.89      A    C  
ATOM   2135  C   VAL A 182      -7.717  -9.975  -3.785  1.00 24.81      A    C  
ATOM   2136  O   VAL A 182      -8.428  -9.433  -2.873  1.00 21.58      A    O  
ATOM   2137  CB  VAL A 182      -5.758 -10.824  -2.441  1.00 34.96      A    C  
ATOM   2138  CG1 VAL A 182      -6.154 -12.266  -2.701  1.00 37.65      A    C  
ATOM   2139  CG2 VAL A 182      -4.260 -10.703  -2.135  1.00 38.48      A    C  
ATOM   2140  H   VAL A 182      -5.469  -8.376  -2.562  1.00 23.84      A    H  
ATOM   2141  HA  VAL A 182      -5.778 -10.280  -4.442  1.00 26.63      A    H  
ATOM   2142  HB  VAL A 182      -6.255 -10.514  -1.644  1.00 34.06      A    H  
ATOM   2143 HG11 VAL A 182      -7.117 -12.325  -2.812  1.00 36.66      A    H  
ATOM   2144 HG12 VAL A 182      -5.880 -12.818  -1.948  1.00 36.71      A    H  
ATOM   2145 HG13 VAL A 182      -5.715 -12.582  -3.510  1.00 36.76      A    H  
ATOM   2146 HG21 VAL A 182      -3.746 -10.965  -2.918  1.00 37.31      A    H  
ATOM   2147 HG22 VAL A 182      -4.035 -11.287  -1.391  1.00 37.25      A    H  
ATOM   2148 HG23 VAL A 182      -4.045  -9.785  -1.899  1.00 37.24      A    H  
ATOM   2149  N   LEU A 183      -8.178 -10.559  -4.887  1.00 22.60      A    N  
ATOM   2150  CA  LEU A 183      -9.604 -10.701  -5.231  1.00 24.29      A    C  
ATOM   2151  C   LEU A 183     -10.122 -12.043  -4.733  1.00 23.96      A    C  
ATOM   2152  O   LEU A 183      -9.402 -13.036  -4.774  1.00 22.77      A    O  
ATOM   2153  CB  LEU A 183      -9.801 -10.574  -6.736  1.00 26.75      A    C  
ATOM   2154  CG  LEU A 183      -9.299  -9.275  -7.352  1.00 31.95      A    C  
ATOM   2155  CD1 LEU A 183      -9.781  -9.160  -8.774  1.00 35.33      A    C  
ATOM   2156  CD2 LEU A 183      -9.745  -8.069  -6.552  1.00 33.03      A    C  
ATOM   2157  H   LEU A 183      -7.622 -10.918  -5.514  1.00 23.52      A    H  
ATOM   2158  HA  LEU A 183     -10.101  -9.985  -4.778  1.00 24.34      A    H  
ATOM   2159  HB2 LEU A 183      -9.342 -11.321  -7.170  1.00 27.28      A    H  
ATOM   2160  HB3 LEU A 183     -10.755 -10.662  -6.930  1.00 27.30      A    H  
ATOM   2161  HG  LEU A 183      -8.310  -9.295  -7.359  1.00 31.68      A    H  
ATOM   2162 HD11 LEU A 183      -9.444  -9.911  -9.293  1.00 34.24      A    H  
ATOM   2163 HD12 LEU A 183      -9.458  -8.328  -9.160  1.00 34.24      A    H  
ATOM   2164 HD13 LEU A 183     -10.754  -9.167  -8.789  1.00 34.23      A    H  
ATOM   2165 HD21 LEU A 183     -10.715  -8.069  -6.479  1.00 32.68      A    H  
ATOM   2166 HD22 LEU A 183      -9.454  -7.257  -7.003  1.00 32.65      A    H  
ATOM   2167 HD23 LEU A 183      -9.351  -8.101  -5.663  1.00 32.65      A    H  
ATOM   2168  N   PRO A 184     -11.356 -12.086  -4.204  1.00 18.51      A    N  
ATOM   2169  CA  PRO A 184     -11.882 -13.314  -3.615  1.00 20.86      A    C  
ATOM   2170  C   PRO A 184     -12.616 -14.198  -4.624  1.00 20.21      A    C  
ATOM   2171  O   PRO A 184     -12.935 -13.720  -5.727  1.00 22.54      A    O  
ATOM   2172  CB  PRO A 184     -12.909 -12.789  -2.616  1.00 20.53      A    C  
ATOM   2173  CG  PRO A 184     -13.469 -11.542  -3.303  1.00 19.98      A    C  
ATOM   2174  CD  PRO A 184     -12.266 -10.940  -3.991  1.00 20.72      A    C  
ATOM   2175  HA  PRO A 184     -11.167 -13.815  -3.149  1.00 20.22      A    H  
ATOM   2176  HB2 PRO A 184     -13.615 -13.448  -2.452  1.00 20.47      A    H  
ATOM   2177  HB3 PRO A 184     -12.484 -12.558  -1.763  1.00 20.46      A    H  
ATOM   2178  HG2 PRO A 184     -14.162 -11.780  -3.953  1.00 20.27      A    H  
ATOM   2179  HG3 PRO A 184     -13.846 -10.921  -2.648  1.00 20.26      A    H  
ATOM   2180  HD2 PRO A 184     -12.516 -10.532  -4.840  1.00 20.00      A    H  
ATOM   2181  HD3 PRO A 184     -11.847 -10.263  -3.427  1.00 20.01      A    H  
ATOM   2182  N   ASP A 185     -12.922 -15.423  -4.229  1.00 20.06      A    N  
ATOM   2183  CA  ASP A 185     -13.824 -16.333  -4.982  1.00 21.87      A    C  
ATOM   2184  C   ASP A 185     -15.296 -15.924  -4.848  1.00 23.21      A    C  
ATOM   2185  O   ASP A 185     -16.047 -16.128  -5.780  1.00 24.04      A    O  
ATOM   2186  CB  ASP A 185     -13.574 -17.755  -4.487  1.00 22.22      A    C  
ATOM   2187  CG  ASP A 185     -12.147 -18.197  -4.794  1.00 24.62      A    C  
ATOM   2188  OD1 ASP A 185     -11.655 -17.839  -5.901  1.00 27.80      A    O  
ATOM   2189  OD2 ASP A 185     -11.545 -18.884  -3.947  1.00 23.40      A    O1-
ATOM   2190  H   ASP A 185     -12.602 -15.778  -3.453  1.00 20.53      A    H  
ATOM   2191  HA  ASP A 185     -13.577 -16.289  -5.935  1.00 21.84      A    H  
ATOM   2192  HB2 ASP A 185     -13.723 -17.803  -3.521  1.00 22.66      A    H  
ATOM   2193  HB3 ASP A 185     -14.196 -18.369  -4.928  1.00 22.67      A    H  
ATOM   2194  N   ALA A 186     -15.698 -15.300  -3.733  1.00 19.57      A    N  
ATOM   2195  CA  ALA A 186     -17.084 -14.925  -3.454  1.00 17.86      A    C  
ATOM   2196  C   ALA A 186     -17.057 -13.820  -2.409  1.00 16.87      A    C  
ATOM   2197  O   ALA A 186     -16.080 -13.789  -1.619  1.00 17.61      A    O  
ATOM   2198  CB  ALA A 186     -17.913 -16.089  -2.948  1.00 18.80      A    C  
ATOM   2199  H   ALA A 186     -15.133 -15.075  -3.055  1.00 19.93      A    H  
ATOM   2200  HA  ALA A 186     -17.491 -14.573  -4.280  1.00 18.18      A    H  
ATOM   2201  HB1 ALA A 186     -18.823 -15.791  -2.779  1.00 18.50      A    H  
ATOM   2202  HB2 ALA A 186     -17.924 -16.796  -3.615  1.00 18.50      A    H  
ATOM   2203  HB3 ALA A 186     -17.527 -16.429  -2.123  1.00 18.50      A    H  
ATOM   2204  N   THR A 187     -18.082 -12.980  -2.452  1.00 17.10      A    N  
ATOM   2205  CA  THR A 187     -18.259 -11.890  -1.462  1.00 17.61      A    C  
ATOM   2206  C   THR A 187     -19.641 -12.064  -0.847  1.00 17.90      A    C  
ATOM   2207  O   THR A 187     -20.615 -12.209  -1.590  1.00 18.70      A    O  
ATOM   2208  CB  THR A 187     -18.100 -10.503  -2.092  1.00 17.61      A    C  
ATOM   2209  CG2 THR A 187     -18.281  -9.390  -1.077  1.00 18.68      A    C  
ATOM   2210  OG1 THR A 187     -16.785 -10.439  -2.658  1.00 17.94      A    O  
ATOM   2211  H   THR A 187     -18.742 -13.006  -3.081  1.00 17.17      A    H  
ATOM   2212  HA  THR A 187     -17.582 -11.996  -0.759  1.00 17.55      A    H  
ATOM   2213  HB  THR A 187     -18.770 -10.402  -2.810  1.00 17.87      A    H  
ATOM   2214  HG1 THR A 187     -16.667  -9.682  -3.017  0.00 17.98      A    H  
ATOM   2215 HG21 THR A 187     -19.179  -9.428  -0.704  1.00 18.34      A    H  
ATOM   2216 HG22 THR A 187     -18.149  -8.529  -1.512  1.00 18.34      A    H  
ATOM   2217 HG23 THR A 187     -17.628  -9.493  -0.361  1.00 18.34      A    H  
ATOM   2218  N   HIS A 188     -19.722 -11.992   0.467  1.00 15.73      A    N  
ATOM   2219  CA  HIS A 188     -20.982 -12.095   1.234  1.00 17.08      A    C  
ATOM   2220  C   HIS A 188     -21.145 -10.867   2.119  1.00 16.02      A    C  
ATOM   2221  O   HIS A 188     -20.193 -10.530   2.811  1.00 17.74      A    O  
ATOM   2222  CB  HIS A 188     -20.985 -13.374   2.088  1.00 17.41      A    C  
ATOM   2223  CG  HIS A 188     -20.722 -14.591   1.264  1.00 17.44      A    C  
ATOM   2224  CD2 HIS A 188     -19.762 -15.554   1.359  1.00 19.06      A    C  
ATOM   2225  ND1 HIS A 188     -21.449 -14.854   0.134  1.00 18.00      A    N  
ATOM   2226  CE1 HIS A 188     -20.963 -15.954  -0.448  1.00 20.17      A    C  
ATOM   2227  NE2 HIS A 188     -19.948 -16.413   0.273  1.00 18.19      A    N  
ATOM   2228  H   HIS A 188     -18.996 -11.874   1.006  1.00 16.53      A    H  
ATOM   2229  HA  HIS A 188     -21.735 -12.130   0.600  1.00 16.68      A    H  
ATOM   2230  HB2 HIS A 188     -20.294 -13.300   2.784  1.00 17.34      A    H  
ATOM   2231  HB3 HIS A 188     -21.856 -13.465   2.533  1.00 17.34      A    H  
ATOM   2232  HD1 HIS A 188     -22.095 -14.357  -0.181  0.00 18.04      A    H  
ATOM   2233  HD2 HIS A 188     -19.108 -15.635   2.028  1.00 18.47      A    H  
ATOM   2234  HE1 HIS A 188     -21.310 -16.358  -1.226  1.00 19.12      A    H  
ATOM   2235  HE2 HIS A 188     -19.469 -17.123   0.085  0.00 18.15      A    H  
ATOM   2236  N   THR A 189     -22.318 -10.253   2.104  1.00 15.44      A    N  
ATOM   2237  CA  THR A 189     -22.602  -9.035   2.894  1.00 14.61      A    C  
ATOM   2238  C   THR A 189     -23.498  -9.412   4.069  1.00 15.01      A    C  
ATOM   2239  O   THR A 189     -24.582 -10.002   3.887  1.00 14.68      A    O  
ATOM   2240  CB  THR A 189     -23.189  -7.950   1.994  1.00 16.07      A    C  
ATOM   2241  CG2 THR A 189     -23.524  -6.709   2.773  1.00 15.73      A    C  
ATOM   2242  OG1 THR A 189     -22.241  -7.676   0.958  1.00 17.24      A    O  
ATOM   2243  H   THR A 189     -23.033 -10.533   1.613  1.00 15.38      A    H  
ATOM   2244  HA  THR A 189     -21.748  -8.704   3.251  1.00 15.12      A    H  
ATOM   2245  HB  THR A 189     -24.016  -8.302   1.585  1.00 15.93      A    H  
ATOM   2246  HG1 THR A 189     -22.546  -7.076   0.444  0.00 17.23      A    H  
ATOM   2247 HG21 THR A 189     -24.197  -6.915   3.446  1.00 15.83      A    H  
ATOM   2248 HG22 THR A 189     -23.872  -6.030   2.167  1.00 15.83      A    H  
ATOM   2249 HG23 THR A 189     -22.721  -6.372   3.209  1.00 15.83      A    H  
ATOM   2250  N   ILE A 190     -23.046  -9.026   5.256  1.00 14.14      A    N  
ATOM   2251  CA  ILE A 190     -23.808  -9.214   6.504  1.00 14.44      A    C  
ATOM   2252  C   ILE A 190     -24.053  -7.836   7.081  1.00 14.75      A    C  
ATOM   2253  O   ILE A 190     -23.078  -7.143   7.418  1.00 14.41      A    O  
ATOM   2254  CB  ILE A 190     -23.008 -10.093   7.461  1.00 15.20      A    C  
ATOM   2255  CG1 ILE A 190     -22.769 -11.468   6.830  1.00 15.25      A    C  
ATOM   2256  CG2 ILE A 190     -23.686 -10.167   8.806  1.00 16.01      A    C  
ATOM   2257  CD1 ILE A 190     -21.757 -12.296   7.596  1.00 15.88      A    C  
ATOM   2258  H   ILE A 190     -22.236  -8.625   5.376  1.00 14.41      A    H  
ATOM   2259  HA  ILE A 190     -24.660  -9.643   6.307  1.00 14.58      A    H  
ATOM   2260  HB  ILE A 190     -22.125  -9.667   7.591  1.00 15.21      A    H  
ATOM   2261 HG12 ILE A 190     -23.620 -11.955   6.797  1.00 15.39      A    H  
ATOM   2262 HG13 ILE A 190     -22.450 -11.349   5.911  1.00 15.38      A    H  
ATOM   2263 HG21 ILE A 190     -23.747  -9.277   9.193  1.00 15.76      A    H  
ATOM   2264 HG22 ILE A 190     -23.173 -10.739   9.401  1.00 15.76      A    H  
ATOM   2265 HG23 ILE A 190     -24.581 -10.534   8.700  1.00 15.76      A    H  
ATOM   2266 HD11 ILE A 190     -20.911 -11.818   7.639  1.00 15.68      A    H  
ATOM   2267 HD12 ILE A 190     -21.624 -13.147   7.144  1.00 15.68      A    H  
ATOM   2268 HD13 ILE A 190     -22.082 -12.459   8.499  1.00 15.68      A    H  
ATOM   2269  N   VAL A 191     -25.319  -7.483   7.183  1.00 13.62      A    N  
ATOM   2270  CA  VAL A 191     -25.697  -6.195   7.791  1.00 14.35      A    C  
ATOM   2271  C   VAL A 191     -26.441  -6.472   9.092  1.00 14.91      A    C  
ATOM   2272  O   VAL A 191     -27.531  -7.058   9.040  1.00 14.41      A    O  
ATOM   2273  CB  VAL A 191     -26.505  -5.316   6.836  1.00 15.06      A    C  
ATOM   2274  CG1 VAL A 191     -26.744  -3.945   7.510  1.00 13.94      A    C  
ATOM   2275  CG2 VAL A 191     -25.821  -5.175   5.495  1.00 14.93      A    C  
ATOM   2276  H   VAL A 191     -26.018  -7.992   6.897  1.00 14.05      A    H  
ATOM   2277  HA  VAL A 191     -24.882  -5.719   8.010  1.00 14.44      A    H  
ATOM   2278  HB  VAL A 191     -27.383  -5.748   6.693  1.00 14.68      A    H  
ATOM   2279 HG11 VAL A 191     -27.260  -4.066   8.326  1.00 14.27      A    H  
ATOM   2280 HG12 VAL A 191     -27.234  -3.365   6.902  1.00 14.27      A    H  
ATOM   2281 HG13 VAL A 191     -25.888  -3.536   7.727  1.00 14.27      A    H  
ATOM   2282 HG21 VAL A 191     -24.932  -4.802   5.621  1.00 14.97      A    H  
ATOM   2283 HG22 VAL A 191     -26.341  -4.584   4.924  1.00 14.96      A    H  
ATOM   2284 HG23 VAL A 191     -25.747  -6.048   5.073  1.00 14.96      A    H  
ATOM   2285  N   PHE A 192     -25.934  -5.947  10.200  1.00 14.42      A    N  
ATOM   2286  CA  PHE A 192     -26.635  -5.915  11.493  1.00 15.32      A    C  
ATOM   2287  C   PHE A 192     -27.455  -4.621  11.478  1.00 15.42      A    C  
ATOM   2288  O   PHE A 192     -26.919  -3.533  11.763  1.00 15.20      A    O  
ATOM   2289  CB  PHE A 192     -25.637  -5.979  12.641  1.00 15.85      A    C  
ATOM   2290  CG  PHE A 192     -25.048  -7.328  12.958  1.00 16.35      A    C  
ATOM   2291  CD1 PHE A 192     -25.334  -8.475  12.218  1.00 17.89      A    C  
ATOM   2292  CD2 PHE A 192     -24.104  -7.401  13.970  1.00 18.78      A    C  
ATOM   2293  CE1 PHE A 192     -24.737  -9.688  12.533  1.00 17.43      A    C  
ATOM   2294  CE2 PHE A 192     -23.517  -8.616  14.292  1.00 19.78      A    C  
ATOM   2295  CZ  PHE A 192     -23.841  -9.745  13.577  1.00 18.46      A    C  
ATOM   2296  H   PHE A 192     -25.108  -5.563  10.239  1.00 14.75      A    H  
ATOM   2297  HA  PHE A 192     -27.253  -6.686  11.552  1.00 15.27      A    H  
ATOM   2298  HB2 PHE A 192     -24.903  -5.362  12.439  1.00 15.83      A    H  
ATOM   2299  HB3 PHE A 192     -26.085  -5.643  13.446  1.00 15.84      A    H  
ATOM   2300  HD1 PHE A 192     -25.960  -8.434  11.514  1.00 17.46      A    H  
ATOM   2301  HD2 PHE A 192     -23.894  -6.630  14.468  1.00 18.31      A    H  
ATOM   2302  HE1 PHE A 192     -24.957 -10.467  12.048  1.00 17.79      A    H  
ATOM   2303  HE2 PHE A 192     -22.894  -8.666  15.000  1.00 19.08      A    H  
ATOM   2304  HZ  PHE A 192     -23.428 -10.567  13.791  1.00 18.44      A    H  
ATOM   2305  N   ASN A 193     -28.750  -4.745  11.222  1.00 14.78      A    N  
ATOM   2306  CA  ASN A 193     -29.670  -3.579  11.124  1.00 16.13      A    C  
ATOM   2307  C   ASN A 193     -30.580  -3.674  12.329  1.00 16.19      A    C  
ATOM   2308  O   ASN A 193     -31.463  -4.533  12.327  1.00 15.27      A    O  
ATOM   2309  CB  ASN A 193     -30.393  -3.512   9.782  1.00 14.78      A    C  
ATOM   2310  CG  ASN A 193     -31.187  -2.215   9.655  1.00 15.68      A    C  
ATOM   2311  ND2 ASN A 193     -32.303  -2.256   8.948  1.00 15.85      A    N  
ATOM   2312  OD1 ASN A 193     -30.787  -1.196  10.246  1.00 16.82      A    O  
ATOM   2313  H   ASN A 193     -29.155  -5.550  11.090  1.00 15.24      A    H  
ATOM   2314  HA  ASN A 193     -29.131  -2.759  11.208  1.00 15.62      A    H  
ATOM   2315  HB2 ASN A 193     -29.736  -3.563   9.058  1.00 15.30      A    H  
ATOM   2316  HB3 ASN A 193     -31.001  -4.275   9.703  1.00 15.30      A    H  
ATOM   2317 HD21 ASN A 193     -32.791  -1.524   8.850  0.00 15.86      A    H  
ATOM   2318 HD22 ASN A 193     -32.560  -3.011   8.570  0.00 15.86      A    H  
ATOM   2319  N   ASP A 194     -30.409  -2.819  13.334  1.00 16.07      A    N  
ATOM   2320  CA  ASP A 194     -31.134  -2.921  14.623  1.00 17.48      A    C  
ATOM   2321  C   ASP A 194     -30.947  -4.367  15.114  1.00 17.41      A    C  
ATOM   2322  O   ASP A 194     -29.821  -4.769  15.222  1.00 17.81      A    O  
ATOM   2323  CB  ASP A 194     -32.582  -2.436  14.477  1.00 18.94      A    C  
ATOM   2324  CG  ASP A 194     -32.723  -0.918  14.409  1.00 21.24      A    C  
ATOM   2325  OD1 ASP A 194     -31.891  -0.257  15.005  1.00 21.89      A    O  
ATOM   2326  OD2 ASP A 194     -33.653  -0.467  13.753  1.00 25.90      A    O1-
ATOM   2327  H   ASP A 194     -29.834  -2.114  13.289  1.00 16.42      A    H  
ATOM   2328  HA  ASP A 194     -30.683  -2.326  15.265  1.00 17.48      A    H  
ATOM   2329  HB2 ASP A 194     -32.972  -2.820  13.665  1.00 19.09      A    H  
ATOM   2330  HB3 ASP A 194     -33.103  -2.749  15.244  1.00 19.09      A    H  
ATOM   2331  N   MET A 195     -32.005  -5.138  15.345  1.00 18.09      A    N  
ATOM   2332  CA  MET A 195     -31.859  -6.520  15.894  1.00 19.32      A    C  
ATOM   2333  C   MET A 195     -31.866  -7.578  14.789  1.00 18.50      A    C  
ATOM   2334  O   MET A 195     -31.736  -8.757  15.113  1.00 21.84      A    O  
ATOM   2335  CB  MET A 195     -32.985  -6.839  16.876  1.00 20.05      A    C  
ATOM   2336  CG  MET A 195     -32.993  -5.970  18.099  1.00 23.79      A    C  
ATOM   2337  SD  MET A 195     -31.413  -6.046  18.981  1.00 28.90      A    S  
ATOM   2338  CE  MET A 195     -31.865  -5.219  20.509  1.00 34.65      A    C  
ATOM   2339  H   MET A 195     -32.863  -4.885  15.181  1.00 18.22      A    H  
ATOM   2340  HA  MET A 195     -30.997  -6.574  16.363  1.00 19.06      A    H  
ATOM   2341  HB2 MET A 195     -33.841  -6.741  16.412  1.00 20.69      A    H  
ATOM   2342  HB3 MET A 195     -32.904  -7.773  17.153  1.00 20.71      A    H  
ATOM   2343  HG2 MET A 195     -33.170  -5.041  17.839  1.00 23.92      A    H  
ATOM   2344  HG3 MET A 195     -33.711  -6.260  18.702  1.00 23.92      A    H  
ATOM   2345  HE1 MET A 195     -31.098  -5.181  21.093  1.00 32.76      A    H  
ATOM   2346  HE2 MET A 195     -32.166  -4.324  20.313  1.00 32.75      A    H  
ATOM   2347  HE3 MET A 195     -32.575  -5.710  20.942  1.00 32.76      A    H  
ATOM   2348  N   LEU A 196     -31.939  -7.184  13.521  1.00 17.59      A    N  
ATOM   2349  CA  LEU A 196     -32.040  -8.128  12.380  1.00 18.29      A    C  
ATOM   2350  C   LEU A 196     -30.724  -8.258  11.616  1.00 17.42      A    C  
ATOM   2351  O   LEU A 196     -29.874  -7.366  11.720  1.00 16.92      A    O  
ATOM   2352  CB  LEU A 196     -33.152  -7.676  11.439  1.00 21.12      A    C  
ATOM   2353  CG  LEU A 196     -34.534  -7.517  12.102  1.00 25.43      A    C  
ATOM   2354  CD1 LEU A 196     -35.576  -7.138  11.069  1.00 25.95      A    C  
ATOM   2355  CD2 LEU A 196     -34.970  -8.763  12.879  1.00 26.91      A    C  
ATOM   2356  H   LEU A 196     -31.930  -6.308  13.272  1.00 17.97      A    H  
ATOM   2357  HA  LEU A 196     -32.269  -9.015  12.739  1.00 18.52      A    H  
ATOM   2358  HB2 LEU A 196     -32.894  -6.819  11.044  1.00 21.33      A    H  
ATOM   2359  HB3 LEU A 196     -33.227  -8.327  10.713  1.00 21.33      A    H  
ATOM   2360  HG  LEU A 196     -34.470  -6.770  12.748  1.00 24.89      A    H  
ATOM   2361 HD11 LEU A 196     -35.326  -6.297  10.649  1.00 25.79      A    H  
ATOM   2362 HD12 LEU A 196     -36.442  -7.040  11.502  1.00 25.79      A    H  
ATOM   2363 HD13 LEU A 196     -35.630  -7.835  10.392  1.00 25.79      A    H  
ATOM   2364 HD21 LEU A 196     -34.987  -9.530  12.281  1.00 26.43      A    H  
ATOM   2365 HD22 LEU A 196     -35.859  -8.620  13.247  1.00 26.43      A    H  
ATOM   2366 HD23 LEU A 196     -34.344  -8.932  13.604  1.00 26.40      A    H  
ATOM   2367  N   ILE A 197     -30.585  -9.324  10.840  1.00 15.62      A    N  
ATOM   2368  CA  ILE A 197     -29.480  -9.493   9.864  1.00 16.09      A    C  
ATOM   2369  C   ILE A 197     -30.102  -9.380   8.488  1.00 16.04      A    C  
ATOM   2370  O   ILE A 197     -30.979 -10.182   8.152  1.00 16.29      A    O  
ATOM   2371  CB  ILE A 197     -28.699 -10.805  10.066  1.00 15.98      A    C  
ATOM   2372  CG1 ILE A 197     -28.291 -10.970  11.540  1.00 16.84      A    C  
ATOM   2373  CG2 ILE A 197     -27.529 -10.868   9.081  1.00 19.24      A    C  
ATOM   2374  CD1 ILE A 197     -27.557 -12.274  11.843  1.00 17.64      A    C  
ATOM   2375  H   ILE A 197     -31.166 -10.025  10.858  1.00 16.14      A    H  
ATOM   2376  HA  ILE A 197     -28.858  -8.757   9.981  1.00 15.96      A    H  
ATOM   2377  HB  ILE A 197     -29.313 -11.549   9.846  1.00 16.74      A    H  
ATOM   2378 HG12 ILE A 197     -27.714 -10.218  11.792  1.00 16.82      A    H  
ATOM   2379 HG13 ILE A 197     -29.098 -10.930  12.097  1.00 16.82      A    H  
ATOM   2380 HG21 ILE A 197     -27.867 -10.836   8.169  1.00 18.17      A    H  
ATOM   2381 HG22 ILE A 197     -27.035 -11.695   9.210  1.00 18.18      A    H  
ATOM   2382 HG23 ILE A 197     -26.936 -10.112   9.231  1.00 18.17      A    H  
ATOM   2383 HD11 ILE A 197     -28.126 -13.030  11.614  1.00 17.40      A    H  
ATOM   2384 HD12 ILE A 197     -27.337 -12.310  12.789  1.00 17.40      A    H  
ATOM   2385 HD13 ILE A 197     -26.737 -12.318  11.321  1.00 17.40      A    H  
ATOM   2386  N   ASN A 198     -29.703  -8.360   7.728  1.00 14.83      A    N  
ATOM   2387  CA  ASN A 198     -30.187  -8.219   6.343  1.00 14.93      A    C  
ATOM   2388  C   ASN A 198     -31.726  -8.104   6.347  1.00 15.65      A    C  
ATOM   2389  O   ASN A 198     -32.329  -8.494   5.390  1.00 16.46      A    O  
ATOM   2390  CB  ASN A 198     -29.651  -9.311   5.432  1.00 15.55      A    C  
ATOM   2391  CG  ASN A 198     -28.155  -9.233   5.237  1.00 15.82      A    C  
ATOM   2392  ND2 ASN A 198     -27.578 -10.182   4.526  1.00 14.88      A    N  
ATOM   2393  OD1 ASN A 198     -27.529  -8.308   5.742  1.00 16.87      A    O  
ATOM   2394  H   ASN A 198     -29.136  -7.705   8.010  1.00 15.13      A    H  
ATOM   2395  HA  ASN A 198     -29.831  -7.368   5.998  1.00 15.17      A    H  
ATOM   2396  HB2 ASN A 198     -29.878 -10.184   5.812  1.00 15.47      A    H  
ATOM   2397  HB3 ASN A 198     -30.088  -9.239   4.559  1.00 15.47      A    H  
ATOM   2398 HD21 ASN A 198     -26.706 -10.166   4.392  0.00 14.78      A    H  
ATOM   2399 HD22 ASN A 198     -28.068 -10.833   4.182  0.00 14.78      A    H  
ATOM   2400  N   ASN A 199     -32.315  -7.578   7.413  1.00 16.12      A    N  
ATOM   2401  CA  ASN A 199     -33.789  -7.384   7.532  1.00 16.86      A    C  
ATOM   2402  C   ASN A 199     -34.528  -8.727   7.441  1.00 17.60      A    C  
ATOM   2403  O   ASN A 199     -35.748  -8.707   7.280  1.00 20.63      A    O  
ATOM   2404  CB  ASN A 199     -34.328  -6.406   6.480  1.00 16.90      A    C  
ATOM   2405  CG  ASN A 199     -34.098  -4.965   6.874  1.00 17.66      A    C  
ATOM   2406  ND2 ASN A 199     -35.111  -4.135   6.713  1.00 16.80      A    N  
ATOM   2407  OD1 ASN A 199     -33.034  -4.611   7.387  1.00 17.76      A    O  
ATOM   2408  H   ASN A 199     -31.851  -7.284   8.138  1.00 16.17      A    H  
ATOM   2409  HA  ASN A 199     -33.971  -6.992   8.418  1.00 16.86      A    H  
ATOM   2410  HB2 ASN A 199     -33.892  -6.579   5.622  1.00 17.07      A    H  
ATOM   2411  HB3 ASN A 199     -35.287  -6.556   6.368  1.00 17.08      A    H  
ATOM   2412 HD21 ASN A 199     -35.006  -3.260   6.931  0.00 16.75      A    H  
ATOM   2413 HD22 ASN A 199     -35.871  -4.404   6.395  0.00 16.75      A    H  
ATOM   2414  N   ARG A 200     -33.830  -9.839   7.626  1.00 18.09      A    N  
ATOM   2415  CA  ARG A 200     -34.507 -11.161   7.682  1.00 20.29      A    C  
ATOM   2416  C   ARG A 200     -35.212 -11.264   9.025  1.00 21.16      A    C  
ATOM   2417  O   ARG A 200     -34.682 -10.824  10.038  1.00 24.36      A    O  
ATOM   2418  CB  ARG A 200     -33.533 -12.327   7.772  1.00 23.65      A    C  
ATOM   2419  CG  ARG A 200     -32.618 -12.493   6.587  1.00 32.16      A    C  
ATOM   2420  CD  ARG A 200     -33.417 -12.915   5.396  1.00 36.33      A    C  
ATOM   2421  NE  ARG A 200     -32.560 -13.207   4.265  1.00 46.02      A    N  
ATOM   2422  CZ  ARG A 200     -31.968 -14.371   4.021  1.00 41.48      A    C  
ATOM   2423  NH1 ARG A 200     -32.111 -15.423   4.830  1.00 37.10      A    N1+
ATOM   2424  NH2 ARG A 200     -31.227 -14.457   2.934  1.00 43.06      A    N  
ATOM   2425  H   ARG A 200     -32.930  -9.864   7.752  1.00 18.51      A    H  
ATOM   2426  HA  ARG A 200     -35.137 -11.270   6.935  1.00 20.68      A    H  
ATOM   2427  HB2 ARG A 200     -32.988 -12.218   8.580  1.00 24.54      A    H  
ATOM   2428  HB3 ARG A 200     -34.057 -13.150   7.878  1.00 24.59      A    H  
ATOM   2429  HG2 ARG A 200     -32.159 -11.650   6.396  1.00 30.69      A    H  
ATOM   2430  HG3 ARG A 200     -31.944 -13.179   6.788  1.00 30.75      A    H  
ATOM   2431  HD2 ARG A 200     -33.945 -13.710   5.621  1.00 37.24      A    H  
ATOM   2432  HD3 ARG A 200     -34.039 -12.198   5.153  1.00 37.21      A    H  
ATOM   2433  HE  ARG A 200     -32.425 -12.563   3.693  1.00 42.33      A    H  
ATOM   2434 HH11 ARG A 200     -32.604 -15.364   5.552  1.00 38.67      A    H  
ATOM   2435 HH12 ARG A 200     -31.702 -16.177   4.638  1.00 38.67      A    H  
ATOM   2436 HH21 ARG A 200     -31.137 -13.756   2.406  1.00 42.33      A    H  
ATOM   2437 HH22 ARG A 200     -30.816 -15.211   2.741  1.00 42.33      A    H  
ATOM   2438  N   PRO A 201     -36.362 -11.946   9.092  1.00 25.12      A    N  
ATOM   2439  CA  PRO A 201     -36.943 -12.280  10.400  1.00 28.58      A    C  
ATOM   2440  C   PRO A 201     -35.979 -13.049  11.325  1.00 29.73      A    C  
ATOM   2441  O   PRO A 201     -35.104 -13.740  10.843  1.00 27.90      A    O  
ATOM   2442  CB  PRO A 201     -38.129 -13.168  10.025  1.00 30.78      A    C  
ATOM   2443  CG  PRO A 201     -38.427 -12.832   8.590  1.00 30.57      A    C  
ATOM   2444  CD  PRO A 201     -37.080 -12.501   7.943  1.00 25.83      A    C  
ATOM   2445  HA  PRO A 201     -37.265 -11.455  10.843  1.00 28.49      A    H  
ATOM   2446  HB2 PRO A 201     -37.897 -14.117  10.118  1.00 30.19      A    H  
ATOM   2447  HB3 PRO A 201     -38.902 -12.975  10.596  1.00 30.19      A    H  
ATOM   2448  HG2 PRO A 201     -38.848 -13.593   8.139  1.00 29.42      A    H  
ATOM   2449  HG3 PRO A 201     -39.031 -12.064   8.536  1.00 29.42      A    H  
ATOM   2450  HD2 PRO A 201     -36.641 -13.300   7.599  1.00 26.69      A    H  
ATOM   2451  HD3 PRO A 201     -37.179 -11.846   7.228  1.00 26.67      A    H  
ATOM   2452  N   ALA A 202     -36.142 -12.933  12.646  1.00 30.63      A    N  
ATOM   2453  CA  ALA A 202     -35.259 -13.595  13.628  1.00 31.70      A    C  
ATOM   2454  C   ALA A 202     -35.060 -15.066  13.241  1.00 31.33      A    C  
ATOM   2455  O   ALA A 202     -36.016 -15.700  12.717  1.00 33.81      A    O  
ATOM   2456  CB  ALA A 202     -35.850 -13.494  15.003  1.00 33.06      A    C  
ATOM   2457  H   ALA A 202     -36.810 -12.450  13.036  1.00 30.67      A    H  
ATOM   2458  HA  ALA A 202     -34.383 -13.143  13.619  1.00 31.68      A    H  
ATOM   2459  HB1 ALA A 202     -35.269 -13.942  15.638  1.00 32.63      A    H  
ATOM   2460  HB2 ALA A 202     -35.940 -12.559  15.252  1.00 32.63      A    H  
ATOM   2461  HB3 ALA A 202     -36.725 -13.916  15.013  1.00 32.64      A    H  
ATOM   2462  N   HIS A 203     -33.851 -15.591  13.448  1.00 31.07      A    N  
ATOM   2463  CA  HIS A 203     -33.498 -17.034  13.285  1.00 33.14      A    C  
ATOM   2464  C   HIS A 203     -33.570 -17.486  11.822  1.00 34.69      A    C  
ATOM   2465  O   HIS A 203     -33.873 -18.711  11.617  1.00 32.19      A    O  
ATOM   2466  CB  HIS A 203     -34.463 -17.931  14.086  1.00 36.76      A    C  
ATOM   2467  CG  HIS A 203     -34.341 -17.794  15.560  1.00 36.86      A    C  
ATOM   2468  CD2 HIS A 203     -33.374 -18.212  16.407  1.00 38.98      A    C  
ATOM   2469  ND1 HIS A 203     -35.313 -17.183  16.328  1.00 40.79      A    N  
ATOM   2470  CE1 HIS A 203     -34.946 -17.217  17.595  1.00 38.56      A    C  
ATOM   2471  NE2 HIS A 203     -33.750 -17.838  17.666  1.00 42.81      A    N  
ATOM   2472  H   HIS A 203     -33.136 -15.090  13.708  1.00 31.60      A    H  
ATOM   2473  HA  HIS A 203     -32.579 -17.170  13.614  1.00 33.68      A    H  
ATOM   2474  HB2 HIS A 203     -35.387 -17.724  13.824  1.00 35.88      A    H  
ATOM   2475  HB3 HIS A 203     -34.292 -18.869  13.849  1.00 35.88      A    H  
ATOM   2476  HD1 HIS A 203     -36.060 -16.835  16.020  0.00 40.44      A    H  
ATOM   2477  HD2 HIS A 203     -32.582 -18.660  16.176  1.00 39.31      A    H  
ATOM   2478  HE1 HIS A 203     -35.430 -16.860  18.320  1.00 39.95      A    H  
ATOM   2479  HE2 HIS A 203     -33.300 -17.985  18.401  0.00 42.76      A    H  
ATOM   2480  N   SER A 204     -33.325 -16.592  10.842  1.00 32.90      A    N  
ATOM   2481  CA  SER A 204     -33.524 -16.876   9.387  1.00 33.19      A    C  
ATOM   2482  C   SER A 204     -32.224 -16.722   8.569  1.00 34.49      A    C  
ATOM   2483  O   SER A 204     -32.342 -16.526   7.309  1.00 34.75      A    O  
ATOM   2484  CB  SER A 204     -34.637 -15.997   8.803  1.00 35.95      A    C  
ATOM   2485  OG  SER A 204     -35.853 -16.204   9.499  1.00 40.83      A    O  
ATOM   2486  H   SER A 204     -33.018 -15.748  10.994  1.00 33.37      A    H  
ATOM   2487  HA  SER A 204     -33.815 -17.823   9.305  1.00 33.88      A    H  
ATOM   2488  HB2 SER A 204     -34.375 -15.054   8.868  1.00 36.29      A    H  
ATOM   2489  HB3 SER A 204     -34.764 -16.215   7.852  1.00 36.33      A    H  
ATOM   2490  HG  SER A 204     -36.446 -15.704   9.151  0.00 40.74      A    H  
ATOM   2491  N   GLY A 205     -31.037 -16.871   9.197  1.00 33.74      A    N  
ATOM   2492  CA  GLY A 205     -29.716 -16.762   8.516  1.00 26.84      A    C  
ATOM   2493  C   GLY A 205     -29.314 -15.312   8.333  1.00 29.08      A    C  
ATOM   2494  O   GLY A 205     -29.540 -14.508   9.278  1.00 33.20      A    O  
ATOM   2495  H   GLY A 205     -30.979 -17.054  10.087  1.00 32.13      A    H  
ATOM   2496  HA2 GLY A 205     -29.033 -17.228   9.060  1.00 28.85      A    H  
ATOM   2497  HA3 GLY A 205     -29.772 -17.211   7.640  1.00 28.79      A    H  
ATOM   2498  N   PRO A 206     -28.730 -14.940   7.163  1.00 21.51      A    N  
ATOM   2499  CA  PRO A 206     -28.511 -15.829   6.030  1.00 20.62      A    C  
ATOM   2500  C   PRO A 206     -27.357 -16.818   6.228  1.00 19.95      A    C  
ATOM   2501  O   PRO A 206     -26.459 -16.568   7.061  1.00 20.91      A    O  
ATOM   2502  CB  PRO A 206     -28.154 -14.893   4.877  1.00 22.45      A    C  
ATOM   2503  CG  PRO A 206     -27.465 -13.778   5.581  1.00 24.23      A    C  
ATOM   2504  CD  PRO A 206     -28.216 -13.584   6.875  1.00 21.55      A    C  
ATOM   2505  HA  PRO A 206     -29.348 -16.312   5.815  1.00 21.01      A    H  
ATOM   2506  HB2 PRO A 206     -27.557 -15.329   4.231  1.00 22.41      A    H  
ATOM   2507  HB3 PRO A 206     -28.958 -14.577   4.412  1.00 22.43      A    H  
ATOM   2508  HG2 PRO A 206     -26.531 -14.008   5.758  1.00 23.14      A    H  
ATOM   2509  HG3 PRO A 206     -27.491 -12.961   5.042  1.00 23.15      A    H  
ATOM   2510  HD2 PRO A 206     -27.625 -13.274   7.585  1.00 22.12      A    H  
ATOM   2511  HD3 PRO A 206     -28.947 -12.947   6.768  1.00 22.14      A    H  
ATOM   2512  N   ASN A 207     -27.387 -17.897   5.454  1.00 19.32      A    N  
ATOM   2513  CA  ASN A 207     -26.281 -18.867   5.365  1.00 17.99      A    C  
ATOM   2514  C   ASN A 207     -25.494 -18.601   4.088  1.00 18.36      A    C  
ATOM   2515  O   ASN A 207     -26.072 -18.172   3.065  1.00 22.26      A    O  
ATOM   2516  CB  ASN A 207     -26.824 -20.312   5.415  1.00 20.13      A    C  
ATOM   2517  CG  ASN A 207     -27.508 -20.662   6.725  1.00 22.88      A    C  
ATOM   2518  ND2 ASN A 207     -28.285 -21.753   6.733  1.00 23.81      A    N  
ATOM   2519  OD1 ASN A 207     -27.380 -19.967   7.735  1.00 22.20      A    O  
ATOM   2520  H   ASN A 207     -28.101 -18.105   4.927  1.00 19.15      A    H  
ATOM   2521  HA  ASN A 207     -25.687 -18.737   6.139  1.00 18.71      A    H  
ATOM   2522  HB2 ASN A 207     -27.461 -20.434   4.683  1.00 20.21      A    H  
ATOM   2523  HB3 ASN A 207     -26.079 -20.932   5.272  1.00 20.21      A    H  
ATOM   2524 HD21 ASN A 207     -28.707 -21.993   7.468  0.00 23.80      A    H  
ATOM   2525 HD22 ASN A 207     -28.383 -22.232   5.992  0.00 23.80      A    H  
ATOM   2526  N   PHE A 208     -24.206 -18.858   4.126  1.00 17.38      A    N  
ATOM   2527  CA  PHE A 208     -23.295 -18.721   2.959  1.00 19.37      A    C  
ATOM   2528  C   PHE A 208     -22.520 -20.013   2.794  1.00 19.81      A    C  
ATOM   2529  O   PHE A 208     -22.033 -20.575   3.765  1.00 21.22      A    O  
ATOM   2530  CB  PHE A 208     -22.358 -17.515   3.148  1.00 18.77      A    C  
ATOM   2531  CG  PHE A 208     -23.075 -16.219   3.442  1.00 18.67      A    C  
ATOM   2532  CD1 PHE A 208     -23.778 -15.549   2.446  1.00 18.72      A    C  
ATOM   2533  CD2 PHE A 208     -23.104 -15.693   4.734  1.00 18.75      A    C  
ATOM   2534  CE1 PHE A 208     -24.442 -14.354   2.756  1.00 18.02      A    C  
ATOM   2535  CE2 PHE A 208     -23.790 -14.516   5.033  1.00 19.29      A    C  
ATOM   2536  CZ  PHE A 208     -24.437 -13.849   4.016  1.00 18.68      A    C  
ATOM   2537  H   PHE A 208     -23.772 -19.137   4.877  1.00 18.06      A    H  
ATOM   2538  HA  PHE A 208     -23.839 -18.575   2.144  1.00 18.95      A    H  
ATOM   2539  HB2 PHE A 208     -21.742 -17.713   3.884  1.00 18.88      A    H  
ATOM   2540  HB3 PHE A 208     -21.825 -17.405   2.333  1.00 18.88      A    H  
ATOM   2541  HD1 PHE A 208     -23.776 -15.879   1.561  1.00 18.56      A    H  
ATOM   2542  HD2 PHE A 208     -22.649 -16.148   5.425  1.00 18.83      A    H  
ATOM   2543  HE1 PHE A 208     -24.902 -13.892   2.074  1.00 18.37      A    H  
ATOM   2544  HE2 PHE A 208     -23.779 -14.164   5.909  1.00 18.97      A    H  
ATOM   2545  HZ  PHE A 208     -24.905 -13.050   4.203  1.00 18.67      A    H  
ATOM   2546  N   GLU A 209     -22.440 -20.509   1.575  1.00 19.80      A    N  
ATOM   2547  CA  GLU A 209     -21.752 -21.783   1.283  1.00 20.20      A    C  
ATOM   2548  C   GLU A 209     -20.398 -21.504   0.644  1.00 19.61      A    C  
ATOM   2549  O   GLU A 209     -20.285 -20.587  -0.200  1.00 21.38      A    O  
ATOM   2550  CB  GLU A 209     -22.573 -22.668   0.339  1.00 22.83      A    C  
ATOM   2551  CG  GLU A 209     -23.940 -23.050   0.895  1.00 25.10      A    C  
ATOM   2552  CD  GLU A 209     -24.561 -24.278   0.251  0.50 24.99      A    C  
ATOM   2553  OE1 GLU A 209     -23.942 -24.808  -0.661  0.50 24.77      A    O  
ATOM   2554  OE2 GLU A 209     -25.641 -24.703   0.685  0.50 27.01      A    O1-
ATOM   2555  H   GLU A 209     -22.797 -20.098   0.844  1.00 19.89      A    H  
ATOM   2556  HA  GLU A 209     -21.612 -22.265   2.127  1.00 20.48      A    H  
ATOM   2557  HB2 GLU A 209     -22.696 -22.193  -0.509  1.00 22.68      A    H  
ATOM   2558  HB3 GLU A 209     -22.062 -23.484   0.156  1.00 22.68      A    H  
ATOM   2559  HG2 GLU A 209     -23.856 -23.214   1.858  1.00 24.52      A    H  
ATOM   2560  HG3 GLU A 209     -24.554 -22.294   0.776  1.00 24.52      A    H  
ATOM   2561  N   ALA A 210     -19.407 -22.314   0.977  1.00 19.75      A    N  
ATOM   2562  CA  ALA A 210     -18.078 -22.293   0.376  1.00 18.85      A    C  
ATOM   2563  C   ALA A 210     -17.538 -23.708   0.360  1.00 19.73      A    C  
ATOM   2564  O   ALA A 210     -18.080 -24.562   1.069  1.00 20.96      A    O  
ATOM   2565  CB  ALA A 210     -17.146 -21.389   1.141  1.00 19.64      A    C  
ATOM   2566  H   ALA A 210     -19.485 -22.954   1.621  1.00 19.50      A    H  
ATOM   2567  HA  ALA A 210     -18.151 -21.971  -0.553  1.00 19.34      A    H  
ATOM   2568  HB1 ALA A 210     -16.273 -21.384   0.714  1.00 19.40      A    H  
ATOM   2569  HB2 ALA A 210     -17.505 -20.486   1.151  1.00 19.40      A    H  
ATOM   2570  HB3 ALA A 210     -17.057 -21.711   2.054  1.00 19.39      A    H  
ATOM   2571  N   THR A 211     -16.464 -23.875  -0.393  1.00 21.40      A    N  
ATOM   2572  CA  THR A 211     -15.639 -25.088  -0.316  1.00 21.28      A    C  
ATOM   2573  C   THR A 211     -14.333 -24.795   0.424  1.00 20.70      A    C  
ATOM   2574  O   THR A 211     -13.758 -23.693   0.255  1.00 19.51      A    O  
ATOM   2575  CB  THR A 211     -15.462 -25.700  -1.706  1.00 22.50      A    C  
ATOM   2576  CG2 THR A 211     -14.644 -26.967  -1.616  1.00 24.99      A    C  
ATOM   2577  OG1 THR A 211     -16.763 -26.002  -2.222  1.00 24.71      A    O  
ATOM   2578  H   THR A 211     -16.167 -23.272  -1.004  1.00 20.93      A    H  
ATOM   2579  HA  THR A 211     -16.139 -25.741   0.225  1.00 21.41      A    H  
ATOM   2580  HB  THR A 211     -15.010 -25.049  -2.294  1.00 23.12      A    H  
ATOM   2581  HG1 THR A 211     -16.685 -26.341  -3.001  0.00 24.75      A    H  
ATOM   2582 HG21 THR A 211     -13.754 -26.761  -1.279  1.00 24.18      A    H  
ATOM   2583 HG22 THR A 211     -14.568 -27.367  -2.501  1.00 24.19      A    H  
ATOM   2584 HG23 THR A 211     -15.082 -27.596  -1.015  1.00 24.19      A    H  
ATOM   2585  N   VAL A 212     -13.847 -25.766   1.202  1.00 19.70      A    N  
ATOM   2586  CA  VAL A 212     -12.522 -25.678   1.849  1.00 20.99      A    C  
ATOM   2587  C   VAL A 212     -11.509 -25.114   0.848  1.00 20.82      A    C  
ATOM   2588  O   VAL A 212     -11.406 -25.557  -0.344  1.00 23.91      A    O  
ATOM   2589  CB  VAL A 212     -12.058 -27.025   2.439  1.00 22.46      A    C  
ATOM   2590  CG1 VAL A 212     -12.880 -27.385   3.645  1.00 24.47      A    C  
ATOM   2591  CG2 VAL A 212     -12.078 -28.140   1.409  1.00 22.45      A    C  
ATOM   2592  H   VAL A 212     -14.307 -26.528   1.388  1.00 20.27      A    H  
ATOM   2593  HA  VAL A 212     -12.600 -25.045   2.584  1.00 20.97      A    H  
ATOM   2594  HB  VAL A 212     -11.122 -26.909   2.738  1.00 22.53      A    H  
ATOM   2595 HG11 VAL A 212     -12.780 -26.695   4.324  1.00 23.82      A    H  
ATOM   2596 HG12 VAL A 212     -12.575 -28.237   4.003  1.00 23.82      A    H  
ATOM   2597 HG13 VAL A 212     -13.815 -27.457   3.394  1.00 23.81      A    H  
ATOM   2598 HG21 VAL A 212     -12.981 -28.254   1.067  1.00 22.44      A    H  
ATOM   2599 HG22 VAL A 212     -11.784 -28.969   1.825  1.00 22.45      A    H  
ATOM   2600 HG23 VAL A 212     -11.479 -27.919   0.676  1.00 22.45      A    H  
ATOM   2601  N   GLY A 213     -10.771 -24.110   1.302  1.00 19.91      A    N  
ATOM   2602  CA  GLY A 213      -9.712 -23.467   0.521  1.00 19.54      A    C  
ATOM   2603  C   GLY A 213     -10.194 -22.306  -0.338  1.00 18.88      A    C  
ATOM   2604  O   GLY A 213      -9.337 -21.580  -0.856  1.00 20.99      A    O  
ATOM   2605  H   GLY A 213     -10.882 -23.762   2.137  1.00 20.03      A    H  
ATOM   2606  HA2 GLY A 213      -9.017 -23.140   1.143  1.00 19.45      A    H  
ATOM   2607  HA3 GLY A 213      -9.291 -24.146  -0.063  1.00 19.47      A    H  
ATOM   2608  N   ASP A 214     -11.503 -22.093  -0.448  1.00 17.82      A    N  
ATOM   2609  CA  ASP A 214     -12.034 -20.908  -1.169  1.00 17.39      A    C  
ATOM   2610  C   ASP A 214     -11.556 -19.651  -0.431  1.00 18.30      A    C  
ATOM   2611  O   ASP A 214     -11.572 -19.628   0.824  1.00 18.33      A    O  
ATOM   2612  CB  ASP A 214     -13.553 -20.909  -1.232  1.00 17.46      A    C  
ATOM   2613  CG  ASP A 214     -14.213 -21.890  -2.193  0.50 12.86      A    C  
ATOM   2614  OD1 ASP A 214     -13.484 -22.511  -2.962  0.50 14.07      A    O  
ATOM   2615  OD2 ASP A 214     -15.441 -21.945  -2.185  0.50 11.87      A    O1-
ATOM   2616  H   ASP A 214     -12.138 -22.646  -0.103  1.00 17.96      A    H  
ATOM   2617  HA  ASP A 214     -11.670 -20.903  -2.086  1.00 17.65      A    H  
ATOM   2618  HB2 ASP A 214     -13.897 -21.096  -0.335  1.00 16.24      A    H  
ATOM   2619  HB3 ASP A 214     -13.850 -20.010  -1.483  1.00 16.23      A    H  
ATOM   2620  N   ARG A 215     -11.272 -18.604  -1.194  1.00 18.05      A    N  
ATOM   2621  CA  ARG A 215     -10.957 -17.269  -0.634  1.00 16.46      A    C  
ATOM   2622  C   ARG A 215     -12.285 -16.526  -0.583  1.00 16.14      A    C  
ATOM   2623  O   ARG A 215     -12.817 -16.163  -1.631  1.00 18.82      A    O  
ATOM   2624  CB  ARG A 215      -9.901 -16.576  -1.499  1.00 19.21      A    C  
ATOM   2625  CG  ARG A 215      -9.599 -15.167  -1.009  1.00 19.60      A    C  
ATOM   2626  CD  ARG A 215      -8.384 -14.604  -1.719  1.00 23.18      A    C  
ATOM   2627  NE  ARG A 215      -7.154 -15.170  -1.201  1.00 21.22      A    N  
ATOM   2628  CZ  ARG A 215      -6.615 -14.866  -0.027  1.00 27.06      A    C  
ATOM   2629  NH1 ARG A 215      -7.165 -13.968   0.781  1.00 26.65      A    N1+
ATOM   2630  NH2 ARG A 215      -5.486 -15.451   0.340  1.00 32.20      A    N  
ATOM   2631  H   ARG A 215     -11.254 -18.643  -2.103  1.00 17.73      A    H  
ATOM   2632  HA  ARG A 215     -10.607 -17.377   0.280  1.00 17.19      A    H  
ATOM   2633  HB2 ARG A 215      -9.078 -17.107  -1.484  1.00 18.61      A    H  
ATOM   2634  HB3 ARG A 215     -10.224 -16.533  -2.423  1.00 18.61      A    H  
ATOM   2635  HG2 ARG A 215     -10.370 -14.585  -1.178  1.00 20.29      A    H  
ATOM   2636  HG3 ARG A 215      -9.433 -15.184  -0.043  1.00 20.33      A    H  
ATOM   2637  HD2 ARG A 215      -8.451 -14.799  -2.678  1.00 21.83      A    H  
ATOM   2638  HD3 ARG A 215      -8.367 -13.631  -1.611  1.00 21.89      A    H  
ATOM   2639  HE  ARG A 215      -6.746 -15.767  -1.689  1.00 23.25      A    H  
ATOM   2640 HH11 ARG A 215      -7.911 -13.566   0.556  1.00 26.68      A    H  
ATOM   2641 HH12 ARG A 215      -6.783 -13.781   1.551  1.00 26.72      A    H  
ATOM   2642 HH21 ARG A 215      -5.107 -16.046  -0.188  1.00 29.99      A    H  
ATOM   2643 HH22 ARG A 215      -5.118 -15.250   1.115  1.00 29.99      A    H  
ATOM   2644  N   VAL A 216     -12.816 -16.347   0.629  1.00 16.31      A    N  
ATOM   2645  CA  VAL A 216     -14.172 -15.821   0.843  1.00 16.25      A    C  
ATOM   2646  C   VAL A 216     -14.053 -14.474   1.556  1.00 17.15      A    C  
ATOM   2647  O   VAL A 216     -13.413 -14.351   2.589  1.00 16.72      A    O  
ATOM   2648  CB  VAL A 216     -15.053 -16.789   1.634  1.00 17.12      A    C  
ATOM   2649  CG1 VAL A 216     -16.462 -16.306   1.681  1.00 18.51      A    C  
ATOM   2650  CG2 VAL A 216     -14.980 -18.203   1.035  1.00 18.03      A    C  
ATOM   2651  H   VAL A 216     -12.370 -16.537   1.400  1.00 16.26      A    H  
ATOM   2652  HA  VAL A 216     -14.585 -15.676  -0.026  1.00 16.59      A    H  
ATOM   2653  HB  VAL A 216     -14.707 -16.827   2.560  1.00 17.37      A    H  
ATOM   2654 HG11 VAL A 216     -16.497 -15.442   2.127  1.00 18.06      A    H  
ATOM   2655 HG12 VAL A 216     -17.007 -16.944   2.173  1.00 18.06      A    H  
ATOM   2656 HG13 VAL A 216     -16.806 -16.217   0.775  1.00 18.06      A    H  
ATOM   2657 HG21 VAL A 216     -15.273 -18.178   0.107  1.00 17.75      A    H  
ATOM   2658 HG22 VAL A 216     -15.559 -18.799   1.540  1.00 17.75      A    H  
ATOM   2659 HG23 VAL A 216     -14.065 -18.529   1.077  1.00 17.75      A    H  
ATOM   2660  N   GLU A 217     -14.702 -13.506   0.947  1.00 16.46      A    N  
ATOM   2661  CA  GLU A 217     -14.762 -12.120   1.424  1.00 15.08      A    C  
ATOM   2662  C   GLU A 217     -16.081 -11.859   2.140  1.00 15.02      A    C  
ATOM   2663  O   GLU A 217     -17.151 -12.259   1.647  1.00 15.19      A    O  
ATOM   2664  CB  GLU A 217     -14.587 -11.197   0.224  1.00 14.50      A    C  
ATOM   2665  CG  GLU A 217     -14.540  -9.725   0.627  1.00 15.52      A    C  
ATOM   2666  CD  GLU A 217     -14.107  -8.889  -0.543  1.00 15.81      A    C  
ATOM   2667  OE1 GLU A 217     -14.837  -8.887  -1.556  1.00 15.84      A    O  
ATOM   2668  OE2 GLU A 217     -13.034  -8.281  -0.456  1.00 18.17      A    O1-
ATOM   2669  H   GLU A 217     -15.168 -13.641   0.175  1.00 16.27      A    H  
ATOM   2670  HA  GLU A 217     -14.020 -11.972   2.050  1.00 15.21      A    H  
ATOM   2671  HB2 GLU A 217     -13.756 -11.431  -0.237  1.00 14.89      A    H  
ATOM   2672  HB3 GLU A 217     -15.332 -11.338  -0.397  1.00 14.88      A    H  
ATOM   2673  HG2 GLU A 217     -15.428  -9.431   0.924  1.00 15.34      A    H  
ATOM   2674  HG3 GLU A 217     -13.908  -9.602   1.368  1.00 15.35      A    H  
ATOM   2675  N   PHE A 218     -15.986 -11.236   3.316  1.00 14.44      A    N  
ATOM   2676  CA  PHE A 218     -17.145 -10.767   4.071  1.00 14.78      A    C  
ATOM   2677  C   PHE A 218     -17.088  -9.241   4.162  1.00 13.71      A    C  
ATOM   2678  O   PHE A 218     -16.038  -8.683   4.463  1.00 14.34      A    O  
ATOM   2679  CB  PHE A 218     -17.176 -11.426   5.441  1.00 14.77      A    C  
ATOM   2680  CG  PHE A 218     -17.452 -12.895   5.376  1.00 14.14      A    C  
ATOM   2681  CD1 PHE A 218     -18.761 -13.356   5.353  1.00 15.73      A    C  
ATOM   2682  CD2 PHE A 218     -16.429 -13.825   5.286  1.00 14.52      A    C  
ATOM   2683  CE1 PHE A 218     -19.022 -14.715   5.233  1.00 16.55      A    C  
ATOM   2684  CE2 PHE A 218     -16.704 -15.176   5.209  1.00 15.70      A    C  
ATOM   2685  CZ  PHE A 218     -17.999 -15.607   5.194  1.00 15.78      A    C  
ATOM   2686  H   PHE A 218     -15.196 -11.056   3.733  1.00 14.65      A    H  
ATOM   2687  HA  PHE A 218     -17.965 -11.023   3.583  1.00 14.51      A    H  
ATOM   2688  HB2 PHE A 218     -16.312 -11.281   5.879  1.00 14.62      A    H  
ATOM   2689  HB3 PHE A 218     -17.868 -10.993   5.983  1.00 14.62      A    H  
ATOM   2690  HD1 PHE A 218     -19.476 -12.740   5.383  1.00 15.51      A    H  
ATOM   2691  HD2 PHE A 218     -15.532 -13.531   5.305  1.00 14.77      A    H  
ATOM   2692  HE1 PHE A 218     -19.914 -15.023   5.239  1.00 16.08      A    H  
ATOM   2693  HE2 PHE A 218     -15.997 -15.800   5.162  1.00 15.43      A    H  
ATOM   2694  HZ  PHE A 218     -18.185 -16.530   5.130  1.00 15.87      A    H  
ATOM   2695  N   VAL A 219     -18.244  -8.621   3.922  1.00 15.83      A    N  
ATOM   2696  CA  VAL A 219     -18.480  -7.178   4.141  1.00 14.84      A    C  
ATOM   2697  C   VAL A 219     -19.458  -7.068   5.285  1.00 14.53      A    C  
ATOM   2698  O   VAL A 219     -20.515  -7.689   5.221  1.00 15.85      A    O  
ATOM   2699  CB  VAL A 219     -19.010  -6.500   2.878  1.00 16.26      A    C  
ATOM   2700  CG1 VAL A 219     -19.176  -4.983   3.098  1.00 17.17      A    C  
ATOM   2701  CG2 VAL A 219     -18.133  -6.784   1.677  1.00 19.93      A    C  
ATOM   2702  H   VAL A 219     -18.977  -9.058   3.603  1.00 15.07      A    H  
ATOM   2703  HA  VAL A 219     -17.642  -6.755   4.398  1.00 15.22      A    H  
ATOM   2704  HB  VAL A 219     -19.906  -6.878   2.694  1.00 16.78      A    H  
ATOM   2705 HG11 VAL A 219     -19.816  -4.823   3.813  1.00 16.88      A    H  
ATOM   2706 HG12 VAL A 219     -19.498  -4.570   2.278  1.00 16.88      A    H  
ATOM   2707 HG13 VAL A 219     -18.317  -4.594   3.340  1.00 16.88      A    H  
ATOM   2708 HG21 VAL A 219     -17.230  -6.469   1.853  1.00 18.71      A    H  
ATOM   2709 HG22 VAL A 219     -18.491  -6.323   0.899  1.00 18.71      A    H  
ATOM   2710 HG23 VAL A 219     -18.115  -7.742   1.505  1.00 18.71      A    H  
ATOM   2711  N   MET A 220     -19.083  -6.366   6.339  1.00 14.18      A    N  
ATOM   2712  CA  MET A 220     -19.855  -6.355   7.582  1.00 13.82      A    C  
ATOM   2713  C   MET A 220     -20.222  -4.895   7.882  1.00 13.55      A    C  
ATOM   2714  O   MET A 220     -19.319  -4.081   8.145  1.00 14.12      A    O  
ATOM   2715  CB  MET A 220     -19.043  -6.980   8.710  1.00 15.26      A    C  
ATOM   2716  CG  MET A 220     -19.876  -7.560   9.814  1.00 16.72      A    C  
ATOM   2717  SD  MET A 220     -20.435  -6.308  10.979  1.00 16.41      A    S  
ATOM   2718  CE  MET A 220     -22.182  -6.646  10.969  1.00 17.94      A    C  
ATOM   2719  H   MET A 220     -18.331  -5.853   6.356  1.00 14.18      A    H  
ATOM   2720  HA  MET A 220     -20.680  -6.870   7.446  1.00 14.11      A    H  
ATOM   2721  HB2 MET A 220     -18.482  -7.688   8.334  1.00 15.23      A    H  
ATOM   2722  HB3 MET A 220     -18.449  -6.300   9.083  1.00 15.23      A    H  
ATOM   2723  HG2 MET A 220     -20.659  -8.009   9.430  1.00 16.29      A    H  
ATOM   2724  HG3 MET A 220     -19.349  -8.231  10.299  1.00 16.30      A    H  
ATOM   2725  HE1 MET A 220     -22.632  -6.031  11.561  1.00 17.45      A    H  
ATOM   2726  HE2 MET A 220     -22.524  -6.540  10.073  1.00 17.45      A    H  
ATOM   2727  HE3 MET A 220     -22.335  -7.551  11.267  1.00 17.45      A    H  
ATOM   2728  N   ILE A 221     -21.526  -4.612   7.804  1.00 13.17      A    N  
ATOM   2729  CA  ILE A 221     -22.058  -3.241   7.951  1.00 13.55      A    C  
ATOM   2730  C   ILE A 221     -23.035  -3.267   9.120  1.00 13.66      A    C  
ATOM   2731  O   ILE A 221     -23.740  -4.293   9.288  1.00 14.37      A    O  
ATOM   2732  CB  ILE A 221     -22.711  -2.779   6.635  1.00 14.79      A    C  
ATOM   2733  CG1 ILE A 221     -21.698  -2.756   5.504  1.00 14.90      A    C  
ATOM   2734  CG2 ILE A 221     -23.371  -1.402   6.758  1.00 14.82      A    C  
ATOM   2735  CD1 ILE A 221     -22.356  -2.909   4.176  1.00 15.12      A    C  
ATOM   2736  H   ILE A 221     -22.167  -5.244   7.657  1.00 13.35      A    H  
ATOM   2737  HA  ILE A 221     -21.325  -2.638   8.165  1.00 13.73      A    H  
ATOM   2738  HB  ILE A 221     -23.412  -3.434   6.401  1.00 14.58      A    H  
ATOM   2739 HG12 ILE A 221     -21.210  -1.905   5.526  1.00 14.92      A    H  
ATOM   2740 HG13 ILE A 221     -21.053  -3.483   5.628  1.00 14.92      A    H  
ATOM   2741 HG21 ILE A 221     -24.072  -1.432   7.433  1.00 14.81      A    H  
ATOM   2742 HG22 ILE A 221     -23.760  -1.148   5.904  1.00 14.81      A    H  
ATOM   2743 HG23 ILE A 221     -22.704  -0.742   7.017  1.00 14.81      A    H  
ATOM   2744 HD11 ILE A 221     -22.835  -3.755   4.145  1.00 15.05      A    H  
ATOM   2745 HD12 ILE A 221     -21.681  -2.894   3.475  1.00 15.05      A    H  
ATOM   2746 HD13 ILE A 221     -22.983  -2.178   4.035  1.00 15.05      A    H  
ATOM   2747  N   THR A 222     -23.101  -2.189   9.894  1.00 13.93      A    N  
ATOM   2748  CA  THR A 222     -24.051  -2.066  11.008  1.00 14.78      A    C  
ATOM   2749  C   THR A 222     -24.900  -0.805  10.822  1.00 13.38      A    C  
ATOM   2750  O   THR A 222     -24.409   0.192  10.251  1.00 14.06      A    O  
ATOM   2751  CB  THR A 222     -23.269  -2.057  12.314  1.00 15.30      A    C  
ATOM   2752  CG2 THR A 222     -24.140  -1.907  13.530  1.00 15.11      A    C  
ATOM   2753  OG1 THR A 222     -22.540  -3.280  12.417  1.00 15.65      A    O  
ATOM   2754  H   THR A 222     -22.569  -1.455   9.793  1.00 14.06      A    H  
ATOM   2755  HA  THR A 222     -24.643  -2.850  11.000  1.00 14.43      A    H  
ATOM   2756  HB  THR A 222     -22.630  -1.307  12.285  1.00 15.23      A    H  
ATOM   2757  HG1 THR A 222     -22.098  -3.291  13.139  0.00 15.68      A    H  
ATOM   2758 HG21 THR A 222     -24.605  -1.052  13.498  1.00 15.17      A    H  
ATOM   2759 HG22 THR A 222     -23.588  -1.944  14.332  1.00 15.17      A    H  
ATOM   2760 HG23 THR A 222     -24.793  -2.629  13.552  1.00 15.18      A    H  
ATOM   2761  N   HIS A 223     -26.144  -0.856  11.250  1.00 13.40      A    N  
ATOM   2762  CA  HIS A 223     -27.100   0.264  11.124  1.00 14.24      A    C  
ATOM   2763  C   HIS A 223     -28.035   0.284  12.320  1.00 14.02      A    C  
ATOM   2764  O   HIS A 223     -28.330  -0.772  12.913  1.00 15.10      A    O  
ATOM   2765  CB  HIS A 223     -27.920   0.183   9.869  1.00 15.93      A    C  
ATOM   2766  CG  HIS A 223     -27.260   0.805   8.703  1.00 16.05      A    C  
ATOM   2767  CD2 HIS A 223     -26.978   0.317   7.486  1.00 15.08      A    C  
ATOM   2768  ND1 HIS A 223     -26.884   2.126   8.704  1.00 16.17      A    N  
ATOM   2769  CE1 HIS A 223     -26.392   2.426   7.517  1.00 17.83      A    C  
ATOM   2770  NE2 HIS A 223     -26.445   1.319   6.745  1.00 16.10      A    N  
ATOM   2771  H   HIS A 223     -26.509  -1.589  11.651  1.00 13.60      A    H  
ATOM   2772  HA  HIS A 223     -26.588   1.106  11.119  1.00 14.35      A    H  
ATOM   2773  HB2 HIS A 223     -28.101  -0.761   9.666  1.00 15.54      A    H  
ATOM   2774  HB3 HIS A 223     -28.784   0.628  10.020  1.00 15.54      A    H  
ATOM   2775  HD1 HIS A 223     -26.997   2.683   9.371  0.00 16.16      A    H  
ATOM   2776  HD2 HIS A 223     -27.143  -0.558   7.188  1.00 15.58      A    H  
ATOM   2777  HE1 HIS A 223     -26.040   3.262   7.262  1.00 16.94      A    H  
ATOM   2778  HE2 HIS A 223     -26.173   1.262   5.915  0.00 16.06      A    H  
ATOM   2779  N   GLY A 224     -28.549   1.463  12.606  1.00 14.40      A    N  
ATOM   2780  CA  GLY A 224     -29.706   1.642  13.485  1.00 14.68      A    C  
ATOM   2781  C   GLY A 224     -29.351   2.250  14.821  1.00 15.35      A    C  
ATOM   2782  O   GLY A 224     -28.732   3.307  14.832  1.00 15.55      A    O  
ATOM   2783  H   GLY A 224     -28.209   2.239  12.272  1.00 14.37      A    H  
ATOM   2784  HA2 GLY A 224     -30.363   2.226  13.028  1.00 14.77      A    H  
ATOM   2785  HA3 GLY A 224     -30.137   0.765  13.628  1.00 14.78      A    H  
ATOM   2786  N   GLU A 225     -29.774   1.588  15.888  1.00 15.48      A    N  
ATOM   2787  CA  GLU A 225     -29.771   2.141  17.254  1.00 15.79      A    C  
ATOM   2788  C   GLU A 225     -28.725   1.472  18.173  1.00 17.19      A    C  
ATOM   2789  O   GLU A 225     -28.342   2.079  19.157  1.00 17.62      A    O  
ATOM   2790  CB  GLU A 225     -31.166   1.904  17.837  1.00 18.98      A    C  
ATOM   2791  CG  GLU A 225     -31.409   2.656  19.128  1.00 20.94      A    C  
ATOM   2792  CD  GLU A 225     -31.325   4.159  18.992  0.50 16.87      A    C  
ATOM   2793  OE1 GLU A 225     -31.105   4.795  20.051  0.50 16.03      A    O  
ATOM   2794  OE2 GLU A 225     -31.428   4.673  17.839  0.50 15.65      A    O1-
ATOM   2795  H   GLU A 225     -30.099   0.738  15.840  1.00 15.52      A    H  
ATOM   2796  HA  GLU A 225     -29.591   3.107  17.208  1.00 16.56      A    H  
ATOM   2797  HB2 GLU A 225     -31.835   2.179  17.176  1.00 18.59      A    H  
ATOM   2798  HB3 GLU A 225     -31.280   0.945  18.001  1.00 18.60      A    H  
ATOM   2799  HG2 GLU A 225     -32.300   2.426  19.466  1.00 19.44      A    H  
ATOM   2800  HG3 GLU A 225     -30.756   2.366  19.799  1.00 19.43      A    H  
ATOM   2801  N   TYR A 226     -28.266   0.260  17.864  1.00 16.20      A    N  
ATOM   2802  CA  TYR A 226     -27.598  -0.621  18.846  1.00 16.99      A    C  
ATOM   2803  C   TYR A 226     -26.149  -0.857  18.429  1.00 16.19      A    C  
ATOM   2804  O   TYR A 226     -25.842  -0.938  17.213  1.00 15.28      A    O  
ATOM   2805  CB  TYR A 226     -28.307  -1.967  19.018  1.00 16.79      A    C  
ATOM   2806  CG  TYR A 226     -29.800  -1.872  19.178  1.00 19.58      A    C  
ATOM   2807  CD1 TYR A 226     -30.349  -1.197  20.249  1.00 26.94      A    C  
ATOM   2808  CD2 TYR A 226     -30.647  -2.344  18.204  1.00 24.34      A    C  
ATOM   2809  CE1 TYR A 226     -31.725  -1.079  20.380  1.00 27.19      A    C  
ATOM   2810  CE2 TYR A 226     -32.019  -2.229  18.306  1.00 24.63      A    C  
ATOM   2811  CZ  TYR A 226     -32.554  -1.596  19.402  1.00 28.15      A    C  
ATOM   2812  OH  TYR A 226     -33.926  -1.477  19.457  1.00 32.16      A    O  
ATOM   2813  H   TYR A 226     -28.317  -0.111  17.034  1.00 16.60      A    H  
ATOM   2814  HA  TYR A 226     -27.593  -0.161  19.722  1.00 16.64      A    H  
ATOM   2815  HB2 TYR A 226     -28.107  -2.524  18.237  1.00 17.48      A    H  
ATOM   2816  HB3 TYR A 226     -27.933  -2.413  19.806  1.00 17.46      A    H  
ATOM   2817  HD1 TYR A 226     -29.785  -0.852  20.922  1.00 25.01      A    H  
ATOM   2818  HD2 TYR A 226     -30.281  -2.786  17.456  1.00 23.32      A    H  
ATOM   2819  HE1 TYR A 226     -32.094  -0.635  21.125  1.00 27.01      A    H  
ATOM   2820  HE2 TYR A 226     -32.582  -2.582  17.636  1.00 25.25      A    H  
ATOM   2821  HH  TYR A 226     -34.147  -0.649  19.469  0.00 32.25      A    H  
ATOM   2822  N   TYR A 227     -25.305  -1.057  19.434  1.00 16.04      A    N  
ATOM   2823  CA  TYR A 227     -23.953  -1.635  19.245  1.00 14.97      A    C  
ATOM   2824  C   TYR A 227     -24.119  -3.160  19.148  1.00 15.56      A    C  
ATOM   2825  O   TYR A 227     -25.098  -3.761  19.617  1.00 15.13      A    O  
ATOM   2826  CB  TYR A 227     -22.953  -1.213  20.339  1.00 14.83      A    C  
ATOM   2827  CG  TYR A 227     -22.944  -2.155  21.493  1.00 16.17      A    C  
ATOM   2828  CD1 TYR A 227     -23.867  -2.060  22.506  1.00 19.14      A    C  
ATOM   2829  CD2 TYR A 227     -22.105  -3.253  21.487  1.00 17.55      A    C  
ATOM   2830  CE1 TYR A 227     -23.935  -3.031  23.494  1.00 18.28      A    C  
ATOM   2831  CE2 TYR A 227     -22.154  -4.224  22.461  1.00 17.28      A    C  
ATOM   2832  CZ  TYR A 227     -23.095  -4.122  23.460  1.00 17.29      A    C  
ATOM   2833  OH  TYR A 227     -23.122  -5.116  24.392  1.00 16.69      A    O  
ATOM   2834  H   TYR A 227     -25.492  -0.861  20.304  1.00 15.81      A    H  
ATOM   2835  HA  TYR A 227     -23.604  -1.314  18.376  1.00 15.26      A    H  
ATOM   2836  HB2 TYR A 227     -22.056  -1.172  19.948  1.00 15.17      A    H  
ATOM   2837  HB3 TYR A 227     -23.190  -0.317  20.656  1.00 15.17      A    H  
ATOM   2838  HD1 TYR A 227     -24.482  -1.345  22.512  1.00 18.09      A    H  
ATOM   2839  HD2 TYR A 227     -21.496  -3.356  20.775  1.00 17.17      A    H  
ATOM   2840  HE1 TYR A 227     -24.574  -2.955  24.184  1.00 18.12      A    H  
ATOM   2841  HE2 TYR A 227     -21.573  -4.965  22.426  1.00 17.33      A    H  
ATOM   2842  HH  TYR A 227     -23.899  -5.488  24.404  0.00 16.68      A    H  
ATOM   2843  N   HIS A 228     -23.192  -3.791  18.445  1.00 14.32      A    N  
ATOM   2844  CA  HIS A 228     -23.131  -5.260  18.255  1.00 14.85      A    C  
ATOM   2845  C   HIS A 228     -21.683  -5.730  18.399  1.00 15.60      A    C  
ATOM   2846  O   HIS A 228     -20.767  -4.896  18.348  1.00 16.26      A    O  
ATOM   2847  CB  HIS A 228     -23.681  -5.664  16.890  1.00 15.27      A    C  
ATOM   2848  CG  HIS A 228     -25.094  -5.211  16.697  1.00 14.71      A    C  
ATOM   2849  CD2 HIS A 228     -25.579  -4.127  16.082  1.00 16.62      A    C  
ATOM   2850  ND1 HIS A 228     -26.196  -5.944  17.119  1.00 14.33      A    N  
ATOM   2851  CE1 HIS A 228     -27.292  -5.296  16.845  1.00 16.50      A    C  
ATOM   2852  NE2 HIS A 228     -26.945  -4.189  16.147  1.00 17.05      A    N  
ATOM   2853  H   HIS A 228     -22.513  -3.358  18.018  1.00 14.73      A    H  
ATOM   2854  HA  HIS A 228     -23.670  -5.690  18.960  1.00 14.97      A    H  
ATOM   2855  HB2 HIS A 228     -23.117  -5.273  16.187  1.00 15.05      A    H  
ATOM   2856  HB3 HIS A 228     -23.641  -6.642  16.803  1.00 15.04      A    H  
ATOM   2857  HD1 HIS A 228     -26.161  -6.718  17.530  0.00 14.34      A    H  
ATOM   2858  HD2 HIS A 228     -25.077  -3.448  15.673  1.00 16.21      A    H  
ATOM   2859  HE1 HIS A 228     -28.168  -5.593  17.019  1.00 16.07      A    H  
ATOM   2860  HE2 HIS A 228     -27.502  -3.588  15.840  0.00 17.01      A    H  
ATOM   2861  N   THR A 229     -21.480  -7.027  18.551  1.00 15.65      A    N  
ATOM   2862  CA  THR A 229     -20.159  -7.648  18.369  1.00 14.99      A    C  
ATOM   2863  C   THR A 229     -20.296  -8.754  17.342  1.00 15.78      A    C  
ATOM   2864  O   THR A 229     -21.105  -9.686  17.550  1.00 20.94      A    O  
ATOM   2865  CB  THR A 229     -19.529  -8.106  19.678  1.00 16.30      A    C  
ATOM   2866  CG2 THR A 229     -19.120  -6.937  20.536  1.00 16.83      A    C  
ATOM   2867  OG1 THR A 229     -20.472  -8.949  20.348  1.00 17.49      A    O  
ATOM   2868  H   THR A 229     -22.131  -7.624  18.777  1.00 15.48      A    H  
ATOM   2869  HA  THR A 229     -19.570  -6.962  17.987  1.00 15.51      A    H  
ATOM   2870  HB  THR A 229     -18.726  -8.637  19.463  1.00 16.36      A    H  
ATOM   2871  HG1 THR A 229     -20.143  -9.219  21.081  0.00 17.47      A    H  
ATOM   2872 HG21 THR A 229     -18.459  -6.402  20.064  1.00 16.66      A    H  
ATOM   2873 HG22 THR A 229     -18.734  -7.264  21.369  1.00 16.66      A    H  
ATOM   2874 HG23 THR A 229     -19.900  -6.388  20.735  1.00 16.66      A    H  
ATOM   2875  N   PHE A 230     -19.576  -8.647  16.244  1.00 14.97      A    N  
ATOM   2876  CA  PHE A 230     -19.598  -9.668  15.190  1.00 13.72      A    C  
ATOM   2877  C   PHE A 230     -18.587 -10.765  15.529  1.00 14.07      A    C  
ATOM   2878  O   PHE A 230     -17.403 -10.409  15.732  1.00 14.38      A    O  
ATOM   2879  CB  PHE A 230     -19.278  -9.014  13.848  1.00 14.58      A    C  
ATOM   2880  CG  PHE A 230     -19.201 -10.000  12.718  1.00 14.75      A    C  
ATOM   2881  CD1 PHE A 230     -20.360 -10.463  12.123  1.00 15.81      A    C  
ATOM   2882  CD2 PHE A 230     -17.989 -10.515  12.307  1.00 15.52      A    C  
ATOM   2883  CE1 PHE A 230     -20.326 -11.383  11.078  1.00 15.19      A    C  
ATOM   2884  CE2 PHE A 230     -17.948 -11.450  11.291  1.00 15.45      A    C  
ATOM   2885  CZ  PHE A 230     -19.100 -11.894  10.695  1.00 17.29      A    C  
ATOM   2886  H   PHE A 230     -19.019  -7.949  16.060  1.00 14.85      A    H  
ATOM   2887  HA  PHE A 230     -20.503 -10.069  15.145  1.00 14.19      A    H  
ATOM   2888  HB2 PHE A 230     -19.972  -8.351  13.648  1.00 14.41      A    H  
ATOM   2889  HB3 PHE A 230     -18.421  -8.544  13.923  1.00 14.41      A    H  
ATOM   2890  HD1 PHE A 230     -21.191 -10.114  12.403  1.00 15.43      A    H  
ATOM   2891  HD2 PHE A 230     -17.190 -10.228  12.720  1.00 15.35      A    H  
ATOM   2892  HE1 PHE A 230     -21.124 -11.687  10.677  1.00 15.77      A    H  
ATOM   2893  HE2 PHE A 230     -17.115 -11.791  11.006  1.00 15.84      A    H  
ATOM   2894  HZ  PHE A 230     -19.052 -12.519   9.989  1.00 16.25      A    H  
ATOM   2895  N   HIS A 231     -19.008 -12.031  15.524  1.00 14.50      A    N  
ATOM   2896  CA  HIS A 231     -18.091 -13.164  15.784  1.00 14.78      A    C  
ATOM   2897  C   HIS A 231     -18.267 -14.236  14.736  1.00 14.84      A    C  
ATOM   2898  O   HIS A 231     -19.418 -14.519  14.334  1.00 16.27      A    O  
ATOM   2899  CB  HIS A 231     -18.311 -13.708  17.207  1.00 14.93      A    C  
ATOM   2900  CG  HIS A 231     -17.547 -14.958  17.546  1.00 16.19      A    C  
ATOM   2901  CD2 HIS A 231     -17.985 -16.166  17.964  1.00 17.41      A    C  
ATOM   2902  ND1 HIS A 231     -16.161 -15.046  17.411  1.00 15.18      A    N  
ATOM   2903  CE1 HIS A 231     -15.787 -16.279  17.754  1.00 17.08      A    C  
ATOM   2904  NE2 HIS A 231     -16.895 -16.972  18.080  1.00 15.40      A    N  
ATOM   2905  H   HIS A 231     -19.868 -12.289  15.368  1.00 14.46      A    H  
ATOM   2906  HA  HIS A 231     -17.170 -12.828  15.722  1.00 14.76      A    H  
ATOM   2907  HB2 HIS A 231     -18.064 -13.008  17.849  1.00 15.19      A    H  
ATOM   2908  HB3 HIS A 231     -19.270 -13.889  17.326  1.00 15.18      A    H  
ATOM   2909  HD1 HIS A 231     -15.635 -14.408  17.126  0.00 15.26      A    H  
ATOM   2910  HD2 HIS A 231     -18.875 -16.413  18.130  1.00 16.60      A    H  
ATOM   2911  HE1 HIS A 231     -14.906 -16.608  17.762  1.00 16.22      A    H  
ATOM   2912  HE2 HIS A 231     -16.915 -17.807  18.345  0.00 15.47      A    H  
ATOM   2913  N   MET A 232     -17.170 -14.854  14.340  1.00 15.47      A    N  
ATOM   2914  CA  MET A 232     -17.224 -16.003  13.417  1.00 15.56      A    C  
ATOM   2915  C   MET A 232     -16.466 -17.177  14.051  1.00 17.27      A    C  
ATOM   2916  O   MET A 232     -15.300 -17.036  14.430  1.00 17.09      A    O  
ATOM   2917  CB  MET A 232     -16.606 -15.646  12.054  1.00 17.31      A    C  
ATOM   2918  CG  MET A 232     -16.693 -16.797  11.086  1.00 18.88      A    C  
ATOM   2919  SD  MET A 232     -16.329 -16.410   9.359  1.00 24.97      A    S  
ATOM   2920  CE  MET A 232     -17.785 -15.469   8.904  1.00 24.34      A    C  
ATOM   2921  H   MET A 232     -16.331 -14.614  14.604  1.00 15.34      A    H  
ATOM   2922  HA  MET A 232     -18.165 -16.264  13.292  1.00 16.18      A    H  
ATOM   2923  HB2 MET A 232     -17.075 -14.873  11.682  1.00 17.24      A    H  
ATOM   2924  HB3 MET A 232     -15.668 -15.400  12.182  1.00 17.23      A    H  
ATOM   2925  HG2 MET A 232     -16.070 -17.497  11.377  1.00 19.75      A    H  
ATOM   2926  HG3 MET A 232     -17.597 -17.174  11.131  1.00 19.75      A    H  
ATOM   2927  HE1 MET A 232     -17.714 -15.194   7.982  1.00 24.51      A    H  
ATOM   2928  HE2 MET A 232     -18.570 -16.019   9.017  1.00 24.52      A    H  
ATOM   2929  HE3 MET A 232     -17.853 -14.690   9.468  1.00 24.51      A    H  
ATOM   2930  N   HIS A 233     -17.126 -18.311  14.187  1.00 16.82      A    N  
ATOM   2931  CA  HIS A 233     -16.448 -19.532  14.672  1.00 17.14      A    C  
ATOM   2932  C   HIS A 233     -15.448 -20.002  13.615  1.00 17.17      A    C  
ATOM   2933  O   HIS A 233     -15.701 -19.922  12.403  1.00 17.59      A    O  
ATOM   2934  CB  HIS A 233     -17.477 -20.645  14.934  1.00 17.31      A    C  
ATOM   2935  CG  HIS A 233     -18.344 -20.510  16.127  1.00 16.15      A    C  
ATOM   2936  CD2 HIS A 233     -18.936 -19.459  16.737  1.00 18.66      A    C  
ATOM   2937  ND1 HIS A 233     -18.653 -21.621  16.922  1.00 18.72      A    N  
ATOM   2938  CE1 HIS A 233     -19.410 -21.230  17.928  1.00 18.44      A    C  
ATOM   2939  NE2 HIS A 233     -19.653 -19.926  17.832  1.00 19.72      A    N  
ATOM   2940  H   HIS A 233     -18.012 -18.427  14.007  1.00 17.00      A    H  
ATOM   2941  HA  HIS A 233     -15.966 -19.322  15.505  1.00 17.12      A    H  
ATOM   2942  HB2 HIS A 233     -18.057 -20.716  14.144  1.00 16.99      A    H  
ATOM   2943  HB3 HIS A 233     -16.991 -21.496  15.009  1.00 16.99      A    H  
ATOM   2944  HD1 HIS A 233     -18.370 -22.439  16.780  0.00 18.59      A    H  
ATOM   2945  HD2 HIS A 233     -18.929 -18.572  16.430  1.00 18.27      A    H  
ATOM   2946  HE1 HIS A 233     -19.766 -21.801  18.588  1.00 18.75      A    H  
ATOM   2947  HE2 HIS A 233     -20.131 -19.456  18.392  0.00 19.72      A    H  
ATOM   2948  N   GLY A 234     -14.326 -20.521  14.069  1.00 17.11      A    N  
ATOM   2949  CA  GLY A 234     -13.399 -21.275  13.222  1.00 18.53      A    C  
ATOM   2950  C   GLY A 234     -12.508 -20.423  12.336  1.00 18.85      A    C  
ATOM   2951  O   GLY A 234     -11.665 -21.024  11.641  1.00 17.45      A    O  
ATOM   2952  H   GLY A 234     -14.065 -20.440  14.938  1.00 17.45      A    H  
ATOM   2953  HA2 GLY A 234     -12.828 -21.835  13.805  1.00 18.26      A    H  
ATOM   2954  HA3 GLY A 234     -13.924 -21.888  12.649  1.00 18.26      A    H  
ATOM   2955  N   HIS A 235     -12.674 -19.095  12.350  1.00 16.10      A    N  
ATOM   2956  CA  HIS A 235     -11.947 -18.197  11.422  1.00 16.55      A    C  
ATOM   2957  C   HIS A 235     -11.551 -16.944  12.176  1.00 16.23      A    C  
ATOM   2958  O   HIS A 235     -12.103 -16.668  13.258  1.00 17.31      A    O  
ATOM   2959  CB  HIS A 235     -12.831 -17.904  10.188  1.00 15.96      A    C  
ATOM   2960  CG  HIS A 235     -13.193 -19.144   9.417  1.00 15.87      A    C  
ATOM   2961  CD2 HIS A 235     -12.686 -19.650   8.264  1.00 17.52      A    C  
ATOM   2962  ND1 HIS A 235     -14.189 -20.030   9.814  1.00 16.80      A    N  
ATOM   2963  CE1 HIS A 235     -14.208 -21.037   8.939  1.00 16.80      A    C  
ATOM   2964  NE2 HIS A 235     -13.303 -20.857   8.024  1.00 17.96      A    N  
ATOM   2965  H   HIS A 235     -13.223 -18.650  12.923  1.00 16.82      A    H  
ATOM   2966  HA  HIS A 235     -11.126 -18.653  11.126  1.00 16.30      A    H  
ATOM   2967  HB2 HIS A 235     -13.657 -17.459  10.484  1.00 16.08      A    H  
ATOM   2968  HB3 HIS A 235     -12.353 -17.286   9.593  1.00 16.09      A    H  
ATOM   2969  HD1 HIS A 235     -14.683 -19.949  10.531  0.00 16.85      A    H  
ATOM   2970  HD2 HIS A 235     -11.974 -19.289   7.769  1.00 17.19      A    H  
ATOM   2971  HE1 HIS A 235     -14.796 -21.771   8.978  1.00 17.05      A    H  
ATOM   2972  HE2 HIS A 235     -13.139 -21.397   7.349  0.00 17.94      A    H  
ATOM   2973  N   ARG A 236     -10.589 -16.209  11.620  1.00 16.44      A    N  
ATOM   2974  CA  ARG A 236     -10.105 -14.962  12.235  1.00 16.74      A    C  
ATOM   2975  C   ARG A 236      -9.559 -14.067  11.111  1.00 15.13      A    C  
ATOM   2976  O   ARG A 236      -9.318 -14.541  10.000  1.00 17.05      A    O  
ATOM   2977  CB  ARG A 236      -9.088 -15.262  13.334  1.00 17.06      A    C  
ATOM   2978  CG  ARG A 236      -7.770 -15.797  12.795  1.00 18.92      A    C  
ATOM   2979  CD  ARG A 236      -7.106 -16.862  13.645  1.00 17.03      A    C  
ATOM   2980  NE  ARG A 236      -7.984 -17.989  13.800  1.00 18.09      A    N  
ATOM   2981  CZ  ARG A 236      -8.187 -18.928  12.870  1.00 18.93      A    C  
ATOM   2982  NH1 ARG A 236      -7.533 -18.889  11.719  1.00 19.66      A    N1+
ATOM   2983  NH2 ARG A 236      -9.058 -19.905  13.090  1.00 20.71      A    N  
ATOM   2984  H   ARG A 236     -10.178 -16.434  10.838  1.00 16.46      A    H  
ATOM   2985  HA  ARG A 236     -10.876 -14.505  12.643  1.00 16.42      A    H  
ATOM   2986  HB2 ARG A 236      -8.914 -14.440  13.837  1.00 17.40      A    H  
ATOM   2987  HB3 ARG A 236      -9.474 -15.918  13.951  1.00 17.40      A    H  
ATOM   2988  HG2 ARG A 236      -7.924 -16.170  11.901  1.00 18.01      A    H  
ATOM   2989  HG3 ARG A 236      -7.145 -15.049  12.694  1.00 18.01      A    H  
ATOM   2990  HD2 ARG A 236      -6.268 -17.148  13.225  1.00 17.72      A    H  
ATOM   2991  HD3 ARG A 236      -6.894 -16.490  14.528  1.00 17.71      A    H  
ATOM   2992  HE  ARG A 236      -8.453 -18.040  14.534  1.00 18.13      A    H  
ATOM   2993 HH11 ARG A 236      -6.963 -18.244  11.553  1.00 19.38      A    H  
ATOM   2994 HH12 ARG A 236      -7.671 -19.515  11.118  1.00 19.39      A    H  
ATOM   2995 HH21 ARG A 236      -9.496 -19.940  13.854  1.00 20.01      A    H  
ATOM   2996 HH22 ARG A 236      -9.180 -20.531  12.482  1.00 20.01      A    H  
ATOM   2997  N   TRP A 237      -9.374 -12.793  11.409  1.00 14.76      A    N  
ATOM   2998  CA  TRP A 237      -8.937 -11.806  10.394  1.00 15.26      A    C  
ATOM   2999  C   TRP A 237      -8.138 -10.717  11.104  1.00 15.05      A    C  
ATOM   3000  O   TRP A 237      -8.075 -10.685  12.344  1.00 14.81      A    O  
ATOM   3001  CB  TRP A 237     -10.126 -11.237   9.597  1.00 15.74      A    C  
ATOM   3002  CG  TRP A 237     -11.087 -10.471  10.443  1.00 16.02      A    C  
ATOM   3003  CD1 TRP A 237     -11.081  -9.119  10.624  1.00 17.16      A    C  
ATOM   3004  CD2 TRP A 237     -12.193 -10.987  11.225  1.00 16.04      A    C  
ATOM   3005  CE2 TRP A 237     -12.783  -9.886  11.867  1.00 16.89      A    C  
ATOM   3006  CE3 TRP A 237     -12.717 -12.277  11.471  1.00 16.77      A    C  
ATOM   3007  NE1 TRP A 237     -12.090  -8.758  11.485  1.00 18.29      A    N  
ATOM   3008  CZ2 TRP A 237     -13.890 -10.024  12.709  1.00 17.68      A    C  
ATOM   3009  CZ3 TRP A 237     -13.832 -12.401  12.283  1.00 16.01      A    C  
ATOM   3010  CH2 TRP A 237     -14.356 -11.302  12.957  1.00 16.38      A    C  
ATOM   3011  H   TRP A 237      -9.503 -12.445  12.241  1.00 14.97      A    H  
ATOM   3012  HA  TRP A 237      -8.341 -12.267   9.759  1.00 15.21      A    H  
ATOM   3013  HB2 TRP A 237      -9.777 -10.652   8.895  1.00 15.69      A    H  
ATOM   3014  HB3 TRP A 237     -10.596 -11.980   9.166  1.00 15.69      A    H  
ATOM   3015  HD1 TRP A 237     -10.465  -8.518  10.237  1.00 17.08      A    H  
ATOM   3016  HE1 TRP A 237     -12.267  -7.942  11.744  1.00 17.56      A    H  
ATOM   3017  HE3 TRP A 237     -12.337 -13.035  11.055  1.00 16.47      A    H  
ATOM   3018  HZ2 TRP A 237     -14.272  -9.274  13.131  1.00 17.12      A    H  
ATOM   3019  HZ3 TRP A 237     -14.173 -13.261  12.471  1.00 16.34      A    H  
ATOM   3020  HH2 TRP A 237     -15.123 -11.414  13.490  1.00 16.61      A    H  
ATOM   3021  N   ALA A 238      -7.502  -9.865  10.325  1.00 16.70      A    N  
ATOM   3022  CA  ALA A 238      -6.651  -8.781  10.856  1.00 17.39      A    C  
ATOM   3023  C   ALA A 238      -7.502  -7.534  10.979  1.00 15.93      A    C  
ATOM   3024  O   ALA A 238      -8.286  -7.240  10.076  1.00 17.37      A    O  
ATOM   3025  CB  ALA A 238      -5.489  -8.546   9.931  1.00 17.71      A    C  
ATOM   3026  H   ALA A 238      -7.536  -9.881   9.416  1.00 16.46      A    H  
ATOM   3027  HA  ALA A 238      -6.315  -9.035  11.748  1.00 17.02      A    H  
ATOM   3028  HB1 ALA A 238      -4.926  -7.839  10.290  1.00 17.61      A    H  
ATOM   3029  HB2 ALA A 238      -4.968  -9.363   9.849  1.00 17.61      A    H  
ATOM   3030  HB3 ALA A 238      -5.817  -8.283   9.056  1.00 17.61      A    H  
ATOM   3031  N   ASP A 239      -7.364  -6.783  12.063  1.00 16.89      A    N  
ATOM   3032  CA  ASP A 239      -8.105  -5.516  12.215  1.00 19.04      A    C  
ATOM   3033  C   ASP A 239      -7.369  -4.405  11.455  1.00 18.00      A    C  
ATOM   3034  O   ASP A 239      -6.694  -3.582  12.074  1.00 19.12      A    O  
ATOM   3035  CB  ASP A 239      -8.293  -5.222  13.700  1.00 23.28      A    C  
ATOM   3036  CG  ASP A 239      -9.429  -4.246  13.970  1.00 28.08      A    C  
ATOM   3037  OD1 ASP A 239     -10.310  -4.069  13.081  1.00 25.52      A    O  
ATOM   3038  OD2 ASP A 239      -9.427  -3.700  15.071  1.00 30.23      A    O1-
ATOM   3039  H   ASP A 239      -6.816  -6.997  12.759  1.00 17.16      A    H  
ATOM   3040  HA  ASP A 239      -8.995  -5.632  11.809  1.00 19.16      A    H  
ATOM   3041  HB2 ASP A 239      -8.488  -6.058  14.169  1.00 23.17      A    H  
ATOM   3042  HB3 ASP A 239      -7.466  -4.850  14.068  1.00 23.18      A    H  
ATOM   3043  N   ASN A 240      -7.502  -4.394  10.134  1.00 17.32      A    N  
ATOM   3044  CA  ASN A 240      -6.840  -3.380   9.308  1.00 16.25      A    C  
ATOM   3045  C   ASN A 240      -7.632  -3.155   8.026  1.00 15.83      A    C  
ATOM   3046  O   ASN A 240      -8.767  -3.589   7.947  1.00 16.47      A    O  
ATOM   3047  CB  ASN A 240      -5.385  -3.786   9.028  1.00 15.09      A    C  
ATOM   3048  CG  ASN A 240      -5.249  -5.000   8.145  1.00 15.85      A    C  
ATOM   3049  ND2 ASN A 240      -4.014  -5.475   7.969  1.00 17.34      A    N  
ATOM   3050  OD1 ASN A 240      -6.230  -5.514   7.615  1.00 16.04      A    O  
ATOM   3051  H   ASN A 240      -8.000  -5.003   9.673  1.00 17.21      A    H  
ATOM   3052  HA  ASN A 240      -6.821  -2.534   9.812  1.00 16.16      A    H  
ATOM   3053  HB2 ASN A 240      -4.922  -3.035   8.609  1.00 15.54      A    H  
ATOM   3054  HB3 ASN A 240      -4.944  -3.968   9.882  1.00 15.54      A    H  
ATOM   3055 HD21 ASN A 240      -3.897  -6.166   7.446  0.00 17.29      A    H  
ATOM   3056 HD22 ASN A 240      -3.356  -5.061   8.356  0.00 17.29      A    H  
ATOM   3057  N   ARG A 241      -7.072  -2.484   7.036  1.00 16.69      A    N  
ATOM   3058  CA  ARG A 241      -7.885  -2.056   5.882  1.00 17.96      A    C  
ATOM   3059  C   ARG A 241      -8.454  -3.257   5.128  1.00 20.35      A    C  
ATOM   3060  O   ARG A 241      -9.672  -3.248   4.853  1.00 20.16      A    O  
ATOM   3061  CB  ARG A 241      -7.111  -1.215   4.882  1.00 20.20      A    C  
ATOM   3062  CG  ARG A 241      -7.934  -1.014   3.623  1.00 22.19      A    C  
ATOM   3063  CD  ARG A 241      -7.262  -0.286   2.526  1.00 22.17      A    C  
ATOM   3064  NE  ARG A 241      -6.182  -0.999   1.859  1.00 21.01      A    N  
ATOM   3065  CZ  ARG A 241      -6.291  -1.735   0.759  1.00 18.12      A    C  
ATOM   3066  NH1 ARG A 241      -7.458  -2.067   0.257  1.00 18.08      A    N1+
ATOM   3067  NH2 ARG A 241      -5.191  -2.199   0.220  1.00 20.12      A    N  
ATOM   3068  H   ARG A 241      -6.194  -2.244   7.008  1.00 16.77      A    H  
ATOM   3069  HA  ARG A 241      -8.637  -1.521   6.222  1.00 18.54      A    H  
ATOM   3070  HB2 ARG A 241      -6.905  -0.345   5.283  1.00 20.09      A    H  
ATOM   3071  HB3 ARG A 241      -6.270  -1.665   4.659  1.00 20.09      A    H  
ATOM   3072  HG2 ARG A 241      -8.201  -1.891   3.280  1.00 21.70      A    H  
ATOM   3073  HG3 ARG A 241      -8.755  -0.531   3.858  1.00 21.69      A    H  
ATOM   3074  HD2 ARG A 241      -7.937  -0.042   1.857  1.00 21.87      A    H  
ATOM   3075  HD3 ARG A 241      -6.901   0.551   2.888  1.00 21.90      A    H  
ATOM   3076  HE  ARG A 241      -5.372  -0.788   2.104  1.00 20.45      A    H  
ATOM   3077 HH11 ARG A 241      -8.196  -1.742   0.602  1.00 18.28      A    H  
ATOM   3078 HH12 ARG A 241      -7.497  -2.583  -0.453  1.00 18.27      A    H  
ATOM   3079 HH21 ARG A 241      -4.408  -2.001   0.574  1.00 19.50      A    H  
ATOM   3080 HH22 ARG A 241      -5.236  -2.741  -0.473  1.00 19.50      A    H  
ATOM   3081  N   THR A 242      -7.642  -4.280   4.837  1.00 18.14      A    N  
ATOM   3082  CA  THR A 242      -8.094  -5.426   4.023  1.00 18.57      A    C  
ATOM   3083  C   THR A 242      -8.575  -6.604   4.866  1.00 17.59      A    C  
ATOM   3084  O   THR A 242      -9.068  -7.555   4.276  1.00 19.77      A    O  
ATOM   3085  CB  THR A 242      -6.977  -5.929   3.115  1.00 18.27      A    C  
ATOM   3086  CG2 THR A 242      -6.449  -4.864   2.186  1.00 18.84      A    C  
ATOM   3087  OG1 THR A 242      -5.924  -6.396   3.963  1.00 19.71      A    O  
ATOM   3088  H   THR A 242      -6.774  -4.346   5.109  1.00 18.73      A    H  
ATOM   3089  HA  THR A 242      -8.841  -5.123   3.457  1.00 18.25      A    H  
ATOM   3090  HB  THR A 242      -7.321  -6.683   2.578  1.00 18.70      A    H  
ATOM   3091  HG1 THR A 242      -5.313  -6.704   3.442  0.00 19.52      A    H  
ATOM   3092 HG21 THR A 242      -7.175  -4.528   1.630  1.00 18.67      A    H  
ATOM   3093 HG22 THR A 242      -5.755  -5.243   1.618  1.00 18.67      A    H  
ATOM   3094 HG23 THR A 242      -6.076  -4.131   2.708  1.00 18.66      A    H  
ATOM   3095  N   GLY A 243      -8.361  -6.573   6.164  1.00 17.50      A    N  
ATOM   3096  CA  GLY A 243      -8.593  -7.754   7.016  1.00 18.60      A    C  
ATOM   3097  C   GLY A 243      -7.548  -8.835   6.856  1.00 21.61      A    C  
ATOM   3098  O   GLY A 243      -7.690  -9.909   7.484  1.00 21.79      A    O  
ATOM   3099  H   GLY A 243      -8.064  -5.834   6.603  1.00 17.77      A    H  
ATOM   3100  HA2 GLY A 243      -8.615  -7.463   7.956  1.00 18.99      A    H  
ATOM   3101  HA3 GLY A 243      -9.482  -8.131   6.799  1.00 18.98      A    H  
ATOM   3102  N   MET A 244      -6.473  -8.574   6.123  1.00 17.17      A    N  
ATOM   3103  CA  MET A 244      -5.358  -9.513   5.905  1.00 19.90      A    C  
ATOM   3104  C   MET A 244      -4.064  -8.793   6.290  1.00 18.89      A    C  
ATOM   3105  O   MET A 244      -3.867  -7.639   5.930  1.00 17.50      A    O  
ATOM   3106  CB  MET A 244      -5.302  -9.955   4.440  1.00 21.91      A    C  
ATOM   3107  CG  MET A 244      -6.562 -10.717   4.081  1.00 26.09      A    C  
ATOM   3108  SD  MET A 244      -6.674 -11.120   2.348  1.00 30.43      A    S  
ATOM   3109  CE  MET A 244      -7.081  -9.556   1.597  1.00 31.05      A    C  
ATOM   3110  H   MET A 244      -6.347  -7.774   5.709  1.00 18.76      A    H  
ATOM   3111  HA  MET A 244      -5.479 -10.297   6.488  1.00 19.52      A    H  
ATOM   3112  HB2 MET A 244      -5.218  -9.168   3.865  1.00 22.33      A    H  
ATOM   3113  HB3 MET A 244      -4.520 -10.525   4.301  1.00 22.32      A    H  
ATOM   3114  HG2 MET A 244      -6.592 -11.549   4.600  1.00 25.95      A    H  
ATOM   3115  HG3 MET A 244      -7.345 -10.181   4.328  1.00 25.93      A    H  
ATOM   3116  HE1 MET A 244      -7.174  -9.672   0.643  1.00 30.84      A    H  
ATOM   3117  HE2 MET A 244      -7.910  -9.233   1.965  1.00 30.83      A    H  
ATOM   3118  HE3 MET A 244      -6.378  -8.920   1.778  1.00 30.82      A    H  
ATOM   3119  N   LEU A 245      -3.237  -9.436   7.115  1.00 19.51      A    N  
ATOM   3120  CA  LEU A 245      -1.932  -8.838   7.445  1.00 18.87      A    C  
ATOM   3121  C   LEU A 245      -1.136  -8.712   6.173  1.00 20.85      A    C  
ATOM   3122  O   LEU A 245      -1.208  -9.630   5.314  1.00 20.60      A    O  
ATOM   3123  CB  LEU A 245      -1.179  -9.719   8.431  1.00 17.75      A    C  
ATOM   3124  CG  LEU A 245      -1.780  -9.780   9.825  1.00 16.75      A    C  
ATOM   3125  CD1 LEU A 245      -0.978 -10.753  10.660  1.00 18.79      A    C  
ATOM   3126  CD2 LEU A 245      -1.851  -8.428  10.512  1.00 17.01      A    C  
ATOM   3127  H   LEU A 245      -3.417 -10.242   7.500  1.00 19.19      A    H  
ATOM   3128  HA  LEU A 245      -2.077  -7.946   7.828  1.00 19.12      A    H  
ATOM   3129  HB2 LEU A 245      -1.144 -10.626   8.069  1.00 17.78      A    H  
ATOM   3130  HB3 LEU A 245      -0.260  -9.392   8.502  1.00 17.77      A    H  
ATOM   3131  HG  LEU A 245      -2.701 -10.131   9.747  1.00 17.37      A    H  
ATOM   3132 HD11 LEU A 245      -1.010 -11.635  10.251  1.00 18.13      A    H  
ATOM   3133 HD12 LEU A 245      -1.354 -10.799  11.557  1.00 18.13      A    H  
ATOM   3134 HD13 LEU A 245      -0.054 -10.453  10.712  1.00 18.13      A    H  
ATOM   3135 HD21 LEU A 245      -0.957  -8.052  10.582  1.00 16.93      A    H  
ATOM   3136 HD22 LEU A 245      -2.226  -8.537  11.403  1.00 16.93      A    H  
ATOM   3137 HD23 LEU A 245      -2.416  -7.827   9.996  1.00 16.94      A    H  
ATOM   3138  N   THR A 246      -0.383  -7.639   6.053  1.00 22.04      A    N  
ATOM   3139  CA  THR A 246       0.371  -7.379   4.806  1.00 24.01      A    C  
ATOM   3140  C   THR A 246       1.649  -8.234   4.807  1.00 23.31      A    C  
ATOM   3141  O   THR A 246       2.168  -8.511   3.728  1.00 26.45      A    O  
ATOM   3142  CB  THR A 246       0.705  -5.896   4.620  1.00 24.11      A    C  
ATOM   3143  CG2 THR A 246      -0.534  -5.013   4.551  1.00 25.45      A    C  
ATOM   3144  OG1 THR A 246       1.514  -5.425   5.697  1.00 22.92      A    O  
ATOM   3145  H   THR A 246      -0.265  -7.005   6.697  1.00 22.18      A    H  
ATOM   3146  HA  THR A 246      -0.190  -7.664   4.048  1.00 23.50      A    H  
ATOM   3147  HB  THR A 246       1.209  -5.798   3.778  1.00 24.10      A    H  
ATOM   3148  HG1 THR A 246       1.691  -4.604   5.585  0.00 22.97      A    H  
ATOM   3149 HG21 THR A 246      -1.090  -5.289   3.801  1.00 25.02      A    H  
ATOM   3150 HG22 THR A 246      -0.266  -4.084   4.430  1.00 25.02      A    H  
ATOM   3151 HG23 THR A 246      -1.041  -5.097   5.379  1.00 25.02      A    H  
ATOM   3152  N   GLY A 247       2.104  -8.655   5.982  1.00 21.79      A    N  
ATOM   3153  CA  GLY A 247       3.415  -9.300   6.178  1.00 20.95      A    C  
ATOM   3154  C   GLY A 247       3.770  -9.368   7.659  1.00 20.92      A    C  
ATOM   3155  O   GLY A 247       3.011  -8.948   8.528  1.00 18.46      A    O  
ATOM   3156  H   GLY A 247       1.624  -8.563   6.749  1.00 21.93      A    H  
ATOM   3157  HA2 GLY A 247       3.387 -10.215   5.801  1.00 21.14      A    H  
ATOM   3158  HA3 GLY A 247       4.103  -8.780   5.694  1.00 21.14      A    H  
ATOM   3159  N   PRO A 248       5.000  -9.799   7.977  1.00 19.06      A    N  
ATOM   3160  CA  PRO A 248       5.454  -9.888   9.367  1.00 20.87      A    C  
ATOM   3161  C   PRO A 248       5.600  -8.516  10.050  1.00 20.46      A    C  
ATOM   3162  O   PRO A 248       5.664  -8.461  11.275  1.00 24.08      A    O  
ATOM   3163  CB  PRO A 248       6.826 -10.576   9.226  1.00 21.15      A    C  
ATOM   3164  CG  PRO A 248       7.279 -10.206   7.817  1.00 20.81      A    C  
ATOM   3165  CD  PRO A 248       6.009 -10.208   6.994  1.00 21.76      A    C  
ATOM   3166  HA  PRO A 248       4.840 -10.468   9.884  1.00 20.48      A    H  
ATOM   3167  HB2 PRO A 248       7.460 -10.242   9.896  1.00 21.00      A    H  
ATOM   3168  HB3 PRO A 248       6.744 -11.548   9.323  1.00 21.00      A    H  
ATOM   3169  HG2 PRO A 248       7.698  -9.322   7.806  1.00 21.11      A    H  
ATOM   3170  HG3 PRO A 248       7.917 -10.864   7.472  1.00 21.11      A    H  
ATOM   3171  HD2 PRO A 248       6.065  -9.571   6.259  1.00 20.87      A    H  
ATOM   3172  HD3 PRO A 248       5.817 -11.095   6.638  1.00 20.87      A    H  
ATOM   3173  N   ASP A 249       5.604  -7.443   9.272  1.00 20.67      A    N  
ATOM   3174  CA  ASP A 249       5.811  -6.048   9.760  1.00 22.98      A    C  
ATOM   3175  C   ASP A 249       4.465  -5.440  10.153  1.00 25.27      A    C  
ATOM   3176  O   ASP A 249       4.446  -4.259  10.541  1.00 23.92      A    O  
ATOM   3177  CB  ASP A 249       6.494  -5.143   8.719  1.00 23.16      A    C  
ATOM   3178  CG  ASP A 249       5.815  -5.071   7.369  0.50 19.08      A    C  
ATOM   3179  OD1 ASP A 249       5.465  -6.118   6.841  0.50 17.85      A    O  
ATOM   3180  OD2 ASP A 249       5.629  -3.963   6.858  0.50 20.50      A    O1-
ATOM   3181  H   ASP A 249       5.494  -7.494   8.372  1.00 21.13      A    H  
ATOM   3182  HA  ASP A 249       6.385  -6.083  10.561  1.00 22.96      A    H  
ATOM   3183  HB2 ASP A 249       6.551  -4.235   9.079  1.00 22.08      A    H  
ATOM   3184  HB3 ASP A 249       7.406  -5.468   8.577  1.00 22.08      A    H  
ATOM   3185  N   ASP A 250       3.369  -6.185   9.995  1.00 19.20      A    N  
ATOM   3186  CA  ASP A 250       2.011  -5.624  10.290  1.00 18.90      A    C  
ATOM   3187  C   ASP A 250       1.640  -6.022  11.726  1.00 16.72      A    C  
ATOM   3188  O   ASP A 250       1.379  -7.188  11.976  1.00 17.74      A    O  
ATOM   3189  CB  ASP A 250       1.039  -6.094   9.212  1.00 18.09      A    C  
ATOM   3190  CG  ASP A 250      -0.365  -5.550   9.336  1.00 16.26      A    C  
ATOM   3191  OD1 ASP A 250      -0.639  -4.971  10.375  1.00 18.08      A    O  
ATOM   3192  OD2 ASP A 250      -1.150  -5.742   8.404  1.00 17.25      A    O1-
ATOM   3193  H   ASP A 250       3.372  -7.047   9.706  1.00 20.41      A    H  
ATOM   3194  HA  ASP A 250       2.064  -4.644  10.237  1.00 18.39      A    H  
ATOM   3195  HB2 ASP A 250       1.390  -5.832   8.337  1.00 17.83      A    H  
ATOM   3196  HB3 ASP A 250       0.990  -7.072   9.238  1.00 17.83      A    H  
ATOM   3197  N   PRO A 251       1.505  -5.048  12.665  1.00 17.54      A    N  
ATOM   3198  CA  PRO A 251       1.241  -5.343  14.076  1.00 17.01      A    C  
ATOM   3199  C   PRO A 251      -0.259  -5.381  14.391  1.00 17.05      A    C  
ATOM   3200  O   PRO A 251      -0.594  -5.524  15.568  1.00 17.77      A    O  
ATOM   3201  CB  PRO A 251       1.857  -4.106  14.764  1.00 20.12      A    C  
ATOM   3202  CG  PRO A 251       1.553  -3.018  13.805  1.00 20.03      A    C  
ATOM   3203  CD  PRO A 251       1.678  -3.621  12.401  1.00 20.15      A    C  
ATOM   3204  HA  PRO A 251       1.700  -6.173  14.360  1.00 17.67      A    H  
ATOM   3205  HB2 PRO A 251       1.441  -3.935  15.636  1.00 19.31      A    H  
ATOM   3206  HB3 PRO A 251       2.825  -4.211  14.884  1.00 19.32      A    H  
ATOM   3207  HG2 PRO A 251       0.647  -2.676  13.950  1.00 20.07      A    H  
ATOM   3208  HG3 PRO A 251       2.185  -2.279  13.916  1.00 20.08      A    H  
ATOM   3209  HD2 PRO A 251       0.983  -3.284  11.806  1.00 19.47      A    H  
ATOM   3210  HD3 PRO A 251       2.553  -3.434  12.015  1.00 19.48      A    H  
ATOM   3211  N   SER A 252      -1.098  -5.308  13.371  1.00 15.74      A    N  
ATOM   3212  CA  SER A 252      -2.568  -5.258  13.579  1.00 16.41      A    C  
ATOM   3213  C   SER A 252      -3.011  -6.427  14.463  1.00 18.05      A    C  
ATOM   3214  O   SER A 252      -2.538  -7.579  14.281  1.00 16.53      A    O  
ATOM   3215  CB  SER A 252      -3.320  -5.263  12.298  1.00 17.85      A    C  
ATOM   3216  OG  SER A 252      -2.937  -4.228  11.437  1.00 18.64      A    O  
ATOM   3217  H   SER A 252      -0.858  -5.283  12.494  1.00 16.20      A    H  
ATOM   3218  HA  SER A 252      -2.778  -4.412  14.060  1.00 16.84      A    H  
ATOM   3219  HB2 SER A 252      -3.178  -6.126  11.847  1.00 17.68      A    H  
ATOM   3220  HB3 SER A 252      -4.282  -5.180  12.491  1.00 17.68      A    H  
ATOM   3221  HG  SER A 252      -3.395  -4.284  10.728  0.00 18.62      A    H  
ATOM   3222  N   GLN A 253      -3.918  -6.192  15.419  1.00 18.33      A    N  
ATOM   3223  CA  GLN A 253      -4.488  -7.325  16.184  1.00 16.81      A    C  
ATOM   3224  C   GLN A 253      -5.190  -8.271  15.192  1.00 16.02      A    C  
ATOM   3225  O   GLN A 253      -5.859  -7.858  14.292  1.00 16.11      A    O  
ATOM   3226  CB  GLN A 253      -5.417  -6.852  17.306  1.00 18.26      A    C  
ATOM   3227  CG  GLN A 253      -5.772  -7.952  18.314  1.00 19.41      A    C  
ATOM   3228  CD  GLN A 253      -6.741  -7.494  19.375  1.00 21.10      A    C  
ATOM   3229  NE2 GLN A 253      -6.849  -8.255  20.451  1.00 23.81      A    N  
ATOM   3230  OE1 GLN A 253      -7.432  -6.518  19.215  1.00 26.32      A    O  
ATOM   3231  H   GLN A 253      -4.224  -5.364  15.645  1.00 17.89      A    H  
ATOM   3232  HA  GLN A 253      -3.738  -7.814  16.596  1.00 17.19      A    H  
ATOM   3233  HB2 GLN A 253      -4.983  -6.111  17.779  1.00 18.17      A    H  
ATOM   3234  HB3 GLN A 253      -6.241  -6.508  16.902  1.00 18.18      A    H  
ATOM   3235  HG2 GLN A 253      -6.164  -8.712  17.835  1.00 19.50      A    H  
ATOM   3236  HG3 GLN A 253      -4.950  -8.266  18.749  1.00 19.50      A    H  
ATOM   3237 HE21 GLN A 253      -7.411  -8.030  21.097  0.00 23.84      A    H  
ATOM   3238 HE22 GLN A 253      -6.372  -8.995  20.522  0.00 23.84      A    H  
ATOM   3239  N   VAL A 254      -5.034  -9.554  15.417  1.00 15.66      A    N  
ATOM   3240  CA  VAL A 254      -5.797 -10.642  14.775  1.00 15.96      A    C  
ATOM   3241  C   VAL A 254      -6.948 -10.985  15.715  1.00 15.44      A    C  
ATOM   3242  O   VAL A 254      -6.720 -11.143  16.982  1.00 16.06      A    O  
ATOM   3243  CB  VAL A 254      -4.883 -11.833  14.470  1.00 15.33      A    C  
ATOM   3244  CG1 VAL A 254      -5.656 -13.046  13.978  1.00 16.19      A    C  
ATOM   3245  CG2 VAL A 254      -3.839 -11.359  13.464  1.00 16.67      A    C  
ATOM   3246  H   VAL A 254      -4.417  -9.864  16.011  1.00 15.82      A    H  
ATOM   3247  HA  VAL A 254      -6.163 -10.310  13.938  1.00 15.68      A    H  
ATOM   3248  HB  VAL A 254      -4.417 -12.081  15.306  1.00 15.86      A    H  
ATOM   3249 HG11 VAL A 254      -6.277 -13.340  14.667  1.00 15.91      A    H  
ATOM   3250 HG12 VAL A 254      -5.035 -13.766  13.775  1.00 15.92      A    H  
ATOM   3251 HG13 VAL A 254      -6.152 -12.811  13.174  1.00 15.92      A    H  
ATOM   3252 HG21 VAL A 254      -4.283 -11.045  12.658  1.00 16.24      A    H  
ATOM   3253 HG22 VAL A 254      -3.246 -12.098  13.240  1.00 16.25      A    H  
ATOM   3254 HG23 VAL A 254      -3.318 -10.634  13.850  1.00 16.24      A    H  
ATOM   3255  N   VAL A 255      -8.151 -10.975  15.161  1.00 15.82      A    N  
ATOM   3256  CA  VAL A 255      -9.384 -10.995  15.979  1.00 15.40      A    C  
ATOM   3257  C   VAL A 255     -10.357 -11.999  15.370  1.00 15.72      A    C  
ATOM   3258  O   VAL A 255     -10.262 -12.323  14.190  1.00 15.84      A    O  
ATOM   3259  CB  VAL A 255     -10.039  -9.609  16.049  1.00 15.24      A    C  
ATOM   3260  CG1 VAL A 255      -9.078  -8.611  16.679  1.00 15.23      A    C  
ATOM   3261  CG2 VAL A 255     -10.544  -9.149  14.690  1.00 15.80      A    C  
ATOM   3262  H   VAL A 255      -8.294 -10.958  14.261  1.00 15.63      A    H  
ATOM   3263  HA  VAL A 255      -9.161 -11.285  16.882  1.00 15.51      A    H  
ATOM   3264  HB  VAL A 255     -10.823  -9.686  16.647  1.00 15.37      A    H  
ATOM   3265 HG11 VAL A 255      -8.830  -8.917  17.569  1.00 15.24      A    H  
ATOM   3266 HG12 VAL A 255      -9.510  -7.742  16.745  1.00 15.23      A    H  
ATOM   3267 HG13 VAL A 255      -8.280  -8.534  16.129  1.00 15.23      A    H  
ATOM   3268 HG21 VAL A 255      -9.803  -9.124  14.059  1.00 15.63      A    H  
ATOM   3269 HG22 VAL A 255     -10.928  -8.259  14.771  1.00 15.62      A    H  
ATOM   3270 HG23 VAL A 255     -11.224  -9.765  14.366  1.00 15.63      A    H  
ATOM   3271  N   ASP A 256     -11.317 -12.447  16.164  1.00 15.31      A    N  
ATOM   3272  CA  ASP A 256     -12.499 -13.161  15.633  1.00 15.40      A    C  
ATOM   3273  C   ASP A 256     -13.791 -12.536  16.151  1.00 14.85      A    C  
ATOM   3274  O   ASP A 256     -14.831 -13.114  15.925  1.00 14.72      A    O  
ATOM   3275  CB  ASP A 256     -12.441 -14.668  15.915  1.00 14.81      A    C  
ATOM   3276  CG  ASP A 256     -12.629 -15.037  17.371  1.00 14.77      A    C  
ATOM   3277  OD1 ASP A 256     -12.878 -14.139  18.211  1.00 16.34      A    O  
ATOM   3278  OD2 ASP A 256     -12.533 -16.244  17.637  1.00 17.69      A    O1-
ATOM   3279  H   ASP A 256     -11.297 -12.361  17.071  1.00 15.42      A    H  
ATOM   3280  HA  ASP A 256     -12.493 -13.053  14.654  1.00 15.16      A    H  
ATOM   3281  HB2 ASP A 256     -13.138 -15.115  15.393  1.00 14.93      A    H  
ATOM   3282  HB3 ASP A 256     -11.573 -15.012  15.621  1.00 14.93      A    H  
ATOM   3283  N   ASN A 257     -13.715 -11.356  16.750  1.00 14.51      A    N  
ATOM   3284  CA  ASN A 257     -14.855 -10.712  17.443  1.00 15.16      A    C  
ATOM   3285  C   ASN A 257     -14.593  -9.226  17.365  1.00 15.54      A    C  
ATOM   3286  O   ASN A 257     -13.450  -8.850  17.581  1.00 15.89      A    O  
ATOM   3287  CB  ASN A 257     -14.908 -11.170  18.899  1.00 14.63      A    C  
ATOM   3288  CG  ASN A 257     -16.259 -10.957  19.537  1.00 17.20      A    C  
ATOM   3289  ND2 ASN A 257     -16.421  -9.833  20.229  1.00 17.03      A    N  
ATOM   3290  OD1 ASN A 257     -17.079 -11.867  19.473  1.00 20.88      A    O  
ATOM   3291  H   ASN A 257     -12.952 -10.860  16.764  1.00 14.74      A    H  
ATOM   3292  HA  ASN A 257     -15.697 -10.939  16.994  1.00 15.00      A    H  
ATOM   3293  HB2 ASN A 257     -14.684 -12.122  18.939  1.00 15.34      A    H  
ATOM   3294  HB3 ASN A 257     -14.232 -10.680  19.411  1.00 15.33      A    H  
ATOM   3295 HD21 ASN A 257     -17.195  -9.665  20.624  0.00 17.08      A    H  
ATOM   3296 HD22 ASN A 257     -15.755  -9.258  20.303  0.00 17.08      A    H  
ATOM   3297  N   LYS A 258     -15.566  -8.432  16.945  1.00 14.42      A    N  
ATOM   3298  CA  LYS A 258     -15.314  -6.998  16.703  1.00 14.83      A    C  
ATOM   3299  C   LYS A 258     -16.554  -6.208  17.081  1.00 15.95      A    C  
ATOM   3300  O   LYS A 258     -17.670  -6.508  16.573  1.00 15.82      A    O  
ATOM   3301  CB  LYS A 258     -14.945  -6.762  15.234  1.00 17.12      A    C  
ATOM   3302  CG  LYS A 258     -14.611  -5.308  14.931  1.00 17.98      A    C  
ATOM   3303  CD  LYS A 258     -14.016  -5.177  13.585  1.00 20.52      A    C  
ATOM   3304  CE  LYS A 258     -13.858  -3.768  13.058  1.00 20.54      A    C  
ATOM   3305  NZ  LYS A 258     -12.898  -3.020  13.881  1.00 20.93      A    N1+
ATOM   3306  H   LYS A 258     -16.418  -8.712  16.783  1.00 14.78      A    H  
ATOM   3307  HA  LYS A 258     -14.565  -6.709  17.270  1.00 15.39      A    H  
ATOM   3308  HB2 LYS A 258     -14.172  -7.320  15.008  1.00 16.75      A    H  
ATOM   3309  HB3 LYS A 258     -15.697  -7.040  14.670  1.00 16.75      A    H  
ATOM   3310  HG2 LYS A 258     -15.429  -4.769  14.980  1.00 18.33      A    H  
ATOM   3311  HG3 LYS A 258     -13.980  -4.974  15.603  1.00 18.34      A    H  
ATOM   3312  HD2 LYS A 258     -13.131  -5.601  13.597  1.00 19.89      A    H  
ATOM   3313  HD3 LYS A 258     -14.570  -5.680  12.952  1.00 19.87      A    H  
ATOM   3314  HE2 LYS A 258     -13.540  -3.793  12.135  1.00 20.62      A    H  
ATOM   3315  HE3 LYS A 258     -14.720  -3.310  13.073  1.00 20.62      A    H  
ATOM   3316  HZ1 LYS A 258     -13.213  -2.938  14.727  1.00 20.80      A    H  
ATOM   3317  HZ2 LYS A 258     -12.774  -2.192  13.531  1.00 20.81      A    H  
ATOM   3318  HZ3 LYS A 258     -12.105  -3.456  13.900  1.00 20.82      A    H  
ATOM   3319  N   ILE A 259     -16.370  -5.220  17.949  1.00 15.31      A    N  
ATOM   3320  CA  ILE A 259     -17.484  -4.322  18.353  1.00 15.05      A    C  
ATOM   3321  C   ILE A 259     -17.735  -3.322  17.213  1.00 14.76      A    C  
ATOM   3322  O   ILE A 259     -16.777  -2.770  16.607  1.00 15.60      A    O  
ATOM   3323  CB  ILE A 259     -17.226  -3.641  19.712  1.00 14.85      A    C  
ATOM   3324  CG1 ILE A 259     -18.511  -2.972  20.198  1.00 16.44      A    C  
ATOM   3325  CG2 ILE A 259     -16.021  -2.684  19.663  1.00 16.40      A    C  
ATOM   3326  CD1 ILE A 259     -18.407  -2.265  21.548  1.00 17.31      A    C  
ATOM   3327  H   ILE A 259     -15.572  -5.039  18.344  1.00 15.39      A    H  
ATOM   3328  HA  ILE A 259     -18.280  -4.869  18.449  1.00 15.01      A    H  
ATOM   3329  HB  ILE A 259     -17.007  -4.356  20.360  1.00 15.47      A    H  
ATOM   3330 HG12 ILE A 259     -18.794  -2.316  19.527  1.00 16.25      A    H  
ATOM   3331 HG13 ILE A 259     -19.212  -3.656  20.260  1.00 16.25      A    H  
ATOM   3332 HG21 ILE A 259     -15.230  -3.168  19.371  1.00 15.91      A    H  
ATOM   3333 HG22 ILE A 259     -15.861  -2.313  20.547  1.00 15.91      A    H  
ATOM   3334 HG23 ILE A 259     -16.203  -1.960  19.039  1.00 15.90      A    H  
ATOM   3335 HD11 ILE A 259     -18.128  -2.901  22.229  1.00 17.04      A    H  
ATOM   3336 HD12 ILE A 259     -19.274  -1.895  21.789  1.00 17.04      A    H  
ATOM   3337 HD13 ILE A 259     -17.754  -1.545  21.492  1.00 17.04      A    H  
ATOM   3338  N   VAL A 260     -18.998  -3.161  16.890  1.00 13.10      A    N  
ATOM   3339  CA  VAL A 260     -19.441  -2.309  15.759  1.00 14.95      A    C  
ATOM   3340  C   VAL A 260     -20.631  -1.491  16.226  1.00 16.25      A    C  
ATOM   3341  O   VAL A 260     -21.466  -1.986  17.016  1.00 16.53      A    O  
ATOM   3342  CB  VAL A 260     -19.780  -3.122  14.502  1.00 14.85      A    C  
ATOM   3343  CG1 VAL A 260     -18.488  -3.604  13.888  1.00 17.83      A    C  
ATOM   3344  CG2 VAL A 260     -20.730  -4.270  14.757  1.00 17.12      A    C  
ATOM   3345  H   VAL A 260     -19.682  -3.559  17.342  1.00 13.91      A    H  
ATOM   3346  HA  VAL A 260     -18.719  -1.694  15.540  1.00 14.81      A    H  
ATOM   3347  HB  VAL A 260     -20.212  -2.509  13.858  1.00 15.82      A    H  
ATOM   3348 HG11 VAL A 260     -17.930  -2.840  13.661  1.00 16.85      A    H  
ATOM   3349 HG12 VAL A 260     -18.683  -4.112  13.082  1.00 16.85      A    H  
ATOM   3350 HG13 VAL A 260     -18.017  -4.172  14.522  1.00 16.85      A    H  
ATOM   3351 HG21 VAL A 260     -20.337  -4.880  15.405  1.00 16.38      A    H  
ATOM   3352 HG22 VAL A 260     -20.895  -4.745  13.925  1.00 16.38      A    H  
ATOM   3353 HG23 VAL A 260     -21.570  -3.925  15.105  1.00 16.38      A    H  
ATOM   3354  N   GLY A 261     -20.772  -0.311  15.666  1.00 14.63      A    N  
ATOM   3355  CA  GLY A 261     -21.991   0.460  15.902  1.00 13.54      A    C  
ATOM   3356  C   GLY A 261     -22.522   1.017  14.605  1.00 13.33      A    C  
ATOM   3357  O   GLY A 261     -22.004   0.760  13.547  1.00 14.94      A    O  
ATOM   3358  H   GLY A 261     -20.146   0.075  15.129  1.00 14.71      A    H  
ATOM   3359  HA2 GLY A 261     -22.674  -0.124  16.316  1.00 13.75      A    H  
ATOM   3360  HA3 GLY A 261     -21.791   1.202  16.526  1.00 13.74      A    H  
ATOM   3361  N   PRO A 262     -23.667   1.711  14.655  1.00 14.14      A    N  
ATOM   3362  CA  PRO A 262     -24.318   2.245  13.477  1.00 14.16      A    C  
ATOM   3363  C   PRO A 262     -23.399   3.005  12.526  1.00 14.62      A    C  
ATOM   3364  O   PRO A 262     -22.693   3.929  12.931  1.00 14.59      A    O  
ATOM   3365  CB  PRO A 262     -25.460   3.118  14.057  1.00 13.75      A    C  
ATOM   3366  CG  PRO A 262     -25.759   2.390  15.367  1.00 15.06      A    C  
ATOM   3367  CD  PRO A 262     -24.405   1.996  15.887  1.00 14.34      A    C  
ATOM   3368  HA  PRO A 262     -24.729   1.489  12.988  1.00 14.16      A    H  
ATOM   3369  HB2 PRO A 262     -25.163   4.038  14.219  1.00 14.14      A    H  
ATOM   3370  HB3 PRO A 262     -26.243   3.126  13.466  1.00 14.14      A    H  
ATOM   3371  HG2 PRO A 262     -26.217   2.980  15.999  1.00 14.57      A    H  
ATOM   3372  HG3 PRO A 262     -26.315   1.600  15.209  1.00 14.57      A    H  
ATOM   3373  HD2 PRO A 262     -23.991   2.726  16.384  1.00 14.46      A    H  
ATOM   3374  HD3 PRO A 262     -24.462   1.209  16.459  1.00 14.46      A    H  
ATOM   3375  N   ALA A 263     -23.435   2.528  11.293  1.00 13.84      A    N  
ATOM   3376  CA  ALA A 263     -22.746   2.978  10.064  1.00 15.19      A    C  
ATOM   3377  C   ALA A 263     -21.264   2.570  10.053  1.00 13.89      A    C  
ATOM   3378  O   ALA A 263     -20.561   2.966   9.116  1.00 14.58      A    O  
ATOM   3379  CB  ALA A 263     -22.944   4.447   9.777  1.00 15.77      A    C  
ATOM   3380  H   ALA A 263     -23.952   1.804  11.105  1.00 14.33      A    H  
ATOM   3381  HA  ALA A 263     -23.169   2.489   9.319  1.00 14.77      A    H  
ATOM   3382  HB1 ALA A 263     -22.480   4.685   8.957  1.00 15.59      A    H  
ATOM   3383  HB2 ALA A 263     -23.891   4.629   9.675  1.00 15.58      A    H  
ATOM   3384  HB3 ALA A 263     -22.590   4.973  10.513  1.00 15.59      A    H  
ATOM   3385  N   ASP A 264     -20.832   1.729  10.973  1.00 14.16      A    N  
ATOM   3386  CA  ASP A 264     -19.512   1.103  10.865  1.00 13.70      A    C  
ATOM   3387  C   ASP A 264     -19.525   0.129   9.689  1.00 13.82      A    C  
ATOM   3388  O   ASP A 264     -20.523  -0.607   9.472  1.00 15.24      A    O  
ATOM   3389  CB  ASP A 264     -19.106   0.379  12.120  1.00 12.65      A    C  
ATOM   3390  CG  ASP A 264     -18.502   1.284  13.164  0.50 10.16      A    C  
ATOM   3391  OD1 ASP A 264     -17.970   2.317  12.805  0.50  9.37      A    O  
ATOM   3392  OD2 ASP A 264     -18.475   0.883  14.327  0.50  9.04      A    O1-
ATOM   3393  H   ASP A 264     -21.312   1.489  11.707  1.00 13.98      A    H  
ATOM   3394  HA  ASP A 264     -18.851   1.808  10.680  1.00 13.59      A    H  
ATOM   3395  HB2 ASP A 264     -19.886  -0.068  12.505  1.00 12.25      A    H  
ATOM   3396  HB3 ASP A 264     -18.445  -0.307  11.893  1.00 12.24      A    H  
ATOM   3397  N   SER A 265     -18.385   0.020   9.029  1.00 14.51      A    N  
ATOM   3398  CA  SER A 265     -18.205  -0.985   7.950  1.00 13.66      A    C  
ATOM   3399  C   SER A 265     -16.761  -1.472   7.991  1.00 14.58      A    C  
ATOM   3400  O   SER A 265     -15.848  -0.703   8.248  1.00 14.90      A    O  
ATOM   3401  CB  SER A 265     -18.578  -0.475   6.589  1.00 14.96      A    C  
ATOM   3402  OG  SER A 265     -17.833   0.677   6.239  1.00 14.89      A    O  
ATOM   3403  H   SER A 265     -17.646   0.534   9.173  1.00 14.14      A    H  
ATOM   3404  HA  SER A 265     -18.792  -1.757   8.158  1.00 14.23      A    H  
ATOM   3405  HB2 SER A 265     -18.417  -1.181   5.923  1.00 14.62      A    H  
ATOM   3406  HB3 SER A 265     -19.538  -0.259   6.576  1.00 14.62      A    H  
ATOM   3407  HG  SER A 265     -18.073   0.929   5.468  0.00 14.89      A    H  
ATOM   3408  N   PHE A 266     -16.601  -2.771   7.843  1.00 13.50      A    N  
ATOM   3409  CA  PHE A 266     -15.278  -3.417   7.746  1.00 13.90      A    C  
ATOM   3410  C   PHE A 266     -15.474  -4.619   6.840  1.00 14.16      A    C  
ATOM   3411  O   PHE A 266     -16.600  -5.039   6.583  1.00 14.50      A    O  
ATOM   3412  CB  PHE A 266     -14.636  -3.714   9.109  1.00 13.60      A    C  
ATOM   3413  CG  PHE A 266     -15.224  -4.875   9.888  1.00 14.28      A    C  
ATOM   3414  CD1 PHE A 266     -16.364  -4.730  10.676  1.00 15.02      A    C  
ATOM   3415  CD2 PHE A 266     -14.669  -6.140   9.775  1.00 15.31      A    C  
ATOM   3416  CE1 PHE A 266     -16.906  -5.818  11.366  1.00 15.38      A    C  
ATOM   3417  CE2 PHE A 266     -15.220  -7.224  10.462  1.00 16.49      A    C  
ATOM   3418  CZ  PHE A 266     -16.323  -7.055  11.254  1.00 15.78      A    C  
ATOM   3419  H   PHE A 266     -17.291  -3.366   7.797  1.00 13.84      A    H  
ATOM   3420  HA  PHE A 266     -14.677  -2.790   7.269  1.00 13.82      A    H  
ATOM   3421  HB2 PHE A 266     -13.683  -3.889   8.963  1.00 13.83      A    H  
ATOM   3422  HB3 PHE A 266     -14.705  -2.905   9.658  1.00 13.83      A    H  
ATOM   3423  HD1 PHE A 266     -16.764  -3.879  10.760  1.00 14.97      A    H  
ATOM   3424  HD2 PHE A 266     -13.905  -6.267   9.235  1.00 15.32      A    H  
ATOM   3425  HE1 PHE A 266     -17.667  -5.702  11.910  1.00 15.38      A    H  
ATOM   3426  HE2 PHE A 266     -14.819  -8.075  10.390  1.00 15.95      A    H  
ATOM   3427  HZ  PHE A 266     -16.687  -7.792  11.717  1.00 15.77      A    H  
ATOM   3428  N   GLY A 267     -14.353  -5.182   6.433  1.00 15.27      A    N  
ATOM   3429  CA  GLY A 267     -14.413  -6.443   5.702  1.00 14.44      A    C  
ATOM   3430  C   GLY A 267     -13.128  -7.204   5.871  1.00 15.14      A    C  
ATOM   3431  O   GLY A 267     -12.134  -6.691   6.430  1.00 14.60      A    O  
ATOM   3432  H   GLY A 267     -13.524  -4.829   6.575  1.00 14.80      A    H  
ATOM   3433  HA2 GLY A 267     -15.165  -6.985   6.048  1.00 14.79      A    H  
ATOM   3434  HA3 GLY A 267     -14.570  -6.261   4.743  1.00 14.80      A    H  
ATOM   3435  N   PHE A 268     -13.143  -8.401   5.323  1.00 15.06      A    N  
ATOM   3436  CA  PHE A 268     -11.989  -9.301   5.434  1.00 14.02      A    C  
ATOM   3437  C   PHE A 268     -12.160 -10.408   4.418  1.00 15.82      A    C  
ATOM   3438  O   PHE A 268     -13.292 -10.647   3.906  1.00 16.50      A    O  
ATOM   3439  CB  PHE A 268     -11.827  -9.785   6.884  1.00 13.96      A    C  
ATOM   3440  CG  PHE A 268     -12.987 -10.552   7.456  1.00 15.55      A    C  
ATOM   3441  CD1 PHE A 268     -14.018  -9.881   8.101  1.00 16.29      A    C  
ATOM   3442  CD2 PHE A 268     -13.046 -11.946   7.343  1.00 15.34      A    C  
ATOM   3443  CE1 PHE A 268     -15.097 -10.581   8.601  1.00 16.33      A    C  
ATOM   3444  CE2 PHE A 268     -14.139 -12.627   7.843  1.00 15.94      A    C  
ATOM   3445  CZ  PHE A 268     -15.176 -11.943   8.407  1.00 16.70      A    C  
ATOM   3446  H   PHE A 268     -13.842  -8.753   4.856  1.00 14.83      A    H  
ATOM   3447  HA  PHE A 268     -11.177  -8.790   5.189  1.00 14.54      A    H  
ATOM   3448  HB2 PHE A 268     -11.030 -10.354   6.925  1.00 14.34      A    H  
ATOM   3449  HB3 PHE A 268     -11.659  -9.005   7.452  1.00 14.34      A    H  
ATOM   3450  HD1 PHE A 268     -13.990  -8.940   8.176  1.00 16.09      A    H  
ATOM   3451  HD2 PHE A 268     -12.359 -12.412   6.895  1.00 15.57      A    H  
ATOM   3452  HE1 PHE A 268     -15.809 -10.119   9.015  1.00 16.34      A    H  
ATOM   3453  HE2 PHE A 268     -14.193 -13.565   7.745  1.00 15.96      A    H  
ATOM   3454  HZ  PHE A 268     -15.892 -12.423   8.790  1.00 16.37      A    H  
ATOM   3455  N   GLN A 269     -11.063 -11.137   4.252  1.00 15.10      A    N  
ATOM   3456  CA  GLN A 269     -11.093 -12.408   3.499  1.00 15.70      A    C  
ATOM   3457  C   GLN A 269     -10.533 -13.508   4.396  1.00 16.83      A    C  
ATOM   3458  O   GLN A 269      -9.556 -13.256   5.137  1.00 18.67      A    O  
ATOM   3459  CB  GLN A 269     -10.304 -12.323   2.213  1.00 16.53      A    C  
ATOM   3460  CG  GLN A 269     -10.800 -11.241   1.271  1.00 16.77      A    C  
ATOM   3461  CD  GLN A 269     -10.030 -11.136  -0.019  1.00 19.17      A    C  
ATOM   3462  NE2 GLN A 269     -10.414 -10.195  -0.880  1.00 19.03      A    N  
ATOM   3463  OE1 GLN A 269      -9.079 -11.876  -0.228  1.00 20.85      A    O  
ATOM   3464  H   GLN A 269     -10.245 -10.902   4.579  1.00 15.41      A    H  
ATOM   3465  HA  GLN A 269     -12.027 -12.620   3.284  1.00 15.95      A    H  
ATOM   3466  HB2 GLN A 269      -9.366 -12.152   2.435  1.00 16.41      A    H  
ATOM   3467  HB3 GLN A 269     -10.352 -13.191   1.760  1.00 16.40      A    H  
ATOM   3468  HG2 GLN A 269     -11.742 -11.414   1.060  1.00 17.24      A    H  
ATOM   3469  HG3 GLN A 269     -10.756 -10.376   1.732  1.00 17.24      A    H  
ATOM   3470 HE21 GLN A 269      -9.992 -10.103  -1.650  0.00 18.96      A    H  
ATOM   3471 HE22 GLN A 269     -11.095  -9.668  -0.682  0.00 18.96      A    H  
ATOM   3472  N   VAL A 270     -11.131 -14.679   4.281  1.00 16.99      A    N  
ATOM   3473  CA  VAL A 270     -10.599 -15.898   4.944  1.00 17.89      A    C  
ATOM   3474  C   VAL A 270     -10.407 -16.975   3.884  1.00 18.97      A    C  
ATOM   3475  O   VAL A 270     -11.042 -16.941   2.829  1.00 16.94      A    O  
ATOM   3476  CB  VAL A 270     -11.527 -16.429   6.058  1.00 18.87      A    C  
ATOM   3477  CG1 VAL A 270     -11.625 -15.445   7.221  1.00 20.81      A    C  
ATOM   3478  CG2 VAL A 270     -12.892 -16.819   5.540  1.00 20.65      A    C  
ATOM   3479  H   VAL A 270     -11.889 -14.813   3.794  1.00 17.17      A    H  
ATOM   3480  HA  VAL A 270      -9.732 -15.690   5.335  1.00 18.09      A    H  
ATOM   3481  HB  VAL A 270     -11.106 -17.251   6.410  1.00 19.36      A    H  
ATOM   3482 HG11 VAL A 270     -10.742 -15.309   7.607  1.00 20.18      A    H  
ATOM   3483 HG12 VAL A 270     -12.224 -15.801   7.899  1.00 20.17      A    H  
ATOM   3484 HG13 VAL A 270     -11.971 -14.596   6.898  1.00 20.17      A    H  
ATOM   3485 HG21 VAL A 270     -13.318 -16.047   5.130  1.00 20.07      A    H  
ATOM   3486 HG22 VAL A 270     -13.441 -17.136   6.279  1.00 20.08      A    H  
ATOM   3487 HG23 VAL A 270     -12.802 -17.528   4.880  1.00 20.08      A    H  
ATOM   3488  N   ILE A 271      -9.530 -17.922   4.197  1.00 16.28      A    N  
ATOM   3489  CA  ILE A 271      -9.472 -19.185   3.444  1.00 16.51      A    C  
ATOM   3490  C   ILE A 271     -10.406 -20.137   4.181  1.00 16.43      A    C  
ATOM   3491  O   ILE A 271     -10.223 -20.438   5.376  1.00 16.99      A    O  
ATOM   3492  CB  ILE A 271      -8.035 -19.684   3.342  1.00 16.88      A    C  
ATOM   3493  CG1 ILE A 271      -7.144 -18.696   2.597  1.00 18.24      A    C  
ATOM   3494  CG2 ILE A 271      -8.023 -21.060   2.716  1.00 17.09      A    C  
ATOM   3495  CD1 ILE A 271      -7.559 -18.371   1.172  1.00 20.13      A    C  
ATOM   3496  H   ILE A 271      -8.928 -17.854   4.878  1.00 16.94      A    H  
ATOM   3497  HA  ILE A 271      -9.815 -19.036   2.548  1.00 16.55      A    H  
ATOM   3498  HB  ILE A 271      -7.683 -19.766   4.261  1.00 17.11      A    H  
ATOM   3499 HG12 ILE A 271      -7.115 -17.859   3.108  1.00 18.33      A    H  
ATOM   3500 HG13 ILE A 271      -6.233 -19.060   2.576  1.00 18.36      A    H  
ATOM   3501 HG21 ILE A 271      -8.510 -21.684   3.281  1.00 17.03      A    H  
ATOM   3502 HG22 ILE A 271      -7.104 -21.365   2.619  1.00 17.03      A    H  
ATOM   3503 HG23 ILE A 271      -8.443 -21.022   1.839  1.00 17.04      A    H  
ATOM   3504 HD11 ILE A 271      -7.576 -19.187   0.642  1.00 19.51      A    H  
ATOM   3505 HD12 ILE A 271      -6.922 -17.747   0.783  1.00 19.54      A    H  
ATOM   3506 HD13 ILE A 271      -8.444 -17.968   1.172  1.00 19.51      A    H  
ATOM   3507  N   ALA A 272     -11.508 -20.477   3.534  1.00 16.92      A    N  
ATOM   3508  CA  ALA A 272     -12.586 -21.273   4.144  1.00 17.74      A    C  
ATOM   3509  C   ALA A 272     -12.010 -22.561   4.728  1.00 17.14      A    C  
ATOM   3510  O   ALA A 272     -11.362 -23.309   4.003  1.00 18.04      A    O  
ATOM   3511  CB  ALA A 272     -13.647 -21.602   3.139  1.00 18.08      A    C  
ATOM   3512  H   ALA A 272     -11.682 -20.250   2.668  1.00 16.99      A    H  
ATOM   3513  HA  ALA A 272     -12.989 -20.747   4.874  1.00 17.52      A    H  
ATOM   3514  HB1 ALA A 272     -14.347 -22.126   3.563  1.00 17.98      A    H  
ATOM   3515  HB2 ALA A 272     -14.028 -20.779   2.788  1.00 17.98      A    H  
ATOM   3516  HB3 ALA A 272     -13.257 -22.113   2.410  1.00 17.98      A    H  
ATOM   3517  N   GLY A 273     -12.223 -22.760   6.019  1.00 15.73      A    N  
ATOM   3518  CA  GLY A 273     -11.797 -23.989   6.725  1.00 17.27      A    C  
ATOM   3519  C   GLY A 273     -10.303 -24.070   6.948  1.00 18.94      A    C  
ATOM   3520  O   GLY A 273      -9.822 -25.159   7.355  1.00 19.51      A    O  
ATOM   3521  H   GLY A 273     -12.648 -22.155   6.541  1.00 16.42      A    H  
ATOM   3522  HA2 GLY A 273     -12.258 -24.027   7.598  1.00 17.27      A    H  
ATOM   3523  HA3 GLY A 273     -12.087 -24.774   6.197  1.00 17.26      A    H  
ATOM   3524  N   GLU A 274      -9.554 -22.988   6.720  1.00 16.90      A    N  
ATOM   3525  CA  GLU A 274      -8.096 -23.054   6.832  1.00 17.50      A    C  
ATOM   3526  C   GLU A 274      -7.720 -23.488   8.246  1.00 16.75      A    C  
ATOM   3527  O   GLU A 274      -8.056 -22.797   9.241  1.00 17.93      A    O  
ATOM   3528  CB  GLU A 274      -7.478 -21.701   6.480  1.00 18.74      A    C  
ATOM   3529  CG  GLU A 274      -5.975 -21.738   6.433  1.00 20.54      A    C  
ATOM   3530  CD  GLU A 274      -5.361 -20.440   5.932  1.00 19.74      A    C  
ATOM   3531  OE1 GLU A 274      -5.717 -19.366   6.462  1.00 20.14      A    O  
ATOM   3532  OE2 GLU A 274      -4.530 -20.529   5.002  1.00 22.94      A    O1-
ATOM   3533  H   GLU A 274      -9.890 -22.169   6.508  1.00 17.50      A    H  
ATOM   3534  HA  GLU A 274      -7.768 -23.729   6.194  1.00 17.47      A    H  
ATOM   3535  HB2 GLU A 274      -7.818 -21.421   5.607  1.00 18.82      A    H  
ATOM   3536  HB3 GLU A 274      -7.764 -21.040   7.145  1.00 18.84      A    H  
ATOM   3537  HG2 GLU A 274      -5.627 -21.922   7.332  1.00 19.92      A    H  
ATOM   3538  HG3 GLU A 274      -5.688 -22.470   5.846  1.00 19.92      A    H  
ATOM   3539  N   GLY A 275      -6.993 -24.612   8.341  1.00 18.30      A    N  
ATOM   3540  CA  GLY A 275      -6.521 -25.167   9.618  1.00 18.20      A    C  
ATOM   3541  C   GLY A 275      -7.617 -25.700  10.528  1.00 19.02      A    C  
ATOM   3542  O   GLY A 275      -7.302 -26.023  11.698  1.00 19.67      A    O  
ATOM   3543  H   GLY A 275      -6.749 -25.097   7.609  1.00 17.90      A    H  
ATOM   3544  HA2 GLY A 275      -5.885 -25.900   9.423  1.00 18.41      A    H  
ATOM   3545  HA3 GLY A 275      -6.021 -24.462  10.100  1.00 18.41      A    H  
ATOM   3546  N   VAL A 276      -8.879 -25.727  10.083  1.00 17.15      A    N  
ATOM   3547  CA  VAL A 276     -10.040 -26.075  10.945  1.00 18.57      A    C  
ATOM   3548  C   VAL A 276     -10.938 -27.099  10.230  1.00 18.43      A    C  
ATOM   3549  O   VAL A 276     -11.686 -27.756  10.936  1.00 19.79      A    O  
ATOM   3550  CB  VAL A 276     -10.846 -24.838  11.393  1.00 18.74      A    C  
ATOM   3551  CG1 VAL A 276      -9.991 -23.906  12.230  1.00 19.06      A    C  
ATOM   3552  CG2 VAL A 276     -11.515 -24.114  10.236  1.00 18.95      A    C  
ATOM   3553  H   VAL A 276      -9.106 -25.506   9.234  1.00 17.91      A    H  
ATOM   3554  HA  VAL A 276      -9.693 -26.504  11.747  1.00 18.30      A    H  
ATOM   3555  HB  VAL A 276     -11.570 -25.169  11.978  1.00 18.81      A    H  
ATOM   3556 HG11 VAL A 276      -9.646 -24.387  13.001  1.00 18.95      A    H  
ATOM   3557 HG12 VAL A 276     -10.529 -23.154  12.532  1.00 18.95      A    H  
ATOM   3558 HG13 VAL A 276      -9.248 -23.577  11.695  1.00 18.95      A    H  
ATOM   3559 HG21 VAL A 276     -10.837 -23.807   9.610  1.00 18.88      A    H  
ATOM   3560 HG22 VAL A 276     -12.011 -23.349  10.575  1.00 18.88      A    H  
ATOM   3561 HG23 VAL A 276     -12.126 -24.718   9.781  1.00 18.88      A    H  
ATOM   3562  N   GLY A 277     -10.834 -27.211   8.905  1.00 19.00      A    N  
ATOM   3563  CA  GLY A 277     -11.619 -28.170   8.099  1.00 19.84      A    C  
ATOM   3564  C   GLY A 277     -13.049 -27.734   7.808  1.00 21.01      A    C  
ATOM   3565  O   GLY A 277     -13.528 -26.675   8.237  1.00 19.08      A    O  
ATOM   3566  H   GLY A 277     -10.277 -26.692   8.411  1.00 19.05      A    H  
ATOM   3567  HA2 GLY A 277     -11.149 -28.315   7.240  1.00 19.91      A    H  
ATOM   3568  HA3 GLY A 277     -11.639 -29.037   8.575  1.00 19.90      A    H  
ATOM   3569  N   ALA A 278     -13.752 -28.569   7.060  1.00 19.92      A    N  
ATOM   3570  CA  ALA A 278     -15.163 -28.361   6.697  1.00 19.93      A    C  
ATOM   3571  C   ALA A 278     -16.064 -28.368   7.914  1.00 19.38      A    C  
ATOM   3572  O   ALA A 278     -15.738 -28.891   9.002  1.00 22.18      A    O  
ATOM   3573  CB  ALA A 278     -15.598 -29.416   5.695  1.00 21.07      A    C  
ATOM   3574  H   ALA A 278     -13.411 -29.340   6.713  1.00 20.17      A    H  
ATOM   3575  HA  ALA A 278     -15.239 -27.477   6.267  1.00 20.03      A    H  
ATOM   3576  HB1 ALA A 278     -16.535 -29.290   5.474  1.00 20.71      A    H  
ATOM   3577  HB2 ALA A 278     -15.062 -29.339   4.888  1.00 20.71      A    H  
ATOM   3578  HB3 ALA A 278     -15.475 -30.300   6.081  1.00 20.71      A    H  
ATOM   3579  N   GLY A 279     -17.255 -27.817   7.752  1.00 19.52      A    N  
ATOM   3580  CA  GLY A 279     -18.258 -27.798   8.818  1.00 20.71      A    C  
ATOM   3581  C   GLY A 279     -19.222 -26.649   8.672  1.00 18.12      A    C  
ATOM   3582  O   GLY A 279     -18.982 -25.784   7.846  1.00 19.37      A    O  
ATOM   3583  H   GLY A 279     -17.514 -27.427   6.970  1.00 19.75      A    H  
ATOM   3584  HA2 GLY A 279     -18.760 -28.651   8.804  1.00 19.80      A    H  
ATOM   3585  HA3 GLY A 279     -17.800 -27.727   9.689  1.00 19.81      A    H  
ATOM   3586  N   ALA A 280     -20.240 -26.665   9.511  1.00 19.12      A    N  
ATOM   3587  CA  ALA A 280     -21.181 -25.557   9.745  1.00 18.97      A    C  
ATOM   3588  C   ALA A 280     -20.517 -24.658  10.778  1.00 19.95      A    C  
ATOM   3589  O   ALA A 280     -20.441 -25.066  11.971  1.00 19.52      A    O  
ATOM   3590  CB  ALA A 280     -22.525 -26.033  10.214  1.00 21.52      A    C  
ATOM   3591  H   ALA A 280     -20.439 -27.393  10.022  1.00 18.86      A    H  
ATOM   3592  HA  ALA A 280     -21.294 -25.053   8.906  1.00 19.64      A    H  
ATOM   3593  HB1 ALA A 280     -23.107 -25.269  10.363  1.00 20.70      A    H  
ATOM   3594  HB2 ALA A 280     -22.918 -26.612   9.540  1.00 20.70      A    H  
ATOM   3595  HB3 ALA A 280     -22.424 -26.529  11.044  1.00 20.69      A    H  
ATOM   3596  N   TRP A 281     -19.966 -23.532  10.291  1.00 18.02      A    N  
ATOM   3597  CA  TRP A 281     -19.232 -22.554  11.107  1.00 18.37      A    C  
ATOM   3598  C   TRP A 281     -20.191 -21.399  11.410  1.00 17.89      A    C  
ATOM   3599  O   TRP A 281     -20.515 -20.625  10.481  1.00 17.65      A    O  
ATOM   3600  CB  TRP A 281     -17.972 -22.127  10.358  1.00 16.80      A    C  
ATOM   3601  CG  TRP A 281     -16.967 -23.234  10.262  1.00 17.56      A    C  
ATOM   3602  CD1 TRP A 281     -16.566 -23.873   9.130  1.00 18.49      A    C  
ATOM   3603  CD2 TRP A 281     -16.226 -23.835  11.337  1.00 16.54      A    C  
ATOM   3604  CE2 TRP A 281     -15.375 -24.807  10.766  1.00 18.64      A    C  
ATOM   3605  CE3 TRP A 281     -16.191 -23.633  12.714  1.00 18.98      A    C  
ATOM   3606  NE1 TRP A 281     -15.618 -24.825   9.432  1.00 18.24      A    N  
ATOM   3607  CZ2 TRP A 281     -14.468 -25.549  11.526  1.00 18.73      A    C  
ATOM   3608  CZ3 TRP A 281     -15.284 -24.348  13.466  1.00 21.00      A    C  
ATOM   3609  CH2 TRP A 281     -14.478 -25.320  12.882  1.00 19.27      A    C  
ATOM   3610  H   TRP A 281     -20.014 -23.300   9.411  1.00 18.53      A    H  
ATOM   3611  HA  TRP A 281     -18.963 -22.987  11.951  1.00 17.91      A    H  
ATOM   3612  HB2 TRP A 281     -18.224 -21.836   9.459  1.00 17.34      A    H  
ATOM   3613  HB3 TRP A 281     -17.574 -21.365  10.825  1.00 17.33      A    H  
ATOM   3614  HD1 TRP A 281     -16.893 -23.699   8.262  1.00 18.27      A    H  
ATOM   3615  HE1 TRP A 281     -15.215 -25.333   8.848  1.00 18.42      A    H  
ATOM   3616  HE3 TRP A 281     -16.714 -22.955  13.111  1.00 18.78      A    H  
ATOM   3617  HZ2 TRP A 281     -13.937 -26.224  11.139  1.00 18.79      A    H  
ATOM   3618  HZ3 TRP A 281     -15.257 -24.225  14.397  1.00 19.88      A    H  
ATOM   3619  HH2 TRP A 281     -13.902 -25.822  13.430  1.00 19.38      A    H  
ATOM   3620  N   MET A 282     -20.641 -21.303  12.638  1.00 18.23      A    N  
ATOM   3621  CA  MET A 282     -21.593 -20.248  13.029  1.00 19.94      A    C  
ATOM   3622  C   MET A 282     -20.931 -18.871  12.948  1.00 16.01      A    C  
ATOM   3623  O   MET A 282     -19.758 -18.735  13.281  1.00 17.48      A    O  
ATOM   3624  CB  MET A 282     -22.069 -20.449  14.465  1.00 23.08      A    C  
ATOM   3625  CG  MET A 282     -23.306 -21.283  14.543  1.00 31.83      A    C  
ATOM   3626  SD  MET A 282     -23.988 -20.995  16.207  1.00 42.68      A    S  
ATOM   3627  CE  MET A 282     -22.674 -21.775  17.116  1.00 32.72      A    C  
ATOM   3628  H   MET A 282     -20.399 -21.872  13.307  1.00 18.56      A    H  
ATOM   3629  HA  MET A 282     -22.361 -20.273  12.414  1.00 19.35      A    H  
ATOM   3630  HB2 MET A 282     -21.356 -20.877  14.976  1.00 24.07      A    H  
ATOM   3631  HB3 MET A 282     -22.244 -19.574  14.867  1.00 24.05      A    H  
ATOM   3632  HG2 MET A 282     -23.954 -21.008  13.860  1.00 31.52      A    H  
ATOM   3633  HG3 MET A 282     -23.089 -22.231  14.425  1.00 31.59      A    H  
ATOM   3634  HE1 MET A 282     -22.891 -21.773  18.055  1.00 35.43      A    H  
ATOM   3635  HE2 MET A 282     -22.568 -22.685  16.811  1.00 35.46      A    H  
ATOM   3636  HE3 MET A 282     -21.854 -21.291  16.976  1.00 35.33      A    H  
ATOM   3637  N   TYR A 283     -21.680 -17.893  12.474  1.00 17.11      A    N  
ATOM   3638  CA  TYR A 283     -21.350 -16.473  12.751  1.00 16.44      A    C  
ATOM   3639  C   TYR A 283     -22.532 -15.932  13.519  1.00 16.31      A    C  
ATOM   3640  O   TYR A 283     -23.689 -16.384  13.367  1.00 16.83      A    O  
ATOM   3641  CB  TYR A 283     -21.011 -15.673  11.509  1.00 17.42      A    C  
ATOM   3642  CG  TYR A 283     -22.203 -15.360  10.654  1.00 17.01      A    C  
ATOM   3643  CD1 TYR A 283     -22.986 -14.253  10.919  1.00 16.82      A    C  
ATOM   3644  CD2 TYR A 283     -22.544 -16.152   9.570  1.00 19.03      A    C  
ATOM   3645  CE1 TYR A 283     -24.119 -13.987  10.189  1.00 16.55      A    C  
ATOM   3646  CE2 TYR A 283     -23.678 -15.879   8.810  1.00 17.02      A    C  
ATOM   3647  CZ  TYR A 283     -24.460 -14.781   9.118  1.00 17.20      A    C  
ATOM   3648  OH  TYR A 283     -25.617 -14.472   8.436  1.00 17.65      A    O  
ATOM   3649  H   TYR A 283     -22.425 -18.004  11.961  1.00 16.69      A    H  
ATOM   3650  HA  TYR A 283     -20.564 -16.451  13.352  1.00 16.72      A    H  
ATOM   3651  HB2 TYR A 283     -20.586 -14.834  11.785  1.00 17.09      A    H  
ATOM   3652  HB3 TYR A 283     -20.362 -16.180  10.979  1.00 17.09      A    H  
ATOM   3653  HD1 TYR A 283     -22.781 -13.712  11.663  1.00 16.86      A    H  
ATOM   3654  HD2 TYR A 283     -22.024 -16.912   9.368  1.00 17.98      A    H  
ATOM   3655  HE1 TYR A 283     -24.651 -13.239  10.404  1.00 16.83      A    H  
ATOM   3656  HE2 TYR A 283     -23.913 -16.440   8.089  1.00 17.49      A    H  
ATOM   3657  HH  TYR A 283     -25.560 -13.677   8.109  0.00 17.62      A    H  
ATOM   3658  N   HIS A 284     -22.263 -15.022  14.447  1.00 16.66      A    N  
ATOM   3659  CA  HIS A 284     -23.384 -14.432  15.184  1.00 16.96      A    C  
ATOM   3660  C   HIS A 284     -22.993 -13.108  15.796  1.00 15.93      A    C  
ATOM   3661  O   HIS A 284     -21.809 -12.902  16.043  1.00 16.78      A    O  
ATOM   3662  CB  HIS A 284     -23.913 -15.417  16.251  1.00 17.32      A    C  
ATOM   3663  CG  HIS A 284     -22.914 -16.032  17.204  1.00 16.89      A    C  
ATOM   3664  CD2 HIS A 284     -22.266 -17.232  17.165  1.00 18.75      A    C  
ATOM   3665  ND1 HIS A 284     -22.581 -15.454  18.419  1.00 18.19      A    N  
ATOM   3666  CE1 HIS A 284     -21.715 -16.253  19.054  1.00 18.86      A    C  
ATOM   3667  NE2 HIS A 284     -21.491 -17.324  18.284  1.00 17.37      A    N  
ATOM   3668  H   HIS A 284     -21.439 -14.714  14.687  1.00 16.64      A    H  
ATOM   3669  HA  HIS A 284     -24.110 -14.259  14.540  1.00 16.77      A    H  
ATOM   3670  HB2 HIS A 284     -24.590 -14.948  16.786  1.00 17.13      A    H  
ATOM   3671  HB3 HIS A 284     -24.375 -16.149  15.786  1.00 17.14      A    H  
ATOM   3672  HD1 HIS A 284     -22.908 -14.702  18.730  0.00 18.15      A    H  
ATOM   3673  HD2 HIS A 284     -22.287 -17.851  16.459  1.00 17.99      A    H  
ATOM   3674  HE1 HIS A 284     -21.310 -16.075  19.885  1.00 18.32      A    H  
ATOM   3675  HE2 HIS A 284     -20.963 -17.992  18.488  0.00 17.36      A    H  
ATOM   3676  N   CYS A 285     -23.979 -12.339  16.173  1.00 14.83      A    N  
ATOM   3677  CA  CYS A 285     -23.717 -11.309  17.184  1.00 15.03      A    C  
ATOM   3678  C   CYS A 285     -23.353 -12.008  18.486  1.00 16.81      A    C  
ATOM   3679  O   CYS A 285     -23.994 -13.037  18.789  1.00 18.14      A    O  
ATOM   3680  CB  CYS A 285     -24.894 -10.379  17.358  1.00 15.92      A    C  
ATOM   3681  SG  CYS A 285     -24.571  -9.060  18.521  1.00 17.51      A    S  
ATOM   3682  H   CYS A 285     -24.839 -12.371  15.874  1.00 15.13      A    H  
ATOM   3683  HA  CYS A 285     -22.947 -10.779  16.883  1.00 15.50      A    H  
ATOM   3684  HB2 CYS A 285     -25.124  -9.983  16.492  1.00 16.06      A    H  
ATOM   3685  HB3 CYS A 285     -25.667 -10.891  17.672  1.00 16.06      A    H  
ATOM   3686  HG  CYS A 285     -25.643  -8.521  18.440  0.00 17.55      A    H  
ATOM   3687  N   HIS A 286     -22.391 -11.477  19.235  1.00 16.02      A    N  
ATOM   3688  CA  HIS A 286     -21.993 -12.112  20.526  1.00 16.08      A    C  
ATOM   3689  C   HIS A 286     -22.628 -11.382  21.694  1.00 16.68      A    C  
ATOM   3690  O   HIS A 286     -22.408 -11.806  22.833  1.00 17.65      A    O  
ATOM   3691  CB  HIS A 286     -20.475 -12.177  20.677  1.00 15.64      A    C  
ATOM   3692  CG  HIS A 286     -20.023 -13.418  21.388  1.00 15.98      A    C  
ATOM   3693  CD2 HIS A 286     -19.177 -14.369  20.995  1.00 16.89      A    C  
ATOM   3694  ND1 HIS A 286     -20.469 -13.767  22.666  1.00 18.13      A    N  
ATOM   3695  CE1 HIS A 286     -19.842 -14.880  23.024  1.00 17.58      A    C  
ATOM   3696  NE2 HIS A 286     -19.054 -15.281  22.027  1.00 15.71      A    N  
ATOM   3697  H   HIS A 286     -21.922 -10.723  19.032  1.00 16.21      A    H  
ATOM   3698  HA  HIS A 286     -22.337 -13.034  20.526  1.00 16.11      A    H  
ATOM   3699  HB2 HIS A 286     -20.062 -12.149  19.786  1.00 15.82      A    H  
ATOM   3700  HB3 HIS A 286     -20.167 -11.391  21.179  1.00 15.83      A    H  
ATOM   3701  HD1 HIS A 286     -21.033 -13.307  23.150  0.00 18.18      A    H  
ATOM   3702  HD2 HIS A 286     -18.713 -14.397  20.179  1.00 16.42      A    H  
ATOM   3703  HE1 HIS A 286     -19.970 -15.339  23.837  1.00 17.20      A    H  
ATOM   3704  HE2 HIS A 286     -18.542 -15.992  22.038  0.00 15.74      A    H  
ATOM   3705  N   VAL A 287     -23.412 -10.324  21.489  1.00 14.63      A    N  
ATOM   3706  CA  VAL A 287     -24.264  -9.744  22.561  1.00 16.59      A    C  
ATOM   3707  C   VAL A 287     -25.279 -10.834  22.921  1.00 16.77      A    C  
ATOM   3708  O   VAL A 287     -25.993 -11.323  22.045  1.00 18.10      A    O  
ATOM   3709  CB  VAL A 287     -24.957  -8.429  22.145  1.00 16.93      A    C  
ATOM   3710  CG1 VAL A 287     -25.872  -7.935  23.267  1.00 17.57      A    C  
ATOM   3711  CG2 VAL A 287     -23.923  -7.355  21.781  1.00 16.01      A    C  
ATOM   3712  H   VAL A 287     -23.482  -9.900  20.687  1.00 15.55      A    H  
ATOM   3713  HA  VAL A 287     -23.706  -9.569  23.340  1.00 16.30      A    H  
ATOM   3714  HB  VAL A 287     -25.511  -8.613  21.347  1.00 16.81      A    H  
ATOM   3715 HG11 VAL A 287     -26.567  -8.594  23.438  1.00 17.37      A    H  
ATOM   3716 HG12 VAL A 287     -26.284  -7.094  23.003  1.00 17.37      A    H  
ATOM   3717 HG13 VAL A 287     -25.349  -7.799  24.076  1.00 17.37      A    H  
ATOM   3718 HG21 VAL A 287     -23.349  -7.184  22.549  1.00 16.29      A    H  
ATOM   3719 HG22 VAL A 287     -24.381  -6.534  21.531  1.00 16.29      A    H  
ATOM   3720 HG23 VAL A 287     -23.381  -7.662  21.035  1.00 16.28      A    H  
ATOM   3721  N   GLN A 288     -25.341 -11.274  24.168  1.00 16.82      A    N  
ATOM   3722  CA  GLN A 288     -25.955 -12.597  24.426  1.00 17.83      A    C  
ATOM   3723  C   GLN A 288     -27.441 -12.614  24.097  1.00 19.43      A    C  
ATOM   3724  O   GLN A 288     -27.881 -13.614  23.531  1.00 21.28      A    O  
ATOM   3725  CB  GLN A 288     -25.700 -13.047  25.865  1.00 17.65      A    C  
ATOM   3726  CG  GLN A 288     -24.233 -13.339  26.126  1.00 17.77      A    C  
ATOM   3727  CD  GLN A 288     -23.657 -14.503  25.356  1.00 17.78      A    C  
ATOM   3728  NE2 GLN A 288     -24.372 -15.631  25.208  1.00 18.95      A    N  
ATOM   3729  OE1 GLN A 288     -22.513 -14.438  24.904  1.00 18.29      A    O  
ATOM   3730  H   GLN A 288     -25.034 -10.819  24.896  1.00 17.05      A    H  
ATOM   3731  HA  GLN A 288     -25.514 -13.243  23.828  1.00 17.89      A    H  
ATOM   3732  HB2 GLN A 288     -26.003 -12.342  26.475  1.00 17.72      A    H  
ATOM   3733  HB3 GLN A 288     -26.229 -13.851  26.044  1.00 17.73      A    H  
ATOM   3734  HG2 GLN A 288     -23.712 -12.538  25.909  1.00 17.74      A    H  
ATOM   3735  HG3 GLN A 288     -24.115 -13.512  27.082  1.00 17.75      A    H  
ATOM   3736 HE21 GLN A 288     -24.044 -16.312  24.760  0.00 19.01      A    H  
ATOM   3737 HE22 GLN A 288     -25.189 -15.683  25.557  0.00 19.01      A    H  
ATOM   3738  N   SER A 289     -28.167 -11.558  24.408  1.00 19.21      A    N  
ATOM   3739  CA  SER A 289     -29.620 -11.537  24.111  1.00 19.11      A    C  
ATOM   3740  C   SER A 289     -29.823 -11.519  22.589  1.00 20.08      A    C  
ATOM   3741  O   SER A 289     -30.860 -12.007  22.099  1.00 21.26      A    O  
ATOM   3742  CB  SER A 289     -30.295 -10.382  24.810  1.00 20.36      A    C  
ATOM   3743  OG  SER A 289     -30.091  -9.150  24.130  1.00 24.51      A    O  
ATOM   3744  H   SER A 289     -27.857 -10.797  24.803  1.00 19.24      A    H  
ATOM   3745  HA  SER A 289     -30.013 -12.382  24.461  1.00 19.55      A    H  
ATOM   3746  HB2 SER A 289     -31.260 -10.562  24.869  1.00 20.95      A    H  
ATOM   3747  HB3 SER A 289     -29.946 -10.311  25.727  1.00 20.93      A    H  
ATOM   3748  HG  SER A 289     -30.485  -8.535  24.560  0.00 24.50      A    H  
ATOM   3749  N   HIS A 290     -28.860 -10.979  21.834  1.00 16.92      A    N  
ATOM   3750  CA  HIS A 290     -28.998 -10.874  20.376  1.00 18.30      A    C  
ATOM   3751  C   HIS A 290     -28.833 -12.253  19.758  1.00 17.32      A    C  
ATOM   3752  O   HIS A 290     -29.657 -12.620  18.915  1.00 18.03      A    O  
ATOM   3753  CB  HIS A 290     -28.002  -9.880  19.791  1.00 17.92      A    C  
ATOM   3754  CG  HIS A 290     -28.189  -8.468  20.239  1.00 18.90      A    C  
ATOM   3755  CD2 HIS A 290     -28.830  -7.922  21.288  1.00 21.24      A    C  
ATOM   3756  ND1 HIS A 290     -27.586  -7.408  19.585  1.00 20.30      A    N  
ATOM   3757  CE1 HIS A 290     -27.884  -6.281  20.206  1.00 20.45      A    C  
ATOM   3758  NE2 HIS A 290     -28.643  -6.567  21.250  1.00 20.44      A    N  
ATOM   3759  H   HIS A 290     -28.078 -10.636  22.151  1.00 17.95      A    H  
ATOM   3760  HA  HIS A 290     -29.908 -10.554  20.179  1.00 17.81      A    H  
ATOM   3761  HB2 HIS A 290     -27.094 -10.167  20.029  1.00 18.24      A    H  
ATOM   3762  HB3 HIS A 290     -28.072  -9.908  18.811  1.00 18.24      A    H  
ATOM   3763  HD1 HIS A 290     -27.069  -7.475  18.882  0.00 20.31      A    H  
ATOM   3764  HD2 HIS A 290     -29.334  -8.386  21.928  1.00 20.45      A    H  
ATOM   3765  HE1 HIS A 290     -27.605  -5.420  19.945  1.00 20.38      A    H  
ATOM   3766  HE2 HIS A 290     -28.967  -5.985  21.820  0.00 20.41      A    H  
ATOM   3767  N   SER A 291     -27.793 -13.005  20.123  1.00 18.32      A    N  
ATOM   3768  CA  SER A 291     -27.643 -14.387  19.616  1.00 18.79      A    C  
ATOM   3769  C   SER A 291     -28.856 -15.201  20.076  1.00 19.47      A    C  
ATOM   3770  O   SER A 291     -29.425 -15.936  19.250  1.00 20.15      A    O  
ATOM   3771  CB  SER A 291     -26.356 -15.004  20.016  1.00 20.30      A    C  
ATOM   3772  OG  SER A 291     -26.182 -14.907  21.418  1.00 21.51      A    O  
ATOM   3773  H   SER A 291     -27.123 -12.742  20.682  1.00 18.19      A    H  
ATOM   3774  HA  SER A 291     -27.666 -14.345  18.622  1.00 19.11      A    H  
ATOM   3775  HB2 SER A 291     -26.348 -15.949  19.745  1.00 20.21      A    H  
ATOM   3776  HB3 SER A 291     -25.617 -14.549  19.559  1.00 20.20      A    H  
ATOM   3777  HG  SER A 291     -25.442 -15.261  21.624  0.00 21.61      A    H  
ATOM   3778  N   ASP A 292     -29.296 -14.986  21.308  1.00 18.73      A    N  
ATOM   3779  CA  ASP A 292     -30.421 -15.809  21.845  1.00 20.05      A    C  
ATOM   3780  C   ASP A 292     -31.697 -15.528  21.032  1.00 22.44      A    C  
ATOM   3781  O   ASP A 292     -32.489 -16.464  20.823  1.00 23.28      A    O  
ATOM   3782  CB  ASP A 292     -30.626 -15.576  23.342  1.00 20.91      A    C  
ATOM   3783  CG  ASP A 292     -29.540 -16.186  24.207  1.00 20.70      A    C  
ATOM   3784  OD1 ASP A 292     -28.859 -17.125  23.701  1.00 20.89      A    O  
ATOM   3785  OD2 ASP A 292     -29.402 -15.702  25.346  1.00 22.44      A    O1-
ATOM   3786  H   ASP A 292     -28.956 -14.361  21.876  1.00 19.21      A    H  
ATOM   3787  HA  ASP A 292     -30.185 -16.757  21.718  1.00 20.38      A    H  
ATOM   3788  HB2 ASP A 292     -30.655 -14.613  23.515  1.00 20.65      A    H  
ATOM   3789  HB3 ASP A 292     -31.486 -15.961  23.610  1.00 20.65      A    H  
ATOM   3790  N   MET A 293     -31.896 -14.298  20.557  1.00 22.09      A    N  
ATOM   3791  CA  MET A 293     -33.146 -13.937  19.845  1.00 23.64      A    C  
ATOM   3792  C   MET A 293     -33.018 -14.316  18.361  1.00 23.99      A    C  
ATOM   3793  O   MET A 293     -34.044 -14.217  17.667  1.00 28.48      A    O  
ATOM   3794  CB  MET A 293     -33.505 -12.462  20.032  1.00 25.00      A    C  
ATOM   3795  CG  MET A 293     -32.673 -11.510  19.219  1.00 31.31      A    C  
ATOM   3796  SD  MET A 293     -33.181  -9.775  19.401  1.00 40.81      A    S  
ATOM   3797  CE  MET A 293     -33.051  -9.530  21.175  1.00 42.44      A    C  
ATOM   3798  H   MET A 293     -31.294 -13.620  20.641  1.00 22.55      A    H  
ATOM   3799  HA  MET A 293     -33.872 -14.481  20.229  1.00 23.65      A    H  
ATOM   3800  HB2 MET A 293     -34.446 -12.339  19.795  1.00 26.03      A    H  
ATOM   3801  HB3 MET A 293     -33.407 -12.240  20.978  1.00 26.07      A    H  
ATOM   3802  HG2 MET A 293     -31.736 -11.592  19.493  1.00 31.49      A    H  
ATOM   3803  HG3 MET A 293     -32.732 -11.755  18.271  1.00 31.57      A    H  
ATOM   3804  HE1 MET A 293     -33.279  -8.617  21.390  1.00 41.89      A    H  
ATOM   3805  HE2 MET A 293     -33.658 -10.127  21.629  1.00 41.82      A    H  
ATOM   3806  HE3 MET A 293     -32.147  -9.712  21.459  1.00 41.88      A    H  
ATOM   3807  N   GLY A 294     -31.841 -14.769  17.880  1.00 22.06      A    N  
ATOM   3808  CA  GLY A 294     -31.714 -15.339  16.521  1.00 22.13      A    C  
ATOM   3809  C   GLY A 294     -30.826 -14.543  15.572  1.00 24.84      A    C  
ATOM   3810  O   GLY A 294     -30.966 -14.720  14.354  1.00 23.27      A    O  
ATOM   3811  H   GLY A 294     -31.069 -14.747  18.360  1.00 22.51      A    H  
ATOM   3812  HA2 GLY A 294     -31.348 -16.256  16.601  1.00 22.75      A    H  
ATOM   3813  HA3 GLY A 294     -32.616 -15.418  16.122  1.00 22.74      A    H  
ATOM   3814  N   ALA A 295     -29.898 -13.739  16.076  1.00 21.77      A    N  
ATOM   3815  CA  ALA A 295     -28.963 -12.995  15.203  1.00 21.49      A    C  
ATOM   3816  C   ALA A 295     -27.776 -13.934  14.925  1.00 19.51      A    C  
ATOM   3817  O   ALA A 295     -26.659 -13.742  15.433  1.00 17.79      A    O  
ATOM   3818  CB  ALA A 295     -28.589 -11.668  15.821  1.00 20.29      A    C  
ATOM   3819  H   ALA A 295     -29.763 -13.586  16.963  1.00 22.38      A    H  
ATOM   3820  HA  ALA A 295     -29.416 -12.817  14.346  1.00 20.93      A    H  
ATOM   3821  HB1 ALA A 295     -27.976 -11.196  15.232  1.00 20.65      A    H  
ATOM   3822  HB2 ALA A 295     -29.390 -11.132  15.950  1.00 20.65      A    H  
ATOM   3823  HB3 ALA A 295     -28.160 -11.818  16.680  1.00 20.65      A    H  
ATOM   3824  N   VAL A 296     -28.038 -14.994  14.145  1.00 17.68      A    N  
ATOM   3825  CA  VAL A 296     -27.113 -16.111  13.892  1.00 18.78      A    C  
ATOM   3826  C   VAL A 296     -27.275 -16.545  12.440  1.00 18.21      A    C  
ATOM   3827  O   VAL A 296     -28.380 -16.565  11.952  1.00 19.66      A    O  
ATOM   3828  CB  VAL A 296     -27.395 -17.313  14.823  1.00 21.39      A    C  
ATOM   3829  CG1 VAL A 296     -26.427 -18.466  14.589  1.00 24.15      A    C  
ATOM   3830  CG2 VAL A 296     -27.413 -16.892  16.268  1.00 21.66      A    C  
ATOM   3831  H   VAL A 296     -28.832 -15.085  13.707  1.00 18.37      A    H  
ATOM   3832  HA  VAL A 296     -26.200 -15.805  14.033  1.00 18.90      A    H  
ATOM   3833  HB  VAL A 296     -28.301 -17.642  14.602  1.00 21.40      A    H  
ATOM   3834 HG11 VAL A 296     -26.524 -18.797  13.680  1.00 23.24      A    H  
ATOM   3835 HG12 VAL A 296     -26.623 -19.185  15.216  1.00 23.26      A    H  
ATOM   3836 HG13 VAL A 296     -25.515 -18.158  14.726  1.00 23.26      A    H  
ATOM   3837 HG21 VAL A 296     -26.560 -16.486  16.500  1.00 21.55      A    H  
ATOM   3838 HG22 VAL A 296     -27.564 -17.671  16.830  1.00 21.57      A    H  
ATOM   3839 HG23 VAL A 296     -28.128 -16.248  16.413  1.00 21.56      A    H  
ATOM   3840  N   GLY A 297     -26.183 -16.920  11.814  1.00 16.07      A    N  
ATOM   3841  CA  GLY A 297     -26.182 -17.646  10.529  1.00 16.16      A    C  
ATOM   3842  C   GLY A 297     -25.059 -18.642  10.465  1.00 18.26      A    C  
ATOM   3843  O   GLY A 297     -24.275 -18.753  11.429  1.00 18.18      A    O  
ATOM   3844  H   GLY A 297     -25.352 -16.748  12.145  1.00 16.58      A    H  
ATOM   3845  HA2 GLY A 297     -27.045 -18.118  10.420  1.00 16.62      A    H  
ATOM   3846  HA3 GLY A 297     -26.089 -16.996   9.790  1.00 16.61      A    H  
ATOM   3847  N   LEU A 298     -24.980 -19.360   9.356  1.00 18.36      A    N  
ATOM   3848  CA  LEU A 298     -23.953 -20.391   9.130  1.00 17.50      A    C  
ATOM   3849  C   LEU A 298     -23.117 -20.061   7.912  1.00 18.27      A    C  
ATOM   3850  O   LEU A 298     -23.656 -19.756   6.828  1.00 18.33      A    O  
ATOM   3851  CB  LEU A 298     -24.612 -21.769   8.980  1.00 18.68      A    C  
ATOM   3852  CG  LEU A 298     -25.528 -22.187  10.126  1.00 21.23      A    C  
ATOM   3853  CD1 LEU A 298     -26.153 -23.551   9.831  1.00 21.35      A    C  
ATOM   3854  CD2 LEU A 298     -24.797 -22.205  11.443  1.00 22.42      A    C  
ATOM   3855  H   LEU A 298     -25.561 -19.258   8.661  1.00 18.12      A    H  
ATOM   3856  HA  LEU A 298     -23.359 -20.407   9.914  1.00 18.04      A    H  
ATOM   3857  HB2 LEU A 298     -25.131 -21.773   8.151  1.00 18.96      A    H  
ATOM   3858  HB3 LEU A 298     -23.906 -22.439   8.889  1.00 18.96      A    H  
ATOM   3859  HG  LEU A 298     -26.259 -21.524  10.191  1.00 20.95      A    H  
ATOM   3860 HD11 LEU A 298     -26.669 -23.500   9.008  1.00 21.31      A    H  
ATOM   3861 HD12 LEU A 298     -26.738 -23.806  10.565  1.00 21.31      A    H  
ATOM   3862 HD13 LEU A 298     -25.449 -24.216   9.731  1.00 21.31      A    H  
ATOM   3863 HD21 LEU A 298     -24.044 -22.819  11.388  1.00 22.04      A    H  
ATOM   3864 HD22 LEU A 298     -25.402 -22.499  12.145  1.00 22.04      A    H  
ATOM   3865 HD23 LEU A 298     -24.473 -21.313  11.650  1.00 22.03      A    H  
ATOM   3866  N   PHE A 299     -21.819 -20.184   8.087  1.00 16.11      A    N  
ATOM   3867  CA  PHE A 299     -20.826 -20.283   7.003  1.00 17.08      A    C  
ATOM   3868  C   PHE A 299     -20.627 -21.763   6.748  1.00 18.55      A    C  
ATOM   3869  O   PHE A 299     -19.980 -22.447   7.587  1.00 17.05      A    O  
ATOM   3870  CB  PHE A 299     -19.560 -19.554   7.430  1.00 16.94      A    C  
ATOM   3871  CG  PHE A 299     -18.435 -19.498   6.443  1.00 16.16      A    C  
ATOM   3872  CD1 PHE A 299     -18.662 -19.469   5.078  1.00 17.08      A    C  
ATOM   3873  CD2 PHE A 299     -17.127 -19.410   6.881  1.00 17.66      A    C  
ATOM   3874  CE1 PHE A 299     -17.608 -19.372   4.187  1.00 17.61      A    C  
ATOM   3875  CE2 PHE A 299     -16.067 -19.296   5.991  1.00 16.78      A    C  
ATOM   3876  CZ  PHE A 299     -16.313 -19.288   4.628  1.00 16.53      A    C  
ATOM   3877  H   PHE A 299     -21.433 -20.218   8.911  1.00 16.83      A    H  
ATOM   3878  HA  PHE A 299     -21.191 -19.857   6.188  1.00 17.14      A    H  
ATOM   3879  HB2 PHE A 299     -19.809 -18.635   7.663  1.00 16.79      A    H  
ATOM   3880  HB3 PHE A 299     -19.229 -19.980   8.247  1.00 16.79      A    H  
ATOM   3881  HD1 PHE A 299     -19.545 -19.517   4.750  1.00 16.98      A    H  
ATOM   3882  HD2 PHE A 299     -16.953 -19.405   7.809  1.00 17.08      A    H  
ATOM   3883  HE1 PHE A 299     -17.784 -19.366   3.259  1.00 17.20      A    H  
ATOM   3884  HE2 PHE A 299     -15.181 -19.253   6.314  1.00 16.93      A    H  
ATOM   3885  HZ  PHE A 299     -15.599 -19.233   4.013  1.00 16.85      A    H  
ATOM   3886  N   LEU A 300     -21.294 -22.259   5.709  1.00 17.57      A    N  
ATOM   3887  CA  LEU A 300     -21.314 -23.737   5.456  1.00 19.23      A    C  
ATOM   3888  C   LEU A 300     -20.131 -24.086   4.589  1.00 18.10      A    C  
ATOM   3889  O   LEU A 300     -20.183 -23.767   3.405  1.00 20.78      A    O  
ATOM   3890  CB  LEU A 300     -22.644 -24.108   4.804  1.00 19.63      A    C  
ATOM   3891  CG  LEU A 300     -23.851 -23.873   5.692  1.00 20.13      A    C  
ATOM   3892  CD1 LEU A 300     -25.131 -23.929   4.892  1.00 25.00      A    C  
ATOM   3893  CD2 LEU A 300     -23.913 -24.852   6.850  1.00 21.09      A    C  
ATOM   3894  H   LEU A 300     -21.757 -21.752   5.111  1.00 18.18      A    H  
ATOM   3895  HA  LEU A 300     -21.228 -24.207   6.316  1.00 18.76      A    H  
ATOM   3896  HB2 LEU A 300     -22.749 -23.582   3.985  1.00 19.67      A    H  
ATOM   3897  HB3 LEU A 300     -22.616 -25.052   4.552  1.00 19.67      A    H  
ATOM   3898  HG  LEU A 300     -23.775 -22.964   6.072  1.00 21.06      A    H  
ATOM   3899 HD11 LEU A 300     -25.113 -23.243   4.202  1.00 23.37      A    H  
ATOM   3900 HD12 LEU A 300     -25.890 -23.777   5.481  1.00 23.38      A    H  
ATOM   3901 HD13 LEU A 300     -25.215 -24.805   4.475  1.00 23.38      A    H  
ATOM   3902 HD21 LEU A 300     -23.950 -25.761   6.504  1.00 20.78      A    H  
ATOM   3903 HD22 LEU A 300     -24.708 -24.675   7.382  1.00 20.78      A    H  
ATOM   3904 HD23 LEU A 300     -23.122 -24.750   7.406  1.00 20.77      A    H  
ATOM   3905  N   VAL A 301     -19.096 -24.700   5.162  1.00 17.86      A    N  
ATOM   3906  CA  VAL A 301     -17.840 -24.981   4.454  1.00 19.34      A    C  
ATOM   3907  C   VAL A 301     -17.833 -26.470   4.106  1.00 18.77      A    C  
ATOM   3908  O   VAL A 301     -17.817 -27.282   5.043  1.00 20.64      A    O  
ATOM   3909  CB  VAL A 301     -16.607 -24.562   5.265  1.00 19.34      A    C  
ATOM   3910  CG1 VAL A 301     -15.340 -24.907   4.528  1.00 21.43      A    C  
ATOM   3911  CG2 VAL A 301     -16.659 -23.056   5.559  1.00 19.80      A    C  
ATOM   3912  H   VAL A 301     -19.101 -24.981   6.028  1.00 18.26      A    H  
ATOM   3913  HA  VAL A 301     -17.839 -24.473   3.625  1.00 18.95      A    H  
ATOM   3914  HB  VAL A 301     -16.618 -25.053   6.124  1.00 19.81      A    H  
ATOM   3915 HG11 VAL A 301     -15.286 -25.869   4.399  1.00 20.76      A    H  
ATOM   3916 HG12 VAL A 301     -14.572 -24.608   5.047  1.00 20.76      A    H  
ATOM   3917 HG13 VAL A 301     -15.337 -24.463   3.662  1.00 20.76      A    H  
ATOM   3918 HG21 VAL A 301     -16.685 -22.562   4.722  1.00 19.65      A    H  
ATOM   3919 HG22 VAL A 301     -15.869 -22.797   6.064  1.00 19.65      A    H  
ATOM   3920 HG23 VAL A 301     -17.456 -22.853   6.080  1.00 19.65      A    H  
ATOM   3921  N   LYS A 302     -17.875 -26.741   2.804  1.00 18.66      A    N  
ATOM   3922  CA  LYS A 302     -17.966 -28.120   2.245  1.00 19.90      A    C  
ATOM   3923  C   LYS A 302     -16.547 -28.665   2.046  1.00 20.57      A    C  
ATOM   3924  O   LYS A 302     -15.621 -27.920   1.713  1.00 22.63      A    O  
ATOM   3925  CB  LYS A 302     -18.721 -28.097   0.911  1.00 23.63      A    C  
ATOM   3926  CG  LYS A 302     -20.148 -27.600   1.011  1.00 27.23      A    C  
ATOM   3927  CD  LYS A 302     -20.819 -27.316  -0.348  1.00 33.30      A    C  
ATOM   3928  CE  LYS A 302     -22.315 -27.535  -0.239  1.00 45.46      A    C  
ATOM   3929  NZ  LYS A 302     -23.037 -27.360  -1.525  1.00 51.95      A    N1+
ATOM   3930  H   LYS A 302     -17.847 -26.091   2.166  1.00 18.99      A    H  
ATOM   3931  HA  LYS A 302     -18.448 -28.694   2.883  1.00 20.45      A    H  
ATOM   3932  HB2 LYS A 302     -18.231 -27.523   0.285  1.00 23.45      A    H  
ATOM   3933  HB3 LYS A 302     -18.730 -29.005   0.542  1.00 23.46      A    H  
ATOM   3934  HG2 LYS A 302     -20.677 -28.270   1.494  1.00 27.67      A    H  
ATOM   3935  HG3 LYS A 302     -20.156 -26.776   1.543  1.00 27.61      A    H  
ATOM   3936  HD2 LYS A 302     -20.641 -26.390  -0.618  1.00 34.19      A    H  
ATOM   3937  HD3 LYS A 302     -20.450 -27.917  -1.030  1.00 34.19      A    H  
ATOM   3938  HE2 LYS A 302     -22.480 -28.437   0.086  1.00 43.50      A    H  
ATOM   3939  HE3 LYS A 302     -22.685 -26.910   0.414  1.00 43.51      A    H  
ATOM   3940  HZ1 LYS A 302     -22.890 -26.526  -1.850  1.00 49.83      A    H  
ATOM   3941  HZ2 LYS A 302     -23.928 -27.476  -1.395  1.00 49.83      A    H  
ATOM   3942  HZ3 LYS A 302     -22.743 -27.971  -2.128  1.00 49.83      A    H  
ATOM   3943  N   LYS A 303     -16.365 -29.971   2.210  1.00 20.21      A    N  
ATOM   3944  CA  LYS A 303     -15.137 -30.640   1.737  1.00 21.35      A    C  
ATOM   3945  C   LYS A 303     -15.088 -30.520   0.222  1.00 21.87      A    C  
ATOM   3946  O   LYS A 303     -16.128 -30.228  -0.412  1.00 23.18      A    O  
ATOM   3947  CB  LYS A 303     -15.098 -32.109   2.195  1.00 24.03      A    C  
ATOM   3948  CG  LYS A 303     -15.206 -32.350   3.696  1.00 24.74      A    C  
ATOM   3949  CD  LYS A 303     -15.181 -33.822   4.106  1.00 31.25      A    C  
ATOM   3950  CE  LYS A 303     -14.018 -34.577   3.501  1.00 37.92      A    C  
ATOM   3951  NZ  LYS A 303     -13.778 -35.853   4.205  1.00 40.86      A    N1+
ATOM   3952  H   LYS A 303     -16.981 -30.519   2.595  1.00 20.59      A    H  
ATOM   3953  HA  LYS A 303     -14.360 -30.169   2.117  1.00 21.71      A    H  
ATOM   3954  HB2 LYS A 303     -15.833 -32.584   1.755  1.00 23.54      A    H  
ATOM   3955  HB3 LYS A 303     -14.260 -32.503   1.878  1.00 23.58      A    H  
ATOM   3956  HG2 LYS A 303     -14.464 -31.887   4.140  1.00 25.95      A    H  
ATOM   3957  HG3 LYS A 303     -16.041 -31.949   4.019  1.00 25.93      A    H  
ATOM   3958  HD2 LYS A 303     -15.127 -33.882   5.083  1.00 30.97      A    H  
ATOM   3959  HD3 LYS A 303     -16.018 -34.248   3.823  1.00 30.94      A    H  
ATOM   3960  HE2 LYS A 303     -14.199 -34.762   2.561  1.00 36.80      A    H  
ATOM   3961  HE3 LYS A 303     -13.211 -34.030   3.553  1.00 36.85      A    H  
ATOM   3962  HZ1 LYS A 303     -13.593 -35.694   5.078  1.00 39.90      A    H  
ATOM   3963  HZ2 LYS A 303     -13.077 -36.286   3.826  1.00 39.92      A    H  
ATOM   3964  HZ3 LYS A 303     -14.516 -36.378   4.149  1.00 39.92      A    H  
ATOM   3965  N   THR A 304     -13.943 -30.819  -0.364  1.00 26.09      A    N  
ATOM   3966  CA  THR A 304     -13.783 -30.811  -1.847  1.00 28.25      A    C  
ATOM   3967  C   THR A 304     -14.850 -31.728  -2.480  1.00 25.87      A    C  
ATOM   3968  O   THR A 304     -15.366 -31.345  -3.505  1.00 26.50      A    O  
ATOM   3969  CB  THR A 304     -12.344 -31.135  -2.250  1.00 32.13      A    C  
ATOM   3970  CG2 THR A 304     -11.361 -30.167  -1.643  1.00 32.93      A    C  
ATOM   3971  OG1 THR A 304     -12.042 -32.443  -1.779  1.00 42.85      A    O  
ATOM   3972  H   THR A 304     -13.192 -31.074   0.082  1.00 25.54      A    H  
ATOM   3973  HA  THR A 304     -13.971 -29.892  -2.147  1.00 28.04      A    H  
ATOM   3974  HB  THR A 304     -12.270 -31.109  -3.234  1.00 33.28      A    H  
ATOM   3975  HG1 THR A 304     -11.256 -32.645  -2.004  0.00 42.74      A    H  
ATOM   3976 HG21 THR A 304     -11.584 -29.260  -1.919  1.00 32.67      A    H  
ATOM   3977 HG22 THR A 304     -10.462 -30.384  -1.946  1.00 32.67      A    H  
ATOM   3978 HG23 THR A 304     -11.397 -30.227  -0.672  1.00 32.64      A    H  
ATOM   3979  N   ASP A 305     -15.292 -32.782  -1.794  1.00 26.82      A    N  
ATOM   3980  CA  ASP A 305     -16.287 -33.752  -2.357  1.00 29.26      A    C  
ATOM   3981  C   ASP A 305     -17.717 -33.199  -2.249  1.00 29.16      A    C  
ATOM   3982  O   ASP A 305     -18.601 -33.759  -2.909  1.00 26.11      A    O  
ATOM   3983  CB  ASP A 305     -16.162 -35.150  -1.746  1.00 29.34      A    C  
ATOM   3984  CG  ASP A 305     -16.542 -35.308  -0.290  1.00 34.28      A    C  
ATOM   3985  OD1 ASP A 305     -17.068 -34.329   0.324  1.00 27.89      A    O  
ATOM   3986  OD2 ASP A 305     -16.304 -36.410   0.251  1.00 34.22      A    O1-
ATOM   3987  H   ASP A 305     -15.006 -32.987  -0.954  1.00 27.15      A    H  
ATOM   3988  HA  ASP A 305     -16.083 -33.848  -3.317  1.00 28.76      A    H  
ATOM   3989  HB2 ASP A 305     -16.723 -35.762  -2.266  1.00 30.42      A    H  
ATOM   3990  HB3 ASP A 305     -15.233 -35.444  -1.842  1.00 30.42      A    H  
ATOM   3991  N   GLY A 306     -17.950 -32.092  -1.521  1.00 23.61      A    N  
ATOM   3992  CA  GLY A 306     -19.286 -31.478  -1.424  1.00 21.94      A    C  
ATOM   3993  C   GLY A 306     -19.917 -31.672  -0.054  1.00 19.90      A    C  
ATOM   3994  O   GLY A 306     -20.926 -31.050   0.208  1.00 22.61      A    O  
ATOM   3995  H   GLY A 306     -17.304 -31.668  -1.045  1.00 24.39      A    H  
ATOM   3996  HA2 GLY A 306     -19.206 -30.509  -1.611  1.00 21.82      A    H  
ATOM   3997  HA3 GLY A 306     -19.877 -31.871  -2.114  1.00 21.84      A    H  
ATOM   3998  N   THR A 307     -19.427 -32.604   0.767  1.00 22.46      A    N  
ATOM   3999  CA  THR A 307     -20.091 -32.990   2.036  1.00 23.36      A    C  
ATOM   4000  C   THR A 307     -19.704 -32.032   3.176  1.00 20.64      A    C  
ATOM   4001  O   THR A 307     -18.611 -31.464   3.197  1.00 22.12      A    O  
ATOM   4002  CB  THR A 307     -19.779 -34.446   2.454  1.00 24.72      A    C  
ATOM   4003  CG2 THR A 307     -20.191 -35.430   1.384  1.00 26.19      A    C  
ATOM   4004  OG1 THR A 307     -18.394 -34.608   2.767  1.00 25.94      A    O  
ATOM   4005  H   THR A 307     -18.659 -33.069   0.612  1.00 22.04      A    H  
ATOM   4006  HA  THR A 307     -21.063 -32.919   1.895  1.00 22.88      A    H  
ATOM   4007  HB  THR A 307     -20.303 -34.641   3.267  1.00 24.95      A    H  
ATOM   4008  HG1 THR A 307     -18.244 -35.414   2.993  0.00 26.15      A    H  
ATOM   4009 HG21 THR A 307     -21.139 -35.322   1.194  1.00 25.72      A    H  
ATOM   4010 HG22 THR A 307     -20.023 -36.338   1.694  1.00 25.72      A    H  
ATOM   4011 HG23 THR A 307     -19.678 -35.264   0.573  1.00 25.72      A    H  
ATOM   4012  N   ILE A 308     -20.574 -31.962   4.150  1.00 21.60      A    N  
ATOM   4013  CA  ILE A 308     -20.332 -31.167   5.379  1.00 24.21      A    C  
ATOM   4014  C   ILE A 308     -20.448 -32.139   6.541  1.00 23.58      A    C  
ATOM   4015  O   ILE A 308     -21.509 -32.727   6.753  1.00 25.55      A    O  
ATOM   4016  CB  ILE A 308     -21.317 -29.995   5.488  1.00 24.60      A    C  
ATOM   4017  CG1 ILE A 308     -21.193 -29.044   4.298  1.00 26.33      A    C  
ATOM   4018  CG2 ILE A 308     -21.105 -29.274   6.817  1.00 25.92      A    C  
ATOM   4019  CD1 ILE A 308     -22.104 -27.842   4.384  1.00 31.20      A    C  
ATOM   4020  H   ILE A 308     -21.378 -32.391   4.135  1.00 21.96      A    H  
ATOM   4021  HA  ILE A 308     -19.432 -30.809   5.349  1.00 23.68      A    H  
ATOM   4022  HB  ILE A 308     -22.233 -30.367   5.484  1.00 25.09      A    H  
ATOM   4023 HG12 ILE A 308     -20.265 -28.732   4.239  1.00 26.94      A    H  
ATOM   4024 HG13 ILE A 308     -21.399 -29.537   3.475  1.00 26.95      A    H  
ATOM   4025 HG21 ILE A 308     -21.241 -29.894   7.552  1.00 25.52      A    H  
ATOM   4026 HG22 ILE A 308     -21.738 -28.541   6.899  1.00 25.53      A    H  
ATOM   4027 HG23 ILE A 308     -20.198 -28.922   6.855  1.00 25.51      A    H  
ATOM   4028 HD11 ILE A 308     -23.027 -28.138   4.474  1.00 29.60      A    H  
ATOM   4029 HD12 ILE A 308     -22.014 -27.307   3.576  1.00 29.60      A    H  
ATOM   4030 HD13 ILE A 308     -21.862 -27.300   5.155  1.00 29.58      A    H  
ATOM   4031  N   PRO A 309     -19.378 -32.244   7.353  1.00 29.97      A    N  
ATOM   4032  CA  PRO A 309     -19.393 -33.061   8.567  1.00 30.02      A    C  
ATOM   4033  C   PRO A 309     -20.542 -32.642   9.487  1.00 33.86      A    C  
ATOM   4034  O   PRO A 309     -20.782 -31.449   9.660  1.00 33.63      A    O  
ATOM   4035  CB  PRO A 309     -18.032 -32.759   9.221  1.00 35.15      A    C  
ATOM   4036  CG  PRO A 309     -17.147 -32.295   8.080  1.00 35.86      A    C  
ATOM   4037  CD  PRO A 309     -18.084 -31.567   7.146  1.00 31.47      A    C  
ATOM   4038  HA  PRO A 309     -19.456 -34.021   8.332  1.00 31.66      A    H  
ATOM   4039  HB2 PRO A 309     -18.117 -32.058   9.902  1.00 34.03      A    H  
ATOM   4040  HB3 PRO A 309     -17.661 -33.564   9.642  1.00 34.03      A    H  
ATOM   4041  HG2 PRO A 309     -16.443 -31.697   8.404  1.00 34.61      A    H  
ATOM   4042  HG3 PRO A 309     -16.732 -33.058   7.628  1.00 34.61      A    H  
ATOM   4043  HD2 PRO A 309     -18.143 -30.621   7.375  1.00 32.07      A    H  
ATOM   4044  HD3 PRO A 309     -17.786 -31.652   6.222  1.00 32.03      A    H  
ATOM   4045  N   GLY A 310     -21.284 -33.618  10.016  1.00 36.66      A    N  
ATOM   4046  CA  GLY A 310     -22.374 -33.371  10.980  1.00 39.98      A    C  
ATOM   4047  C   GLY A 310     -23.700 -33.167  10.278  1.00 42.04      A    C  
ATOM   4048  O   GLY A 310     -24.673 -32.840  10.981  1.00 46.51      A    O  
ATOM   4049  H   GLY A 310     -21.153 -34.495   9.813  1.00 36.74      A    H  
ATOM   4050  HA2 GLY A 310     -22.442 -34.144  11.595  1.00 39.63      A    H  
ATOM   4051  HA3 GLY A 310     -22.158 -32.568  11.517  1.00 39.61      A    H  
ATOM   4052  N   TYR A 311     -23.740 -33.325   8.945  1.00 39.80      A    N  
ATOM   4053  CA  TYR A 311     -24.978 -33.226   8.115  1.00 41.46      A    C  
ATOM   4054  C   TYR A 311     -25.448 -34.632   7.702  1.00 45.02      A    C  
ATOM   4055  O   TYR A 311     -26.585 -34.733   7.243  1.00 47.03      A    O  
ATOM   4056  CB  TYR A 311     -24.776 -32.291   6.909  1.00 42.31      A    C  
ATOM   4057  CG  TYR A 311     -25.150 -30.858   7.202  1.00 45.07      A    C  
ATOM   4058  CD1 TYR A 311     -24.611 -30.217   8.308  1.00 47.49      A    C  
ATOM   4059  CD2 TYR A 311     -26.059 -30.150   6.421  1.00 47.63      A    C  
ATOM   4060  CE1 TYR A 311     -24.941 -28.912   8.625  1.00 42.26      A    C  
ATOM   4061  CE2 TYR A 311     -26.398 -28.835   6.722  1.00 47.70      A    C  
ATOM   4062  CZ  TYR A 311     -25.831 -28.218   7.830  1.00 45.91      A    C  
ATOM   4063  OH  TYR A 311     -26.151 -26.956   8.212  1.00 43.72      A    O  
ATOM   4064  H   TYR A 311     -23.002 -33.497   8.442  1.00 40.71      A    H  
ATOM   4065  HA  TYR A 311     -25.689 -32.833   8.681  1.00 41.97      A    H  
ATOM   4066  HB2 TYR A 311     -23.837 -32.327   6.636  1.00 42.68      A    H  
ATOM   4067  HB3 TYR A 311     -25.320 -32.618   6.162  1.00 42.75      A    H  
ATOM   4068  HD1 TYR A 311     -24.000 -30.680   8.856  1.00 45.60      A    H  
ATOM   4069  HD2 TYR A 311     -26.441 -30.564   5.665  1.00 46.83      A    H  
ATOM   4070  HE1 TYR A 311     -24.563 -28.498   9.384  1.00 44.39      A    H  
ATOM   4071  HE2 TYR A 311     -27.016 -28.368   6.185  1.00 47.04      A    H  
ATOM   4072  HH  TYR A 311     -25.419 -26.471   8.244  0.00 43.57      A    H  
ATOM   4073  N   GLU A 312     -24.620 -35.675   7.875  1.00 54.72      A    N  
ATOM   4074  CA  GLU A 312     -24.962 -37.112   7.598  1.00 61.46      A    C  
ATOM   4075  C   GLU A 312     -26.302 -37.498   8.250  1.00 62.21      A    C  
ATOM   4076  O   GLU A 312     -26.474 -37.269   9.446  1.00 58.47      A    O  
ATOM   4077  CB  GLU A 312     -23.901 -38.080   8.139  1.00 64.22      A    C  
ATOM   4078  CG  GLU A 312     -22.471 -37.777   7.703  1.00 69.03      A    C  
ATOM   4079  CD  GLU A 312     -21.631 -36.947   8.669  1.00 70.68      A    C  
ATOM   4080  OE1 GLU A 312     -22.207 -36.345   9.596  1.00 69.08      A    O  
ATOM   4081  OE2 GLU A 312     -20.393 -36.907   8.495  1.00 74.94      A    O1-
ATOM   4082  H   GLU A 312     -23.773 -35.565   8.178  1.00 53.68      A    H  
ATOM   4083  HA  GLU A 312     -25.039 -37.232   6.624  1.00 60.72      A    H  
ATOM   4084  HB2 GLU A 312     -23.943 -38.071   9.118  1.00 64.61      A    H  
ATOM   4085  HB3 GLU A 312     -24.133 -38.985   7.841  1.00 64.61      A    H  
ATOM   4086  HG2 GLU A 312     -22.006 -38.627   7.552  1.00 68.20      A    H  
ATOM   4087  HG3 GLU A 312     -22.501 -37.306   6.843  1.00 68.19      A    H  
TER   
ATOM   4088  N   GLY B  43       5.917 -27.323  17.172  1.00 48.48      B    N  
ATOM   4089  CA  GLY B  43       5.323 -27.024  18.516  1.00 44.83      B    C  
ATOM   4090  C   GLY B  43       5.124 -28.277  19.359  1.00 43.27      B    C  
ATOM   4091  O   GLY B  43       5.222 -29.403  18.826  1.00 49.96      B    O  
ATOM   4092  H   GLY B  43       5.345 -27.043  16.520  1.00 47.32      B    H  
ATOM   4093  HA2 GLY B  43       5.920 -26.399  18.998  1.00 45.27      B    H  
ATOM   4094  HA3 GLY B  43       4.452 -26.576  18.389  1.00 45.22      B    H  
ATOM   4095  N   GLU B  44       4.826 -28.093  20.645  1.00 34.01      B    N  
ATOM   4096  CA  GLU B  44       4.738 -29.202  21.623  1.00 33.15      B    C  
ATOM   4097  C   GLU B  44       3.277 -29.659  21.702  1.00 30.96      B    C  
ATOM   4098  O   GLU B  44       2.372 -28.826  21.508  1.00 29.31      B    O  
ATOM   4099  CB  GLU B  44       5.343 -28.743  22.952  1.00 34.83      B    C  
ATOM   4100  CG  GLU B  44       6.767 -28.203  22.816  0.50 35.92      B    C  
ATOM   4101  CD  GLU B  44       7.675 -28.910  21.812  0.50 38.60      B    C  
ATOM   4102  OE1 GLU B  44       7.858 -28.383  20.696  0.50 42.18      B    O  
ATOM   4103  OE2 GLU B  44       8.213 -29.978  22.148  0.50 41.86      B    O1-
ATOM   4104  H   GLU B  44       4.656 -27.271  20.999  1.00 35.80      B    H  
ATOM   4105  HA  GLU B  44       5.275 -29.954  21.282  1.00 33.24      B    H  
ATOM   4106  HB2 GLU B  44       4.772 -28.043  23.332  1.00 34.67      B    H  
ATOM   4107  HB3 GLU B  44       5.347 -29.500  23.574  1.00 34.67      B    H  
ATOM   4108  HG2 GLU B  44       6.717 -27.257  22.563  0.50 36.26      B    H  
ATOM   4109  HG3 GLU B  44       7.200 -28.244  23.695  0.50 36.26      B    H  
ATOM   4110  N   VAL B  45       3.061 -30.951  21.937  1.00 30.13      B    N  
ATOM   4111  CA  VAL B  45       1.724 -31.530  22.234  1.00 28.10      B    C  
ATOM   4112  C   VAL B  45       1.557 -31.563  23.747  1.00 31.06      B    C  
ATOM   4113  O   VAL B  45       2.393 -32.178  24.433  1.00 31.24      B    O  
ATOM   4114  CB  VAL B  45       1.545 -32.906  21.595  1.00 31.50      B    C  
ATOM   4115  CG1 VAL B  45       0.161 -33.476  21.902  1.00 32.05      B    C  
ATOM   4116  CG2 VAL B  45       1.793 -32.821  20.099  1.00 31.67      B    C  
ATOM   4117  H   VAL B  45       3.731 -31.569  21.932  1.00 29.84      B    H  
ATOM   4118  HA  VAL B  45       1.049 -30.935  21.865  1.00 29.66      B    H  
ATOM   4119  HB  VAL B  45       2.222 -33.512  21.986  1.00 30.95      B    H  
ATOM   4120 HG11 VAL B  45       0.065 -33.605  22.862  1.00 31.91      B    H  
ATOM   4121 HG12 VAL B  45       0.056 -34.332  21.451  1.00 31.89      B    H  
ATOM   4122 HG13 VAL B  45      -0.523 -32.859  21.588  1.00 31.89      B    H  
ATOM   4123 HG21 VAL B  45       1.171 -32.187  19.701  1.00 31.61      B    H  
ATOM   4124 HG22 VAL B  45       1.662 -33.698  19.698  1.00 31.61      B    H  
ATOM   4125 HG23 VAL B  45       2.705 -32.525  19.935  1.00 31.61      B    H  
ATOM   4126  N   ARG B  46       0.525 -30.874  24.230  1.00 29.69      B    N  
ATOM   4127  CA  ARG B  46       0.243 -30.698  25.671  1.00 31.83      B    C  
ATOM   4128  C   ARG B  46      -1.103 -31.360  25.961  1.00 29.24      B    C  
ATOM   4129  O   ARG B  46      -1.938 -31.459  25.041  1.00 27.70      B    O  
ATOM   4130  CB  ARG B  46       0.271 -29.210  26.003  1.00 36.82      B    C  
ATOM   4131  CG  ARG B  46       1.587 -28.530  25.640  1.00 44.67      B    C  
ATOM   4132  CD  ARG B  46       1.650 -27.077  26.079  1.00 48.63      B    C  
ATOM   4133  NE  ARG B  46       1.411 -26.893  27.516  1.00 56.74      B    N  
ATOM   4134  CZ  ARG B  46       0.326 -26.331  28.070  1.00 58.88      B    C  
ATOM   4135  NH1 ARG B  46       0.230 -26.223  29.382  1.00 59.25      B    N1+
ATOM   4136  NH2 ARG B  46      -0.676 -25.896  27.328  1.00 62.47      B    N  
ATOM   4137  H   ARG B  46      -0.084 -30.464  23.690  1.00 30.49      B    H  
ATOM   4138  HA  ARG B  46       0.943 -31.157  26.190  1.00 31.77      B    H  
ATOM   4139  HB2 ARG B  46      -0.459 -28.767  25.522  1.00 37.24      B    H  
ATOM   4140  HB3 ARG B  46       0.109 -29.101  26.963  1.00 37.26      B    H  
ATOM   4141  HG2 ARG B  46       2.327 -29.019  26.060  1.00 43.53      B    H  
ATOM   4142  HG3 ARG B  46       1.715 -28.571  24.669  1.00 43.50      B    H  
ATOM   4143  HD2 ARG B  46       2.536 -26.719  25.858  1.00 49.44      B    H  
ATOM   4144  HD3 ARG B  46       0.990 -26.563  25.570  1.00 49.50      B    H  
ATOM   4145  HE  ARG B  46       2.040 -27.158  28.059  1.00 55.47      B    H  
ATOM   4146 HH11 ARG B  46       0.886 -26.505  29.895  1.00 58.97      B    H  
ATOM   4147 HH12 ARG B  46      -0.485 -25.858  29.742  1.00 58.97      B    H  
ATOM   4148 HH21 ARG B  46      -0.639 -25.974  26.462  1.00 60.25      B    H  
ATOM   4149 HH22 ARG B  46      -1.386 -25.540  27.709  1.00 60.77      B    H  
ATOM   4150  N   ARG B  47      -1.267 -31.830  27.196  1.00 30.01      B    N  
ATOM   4151  CA AARG B  47      -2.502 -32.467  27.710  0.50 32.44      B    C  
ATOM   4152  CA BARG B  47      -2.513 -32.470  27.698  0.50 31.86      B    C  
ATOM   4153  C   ARG B  47      -2.813 -31.859  29.069  1.00 32.91      B    C  
ATOM   4154  O   ARG B  47      -1.872 -31.695  29.882  1.00 31.84      B    O  
ATOM   4155  CB AARG B  47      -2.324 -33.980  27.847  0.50 33.97      B    C  
ATOM   4156  CB BARG B  47      -2.385 -34.003  27.747  0.50 32.48      B    C  
ATOM   4157  CG AARG B  47      -2.148 -34.677  26.510  0.50 33.91      B    C  
ATOM   4158  CG BARG B  47      -3.611 -34.773  27.254  0.50 31.67      B    C  
ATOM   4159  CD AARG B  47      -2.155 -36.191  26.568  0.50 36.59      B    C  
ATOM   4160  CD BARG B  47      -3.362 -36.258  27.004  0.50 32.64      B    C  
ATOM   4161  NE AARG B  47      -2.084 -36.672  25.199  0.50 34.25      B    N  
ATOM   4162  NE BARG B  47      -3.650 -36.684  25.637  0.50 30.82      B    N  
ATOM   4163  CZ AARG B  47      -1.013 -36.534  24.437  0.50 34.88      B    C  
ATOM   4164  CZ BARG B  47      -4.875 -36.848  25.149  0.50 30.01      B    C  
ATOM   4165  NH1AARG B  47       0.070 -35.958  24.932  0.50 38.13      B    N1+
ATOM   4166  NH1BARG B  47      -5.921 -36.636  25.924  0.50 28.34      B    N1+
ATOM   4167  NH2AARG B  47      -1.020 -36.986  23.202  0.50 35.61      B    N  
ATOM   4168  NH2BARG B  47      -5.052 -37.229  23.899  0.50 31.39      B    N  
ATOM   4169  H   ARG B  47      -0.613 -31.794  27.830  1.00 30.67      B    H  
ATOM   4170  HA AARG B  47      -3.241 -32.279  27.091  0.50 32.29      B    H  
ATOM   4171  HA BARG B  47      -3.244 -32.238  27.085  0.50 31.77      B    H  
ATOM   4172  HB2AARG B  47      -1.539 -34.157  28.406  0.50 33.59      B    H  
ATOM   4173  HB2BARG B  47      -1.612 -34.266  27.204  0.50 32.14      B    H  
ATOM   4174  HB3AARG B  47      -3.110 -34.351  28.301  0.50 33.59      B    H  
ATOM   4175  HB3BARG B  47      -2.201 -34.269  28.672  0.50 32.14      B    H  
ATOM   4176  HG2AARG B  47      -2.869 -34.389  25.910  0.50 34.50      B    H  
ATOM   4177  HG2BARG B  47      -4.329 -34.684  27.916  0.50 32.08      B    H  
ATOM   4178  HG3AARG B  47      -1.301 -34.385  26.111  0.50 34.53      B    H  
ATOM   4179  HG3BARG B  47      -3.926 -34.366  26.422  0.50 32.04      B    H  
ATOM   4180  HD2AARG B  47      -1.383 -36.513  27.081  0.50 35.39      B    H  
ATOM   4181  HD2BARG B  47      -2.423 -36.458  27.205  0.50 31.97      B    H  
ATOM   4182  HD3AARG B  47      -2.977 -36.510  26.997  0.50 35.39      B    H  
ATOM   4183  HD3BARG B  47      -3.915 -36.781  27.623  0.50 31.97      B    H  
ATOM   4184  HE AARG B  47      -2.789 -37.051  24.854  0.50 35.03      B    H  
ATOM   4185  HE BARG B  47      -2.977 -36.829  25.101  0.50 30.97      B    H  
ATOM   4186 HH11AARG B  47       0.067 -35.659  25.759  0.50 36.97      B    H  
ATOM   4187 HH11BARG B  47      -5.803 -36.380  26.757  0.50 29.03      B    H  
ATOM   4188 HH12AARG B  47       0.786 -35.870  24.431  0.50 36.97      B    H  
ATOM   4189 HH12BARG B  47      -6.732 -36.746  25.604  0.50 29.03      B    H  
ATOM   4190 HH21AARG B  47      -1.744 -37.373  22.880  0.50 35.46      B    H  
ATOM   4191 HH21BARG B  47      -4.355 -37.374  23.380  0.50 30.89      B    H  
ATOM   4192 HH22AARG B  47      -0.302 -36.900  22.699  0.50 35.46      B    H  
ATOM   4193 HH22BARG B  47      -5.869 -37.340  23.586  0.50 30.89      B    H  
ATOM   4194  N   ILE B  48      -4.066 -31.505  29.293  1.00 28.53      B    N  
ATOM   4195  CA  ILE B  48      -4.497 -30.963  30.600  1.00 28.32      B    C  
ATOM   4196  C   ILE B  48      -5.862 -31.563  30.865  1.00 25.40      B    C  
ATOM   4197  O   ILE B  48      -6.514 -32.013  29.908  1.00 27.28      B    O  
ATOM   4198  CB  ILE B  48      -4.531 -29.426  30.671  1.00 29.16      B    C  
ATOM   4199  CG1 ILE B  48      -5.600 -28.803  29.760  1.00 28.36      B    C  
ATOM   4200  CG2 ILE B  48      -3.148 -28.850  30.417  1.00 31.22      B    C  
ATOM   4201  CD1 ILE B  48      -5.851 -27.362  30.077  1.00 26.16      B    C  
ATOM   4202  H   ILE B  48      -4.728 -31.562  28.669  1.00 29.47      B    H  
ATOM   4203  HA  ILE B  48      -3.884 -31.285  31.284  1.00 27.94      B    H  
ATOM   4204  HB  ILE B  48      -4.776 -29.189  31.599  1.00 29.22      B    H  
ATOM   4205 HG12 ILE B  48      -5.308 -28.879  28.826  1.00 28.00      B    H  
ATOM   4206 HG13 ILE B  48      -6.439 -29.300  29.858  1.00 28.00      B    H  
ATOM   4207 HG21 ILE B  48      -2.520 -29.217  31.063  1.00 30.57      B    H  
ATOM   4208 HG22 ILE B  48      -3.174 -27.882  30.507  1.00 30.55      B    H  
ATOM   4209 HG23 ILE B  48      -2.858 -29.081  29.518  1.00 30.57      B    H  
ATOM   4210 HD11 ILE B  48      -6.136 -27.277  31.003  1.00 26.82      B    H  
ATOM   4211 HD12 ILE B  48      -6.549 -27.018  29.492  1.00 26.82      B    H  
ATOM   4212 HD13 ILE B  48      -5.036 -26.849  29.941  1.00 26.83      B    H  
ATOM   4213  N   LYS B  49      -6.240 -31.547  32.125  1.00 26.06      B    N  
ATOM   4214  CA  LYS B  49      -7.614 -31.828  32.548  1.00 25.73      B    C  
ATOM   4215  C   LYS B  49      -8.265 -30.491  32.847  1.00 22.81      B    C  
ATOM   4216  O   LYS B  49      -7.606 -29.605  33.408  1.00 26.72      B    O  
ATOM   4217  CB  LYS B  49      -7.611 -32.778  33.756  1.00 29.69      B    C  
ATOM   4218  CG  LYS B  49      -7.147 -34.187  33.406  1.00 34.72      B    C  
ATOM   4219  CD  LYS B  49      -7.620 -35.268  34.378  1.00 37.91      B    C  
ATOM   4220  CE  LYS B  49      -7.306 -36.656  33.870  1.00 43.83      B    C  
ATOM   4221  NZ  LYS B  49      -7.009 -37.570  34.994  1.00 50.52      B    N1+
ATOM   4222  H   LYS B  49      -5.669 -31.362  32.811  1.00 25.85      B    H  
ATOM   4223  HA  LYS B  49      -8.092 -32.257  31.803  1.00 25.91      B    H  
ATOM   4224  HB2 LYS B  49      -7.021 -32.411  34.447  1.00 29.78      B    H  
ATOM   4225  HB3 LYS B  49      -8.519 -32.825  34.123  1.00 29.80      B    H  
ATOM   4226  HG2 LYS B  49      -7.471 -34.409  32.507  1.00 34.11      B    H  
ATOM   4227  HG3 LYS B  49      -6.166 -34.195  33.378  1.00 34.15      B    H  
ATOM   4228  HD2 LYS B  49      -7.181 -35.135  35.246  1.00 38.46      B    H  
ATOM   4229  HD3 LYS B  49      -8.588 -35.184  34.509  1.00 38.41      B    H  
ATOM   4230  HE2 LYS B  49      -8.068 -37.003  33.367  1.00 43.79      B    H  
ATOM   4231  HE3 LYS B  49      -6.535 -36.623  33.272  1.00 43.78      B    H  
ATOM   4232  HZ1 LYS B  49      -6.289 -37.268  35.456  1.00 48.33      B    H  
ATOM   4233  HZ2 LYS B  49      -6.830 -38.401  34.676  1.00 48.35      B    H  
ATOM   4234  HZ3 LYS B  49      -7.723 -37.614  35.551  1.00 48.35      B    H  
ATOM   4235  N   LEU B  50      -9.570 -30.408  32.572  1.00 22.72      B    N  
ATOM   4236  CA  LEU B  50     -10.413 -29.258  32.946  1.00 22.70      B    C  
ATOM   4237  C   LEU B  50     -11.764 -29.780  33.427  1.00 20.02      B    C  
ATOM   4238  O   LEU B  50     -12.293 -30.694  32.782  1.00 23.29      B    O  
ATOM   4239  CB  LEU B  50     -10.606 -28.365  31.724  1.00 24.18      B    C  
ATOM   4240  CG  LEU B  50     -11.048 -26.946  32.018  1.00 25.56      B    C  
ATOM   4241  CD1 LEU B  50      -9.978 -26.157  32.745  1.00 25.17      B    C  
ATOM   4242  CD2 LEU B  50     -11.407 -26.254  30.698  1.00 28.50      B    C  
ATOM   4243  H   LEU B  50     -10.021 -31.066  32.131  1.00 22.75      B    H  
ATOM   4244  HA  LEU B  50      -9.976 -28.760  33.670  1.00 22.45      B    H  
ATOM   4245  HB2 LEU B  50      -9.761 -28.329  31.232  1.00 24.13      B    H  
ATOM   4246  HB3 LEU B  50     -11.270 -28.781  31.138  1.00 24.14      B    H  
ATOM   4247  HG  LEU B  50     -11.857 -26.979  32.587  1.00 25.74      B    H  
ATOM   4248 HD11 LEU B  50      -9.779 -26.582  33.596  1.00 25.27      B    H  
ATOM   4249 HD12 LEU B  50     -10.294 -25.251  32.902  1.00 25.29      B    H  
ATOM   4250 HD13 LEU B  50      -9.171 -26.129  32.201  1.00 25.29      B    H  
ATOM   4251 HD21 LEU B  50     -10.627 -26.242  30.116  1.00 27.56      B    H  
ATOM   4252 HD22 LEU B  50     -11.692 -25.341  30.877  1.00 27.56      B    H  
ATOM   4253 HD23 LEU B  50     -12.129 -26.739  30.262  1.00 27.55      B    H  
ATOM   4254  N   TYR B  51     -12.284 -29.151  34.463  1.00 22.54      B    N  
ATOM   4255  CA  TYR B  51     -13.580 -29.515  35.093  1.00 23.41      B    C  
ATOM   4256  C   TYR B  51     -14.502 -28.306  35.037  1.00 23.23      B    C  
ATOM   4257  O   TYR B  51     -14.031 -27.216  35.350  1.00 23.83      B    O  
ATOM   4258  CB  TYR B  51     -13.360 -29.936  36.550  1.00 26.07      B    C  
ATOM   4259  CG  TYR B  51     -12.406 -31.095  36.688  1.00 25.98      B    C  
ATOM   4260  CD1 TYR B  51     -11.031 -30.914  36.751  1.00 27.60      B    C  
ATOM   4261  CD2 TYR B  51     -12.886 -32.390  36.697  1.00 30.17      B    C  
ATOM   4262  CE1 TYR B  51     -10.163 -31.992  36.848  1.00 30.31      B    C  
ATOM   4263  CE2 TYR B  51     -12.036 -33.484  36.779  1.00 33.91      B    C  
ATOM   4264  CZ  TYR B  51     -10.669 -33.286  36.853  1.00 35.78      B    C  
ATOM   4265  OH  TYR B  51      -9.841 -34.371  36.921  1.00 37.47      B    O  
ATOM   4266  H   TYR B  51     -11.884 -28.442  34.873  1.00 22.12      B    H  
ATOM   4267  HA  TYR B  51     -13.991 -30.262  34.594  1.00 23.68      B    H  
ATOM   4268  HB2 TYR B  51     -13.009 -29.169  37.050  1.00 25.39      B    H  
ATOM   4269  HB3 TYR B  51     -14.225 -30.183  36.941  1.00 25.40      B    H  
ATOM   4270  HD1 TYR B  51     -10.679 -30.040  36.740  1.00 28.11      B    H  
ATOM   4271  HD2 TYR B  51     -13.815 -32.536  36.636  1.00 30.01      B    H  
ATOM   4272  HE1 TYR B  51      -9.232 -31.849  36.889  1.00 30.79      B    H  
ATOM   4273  HE2 TYR B  51     -12.388 -34.359  36.785  1.00 33.06      B    H  
ATOM   4274  HH  TYR B  51      -9.379 -34.342  37.644  0.00 37.28      B    H  
ATOM   4275  N   ALA B  52     -15.775 -28.510  34.718  1.00 23.22      B    N  
ATOM   4276  CA  ALA B  52     -16.819 -27.503  34.959  1.00 24.66      B    C  
ATOM   4277  C   ALA B  52     -17.504 -27.916  36.257  1.00 25.19      B    C  
ATOM   4278  O   ALA B  52     -17.813 -29.106  36.338  1.00 25.58      B    O  
ATOM   4279  CB  ALA B  52     -17.803 -27.447  33.818  1.00 25.83      B    C  
ATOM   4280  H   ALA B  52     -16.094 -29.274  34.338  1.00 23.56      B    H  
ATOM   4281  HA  ALA B  52     -16.402 -26.620  35.076  1.00 24.69      B    H  
ATOM   4282  HB1 ALA B  52     -18.485 -26.781  34.009  1.00 25.47      B    H  
ATOM   4283  HB2 ALA B  52     -17.338 -27.206  32.999  1.00 25.47      B    H  
ATOM   4284  HB3 ALA B  52     -18.223 -28.317  33.706  1.00 25.47      B    H  
ATOM   4285  N   GLU B  53     -17.630 -26.998  37.215  1.00 24.15      B    N  
ATOM   4286  CA  GLU B  53     -18.214 -27.260  38.558  1.00 27.35      B    C  
ATOM   4287  C   GLU B  53     -19.170 -26.155  38.979  1.00 27.47      B    C  
ATOM   4288  O   GLU B  53     -18.861 -24.940  38.787  1.00 26.18      B    O  
ATOM   4289  CB  GLU B  53     -17.119 -27.294  39.616  1.00 29.36      B    C  
ATOM   4290  CG  GLU B  53     -16.219 -28.493  39.476  1.00 33.45      B    C  
ATOM   4291  CD  GLU B  53     -15.063 -28.487  40.446  0.50 30.09      B    C  
ATOM   4292  OE1 GLU B  53     -14.951 -27.526  41.213  0.50 28.90      B    O  
ATOM   4293  OE2 GLU B  53     -14.283 -29.432  40.399  0.50 33.44      B    O1-
ATOM   4294  H   GLU B  53     -17.361 -26.135  37.100  1.00 25.12      B    H  
ATOM   4295  HA  GLU B  53     -18.691 -28.120  38.546  1.00 27.07      B    H  
ATOM   4296  HB2 GLU B  53     -16.583 -26.477  39.542  1.00 29.77      B    H  
ATOM   4297  HB3 GLU B  53     -17.536 -27.306  40.504  1.00 29.76      B    H  
ATOM   4298  HG2 GLU B  53     -16.744 -29.309  39.620  1.00 31.62      B    H  
ATOM   4299  HG3 GLU B  53     -15.862 -28.524  38.563  1.00 31.61      B    H  
ATOM   4300  N   ARG B  54     -20.274 -26.523  39.637  1.00 24.79      B    N  
ATOM   4301  CA  ARG B  54     -21.131 -25.525  40.300  1.00 27.38      B    C  
ATOM   4302  C   ARG B  54     -20.397 -24.982  41.517  1.00 27.50      B    C  
ATOM   4303  O   ARG B  54     -19.722 -25.779  42.204  1.00 31.85      B    O  
ATOM   4304  CB  ARG B  54     -22.468 -26.127  40.739  1.00 27.01      B    C  
ATOM   4305  CG  ARG B  54     -23.367 -26.579  39.608  1.00 29.39      B    C  
ATOM   4306  CD  ARG B  54     -24.765 -26.871  40.135  1.00 28.75      B    C  
ATOM   4307  NE  ARG B  54     -25.659 -27.120  39.033  1.00 29.94      B    N  
ATOM   4308  CZ  ARG B  54     -26.399 -26.194  38.412  1.00 25.48      B    C  
ATOM   4309  NH1 ARG B  54     -26.412 -24.939  38.826  1.00 27.47      B    N1+
ATOM   4310  NH2 ARG B  54     -27.187 -26.562  37.431  1.00 26.19      B    N  
ATOM   4311  H   ARG B  54     -20.553 -27.387  39.715  1.00 26.00      B    H  
ATOM   4312  HA  ARG B  54     -21.301 -24.787  39.671  1.00 26.83      B    H  
ATOM   4313  HB2 ARG B  54     -22.285 -26.896  41.319  1.00 27.64      B    H  
ATOM   4314  HB3 ARG B  54     -22.947 -25.459  41.273  1.00 27.64      B    H  
ATOM   4315  HG2 ARG B  54     -23.416 -25.878  38.924  1.00 28.66      B    H  
ATOM   4316  HG3 ARG B  54     -22.998 -27.389  39.195  1.00 28.66      B    H  
ATOM   4317  HD2 ARG B  54     -24.737 -27.660  40.717  1.00 29.17      B    H  
ATOM   4318  HD3 ARG B  54     -25.087 -26.112  40.664  1.00 29.15      B    H  
ATOM   4319  HE  ARG B  54     -25.701 -27.936  38.728  1.00 28.42      B    H  
ATOM   4320 HH11 ARG B  54     -25.896 -24.684  39.486  1.00 26.90      B    H  
ATOM   4321 HH12 ARG B  54     -26.914 -24.349  38.410  1.00 26.89      B    H  
ATOM   4322 HH21 ARG B  54     -27.194 -27.401  37.162  1.00 26.12      B    H  
ATOM   4323 HH22 ARG B  54     -27.689 -25.964  37.023  1.00 26.12      B    H  
ATOM   4324  N   LEU B  55     -20.533 -23.692  41.775  1.00 30.61      B    N  
ATOM   4325  CA  LEU B  55     -19.917 -23.002  42.941  1.00 35.34      B    C  
ATOM   4326  C   LEU B  55     -21.013 -22.357  43.796  1.00 38.63      B    C  
ATOM   4327  O   LEU B  55     -22.160 -22.254  43.327  1.00 43.75      B    O  
ATOM   4328  CB  LEU B  55     -18.945 -21.945  42.402  1.00 33.81      B    C  
ATOM   4329  CG  LEU B  55     -17.698 -22.502  41.724  1.00 35.89      B    C  
ATOM   4330  CD1 LEU B  55     -16.949 -21.405  40.960  1.00 35.62      B    C  
ATOM   4331  CD2 LEU B  55     -16.789 -23.161  42.751  1.00 36.01      B    C  
ATOM   4332  H   LEU B  55     -21.025 -23.139  41.246  1.00 30.85      B    H  
ATOM   4333  HA  LEU B  55     -19.431 -23.661  43.485  1.00 34.67      B    H  
ATOM   4334  HB2 LEU B  55     -19.424 -21.385  41.759  1.00 34.64      B    H  
ATOM   4335  HB3 LEU B  55     -18.667 -21.373  43.145  1.00 34.67      B    H  
ATOM   4336  HG  LEU B  55     -17.981 -23.192  41.074  1.00 35.45      B    H  
ATOM   4337 HD11 LEU B  55     -17.534 -21.026  40.281  1.00 35.68      B    H  
ATOM   4338 HD12 LEU B  55     -16.161 -21.784  40.535  1.00 35.70      B    H  
ATOM   4339 HD13 LEU B  55     -16.678 -20.706  41.580  1.00 35.70      B    H  
ATOM   4340 HD21 LEU B  55     -16.542 -22.510  43.431  1.00 35.98      B    H  
ATOM   4341 HD22 LEU B  55     -15.985 -23.487  42.310  1.00 35.98      B    H  
ATOM   4342 HD23 LEU B  55     -17.253 -23.906  43.169  1.00 35.98      B    H  
ATOM   4343  N   ALA B  56     -20.651 -21.865  44.986  1.00 45.28      B    N  
ATOM   4344  CA  ALA B  56     -21.562 -21.140  45.901  1.00 43.85      B    C  
ATOM   4345  C   ALA B  56     -22.153 -19.909  45.195  1.00 48.42      B    C  
ATOM   4346  O   ALA B  56     -21.427 -19.259  44.376  1.00 48.07      B    O  
ATOM   4347  CB  ALA B  56     -20.822 -20.775  47.167  1.00 48.18      B    C  
ATOM   4348  H   ALA B  56     -19.804 -21.934  45.317  1.00 43.31      B    H  
ATOM   4349  HA  ALA B  56     -22.304 -21.746  46.137  1.00 45.78      B    H  
ATOM   4350  HB1 ALA B  56     -21.420 -20.303  47.769  1.00 46.82      B    H  
ATOM   4351  HB2 ALA B  56     -20.498 -21.583  47.600  1.00 46.82      B    H  
ATOM   4352  HB3 ALA B  56     -20.067 -20.202  46.947  1.00 46.81      B    H  
ATOM   4353  N   ASP B  57     -23.419 -19.604  45.507  1.00 46.82      B    N  
ATOM   4354  CA  ASP B  57     -24.161 -18.380  45.091  1.00 46.18      B    C  
ATOM   4355  C   ASP B  57     -24.586 -18.560  43.627  1.00 46.26      B    C  
ATOM   4356  O   ASP B  57     -24.654 -17.561  42.881  1.00 50.23      B    O  
ATOM   4357  CB  ASP B  57     -23.351 -17.108  45.402  1.00 45.97      B    C  
ATOM   4358  CG  ASP B  57     -23.053 -16.924  46.886  0.50 42.65      B    C  
ATOM   4359  OD1 ASP B  57     -24.011 -16.870  47.670  0.50 43.12      B    O  
ATOM   4360  OD2 ASP B  57     -21.868 -16.849  47.251  0.50 38.83      B    O1-
ATOM   4361  H   ASP B  57     -23.926 -20.156  46.023  1.00 47.03      B    H  
ATOM   4362  HA  ASP B  57     -24.982 -18.337  45.635  1.00 46.27      B    H  
ATOM   4363  HB2 ASP B  57     -22.505 -17.128  44.912  1.00 45.22      B    H  
ATOM   4364  HB3 ASP B  57     -23.859 -16.329  45.098  1.00 45.23      B    H  
ATOM   4365  N   GLY B  58     -24.857 -19.807  43.239  1.00 45.99      B    N  
ATOM   4366  CA  GLY B  58     -25.365 -20.182  41.910  1.00 42.85      B    C  
ATOM   4367  C   GLY B  58     -24.330 -19.936  40.823  1.00 37.00      B    C  
ATOM   4368  O   GLY B  58     -24.725 -19.626  39.694  1.00 37.06      B    O  
ATOM   4369  H   GLY B  58     -24.750 -20.518  43.797  1.00 45.29      B    H  
ATOM   4370  HA2 GLY B  58     -25.612 -21.141  41.918  1.00 42.08      B    H  
ATOM   4371  HA3 GLY B  58     -26.180 -19.655  41.714  1.00 42.08      B    H  
ATOM   4372  N   GLN B  59     -23.042 -20.042  41.134  1.00 34.92      B    N  
ATOM   4373  CA  GLN B  59     -21.991 -19.736  40.121  1.00 29.72      B    C  
ATOM   4374  C   GLN B  59     -21.546 -21.061  39.499  1.00 28.19      B    C  
ATOM   4375  O   GLN B  59     -21.947 -22.139  39.990  1.00 28.12      B    O  
ATOM   4376  CB  GLN B  59     -20.862 -18.903  40.727  1.00 29.66      B    C  
ATOM   4377  CG  GLN B  59     -21.344 -17.644  41.428  1.00 34.23      B    C  
ATOM   4378  CD  GLN B  59     -21.383 -16.426  40.553  1.00 36.18      B    C  
ATOM   4379  NE2 GLN B  59     -22.515 -16.222  39.908  1.00 46.16      B    N  
ATOM   4380  OE1 GLN B  59     -20.431 -15.658  40.480  1.00 35.81      B    O  
ATOM   4381  H   GLN B  59     -22.732 -20.302  41.951  1.00 34.10      B    H  
ATOM   4382  HA  GLN B  59     -22.408 -19.198  39.410  1.00 30.36      B    H  
ATOM   4383  HB2 GLN B  59     -20.376 -19.458  41.370  1.00 30.70      B    H  
ATOM   4384  HB3 GLN B  59     -20.238 -18.656  40.013  1.00 30.68      B    H  
ATOM   4385  HG2 GLN B  59     -22.245 -17.801  41.780  1.00 33.58      B    H  
ATOM   4386  HG3 GLN B  59     -20.758 -17.462  42.193  1.00 33.54      B    H  
ATOM   4387 HE21 GLN B  59     -22.540 -15.471  39.301  0.00 47.16      B    H  
ATOM   4388 HE22 GLN B  59     -23.174 -16.722  39.915  0.00 47.16      B    H  
ATOM   4389  N   MET B  60     -20.804 -20.997  38.396  1.00 21.89      B    N  
ATOM   4390  CA  MET B  60     -20.226 -22.158  37.706  1.00 21.78      B    C  
ATOM   4391  C   MET B  60     -18.840 -21.712  37.251  1.00 23.86      B    C  
ATOM   4392  O   MET B  60     -18.709 -20.542  36.831  1.00 23.17      B    O  
ATOM   4393  CB  MET B  60     -21.029 -22.608  36.489  1.00 22.99      B    C  
ATOM   4394  CG  MET B  60     -22.481 -22.920  36.763  1.00 23.41      B    C  
ATOM   4395  SD  MET B  60     -23.293 -23.289  35.220  1.00 25.81      B    S  
ATOM   4396  CE  MET B  60     -24.753 -24.152  35.820  1.00 28.68      B    C  
ATOM   4397  H   MET B  60     -20.609 -20.204  37.993  1.00 23.22      B    H  
ATOM   4398  HA  MET B  60     -20.136 -22.899  38.346  1.00 22.45      B    H  
ATOM   4399  HB2 MET B  60     -20.984 -21.903  35.813  1.00 22.80      B    H  
ATOM   4400  HB3 MET B  60     -20.602 -23.403  36.112  1.00 22.80      B    H  
ATOM   4401  HG2 MET B  60     -22.550 -23.692  37.364  1.00 23.85      B    H  
ATOM   4402  HG3 MET B  60     -22.916 -22.151  37.188  1.00 23.87      B    H  
ATOM   4403  HE1 MET B  60     -25.300 -24.415  35.070  1.00 27.77      B    H  
ATOM   4404  HE2 MET B  60     -24.482 -24.937  36.312  1.00 27.77      B    H  
ATOM   4405  HE3 MET B  60     -25.257 -23.567  36.398  1.00 27.77      B    H  
ATOM   4406  N   GLY B  61     -17.868 -22.583  37.384  1.00 24.95      B    N  
ATOM   4407  CA  GLY B  61     -16.462 -22.265  37.097  1.00 25.08      B    C  
ATOM   4408  C   GLY B  61     -15.761 -23.435  36.464  1.00 23.67      B    C  
ATOM   4409  O   GLY B  61     -16.150 -24.626  36.658  1.00 23.03      B    O  
ATOM   4410  H   GLY B  61     -18.013 -23.439  37.661  1.00 24.70      B    H  
ATOM   4411  HA2 GLY B  61     -16.420 -21.486  36.488  1.00 24.69      B    H  
ATOM   4412  HA3 GLY B  61     -16.005 -22.024  37.942  1.00 24.70      B    H  
ATOM   4413  N   TYR B  62     -14.693 -23.120  35.745  1.00 22.25      B    N  
ATOM   4414  CA  TYR B  62     -13.732 -24.122  35.272  1.00 22.99      B    C  
ATOM   4415  C   TYR B  62     -12.550 -24.178  36.250  1.00 21.55      B    C  
ATOM   4416  O   TYR B  62     -12.203 -23.133  36.867  1.00 23.61      B    O  
ATOM   4417  CB  TYR B  62     -13.219 -23.758  33.887  1.00 22.87      B    C  
ATOM   4418  CG  TYR B  62     -14.232 -23.743  32.769  1.00 21.06      B    C  
ATOM   4419  CD1 TYR B  62     -14.657 -24.896  32.144  1.00 22.00      B    C  
ATOM   4420  CD2 TYR B  62     -14.572 -22.532  32.192  1.00 21.26      B    C  
ATOM   4421  CE1 TYR B  62     -15.537 -24.855  31.069  1.00 23.14      B    C  
ATOM   4422  CE2 TYR B  62     -15.408 -22.475  31.093  1.00 20.67      B    C  
ATOM   4423  CZ  TYR B  62     -15.877 -23.631  30.511  1.00 21.71      B    C  
ATOM   4424  OH  TYR B  62     -16.682 -23.597  29.402  1.00 22.00      B    O  
ATOM   4425  H   TYR B  62     -14.476 -22.270  35.496  1.00 22.76      B    H  
ATOM   4426  HA  TYR B  62     -14.170 -25.005  35.236  1.00 22.56      B    H  
ATOM   4427  HB2 TYR B  62     -12.805 -22.871  33.942  1.00 22.45      B    H  
ATOM   4428  HB3 TYR B  62     -12.512 -24.394  33.651  1.00 22.45      B    H  
ATOM   4429  HD1 TYR B  62     -14.421 -25.732  32.510  1.00 22.00      B    H  
ATOM   4430  HD2 TYR B  62     -14.242 -21.730  32.563  1.00 21.16      B    H  
ATOM   4431  HE1 TYR B  62     -15.832 -25.655  30.668  1.00 22.44      B    H  
ATOM   4432  HE2 TYR B  62     -15.645 -21.640  30.728  1.00 21.12      B    H  
ATOM   4433  HH  TYR B  62     -17.440 -23.963  29.580  0.00 22.00      B    H  
ATOM   4434  N   GLY B  63     -12.025 -25.385  36.428  1.00 24.44      B    N  
ATOM   4435  CA  GLY B  63     -10.814 -25.655  37.221  1.00 22.80      B    C  
ATOM   4436  C   GLY B  63      -9.927 -26.726  36.617  1.00 20.44      B    C  
ATOM   4437  O   GLY B  63     -10.383 -27.587  35.851  1.00 23.35      B    O  
ATOM   4438  H   GLY B  63     -12.397 -26.132  36.061  1.00 23.33      B    H  
ATOM   4439  HA2 GLY B  63     -10.295 -24.817  37.308  1.00 22.59      B    H  
ATOM   4440  HA3 GLY B  63     -11.086 -25.938  38.130  1.00 22.61      B    H  
ATOM   4441  N   LEU B  64      -8.632 -26.678  36.970  1.00 24.73      B    N  
ATOM   4442  CA  LEU B  64      -7.620 -27.674  36.560  1.00 26.70      B    C  
ATOM   4443  C   LEU B  64      -7.666 -28.903  37.479  1.00 26.45      B    C  
ATOM   4444  O   LEU B  64      -7.194 -29.942  37.026  1.00 28.89      B    O  
ATOM   4445  CB  LEU B  64      -6.224 -27.053  36.628  1.00 26.65      B    C  
ATOM   4446  CG  LEU B  64      -5.982 -25.864  35.702  1.00 29.96      B    C  
ATOM   4447  CD1 LEU B  64      -4.616 -25.242  35.999  1.00 28.97      B    C  
ATOM   4448  CD2 LEU B  64      -6.075 -26.294  34.250  1.00 27.57      B    C  
ATOM   4449  H   LEU B  64      -8.296 -26.014  37.496  1.00 24.08      B    H  
ATOM   4450  HA  LEU B  64      -7.813 -27.959  35.638  1.00 26.25      B    H  
ATOM   4451  HB2 LEU B  64      -6.061 -26.766  37.548  1.00 27.41      B    H  
ATOM   4452  HB3 LEU B  64      -5.568 -27.748  36.416  1.00 27.40      B    H  
ATOM   4453  HG  LEU B  64      -6.679 -25.185  35.874  1.00 28.63      B    H  
ATOM   4454 HD11 LEU B  64      -4.590 -24.942  36.924  1.00 29.27      B    H  
ATOM   4455 HD12 LEU B  64      -4.468 -24.484  35.408  1.00 29.27      B    H  
ATOM   4456 HD13 LEU B  64      -3.919 -25.906  35.855  1.00 29.27      B    H  
ATOM   4457 HD21 LEU B  64      -5.422 -26.994  34.076  1.00 28.27      B    H  
ATOM   4458 HD22 LEU B  64      -5.894 -25.532  33.674  1.00 28.27      B    H  
ATOM   4459 HD23 LEU B  64      -6.968 -26.632  34.066  1.00 28.27      B    H  
ATOM   4460  N   GLU B  65      -8.219 -28.743  38.677  1.00 32.24      B    N  
ATOM   4461  CA  GLU B  65      -8.464 -29.838  39.664  1.00 32.44      B    C  
ATOM   4462  C   GLU B  65      -9.907 -29.736  40.205  1.00 32.08      B    C  
ATOM   4463  O   GLU B  65     -10.421 -28.611  40.380  1.00 33.28      B    O  
ATOM   4464  CB  GLU B  65      -7.427 -29.735  40.791  1.00 33.17      B    C  
ATOM   4465  CG  GLU B  65      -5.959 -29.627  40.349  1.00 34.85      B    C  
ATOM   4466  CD  GLU B  65      -5.391 -28.221  40.106  1.00 34.83      B    C  
ATOM   4467  OE1 GLU B  65      -5.793 -27.241  40.809  1.00 39.53      B    O  
ATOM   4468  OE2 GLU B  65      -4.541 -28.093  39.209  1.00 37.97      B    O1-
ATOM   4469  H   GLU B  65      -8.479 -27.926  38.984  1.00 30.78      B    H  
ATOM   4470  HA  GLU B  65      -8.356 -30.704  39.207  1.00 32.45      B    H  
ATOM   4471  HB2 GLU B  65      -7.647 -28.952  41.336  1.00 33.39      B    H  
ATOM   4472  HB3 GLU B  65      -7.521 -30.526  41.362  1.00 33.39      B    H  
ATOM   4473  HG2 GLU B  65      -5.402 -30.061  41.030  1.00 34.44      B    H  
ATOM   4474  HG3 GLU B  65      -5.849 -30.141  39.521  1.00 34.45      B    H  
ATOM   4475  N   LYS B  66     -10.549 -30.859  40.555  1.00 36.81      B    N  
ATOM   4476  CA  LYS B  66     -11.878 -30.822  41.236  1.00 38.17      B    C  
ATOM   4477  C   LYS B  66     -11.780 -29.991  42.527  1.00 37.15      B    C  
ATOM   4478  O   LYS B  66     -10.765 -30.136  43.248  1.00 38.26      B    O  
ATOM   4479  CB  LYS B  66     -12.414 -32.224  41.540  1.00 41.17      B    C  
ATOM   4480  CG  LYS B  66     -12.780 -33.068  40.331  1.00 45.27      B    C  
ATOM   4481  CD  LYS B  66     -13.847 -34.101  40.636  1.00 50.40      B    C  
ATOM   4482  CE  LYS B  66     -13.926 -35.193  39.591  1.00 54.04      B    C  
ATOM   4483  NZ  LYS B  66     -15.149 -36.020  39.746  1.00 54.17      B    N1+
ATOM   4484  H   LYS B  66     -10.219 -31.695  40.402  1.00 35.95      B    H  
ATOM   4485  HA  LYS B  66     -12.506 -30.378  40.630  1.00 38.23      B    H  
ATOM   4486  HB2 LYS B  66     -11.737 -32.706  42.060  1.00 41.36      B    H  
ATOM   4487  HB3 LYS B  66     -13.210 -32.132  42.105  1.00 41.37      B    H  
ATOM   4488  HG2 LYS B  66     -13.100 -32.477  39.616  1.00 45.40      B    H  
ATOM   4489  HG3 LYS B  66     -11.975 -33.524  40.007  1.00 45.40      B    H  
ATOM   4490  HD2 LYS B  66     -13.658 -34.508  41.508  1.00 49.94      B    H  
ATOM   4491  HD3 LYS B  66     -14.718 -33.653  40.694  1.00 49.94      B    H  
ATOM   4492  HE2 LYS B  66     -13.925 -34.794  38.701  1.00 53.17      B    H  
ATOM   4493  HE3 LYS B  66     -13.142 -35.771  39.663  1.00 53.17      B    H  
ATOM   4494  HZ1 LYS B  66     -15.152 -36.415  40.562  1.00 54.11      B    H  
ATOM   4495  HZ2 LYS B  66     -15.168 -36.663  39.105  1.00 54.11      B    H  
ATOM   4496  HZ3 LYS B  66     -15.886 -35.498  39.665  1.00 54.11      B    H  
ATOM   4497  N   GLY B  67     -12.792 -29.157  42.793  1.00 34.80      B    N  
ATOM   4498  CA  GLY B  67     -12.919 -28.217  43.936  1.00 34.92      B    C  
ATOM   4499  C   GLY B  67     -11.992 -27.017  43.874  1.00 37.34      B    C  
ATOM   4500  O   GLY B  67     -11.960 -26.240  44.857  1.00 40.20      B    O  
ATOM   4501  H   GLY B  67     -13.519 -29.129  42.252  1.00 35.37      B    H  
ATOM   4502  HA2 GLY B  67     -13.855 -27.896  43.976  1.00 35.44      B    H  
ATOM   4503  HA3 GLY B  67     -12.741 -28.715  44.773  1.00 35.44      B    H  
ATOM   4504  N   ARG B  68     -11.252 -26.840  42.771  1.00 35.34      B    N  
ATOM   4505  CA  ARG B  68     -10.410 -25.639  42.546  1.00 37.00      B    C  
ATOM   4506  C   ARG B  68     -10.920 -24.884  41.316  1.00 32.76      B    C  
ATOM   4507  O   ARG B  68     -10.132 -24.144  40.722  1.00 32.64      B    O  
ATOM   4508  CB  ARG B  68      -8.935 -26.005  42.336  1.00 40.24      B    C  
ATOM   4509  CG  ARG B  68      -8.286 -26.740  43.500  1.00 44.59      B    C  
ATOM   4510  CD  ARG B  68      -8.163 -25.851  44.721  1.00 43.01      B    C  
ATOM   4511  NE  ARG B  68      -7.277 -24.706  44.542  1.00 46.18      B    N  
ATOM   4512  CZ  ARG B  68      -7.079 -23.759  45.461  1.00 46.74      B    C  
ATOM   4513  NH1 ARG B  68      -7.678 -23.845  46.640  1.00 48.42      B    N1+
ATOM   4514  NH2 ARG B  68      -6.252 -22.754  45.211  1.00 48.49      B    N  
ATOM   4515  H   ARG B  68     -11.223 -27.440  42.089  1.00 36.18      B    H  
ATOM   4516  HA  ARG B  68     -10.485 -25.048  43.330  1.00 36.45      B    H  
ATOM   4517  HB2 ARG B  68      -8.866 -26.565  41.535  1.00 40.41      B    H  
ATOM   4518  HB3 ARG B  68      -8.431 -25.182  42.167  1.00 40.40      B    H  
ATOM   4519  HG2 ARG B  68      -8.823 -27.528  43.729  1.00 43.14      B    H  
ATOM   4520  HG3 ARG B  68      -7.393 -27.046  43.235  1.00 43.15      B    H  
ATOM   4521  HD2 ARG B  68      -9.054 -25.527  44.969  1.00 44.08      B    H  
ATOM   4522  HD3 ARG B  68      -7.829 -26.392  45.469  1.00 44.11      B    H  
ATOM   4523  HE  ARG B  68      -6.865 -24.624  43.778  1.00 45.65      B    H  
ATOM   4524 HH11 ARG B  68      -8.224 -24.510  46.813  1.00 47.76      B    H  
ATOM   4525 HH12 ARG B  68      -7.540 -23.223  47.246  1.00 47.78      B    H  
ATOM   4526 HH21 ARG B  68      -5.847 -22.701  44.430  1.00 47.84      B    H  
ATOM   4527 HH22 ARG B  68      -6.115 -22.135  45.822  1.00 47.94      B    H  
ATOM   4528  N   ALA B  69     -12.190 -25.025  40.948  1.00 32.37      B    N  
ATOM   4529  CA  ALA B  69     -12.768 -24.159  39.892  1.00 34.31      B    C  
ATOM   4530  C   ALA B  69     -12.660 -22.699  40.358  1.00 34.08      B    C  
ATOM   4531  O   ALA B  69     -12.774 -22.426  41.577  1.00 33.83      B    O  
ATOM   4532  CB  ALA B  69     -14.176 -24.579  39.562  1.00 33.68      B    C  
ATOM   4533  H   ALA B  69     -12.779 -25.627  41.294  1.00 32.92      B    H  
ATOM   4534  HA  ALA B  69     -12.219 -24.260  39.085  1.00 33.65      B    H  
ATOM   4535  HB1 ALA B  69     -14.536 -23.993  38.876  1.00 33.84      B    H  
ATOM   4536  HB2 ALA B  69     -14.174 -25.495  39.236  1.00 33.86      B    H  
ATOM   4537  HB3 ALA B  69     -14.728 -24.520  40.359  1.00 33.86      B    H  
ATOM   4538  N   THR B  70     -12.359 -21.783  39.428  1.00 27.03      B    N  
ATOM   4539  CA  THR B  70     -12.194 -20.342  39.694  1.00 27.09      B    C  
ATOM   4540  C   THR B  70     -12.942 -19.566  38.597  1.00 24.29      B    C  
ATOM   4541  O   THR B  70     -13.236 -20.174  37.551  1.00 25.05      B    O  
ATOM   4542  CB  THR B  70     -10.721 -19.888  39.739  1.00 32.14      B    C  
ATOM   4543  CG2 THR B  70      -9.873 -20.622  40.765  1.00 30.45      B    C  
ATOM   4544  OG1 THR B  70     -10.101 -20.086  38.468  1.00 27.31      B    O  
ATOM   4545  H   THR B  70     -12.231 -21.992  38.550  1.00 28.57      B    H  
ATOM   4546  HA  THR B  70     -12.613 -20.139  40.562  1.00 27.42      B    H  
ATOM   4547  HB  THR B  70     -10.706 -18.924  39.951  1.00 29.85      B    H  
ATOM   4548  HG1 THR B  70      -9.286 -19.829  38.511  0.00 27.15      B    H  
ATOM   4549 HG21 THR B  70     -10.246 -20.486  41.654  1.00 30.95      B    H  
ATOM   4550 HG22 THR B  70      -8.962 -20.277  40.741  1.00 30.95      B    H  
ATOM   4551 HG23 THR B  70      -9.864 -21.573  40.559  1.00 30.94      B    H  
ATOM   4552  N   ILE B  71     -13.337 -18.356  38.935  1.00 25.29      B    N  
ATOM   4553  CA  ILE B  71     -13.923 -17.385  37.973  1.00 23.66      B    C  
ATOM   4554  C   ILE B  71     -13.053 -16.125  38.034  1.00 25.05      B    C  
ATOM   4555  O   ILE B  71     -12.997 -15.421  39.046  1.00 25.57      B    O  
ATOM   4556  CB  ILE B  71     -15.404 -17.109  38.282  1.00 23.96      B    C  
ATOM   4557  CG1 ILE B  71     -16.230 -18.387  38.315  1.00 25.05      B    C  
ATOM   4558  CG2 ILE B  71     -15.950 -16.105  37.271  1.00 24.66      B    C  
ATOM   4559  CD1 ILE B  71     -17.575 -18.233  38.997  1.00 27.85      B    C  
ATOM   4560  H   ILE B  71     -13.277 -18.037  39.787  1.00 24.67      B    H  
ATOM   4561  HA  ILE B  71     -13.869 -17.763  37.082  1.00 24.26      B    H  
ATOM   4562  HB  ILE B  71     -15.453 -16.696  39.179  1.00 24.24      B    H  
ATOM   4563 HG12 ILE B  71     -16.377 -18.690  37.394  1.00 25.41      B    H  
ATOM   4564 HG13 ILE B  71     -15.721 -19.082  38.782  1.00 25.41      B    H  
ATOM   4565 HG21 ILE B  71     -15.459 -15.268  37.341  1.00 24.45      B    H  
ATOM   4566 HG22 ILE B  71     -16.891 -15.939  37.451  1.00 24.45      B    H  
ATOM   4567 HG23 ILE B  71     -15.852 -16.462  36.372  1.00 24.45      B    H  
ATOM   4568 HD11 ILE B  71     -17.441 -17.969  39.924  1.00 26.95      B    H  
ATOM   4569 HD12 ILE B  71     -18.053 -19.080  38.970  1.00 26.96      B    H  
ATOM   4570 HD13 ILE B  71     -18.098 -17.552  38.541  1.00 26.93      B    H  
ATOM   4571  N   PRO B  72     -12.337 -15.728  36.959  1.00 22.64      B    N  
ATOM   4572  CA  PRO B  72     -12.264 -16.477  35.711  1.00 20.10      B    C  
ATOM   4573  C   PRO B  72     -11.558 -17.815  35.890  1.00 20.42      B    C  
ATOM   4574  O   PRO B  72     -10.898 -18.013  36.905  1.00 24.45      B    O  
ATOM   4575  CB  PRO B  72     -11.428 -15.578  34.776  1.00 22.54      B    C  
ATOM   4576  CG  PRO B  72     -10.752 -14.576  35.657  1.00 24.34      B    C  
ATOM   4577  CD  PRO B  72     -11.573 -14.478  36.925  1.00 26.17      B    C  
ATOM   4578  HA  PRO B  72     -13.171 -16.604  35.335  1.00 21.08      B    H  
ATOM   4579  HB2 PRO B  72     -10.763 -16.108  34.286  1.00 22.33      B    H  
ATOM   4580  HB3 PRO B  72     -12.005 -15.126  34.124  1.00 22.34      B    H  
ATOM   4581  HG2 PRO B  72      -9.840 -14.864  35.863  1.00 24.32      B    H  
ATOM   4582  HG3 PRO B  72     -10.708 -13.705  35.212  1.00 24.32      B    H  
ATOM   4583  HD2 PRO B  72     -10.997 -14.400  37.708  1.00 24.87      B    H  
ATOM   4584  HD3 PRO B  72     -12.170 -13.709  36.896  1.00 24.87      B    H  
ATOM   4585  N   GLY B  73     -11.743 -18.695  34.915  1.00 20.60      B    N  
ATOM   4586  CA  GLY B  73     -11.103 -20.010  34.838  1.00 18.80      B    C  
ATOM   4587  C   GLY B  73      -9.589 -19.884  34.726  1.00 20.83      B    C  
ATOM   4588  O   GLY B  73      -9.021 -18.804  34.560  1.00 20.95      B    O  
ATOM   4589  H   GLY B  73     -12.298 -18.521  34.213  1.00 20.12      B    H  
ATOM   4590  HA2 GLY B  73     -11.333 -20.528  35.649  1.00 19.69      B    H  
ATOM   4591  HA3 GLY B  73     -11.454 -20.494  34.049  1.00 19.69      B    H  
ATOM   4592  N   PRO B  74      -8.891 -21.020  34.761  1.00 20.61      B    N  
ATOM   4593  CA  PRO B  74      -7.433 -21.008  34.690  1.00 22.14      B    C  
ATOM   4594  C   PRO B  74      -6.895 -20.352  33.412  1.00 22.86      B    C  
ATOM   4595  O   PRO B  74      -7.460 -20.594  32.349  1.00 20.96      B    O  
ATOM   4596  CB  PRO B  74      -7.052 -22.488  34.677  1.00 24.67      B    C  
ATOM   4597  CG  PRO B  74      -8.313 -23.234  34.293  1.00 25.05      B    C  
ATOM   4598  CD  PRO B  74      -9.456 -22.374  34.807  1.00 23.09      B    C  
ATOM   4599  HA  PRO B  74      -7.059 -20.569  35.495  1.00 22.43      B    H  
ATOM   4600  HB2 PRO B  74      -6.338 -22.659  34.025  1.00 24.13      B    H  
ATOM   4601  HB3 PRO B  74      -6.740 -22.773  35.562  1.00 24.14      B    H  
ATOM   4602  HG2 PRO B  74      -8.371 -23.340  33.321  1.00 24.49      B    H  
ATOM   4603  HG3 PRO B  74      -8.334 -24.120  34.708  1.00 24.49      B    H  
ATOM   4604  HD2 PRO B  74     -10.240 -22.451  34.232  1.00 22.89      B    H  
ATOM   4605  HD3 PRO B  74      -9.702 -22.621  35.717  1.00 22.91      B    H  
ATOM   4606  N   LEU B  75      -5.756 -19.675  33.522  1.00 20.05      B    N  
ATOM   4607  CA  LEU B  75      -5.048 -19.169  32.315  1.00 21.56      B    C  
ATOM   4608  C   LEU B  75      -4.431 -20.346  31.552  1.00 22.63      B    C  
ATOM   4609  O   LEU B  75      -3.605 -21.123  32.133  1.00 24.73      B    O  
ATOM   4610  CB  LEU B  75      -3.975 -18.182  32.767  1.00 19.67      B    C  
ATOM   4611  CG  LEU B  75      -3.061 -17.649  31.670  1.00 22.78      B    C  
ATOM   4612  CD1 LEU B  75      -3.883 -16.854  30.656  1.00 22.68      B    C  
ATOM   4613  CD2 LEU B  75      -1.981 -16.779  32.277  1.00 23.54      B    C  
ATOM   4614  H   LEU B  75      -5.354 -19.487  34.318  1.00 21.03      B    H  
ATOM   4615  HA  LEU B  75      -5.698 -18.716  31.736  1.00 21.08      B    H  
ATOM   4616  HB2 LEU B  75      -4.419 -17.423  33.196  1.00 20.81      B    H  
ATOM   4617  HB3 LEU B  75      -3.421 -18.619  33.444  1.00 20.81      B    H  
ATOM   4618  HG  LEU B  75      -2.634 -18.411  31.209  1.00 22.29      B    H  
ATOM   4619 HD11 LEU B  75      -4.541 -17.436  30.240  1.00 22.70      B    H  
ATOM   4620 HD12 LEU B  75      -3.292 -16.495  29.972  1.00 22.70      B    H  
ATOM   4621 HD13 LEU B  75      -4.337 -16.122  31.108  1.00 22.71      B    H  
ATOM   4622 HD21 LEU B  75      -2.391 -16.029  32.742  1.00 23.30      B    H  
ATOM   4623 HD22 LEU B  75      -1.399 -16.445  31.573  1.00 23.30      B    H  
ATOM   4624 HD23 LEU B  75      -1.457 -17.304  32.908  1.00 23.30      B    H  
ATOM   4625  N   ILE B  76      -4.717 -20.453  30.263  1.00 19.66      B    N  
ATOM   4626  CA  ILE B  76      -4.089 -21.427  29.343  1.00 21.41      B    C  
ATOM   4627  C   ILE B  76      -3.099 -20.625  28.492  1.00 22.11      B    C  
ATOM   4628  O   ILE B  76      -3.516 -19.650  27.852  1.00 22.56      B    O  
ATOM   4629  CB  ILE B  76      -5.136 -22.212  28.531  1.00 23.13      B    C  
ATOM   4630  CG1 ILE B  76      -6.020 -23.026  29.485  1.00 23.36      B    C  
ATOM   4631  CG2 ILE B  76      -4.485 -23.072  27.443  1.00 22.89      B    C  
ATOM   4632  CD1 ILE B  76      -7.116 -23.835  28.816  1.00 24.72      B    C  
ATOM   4633  H   ILE B  76      -5.333 -19.920  29.854  1.00 20.74      B    H  
ATOM   4634  HA  ILE B  76      -3.584 -22.067  29.875  1.00 21.52      B    H  
ATOM   4635  HB  ILE B  76      -5.718 -21.551  28.081  1.00 22.79      B    H  
ATOM   4636 HG12 ILE B  76      -5.447 -23.640  29.992  1.00 23.62      B    H  
ATOM   4637 HG13 ILE B  76      -6.436 -22.411  30.125  1.00 23.61      B    H  
ATOM   4638 HG21 ILE B  76      -3.984 -22.504  26.832  1.00 22.96      B    H  
ATOM   4639 HG22 ILE B  76      -5.172 -23.547  26.944  1.00 22.97      B    H  
ATOM   4640 HG23 ILE B  76      -3.882 -23.716  27.853  1.00 22.96      B    H  
ATOM   4641 HD11 ILE B  76      -7.691 -23.241  28.303  1.00 24.29      B    H  
ATOM   4642 HD12 ILE B  76      -7.645 -24.288  29.496  1.00 24.29      B    H  
ATOM   4643 HD13 ILE B  76      -6.721 -24.496  28.223  1.00 24.28      B    H  
ATOM   4644  N   GLU B  77      -1.846 -21.024  28.476  1.00 21.23      B    N  
ATOM   4645  CA  GLU B  77      -0.801 -20.322  27.685  1.00 23.62      B    C  
ATOM   4646  C   GLU B  77      -0.238 -21.331  26.690  1.00 22.11      B    C  
ATOM   4647  O   GLU B  77       0.170 -22.455  27.128  1.00 23.90      B    O  
ATOM   4648  CB  GLU B  77       0.336 -19.757  28.542  1.00 23.58      B    C  
ATOM   4649  CG  GLU B  77      -0.061 -18.768  29.604  1.00 30.31      B    C  
ATOM   4650  CD  GLU B  77       1.055 -18.384  30.564  0.50 28.34      B    C  
ATOM   4651  OE1 GLU B  77       1.108 -18.951  31.686  0.50 28.20      B    O  
ATOM   4652  OE2 GLU B  77       1.869 -17.523  30.190  0.50 29.48      B    O1-
ATOM   4653  H   GLU B  77      -1.545 -21.748  28.941  1.00 21.98      B    H  
ATOM   4654  HA  GLU B  77      -1.222 -19.586  27.189  1.00 22.82      B    H  
ATOM   4655  HB2 GLU B  77       0.793 -20.509  28.975  1.00 25.02      B    H  
ATOM   4656  HB3 GLU B  77       0.982 -19.326  27.944  1.00 25.02      B    H  
ATOM   4657  HG2 GLU B  77      -0.393 -17.953  29.171  1.00 28.11      B    H  
ATOM   4658  HG3 GLU B  77      -0.800 -19.146  30.127  1.00 28.08      B    H  
ATOM   4659  N   LEU B  78      -0.131 -20.950  25.425  1.00 19.34      B    N  
ATOM   4660  CA  LEU B  78       0.445 -21.811  24.369  1.00 20.87      B    C  
ATOM   4661  C   LEU B  78       1.412 -20.970  23.551  1.00 20.86      B    C  
ATOM   4662  O   LEU B  78       1.248 -19.752  23.503  1.00 21.24      B    O  
ATOM   4663  CB  LEU B  78      -0.637 -22.364  23.439  1.00 22.68      B    C  
ATOM   4664  CG  LEU B  78      -1.670 -23.272  24.105  1.00 24.37      B    C  
ATOM   4665  CD1 LEU B  78      -2.820 -23.608  23.161  1.00 27.13      B    C  
ATOM   4666  CD2 LEU B  78      -1.023 -24.548  24.608  1.00 25.09      B    C  
ATOM   4667  H   LEU B  78      -0.405 -20.132  25.130  1.00 20.33      B    H  
ATOM   4668  HA  LEU B  78       0.939 -22.550  24.789  1.00 20.92      B    H  
ATOM   4669  HB2 LEU B  78      -1.105 -21.610  23.028  1.00 22.62      B    H  
ATOM   4670  HB3 LEU B  78      -0.199 -22.865  22.722  1.00 22.61      B    H  
ATOM   4671  HG  LEU B  78      -2.044 -22.791  24.884  1.00 24.66      B    H  
ATOM   4672 HD11 LEU B  78      -3.265 -22.788  22.887  1.00 26.24      B    H  
ATOM   4673 HD12 LEU B  78      -3.457 -24.185  23.618  1.00 26.25      B    H  
ATOM   4674 HD13 LEU B  78      -2.473 -24.066  22.376  1.00 26.25      B    H  
ATOM   4675 HD21 LEU B  78      -0.608 -25.017  23.863  1.00 24.92      B    H  
ATOM   4676 HD22 LEU B  78      -1.703 -25.116  25.008  1.00 25.03      B    H  
ATOM   4677 HD23 LEU B  78      -0.346 -24.330  25.270  1.00 25.01      B    H  
ATOM   4678  N   ASN B  79       2.364 -21.619  22.899  1.00 21.74      B    N  
ATOM   4679  CA  ASN B  79       3.200 -21.004  21.842  1.00 20.52      B    C  
ATOM   4680  C   ASN B  79       2.655 -21.404  20.479  1.00 19.43      B    C  
ATOM   4681  O   ASN B  79       2.167 -22.514  20.349  1.00 21.99      B    O  
ATOM   4682  CB  ASN B  79       4.643 -21.477  21.960  1.00 22.60      B    C  
ATOM   4683  CG  ASN B  79       5.238 -21.062  23.277  1.00 24.36      B    C  
ATOM   4684  ND2 ASN B  79       5.901 -22.005  23.940  1.00 28.36      B    N  
ATOM   4685  OD1 ASN B  79       5.086 -19.925  23.697  1.00 24.29      B    O  
ATOM   4686  H   ASN B  79       2.566 -22.490  23.068  1.00 21.24      B    H  
ATOM   4687  HA  ASN B  79       3.179 -20.024  21.933  1.00 20.92      B    H  
ATOM   4688  HB2 ASN B  79       4.670 -22.453  21.883  1.00 22.50      B    H  
ATOM   4689  HB3 ASN B  79       5.170 -21.095  21.229  1.00 22.48      B    H  
ATOM   4690 HD21 ASN B  79       6.279 -21.823  24.718  0.00 28.34      B    H  
ATOM   4691 HD22 ASN B  79       5.978 -22.821  23.597  0.00 28.34      B    H  
ATOM   4692  N   GLU B  80       2.717 -20.502  19.505  1.00 20.21      B    N  
ATOM   4693  CA  GLU B  80       2.300 -20.822  18.114  1.00 18.98      B    C  
ATOM   4694  C   GLU B  80       2.934 -22.139  17.619  1.00 18.67      B    C  
ATOM   4695  O   GLU B  80       4.173 -22.293  17.702  1.00 18.73      B    O  
ATOM   4696  CB  GLU B  80       2.587 -19.695  17.126  1.00 18.18      B    C  
ATOM   4697  CG  GLU B  80       1.694 -18.500  17.281  1.00 18.50      B    C  
ATOM   4698  CD  GLU B  80       2.041 -17.391  16.311  1.00 21.23      B    C  
ATOM   4699  OE1 GLU B  80       3.274 -17.174  16.050  1.00 19.56      B    O  
ATOM   4700  OE2 GLU B  80       1.096 -16.764  15.809  1.00 19.84      B    O1-
ATOM   4701  H   GLU B  80       3.012 -19.648  19.628  1.00 19.73      B    H  
ATOM   4702  HA  GLU B  80       1.325 -20.954  18.134  1.00 19.00      B    H  
ATOM   4703  HB2 GLU B  80       3.517 -19.413  17.242  1.00 18.44      B    H  
ATOM   4704  HB3 GLU B  80       2.490 -20.046  16.216  1.00 18.44      B    H  
ATOM   4705  HG2 GLU B  80       0.762 -18.770  17.135  1.00 19.03      B    H  
ATOM   4706  HG3 GLU B  80       1.769 -18.155  18.197  1.00 19.03      B    H  
ATOM   4707  N   GLY B  81       2.079 -23.054  17.164  1.00 19.75      B    N  
ATOM   4708  CA  GLY B  81       2.454 -24.399  16.735  1.00 21.43      B    C  
ATOM   4709  C   GLY B  81       2.041 -25.456  17.730  1.00 21.01      B    C  
ATOM   4710  O   GLY B  81       1.941 -26.591  17.317  1.00 23.21      B    O  
ATOM   4711  H   GLY B  81       1.188 -22.885  17.094  1.00 19.87      B    H  
ATOM   4712  HA2 GLY B  81       2.024 -24.587  15.863  1.00 20.92      B    H  
ATOM   4713  HA3 GLY B  81       3.434 -24.437  16.606  1.00 20.92      B    H  
ATOM   4714  N   ASP B  82       1.888 -25.106  18.989  1.00 20.67      B    N  
ATOM   4715  CA  ASP B  82       1.507 -26.065  20.061  1.00 20.05      B    C  
ATOM   4716  C   ASP B  82       0.103 -26.613  19.816  1.00 22.96      B    C  
ATOM   4717  O   ASP B  82      -0.780 -25.833  19.377  1.00 22.45      B    O  
ATOM   4718  CB  ASP B  82       1.507 -25.431  21.453  1.00 22.20      B    C  
ATOM   4719  CG  ASP B  82       2.866 -25.097  22.037  1.00 24.24      B    C  
ATOM   4720  OD1 ASP B  82       3.888 -25.506  21.445  1.00 26.42      B    O  
ATOM   4721  OD2 ASP B  82       2.891 -24.405  23.081  1.00 25.18      B    O1-
ATOM   4722  H   ASP B  82       2.008 -24.253  19.285  1.00 20.61      B    H  
ATOM   4723  HA  ASP B  82       2.147 -26.813  20.051  1.00 21.12      B    H  
ATOM   4724  HB2 ASP B  82       0.983 -24.605  21.418  1.00 22.12      B    H  
ATOM   4725  HB3 ASP B  82       1.061 -26.043  22.074  1.00 22.13      B    H  
ATOM   4726  N   THR B  83      -0.121 -27.897  20.141  1.00 21.73      B    N  
ATOM   4727  CA  THR B  83      -1.450 -28.568  20.182  1.00 21.95      B    C  
ATOM   4728  C   THR B  83      -1.798 -28.782  21.651  1.00 22.99      B    C  
ATOM   4729  O   THR B  83      -0.892 -29.178  22.433  1.00 25.03      B    O  
ATOM   4730  CB  THR B  83      -1.418 -29.886  19.417  1.00 21.36      B    C  
ATOM   4731  CG2 THR B  83      -2.689 -30.706  19.465  1.00 23.30      B    C  
ATOM   4732  OG1 THR B  83      -1.086 -29.601  18.062  1.00 23.10      B    O  
ATOM   4733  H   THR B  83       0.554 -28.465  20.367  1.00 22.06      B    H  
ATOM   4734  HA  THR B  83      -2.119 -27.973  19.773  1.00 21.99      B    H  
ATOM   4735  HB  THR B  83      -0.691 -30.432  19.801  1.00 22.16      B    H  
ATOM   4736  HG1 THR B  83      -1.061 -30.324  17.617  0.00 23.15      B    H  
ATOM   4737 HG21 THR B  83      -2.887 -30.949  20.387  1.00 22.69      B    H  
ATOM   4738 HG22 THR B  83      -2.574 -31.515  18.935  1.00 22.69      B    H  
ATOM   4739 HG23 THR B  83      -3.427 -30.184  19.102  1.00 22.69      B    H  
ATOM   4740  N   LEU B  84      -3.037 -28.532  22.041  1.00 21.30      B    N  
ATOM   4741  CA  LEU B  84      -3.516 -28.805  23.403  1.00 20.99      B    C  
ATOM   4742  C   LEU B  84      -4.706 -29.762  23.351  1.00 24.99      B    C  
ATOM   4743  O   LEU B  84      -5.739 -29.452  22.726  1.00 23.45      B    O  
ATOM   4744  CB  LEU B  84      -3.883 -27.502  24.100  1.00 21.70      B    C  
ATOM   4745  CG  LEU B  84      -4.374 -27.666  25.540  1.00 22.79      B    C  
ATOM   4746  CD1 LEU B  84      -3.257 -28.228  26.410  1.00 24.56      B    C  
ATOM   4747  CD2 LEU B  84      -4.872 -26.344  26.101  1.00 25.16      B    C  
ATOM   4748  H   LEU B  84      -3.668 -28.179  21.488  1.00 21.62      B    H  
ATOM   4749  HA  LEU B  84      -2.789 -29.242  23.900  1.00 21.93      B    H  
ATOM   4750  HB2 LEU B  84      -3.098 -26.919  24.102  1.00 21.78      B    H  
ATOM   4751  HB3 LEU B  84      -4.582 -27.058  23.580  1.00 21.78      B    H  
ATOM   4752  HG  LEU B  84      -5.127 -28.308  25.545  1.00 23.34      B    H  
ATOM   4753 HD11 LEU B  84      -3.008 -29.113  26.092  1.00 24.00      B    H  
ATOM   4754 HD12 LEU B  84      -3.565 -28.292  27.331  1.00 24.01      B    H  
ATOM   4755 HD13 LEU B  84      -2.485 -27.639  26.367  1.00 24.05      B    H  
ATOM   4756 HD21 LEU B  84      -4.147 -25.695  26.095  1.00 24.41      B    H  
ATOM   4757 HD22 LEU B  84      -5.181 -26.474  27.015  1.00 24.41      B    H  
ATOM   4758 HD23 LEU B  84      -5.606 -26.014  25.555  1.00 24.42      B    H  
ATOM   4759  N   HIS B  85      -4.606 -30.869  24.086  1.00 23.79      B    N  
ATOM   4760  CA  HIS B  85      -5.732 -31.806  24.280  1.00 24.56      B    C  
ATOM   4761  C   HIS B  85      -6.269 -31.530  25.668  1.00 25.31      B    C  
ATOM   4762  O   HIS B  85      -5.488 -31.607  26.641  1.00 25.47      B    O  
ATOM   4763  CB  HIS B  85      -5.286 -33.262  24.132  1.00 23.92      B    C  
ATOM   4764  CG  HIS B  85      -4.757 -33.573  22.792  1.00 24.68      B    C  
ATOM   4765  CD2 HIS B  85      -3.516 -33.935  22.401  1.00 28.36      B    C  
ATOM   4766  ND1 HIS B  85      -5.531 -33.542  21.666  1.00 27.22      B    N  
ATOM   4767  CE1 HIS B  85      -4.807 -33.899  20.632  1.00 28.35      B    C  
ATOM   4768  NE2 HIS B  85      -3.564 -34.126  21.048  1.00 27.89      B    N  
ATOM   4769  H   HIS B  85      -3.847 -31.130  24.517  1.00 24.24      B    H  
ATOM   4770  HA  HIS B  85      -6.433 -31.608  23.617  1.00 24.42      B    H  
ATOM   4771  HB2 HIS B  85      -4.591 -33.448  24.798  1.00 24.29      B    H  
ATOM   4772  HB3 HIS B  85      -6.050 -33.852  24.320  1.00 24.26      B    H  
ATOM   4773  HD1 HIS B  85      -6.382 -33.344  21.644  0.00 27.33      B    H  
ATOM   4774  HD2 HIS B  85      -2.761 -34.041  22.950  1.00 27.31      B    H  
ATOM   4775  HE1 HIS B  85      -5.108 -33.943  19.740  1.00 27.89      B    H  
ATOM   4776  HE2 HIS B  85      -2.893 -34.370  20.533  0.00 27.93      B    H  
ATOM   4777  N   ILE B  86      -7.545 -31.173  25.759  1.00 23.45      B    N  
ATOM   4778  CA  ILE B  86      -8.184 -30.831  27.048  1.00 25.36      B    C  
ATOM   4779  C   ILE B  86      -9.144 -31.970  27.388  1.00 24.43      B    C  
ATOM   4780  O   ILE B  86     -10.128 -32.176  26.643  1.00 24.89      B    O  
ATOM   4781  CB  ILE B  86      -8.918 -29.481  26.990  1.00 27.11      B    C  
ATOM   4782  CG1 ILE B  86      -7.946 -28.373  26.571  1.00 30.25      B    C  
ATOM   4783  CG2 ILE B  86      -9.572 -29.175  28.322  1.00 24.50      B    C  
ATOM   4784  CD1 ILE B  86      -8.576 -27.040  26.393  1.00 32.72      B    C  
ATOM   4785  H   ILE B  86      -8.103 -31.115  25.041  1.00 24.32      B    H  
ATOM   4786  HA  ILE B  86      -7.498 -30.780  27.737  1.00 25.13      B    H  
ATOM   4787  HB  ILE B  86      -9.626 -29.545  26.303  1.00 26.80      B    H  
ATOM   4788 HG12 ILE B  86      -7.243 -28.299  27.251  1.00 30.02      B    H  
ATOM   4789 HG13 ILE B  86      -7.520 -28.631  25.726  1.00 30.01      B    H  
ATOM   4790 HG21 ILE B  86     -10.207 -29.876  28.544  1.00 25.28      B    H  
ATOM   4791 HG22 ILE B  86     -10.041 -28.325  28.270  1.00 25.30      B    H  
ATOM   4792 HG23 ILE B  86      -8.891 -29.125  29.015  1.00 25.28      B    H  
ATOM   4793 HD11 ILE B  86      -9.281 -27.099  25.725  1.00 31.92      B    H  
ATOM   4794 HD12 ILE B  86      -7.905 -26.401  26.098  1.00 31.90      B    H  
ATOM   4795 HD13 ILE B  86      -8.956 -26.740  27.237  1.00 31.89      B    H  
ATOM   4796  N   GLU B  87      -8.817 -32.715  28.440  1.00 25.69      B    N  
ATOM   4797  CA  GLU B  87      -9.687 -33.807  28.938  1.00 27.71      B    C  
ATOM   4798  C   GLU B  87     -10.708 -33.157  29.864  1.00 24.12      B    C  
ATOM   4799  O   GLU B  87     -10.410 -32.778  31.015  1.00 24.21      B    O  
ATOM   4800  CB  GLU B  87      -8.834 -34.916  29.549  1.00 30.67      B    C  
ATOM   4801  CG  GLU B  87      -9.604 -36.213  29.692  1.00 36.30      B    C  
ATOM   4802  CD  GLU B  87      -8.800 -37.258  30.452  0.50 34.71      B    C  
ATOM   4803  OE1 GLU B  87      -7.560 -37.053  30.617  0.50 31.94      B    O  
ATOM   4804  OE2 GLU B  87      -9.410 -38.248  30.899  0.50 36.53      B    O1-
ATOM   4805  H   GLU B  87      -8.045 -32.602  28.912  1.00 25.85      B    H  
ATOM   4806  HA  GLU B  87     -10.169 -34.186  28.168  1.00 27.11      B    H  
ATOM   4807  HB2 GLU B  87      -8.051 -35.064  28.979  1.00 31.16      B    H  
ATOM   4808  HB3 GLU B  87      -8.520 -34.625  30.431  1.00 31.16      B    H  
ATOM   4809  HG2 GLU B  87     -10.443 -36.045  30.170  1.00 34.50      B    H  
ATOM   4810  HG3 GLU B  87      -9.823 -36.563  28.802  1.00 34.51      B    H  
ATOM   4811  N   PHE B  88     -11.861 -32.841  29.296  1.00 24.90      B    N  
ATOM   4812  CA  PHE B  88     -12.889 -32.007  29.946  1.00 24.65      B    C  
ATOM   4813  C   PHE B  88     -13.916 -32.917  30.613  1.00 25.15      B    C  
ATOM   4814  O   PHE B  88     -14.433 -33.826  29.936  1.00 28.55      B    O  
ATOM   4815  CB  PHE B  88     -13.607 -31.112  28.943  1.00 25.64      B    C  
ATOM   4816  CG  PHE B  88     -14.729 -30.302  29.528  1.00 23.95      B    C  
ATOM   4817  CD1 PHE B  88     -14.493 -29.321  30.467  1.00 24.11      B    C  
ATOM   4818  CD2 PHE B  88     -16.045 -30.535  29.163  1.00 26.78      B    C  
ATOM   4819  CE1 PHE B  88     -15.526 -28.570  31.005  1.00 24.15      B    C  
ATOM   4820  CE2 PHE B  88     -17.077 -29.764  29.676  1.00 25.76      B    C  
ATOM   4821  CZ  PHE B  88     -16.830 -28.785  30.613  1.00 24.38      B    C  
ATOM   4822  H   PHE B  88     -12.105 -33.115  28.462  1.00 24.67      B    H  
ATOM   4823  HA  PHE B  88     -12.461 -31.441  30.632  1.00 24.97      B    H  
ATOM   4824  HB2 PHE B  88     -12.950 -30.503  28.546  1.00 25.00      B    H  
ATOM   4825  HB3 PHE B  88     -13.965 -31.675  28.226  1.00 25.00      B    H  
ATOM   4826  HD1 PHE B  88     -13.606 -29.151  30.742  1.00 24.18      B    H  
ATOM   4827  HD2 PHE B  88     -16.232 -31.189  28.513  1.00 25.75      B    H  
ATOM   4828  HE1 PHE B  88     -15.334 -27.897  31.639  1.00 24.28      B    H  
ATOM   4829  HE2 PHE B  88     -17.965 -29.938  29.407  1.00 25.58      B    H  
ATOM   4830  HZ  PHE B  88     -17.536 -28.279  30.980  1.00 24.67      B    H  
ATOM   4831  N   GLU B  89     -14.153 -32.659  31.894  1.00 24.96      B    N  
ATOM   4832  CA  GLU B  89     -15.237 -33.335  32.650  1.00 26.01      B    C  
ATOM   4833  C   GLU B  89     -16.261 -32.306  33.092  1.00 22.44      B    C  
ATOM   4834  O   GLU B  89     -15.940 -31.371  33.812  1.00 25.47      B    O  
ATOM   4835  CB  GLU B  89     -14.676 -34.125  33.842  1.00 27.45      B    C  
ATOM   4836  CG  GLU B  89     -15.725 -34.994  34.535  1.00 29.10      B    C  
ATOM   4837  CD  GLU B  89     -15.190 -35.860  35.675  1.00 32.21      B    C  
ATOM   4838  OE1 GLU B  89     -14.009 -36.226  35.645  1.00 32.63      B    O  
ATOM   4839  OE2 GLU B  89     -15.963 -36.124  36.597  1.00 35.79      B    O1-
ATOM   4840  H   GLU B  89     -13.670 -32.060  32.382  1.00 25.24      B    H  
ATOM   4841  HA  GLU B  89     -15.680 -33.970  32.043  1.00 25.35      B    H  
ATOM   4842  HB2 GLU B  89     -13.945 -34.696  33.524  1.00 27.48      B    H  
ATOM   4843  HB3 GLU B  89     -14.305 -33.493  34.492  1.00 27.48      B    H  
ATOM   4844  HG2 GLU B  89     -16.431 -34.415  34.893  1.00 29.39      B    H  
ATOM   4845  HG3 GLU B  89     -16.138 -35.583  33.868  1.00 29.39      B    H  
ATOM   4846  N   ASN B  90     -17.505 -32.551  32.721  1.00 25.08      B    N  
ATOM   4847  CA  ASN B  90     -18.674 -31.802  33.203  1.00 23.98      B    C  
ATOM   4848  C   ASN B  90     -19.213 -32.476  34.462  1.00 23.75      B    C  
ATOM   4849  O   ASN B  90     -19.907 -33.459  34.302  1.00 26.22      B    O  
ATOM   4850  CB  ASN B  90     -19.754 -31.803  32.124  1.00 25.38      B    C  
ATOM   4851  CG  ASN B  90     -20.992 -31.052  32.537  1.00 20.36      B    C  
ATOM   4852  ND2 ASN B  90     -22.055 -31.231  31.767  1.00 22.57      B    N  
ATOM   4853  OD1 ASN B  90     -20.997 -30.342  33.539  1.00 22.67      B    O  
ATOM   4854  H   ASN B  90     -17.717 -33.215  32.134  1.00 24.18      B    H  
ATOM   4855  HA  ASN B  90     -18.416 -30.871  33.401  1.00 24.40      B    H  
ATOM   4856  HB2 ASN B  90     -19.390 -31.395  31.312  1.00 23.77      B    H  
ATOM   4857  HB3 ASN B  90     -19.996 -32.728  31.914  1.00 23.78      B    H  
ATOM   4858 HD21 ASN B  90     -22.812 -30.821  31.958  0.00 22.56      B    H  
ATOM   4859 HD22 ASN B  90     -22.004 -31.768  31.066  0.00 22.56      B    H  
ATOM   4860  N   THR B  91     -18.940 -31.907  35.632  1.00 25.81      B    N  
ATOM   4861  CA  THR B  91     -19.357 -32.460  36.951  1.00 27.15      B    C  
ATOM   4862  C   THR B  91     -20.776 -31.990  37.269  1.00 30.12      B    C  
ATOM   4863  O   THR B  91     -21.324 -32.397  38.291  1.00 29.44      B    O  
ATOM   4864  CB  THR B  91     -18.362 -32.095  38.056  1.00 26.85      B    C  
ATOM   4865  CG2 THR B  91     -16.922 -32.349  37.663  1.00 29.37      B    C  
ATOM   4866  OG1 THR B  91     -18.561 -30.735  38.430  1.00 26.04      B    O  
ATOM   4867  H   THR B  91     -18.493 -31.117  35.709  1.00 25.62      B    H  
ATOM   4868  HA  THR B  91     -19.373 -33.442  36.869  1.00 27.35      B    H  
ATOM   4869  HB  THR B  91     -18.568 -32.660  38.838  1.00 27.21      B    H  
ATOM   4870  HG1 THR B  91     -18.012 -30.528  39.042  0.00 25.96      B    H  
ATOM   4871 HG21 THR B  91     -16.808 -33.289  37.437  1.00 28.56      B    H  
ATOM   4872 HG22 THR B  91     -16.337 -32.123  38.409  1.00 28.56      B    H  
ATOM   4873 HG23 THR B  91     -16.690 -31.800  36.893  1.00 28.55      B    H  
ATOM   4874  N   MET B  92     -21.362 -31.126  36.437  1.00 25.86      B    N  
ATOM   4875  CA  MET B  92     -22.689 -30.526  36.713  1.00 24.80      B    C  
ATOM   4876  C   MET B  92     -23.818 -31.446  36.208  1.00 21.61      B    C  
ATOM   4877  O   MET B  92     -23.545 -32.454  35.484  1.00 24.50      B    O  
ATOM   4878  CB  MET B  92     -22.752 -29.155  36.034  1.00 24.83      B    C  
ATOM   4879  CG  MET B  92     -21.617 -28.268  36.506  1.00 26.82      B    C  
ATOM   4880  SD  MET B  92     -21.812 -26.536  35.979  1.00 25.53      B    S  
ATOM   4881  CE  MET B  92     -21.854 -26.702  34.194  1.00 24.58      B    C  
ATOM   4882  H   MET B  92     -20.992 -30.860  35.651  1.00 26.53      B    H  
ATOM   4883  HA  MET B  92     -22.785 -30.414  37.687  1.00 24.37      B    H  
ATOM   4884  HB2 MET B  92     -22.698 -29.272  35.066  1.00 25.27      B    H  
ATOM   4885  HB3 MET B  92     -23.607 -28.730  36.243  1.00 25.27      B    H  
ATOM   4886  HG2 MET B  92     -21.570 -28.299  37.485  1.00 26.03      B    H  
ATOM   4887  HG3 MET B  92     -20.769 -28.612  36.152  1.00 26.03      B    H  
ATOM   4888  HE1 MET B  92     -21.939 -25.828  33.793  1.00 24.86      B    H  
ATOM   4889  HE2 MET B  92     -21.038 -27.117  33.891  1.00 24.86      B    H  
ATOM   4890  HE3 MET B  92     -22.608 -27.247  33.939  1.00 24.86      B    H  
ATOM   4891  N   ASP B  93     -25.034 -31.051  36.583  1.00 23.93      B    N  
ATOM   4892  CA  ASP B  93     -26.322 -31.771  36.381  1.00 27.39      B    C  
ATOM   4893  C   ASP B  93     -27.005 -31.248  35.113  1.00 29.83      B    C  
ATOM   4894  O   ASP B  93     -28.092 -31.783  34.769  1.00 27.51      B    O  
ATOM   4895  CB  ASP B  93     -27.211 -31.695  37.643  1.00 26.20      B    C  
ATOM   4896  CG  ASP B  93     -27.511 -30.297  38.174  0.50 23.58      B    C  
ATOM   4897  OD1 ASP B  93     -26.983 -29.300  37.614  0.50 19.88      B    O  
ATOM   4898  OD2 ASP B  93     -28.269 -30.191  39.142  0.50 20.11      B    O1-
ATOM   4899  H   ASP B  93     -25.153 -30.258  37.012  1.00 24.13      B    H  
ATOM   4900  HA  ASP B  93     -26.108 -32.722  36.235  1.00 26.90      B    H  
ATOM   4901  HB2 ASP B  93     -28.066 -32.130  37.446  1.00 25.83      B    H  
ATOM   4902  HB3 ASP B  93     -26.775 -32.200  38.359  1.00 25.83      B    H  
ATOM   4903  N   VAL B  94     -26.362 -30.299  34.392  1.00 25.67      B    N  
ATOM   4904  CA  VAL B  94     -26.866 -29.757  33.095  1.00 26.63      B    C  
ATOM   4905  C   VAL B  94     -25.772 -29.971  32.051  1.00 26.99      B    C  
ATOM   4906  O   VAL B  94     -24.598 -30.059  32.438  1.00 25.85      B    O  
ATOM   4907  CB  VAL B  94     -27.289 -28.276  33.213  1.00 25.21      B    C  
ATOM   4908  CG1 VAL B  94     -28.535 -28.120  34.071  1.00 27.61      B    C  
ATOM   4909  CG2 VAL B  94     -26.181 -27.379  33.737  1.00 25.34      B    C  
ATOM   4910  H   VAL B  94     -25.572 -29.932  34.652  1.00 26.80      B    H  
ATOM   4911  HA  VAL B  94     -27.646 -30.277  32.829  1.00 26.25      B    H  
ATOM   4912  HB  VAL B  94     -27.516 -27.965  32.302  1.00 25.95      B    H  
ATOM   4913 HG11 VAL B  94     -29.265 -28.631  33.680  1.00 26.85      B    H  
ATOM   4914 HG12 VAL B  94     -28.783 -27.181  34.113  1.00 26.85      B    H  
ATOM   4915 HG13 VAL B  94     -28.355 -28.448  34.969  1.00 26.85      B    H  
ATOM   4916 HG21 VAL B  94     -25.915 -27.674  34.625  1.00 25.31      B    H  
ATOM   4917 HG22 VAL B  94     -26.502 -26.462  33.785  1.00 25.30      B    H  
ATOM   4918 HG23 VAL B  94     -25.415 -27.422  33.139  1.00 25.31      B    H  
ATOM   4919  N   ARG B  95     -26.126 -30.011  30.767  1.00 25.17      B    N  
ATOM   4920  CA  ARG B  95     -25.123 -30.055  29.683  1.00 25.49      B    C  
ATOM   4921  C   ARG B  95     -24.236 -28.805  29.740  1.00 21.79      B    C  
ATOM   4922  O   ARG B  95     -24.732 -27.728  30.037  1.00 22.89      B    O  
ATOM   4923  CB  ARG B  95     -25.822 -30.120  28.333  1.00 26.85      B    C  
ATOM   4924  CG  ARG B  95     -26.680 -31.368  28.193  1.00 27.44      B    C  
ATOM   4925  CD  ARG B  95     -27.144 -31.483  26.765  1.00 27.89      B    C  
ATOM   4926  NE  ARG B  95     -26.114 -31.927  25.848  1.00 32.18      B    N  
ATOM   4927  CZ  ARG B  95     -25.728 -33.194  25.648  1.00 31.45      B    C  
ATOM   4928  NH1 ARG B  95     -26.265 -34.180  26.346  1.00 33.65      B    N1+
ATOM   4929  NH2 ARG B  95     -24.814 -33.468  24.732  1.00 33.79      B    N  
ATOM   4930  H   ARG B  95     -26.993 -29.993  30.490  1.00 25.67      B    H  
ATOM   4931  HA  ARG B  95     -24.565 -30.856  29.801  1.00 24.92      B    H  
ATOM   4932  HB2 ARG B  95     -26.387 -29.326  28.228  1.00 26.66      B    H  
ATOM   4933  HB3 ARG B  95     -25.145 -30.111  27.624  1.00 26.66      B    H  
ATOM   4934  HG2 ARG B  95     -26.158 -32.163  28.435  1.00 27.41      B    H  
ATOM   4935  HG3 ARG B  95     -27.458 -31.311  28.787  1.00 27.39      B    H  
ATOM   4936  HD2 ARG B  95     -27.899 -32.108  26.724  1.00 28.75      B    H  
ATOM   4937  HD3 ARG B  95     -27.473 -30.607  26.468  1.00 28.73      B    H
[truncated: 597,925 more chars]
