# Supplementary material for: Hydrophobic tuning with non-canonical amino acids in a copper metalloenzyme
Source: Nat Chem. 2026 Apr 13;18(7):1269–77. doi: 10.1038/s41557-026-02116-7 (PMC13323077; doi:10.1038/s41557-026-02116-7)
Supplement: Supplementary file 4 — Code related to logP prediction, PDB analysis and redox deconvolution. [file 41557_2026_2116_MOESM4_ESM.zip › Code_lite/PDB_analysis_lite/inputs/starting_pdbs/6zip.pdb]

CRYST1   76.873   94.838  116.106  90.21  90.24  91.46 P 1           1
ATOM      1  N   ALA D  40      29.729   5.432  -4.655  1.00 65.56           N  
ATOM      2  CA  ALA D  40      29.929   6.865  -4.855  1.00 71.40           C  
ATOM      3  C   ALA D  40      28.627   7.548  -5.286  1.00 71.11           C  
ATOM      4  O   ALA D  40      27.818   6.947  -6.009  1.00 67.88           O  
ATOM      5  CB  ALA D  40      31.036   7.114  -5.890  1.00 69.46           C  
ATOM      6  N   GLY D  41      28.435   8.791  -4.831  1.00 71.45           N  
ATOM      7  CA  GLY D  41      27.302   9.636  -5.177  1.00 57.27           C  
ATOM      8  C   GLY D  41      26.290   9.778  -4.050  1.00 53.82           C  
ATOM      9  O   GLY D  41      26.562   9.508  -2.875  1.00 52.59           O  
ATOM     10  N   ALA D  42      25.095  10.222  -4.427  1.00 49.11           N  
ATOM     11  CA  ALA D  42      23.948  10.299  -3.537  1.00 41.46           C  
ATOM     12  C   ALA D  42      22.789   9.525  -4.153  1.00 43.90           C  
ATOM     13  O   ALA D  42      22.768   9.260  -5.358  1.00 45.38           O  
ATOM     14  CB  ALA D  42      23.539  11.758  -3.268  1.00 39.28           C  
ATOM     15  N   ALA D  43      21.824   9.146  -3.317  1.00 41.43           N  
ATOM     16  CA  ALA D  43      20.719   8.360  -3.855  1.00 36.77           C  
ATOM     17  C   ALA D  43      19.787   9.258  -4.664  1.00 37.71           C  
ATOM     18  O   ALA D  43      19.619  10.432  -4.326  1.00 42.30           O  
ATOM     19  CB  ALA D  43      19.941   7.684  -2.732  1.00 41.55           C  
ATOM     20  N   PRO D  44      19.179   8.743  -5.729  1.00 41.72           N  
ATOM     21  CA  PRO D  44      18.241   9.539  -6.520  1.00 43.95           C  
ATOM     22  C   PRO D  44      16.834   9.426  -5.945  1.00 43.39           C  
ATOM     23  O   PRO D  44      16.573   8.650  -5.030  1.00 46.80           O  
ATOM     24  CB  PRO D  44      18.320   8.884  -7.898  1.00 35.77           C  
ATOM     25  CG  PRO D  44      18.587   7.435  -7.594  1.00 40.20           C  
ATOM     26  CD  PRO D  44      19.287   7.366  -6.239  1.00 40.87           C  
ATOM     27  N   ALA D  45      15.920  10.211  -6.506  1.00 40.88           N  
ATOM     28  CA  ALA D  45      14.535  10.035  -6.099  1.00 48.69           C  
ATOM     29  C   ALA D  45      14.001   8.716  -6.657  1.00 48.60           C  
ATOM     30  O   ALA D  45      14.469   8.204  -7.680  1.00 38.32           O  
ATOM     31  CB  ALA D  45      13.670  11.211  -6.563  1.00 44.70           C  
ATOM     32  N   GLY D  46      13.006   8.158  -5.962  1.00 38.88           N  
ATOM     33  CA  GLY D  46      12.427   6.888  -6.337  1.00 38.87           C  
ATOM     34  C   GLY D  46      11.156   7.033  -7.169  1.00 41.79           C  
ATOM     35  O   GLY D  46      10.712   8.128  -7.511  1.00 40.53           O  
ATOM     36  N   GLY D  47      10.567   5.879  -7.488  1.00 39.98           N  
ATOM     37  CA  GLY D  47       9.373   5.839  -8.304  1.00 40.96           C  
ATOM     38  C   GLY D  47       9.442   4.821  -9.423  1.00 47.11           C  
ATOM     39  O   GLY D  47       8.488   4.676 -10.192  1.00 56.54           O  
ATOM     40  N   GLU D  48      10.555   4.105  -9.537  1.00 45.92           N  
ATOM     41  CA  GLU D  48      10.631   3.018 -10.501  1.00 38.55           C  
ATOM     42  C   GLU D  48       9.785   1.851 -10.027  1.00 39.26           C  
ATOM     43  O   GLU D  48       9.715   1.564  -8.834  1.00 41.77           O  
ATOM     44  CB  GLU D  48      12.076   2.556 -10.689  1.00 48.35           C  
ATOM     45  CG  GLU D  48      12.868   3.327 -11.761  1.00 56.67           C  
ATOM     46  CD  GLU D  48      12.571   4.821 -11.757  0.40 49.24           C  
ATOM     47  OE1 GLU D  48      11.972   5.308 -12.733  1.00 55.99           O  
ATOM     48  OE2 GLU D  48      12.924   5.512 -10.780  0.71 49.57           O1-
ATOM     49  N   VAL D  49       9.130   1.174 -10.963  1.00 36.73           N  
ATOM     50  CA  VAL D  49       8.510  -0.116 -10.679  1.00 38.40           C  
ATOM     51  C   VAL D  49       9.542  -1.166 -11.071  1.00 41.45           C  
ATOM     52  O   VAL D  49       9.785  -1.390 -12.257  1.00 42.44           O  
ATOM     53  CB  VAL D  49       7.191  -0.304 -11.431  1.00 37.74           C  
ATOM     54  CG1 VAL D  49       6.494  -1.597 -10.983  1.00 44.04           C  
ATOM     55  CG2 VAL D  49       6.272   0.878 -11.179  1.00 36.68           C  
ATOM     56  N   ARG D  50      10.170  -1.792 -10.079  1.00 37.73           N  
ATOM     57  CA  ARG D  50      11.140  -2.847 -10.331  1.00 35.37           C  
ATOM     58  C   ARG D  50      10.513  -4.215 -10.125  1.00 35.51           C  
ATOM     59  O   ARG D  50       9.490  -4.373  -9.456  1.00 41.53           O  
ATOM     60  CB  ARG D  50      12.360  -2.695  -9.433  1.00 39.64           C  
ATOM     61  CG  ARG D  50      12.725  -1.260  -9.193  1.00 36.14           C  
ATOM     62  CD  ARG D  50      13.817  -1.201  -8.163  1.00 36.81           C  
ATOM     63  NE  ARG D  50      14.303   0.159  -7.978  1.00 42.77           N  
ATOM     64  CZ  ARG D  50      15.040   0.823  -8.865  1.00 52.48           C  
ATOM     65  NH1 ARG D  50      15.439   2.061  -8.593  1.00 48.88           N1+
ATOM     66  NH2 ARG D  50      15.386   0.252 -10.020  1.00 46.94           N  
ATOM     67  N   ARG D  51      11.124  -5.207 -10.744  1.00 35.86           N  
ATOM     68  CA  ARG D  51      10.655  -6.575 -10.631  1.00 44.22           C  
ATOM     69  C   ARG D  51      11.886  -7.458 -10.513  1.00 41.71           C  
ATOM     70  O   ARG D  51      12.925  -7.158 -11.106  1.00 51.16           O  
ATOM     71  CB  ARG D  51       9.795  -6.981 -11.851  1.00 46.68           C  
ATOM     72  CG  ARG D  51       8.602  -6.043 -12.175  1.00 54.74           C  
ATOM     73  CD  ARG D  51       7.696  -6.554 -13.360  1.00 54.44           C  
ATOM     74  NE  ARG D  51       6.261  -6.347 -13.092  1.00 57.44           N  
ATOM     75  CZ  ARG D  51       5.407  -7.308 -12.714  1.00 58.15           C  
ATOM     76  NH1 ARG D  51       5.828  -8.567 -12.571  1.00 57.26           N1+
ATOM     77  NH2 ARG D  51       4.124  -7.017 -12.476  1.00 53.69           N  
ATOM     78  N   VAL D  52      11.783  -8.531  -9.738  1.00 41.56           N  
ATOM     79  CA  VAL D  52      12.855  -9.511  -9.616  1.00 34.81           C  
ATOM     80  C   VAL D  52      12.212 -10.883  -9.509  1.00 38.74           C  
ATOM     81  O   VAL D  52      11.019 -11.019  -9.223  1.00 43.52           O  
ATOM     82  CB  VAL D  52      13.769  -9.280  -8.383  1.00 41.83           C  
ATOM     83  CG1 VAL D  52      14.535  -7.952  -8.464  1.00 39.47           C  
ATOM     84  CG2 VAL D  52      12.925  -9.349  -7.106  1.00 36.76           C  
ATOM     85  N   THR D  53      13.024 -11.908  -9.724  1.00 37.66           N  
ATOM     86  CA  THR D  53      12.665 -13.270  -9.371  1.00 35.25           C  
ATOM     87  C   THR D  53      13.330 -13.613  -8.053  1.00 36.36           C  
ATOM     88  O   THR D  53      14.471 -13.213  -7.805  1.00 32.78           O  
ATOM     89  CB  THR D  53      13.129 -14.275 -10.418  1.00 40.36           C  
ATOM     90  CG2 THR D  53      12.255 -14.171 -11.645  1.00 44.65           C  
ATOM     91  OG1 THR D  53      14.500 -14.010 -10.758  1.00 34.70           O  
ATOM     92  N   MET D  54      12.617 -14.365  -7.221  1.00 37.15           N  
ATOM     93  CA  MET D  54      13.171 -14.874  -5.977  1.00 39.29           C  
ATOM     94  C   MET D  54      12.724 -16.314  -5.800  1.00 40.50           C  
ATOM     95  O   MET D  54      11.560 -16.640  -6.046  1.00 39.40           O  
ATOM     96  CB  MET D  54      12.735 -14.039  -4.761  1.00 37.26           C  
ATOM     97  CG  MET D  54      13.464 -14.435  -3.469  1.00 38.24           C  
ATOM     98  SD  MET D  54      13.078 -13.358  -2.054  1.00 41.20           S  
ATOM     99  CE  MET D  54      13.986 -11.885  -2.519  1.00 35.23           C  
ATOM    100  N   TYR D  55      13.643 -17.170  -5.359  1.00 35.40           N  
ATOM    101  CA  TYR D  55      13.318 -18.549  -5.041  1.00 41.88           C  
ATOM    102  C   TYR D  55      13.769 -18.882  -3.623  1.00 41.80           C  
ATOM    103  O   TYR D  55      14.722 -18.298  -3.100  1.00 36.53           O  
ATOM    104  CB  TYR D  55      13.972 -19.530  -6.033  1.00 37.28           C  
ATOM    105  CG  TYR D  55      13.955 -19.126  -7.509  1.00 44.58           C  
ATOM    106  CD1 TYR D  55      14.816 -18.142  -8.010  1.00 41.74           C  
ATOM    107  CD2 TYR D  55      13.104 -19.769  -8.419  1.00 47.34           C  
ATOM    108  CE1 TYR D  55      14.812 -17.811  -9.388  1.00 48.79           C  
ATOM    109  CE2 TYR D  55      13.089 -19.426  -9.776  1.00 44.16           C  
ATOM    110  CZ  TYR D  55      13.940 -18.452 -10.246  1.00 36.51           C  
ATOM    111  OH  TYR D  55      13.921 -18.127 -11.588  1.00 50.77           O  
ATOM    112  N   ALA D  56      13.072 -19.830  -3.011  1.00 42.11           N  
ATOM    113  CA  ALA D  56      13.480 -20.433  -1.747  1.00 43.87           C  
ATOM    114  C   ALA D  56      13.943 -21.850  -2.056  1.00 43.26           C  
ATOM    115  O   ALA D  56      13.181 -22.647  -2.617  1.00 46.09           O  
ATOM    116  CB  ALA D  56      12.336 -20.435  -0.729  1.00 34.74           C  
ATOM    117  N   GLU D  57      15.201 -22.150  -1.738  1.00 38.59           N  
ATOM    118  CA  GLU D  57      15.772 -23.460  -2.012  1.00 34.59           C  
ATOM    119  C   GLU D  57      16.367 -24.040  -0.738  1.00 37.52           C  
ATOM    120  O   GLU D  57      16.842 -23.303   0.134  1.00 34.72           O  
ATOM    121  CB  GLU D  57      16.850 -23.374  -3.108  1.00 36.51           C  
ATOM    122  CG  GLU D  57      16.524 -22.339  -4.150  1.00 41.33           C  
ATOM    123  CD  GLU D  57      17.488 -22.328  -5.306  0.70 40.50           C  
ATOM    124  OE1 GLU D  57      17.010 -22.454  -6.445  0.51 45.56           O  
ATOM    125  OE2 GLU D  57      18.707 -22.186  -5.082  0.85 48.10           O1-
ATOM    126  N   ARG D  58      16.293 -25.367  -0.625  1.00 38.49           N  
ATOM    127  CA  ARG D  58      17.055 -26.076   0.391  1.00 37.34           C  
ATOM    128  C   ARG D  58      18.535 -25.897   0.107  1.00 45.05           C  
ATOM    129  O   ARG D  58      18.973 -26.026  -1.043  1.00 43.34           O  
ATOM    130  CB  ARG D  58      16.688 -27.560   0.407  1.00 35.12           C  
ATOM    131  CG  ARG D  58      15.270 -27.818   0.907  1.00 36.58           C  
ATOM    132  CD  ARG D  58      15.069 -29.259   1.295  1.00 35.47           C  
ATOM    133  NE  ARG D  58      13.777 -29.429   1.961  1.00 41.78           N  
ATOM    134  CZ  ARG D  58      13.577 -29.284   3.274  1.00 48.01           C  
ATOM    135  NH1 ARG D  58      14.591 -28.961   4.077  1.00 38.91           N1+
ATOM    136  NH2 ARG D  58      12.359 -29.449   3.788  1.00 43.39           N  
ATOM    137  N   LEU D  59      19.305 -25.560   1.136  1.00 37.59           N  
ATOM    138  CA  LEU D  59      20.750 -25.543   1.003  1.00 37.51           C  
ATOM    139  C   LEU D  59      21.307 -26.763   1.718  1.00 40.20           C  
ATOM    140  O   LEU D  59      20.561 -27.625   2.194  1.00 48.83           O  
ATOM    141  CB  LEU D  59      21.328 -24.230   1.536  1.00 34.70           C  
ATOM    142  CG  LEU D  59      21.022 -23.042   0.618  1.00 43.90           C  
ATOM    143  CD1 LEU D  59      20.935 -21.738   1.374  1.00 36.99           C  
ATOM    144  CD2 LEU D  59      22.065 -22.939  -0.504  1.00 30.78           C  
ATOM    145  N   ALA D  60      22.629 -26.839   1.812  1.00 40.28           N  
ATOM    146  CA  ALA D  60      23.238 -27.976   2.487  1.00 42.71           C  
ATOM    147  C   ALA D  60      23.038 -27.862   3.997  1.00 37.41           C  
ATOM    148  O   ALA D  60      22.908 -26.765   4.543  1.00 34.81           O  
ATOM    149  CB  ALA D  60      24.729 -28.068   2.156  1.00 34.73           C  
ATOM    150  N   GLY D  61      22.991 -29.018   4.665  1.00 36.13           N  
ATOM    151  CA  GLY D  61      22.884 -29.068   6.113  1.00 32.81           C  
ATOM    152  C   GLY D  61      21.510 -28.788   6.674  1.00 38.96           C  
ATOM    153  O   GLY D  61      21.406 -28.316   7.815  1.00 39.78           O  
ATOM    154  N   GLY D  62      20.446 -29.076   5.926  1.00 34.57           N  
ATOM    155  CA  GLY D  62      19.122 -28.764   6.439  1.00 42.53           C  
ATOM    156  C   GLY D  62      18.803 -27.286   6.470  1.00 38.12           C  
ATOM    157  O   GLY D  62      17.865 -26.861   7.153  1.00 41.77           O  
ATOM    158  N   GLN D  63      19.596 -26.483   5.780  1.00 37.85           N  
ATOM    159  CA  GLN D  63      19.362 -25.064   5.677  1.00 38.87           C  
ATOM    160  C   GLN D  63      18.430 -24.708   4.511  1.00 46.75           C  
ATOM    161  O   GLN D  63      18.167 -25.506   3.670  1.00 40.16           O  
ATOM    162  CB  GLN D  63      20.631 -24.271   5.517  1.00 40.41           C  
ATOM    163  CG  GLN D  63      21.854 -24.695   6.269  1.00 46.15           C  
ATOM    164  CD  GLN D  63      22.166 -23.842   7.452  1.00 47.37           C  
ATOM    165  NE2 GLN D  63      23.132 -23.022   7.322  1.00 53.95           N  
ATOM    166  OE1 GLN D  63      21.555 -23.959   8.480  1.00 57.92           O  
ATOM    167  N   MET D  64      17.898 -23.501   4.518  1.00 39.95           N  
ATOM    168  CA  MET D  64      17.050 -23.015   3.441  1.00 36.09           C  
ATOM    169  C   MET D  64      17.437 -21.571   3.179  1.00 35.58           C  
ATOM    170  O   MET D  64      17.810 -20.848   4.108  1.00 36.24           O  
ATOM    171  CB  MET D  64      15.551 -23.112   3.785  1.00 31.72           C  
ATOM    172  CG  MET D  64      15.045 -24.494   4.162  1.00 29.73           C  
ATOM    173  SD  MET D  64      13.455 -24.280   4.945  1.00 39.96           S  
ATOM    174  CE  MET D  64      12.875 -25.954   5.148  1.00 34.17           C  
ATOM    175  N   GLY D  65      17.369 -21.160   1.919  1.00 39.89           N  
ATOM    176  CA  GLY D  65      17.842 -19.842   1.547  1.00 34.67           C  
ATOM    177  C   GLY D  65      17.016 -19.257   0.427  1.00 30.82           C  
ATOM    178  O   GLY D  65      16.358 -19.973  -0.333  1.00 32.81           O  
ATOM    179  N   TYR D  66      17.073 -17.934   0.341  1.00 35.62           N  
ATOM    180  CA  TYR D  66      16.512 -17.133  -0.733  1.00 28.33           C  
ATOM    181  C   TYR D  66      17.597 -16.763  -1.728  1.00 34.68           C  
ATOM    182  O   TYR D  66      18.735 -16.477  -1.338  1.00 29.91           O  
ATOM    183  CB  TYR D  66      15.923 -15.830  -0.217  1.00 27.10           C  
ATOM    184  CG  TYR D  66      14.776 -15.916   0.754  1.00 33.79           C  
ATOM    185  CD1 TYR D  66      13.511 -16.335   0.339  1.00 31.60           C  
ATOM    186  CD2 TYR D  66      14.943 -15.518   2.084  1.00 36.98           C  
ATOM    187  CE1 TYR D  66      12.445 -16.377   1.232  1.00 36.01           C  
ATOM    188  CE2 TYR D  66      13.881 -15.539   2.985  1.00 27.42           C  
ATOM    189  CZ  TYR D  66      12.637 -15.981   2.558  1.00 31.67           C  
ATOM    190  OH  TYR D  66      11.573 -16.004   3.444  1.00 31.59           O  
ATOM    191  N   GLY D  67      17.214 -16.700  -3.014  1.00 34.38           N  
ATOM    192  CA  GLY D  67      18.107 -16.217  -4.053  1.00 38.04           C  
ATOM    193  C   GLY D  67      17.367 -15.567  -5.209  1.00 37.40           C  
ATOM    194  O   GLY D  67      16.150 -15.710  -5.362  1.00 38.91           O  
ATOM    195  N   LEU D  68      18.127 -14.848  -6.035  1.00 37.40           N  
ATOM    196  CA  LEU D  68      17.588 -14.203  -7.230  1.00 47.75           C  
ATOM    197  C   LEU D  68      17.725 -15.050  -8.500  1.00 40.90           C  
ATOM    198  O   LEU D  68      17.140 -14.688  -9.529  1.00 43.85           O  
ATOM    199  CB  LEU D  68      18.262 -12.832  -7.432  1.00 40.56           C  
ATOM    200  CG  LEU D  68      17.969 -11.807  -6.333  1.00 36.54           C  
ATOM    201  CD1 LEU D  68      18.041 -10.376  -6.847  1.00 34.34           C  
ATOM    202  CD2 LEU D  68      16.585 -12.053  -5.731  1.00 37.69           C  
ATOM    203  N   GLU D  69      18.461 -16.168  -8.447  1.00 47.76           N  
ATOM    204  CA  GLU D  69      18.532 -17.158  -9.518  1.00 45.40           C  
ATOM    205  C   GLU D  69      18.432 -18.556  -8.925  1.00 51.58           C  
ATOM    206  O   GLU D  69      18.978 -18.811  -7.848  1.00 44.17           O  
ATOM    207  CB  GLU D  69      19.844 -17.079 -10.301  1.00 44.40           C  
ATOM    208  CG  GLU D  69      20.433 -15.696 -10.486  1.00 56.55           C  
ATOM    209  CD  GLU D  69      21.608 -15.698 -11.465  1.00 66.64           C  
ATOM    210  OE1 GLU D  69      22.175 -16.784 -11.730  1.00 61.38           O  
ATOM    211  OE2 GLU D  69      21.958 -14.616 -11.986  1.00 75.86           O1-
ATOM    212  N   LYS D  70      17.766 -19.468  -9.643  1.00 44.35           N  
ATOM    213  CA  LYS D  70      17.694 -20.857  -9.201  1.00 45.87           C  
ATOM    214  C   LYS D  70      19.100 -21.389  -8.936  1.00 53.92           C  
ATOM    215  O   LYS D  70      20.046 -21.072  -9.662  1.00 48.36           O  
ATOM    216  CB  LYS D  70      16.985 -21.716 -10.255  1.00 54.06           C  
ATOM    217  CG  LYS D  70      15.726 -22.463  -9.780  1.00 53.24           C  
ATOM    218  CD  LYS D  70      14.733 -22.655 -10.938  1.00 51.55           C  
ATOM    219  CE  LYS D  70      13.463 -23.402 -10.500  1.00 60.62           C  
ATOM    220  NZ  LYS D  70      12.375 -23.461 -11.559  1.00 48.45           N1+
ATOM    221  N   GLY D  71      19.248 -22.162  -7.861  1.00 47.90           N  
ATOM    222  CA  GLY D  71      20.556 -22.699  -7.528  1.00 44.40           C  
ATOM    223  C   GLY D  71      21.557 -21.709  -6.971  1.00 45.69           C  
ATOM    224  O   GLY D  71      22.709 -22.092  -6.718  1.00 44.65           O  
ATOM    225  N   LYS D  72      21.174 -20.445  -6.761  1.00 36.48           N  
ATOM    226  CA  LYS D  72      22.090 -19.480  -6.162  1.00 39.76           C  
ATOM    227  C   LYS D  72      21.578 -18.931  -4.832  1.00 36.70           C  
ATOM    228  O   LYS D  72      21.919 -17.810  -4.454  1.00 39.09           O  
ATOM    229  CB  LYS D  72      22.382 -18.328  -7.118  1.00 35.44           C  
ATOM    230  CG  LYS D  72      23.398 -18.686  -8.215  1.00 59.21           C  
ATOM    231  CD  LYS D  72      23.666 -17.506  -9.121  1.00 52.34           C  
ATOM    232  CE  LYS D  72      24.934 -17.701  -9.956  1.00 67.50           C  
ATOM    233  NZ  LYS D  72      26.082 -16.900  -9.427  1.00 71.20           N1+
ATOM    234  N   ALA D  73      20.767 -19.698  -4.111  1.00 40.02           N  
ATOM    235  CA  ALA D  73      20.315 -19.244  -2.800  1.00 42.13           C  
ATOM    236  C   ALA D  73      21.510 -19.009  -1.876  1.00 36.72           C  
ATOM    237  O   ALA D  73      22.579 -19.613  -2.030  1.00 40.64           O  
ATOM    238  CB  ALA D  73      19.349 -20.257  -2.180  1.00 38.69           C  
ATOM    239  N   SER D  74      21.319 -18.099  -0.918  1.00 33.94           N  
ATOM    240  CA  SER D  74      22.377 -17.643  -0.023  1.00 32.87           C  
ATOM    241  C   SER D  74      21.794 -17.284   1.344  1.00 30.52           C  
ATOM    242  O   SER D  74      20.618 -16.929   1.451  1.00 32.60           O  
ATOM    243  CB  SER D  74      23.108 -16.431  -0.620  1.00 25.80           C  
ATOM    244  OG  SER D  74      22.317 -15.257  -0.485  1.00 30.57           O  
ATOM    245  N   ILE D  75      22.638 -17.358   2.373  1.00 29.91           N  
ATOM    246  CA  ILE D  75      22.300 -16.954   3.749  1.00 31.14           C  
ATOM    247  C   ILE D  75      23.354 -15.980   4.263  1.00 33.39           C  
ATOM    248  O   ILE D  75      24.511 -16.379   4.434  1.00 33.80           O  
ATOM    249  CB  ILE D  75      22.205 -18.160   4.688  1.00 28.62           C  
ATOM    250  CG1 ILE D  75      21.078 -19.091   4.254  1.00 32.27           C  
ATOM    251  CG2 ILE D  75      22.021 -17.687   6.154  1.00 33.61           C  
ATOM    252  CD1 ILE D  75      21.301 -20.542   4.686  1.00 33.60           C  
ATOM    253  N   PRO D  76      23.020 -14.703   4.533  1.00 31.73           N  
ATOM    254  CA  PRO D  76      21.680 -14.121   4.361  1.00 30.16           C  
ATOM    255  C   PRO D  76      21.271 -14.050   2.891  1.00 37.10           C  
ATOM    256  O   PRO D  76      22.109 -14.180   2.010  1.00 30.68           O  
ATOM    257  CB  PRO D  76      21.812 -12.710   4.930  1.00 25.57           C  
ATOM    258  CG  PRO D  76      23.291 -12.435   4.992  1.00 35.52           C  
ATOM    259  CD  PRO D  76      23.966 -13.762   5.157  1.00 34.98           C  
ATOM    260  N   GLY D  77      19.982 -13.874   2.651  1.00 32.71           N  
ATOM    261  CA  GLY D  77      19.476 -13.754   1.315  1.00 33.32           C  
ATOM    262  C   GLY D  77      20.036 -12.534   0.612  1.00 36.11           C  
ATOM    263  O   GLY D  77      20.786 -11.737   1.189  1.00 30.58           O  
ATOM    264  N   PRO D  78      19.690 -12.388  -0.665  1.00 31.68           N  
ATOM    265  CA  PRO D  78      20.169 -11.241  -1.446  1.00 37.06           C  
ATOM    266  C   PRO D  78      19.717  -9.924  -0.850  1.00 36.35           C  
ATOM    267  O   PRO D  78      18.597  -9.799  -0.348  1.00 34.95           O  
ATOM    268  CB  PRO D  78      19.534 -11.457  -2.826  1.00 32.36           C  
ATOM    269  CG  PRO D  78      18.337 -12.346  -2.546  1.00 37.70           C  
ATOM    270  CD  PRO D  78      18.816 -13.266  -1.447  1.00 33.83           C  
ATOM    271  N   LEU D  79      20.589  -8.925  -0.955  1.00 32.99           N  
ATOM    272  CA  LEU D  79      20.275  -7.585  -0.491  1.00 38.75           C  
ATOM    273  C   LEU D  79      19.360  -6.891  -1.493  1.00 39.82           C  
ATOM    274  O   LEU D  79      19.669  -6.829  -2.685  1.00 34.46           O  
ATOM    275  CB  LEU D  79      21.556  -6.779  -0.312  1.00 33.81           C  
ATOM    276  CG  LEU D  79      21.322  -5.280  -0.129  1.00 38.27           C  
ATOM    277  CD1 LEU D  79      20.842  -4.978   1.322  1.00 30.09           C  
ATOM    278  CD2 LEU D  79      22.592  -4.541  -0.458  1.00 34.81           C  
ATOM    279  N   ILE D  80      18.236  -6.366  -1.024  1.00 34.65           N  
ATOM    280  CA  ILE D  80      17.342  -5.584  -1.869  1.00 40.63           C  
ATOM    281  C   ILE D  80      17.481  -4.113  -1.499  1.00 35.31           C  
ATOM    282  O   ILE D  80      17.472  -3.758  -0.314  1.00 34.20           O  
ATOM    283  CB  ILE D  80      15.893  -6.084  -1.756  1.00 41.91           C  
ATOM    284  CG1 ILE D  80      15.811  -7.476  -2.388  1.00 43.56           C  
ATOM    285  CG2 ILE D  80      14.902  -5.092  -2.375  1.00 35.41           C  
ATOM    286  CD1 ILE D  80      14.820  -8.390  -1.777  1.00 39.80           C  
ATOM    287  N   GLU D  81      17.667  -3.267  -2.513  1.00 37.40           N  
ATOM    288  CA  GLU D  81      17.790  -1.828  -2.345  1.00 41.41           C  
ATOM    289  C   GLU D  81      16.727  -1.138  -3.177  1.00 44.29           C  
ATOM    290  O   GLU D  81      16.592  -1.421  -4.374  1.00 48.13           O  
ATOM    291  CB  GLU D  81      19.165  -1.316  -2.776  1.00 38.79           C  
ATOM    292  CG  GLU D  81      20.336  -1.876  -1.998  1.00 48.08           C  
ATOM    293  CD  GLU D  81      21.656  -1.611  -2.689  0.64 41.57           C  
ATOM    294  OE1 GLU D  81      22.184  -2.534  -3.334  0.66 35.10           O  
ATOM    295  OE2 GLU D  81      22.165  -0.479  -2.583  0.84 52.62           O1-
ATOM    296  N   LEU D  82      16.007  -0.208  -2.561  1.00 36.52           N  
ATOM    297  CA  LEU D  82      15.064   0.630  -3.278  1.00 37.68           C  
ATOM    298  C   LEU D  82      15.249   2.086  -2.870  1.00 40.68           C  
ATOM    299  O   LEU D  82      15.738   2.402  -1.775  1.00 37.61           O  
ATOM    300  CB  LEU D  82      13.614   0.201  -3.022  1.00 34.57           C  
ATOM    301  CG  LEU D  82      13.296  -1.290  -2.944  1.00 27.56           C  
ATOM    302  CD1 LEU D  82      11.868  -1.442  -2.474  1.00 38.50           C  
ATOM    303  CD2 LEU D  82      13.450  -1.946  -4.297  1.00 44.37           C  
ATOM    304  N   ASN D  83      14.850   2.977  -3.767  1.00 31.75           N  
ATOM    305  CA  ASN D  83      14.760   4.394  -3.457  1.00 33.99           C  
ATOM    306  C   ASN D  83      13.324   4.691  -3.050  1.00 37.81           C  
ATOM    307  O   ASN D  83      12.388   4.113  -3.608  1.00 34.19           O  
ATOM    308  CB  ASN D  83      15.169   5.244  -4.662  1.00 37.47           C  
ATOM    309  CG  ASN D  83      16.568   4.937  -5.137  1.00 38.27           C  
ATOM    310  ND2 ASN D  83      16.739   4.784  -6.444  1.00 40.21           N  
ATOM    311  OD1 ASN D  83      17.488   4.828  -4.330  1.00 47.86           O  
ATOM    312  N   GLU D  84      13.162   5.541  -2.034  1.00 37.99           N  
ATOM    313  CA  GLU D  84      11.836   5.924  -1.550  1.00 37.59           C  
ATOM    314  C   GLU D  84      10.906   6.273  -2.701  1.00 43.05           C  
ATOM    315  O   GLU D  84      11.165   7.218  -3.453  1.00 42.66           O  
ATOM    316  CB  GLU D  84      11.953   7.123  -0.616  1.00 37.89           C  
ATOM    317  CG  GLU D  84      12.348   6.769   0.786  1.00 33.77           C  
ATOM    318  CD  GLU D  84      12.155   7.922   1.722  1.00 36.83           C  
ATOM    319  OE1 GLU D  84      12.435   9.069   1.317  1.00 36.26           O  
ATOM    320  OE2 GLU D  84      11.743   7.674   2.885  1.00 46.31           O1-
ATOM    321  N   GLY D  85       9.821   5.508  -2.838  1.00 37.79           N  
ATOM    322  CA  GLY D  85       8.871   5.665  -3.929  1.00 39.35           C  
ATOM    323  C   GLY D  85       8.793   4.459  -4.847  1.00 39.60           C  
ATOM    324  O   GLY D  85       7.747   4.217  -5.457  1.00 38.56           O  
ATOM    325  N   ASP D  86       9.880   3.689  -4.941  1.00 37.98           N  
ATOM    326  CA  ASP D  86       9.913   2.536  -5.829  1.00 40.45           C  
ATOM    327  C   ASP D  86       8.882   1.501  -5.394  1.00 36.88           C  
ATOM    328  O   ASP D  86       8.477   1.444  -4.231  1.00 38.57           O  
ATOM    329  CB  ASP D  86      11.309   1.906  -5.841  1.00 40.42           C  
ATOM    330  CG  ASP D  86      12.356   2.790  -6.517  1.00 41.67           C  
ATOM    331  OD1 ASP D  86      11.994   3.797  -7.175  1.00 41.62           O  
ATOM    332  OD2 ASP D  86      13.562   2.496  -6.343  1.00 42.96           O1-
ATOM    333  N   THR D  87       8.441   0.692  -6.355  1.00 29.61           N  
ATOM    334  CA  THR D  87       7.631  -0.494  -6.105  1.00 34.04           C  
ATOM    335  C   THR D  87       8.419  -1.706  -6.570  1.00 37.05           C  
ATOM    336  O   THR D  87       9.014  -1.673  -7.656  1.00 45.77           O  
ATOM    337  CB  THR D  87       6.294  -0.434  -6.854  1.00 30.36           C  
ATOM    338  CG2 THR D  87       5.455  -1.663  -6.578  1.00 35.45           C  
ATOM    339  OG1 THR D  87       5.572   0.736  -6.467  1.00 37.31           O  
ATOM    340  N   LEU D  88       8.425  -2.776  -5.777  1.00 33.33           N  
ATOM    341  CA  LEU D  88       9.118  -4.003  -6.165  1.00 38.75           C  
ATOM    342  C   LEU D  88       8.129  -5.155  -6.211  1.00 37.45           C  
ATOM    343  O   LEU D  88       7.510  -5.487  -5.200  1.00 42.65           O  
ATOM    344  CB  LEU D  88      10.276  -4.332  -5.216  1.00 36.42           C  
ATOM    345  CG  LEU D  88      11.058  -5.609  -5.568  1.00 36.30           C  
ATOM    346  CD1 LEU D  88      11.966  -5.401  -6.796  1.00 38.62           C  
ATOM    347  CD2 LEU D  88      11.847  -6.123  -4.374  1.00 36.10           C  
ATOM    348  N   HIS D  89       7.981  -5.759  -7.382  1.00 35.82           N  
ATOM    349  CA  HIS D  89       7.197  -6.975  -7.554  1.00 39.95           C  
ATOM    350  C   HIS D  89       8.162  -8.155  -7.489  1.00 41.99           C  
ATOM    351  O   HIS D  89       9.075  -8.262  -8.316  1.00 40.27           O  
ATOM    352  CB  HIS D  89       6.433  -6.983  -8.894  1.00 46.51           C  
ATOM    353  CG  HIS D  89       5.414  -5.890  -9.029  1.00 41.72           C  
ATOM    354  CD2 HIS D  89       5.428  -4.746  -9.754  1.00 41.33           C  
ATOM    355  ND1 HIS D  89       4.218  -5.896  -8.346  1.00 39.37           N  
ATOM    356  CE1 HIS D  89       3.530  -4.809  -8.654  1.00 44.89           C  
ATOM    357  NE2 HIS D  89       4.248  -4.089  -9.497  1.00 43.41           N  
ATOM    358  N   VAL D  90       7.960  -9.040  -6.523  1.00 33.97           N  
ATOM    359  CA  VAL D  90       8.831 -10.192  -6.352  1.00 35.34           C  
ATOM    360  C   VAL D  90       8.108 -11.402  -6.921  1.00 37.04           C  
ATOM    361  O   VAL D  90       7.155 -11.904  -6.325  1.00 41.92           O  
ATOM    362  CB  VAL D  90       9.203 -10.398  -4.881  1.00 36.63           C  
ATOM    363  CG1 VAL D  90      10.092 -11.644  -4.711  1.00 35.73           C  
ATOM    364  CG2 VAL D  90       9.875  -9.141  -4.353  1.00 35.42           C  
ATOM    365  N   GLU D  91       8.576 -11.908  -8.042  1.00 41.23           N  
ATOM    366  CA  GLU D  91       7.996 -13.109  -8.632  1.00 50.24           C  
ATOM    367  C   GLU D  91       8.696 -14.237  -7.905  1.00 39.15           C  
ATOM    368  O   GLU D  91       9.815 -14.548  -8.213  1.00 37.21           O  
ATOM    369  CB  GLU D  91       8.227 -13.196 -10.138  1.00 43.38           C  
ATOM    370  CG  GLU D  91       8.112 -11.920 -10.927  1.00 56.78           C  
ATOM    371  CD  GLU D  91       8.111 -12.162 -12.444  1.00 76.70           C  
ATOM    372  OE1 GLU D  91       7.056 -11.942 -13.054  1.00 72.19           O  
ATOM    373  OE2 GLU D  91       9.147 -12.576 -13.024  1.00 62.15           O1-
ATOM    374  N   PHE D  92       7.973 -14.885  -7.024  1.00 36.64           N  
ATOM    375  CA  PHE D  92       8.552 -15.795  -6.054  1.00 43.81           C  
ATOM    376  C   PHE D  92       8.189 -17.232  -6.396  1.00 41.45           C  
ATOM    377  O   PHE D  92       7.038 -17.525  -6.731  1.00 41.14           O  
ATOM    378  CB  PHE D  92       8.035 -15.428  -4.662  1.00 42.76           C  
ATOM    379  CG  PHE D  92       8.585 -16.257  -3.553  1.00 43.86           C  
ATOM    380  CD1 PHE D  92       8.003 -17.467  -3.223  1.00 44.88           C  
ATOM    381  CD2 PHE D  92       9.641 -15.786  -2.784  1.00 45.64           C  
ATOM    382  CE1 PHE D  92       8.490 -18.221  -2.157  1.00 48.42           C  
ATOM    383  CE2 PHE D  92      10.137 -16.523  -1.727  1.00 42.07           C  
ATOM    384  CZ  PHE D  92       9.563 -17.747  -1.408  1.00 42.18           C  
ATOM    385  N   GLU D  93       9.163 -18.131  -6.281  1.00 42.65           N  
ATOM    386  CA  GLU D  93       8.930 -19.551  -6.503  1.00 43.09           C  
ATOM    387  C   GLU D  93       9.437 -20.364  -5.324  1.00 39.73           C  
ATOM    388  O   GLU D  93      10.581 -20.195  -4.892  1.00 34.16           O  
ATOM    389  CB  GLU D  93       9.612 -20.042  -7.783  1.00 40.88           C  
ATOM    390  CG  GLU D  93       9.441 -21.549  -8.010  1.00 43.00           C  
ATOM    391  CD  GLU D  93       9.948 -22.004  -9.390  1.00 51.80           C  
ATOM    392  OE1 GLU D  93      10.023 -21.166 -10.316  1.00 43.49           O  
ATOM    393  OE2 GLU D  93      10.272 -23.202  -9.538  1.00 61.73           O1-
ATOM    394  N   ASN D  94       8.610 -21.288  -4.853  1.00 37.57           N  
ATOM    395  CA  ASN D  94       9.020 -22.240  -3.830  1.00 43.24           C  
ATOM    396  C   ASN D  94       9.508 -23.518  -4.507  1.00 37.62           C  
ATOM    397  O   ASN D  94       8.707 -24.365  -4.903  1.00 43.13           O  
ATOM    398  CB  ASN D  94       7.874 -22.537  -2.870  1.00 37.84           C  
ATOM    399  CG  ASN D  94       8.309 -23.422  -1.729  1.00 38.68           C  
ATOM    400  ND2 ASN D  94       7.381 -23.768  -0.849  1.00 38.21           N  
ATOM    401  OD1 ASN D  94       9.474 -23.794  -1.643  1.00 40.69           O  
ATOM    402  N   THR D  95      10.822 -23.697  -4.575  1.00 34.20           N  
ATOM    403  CA  THR D  95      11.399 -24.932  -5.088  1.00 38.66           C  
ATOM    404  C   THR D  95      11.571 -26.013  -4.024  1.00 46.06           C  
ATOM    405  O   THR D  95      12.301 -26.979  -4.261  1.00 43.86           O  
ATOM    406  CB  THR D  95      12.753 -24.654  -5.736  1.00 42.78           C  
ATOM    407  CG2 THR D  95      12.665 -23.434  -6.606  1.00 43.79           C  
ATOM    408  OG1 THR D  95      13.742 -24.454  -4.717  1.00 41.65           O  
ATOM    409  N   MET D  96      10.923 -25.879  -2.865  1.00 47.22           N  
ATOM    410  CA  MET D  96      11.102 -26.789  -1.743  1.00 48.21           C  
ATOM    411  C   MET D  96       9.909 -27.725  -1.596  1.00 43.37           C  
ATOM    412  O   MET D  96       8.832 -27.513  -2.167  1.00 43.19           O  
ATOM    413  CB  MET D  96      11.302 -26.015  -0.432  1.00 36.09           C  
ATOM    414  CG  MET D  96      12.460 -25.038  -0.443  1.00 30.95           C  
ATOM    415  SD  MET D  96      12.922 -24.558   1.243  1.00 45.65           S  
ATOM    416  CE  MET D  96      11.582 -23.451   1.685  1.00 32.38           C  
ATOM    417  N   ASP D  97      10.104 -28.740  -0.758  1.00 41.67           N  
ATOM    418  CA  ASP D  97       9.072 -29.726  -0.474  1.00 48.29           C  
ATOM    419  C   ASP D  97       8.130 -29.327   0.668  1.00 48.38           C  
ATOM    420  O   ASP D  97       7.216 -30.095   0.981  1.00 49.90           O  
ATOM    421  CB  ASP D  97       9.724 -31.094  -0.194  1.00 48.40           C  
ATOM    422  CG  ASP D  97      10.561 -31.110   1.074  0.21 48.54           C  
ATOM    423  OD1 ASP D  97      11.212 -30.093   1.396  0.51 45.40           O  
ATOM    424  OD2 ASP D  97      10.588 -32.168   1.734  1.00 50.84           O1-
ATOM    425  N   VAL D  98       8.300 -28.155   1.281  1.00 43.96           N  
ATOM    426  CA  VAL D  98       7.383 -27.688   2.322  1.00 44.04           C  
ATOM    427  C   VAL D  98       6.974 -26.257   1.983  1.00 41.14           C  
ATOM    428  O   VAL D  98       7.692 -25.553   1.257  1.00 40.45           O  
ATOM    429  CB  VAL D  98       8.025 -27.761   3.728  1.00 45.57           C  
ATOM    430  CG1 VAL D  98       8.600 -29.147   3.979  1.00 36.84           C  
ATOM    431  CG2 VAL D  98       9.107 -26.700   3.871  1.00 45.79           C  
ATOM    432  N   PRO D  99       5.840 -25.787   2.507  1.00 40.35           N  
ATOM    433  CA  PRO D  99       5.449 -24.406   2.215  1.00 44.66           C  
ATOM    434  C   PRO D  99       6.476 -23.450   2.781  1.00 42.82           C  
ATOM    435  O   PRO D  99       7.291 -23.796   3.638  1.00 49.98           O  
ATOM    436  CB  PRO D  99       4.090 -24.245   2.907  1.00 40.79           C  
ATOM    437  CG  PRO D  99       3.619 -25.637   3.164  1.00 49.88           C  
ATOM    438  CD  PRO D  99       4.876 -26.428   3.416  1.00 42.05           C  
ATOM    439  N   VAL D 100       6.439 -22.236   2.261  1.00 31.30           N  
ATOM    440  CA  VAL D 100       7.334 -21.172   2.666  1.00 34.36           C  
ATOM    441  C   VAL D 100       6.579 -19.882   2.384  1.00 38.88           C  
ATOM    442  O   VAL D 100       5.472 -19.900   1.834  1.00 40.95           O  
ATOM    443  CB  VAL D 100       8.684 -21.241   1.914  1.00 42.26           C  
ATOM    444  CG1 VAL D 100       8.501 -20.888   0.427  1.00 37.06           C  
ATOM    445  CG2 VAL D 100       9.734 -20.365   2.576  1.00 34.35           C  
ATOM    446  N   SER D 101       7.150 -18.758   2.796  1.00 32.13           N  
ATOM    447  CA  SER D 101       6.553 -17.468   2.483  1.00 30.37           C  
ATOM    448  C   SER D 101       7.636 -16.409   2.574  1.00 31.38           C  
ATOM    449  O   SER D 101       8.789 -16.692   2.913  1.00 36.48           O  
ATOM    450  CB  SER D 101       5.385 -17.143   3.414  1.00 34.82           C  
ATOM    451  OG  SER D 101       5.865 -16.706   4.678  1.00 38.14           O  
ATOM    452  N   LEU D 102       7.242 -15.175   2.272  1.00 30.55           N  
ATOM    453  CA  LEU D 102       8.136 -14.027   2.224  1.00 34.48           C  
ATOM    454  C   LEU D 102       7.401 -12.866   2.862  1.00 38.33           C  
ATOM    455  O   LEU D 102       6.352 -12.458   2.363  1.00 33.15           O  
ATOM    456  CB  LEU D 102       8.539 -13.678   0.780  1.00 32.23           C  
ATOM    457  CG  LEU D 102       9.362 -12.406   0.583  1.00 33.39           C  
ATOM    458  CD1 LEU D 102      10.840 -12.670   0.816  1.00 33.12           C  
ATOM    459  CD2 LEU D 102       9.168 -11.866  -0.826  1.00 43.50           C  
ATOM    460  N   HIS D 103       7.935 -12.374   3.978  1.00 41.10           N  
ATOM    461  CA  HIS D 103       7.328 -11.311   4.767  1.00 32.81           C  
ATOM    462  C   HIS D 103       8.388 -10.258   5.048  1.00 33.58           C  
ATOM    463  O   HIS D 103       9.490 -10.595   5.499  1.00 34.49           O  
ATOM    464  CB  HIS D 103       6.774 -11.850   6.082  1.00 42.07           C  
ATOM    465  CG  HIS D 103       6.415 -10.776   7.050  1.00 39.05           C  
ATOM    466  CD2 HIS D 103       7.172 -10.072   7.920  1.00 37.73           C  
ATOM    467  ND1 HIS D 103       5.133 -10.283   7.166  1.00 38.16           N  
ATOM    468  CE1 HIS D 103       5.116  -9.328   8.078  1.00 41.84           C  
ATOM    469  NE2 HIS D 103       6.339  -9.186   8.554  1.00 36.70           N  
ATOM    470  N   VAL D 104       8.067  -8.995   4.780  1.00 35.95           N  
ATOM    471  CA  VAL D 104       9.043  -7.917   4.896  1.00 34.36           C  
ATOM    472  C   VAL D 104       8.641  -7.005   6.051  1.00 33.40           C  
ATOM    473  O   VAL D 104       7.456  -6.827   6.358  1.00 35.17           O  
ATOM    474  CB  VAL D 104       9.190  -7.117   3.576  1.00 29.90           C  
ATOM    475  CG1 VAL D 104       7.939  -6.284   3.313  1.00 34.32           C  
ATOM    476  CG2 VAL D 104      10.429  -6.222   3.606  1.00 23.33           C  
ATOM    477  N   HIS D 105       9.643  -6.432   6.701  1.00 27.57           N  
ATOM    478  CA  HIS D 105       9.413  -5.387   7.688  1.00 32.72           C  
ATOM    479  C   HIS D 105       9.492  -4.014   7.028  1.00 35.57           C  
ATOM    480  O   HIS D 105      10.317  -3.781   6.133  1.00 31.88           O  
ATOM    481  CB  HIS D 105      10.450  -5.452   8.824  1.00 29.56           C  
ATOM    482  CG  HIS D 105      10.249  -6.579   9.787  1.00 28.19           C  
ATOM    483  CD2 HIS D 105      10.175  -7.915   9.585  1.00 30.85           C  
ATOM    484  ND1 HIS D 105      10.075  -6.386  11.145  1.00 32.61           N  
ATOM    485  CE1 HIS D 105       9.920  -7.557  11.733  1.00 30.29           C  
ATOM    486  NE2 HIS D 105       9.969  -8.501  10.809  1.00 26.43           N  
ATOM    487  N   GLY D 106       8.667  -3.090   7.516  1.00 30.26           N  
ATOM    488  CA  GLY D 106       8.884  -1.685   7.280  1.00 33.74           C  
ATOM    489  C   GLY D 106       8.289  -1.175   5.988  1.00 34.48           C  
ATOM    490  O   GLY D 106       7.808  -0.040   5.935  1.00 40.99           O  
ATOM    491  N   LEU D 107       8.276  -1.999   4.961  1.00 32.99           N  
ATOM    492  CA  LEU D 107       7.779  -1.572   3.667  1.00 37.63           C  
ATOM    493  C   LEU D 107       6.262  -1.700   3.642  1.00 38.37           C  
ATOM    494  O   LEU D 107       5.678  -2.496   4.381  1.00 37.21           O  
ATOM    495  CB  LEU D 107       8.409  -2.418   2.569  1.00 30.50           C  
ATOM    496  CG  LEU D 107       9.856  -2.125   2.165  1.00 37.51           C  
ATOM    497  CD1 LEU D 107      10.811  -1.958   3.334  1.00 30.06           C  
ATOM    498  CD2 LEU D 107      10.345  -3.221   1.194  1.00 37.88           C  
ATOM    499  N   ASP D 108       5.620  -0.906   2.788  1.00 42.01           N  
ATOM    500  CA  ASP D 108       4.175  -1.000   2.641  1.00 34.67           C  
ATOM    501  C   ASP D 108       3.837  -2.193   1.770  1.00 34.84           C  
ATOM    502  O   ASP D 108       4.376  -2.338   0.671  1.00 38.70           O  
ATOM    503  CB  ASP D 108       3.585   0.273   2.018  1.00 35.64           C  
ATOM    504  CG  ASP D 108       4.297   1.556   2.446  1.00 41.87           C  
ATOM    505  OD1 ASP D 108       4.456   1.815   3.668  1.00 38.35           O  
ATOM    506  OD2 ASP D 108       4.683   2.326   1.544  1.00 35.28           O1-
ATOM    507  N   TYR D 109       2.959  -3.059   2.261  1.00 33.67           N  
ATOM    508  CA  TYR D 109       2.405  -4.150   1.467  1.00 35.86           C  
ATOM    509  C   TYR D 109       0.946  -4.280   1.857  1.00 42.56           C  
ATOM    510  O   TYR D 109       0.528  -3.807   2.917  1.00 42.13           O  
ATOM    511  CB  TYR D 109       3.137  -5.485   1.699  1.00 34.95           C  
ATOM    512  CG  TYR D 109       3.341  -5.721   3.165  1.00 39.45           C  
ATOM    513  CD1 TYR D 109       4.430  -5.178   3.819  1.00 38.36           C  
ATOM    514  CD2 TYR D 109       2.410  -6.428   3.912  1.00 37.73           C  
ATOM    515  CE1 TYR D 109       4.585  -5.340   5.190  1.00 43.90           C  
ATOM    516  CE2 TYR D 109       2.574  -6.622   5.263  1.00 38.79           C  
ATOM    517  CZ  TYR D 109       3.665  -6.073   5.906  1.00 40.33           C  
ATOM    518  OH  TYR D 109       3.834  -6.246   7.283  1.00 40.23           O  
ATOM    519  N   GLU D 110       0.170  -4.921   1.003  1.00 43.71           N  
ATOM    520  CA  GLU D 110      -1.204  -5.193   1.383  1.00 41.77           C  
ATOM    521  C   GLU D 110      -1.292  -6.582   1.996  1.00 45.17           C  
ATOM    522  O   GLU D 110      -0.347  -7.377   1.932  1.00 44.99           O  
ATOM    523  CB  GLU D 110      -2.140  -5.058   0.187  1.00 40.20           C  
ATOM    524  CG  GLU D 110      -2.123  -3.666  -0.396  1.00 44.44           C  
ATOM    525  CD  GLU D 110      -2.897  -3.577  -1.692  0.84 52.40           C  
ATOM    526  OE1 GLU D 110      -2.302  -3.830  -2.763  0.77 50.15           O  
ATOM    527  OE2 GLU D 110      -4.102  -3.249  -1.637  1.00 45.19           O1-
ATOM    528  N   ILE D 111      -2.451  -6.867   2.601  1.00 42.32           N  
ATOM    529  CA  ILE D 111      -2.655  -8.119   3.325  1.00 41.99           C  
ATOM    530  C   ILE D 111      -2.401  -9.347   2.442  1.00 48.14           C  
ATOM    531  O   ILE D 111      -2.006 -10.406   2.946  1.00 48.95           O  
ATOM    532  CB  ILE D 111      -4.073  -8.081   3.955  1.00 40.66           C  
ATOM    533  CG1 ILE D 111      -4.064  -8.780   5.299  1.00 50.72           C  
ATOM    534  CG2 ILE D 111      -5.112  -8.706   3.088  1.00 37.58           C  
ATOM    535  CD1 ILE D 111      -3.189  -8.097   6.302  1.00 49.99           C  
ATOM    536  N   SER D 112      -2.572  -9.222   1.121  1.00 41.55           N  
ATOM    537  CA  SER D 112      -2.275 -10.330   0.224  1.00 44.39           C  
ATOM    538  C   SER D 112      -0.775 -10.597   0.104  1.00 41.99           C  
ATOM    539  O   SER D 112      -0.384 -11.685  -0.330  1.00 46.65           O  
ATOM    540  CB  SER D 112      -2.876 -10.054  -1.147  1.00 36.69           C  
ATOM    541  OG  SER D 112      -2.552  -8.734  -1.541  1.00 37.86           O  
ATOM    542  N   SER D 113       0.072  -9.642   0.492  1.00 41.43           N  
ATOM    543  CA  SER D 113       1.518  -9.835   0.479  1.00 48.20           C  
ATOM    544  C   SER D 113       2.115  -9.802   1.882  1.00 43.53           C  
ATOM    545  O   SER D 113       3.343  -9.796   2.029  1.00 42.16           O  
ATOM    546  CB  SER D 113       2.184  -8.793  -0.421  1.00 44.40           C  
ATOM    547  OG  SER D 113       1.854  -9.045  -1.770  1.00 45.70           O  
ATOM    548  N   ASP D 114       1.265  -9.752   2.907  1.00 43.57           N  
ATOM    549  CA  ASP D 114       1.645 -10.034   4.286  1.00 40.20           C  
ATOM    550  C   ASP D 114       2.586 -11.235   4.387  1.00 42.95           C  
ATOM    551  O   ASP D 114       3.589 -11.198   5.105  1.00 39.60           O  
ATOM    552  CB  ASP D 114       0.346 -10.265   5.059  1.00 38.24           C  
ATOM    553  CG  ASP D 114       0.547 -10.532   6.519  1.00 56.04           C  
ATOM    554  OD1 ASP D 114       1.363  -9.848   7.192  1.00 49.53           O  
ATOM    555  OD2 ASP D 114      -0.177 -11.428   7.000  1.00 60.47           O1-
ATOM    556  N   GLY D 115       2.280 -12.308   3.660  1.00 45.67           N  
ATOM    557  CA  GLY D 115       3.116 -13.492   3.687  1.00 40.88           C  
ATOM    558  C   GLY D 115       2.857 -14.418   4.854  1.00 42.42           C  
ATOM    559  O   GLY D 115       3.779 -15.081   5.333  1.00 38.92           O  
ATOM    560  N   THR D 116       1.632 -14.480   5.348  1.00 41.16           N  
ATOM    561  CA  THR D 116       1.327 -15.327   6.488  1.00 48.04           C  
ATOM    562  C   THR D 116       0.342 -16.400   6.072  1.00 51.03           C  
ATOM    563  O   THR D 116      -0.456 -16.202   5.150  1.00 51.39           O  
ATOM    564  CB  THR D 116       0.735 -14.526   7.647  1.00 47.09           C  
ATOM    565  CG2 THR D 116       1.728 -13.481   8.124  1.00 38.40           C  
ATOM    566  OG1 THR D 116      -0.466 -13.889   7.207  1.00 45.37           O  
ATOM    567  N   LYS D 117       0.405 -17.543   6.761  1.00 46.98           N  
ATOM    568  CA  LYS D 117      -0.616 -18.556   6.542  1.00 52.69           C  
ATOM    569  C   LYS D 117      -1.968 -18.065   7.036  1.00 58.34           C  
ATOM    570  O   LYS D 117      -3.011 -18.424   6.472  1.00 62.25           O  
ATOM    571  CB  LYS D 117      -0.221 -19.861   7.224  1.00 52.42           C  
ATOM    572  CG  LYS D 117      -0.083 -20.994   6.234  1.00 56.21           C  
ATOM    573  CD  LYS D 117       0.225 -22.312   6.906  1.00 59.91           C  
ATOM    574  CE  LYS D 117      -1.038 -23.102   7.147  1.00 67.23           C  
ATOM    575  NZ  LYS D 117      -0.729 -24.377   7.846  1.00 72.46           N1+
ATOM    576  N   GLN D 118      -1.958 -17.215   8.061  1.00 56.47           N  
ATOM    577  CA  GLN D 118      -3.181 -16.598   8.551  1.00 61.26           C  
ATOM    578  C   GLN D 118      -3.889 -15.838   7.436  1.00 61.02           C  
ATOM    579  O   GLN D 118      -5.113 -15.922   7.298  1.00 71.00           O  
ATOM    580  CB  GLN D 118      -2.851 -15.673   9.732  1.00 60.54           C  
ATOM    581  CG  GLN D 118      -2.294 -16.384  10.992  1.00 57.49           C  
ATOM    582  CD  GLN D 118      -0.770 -16.569  10.977  1.00 57.65           C  
ATOM    583  NE2 GLN D 118      -0.133 -16.478  12.156  1.00 50.45           N  
ATOM    584  OE1 GLN D 118      -0.177 -16.796   9.921  1.00 57.20           O  
ATOM    585  N   ASN D 119      -3.138 -15.105   6.616  1.00 59.38           N  
ATOM    586  CA  ASN D 119      -3.716 -14.314   5.538  1.00 57.89           C  
ATOM    587  C   ASN D 119      -3.618 -15.006   4.193  1.00 57.47           C  
ATOM    588  O   ASN D 119      -3.755 -14.350   3.156  1.00 58.77           O  
ATOM    589  CB  ASN D 119      -3.051 -12.943   5.460  1.00 51.10           C  
ATOM    590  CG  ASN D 119      -3.821 -11.895   6.215  1.00 61.10           C  
ATOM    591  ND2 ASN D 119      -5.127 -11.845   5.986  1.00 65.38           N  
ATOM    592  OD1 ASN D 119      -3.256 -11.144   7.005  1.00 64.31           O  
ATOM    593  N   LYS D 120      -3.351 -16.307   4.195  1.00 54.68           N  
ATOM    594  CA  LYS D 120      -3.365 -17.112   2.981  1.00 55.55           C  
ATOM    595  C   LYS D 120      -2.439 -16.553   1.906  1.00 55.55           C  
ATOM    596  O   LYS D 120      -2.718 -16.668   0.709  1.00 57.06           O  
ATOM    597  CB  LYS D 120      -4.794 -17.267   2.443  1.00 60.40           C  
ATOM    598  CG  LYS D 120      -5.821 -17.857   3.442  1.00 57.57           C  
ATOM    599  CD  LYS D 120      -5.447 -19.270   3.940  1.00 62.03           C  
ATOM    600  CE  LYS D 120      -4.667 -20.123   2.894  1.00 68.87           C  
ATOM    601  NZ  LYS D 120      -4.859 -21.604   2.968  1.00 58.35           N1+
ATOM    602  N   SER D 121      -1.321 -15.951   2.319  1.00 47.72           N  
ATOM    603  CA  SER D 121      -0.327 -15.447   1.381  1.00 40.63           C  
ATOM    604  C   SER D 121       0.985 -16.209   1.473  1.00 45.09           C  
ATOM    605  O   SER D 121       2.043 -15.638   1.206  1.00 44.46           O  
ATOM    606  CB  SER D 121      -0.071 -13.954   1.572  1.00 35.04           C  
ATOM    607  OG  SER D 121      -0.025 -13.578   2.929  1.00 49.85           O  
ATOM    608  N   HIS D 122       0.938 -17.490   1.847  1.00 43.30           N  
ATOM    609  CA  HIS D 122       2.113 -18.348   1.733  1.00 48.96           C  
ATOM    610  C   HIS D 122       2.172 -19.030   0.359  1.00 49.59           C  
ATOM    611  O   HIS D 122       1.236 -18.956  -0.446  1.00 48.82           O  
ATOM    612  CB  HIS D 122       2.129 -19.401   2.835  1.00 41.37           C  
ATOM    613  CG  HIS D 122       0.934 -20.294   2.825  1.00 52.59           C  
ATOM    614  CD2 HIS D 122       0.829 -21.639   2.711  1.00 53.66           C  
ATOM    615  ND1 HIS D 122      -0.352 -19.815   2.943  1.00 53.85           N  
ATOM    616  CE1 HIS D 122      -1.200 -20.828   2.908  1.00 56.76           C  
ATOM    617  NE2 HIS D 122      -0.509 -21.946   2.770  1.00 60.75           N  
ATOM    618  N   VAL D 123       3.298 -19.700   0.097  1.00 42.76           N  
ATOM    619  CA  VAL D 123       3.565 -20.352  -1.187  1.00 43.09           C  
ATOM    620  C   VAL D 123       3.697 -21.849  -0.952  1.00 45.22           C  
ATOM    621  O   VAL D 123       4.664 -22.302  -0.328  1.00 42.50           O  
ATOM    622  CB  VAL D 123       4.828 -19.800  -1.853  1.00 41.08           C  
ATOM    623  CG1 VAL D 123       4.929 -20.289  -3.307  1.00 44.18           C  
ATOM    624  CG2 VAL D 123       4.795 -18.295  -1.818  1.00 47.41           C  
ATOM    625  N  AGLU D 124       2.735 -22.614  -1.474  0.51 48.91           N  
ATOM    626  N  BGLU D 124       2.730 -22.621  -1.442  0.49 48.91           N  
ATOM    627  CA AGLU D 124       2.738 -24.062  -1.326  0.51 48.43           C  
ATOM    628  CA BGLU D 124       2.762 -24.061  -1.237  0.49 48.43           C  
ATOM    629  C  AGLU D 124       3.976 -24.656  -1.996  0.51 46.08           C  
ATOM    630  C  BGLU D 124       3.937 -24.670  -2.007  0.49 46.08           C  
ATOM    631  O  AGLU D 124       4.657 -23.980  -2.776  0.51 43.38           O  
ATOM    632  O  BGLU D 124       4.540 -24.012  -2.863  0.49 43.40           O  
ATOM    633  CB AGLU D 124       1.459 -24.651  -1.929  0.51 47.80           C  
ATOM    634  CB BGLU D 124       1.432 -24.687  -1.665  0.49 47.63           C  
ATOM    635  CG AGLU D 124       1.462 -24.728  -3.455  0.51 45.98           C  
ATOM    636  CG BGLU D 124       0.283 -24.499  -0.664  0.49 52.75           C  
ATOM    637  CD AGLU D 124       0.838 -23.509  -4.111  0.51 49.16           C  
ATOM    638  CD BGLU D 124       0.501 -25.208   0.673  0.49 44.67           C  
ATOM    639  OE1AGLU D 124       1.156 -22.368  -3.700  0.51 48.80           O  
ATOM    640  OE1BGLU D 124       0.888 -26.395   0.687  0.49 47.90           O  
ATOM    641  OE2AGLU D 124       0.028 -23.692  -5.044  0.51 49.07           O1-
ATOM    642  OE2BGLU D 124       0.266 -24.579   1.721  0.49 51.54           O1-
ATOM    643  N   PRO D 125       4.307 -25.912  -1.686  1.00 46.56           N  
ATOM    644  CA  PRO D 125       5.432 -26.563  -2.380  1.00 41.11           C  
ATOM    645  C   PRO D 125       5.268 -26.559  -3.900  1.00 46.62           C  
ATOM    646  O   PRO D 125       4.186 -26.819  -4.433  1.00 52.13           O  
ATOM    647  CB  PRO D 125       5.411 -27.988  -1.818  1.00 39.48           C  
ATOM    648  CG  PRO D 125       4.800 -27.864  -0.481  1.00 40.59           C  
ATOM    649  CD  PRO D 125       3.813 -26.720  -0.554  1.00 39.86           C  
ATOM    650  N   GLY D 126       6.358 -26.251  -4.604  1.00 38.13           N  
ATOM    651  CA  GLY D 126       6.303 -26.060  -6.034  1.00 40.16           C  
ATOM    652  C   GLY D 126       5.513 -24.854  -6.498  1.00 41.68           C  
ATOM    653  O   GLY D 126       5.538 -24.555  -7.694  1.00 55.58           O  
ATOM    654  N   GLY D 127       4.836 -24.135  -5.603  1.00 46.63           N  
ATOM    655  CA  GLY D 127       3.987 -23.023  -5.991  1.00 40.26           C  
ATOM    656  C   GLY D 127       4.781 -21.785  -6.374  1.00 36.15           C  
ATOM    657  O   GLY D 127       6.011 -21.752  -6.342  1.00 38.68           O  
ATOM    658  N   THR D 128       4.048 -20.739  -6.753  1.00 30.51           N  
ATOM    659  CA  THR D 128       4.643 -19.450  -7.095  1.00 38.40           C  
ATOM    660  C   THR D 128       3.670 -18.360  -6.681  1.00 42.57           C  
ATOM    661  O   THR D 128       2.470 -18.602  -6.517  1.00 41.77           O  
ATOM    662  CB  THR D 128       4.957 -19.252  -8.606  1.00 50.48           C  
ATOM    663  CG2 THR D 128       6.131 -20.121  -9.081  1.00 39.65           C  
ATOM    664  OG1 THR D 128       3.796 -19.530  -9.400  1.00 51.96           O  
ATOM    665  N   ARG D 129       4.197 -17.147  -6.545  1.00 37.21           N  
ATOM    666  CA  ARG D 129       3.379 -16.012  -6.153  1.00 38.13           C  
ATOM    667  C   ARG D 129       4.163 -14.743  -6.432  1.00 36.61           C  
ATOM    668  O   ARG D 129       5.396 -14.764  -6.472  1.00 43.98           O  
ATOM    669  CB  ARG D 129       3.003 -16.101  -4.671  1.00 40.42           C  
ATOM    670  CG  ARG D 129       1.942 -15.135  -4.234  1.00 41.34           C  
ATOM    671  CD  ARG D 129       1.663 -15.299  -2.756  1.00 43.72           C  
ATOM    672  NE  ARG D 129       0.575 -14.426  -2.336  1.00 40.85           N  
ATOM    673  CZ  ARG D 129      -0.629 -14.866  -1.988  1.00 42.70           C  
ATOM    674  NH1 ARG D 129      -0.891 -16.167  -2.020  1.00 46.99           N1+
ATOM    675  NH2 ARG D 129      -1.571 -14.012  -1.601  1.00 42.33           N  
ATOM    676  N   THR D 130       3.449 -13.644  -6.619  1.00 37.95           N  
ATOM    677  CA  THR D 130       4.068 -12.330  -6.780  1.00 32.34           C  
ATOM    678  C   THR D 130       3.755 -11.525  -5.529  1.00 42.43           C  
ATOM    679  O   THR D 130       2.596 -11.186  -5.278  1.00 38.69           O  
ATOM    680  CB  THR D 130       3.577 -11.616  -8.038  1.00 38.05           C  
ATOM    681  CG2 THR D 130       4.135 -10.196  -8.104  1.00 39.73           C  
ATOM    682  OG1 THR D 130       4.008 -12.345  -9.200  1.00 46.49           O  
ATOM    683  N   TYR D 131       4.777 -11.283  -4.715  1.00 46.37           N  
ATOM    684  CA  TYR D 131       4.676 -10.370  -3.590  1.00 41.91           C  
ATOM    685  C   TYR D 131       4.997  -8.976  -4.081  1.00 39.18           C  
ATOM    686  O   TYR D 131       5.927  -8.784  -4.871  1.00 41.03           O  
ATOM    687  CB  TYR D 131       5.646 -10.746  -2.475  1.00 36.79           C  
ATOM    688  CG  TYR D 131       5.343 -12.058  -1.831  1.00 38.45           C  
ATOM    689  CD1 TYR D 131       4.398 -12.135  -0.815  1.00 37.30           C  
ATOM    690  CD2 TYR D 131       6.000 -13.217  -2.223  1.00 34.58           C  
ATOM    691  CE1 TYR D 131       4.108 -13.321  -0.206  1.00 38.35           C  
ATOM    692  CE2 TYR D 131       5.712 -14.433  -1.620  1.00 36.93           C  
ATOM    693  CZ  TYR D 131       4.764 -14.468  -0.598  1.00 41.55           C  
ATOM    694  OH  TYR D 131       4.450 -15.644   0.046  1.00 38.40           O  
ATOM    695  N   THR D 132       4.242  -7.998  -3.597  1.00 41.02           N  
ATOM    696  CA  THR D 132       4.440  -6.614  -3.993  1.00 40.03           C  
ATOM    697  C   THR D 132       4.762  -5.772  -2.771  1.00 42.56           C  
ATOM    698  O   THR D 132       3.971  -5.719  -1.828  1.00 36.84           O  
ATOM    699  CB  THR D 132       3.214  -6.071  -4.727  1.00 44.04           C  
ATOM    700  CG2 THR D 132       3.435  -4.614  -5.079  1.00 39.89           C  
ATOM    701  OG1 THR D 132       3.015  -6.827  -5.937  1.00 51.22           O  
ATOM    702  N   TRP D 133       5.910  -5.107  -2.802  1.00 37.87           N  
ATOM    703  CA  TRP D 133       6.297  -4.149  -1.782  1.00 37.10           C  
ATOM    704  C   TRP D 133       6.300  -2.756  -2.390  1.00 41.20           C  
ATOM    705  O   TRP D 133       6.710  -2.567  -3.542  1.00 35.68           O  
ATOM    706  CB  TRP D 133       7.687  -4.465  -1.208  1.00 35.90           C  
ATOM    707  CG  TRP D 133       7.874  -5.883  -0.722  1.00 28.51           C  
ATOM    708  CD1 TRP D 133       6.898  -6.777  -0.405  1.00 42.38           C  
ATOM    709  CD2 TRP D 133       9.115  -6.543  -0.468  1.00 34.67           C  
ATOM    710  CE2 TRP D 133       8.815  -7.841  -0.014  1.00 35.09           C  
ATOM    711  CE3 TRP D 133      10.456  -6.171  -0.607  1.00 39.04           C  
ATOM    712  NE1 TRP D 133       7.453  -7.960   0.022  1.00 38.92           N  
ATOM    713  CZ2 TRP D 133       9.805  -8.771   0.308  1.00 37.91           C  
ATOM    714  CZ3 TRP D 133      11.440  -7.100  -0.281  1.00 36.93           C  
ATOM    715  CH2 TRP D 133      11.102  -8.379   0.190  1.00 27.31           C  
ATOM    716  N   ARG D 134       5.836  -1.781  -1.624  1.00 32.89           N  
ATOM    717  CA  ARG D 134       5.928  -0.396  -2.037  1.00 33.19           C  
ATOM    718  C   ARG D 134       6.668   0.403  -0.983  1.00 40.43           C  
ATOM    719  O   ARG D 134       6.854  -0.026   0.164  1.00 37.73           O  
ATOM    720  CB  ARG D 134       4.546   0.200  -2.278  1.00 37.84           C  
ATOM    721  CG  ARG D 134       3.603  -0.740  -3.005  1.00 42.91           C  
ATOM    722  CD  ARG D 134       2.414   0.006  -3.598  1.00 41.10           C  
ATOM    723  NE  ARG D 134       2.155  -0.433  -4.962  1.00 53.76           N  
ATOM    724  CZ  ARG D 134       1.377  -1.464  -5.270  1.00 53.50           C  
ATOM    725  NH1 ARG D 134       0.778  -2.152  -4.296  1.00 55.02           N1+
ATOM    726  NH2 ARG D 134       1.195  -1.800  -6.547  1.00 46.64           N  
ATOM    727  N   THR D 135       7.076   1.594  -1.387  1.00 33.26           N  
ATOM    728  CA  THR D 135       7.698   2.532  -0.476  1.00 39.55           C  
ATOM    729  C   THR D 135       7.133   3.907  -0.774  1.00 40.02           C  
ATOM    730  O   THR D 135       6.490   4.127  -1.806  1.00 39.21           O  
ATOM    731  CB  THR D 135       9.225   2.506  -0.620  1.00 42.38           C  
ATOM    732  CG2 THR D 135       9.775   1.120  -0.261  1.00 39.47           C  
ATOM    733  OG1 THR D 135       9.573   2.818  -1.978  1.00 39.72           O  
ATOM    734  N   HIS D 136       7.379   4.842   0.134  1.00 38.70           N  
ATOM    735  CA  HIS D 136       6.822   6.176  -0.011  1.00 33.96           C  
ATOM    736  C   HIS D 136       7.803   7.190   0.545  1.00 32.66           C  
ATOM    737  O   HIS D 136       8.540   6.900   1.491  1.00 38.29           O  
ATOM    738  CB  HIS D 136       5.487   6.292   0.715  1.00 35.63           C  
ATOM    739  CG  HIS D 136       5.610   6.168   2.200  1.00 36.59           C  
ATOM    740  CD2 HIS D 136       5.986   7.066   3.145  1.00 36.54           C  
ATOM    741  ND1 HIS D 136       5.355   4.989   2.868  1.00 39.70           N  
ATOM    742  CE1 HIS D 136       5.551   5.170   4.164  1.00 38.35           C  
ATOM    743  NE2 HIS D 136       5.927   6.423   4.360  1.00 43.77           N  
ATOM    744  N   GLU D 137       7.784   8.387  -0.041  1.00 32.36           N  
ATOM    745  CA  GLU D 137       8.574   9.508   0.438  1.00 36.64           C  
ATOM    746  C   GLU D 137       7.936  10.080   1.697  1.00 35.84           C  
ATOM    747  O   GLU D 137       6.772   9.792   1.992  1.00 33.95           O  
ATOM    748  CB  GLU D 137       8.668  10.583  -0.642  1.00 37.49           C  
ATOM    749  CG  GLU D 137       9.441  10.122  -1.870  1.00 47.61           C  
ATOM    750  CD  GLU D 137       9.240  11.023  -3.085  1.00 61.16           C  
ATOM    751  OE1 GLU D 137       8.530  12.046  -2.959  1.00 61.69           O  
ATOM    752  OE2 GLU D 137       9.804  10.703  -4.158  1.00 58.61           O1-
ATOM    753  N   PRO D 138       8.682  10.858   2.480  1.00 31.95           N  
ATOM    754  CA  PRO D 138       8.059  11.586   3.589  1.00 43.54           C  
ATOM    755  C   PRO D 138       7.334  12.813   3.057  1.00 48.24           C  
ATOM    756  O   PRO D 138       7.594  13.285   1.943  1.00 37.13           O  
ATOM    757  CB  PRO D 138       9.240  11.980   4.481  1.00 33.99           C  
ATOM    758  CG  PRO D 138      10.408  12.018   3.554  1.00 37.59           C  
ATOM    759  CD  PRO D 138      10.151  11.001   2.487  1.00 35.51           C  
ATOM    760  N   GLY D 139       6.395  13.311   3.859  1.00 41.87           N  
ATOM    761  CA  GLY D 139       5.592  14.429   3.394  1.00 45.22           C  
ATOM    762  C   GLY D 139       4.587  14.886   4.428  1.00 52.23           C  
ATOM    763  O   GLY D 139       4.315  14.205   5.419  1.00 48.06           O  
ATOM    764  N   ARG D 140       4.025  16.061   4.154  1.00 47.45           N  
ATOM    765  CA  ARG D 140       3.042  16.706   5.012  1.00 53.10           C  
ATOM    766  C   ARG D 140       1.651  16.181   4.680  1.00 46.68           C  
ATOM    767  O   ARG D 140       1.246  16.180   3.515  1.00 54.13           O  
ATOM    768  CB  ARG D 140       3.108  18.222   4.811  1.00 42.94           C  
ATOM    769  CG  ARG D 140       2.392  19.019   5.844  1.00 51.22           C  
ATOM    770  CD  ARG D 140       3.065  18.897   7.185  1.00 53.59           C  
ATOM    771  NE  ARG D 140       4.373  19.541   7.215  1.00 58.03           N  
ATOM    772  CZ  ARG D 140       5.104  19.659   8.318  1.00 48.22           C  
ATOM    773  NH1 ARG D 140       6.290  20.254   8.282  1.00 43.71           N1+
ATOM    774  NH2 ARG D 140       4.645  19.168   9.456  1.00 43.48           N  
ATOM    775  N   ARG D 141       0.939  15.703   5.692  1.00 50.42           N  
ATOM    776  CA  ARG D 141      -0.449  15.311   5.501  1.00 51.94           C  
ATOM    777  C   ARG D 141      -1.341  16.555   5.458  1.00 47.52           C  
ATOM    778  O   ARG D 141      -0.903  17.679   5.719  1.00 46.28           O  
ATOM    779  CB  ARG D 141      -0.900  14.355   6.608  1.00 45.93           C  
ATOM    780  CG  ARG D 141      -0.259  12.975   6.541  1.00 46.25           C  
ATOM    781  CD  ARG D 141      -0.957  11.969   7.449  1.00 44.20           C  
ATOM    782  NE  ARG D 141      -0.147  10.789   7.768  1.00 46.17           N  
ATOM    783  CZ  ARG D 141       0.807  10.768   8.693  1.00 40.58           C  
ATOM    784  NH1 ARG D 141       1.086  11.872   9.376  1.00 41.58           N1+
ATOM    785  NH2 ARG D 141       1.476   9.645   8.943  1.00 39.15           N  
ATOM    786  N   ALA D 142      -2.608  16.346   5.094  1.00 55.61           N  
ATOM    787  CA  ALA D 142      -3.536  17.469   5.006  1.00 48.93           C  
ATOM    788  C   ALA D 142      -3.727  18.124   6.365  1.00 55.95           C  
ATOM    789  O   ALA D 142      -3.853  19.350   6.457  1.00 63.46           O  
ATOM    790  CB  ALA D 142      -4.879  17.003   4.443  1.00 48.67           C  
ATOM    791  N   ASP D 143      -3.730  17.326   7.438  1.00 56.10           N  
ATOM    792  CA  ASP D 143      -3.884  17.859   8.789  1.00 50.60           C  
ATOM    793  C   ASP D 143      -2.642  18.580   9.312  1.00 51.55           C  
ATOM    794  O   ASP D 143      -2.688  19.106  10.425  1.00 53.22           O  
ATOM    795  CB  ASP D 143      -4.272  16.740   9.757  1.00 54.37           C  
ATOM    796  CG  ASP D 143      -3.277  15.598   9.768  1.00 58.16           C  
ATOM    797  OD1 ASP D 143      -2.166  15.760   9.218  1.00 56.38           O  
ATOM    798  OD2 ASP D 143      -3.604  14.533  10.343  1.00 59.50           O1-
ATOM    799  N   GLY D 144      -1.549  18.627   8.560  1.00 50.67           N  
ATOM    800  CA  GLY D 144      -0.359  19.304   9.014  1.00 42.43           C  
ATOM    801  C   GLY D 144       0.665  18.415   9.677  1.00 50.23           C  
ATOM    802  O   GLY D 144       1.758  18.901   9.997  1.00 54.60           O  
ATOM    803  N   THR D 145       0.346  17.138   9.908  1.00 48.48           N  
ATOM    804  CA  THR D 145       1.281  16.174  10.479  1.00 49.53           C  
ATOM    805  C   THR D 145       2.276  15.693   9.418  1.00 48.80           C  
ATOM    806  O   THR D 145       2.024  15.773   8.210  1.00 46.91           O  
ATOM    807  CB  THR D 145       0.541  14.968  11.077  1.00 49.23           C  
ATOM    808  CG2 THR D 145      -0.394  15.385  12.255  1.00 47.59           C  
ATOM    809  OG1 THR D 145      -0.209  14.298  10.052  1.00 46.28           O  
ATOM    810  N   TRP D 146       3.420  15.172   9.892  1.00 45.24           N  
ATOM    811  CA  TRP D 146       4.520  14.733   9.030  1.00 50.61           C  
ATOM    812  C   TRP D 146       4.463  13.214   8.877  1.00 45.92           C  
ATOM    813  O   TRP D 146       4.684  12.474   9.839  1.00 45.81           O  
ATOM    814  CB  TRP D 146       5.876  15.177   9.583  1.00 38.36           C  
ATOM    815  CG  TRP D 146       7.048  15.003   8.607  1.00 46.12           C  
ATOM    816  CD1 TRP D 146       8.058  14.083   8.692  1.00 37.69           C  
ATOM    817  CD2 TRP D 146       7.309  15.769   7.413  1.00 51.19           C  
ATOM    818  CE2 TRP D 146       8.496  15.255   6.834  1.00 51.95           C  
ATOM    819  CE3 TRP D 146       6.658  16.838   6.782  1.00 47.71           C  
ATOM    820  NE1 TRP D 146       8.935  14.234   7.637  1.00 48.31           N  
ATOM    821  CZ2 TRP D 146       9.042  15.773   5.651  1.00 41.99           C  
ATOM    822  CZ3 TRP D 146       7.205  17.353   5.604  1.00 54.98           C  
ATOM    823  CH2 TRP D 146       8.387  16.816   5.053  1.00 41.84           C  
ATOM    824  N   ARG D 147       4.169  12.749   7.665  1.00 41.95           N  
ATOM    825  CA  ARG D 147       4.279  11.328   7.377  1.00 44.47           C  
ATOM    826  C   ARG D 147       5.737  11.003   7.118  1.00 45.52           C  
ATOM    827  O   ARG D 147       6.387  11.644   6.277  1.00 38.27           O  
ATOM    828  CB  ARG D 147       3.427  10.922   6.175  1.00 39.71           C  
ATOM    829  CG  ARG D 147       3.253   9.412   6.016  1.00 40.32           C  
ATOM    830  CD  ARG D 147       2.858   9.067   4.576  1.00 36.56           C  
ATOM    831  NE  ARG D 147       2.476   7.671   4.358  1.00 31.86           N  
ATOM    832  CZ  ARG D 147       2.208   7.167   3.156  1.00 43.19           C  
ATOM    833  NH1 ARG D 147       2.274   7.954   2.082  1.00 27.54           N1+
ATOM    834  NH2 ARG D 147       1.868   5.888   3.018  1.00 39.21           N  
ATOM    835  N   ALA D 148       6.253  10.030   7.863  1.00 38.11           N  
ATOM    836  CA  ALA D 148       7.620   9.578   7.680  1.00 42.10           C  
ATOM    837  C   ALA D 148       7.722   8.694   6.446  1.00 34.95           C  
ATOM    838  O   ALA D 148       6.803   7.936   6.113  1.00 35.18           O  
ATOM    839  CB  ALA D 148       8.107   8.816   8.911  1.00 32.85           C  
ATOM    840  N   GLY D 149       8.858   8.795   5.768  1.00 37.18           N  
ATOM    841  CA  GLY D 149       9.117   7.978   4.598  1.00 35.28           C  
ATOM    842  C   GLY D 149       9.417   6.539   4.978  1.00 35.48           C  
ATOM    843  O   GLY D 149       9.477   6.156   6.148  1.00 34.72           O  
ATOM    844  N   SER D 150       9.616   5.723   3.955  1.00 33.40           N  
ATOM    845  CA  SER D 150       9.981   4.330   4.165  1.00 34.65           C  
ATOM    846  C   SER D 150      11.465   4.136   4.434  1.00 32.33           C  
ATOM    847  O   SER D 150      11.866   3.014   4.751  1.00 36.87           O  
ATOM    848  CB  SER D 150       9.582   3.471   2.953  1.00 37.05           C  
ATOM    849  OG  SER D 150       8.309   3.832   2.460  1.00 42.61           O  
ATOM    850  N   ALA D 151      12.286   5.182   4.319  1.00 34.10           N  
ATOM    851  CA  ALA D 151      13.730   4.973   4.273  1.00 37.85           C  
ATOM    852  C   ALA D 151      14.215   4.362   5.577  1.00 37.43           C  
ATOM    853  O   ALA D 151      13.722   4.681   6.659  1.00 29.87           O  
ATOM    854  CB  ALA D 151      14.475   6.283   3.984  1.00 34.13           C  
ATOM    855  N   GLY D 152      15.170   3.465   5.461  1.00 40.21           N  
ATOM    856  CA  GLY D 152      15.658   2.756   6.622  1.00 32.49           C  
ATOM    857  C   GLY D 152      16.299   1.443   6.226  1.00 40.67           C  
ATOM    858  O   GLY D 152      16.463   1.109   5.033  1.00 32.77           O  
ATOM    859  N   TYR D 153      16.697   0.722   7.268  1.00 31.83           N  
ATOM    860  CA  TYR D 153      17.359  -0.570   7.182  1.00 28.84           C  
ATOM    861  C   TYR D 153      16.351  -1.627   7.609  1.00 25.71           C  
ATOM    862  O   TYR D 153      15.973  -1.689   8.784  1.00 33.02           O  
ATOM    863  CB  TYR D 153      18.604  -0.579   8.068  1.00 31.09           C  
ATOM    864  CG  TYR D 153      19.730   0.255   7.509  1.00 32.39           C  
ATOM    865  CD1 TYR D 153      20.534  -0.235   6.479  1.00 35.13           C  
ATOM    866  CD2 TYR D 153      19.973   1.542   7.983  1.00 28.82           C  
ATOM    867  CE1 TYR D 153      21.564   0.522   5.950  1.00 28.06           C  
ATOM    868  CE2 TYR D 153      21.009   2.313   7.477  1.00 32.15           C  
ATOM    869  CZ  TYR D 153      21.792   1.793   6.435  1.00 42.51           C  
ATOM    870  OH  TYR D 153      22.828   2.531   5.910  1.00 32.91           O  
ATOM    871  N   TRP D 154      15.911  -2.444   6.669  1.00 24.79           N  
ATOM    872  CA  TRP D 154      14.854  -3.405   6.921  1.00 27.18           C  
ATOM    873  C   TRP D 154      15.305  -4.828   6.567  1.00 29.34           C  
ATOM    874  O   TRP D 154      16.482  -5.096   6.311  1.00 29.42           O  
ATOM    875  CB  TRP D 154      13.611  -3.001   6.142  1.00 23.33           C  
ATOM    876  CG  TRP D 154      13.153  -1.604   6.426  1.00 27.94           C  
ATOM    877  CD1 TRP D 154      13.307  -0.511   5.629  1.00 32.60           C  
ATOM    878  CD2 TRP D 154      12.415  -1.158   7.581  1.00 31.81           C  
ATOM    879  CE2 TRP D 154      12.163   0.222   7.408  1.00 28.76           C  
ATOM    880  CE3 TRP D 154      11.965  -1.789   8.752  1.00 26.21           C  
ATOM    881  NE1 TRP D 154      12.731   0.595   6.214  1.00 26.88           N  
ATOM    882  CZ2 TRP D 154      11.476   0.991   8.359  1.00 25.51           C  
ATOM    883  CZ3 TRP D 154      11.258  -1.019   9.711  1.00 28.94           C  
ATOM    884  CH2 TRP D 154      11.027   0.353   9.499  1.00 29.57           C  
ATOM    885  N   HIS D 155      14.354  -5.753   6.549  1.00 28.26           N  
ATOM    886  CA  HIS D 155      14.701  -7.153   6.351  1.00 27.82           C  
ATOM    887  C   HIS D 155      13.442  -7.930   6.025  1.00 31.11           C  
ATOM    888  O   HIS D 155      12.318  -7.472   6.263  1.00 30.22           O  
ATOM    889  CB  HIS D 155      15.422  -7.761   7.568  1.00 27.03           C  
ATOM    890  CG  HIS D 155      14.607  -7.793   8.834  1.00 30.03           C  
ATOM    891  CD2 HIS D 155      14.396  -6.851   9.788  1.00 29.90           C  
ATOM    892  ND1 HIS D 155      13.920  -8.914   9.249  1.00 34.66           N  
ATOM    893  CE1 HIS D 155      13.311  -8.659  10.398  1.00 36.39           C  
ATOM    894  NE2 HIS D 155      13.582  -7.414  10.746  1.00 28.21           N  
ATOM    895  N   TYR D 156      13.647  -9.100   5.441  1.00 31.11           N  
ATOM    896  CA  TYR D 156      12.550  -9.980   5.087  1.00 32.56           C  
ATOM    897  C   TYR D 156      12.897 -11.359   5.604  1.00 25.79           C  
ATOM    898  O   TYR D 156      14.073 -11.672   5.810  1.00 27.85           O  
ATOM    899  CB  TYR D 156      12.294  -9.994   3.548  1.00 32.24           C  
ATOM    900  CG  TYR D 156      13.515 -10.395   2.733  1.00 29.37           C  
ATOM    901  CD1 TYR D 156      13.805 -11.734   2.492  1.00 35.92           C  
ATOM    902  CD2 TYR D 156      14.393  -9.447   2.235  1.00 24.37           C  
ATOM    903  CE1 TYR D 156      14.923 -12.115   1.729  1.00 28.11           C  
ATOM    904  CE2 TYR D 156      15.516  -9.820   1.508  1.00 27.53           C  
ATOM    905  CZ  TYR D 156      15.768 -11.153   1.259  1.00 27.10           C  
ATOM    906  OH  TYR D 156      16.876 -11.540   0.540  1.00 34.83           O  
ATOM    907  N   HIS D 157      11.869 -12.170   5.845  1.00 31.85           N  
ATOM    908  CA  HIS D 157      12.103 -13.514   6.354  1.00 29.17           C  
ATOM    909  C   HIS D 157      10.847 -14.351   6.175  1.00 26.38           C  
ATOM    910  O   HIS D 157       9.744 -13.836   5.971  1.00 34.01           O  
ATOM    911  CB  HIS D 157      12.526 -13.502   7.841  1.00 29.35           C  
ATOM    912  CG  HIS D 157      11.520 -12.867   8.747  1.00 22.74           C  
ATOM    913  CD2 HIS D 157      11.455 -11.624   9.282  1.00 30.09           C  
ATOM    914  ND1 HIS D 157      10.394 -13.530   9.181  1.00 31.86           N  
ATOM    915  CE1 HIS D 157       9.683 -12.727   9.956  1.00 38.18           C  
ATOM    916  NE2 HIS D 157      10.303 -11.562  10.028  1.00 34.83           N  
ATOM    917  N   ASP D 158      11.040 -15.656   6.283  1.00 26.58           N  
ATOM    918  CA  ASP D 158       9.949 -16.604   6.192  1.00 26.14           C  
ATOM    919  C   ASP D 158       9.012 -16.459   7.386  1.00 32.47           C  
ATOM    920  O   ASP D 158       9.435 -16.113   8.499  1.00 31.63           O  
ATOM    921  CB  ASP D 158      10.518 -18.023   6.126  1.00 22.95           C  
ATOM    922  CG  ASP D 158       9.474 -19.064   6.358  1.00 29.70           C  
ATOM    923  OD1 ASP D 158       8.517 -19.116   5.557  1.00 35.25           O  
ATOM    924  OD2 ASP D 158       9.570 -19.811   7.352  1.00 35.27           O1-
ATOM    925  N   HIS D 159       7.726 -16.755   7.152  1.00 36.84           N  
ATOM    926  CA  HIS D 159       6.710 -16.688   8.194  1.00 35.82           C  
ATOM    927  C   HIS D 159       5.940 -17.993   8.418  1.00 35.51           C  
ATOM    928  O   HIS D 159       5.021 -18.004   9.252  1.00 43.99           O  
ATOM    929  CB  HIS D 159       5.717 -15.536   7.911  1.00 30.27           C  
ATOM    930  CG  HIS D 159       5.253 -14.827   9.155  1.00 39.94           C  
ATOM    931  CD2 HIS D 159       5.617 -13.640   9.702  1.00 41.71           C  
ATOM    932  ND1 HIS D 159       4.299 -15.356  10.002  1.00 41.39           N  
ATOM    933  CE1 HIS D 159       4.096 -14.529  11.015  1.00 44.29           C  
ATOM    934  NE2 HIS D 159       4.883 -13.480  10.856  1.00 49.00           N  
ATOM    935  N   VAL D 160       6.310 -19.103   7.769  1.00 31.03           N  
ATOM    936  CA  VAL D 160       5.483 -20.310   7.857  1.00 30.12           C  
ATOM    937  C   VAL D 160       6.265 -21.619   8.047  1.00 27.18           C  
ATOM    938  O   VAL D 160       5.662 -22.663   8.324  1.00 30.33           O  
ATOM    939  CB  VAL D 160       4.573 -20.450   6.609  1.00 41.74           C  
ATOM    940  CG1 VAL D 160       3.549 -19.311   6.502  1.00 39.02           C  
ATOM    941  CG2 VAL D 160       5.387 -20.567   5.357  1.00 34.59           C  
ATOM    942  N   VAL D 161       7.582 -21.634   7.872  1.00 29.36           N  
ATOM    943  CA  VAL D 161       8.289 -22.902   8.057  1.00 28.78           C  
ATOM    944  C   VAL D 161       8.514 -23.172   9.541  1.00 33.61           C  
ATOM    945  O   VAL D 161       9.115 -22.362  10.252  1.00 38.05           O  
ATOM    946  CB  VAL D 161       9.619 -22.921   7.310  1.00 29.91           C  
ATOM    947  CG1 VAL D 161      10.266 -24.263   7.520  1.00 29.27           C  
ATOM    948  CG2 VAL D 161       9.429 -22.626   5.825  1.00 30.71           C  
ATOM    949  N   GLY D 162       8.087 -24.343  10.002  1.00 39.01           N  
ATOM    950  CA  GLY D 162       8.300 -24.740  11.381  1.00 30.17           C  
ATOM    951  C   GLY D 162       7.083 -24.439  12.226  1.00 38.74           C  
ATOM    952  O   GLY D 162       6.485 -25.349  12.808  1.00 39.91           O  
ATOM    953  N   THR D 163       6.713 -23.162  12.296  1.00 34.90           N  
ATOM    954  CA  THR D 163       5.532 -22.690  13.005  1.00 31.19           C  
ATOM    955  C   THR D 163       4.878 -21.635  12.133  1.00 39.55           C  
ATOM    956  O   THR D 163       5.428 -21.235  11.098  1.00 35.83           O  
ATOM    957  CB  THR D 163       5.864 -22.073  14.370  1.00 29.27           C  
ATOM    958  CG2 THR D 163       6.902 -22.875  15.115  1.00 32.37           C  
ATOM    959  OG1 THR D 163       6.387 -20.757  14.173  1.00 33.81           O  
ATOM    960  N   GLU D 164       3.715 -21.156  12.574  1.00 31.06           N  
ATOM    961  CA  GLU D 164       3.012 -20.064  11.914  1.00 31.63           C  
ATOM    962  C   GLU D 164       3.713 -18.672  12.105  1.00 37.15           C  
ATOM    963  O   GLU D 164       3.201 -17.610  11.729  1.00 37.52           O  
ATOM    964  CB  GLU D 164       1.571 -20.035  12.418  1.00 38.98           C  
ATOM    965  CG  GLU D 164       0.779 -21.265  12.009  1.00 48.55           C  
ATOM    966  CD  GLU D 164      -0.694 -20.957  11.817  0.59 54.06           C  
ATOM    967  OE1 GLU D 164      -1.214 -20.113  12.579  1.00 62.35           O  
ATOM    968  OE2 GLU D 164      -1.328 -21.560  10.918  1.00 63.59           O1-
ATOM    969  N   HIS D 165       4.905 -18.671  12.699  1.00 42.26           N  
ATOM    970  CA  HIS D 165       5.713 -17.473  12.822  1.00 35.79           C  
ATOM    971  C   HIS D 165       7.086 -17.613  12.194  1.00 31.05           C  
ATOM    972  O   HIS D 165       7.900 -16.695  12.324  1.00 37.01           O  
ATOM    973  CB  HIS D 165       5.836 -17.094  14.296  1.00 29.12           C  
ATOM    974  CG  HIS D 165       4.564 -16.540  14.831  1.00 38.23           C  
ATOM    975  CD2 HIS D 165       4.056 -15.285  14.794  1.00 32.25           C  
ATOM    976  ND1 HIS D 165       3.590 -17.338  15.395  1.00 35.26           N  
ATOM    977  CE1 HIS D 165       2.553 -16.591  15.722  1.00 37.81           C  
ATOM    978  NE2 HIS D 165       2.812 -15.342  15.370  1.00 40.83           N  
ATOM    979  N   GLY D 166       7.365 -18.727  11.521  1.00 39.08           N  
ATOM    980  CA  GLY D 166       8.567 -18.866  10.728  1.00 37.60           C  
ATOM    981  C   GLY D 166       9.791 -19.280  11.507  1.00 36.96           C  
ATOM    982  O   GLY D 166      10.903 -19.228  10.955  1.00 37.06           O  
ATOM    983  N   THR D 167       9.612 -19.712  12.764  1.00 34.31           N  
ATOM    984  CA  THR D 167      10.736 -20.074  13.625  1.00 30.00           C  
ATOM    985  C   THR D 167      11.712 -21.015  12.927  1.00 30.70           C  
ATOM    986  O   THR D 167      12.931 -20.835  13.006  1.00 29.24           O  
ATOM    987  CB  THR D 167      10.214 -20.717  14.895  1.00 31.05           C  
ATOM    988  CG2 THR D 167      11.358 -20.946  15.839  1.00 27.30           C  
ATOM    989  OG1 THR D 167       9.256 -19.842  15.501  1.00 36.25           O  
ATOM    990  N   GLY D 168      11.185 -22.037  12.249  1.00 36.79           N  
ATOM    991  CA  GLY D 168      12.050 -22.990  11.571  1.00 37.43           C  
ATOM    992  C   GLY D 168      12.683 -22.412  10.322  1.00 35.39           C  
ATOM    993  O   GLY D 168      13.871 -22.637  10.053  1.00 27.43           O  
ATOM    994  N   GLY D 169      11.899 -21.665   9.542  1.00 27.49           N  
ATOM    995  CA  GLY D 169      12.458 -20.987   8.389  1.00 29.19           C  
ATOM    996  C   GLY D 169      13.587 -20.054   8.771  1.00 41.86           C  
ATOM    997  O   GLY D 169      14.655 -20.052   8.138  1.00 35.05           O  
ATOM    998  N   ILE D 170      13.378 -19.262   9.834  1.00 36.39           N  
ATOM    999  CA  ILE D 170      14.408 -18.324  10.262  1.00 30.24           C  
ATOM   1000  C   ILE D 170      15.630 -19.086  10.760  1.00 36.74           C  
ATOM   1001  O   ILE D 170      16.775 -18.762  10.396  1.00 31.96           O  
ATOM   1002  CB  ILE D 170      13.844 -17.351  11.322  1.00 32.58           C  
ATOM   1003  CG1 ILE D 170      12.814 -16.384  10.690  1.00 30.81           C  
ATOM   1004  CG2 ILE D 170      14.964 -16.578  11.945  1.00 26.10           C  
ATOM   1005  CD1 ILE D 170      11.764 -15.820  11.690  1.00 30.56           C  
ATOM   1006  N   ARG D 171      15.406 -20.126  11.579  1.00 27.37           N  
ATOM   1007  CA  ARG D 171      16.504 -20.983  12.022  1.00 37.22           C  
ATOM   1008  C   ARG D 171      17.331 -21.489  10.839  1.00 33.07           C  
ATOM   1009  O   ARG D 171      18.568 -21.495  10.888  1.00 31.14           O  
ATOM   1010  CB  ARG D 171      15.954 -22.165  12.823  1.00 33.68           C  
ATOM   1011  CG  ARG D 171      16.062 -22.040  14.313  1.00 42.83           C  
ATOM   1012  CD  ARG D 171      15.598 -23.333  15.023  1.00 41.42           C  
ATOM   1013  NE  ARG D 171      14.905 -23.071  16.284  1.00 48.36           N  
ATOM   1014  CZ  ARG D 171      14.078 -23.925  16.893  1.00 52.56           C  
ATOM   1015  NH1 ARG D 171      13.502 -23.594  18.056  1.00 36.00           N1+
ATOM   1016  NH2 ARG D 171      13.836 -25.121  16.357  1.00 46.10           N  
ATOM   1017  N   ASN D 172      16.668 -21.885   9.757  1.00 30.43           N  
ATOM   1018  CA  ASN D 172      17.335 -22.530   8.625  1.00 40.82           C  
ATOM   1019  C   ASN D 172      18.029 -21.569   7.661  1.00 40.71           C  
ATOM   1020  O   ASN D 172      18.719 -22.058   6.753  1.00 39.15           O  
ATOM   1021  CB  ASN D 172      16.335 -23.383   7.834  1.00 37.23           C  
ATOM   1022  CG  ASN D 172      15.738 -24.500   8.665  1.00 42.64           C  
ATOM   1023  ND2 ASN D 172      14.698 -25.146   8.127  1.00 39.16           N  
ATOM   1024  OD1 ASN D 172      16.211 -24.792   9.775  1.00 34.20           O  
ATOM   1025  N   GLY D 173      17.864 -20.246   7.812  1.00 37.54           N  
ATOM   1026  CA  GLY D 173      18.522 -19.272   6.954  1.00 31.61           C  
ATOM   1027  C   GLY D 173      17.614 -18.396   6.090  1.00 35.89           C  
ATOM   1028  O   GLY D 173      18.121 -17.618   5.266  1.00 27.53           O  
ATOM   1029  N   LEU D 174      16.300 -18.485   6.254  1.00 28.28           N  
ATOM   1030  CA  LEU D 174      15.383 -17.798   5.362  1.00 29.71           C  
ATOM   1031  C   LEU D 174      15.227 -16.349   5.811  1.00 30.50           C  
ATOM   1032  O   LEU D 174      14.210 -15.941   6.368  1.00 30.92           O  
ATOM   1033  CB  LEU D 174      14.050 -18.541   5.313  1.00 28.95           C  
ATOM   1034  CG  LEU D 174      14.146 -19.716   4.313  1.00 35.41           C  
ATOM   1035  CD1 LEU D 174      12.914 -20.579   4.340  1.00 26.87           C  
ATOM   1036  CD2 LEU D 174      14.427 -19.205   2.890  1.00 27.01           C  
ATOM   1037  N   TYR D 175      16.265 -15.560   5.553  1.00 29.47           N  
ATOM   1038  CA  TYR D 175      16.210 -14.158   5.952  1.00 25.78           C  
ATOM   1039  C   TYR D 175      17.159 -13.353   5.088  1.00 26.45           C  
ATOM   1040  O   TYR D 175      18.177 -13.876   4.633  1.00 32.62           O  
ATOM   1041  CB  TYR D 175      16.569 -13.995   7.438  1.00 25.77           C  
ATOM   1042  CG  TYR D 175      17.882 -14.613   7.857  1.00 25.78           C  
ATOM   1043  CD1 TYR D 175      19.079 -13.961   7.626  1.00 27.08           C  
ATOM   1044  CD2 TYR D 175      17.918 -15.822   8.537  1.00 31.86           C  
ATOM   1045  CE1 TYR D 175      20.285 -14.506   8.006  1.00 27.91           C  
ATOM   1046  CE2 TYR D 175      19.132 -16.385   8.931  1.00 35.63           C  
ATOM   1047  CZ  TYR D 175      20.314 -15.715   8.661  1.00 36.67           C  
ATOM   1048  OH  TYR D 175      21.534 -16.233   9.043  1.00 28.54           O  
ATOM   1049  N   GLY D 176      16.846 -12.064   4.895  1.00 24.74           N  
ATOM   1050  CA  GLY D 176      17.719 -11.200   4.127  1.00 29.15           C  
ATOM   1051  C   GLY D 176      17.524  -9.706   4.344  1.00 29.54           C  
ATOM   1052  O   GLY D 176      16.512  -9.256   4.885  1.00 25.68           O  
ATOM   1053  N   PRO D 177      18.496  -8.903   3.912  1.00 29.57           N  
ATOM   1054  CA  PRO D 177      18.432  -7.448   4.124  1.00 29.79           C  
ATOM   1055  C   PRO D 177      17.723  -6.642   3.040  1.00 40.46           C  
ATOM   1056  O   PRO D 177      17.822  -6.918   1.840  1.00 33.88           O  
ATOM   1057  CB  PRO D 177      19.918  -7.058   4.173  1.00 28.90           C  
ATOM   1058  CG  PRO D 177      20.585  -8.057   3.250  1.00 33.10           C  
ATOM   1059  CD  PRO D 177      19.841  -9.353   3.503  1.00 32.73           C  
ATOM   1060  N   VAL D 178      17.042  -5.583   3.493  1.00 33.30           N  
ATOM   1061  CA  VAL D 178      16.387  -4.597   2.633  1.00 31.51           C  
ATOM   1062  C   VAL D 178      16.841  -3.218   3.066  1.00 37.49           C  
ATOM   1063  O   VAL D 178      16.719  -2.868   4.251  1.00 34.89           O  
ATOM   1064  CB  VAL D 178      14.846  -4.653   2.713  1.00 34.10           C  
ATOM   1065  CG1 VAL D 178      14.219  -3.605   1.762  1.00 28.17           C  
ATOM   1066  CG2 VAL D 178      14.316  -6.052   2.439  1.00 35.76           C  
ATOM   1067  N   ILE D 179      17.296  -2.413   2.114  1.00 26.37           N  
ATOM   1068  CA  ILE D 179      17.639  -1.021   2.379  1.00 26.81           C  
ATOM   1069  C   ILE D 179      16.773  -0.142   1.499  1.00 34.10           C  
ATOM   1070  O   ILE D 179      16.702  -0.346   0.280  1.00 35.75           O  
ATOM   1071  CB  ILE D 179      19.125  -0.717   2.111  1.00 29.15           C  
ATOM   1072  CG1 ILE D 179      20.033  -1.712   2.817  1.00 28.91           C  
ATOM   1073  CG2 ILE D 179      19.460   0.695   2.545  1.00 31.93           C  
ATOM   1074  CD1 ILE D 179      21.501  -1.423   2.539  1.00 29.64           C  
ATOM   1075  N   VAL D 180      16.155   0.860   2.099  1.00 33.12           N  
ATOM   1076  CA  VAL D 180      15.418   1.860   1.349  1.00 33.87           C  
ATOM   1077  C   VAL D 180      16.091   3.195   1.605  1.00 32.80           C  
ATOM   1078  O   VAL D 180      16.276   3.596   2.756  1.00 35.04           O  
ATOM   1079  CB  VAL D 180      13.933   1.872   1.735  1.00 29.80           C  
ATOM   1080  CG1 VAL D 180      13.180   2.942   0.970  1.00 26.57           C  
ATOM   1081  CG2 VAL D 180      13.355   0.490   1.488  1.00 22.38           C  
ATOM   1082  N   ARG D 181      16.497   3.855   0.538  1.00 34.14           N  
ATOM   1083  CA  ARG D 181      17.234   5.100   0.626  1.00 38.26           C  
ATOM   1084  C   ARG D 181      16.310   6.276   0.359  1.00 33.16           C  
ATOM   1085  O   ARG D 181      15.394   6.188  -0.460  1.00 40.84           O  
ATOM   1086  CB  ARG D 181      18.387   5.109  -0.381  1.00 37.23           C  
ATOM   1087  CG  ARG D 181      19.240   3.861  -0.304  1.00 43.83           C  
ATOM   1088  CD  ARG D 181      20.647   4.122  -0.763  1.00 40.53           C  
ATOM   1089  NE  ARG D 181      21.439   2.904  -0.785  1.00 38.86           N  
ATOM   1090  CZ  ARG D 181      22.196   2.484   0.229  1.00 42.29           C  
ATOM   1091  NH1 ARG D 181      22.263   3.194   1.344  1.00 39.33           N1+
ATOM   1092  NH2 ARG D 181      22.895   1.358   0.125  1.00 37.97           N  
ATOM   1093  N   ARG D 182      16.555   7.364   1.062  1.00 39.92           N  
ATOM   1094  CA  ARG D 182      15.949   8.649   0.773  1.00 37.09           C  
ATOM   1095  C   ARG D 182      16.788   9.374  -0.262  1.00 37.29           C  
ATOM   1096  O   ARG D 182      18.017   9.271  -0.258  1.00 29.75           O  
ATOM   1097  CB  ARG D 182      15.880   9.496   2.041  1.00 35.57           C  
ATOM   1098  CG  ARG D 182      15.289  10.885   1.871  1.00 34.85           C  
ATOM   1099  CD  ARG D 182      14.599  11.301   3.180  1.00 31.88           C  
ATOM   1100  NE  ARG D 182      13.677  10.258   3.613  1.00 34.29           N  
ATOM   1101  CZ  ARG D 182      13.442   9.915   4.876  1.00 35.91           C  
ATOM   1102  NH1 ARG D 182      14.045  10.553   5.877  1.00 34.78           N1+
ATOM   1103  NH2 ARG D 182      12.575   8.938   5.134  1.00 30.40           N  
ATOM   1104  N   LYS D 183      16.118  10.148  -1.115  1.00 45.59           N  
ATOM   1105  CA  LYS D 183      16.828  11.006  -2.056  1.00 43.27           C  
ATOM   1106  C   LYS D 183      17.855  11.840  -1.312  1.00 39.96           C  
ATOM   1107  O   LYS D 183      17.525  12.521  -0.339  1.00 42.58           O  
ATOM   1108  CB  LYS D 183      15.848  11.917  -2.796  1.00 45.93           C  
ATOM   1109  CG  LYS D 183      16.527  12.760  -3.880  1.00 53.07           C  
ATOM   1110  CD  LYS D 183      15.509  13.495  -4.736  1.00 61.77           C  
ATOM   1111  CE  LYS D 183      16.135  14.599  -5.578  1.00 57.24           C  
ATOM   1112  NZ  LYS D 183      15.158  15.714  -5.794  1.00 63.08           N1+
ATOM   1113  N   GLY D 184      19.112  11.762  -1.749  1.00 37.53           N  
ATOM   1114  CA  GLY D 184      20.180  12.479  -1.088  1.00 42.43           C  
ATOM   1115  C   GLY D 184      20.976  11.690  -0.060  1.00 40.99           C  
ATOM   1116  O   GLY D 184      21.971  12.218   0.456  1.00 43.75           O  
ATOM   1117  N   ASP D 185      20.584  10.450   0.252  1.00 36.76           N  
ATOM   1118  CA  ASP D 185      21.356   9.635   1.184  1.00 35.54           C  
ATOM   1119  C   ASP D 185      22.731   9.333   0.599  1.00 43.02           C  
ATOM   1120  O   ASP D 185      22.866   9.065  -0.599  1.00 37.61           O  
ATOM   1121  CB  ASP D 185      20.633   8.314   1.478  1.00 33.87           C  
ATOM   1122  CG  ASP D 185      19.526   8.448   2.520  1.00 32.27           C  
ATOM   1123  OD1 ASP D 185      19.272   9.561   3.004  1.00 35.31           O  
ATOM   1124  OD2 ASP D 185      18.887   7.424   2.826  1.00 34.54           O1-
ATOM   1125  N   VAL D 186      23.760   9.343   1.449  1.00 33.18           N  
ATOM   1126  CA  VAL D 186      25.107   9.037   0.965  1.00 45.56           C  
ATOM   1127  C   VAL D 186      25.218   7.562   0.594  1.00 43.57           C  
ATOM   1128  O   VAL D 186      24.807   6.676   1.360  1.00 40.77           O  
ATOM   1129  CB  VAL D 186      26.158   9.407   2.021  1.00 47.92           C  
ATOM   1130  CG1 VAL D 186      27.566   9.127   1.455  1.00 33.99           C  
ATOM   1131  CG2 VAL D 186      25.982  10.861   2.462  1.00 42.79           C  
ATOM   1132  N   LEU D 187      25.807   7.284  -0.582  1.00 36.15           N  
ATOM   1133  CA  LEU D 187      25.971   5.905  -1.042  1.00 37.74           C  
ATOM   1134  C   LEU D 187      27.330   5.352  -0.608  1.00 36.88           C  
ATOM   1135  O   LEU D 187      28.332   6.076  -0.616  1.00 35.62           O  
ATOM   1136  CB  LEU D 187      25.839   5.818  -2.574  1.00 39.18           C  
ATOM   1137  CG  LEU D 187      24.510   6.307  -3.171  1.00 37.80           C  
ATOM   1138  CD1 LEU D 187      24.600   6.422  -4.665  1.00 41.57           C  
ATOM   1139  CD2 LEU D 187      23.323   5.421  -2.786  1.00 38.63           C  
ATOM   1140  N   PRO D 188      27.384   4.078  -0.237  1.00 40.39           N  
ATOM   1141  CA  PRO D 188      28.631   3.481   0.249  1.00 37.60           C  
ATOM   1142  C   PRO D 188      29.426   2.816  -0.871  1.00 34.42           C  
ATOM   1143  O   PRO D 188      28.917   2.564  -1.961  1.00 34.17           O  
ATOM   1144  CB  PRO D 188      28.122   2.431   1.236  1.00 35.55           C  
ATOM   1145  CG  PRO D 188      26.847   1.920   0.543  1.00 37.03           C  
ATOM   1146  CD  PRO D 188      26.245   3.144  -0.131  1.00 35.35           C  
ATOM   1147  N   ASP D 189      30.693   2.512  -0.566  1.00 28.45           N  
ATOM   1148  CA  ASP D 189      31.534   1.785  -1.515  1.00 39.62           C  
ATOM   1149  C   ASP D 189      31.240   0.297  -1.531  1.00 38.89           C  
ATOM   1150  O   ASP D 189      31.624  -0.383  -2.490  1.00 38.71           O  
ATOM   1151  CB  ASP D 189      33.010   2.005  -1.195  1.00 34.20           C  
ATOM   1152  CG  ASP D 189      33.459   3.406  -1.510  1.00 41.15           C  
ATOM   1153  OD1 ASP D 189      33.057   3.917  -2.576  1.00 48.63           O  
ATOM   1154  OD2 ASP D 189      34.190   4.003  -0.689  1.00 38.47           O1-
ATOM   1155  N   ALA D 190      30.568  -0.207  -0.495  1.00 29.55           N  
ATOM   1156  CA  ALA D 190      30.193  -1.604  -0.330  1.00 28.18           C  
ATOM   1157  C   ALA D 190      29.245  -1.699   0.863  1.00 37.28           C  
ATOM   1158  O   ALA D 190      29.178  -0.810   1.720  1.00 28.99           O  
ATOM   1159  CB  ALA D 190      31.399  -2.516  -0.113  1.00 29.68           C  
ATOM   1160  N   THR D 191      28.539  -2.817   0.923  1.00 34.78           N  
ATOM   1161  CA  THR D 191      27.546  -3.059   1.951  1.00 35.92           C  
ATOM   1162  C   THR D 191      27.729  -4.486   2.441  1.00 36.28           C  
ATOM   1163  O   THR D 191      27.922  -5.391   1.621  1.00 26.18           O  
ATOM   1164  CB  THR D 191      26.141  -2.838   1.385  1.00 33.93           C  
ATOM   1165  CG2 THR D 191      25.048  -3.181   2.438  1.00 30.30           C  
ATOM   1166  OG1 THR D 191      26.024  -1.469   0.968  1.00 32.28           O  
ATOM   1167  N   HIS D 192      27.700  -4.681   3.768  1.00 30.41           N  
ATOM   1168  CA  HIS D 192      27.859  -6.007   4.355  1.00 32.73           C  
ATOM   1169  C   HIS D 192      26.747  -6.273   5.361  1.00 31.22           C  
ATOM   1170  O   HIS D 192      26.472  -5.433   6.224  1.00 34.25           O  
ATOM   1171  CB  HIS D 192      29.206  -6.142   5.051  1.00 31.94           C  
ATOM   1172  CG  HIS D 192      30.383  -5.832   4.181  1.00 35.03           C  
ATOM   1173  CD2 HIS D 192      31.254  -4.795   4.200  1.00 36.75           C  
ATOM   1174  ND1 HIS D 192      30.786  -6.654   3.149  1.00 38.01           N  
ATOM   1175  CE1 HIS D 192      31.866  -6.147   2.583  1.00 34.34           C  
ATOM   1176  NE2 HIS D 192      32.158  -5.008   3.187  1.00 36.35           N  
ATOM   1177  N   THR D 193      26.133  -7.449   5.271  1.00 25.03           N  
ATOM   1178  CA  THR D 193      25.049  -7.811   6.166  1.00 30.28           C  
ATOM   1179  C   THR D 193      25.570  -8.747   7.243  1.00 28.22           C  
ATOM   1180  O   THR D 193      26.287  -9.713   6.954  1.00 27.73           O  
ATOM   1181  CB  THR D 193      23.898  -8.460   5.403  1.00 30.50           C  
ATOM   1182  CG2 THR D 193      22.746  -8.721   6.337  1.00 28.32           C  
ATOM   1183  OG1 THR D 193      23.455  -7.553   4.400  1.00 36.67           O  
ATOM   1184  N   ILE D 194      25.239  -8.428   8.477  1.00 29.60           N  
ATOM   1185  CA  ILE D 194      25.606  -9.215   9.634  1.00 27.44           C  
ATOM   1186  C   ILE D 194      24.304  -9.549  10.338  1.00 31.40           C  
ATOM   1187  O   ILE D 194      23.580  -8.645  10.774  1.00 29.81           O  
ATOM   1188  CB  ILE D 194      26.559  -8.445  10.558  1.00 24.30           C  
ATOM   1189  CG1 ILE D 194      27.769  -7.961   9.766  1.00 31.41           C  
ATOM   1190  CG2 ILE D 194      26.968  -9.307  11.801  1.00 28.76           C  
ATOM   1191  CD1 ILE D 194      28.871  -7.355  10.623  1.00 28.08           C  
ATOM   1192  N   VAL D 195      23.977 -10.833  10.404  1.00 32.15           N  
ATOM   1193  CA  VAL D 195      22.762 -11.298  11.060  1.00 26.81           C  
ATOM   1194  C   VAL D 195      23.183 -12.104  12.268  1.00 29.88           C  
ATOM   1195  O   VAL D 195      23.814 -13.158  12.123  1.00 27.58           O  
ATOM   1196  CB  VAL D 195      21.891 -12.148  10.123  1.00 31.00           C  
ATOM   1197  CG1 VAL D 195      20.549 -12.426  10.776  1.00 25.77           C  
ATOM   1198  CG2 VAL D 195      21.747 -11.459   8.762  1.00 27.72           C  
ATOM   1199  N   PHE D 196      22.865 -11.603  13.454  1.00 33.81           N  
ATOM   1200  CA  PHE D 196      22.999 -12.414  14.654  1.00 27.83           C  
ATOM   1201  C   PHE D 196      21.766 -13.307  14.709  1.00 31.66           C  
ATOM   1202  O   PHE D 196      20.681 -12.866  15.120  1.00 32.01           O  
ATOM   1203  CB  PHE D 196      23.123 -11.532  15.886  1.00 30.60           C  
ATOM   1204  CG  PHE D 196      24.478 -10.878  16.055  1.00 32.59           C  
ATOM   1205  CD1 PHE D 196      25.487 -11.044  15.119  1.00 30.77           C  
ATOM   1206  CD2 PHE D 196      24.728 -10.081  17.171  1.00 28.66           C  
ATOM   1207  CE1 PHE D 196      26.741 -10.421  15.295  1.00 26.17           C  
ATOM   1208  CE2 PHE D 196      25.954  -9.468  17.349  1.00 26.93           C  
ATOM   1209  CZ  PHE D 196      26.965  -9.639  16.415  1.00 24.36           C  
ATOM   1210  N   ASN D 197      21.929 -14.576  14.313  1.00 26.23           N  
ATOM   1211  CA  ASN D 197      20.820 -15.527  14.227  1.00 31.80           C  
ATOM   1212  C   ASN D 197      20.984 -16.595  15.299  1.00 34.76           C  
ATOM   1213  O   ASN D 197      21.792 -17.520  15.151  1.00 24.37           O  
ATOM   1214  CB  ASN D 197      20.720 -16.173  12.847  1.00 34.34           C  
ATOM   1215  CG  ASN D 197      19.517 -17.078  12.745  1.00 36.93           C  
ATOM   1216  ND2 ASN D 197      19.568 -18.037  11.843  1.00 29.45           N  
ATOM   1217  OD1 ASN D 197      18.555 -16.931  13.510  1.00 32.19           O  
ATOM   1218  N   ASP D 198      20.191 -16.472  16.368  1.00 30.40           N  
ATOM   1219  CA  ASP D 198      20.415 -17.243  17.586  1.00 29.82           C  
ATOM   1220  C   ASP D 198      21.862 -17.082  18.042  1.00 30.46           C  
ATOM   1221  O   ASP D 198      22.305 -15.958  18.283  1.00 28.65           O  
ATOM   1222  CB  ASP D 198      19.997 -18.703  17.372  1.00 29.79           C  
ATOM   1223  CG  ASP D 198      18.476 -18.872  17.482  1.00 34.85           C  
ATOM   1224  OD1 ASP D 198      17.894 -18.256  18.415  1.00 35.35           O  
ATOM   1225  OD2 ASP D 198      17.868 -19.592  16.662  1.00 36.52           O1-
ATOM   1226  N   MET D 199      22.623 -18.167  18.146  1.00 30.41           N  
ATOM   1227  CA  MET D 199      24.014 -18.074  18.567  1.00 34.35           C  
ATOM   1228  C   MET D 199      25.003 -18.077  17.393  1.00 31.55           C  
ATOM   1229  O   MET D 199      26.186 -18.354  17.597  1.00 28.66           O  
ATOM   1230  CB  MET D 199      24.337 -19.209  19.539  1.00 36.51           C  
ATOM   1231  CG  MET D 199      23.440 -19.203  20.770  1.00 32.63           C  
ATOM   1232  SD  MET D 199      23.780 -17.715  21.722  1.00 40.93           S  
ATOM   1233  CE  MET D 199      25.558 -17.993  22.037  1.00 37.28           C  
ATOM   1234  N   THR D 200      24.550 -17.770  16.176  1.00 33.87           N  
ATOM   1235  CA  THR D 200      25.408 -17.724  14.997  1.00 35.73           C  
ATOM   1236  C   THR D 200      25.448 -16.320  14.398  1.00 40.97           C  
ATOM   1237  O   THR D 200      24.560 -15.489  14.635  1.00 32.16           O  
ATOM   1238  CB  THR D 200      24.929 -18.680  13.893  1.00 39.15           C  
ATOM   1239  CG2 THR D 200      24.713 -20.105  14.409  1.00 34.49           C  
ATOM   1240  OG1 THR D 200      23.708 -18.172  13.338  1.00 37.29           O  
ATOM   1241  N   ILE D 201      26.487 -16.077  13.591  1.00 33.43           N  
ATOM   1242  CA  ILE D 201      26.521 -14.969  12.642  1.00 36.35           C  
ATOM   1243  C   ILE D 201      26.281 -15.559  11.259  1.00 33.05           C  
ATOM   1244  O   ILE D 201      27.056 -16.413  10.812  1.00 37.35           O  
ATOM   1245  CB  ILE D 201      27.856 -14.207  12.674  1.00 28.91           C  
ATOM   1246  CG1 ILE D 201      28.187 -13.724  14.078  1.00 29.47           C  
ATOM   1247  CG2 ILE D 201      27.790 -13.022  11.705  1.00 27.23           C  
ATOM   1248  CD1 ILE D 201      29.549 -13.067  14.184  1.00 27.60           C  
ATOM   1249  N   ASN D 202      25.192 -15.150  10.605  1.00 25.10           N  
ATOM   1250  CA  ASN D 202      24.859 -15.628   9.258  1.00 31.97           C  
ATOM   1251  C   ASN D 202      24.876 -17.153   9.160  1.00 36.37           C  
ATOM   1252  O   ASN D 202      25.279 -17.719   8.145  1.00 31.77           O  
ATOM   1253  CB  ASN D 202      25.802 -15.015   8.226  1.00 26.08           C  
ATOM   1254  CG  ASN D 202      25.682 -13.503   8.172  1.00 33.13           C  
ATOM   1255  ND2 ASN D 202      26.539 -12.864   7.392  1.00 28.26           N  
ATOM   1256  OD1 ASN D 202      24.823 -12.919   8.830  1.00 31.46           O  
ATOM   1257  N   ASN D 203      24.432 -17.833  10.221  1.00 31.84           N  
ATOM   1258  CA  ASN D 203      24.341 -19.294  10.264  1.00 31.57           C  
ATOM   1259  C   ASN D 203      25.697 -19.979  10.081  1.00 38.89           C  
ATOM   1260  O   ASN D 203      25.737 -21.179   9.778  1.00 34.34           O  
ATOM   1261  CB  ASN D 203      23.367 -19.863   9.205  1.00 32.18           C  
ATOM   1262  CG  ASN D 203      21.899 -19.678   9.572  1.00 36.51           C  
ATOM   1263  ND2 ASN D 203      21.083 -20.655   9.219  1.00 27.72           N  
ATOM   1264  OD1 ASN D 203      21.512 -18.682  10.177  1.00 31.53           O  
ATOM   1265  N   ARG D 204      26.808 -19.256  10.222  1.00 33.61           N  
ATOM   1266  CA  ARG D 204      28.112 -19.904  10.164  1.00 35.52           C  
ATOM   1267  C   ARG D 204      28.391 -20.657  11.464  1.00 44.76           C  
ATOM   1268  O   ARG D 204      27.822 -20.344  12.516  1.00 45.00           O  
ATOM   1269  CB  ARG D 204      29.241 -18.894   9.920  1.00 34.04           C  
ATOM   1270  CG  ARG D 204      28.952 -17.780   8.916  1.00 41.34           C  
ATOM   1271  CD  ARG D 204      29.543 -18.035   7.574  1.00 47.42           C  
ATOM   1272  NE  ARG D 204      30.977 -17.763   7.535  1.00 55.61           N  
ATOM   1273  CZ  ARG D 204      31.618 -17.342   6.448  1.00 53.24           C  
ATOM   1274  NH1 ARG D 204      30.941 -17.130   5.322  1.00 49.41           N1+
ATOM   1275  NH2 ARG D 204      32.931 -17.131   6.483  1.00 50.46           N  
ATOM   1276  N   PRO D 205      29.270 -21.653  11.414  1.00 46.81           N  
ATOM   1277  CA  PRO D 205      29.762 -22.275  12.648  1.00 44.89           C  
ATOM   1278  C   PRO D 205      30.573 -21.289  13.471  1.00 43.37           C  
ATOM   1279  O   PRO D 205      31.038 -20.255  12.979  1.00 40.09           O  
ATOM   1280  CB  PRO D 205      30.642 -23.425  12.149  1.00 47.74           C  
ATOM   1281  CG  PRO D 205      30.980 -23.072  10.749  1.00 44.69           C  
ATOM   1282  CD  PRO D 205      29.783 -22.327  10.215  1.00 42.81           C  
ATOM   1283  N   ALA D 206      30.764 -21.649  14.744  1.00 37.17           N  
ATOM   1284  CA  ALA D 206      31.454 -20.772  15.681  1.00 33.74           C  
ATOM   1285  C   ALA D 206      32.853 -20.417  15.202  1.00 36.30           C  
ATOM   1286  O   ALA D 206      33.600 -21.268  14.702  1.00 37.96           O  
ATOM   1287  CB  ALA D 206      31.542 -21.418  17.063  1.00 35.75           C  
ATOM   1288  N   HIS D 207      33.194 -19.136  15.356  1.00 38.08           N  
ATOM   1289  CA  HIS D 207      34.545 -18.620  15.114  1.00 42.48           C  
ATOM   1290  C   HIS D 207      34.955 -18.766  13.659  1.00 37.94           C  
ATOM   1291  O   HIS D 207      36.135 -18.913  13.343  1.00 38.58           O  
ATOM   1292  CB  HIS D 207      35.569 -19.277  16.045  1.00 43.16           C  
ATOM   1293  CG  HIS D 207      35.366 -18.918  17.485  1.00 39.02           C  
ATOM   1294  CD2 HIS D 207      35.329 -17.713  18.104  1.00 40.43           C  
ATOM   1295  ND1 HIS D 207      35.136 -19.859  18.464  1.00 47.52           N  
ATOM   1296  CE1 HIS D 207      34.985 -19.253  19.630  1.00 39.49           C  
ATOM   1297  NE2 HIS D 207      35.091 -17.949  19.438  1.00 47.27           N  
ATOM   1298  N   THR D 208      33.973 -18.691  12.758  1.00 45.74           N  
ATOM   1299  CA  THR D 208      34.244 -18.677  11.323  1.00 40.82           C  
ATOM   1300  C   THR D 208      33.708 -17.413  10.656  1.00 44.16           C  
ATOM   1301  O   THR D 208      33.362 -17.437   9.472  1.00 51.82           O  
ATOM   1302  CB  THR D 208      33.665 -19.913  10.639  1.00 40.86           C  
ATOM   1303  CG2 THR D 208      33.990 -21.191  11.430  1.00 40.21           C  
ATOM   1304  OG1 THR D 208      32.245 -19.765  10.502  1.00 43.86           O  
ATOM   1305  N   GLY D 209      33.625 -16.302  11.392  1.00 39.69           N  
ATOM   1306  CA  GLY D 209      33.279 -15.023  10.807  1.00 38.24           C  
ATOM   1307  C   GLY D 209      31.802 -14.839  10.501  1.00 37.98           C  
ATOM   1308  O   GLY D 209      30.933 -15.184  11.301  1.00 38.75           O  
ATOM   1309  N   PRO D 210      31.481 -14.302   9.316  1.00 42.17           N  
ATOM   1310  CA  PRO D 210      32.374 -14.043   8.182  1.00 39.02           C  
ATOM   1311  C   PRO D 210      33.277 -12.860   8.460  1.00 36.68           C  
ATOM   1312  O   PRO D 210      33.012 -12.101   9.396  1.00 33.53           O  
ATOM   1313  CB  PRO D 210      31.407 -13.741   7.037  1.00 32.00           C  
ATOM   1314  CG  PRO D 210      30.267 -13.059   7.729  1.00 40.19           C  
ATOM   1315  CD  PRO D 210      30.184 -13.634   9.138  1.00 41.96           C  
ATOM   1316  N   ASN D 211      34.362 -12.762   7.701  1.00 32.52           N  
ATOM   1317  CA  ASN D 211      35.235 -11.607   7.708  1.00 34.02           C  
ATOM   1318  C   ASN D 211      34.864 -10.737   6.514  1.00 35.88           C  
ATOM   1319  O   ASN D 211      34.325 -11.225   5.524  1.00 34.91           O  
ATOM   1320  CB  ASN D 211      36.703 -12.022   7.629  1.00 35.75           C  
ATOM   1321  CG  ASN D 211      37.130 -12.902   8.791  1.00 40.55           C  
ATOM   1322  ND2 ASN D 211      38.201 -13.653   8.581  1.00 35.97           N  
ATOM   1323  OD1 ASN D 211      36.532 -12.880   9.878  1.00 35.03           O  
ATOM   1324  N   PHE D 212      35.120  -9.438   6.633  1.00 35.90           N  
ATOM   1325  CA  PHE D 212      34.807  -8.466   5.595  1.00 35.16           C  
ATOM   1326  C   PHE D 212      36.053  -7.638   5.357  1.00 34.67           C  
ATOM   1327  O   PHE D 212      36.644  -7.130   6.314  1.00 37.24           O  
ATOM   1328  CB  PHE D 212      33.646  -7.553   6.010  1.00 36.92           C  
ATOM   1329  CG  PHE D 212      32.365  -8.283   6.300  1.00 36.11           C  
ATOM   1330  CD1 PHE D 212      31.593  -8.796   5.253  1.00 36.08           C  
ATOM   1331  CD2 PHE D 212      31.915  -8.440   7.623  1.00 36.75           C  
ATOM   1332  CE1 PHE D 212      30.396  -9.465   5.501  1.00 34.42           C  
ATOM   1333  CE2 PHE D 212      30.719  -9.106   7.892  1.00 27.92           C  
ATOM   1334  CZ  PHE D 212      29.955  -9.619   6.836  1.00 30.55           C  
ATOM   1335  N   GLU D 213      36.460  -7.505   4.100  1.00 33.64           N  
ATOM   1336  CA  GLU D 213      37.649  -6.743   3.757  1.00 36.02           C  
ATOM   1337  C   GLU D 213      37.278  -5.357   3.254  1.00 35.95           C  
ATOM   1338  O   GLU D 213      36.258  -5.169   2.586  1.00 36.54           O  
ATOM   1339  CB  GLU D 213      38.467  -7.461   2.683  1.00 34.50           C  
ATOM   1340  CG  GLU D 213      38.853  -8.884   3.022  1.00 35.42           C  
ATOM   1341  CD  GLU D 213      40.063  -9.317   2.202  0.63 44.35           C  
ATOM   1342  OE1 GLU D 213      40.311  -8.712   1.123  1.00 47.48           O  
ATOM   1343  OE2 GLU D 213      40.766 -10.253   2.630  0.87 42.08           O1-
ATOM   1344  N   ALA D 214      38.138  -4.389   3.551  1.00 32.07           N  
ATOM   1345  CA  ALA D 214      38.040  -3.066   2.959  1.00 32.16           C  
ATOM   1346  C   ALA D 214      39.425  -2.446   2.940  1.00 33.20           C  
ATOM   1347  O   ALA D 214      40.419  -3.063   3.341  1.00 35.25           O  
ATOM   1348  CB  ALA D 214      37.057  -2.165   3.704  1.00 28.70           C  
ATOM   1349  N   THR D 215      39.471  -1.206   2.472  1.00 30.95           N  
ATOM   1350  CA  THR D 215      40.682  -0.413   2.392  1.00 30.73           C  
ATOM   1351  C   THR D 215      40.452   0.863   3.180  1.00 33.24           C  
ATOM   1352  O   THR D 215      39.329   1.391   3.193  1.00 35.49           O  
ATOM   1353  CB  THR D 215      41.024  -0.121   0.913  1.00 39.92           C  
ATOM   1354  CG2 THR D 215      42.365   0.535   0.774  1.00 30.92           C  
ATOM   1355  OG1 THR D 215      41.045  -1.359   0.200  1.00 33.00           O  
ATOM   1356  N  AVAL D 216      41.502   1.333   3.870  0.58 34.42           N  
ATOM   1357  N  BVAL D 216      41.507   1.336   3.859  0.42 34.42           N  
ATOM   1358  CA AVAL D 216      41.387   2.564   4.643  0.58 35.05           C  
ATOM   1359  CA BVAL D 216      41.409   2.581   4.612  0.42 35.04           C  
ATOM   1360  C  AVAL D 216      40.822   3.649   3.744  0.58 36.36           C  
ATOM   1361  C  BVAL D 216      40.804   3.647   3.719  0.42 36.33           C  
ATOM   1362  O  AVAL D 216      41.238   3.799   2.591  0.58 35.19           O  
ATOM   1363  O  BVAL D 216      41.174   3.781   2.548  0.42 35.17           O  
ATOM   1364  CB AVAL D 216      42.746   2.968   5.246  0.58 35.24           C  
ATOM   1365  CB BVAL D 216      42.787   3.009   5.151  0.42 35.22           C  
ATOM   1366  CG1AVAL D 216      42.632   4.299   5.947  0.58 29.55           C  
ATOM   1367  CG1BVAL D 216      43.202   2.127   6.320  0.42 35.12           C  
ATOM   1368  CG2AVAL D 216      43.235   1.916   6.224  0.58 35.27           C  
ATOM   1369  CG2BVAL D 216      43.830   2.969   4.040  0.42 28.91           C  
ATOM   1370  N   GLY D 217      39.828   4.368   4.251  1.00 32.10           N  
ATOM   1371  CA  GLY D 217      39.149   5.387   3.507  1.00 33.07           C  
ATOM   1372  C   GLY D 217      37.854   4.938   2.873  1.00 35.66           C  
ATOM   1373  O   GLY D 217      36.993   5.784   2.619  1.00 37.76           O  
ATOM   1374  N   ASP D 218      37.683   3.636   2.627  1.00 30.44           N  
ATOM   1375  CA  ASP D 218      36.438   3.150   2.036  1.00 31.99           C  
ATOM   1376  C   ASP D 218      35.220   3.515   2.884  1.00 44.24           C  
ATOM   1377  O   ASP D 218      35.263   3.485   4.124  1.00 31.46           O  
ATOM   1378  CB  ASP D 218      36.477   1.634   1.864  1.00 33.65           C  
ATOM   1379  CG  ASP D 218      37.419   1.199   0.770  0.56 30.40           C  
ATOM   1380  OD1 ASP D 218      38.030   2.078   0.147  1.00 33.38           O  
ATOM   1381  OD2 ASP D 218      37.543  -0.014   0.529  1.00 31.54           O1-
ATOM   1382  N   ARG D 219      34.117   3.843   2.205  1.00 39.69           N  
ATOM   1383  CA  ARG D 219      32.839   4.077   2.870  1.00 38.05           C  
ATOM   1384  C   ARG D 219      32.108   2.745   2.924  1.00 33.66           C  
ATOM   1385  O   ARG D 219      31.645   2.235   1.900  1.00 36.68           O  
ATOM   1386  CB  ARG D 219      32.025   5.143   2.144  1.00 34.24           C  
ATOM   1387  CG  ARG D 219      30.710   5.518   2.823  1.00 33.93           C  
ATOM   1388  CD  ARG D 219      30.175   6.831   2.269  1.00 28.69           C  
ATOM   1389  NE  ARG D 219      30.822   7.952   2.930  1.00 37.55           N  
ATOM   1390  CZ  ARG D 219      30.420   8.439   4.098  1.00 37.88           C  
ATOM   1391  NH1 ARG D 219      29.359   7.915   4.695  1.00 32.88           N1+
ATOM   1392  NH2 ARG D 219      31.058   9.451   4.655  1.00 39.27           N  
ATOM   1393  N   VAL D 220      32.036   2.164   4.116  1.00 31.87           N  
ATOM   1394  CA  VAL D 220      31.536   0.809   4.308  1.00 29.51           C  
ATOM   1395  C   VAL D 220      30.196   0.892   5.019  1.00 29.43           C  
ATOM   1396  O   VAL D 220      30.090   1.517   6.073  1.00 29.47           O  
ATOM   1397  CB  VAL D 220      32.533  -0.035   5.118  1.00 31.71           C  
ATOM   1398  CG1 VAL D 220      32.042  -1.476   5.230  1.00 29.55           C  
ATOM   1399  CG2 VAL D 220      33.914   0.026   4.466  1.00 32.06           C  
ATOM   1400  N   GLU D 221      29.186   0.259   4.452  1.00 29.48           N  
ATOM   1401  CA  GLU D 221      27.858   0.205   5.031  1.00 32.46           C  
ATOM   1402  C   GLU D 221      27.688  -1.149   5.705  1.00 37.04           C  
ATOM   1403  O   GLU D 221      28.056  -2.174   5.124  1.00 34.15           O  
ATOM   1404  CB  GLU D 221      26.795   0.393   3.951  1.00 32.79           C  
ATOM   1405  CG  GLU D 221      25.384   0.508   4.510  1.00 33.60           C  
ATOM   1406  CD  GLU D 221      24.396   0.929   3.451  1.00 36.96           C  
ATOM   1407  OE1 GLU D 221      24.298   0.234   2.417  1.00 34.17           O  
ATOM   1408  OE2 GLU D 221      23.740   1.975   3.638  1.00 39.93           O1-
ATOM   1409  N   ILE D 222      27.147  -1.150   6.921  1.00 32.67           N  
ATOM   1410  CA  ILE D 222      26.814  -2.372   7.655  1.00 33.76           C  
ATOM   1411  C   ILE D 222      25.307  -2.424   7.830  1.00 31.21           C  
ATOM   1412  O   ILE D 222      24.696  -1.450   8.278  1.00 29.34           O  
ATOM   1413  CB  ILE D 222      27.488  -2.432   9.037  1.00 29.57           C  
ATOM   1414  CG1 ILE D 222      29.020  -2.433   8.933  1.00 35.68           C  
ATOM   1415  CG2 ILE D 222      27.023  -3.675   9.814  1.00 26.26           C  
ATOM   1416  CD1 ILE D 222      29.566  -3.343   7.870  1.00 30.86           C  
ATOM   1417  N   VAL D 223      24.708  -3.549   7.479  1.00 30.46           N  
ATOM   1418  CA  VAL D 223      23.328  -3.835   7.849  1.00 34.06           C  
ATOM   1419  C   VAL D 223      23.368  -4.869   8.958  1.00 31.54           C  
ATOM   1420  O   VAL D 223      24.011  -5.914   8.807  1.00 27.17           O  
ATOM   1421  CB  VAL D 223      22.512  -4.352   6.648  1.00 36.82           C  
ATOM   1422  CG1 VAL D 223      21.002  -4.264   6.954  1.00 32.62           C  
ATOM   1423  CG2 VAL D 223      22.858  -3.568   5.392  1.00 29.72           C  
ATOM   1424  N  AMET D 224      22.688  -4.586  10.067  0.50 30.69           N  
ATOM   1425  N  BMET D 224      22.688  -4.576  10.076  0.50 30.69           N  
ATOM   1426  CA AMET D 224      22.646  -5.446  11.202  0.50 27.20           C  
ATOM   1427  CA BMET D 224      22.650  -5.446  11.223  0.50 27.20           C  
ATOM   1428  C  AMET D 224      21.239  -5.929  11.529  0.50 31.06           C  
ATOM   1429  C  BMET D 224      21.242  -5.931  11.565  0.50 31.06           C  
ATOM   1430  O  AMET D 224      20.404  -5.152  11.902  0.50 30.22           O  
ATOM   1431  O  BMET D 224      20.380  -5.137  11.882  0.50 30.21           O  
ATOM   1432  CB AMET D 224      23.286  -4.733  12.398  0.50 32.02           C  
ATOM   1433  CB BMET D 224      23.282  -4.729  12.419  0.50 32.03           C  
ATOM   1434  CG AMET D 224      24.105  -5.589  13.350  0.50 33.95           C  
ATOM   1435  CG BMET D 224      24.114  -5.600  13.342  0.50 33.94           C  
ATOM   1436  SD AMET D 224      23.124  -6.393  14.573  0.50 37.32           S  
ATOM   1437  SD BMET D 224      23.121  -6.405  14.581  0.50 37.32           S  
ATOM   1438  CE AMET D 224      23.440  -8.057  14.229  0.50 34.34           C  
ATOM   1439  CE BMET D 224      23.451  -8.099  14.235  0.50 34.33           C  
ATOM   1440  N   ILE D 225      21.019  -7.233  11.419  1.00 29.55           N  
ATOM   1441  CA  ILE D 225      19.731  -7.851  11.686  1.00 28.05           C  
ATOM   1442  C   ILE D 225      19.942  -8.910  12.752  1.00 32.09           C  
ATOM   1443  O   ILE D 225      20.992  -9.563  12.801  1.00 37.23           O  
ATOM   1444  CB  ILE D 225      19.099  -8.479  10.418  1.00 30.89           C  
ATOM   1445  CG1 ILE D 225      19.038  -7.469   9.266  1.00 28.49           C  
ATOM   1446  CG2 ILE D 225      17.698  -9.016  10.718  1.00 28.51           C  
ATOM   1447  CD1 ILE D 225      18.995  -8.107   7.858  1.00 36.28           C  
ATOM   1448  N   THR D 226      18.931  -9.103  13.585  1.00 29.09           N  
ATOM   1449  CA  THR D 226      18.988 -10.083  14.648  1.00 27.84           C  
ATOM   1450  C   THR D 226      17.760 -10.962  14.534  1.00 27.03           C  
ATOM   1451  O   THR D 226      16.685 -10.470  14.187  1.00 29.95           O  
ATOM   1452  CB  THR D 226      19.076  -9.362  15.989  1.00 26.49           C  
ATOM   1453  CG2 THR D 226      19.034 -10.338  17.148  1.00 23.97           C  
ATOM   1454  OG1 THR D 226      20.296  -8.606  15.981  1.00 27.20           O  
ATOM   1455  N   HIS D 227      17.931 -12.257  14.802  1.00 25.10           N  
ATOM   1456  CA  HIS D 227      16.860 -13.232  14.662  1.00 27.97           C  
ATOM   1457  C   HIS D 227      16.960 -14.292  15.747  1.00 32.03           C  
ATOM   1458  O   HIS D 227      18.049 -14.592  16.254  1.00 30.61           O  
ATOM   1459  CB  HIS D 227      16.900 -13.913  13.303  1.00 29.75           C  
ATOM   1460  CG  HIS D 227      16.102 -13.219  12.241  1.00 32.20           C  
ATOM   1461  CD2 HIS D 227      16.450 -12.793  11.003  1.00 26.57           C  
ATOM   1462  ND1 HIS D 227      14.753 -12.959  12.370  1.00 27.32           N  
ATOM   1463  CE1 HIS D 227      14.312 -12.377  11.267  1.00 30.78           C  
ATOM   1464  NE2 HIS D 227      15.325 -12.256  10.427  1.00 33.85           N  
ATOM   1465  N   GLY D 228      15.801 -14.846  16.116  1.00 24.10           N  
ATOM   1466  CA  GLY D 228      15.808 -16.023  16.964  1.00 28.65           C  
ATOM   1467  C   GLY D 228      15.277 -15.815  18.366  1.00 29.11           C  
ATOM   1468  O   GLY D 228      14.186 -15.266  18.557  1.00 29.29           O  
ATOM   1469  N   GLU D 229      16.043 -16.255  19.357  1.00 28.92           N  
ATOM   1470  CA  GLU D 229      15.563 -16.299  20.730  1.00 33.53           C  
ATOM   1471  C   GLU D 229      16.295 -15.373  21.684  1.00 37.87           C  
ATOM   1472  O   GLU D 229      15.766 -15.110  22.775  1.00 29.63           O  
ATOM   1473  CB  GLU D 229      15.660 -17.730  21.306  1.00 28.60           C  
ATOM   1474  CG  GLU D 229      14.873 -18.776  20.543  1.00 34.91           C  
ATOM   1475  CD  GLU D 229      13.369 -18.640  20.710  0.70 30.67           C  
ATOM   1476  OE1 GLU D 229      12.924 -18.143  21.762  0.83 35.30           O  
ATOM   1477  OE2 GLU D 229      12.639 -19.039  19.784  0.38 33.40           O1-
ATOM   1478  N   TYR D 230      17.481 -14.878  21.322  1.00 29.54           N  
ATOM   1479  CA  TYR D 230      18.374 -14.243  22.276  1.00 26.37           C  
ATOM   1480  C   TYR D 230      18.559 -12.765  21.960  1.00 25.74           C  
ATOM   1481  O   TYR D 230      18.558 -12.364  20.796  1.00 26.61           O  
ATOM   1482  CB  TYR D 230      19.713 -14.963  22.271  1.00 28.32           C  
ATOM   1483  CG  TYR D 230      19.557 -16.467  22.427  1.00 36.26           C  
ATOM   1484  CD1 TYR D 230      18.867 -17.004  23.509  1.00 37.18           C  
ATOM   1485  CD2 TYR D 230      20.097 -17.349  21.494  1.00 29.51           C  
ATOM   1486  CE1 TYR D 230      18.726 -18.386  23.665  1.00 35.94           C  
ATOM   1487  CE2 TYR D 230      19.966 -18.720  21.639  1.00 34.08           C  
ATOM   1488  CZ  TYR D 230      19.273 -19.237  22.720  1.00 38.68           C  
ATOM   1489  OH  TYR D 230      19.129 -20.609  22.868  1.00 44.64           O  
ATOM   1490  N   TYR D 231      18.710 -11.953  23.002  1.00 22.27           N  
ATOM   1491  CA  TYR D 231      19.242 -10.613  22.796  1.00 26.28           C  
ATOM   1492  C   TYR D 231      20.750 -10.714  22.541  1.00 32.60           C  
ATOM   1493  O   TYR D 231      21.385 -11.732  22.836  1.00 27.83           O  
ATOM   1494  CB  TYR D 231      18.948  -9.707  24.003  1.00 32.10           C  
ATOM   1495  CG  TYR D 231      19.997  -9.788  25.094  1.00 23.72           C  
ATOM   1496  CD1 TYR D 231      19.935 -10.763  26.086  1.00 28.33           C  
ATOM   1497  CD2 TYR D 231      21.088  -8.932  25.079  1.00 25.38           C  
ATOM   1498  CE1 TYR D 231      20.927 -10.862  27.071  1.00 31.39           C  
ATOM   1499  CE2 TYR D 231      22.075  -9.012  26.039  1.00 31.68           C  
ATOM   1500  CZ  TYR D 231      21.995  -9.981  27.024  1.00 30.56           C  
ATOM   1501  OH  TYR D 231      22.984 -10.028  27.952  1.00 26.09           O  
ATOM   1502  N   HIS D 232      21.319  -9.655  21.958  1.00 28.61           N  
ATOM   1503  CA  HIS D 232      22.754  -9.590  21.711  1.00 28.83           C  
ATOM   1504  C   HIS D 232      23.197  -8.145  21.864  1.00 32.29           C  
ATOM   1505  O   HIS D 232      22.372  -7.236  21.949  1.00 30.82           O  
ATOM   1506  CB  HIS D 232      23.128 -10.069  20.293  1.00 31.97           C  
ATOM   1507  CG  HIS D 232      22.712 -11.469  19.985  1.00 30.76           C  
ATOM   1508  CD2 HIS D 232      21.724 -11.946  19.194  1.00 30.03           C  
ATOM   1509  ND1 HIS D 232      23.356 -12.571  20.506  1.00 31.16           N  
ATOM   1510  CE1 HIS D 232      22.782 -13.668  20.050  1.00 33.57           C  
ATOM   1511  NE2 HIS D 232      21.787 -13.316  19.254  1.00 32.79           N  
ATOM   1512  N   THR D 233      24.511  -7.924  21.820  1.00 26.50           N  
ATOM   1513  CA  THR D 233      25.043  -6.562  21.802  1.00 24.57           C  
ATOM   1514  C   THR D 233      26.102  -6.505  20.715  1.00 32.99           C  
ATOM   1515  O   THR D 233      27.188  -7.079  20.871  1.00 33.55           O  
ATOM   1516  CB  THR D 233      25.611  -6.123  23.169  1.00 29.82           C  
ATOM   1517  CG2 THR D 233      24.476  -5.859  24.164  1.00 26.46           C  
ATOM   1518  OG1 THR D 233      26.506  -7.115  23.711  1.00 28.80           O  
ATOM   1519  N   PHE D 234      25.774  -5.848  19.602  1.00 29.54           N  
ATOM   1520  CA  PHE D 234      26.703  -5.746  18.485  1.00 30.83           C  
ATOM   1521  C   PHE D 234      27.807  -4.745  18.799  1.00 26.24           C  
ATOM   1522  O   PHE D 234      27.526  -3.596  19.152  1.00 31.95           O  
ATOM   1523  CB  PHE D 234      25.964  -5.327  17.220  1.00 28.72           C  
ATOM   1524  CG  PHE D 234      26.867  -5.098  16.063  1.00 28.76           C  
ATOM   1525  CD1 PHE D 234      27.408  -6.175  15.380  1.00 27.39           C  
ATOM   1526  CD2 PHE D 234      27.201  -3.808  15.673  1.00 29.77           C  
ATOM   1527  CE1 PHE D 234      28.274  -5.978  14.298  1.00 33.58           C  
ATOM   1528  CE2 PHE D 234      28.064  -3.595  14.586  1.00 30.03           C  
ATOM   1529  CZ  PHE D 234      28.598  -4.685  13.904  1.00 27.93           C  
ATOM   1530  N   HIS D 235      29.063  -5.163  18.644  1.00 27.05           N  
ATOM   1531  CA  HIS D 235      30.172  -4.257  18.916  1.00 25.05           C  
ATOM   1532  C   HIS D 235      31.228  -4.328  17.811  1.00 28.95           C  
ATOM   1533  O   HIS D 235      31.610  -5.415  17.370  1.00 25.97           O  
ATOM   1534  CB  HIS D 235      30.805  -4.588  20.250  1.00 28.75           C  
ATOM   1535  CG  HIS D 235      32.022  -3.779  20.560  1.00 28.78           C  
ATOM   1536  CD2 HIS D 235      33.284  -4.157  20.865  1.00 25.59           C  
ATOM   1537  ND1 HIS D 235      32.016  -2.401  20.584  1.00 30.98           N  
ATOM   1538  CE1 HIS D 235      33.221  -1.966  20.905  1.00 27.55           C  
ATOM   1539  NE2 HIS D 235      34.008  -3.013  21.075  1.00 27.21           N  
ATOM   1540  N   MET D 236      31.761  -3.192  17.472  1.00 24.93           N  
ATOM   1541  CA  MET D 236      32.771  -3.108  16.485  1.00 38.09           C  
ATOM   1542  C   MET D 236      34.012  -2.425  17.014  1.00 36.17           C  
ATOM   1543  O   MET D 236      33.962  -1.345  17.411  1.00 40.94           O  
ATOM   1544  CB  MET D 236      32.201  -2.358  15.353  1.00 35.54           C  
ATOM   1545  CG  MET D 236      33.024  -2.430  14.159  1.00 47.01           C  
ATOM   1546  SD  MET D 236      31.982  -2.176  12.785  1.00 58.27           S  
ATOM   1547  CE  MET D 236      32.908  -3.180  11.688  1.00 47.56           C  
ATOM   1548  N   HIS D 237      35.139  -3.084  16.993  1.00 40.34           N  
ATOM   1549  CA  HIS D 237      36.343  -2.428  17.470  1.00 39.90           C  
ATOM   1550  C   HIS D 237      36.719  -1.308  16.519  1.00 36.58           C  
ATOM   1551  O   HIS D 237      36.618  -1.456  15.303  1.00 31.10           O  
ATOM   1552  CB  HIS D 237      37.488  -3.417  17.583  1.00 35.81           C  
ATOM   1553  CG  HIS D 237      37.360  -4.355  18.741  1.00 36.13           C  
ATOM   1554  CD2 HIS D 237      36.272  -4.938  19.301  1.00 28.97           C  
ATOM   1555  ND1 HIS D 237      38.451  -4.819  19.440  1.00 38.90           N  
ATOM   1556  CE1 HIS D 237      38.041  -5.647  20.386  1.00 46.70           C  
ATOM   1557  NE2 HIS D 237      36.725  -5.744  20.318  1.00 43.94           N  
ATOM   1558  N   GLY D 238      37.122  -0.171  17.088  1.00 37.50           N  
ATOM   1559  CA  GLY D 238      37.794   0.870  16.348  1.00 38.37           C  
ATOM   1560  C   GLY D 238      36.907   1.801  15.557  1.00 38.91           C  
ATOM   1561  O   GLY D 238      37.414   2.795  15.020  1.00 35.05           O  
ATOM   1562  N   HIS D 239      35.608   1.527  15.465  1.00 31.62           N  
ATOM   1563  CA  HIS D 239      34.717   2.306  14.627  1.00 29.25           C  
ATOM   1564  C   HIS D 239      33.424   2.540  15.388  1.00 43.77           C  
ATOM   1565  O   HIS D 239      32.830   1.589  15.901  1.00 48.89           O  
ATOM   1566  CB  HIS D 239      34.437   1.583  13.313  1.00 36.57           C  
ATOM   1567  CG  HIS D 239      35.676   1.292  12.510  1.00 38.48           C  
ATOM   1568  CD2 HIS D 239      36.139   1.841  11.365  1.00 36.70           C  
ATOM   1569  ND1 HIS D 239      36.617   0.364  12.895  1.00 33.69           N  
ATOM   1570  CE1 HIS D 239      37.594   0.333  12.008  1.00 39.96           C  
ATOM   1571  NE2 HIS D 239      37.329   1.222  11.071  1.00 40.01           N  
ATOM   1572  N   ALA D 240      32.998   3.792  15.468  1.00 33.51           N  
ATOM   1573  CA  ALA D 240      31.736   4.135  16.100  1.00 35.37           C  
ATOM   1574  C   ALA D 240      30.797   4.748  15.067  1.00 40.31           C  
ATOM   1575  O   ALA D 240      31.216   5.124  13.969  1.00 40.20           O  
ATOM   1576  CB  ALA D 240      31.960   5.086  17.276  1.00 25.67           C  
ATOM   1577  N   TRP D 241      29.509   4.835  15.421  1.00 32.08           N  
ATOM   1578  CA  TRP D 241      28.499   5.349  14.505  1.00 37.40           C  
ATOM   1579  C   TRP D 241      27.414   6.057  15.302  1.00 37.75           C  
ATOM   1580  O   TRP D 241      27.353   5.962  16.526  1.00 30.33           O  
ATOM   1581  CB  TRP D 241      27.899   4.229  13.630  1.00 34.99           C  
ATOM   1582  CG  TRP D 241      27.075   3.222  14.386  1.00 37.36           C  
ATOM   1583  CD1 TRP D 241      25.726   3.253  14.587  1.00 29.28           C  
ATOM   1584  CD2 TRP D 241      27.552   2.046  15.046  1.00 34.79           C  
ATOM   1585  CE2 TRP D 241      26.435   1.406  15.616  1.00 32.38           C  
ATOM   1586  CE3 TRP D 241      28.821   1.477  15.223  1.00 31.33           C  
ATOM   1587  NE1 TRP D 241      25.331   2.160  15.314  1.00 34.57           N  
ATOM   1588  CZ2 TRP D 241      26.545   0.220  16.341  1.00 33.73           C  
ATOM   1589  CZ3 TRP D 241      28.931   0.308  15.942  1.00 30.33           C  
ATOM   1590  CH2 TRP D 241      27.798  -0.311  16.495  1.00 31.89           C  
ATOM   1591  N   ALA D 242      26.553   6.786  14.594  1.00 34.84           N  
ATOM   1592  CA  ALA D 242      25.489   7.531  15.249  1.00 32.34           C  
ATOM   1593  C   ALA D 242      24.239   6.665  15.309  1.00 34.01           C  
ATOM   1594  O   ALA D 242      23.852   6.057  14.311  1.00 34.42           O  
ATOM   1595  CB  ALA D 242      25.204   8.846  14.521  1.00 28.49           C  
ATOM   1596  N   ASP D 243      23.608   6.621  16.482  1.00 35.95           N  
ATOM   1597  CA  ASP D 243      22.398   5.826  16.691  1.00 33.59           C  
ATOM   1598  C   ASP D 243      21.197   6.581  16.120  1.00 35.99           C  
ATOM   1599  O   ASP D 243      20.358   7.118  16.839  1.00 26.50           O  
ATOM   1600  CB  ASP D 243      22.219   5.536  18.177  1.00 34.84           C  
ATOM   1601  CG  ASP D 243      21.277   4.368  18.450  1.00 31.38           C  
ATOM   1602  OD1 ASP D 243      20.819   3.712  17.498  1.00 30.36           O  
ATOM   1603  OD2 ASP D 243      20.992   4.106  19.634  1.00 34.18           O1-
ATOM   1604  N   ASN D 244      21.125   6.633  14.792  1.00 36.46           N  
ATOM   1605  CA  ASN D 244      19.935   7.215  14.165  1.00 34.23           C  
ATOM   1606  C   ASN D 244      19.649   6.458  12.869  1.00 37.94           C  
ATOM   1607  O   ASN D 244      20.170   5.357  12.654  1.00 30.60           O  
ATOM   1608  CB  ASN D 244      20.105   8.726  13.956  1.00 36.80           C  
ATOM   1609  CG  ASN D 244      21.321   9.062  13.139  1.00 39.80           C  
ATOM   1610  ND2 ASN D 244      21.690  10.344  13.117  1.00 35.37           N  
ATOM   1611  OD1 ASN D 244      21.915   8.185  12.510  1.00 38.97           O  
ATOM   1612  N   ARG D 245      18.801   7.038  12.011  1.00 32.66           N  
ATOM   1613  CA  ARG D 245      18.344   6.308  10.829  1.00 34.28           C  
ATOM   1614  C   ARG D 245      19.504   5.937   9.921  1.00 29.88           C  
ATOM   1615  O   ARG D 245      19.596   4.802   9.445  1.00 29.98           O  
ATOM   1616  CB  ARG D 245      17.315   7.114  10.033  1.00 32.20           C  
ATOM   1617  CG  ARG D 245      16.924   6.439   8.725  1.00 33.76           C  
ATOM   1618  CD  ARG D 245      15.925   7.224   7.887  1.00 35.96           C  
ATOM   1619  NE  ARG D 245      16.487   8.399   7.204  1.00 38.65           N  
ATOM   1620  CZ  ARG D 245      17.156   8.360   6.051  1.00 41.66           C  
ATOM   1621  NH1 ARG D 245      17.394   7.199   5.455  1.00 39.76           N1+
ATOM   1622  NH2 ARG D 245      17.604   9.479   5.494  1.00 34.19           N  
ATOM   1623  N   THR D 246      20.398   6.873   9.660  1.00 31.95           N  
ATOM   1624  CA  THR D 246      21.417   6.595   8.649  1.00 37.24           C  
ATOM   1625  C   THR D 246      22.705   6.087   9.252  1.00 33.50           C  
ATOM   1626  O   THR D 246      23.561   5.598   8.516  1.00 29.87           O  
ATOM   1627  CB  THR D 246      21.707   7.848   7.827  1.00 34.76           C  
ATOM   1628  CG2 THR D 246      20.415   8.380   7.209  1.00 30.62           C  
ATOM   1629  OG1 THR D 246      22.266   8.851   8.690  1.00 40.35           O  
ATOM   1630  N   GLY D 247      22.861   6.193  10.572  1.00 32.25           N  
ATOM   1631  CA  GLY D 247      24.118   5.871  11.205  1.00 29.62           C  
ATOM   1632  C   GLY D 247      25.129   6.981  11.156  1.00 31.19           C  
ATOM   1633  O   GLY D 247      26.281   6.774  11.538  1.00 39.75           O  
ATOM   1634  N   MET D 248      24.736   8.145  10.682  1.00 29.71           N  
ATOM   1635  CA  MET D 248      25.622   9.282  10.541  1.00 35.00           C  
ATOM   1636  C   MET D 248      24.883  10.494  11.072  1.00 26.01           C  
ATOM   1637  O   MET D 248      23.667  10.612  10.885  1.00 30.73           O  
ATOM   1638  CB  MET D 248      26.016   9.518   9.071  1.00 33.48           C  
ATOM   1639  CG  MET D 248      26.779   8.380   8.407  1.00 32.62           C  
ATOM   1640  SD  MET D 248      26.945   8.620   6.611  1.00 45.44           S  
ATOM   1641  CE  MET D 248      25.568   7.674   5.971  1.00 23.71           C  
ATOM   1642  N   LEU D 249      25.611  11.391  11.718  1.00 30.66           N  
ATOM   1643  CA  LEU D 249      24.989  12.619  12.186  1.00 34.26           C  
ATOM   1644  C   LEU D 249      24.621  13.480  10.986  1.00 43.29           C  
ATOM   1645  O   LEU D 249      25.349  13.521   9.988  1.00 36.83           O  
ATOM   1646  CB  LEU D 249      25.927  13.359  13.145  1.00 37.00           C  
ATOM   1647  CG  LEU D 249      26.182  12.623  14.481  1.00 34.37           C  
ATOM   1648  CD1 LEU D 249      27.200  13.360  15.332  1.00 37.98           C  
ATOM   1649  CD2 LEU D 249      24.888  12.415  15.264  1.00 34.54           C  
ATOM   1650  N   THR D 250      23.444  14.108  11.055  1.00 40.33           N  
ATOM   1651  CA  THR D 250      23.059  15.040  10.003  1.00 43.01           C  
ATOM   1652  C   THR D 250      23.964  16.267  10.004  1.00 46.82           C  
ATOM   1653  O   THR D 250      24.221  16.851   8.949  1.00 48.62           O  
ATOM   1654  CB  THR D 250      21.585  15.445  10.154  1.00 45.40           C  
ATOM   1655  CG2 THR D 250      20.702  14.214  10.306  1.00 39.70           C  
ATOM   1656  OG1 THR D 250      21.414  16.288  11.302  1.00 45.54           O  
ATOM   1657  N   GLY D 251      24.488  16.643  11.162  1.00 47.45           N  
ATOM   1658  CA  GLY D 251      25.375  17.772  11.281  1.00 44.56           C  
ATOM   1659  C   GLY D 251      25.644  18.102  12.738  1.00 54.48           C  
ATOM   1660  O   GLY D 251      25.376  17.300  13.644  1.00 48.53           O  
ATOM   1661  N   PRO D 252      26.172  19.304  12.992  1.00 55.97           N  
ATOM   1662  CA  PRO D 252      26.472  19.715  14.378  1.00 48.49           C  
ATOM   1663  C   PRO D 252      25.262  19.803  15.287  1.00 44.96           C  
ATOM   1664  O   PRO D 252      25.447  19.905  16.502  1.00 45.53           O  
ATOM   1665  CB  PRO D 252      27.108  21.099  14.204  1.00 49.77           C  
ATOM   1666  CG  PRO D 252      26.534  21.590  12.888  1.00 46.54           C  
ATOM   1667  CD  PRO D 252      26.499  20.361  12.022  1.00 42.46           C  
ATOM   1668  N   ASP D 253      24.044  19.785  14.755  1.00 42.78           N  
ATOM   1669  CA  ASP D 253      22.864  19.936  15.590  1.00 55.38           C  
ATOM   1670  C   ASP D 253      22.199  18.610  15.936  1.00 48.87           C  
ATOM   1671  O   ASP D 253      21.349  18.580  16.837  1.00 44.45           O  
ATOM   1672  CB  ASP D 253      21.852  20.861  14.907  1.00 51.66           C  
ATOM   1673  CG  ASP D 253      22.246  22.315  15.012  0.42 50.96           C  
ATOM   1674  OD1 ASP D 253      23.048  22.657  15.909  0.77 53.97           O  
ATOM   1675  OD2 ASP D 253      21.764  23.108  14.182  1.00 61.70           O1-
ATOM   1676  N   ASP D 254      22.571  17.530  15.254  1.00 42.08           N  
ATOM   1677  CA  ASP D 254      22.066  16.185  15.536  1.00 39.55           C  
ATOM   1678  C   ASP D 254      22.489  15.708  16.927  1.00 38.21           C  
ATOM   1679  O   ASP D 254      23.691  15.522  17.170  1.00 36.80           O  
ATOM   1680  CB  ASP D 254      22.596  15.246  14.458  1.00 44.20           C  
ATOM   1681  CG  ASP D 254      21.904  13.902  14.460  1.00 46.43           C  
ATOM   1682  OD1 ASP D 254      21.499  13.441  15.554  1.00 38.59           O  
ATOM   1683  OD2 ASP D 254      21.773  13.306  13.365  1.00 45.05           O1-
ATOM   1684  N   PRO D 255      21.560  15.495  17.862  1.00 37.65           N  
ATOM   1685  CA  PRO D 255      21.943  15.085  19.223  1.00 35.32           C  
ATOM   1686  C   PRO D 255      22.060  13.578  19.441  1.00 44.74           C  
ATOM   1687  O   PRO D 255      22.359  13.159  20.574  1.00 40.72           O  
ATOM   1688  CB  PRO D 255      20.794  15.663  20.065  1.00 38.32           C  
ATOM   1689  CG  PRO D 255      19.607  15.603  19.173  1.00 38.83           C  
ATOM   1690  CD  PRO D 255      20.103  15.658  17.729  1.00 39.88           C  
ATOM   1691  N   SER D 256      21.799  12.778  18.399  1.00 36.20           N  
ATOM   1692  CA  SER D 256      21.902  11.319  18.453  1.00 32.76           C  
ATOM   1693  C   SER D 256      23.176  10.872  19.162  1.00 41.53           C  
ATOM   1694  O   SER D 256      24.245  11.468  18.987  1.00 36.55           O  
ATOM   1695  CB  SER D 256      21.892  10.754  17.033  1.00 32.05           C  
ATOM   1696  OG  SER D 256      20.595  10.828  16.472  1.00 37.58           O  
ATOM   1697  N   GLN D 257      23.063   9.806  19.959  1.00 39.40           N  
ATOM   1698  CA  GLN D 257      24.237   9.287  20.649  1.00 32.58           C  
ATOM   1699  C   GLN D 257      25.170   8.590  19.668  1.00 30.64           C  
ATOM   1700  O   GLN D 257      24.735   7.851  18.791  1.00 32.36           O  
ATOM   1701  CB  GLN D 257      23.849   8.310  21.761  1.00 32.48           C  
ATOM   1702  CG  GLN D 257      25.042   8.029  22.724  1.00 41.93           C  
ATOM   1703  CD  GLN D 257      24.727   7.001  23.813  1.00 45.44           C  
ATOM   1704  NE2 GLN D 257      23.435   6.716  24.018  1.00 39.16           N  
ATOM   1705  OE1 GLN D 257      25.636   6.459  24.444  1.00 38.94           O  
ATOM   1706  N   VAL D 258      26.462   8.806  19.849  1.00 29.31           N  
ATOM   1707  CA  VAL D 258      27.479   8.111  19.083  1.00 31.11           C  
ATOM   1708  C   VAL D 258      27.939   6.911  19.901  1.00 32.80           C  
ATOM   1709  O   VAL D 258      28.377   7.061  21.049  1.00 41.97           O  
ATOM   1710  CB  VAL D 258      28.642   9.052  18.750  1.00 32.90           C  
ATOM   1711  CG1 VAL D 258      29.770   8.273  18.184  1.00 29.83           C  
ATOM   1712  CG2 VAL D 258      28.180  10.137  17.796  1.00 31.72           C  
ATOM   1713  N   ILE D 259      27.836   5.715  19.312  1.00 33.09           N  
ATOM   1714  CA  ILE D 259      28.004   4.453  20.024  1.00 22.34           C  
ATOM   1715  C   ILE D 259      28.955   3.546  19.258  1.00 32.36           C  
ATOM   1716  O   ILE D 259      29.235   3.752  18.076  1.00 30.63           O  
ATOM   1717  CB  ILE D 259      26.656   3.741  20.256  1.00 28.19           C  
ATOM   1718  CG1 ILE D 259      25.965   3.392  18.941  1.00 30.24           C  
ATOM   1719  CG2 ILE D 259      25.717   4.605  21.143  1.00 25.09           C  
ATOM   1720  CD1 ILE D 259      24.558   2.806  19.147  1.00 31.49           C  
ATOM   1721  N   ASP D 260      29.427   2.501  19.939  1.00 27.42           N  
ATOM   1722  CA  ASP D 260      30.106   1.411  19.250  1.00 32.23           C  
ATOM   1723  C   ASP D 260      29.569   0.060  19.705  1.00 33.05           C  
ATOM   1724  O   ASP D 260      30.180  -0.978  19.427  1.00 28.33           O  
ATOM   1725  CB  ASP D 260      31.635   1.505  19.418  1.00 33.77           C  
ATOM   1726  CG  ASP D 260      32.117   1.205  20.824  1.00 32.98           C  
ATOM   1727  OD1 ASP D 260      31.281   0.986  21.724  1.00 31.46           O  
ATOM   1728  OD2 ASP D 260      33.361   1.222  21.030  1.00 30.46           O1-
ATOM   1729  N   ASN D 261      28.417   0.065  20.366  1.00 27.87           N  
ATOM   1730  CA  ASN D 261      27.896  -1.084  21.084  1.00 31.13           C  
ATOM   1731  C   ASN D 261      26.400  -0.862  21.124  1.00 26.87           C  
ATOM   1732  O   ASN D 261      25.956   0.205  21.563  1.00 28.88           O  
ATOM   1733  CB  ASN D 261      28.483  -1.159  22.504  1.00 28.23           C  
ATOM   1734  CG  ASN D 261      28.445  -2.554  23.080  1.00 31.41           C  
ATOM   1735  ND2 ASN D 261      27.352  -2.891  23.770  1.00 24.53           N  
ATOM   1736  OD1 ASN D 261      29.388  -3.334  22.896  1.00 32.07           O  
ATOM   1737  N   LYS D 262      25.626  -1.831  20.648  1.00 27.58           N  
ATOM   1738  CA  LYS D 262      24.186  -1.634  20.556  1.00 32.62           C  
ATOM   1739  C   LYS D 262      23.486  -2.916  20.967  1.00 25.61           C  
ATOM   1740  O   LYS D 262      23.841  -3.993  20.489  1.00 31.41           O  
ATOM   1741  CB  LYS D 262      23.783  -1.233  19.126  1.00 30.96           C  
ATOM   1742  CG  LYS D 262      22.530  -0.359  19.065  1.00 33.91           C  
ATOM   1743  CD  LYS D 262      21.993  -0.254  17.641  1.00 31.70           C  
ATOM   1744  CE  LYS D 262      20.474  -0.279  17.625  1.00 33.10           C  
ATOM   1745  NZ  LYS D 262      19.941   1.054  17.959  1.00 34.12           N1+
ATOM   1746  N   ILE D 263      22.510  -2.819  21.854  1.00 27.51           N  
ATOM   1747  CA  ILE D 263      21.728  -3.997  22.183  1.00 24.13           C  
ATOM   1748  C   ILE D 263      20.658  -4.174  21.115  1.00 26.58           C  
ATOM   1749  O   ILE D 263      20.077  -3.196  20.632  1.00 25.16           O  
ATOM   1750  CB  ILE D 263      21.111  -3.896  23.596  1.00 28.46           C  
ATOM   1751  CG1 ILE D 263      20.421  -5.208  23.928  1.00 25.41           C  
ATOM   1752  CG2 ILE D 263      20.068  -2.798  23.686  1.00 28.77           C  
ATOM   1753  CD1 ILE D 263      19.858  -5.242  25.356  1.00 28.73           C  
ATOM   1754  N   CYS D 264      20.386  -5.426  20.756  1.00 20.28           N  
ATOM   1755  CA  CYS D 264      19.419  -5.762  19.733  1.00 28.93           C  
ATOM   1756  C   CYS D 264      18.747  -7.064  20.115  1.00 32.59           C  
ATOM   1757  O   CYS D 264      19.328  -7.917  20.789  1.00 32.60           O  
ATOM   1758  CB  CYS D 264      20.078  -5.911  18.353  1.00 29.26           C  
ATOM   1759  SG  CYS D 264      21.674  -6.840  18.419  1.00 37.19           S  
ATOM   1760  N   GLY D 265      17.516  -7.210  19.664  1.00 33.20           N  
ATOM   1761  CA  GLY D 265      16.769  -8.416  19.892  1.00 33.18           C  
ATOM   1762  C   GLY D 265      16.182  -8.920  18.600  1.00 28.87           C  
ATOM   1763  O   GLY D 265      16.333  -8.306  17.542  1.00 29.72           O  
ATOM   1764  N   PRO D 266      15.490 -10.052  18.670  1.00 31.28           N  
ATOM   1765  CA  PRO D 266      14.983 -10.706  17.451  1.00 29.43           C  
ATOM   1766  C   PRO D 266      14.121  -9.785  16.597  1.00 33.28           C  
ATOM   1767  O   PRO D 266      13.167  -9.154  17.076  1.00 24.45           O  
ATOM   1768  CB  PRO D 266      14.180 -11.888  18.004  1.00 28.34           C  
ATOM   1769  CG  PRO D 266      14.904 -12.224  19.291  1.00 28.72           C  
ATOM   1770  CD  PRO D 266      15.369 -10.906  19.859  1.00 27.66           C  
ATOM   1771  N   ALA D 267      14.480  -9.714  15.307  1.00 29.31           N  
ATOM   1772  CA  ALA D 267      13.891  -8.913  14.234  1.00 28.52           C  
ATOM   1773  C   ALA D 267      14.222  -7.422  14.326  1.00 26.59           C  
ATOM   1774  O   ALA D 267      13.675  -6.648  13.553  1.00 27.33           O  
ATOM   1775  CB  ALA D 267      12.364  -9.063  14.124  1.00 26.35           C  
ATOM   1776  N   ASP D 268      15.087  -6.995  15.232  1.00 27.77           N  
ATOM   1777  CA  ASP D 268      15.599  -5.642  15.150  1.00 28.10           C  
ATOM   1778  C   ASP D 268      16.467  -5.525  13.908  1.00 29.30           C  
ATOM   1779  O   ASP D 268      17.112  -6.489  13.480  1.00 25.98           O  
ATOM   1780  CB  ASP D 268      16.443  -5.305  16.387  1.00 26.86           C  
ATOM   1781  CG  ASP D 268      15.614  -4.906  17.585  0.63 29.80           C  
ATOM   1782  OD1 ASP D 268      14.388  -4.667  17.431  0.81 28.35           O  
ATOM   1783  OD2 ASP D 268      16.211  -4.808  18.685  1.00 35.71           O1-
ATOM   1784  N   SER D 269      16.510  -4.332  13.344  1.00 26.54           N  
ATOM   1785  CA  SER D 269      17.417  -4.064  12.243  1.00 28.73           C  
ATOM   1786  C   SER D 269      17.866  -2.615  12.344  1.00 29.31           C  
ATOM   1787  O   SER D 269      17.095  -1.729  12.752  1.00 28.70           O  
ATOM   1788  CB  SER D 269      16.765  -4.358  10.870  1.00 31.34           C  
ATOM   1789  OG  SER D 269      15.620  -3.548  10.643  1.00 28.86           O  
ATOM   1790  N   PHE D 270      19.139  -2.399  12.035  1.00 25.11           N  
ATOM   1791  CA  PHE D 270      19.679  -1.054  11.971  1.00 26.90           C  
ATOM   1792  C   PHE D 270      20.861  -1.096  11.020  1.00 29.00           C  
ATOM   1793  O   PHE D 270      21.326  -2.172  10.637  1.00 31.35           O  
ATOM   1794  CB  PHE D 270      20.056  -0.522  13.363  1.00 29.61           C  
ATOM   1795  CG  PHE D 270      21.290  -1.138  13.942  1.00 31.59           C  
ATOM   1796  CD1 PHE D 270      21.213  -2.299  14.691  1.00 32.83           C  
ATOM   1797  CD2 PHE D 270      22.533  -0.555  13.750  1.00 33.01           C  
ATOM   1798  CE1 PHE D 270      22.378  -2.876  15.219  1.00 31.47           C  
ATOM   1799  CE2 PHE D 270      23.680  -1.125  14.275  1.00 28.41           C  
ATOM   1800  CZ  PHE D 270      23.604  -2.279  15.009  1.00 24.70           C  
ATOM   1801  N   GLY D 271      21.306   0.084  10.588  1.00 27.21           N  
ATOM   1802  CA  GLY D 271      22.478   0.122   9.734  1.00 31.04           C  
ATOM   1803  C   GLY D 271      23.228   1.411   9.962  1.00 29.22           C  
ATOM   1804  O   GLY D 271      22.777   2.287  10.700  1.00 29.64           O  
ATOM   1805  N   PHE D 272      24.384   1.520   9.319  1.00 28.47           N  
ATOM   1806  CA  PHE D 272      25.221   2.702   9.493  1.00 33.54           C  
ATOM   1807  C   PHE D 272      26.321   2.664   8.445  1.00 28.73           C  
ATOM   1808  O   PHE D 272      26.492   1.674   7.737  1.00 28.84           O  
ATOM   1809  CB  PHE D 272      25.808   2.773  10.905  1.00 27.16           C  
ATOM   1810  CG  PHE D 272      26.641   1.580  11.272  1.00 36.55           C  
ATOM   1811  CD1 PHE D 272      27.995   1.541  10.968  1.00 33.18           C  
ATOM   1812  CD2 PHE D 272      26.074   0.497  11.927  1.00 35.95           C  
ATOM   1813  CE1 PHE D 272      28.779   0.445  11.298  1.00 39.92           C  
ATOM   1814  CE2 PHE D 272      26.848  -0.613  12.273  1.00 31.37           C  
ATOM   1815  CZ  PHE D 272      28.206  -0.637  11.955  1.00 41.42           C  
ATOM   1816  N   GLN D 273      27.075   3.752   8.358  1.00 34.15           N  
ATOM   1817  CA  GLN D 273      28.236   3.779   7.483  1.00 37.57           C  
ATOM   1818  C   GLN D 273      29.436   4.358   8.222  1.00 30.30           C  
ATOM   1819  O   GLN D 273      29.330   5.374   8.912  1.00 36.76           O  
ATOM   1820  CB  GLN D 273      27.946   4.572   6.210  1.00 30.69           C  
ATOM   1821  CG  GLN D 273      26.827   3.995   5.373  1.00 35.52           C  
ATOM   1822  CD  GLN D 273      26.577   4.840   4.128  1.00 35.79           C  
ATOM   1823  NE2 GLN D 273      25.474   4.588   3.428  1.00 36.44           N  
ATOM   1824  OE1 GLN D 273      27.371   5.721   3.815  1.00 34.92           O  
ATOM   1825  N   ILE D 274      30.570   3.696   8.083  1.00 30.23           N  
ATOM   1826  CA  ILE D 274      31.827   4.123   8.666  1.00 33.52           C  
ATOM   1827  C   ILE D 274      32.823   4.328   7.533  1.00 32.82           C  
ATOM   1828  O   ILE D 274      32.674   3.806   6.424  1.00 35.53           O  
ATOM   1829  CB  ILE D 274      32.364   3.097   9.684  1.00 33.07           C  
ATOM   1830  CG1 ILE D 274      32.510   1.722   9.007  1.00 35.22           C  
ATOM   1831  CG2 ILE D 274      31.448   3.052  10.917  1.00 34.84           C  
ATOM   1832  CD1 ILE D 274      32.975   0.582   9.921  1.00 39.86           C  
ATOM   1833  N   ILE D 275      33.837   5.120   7.818  1.00 37.08           N  
ATOM   1834  CA  ILE D 275      35.003   5.235   6.964  1.00 30.49           C  
ATOM   1835  C   ILE D 275      36.022   4.264   7.539  1.00 33.69           C  
ATOM   1836  O   ILE D 275      36.474   4.442   8.673  1.00 33.74           O  
ATOM   1837  CB  ILE D 275      35.537   6.672   6.930  1.00 31.82           C  
ATOM   1838  CG1 ILE D 275      34.456   7.632   6.429  1.00 32.20           C  
ATOM   1839  CG2 ILE D 275      36.777   6.744   6.083  1.00 40.69           C  
ATOM   1840  CD1 ILE D 275      33.724   7.111   5.206  1.00 41.62           C  
ATOM   1841  N   ALA D 276      36.364   3.222   6.783  1.00 33.93           N  
ATOM   1842  CA  ALA D 276      37.229   2.180   7.317  1.00 35.24           C  
ATOM   1843  C   ALA D 276      38.574   2.745   7.762  1.00 40.73           C  
ATOM   1844  O   ALA D 276      39.288   3.392   6.984  1.00 34.03           O  
ATOM   1845  CB  ALA D 276      37.432   1.085   6.276  1.00 35.04           C  
ATOM   1846  N   GLY D 277      38.915   2.506   9.029  1.00 37.18           N  
ATOM   1847  CA  GLY D 277      40.176   2.964   9.574  1.00 34.93           C  
ATOM   1848  C   GLY D 277      40.234   4.429   9.963  1.00 31.41           C  
ATOM   1849  O   GLY D 277      41.299   4.902  10.379  1.00 34.74           O  
ATOM   1850  N   GLU D 278      39.140   5.169   9.842  1.00 25.59           N  
ATOM   1851  CA  GLU D 278      39.208   6.603  10.086  1.00 31.32           C  
ATOM   1852  C   GLU D 278      39.644   6.902  11.527  1.00 41.95           C  
ATOM   1853  O   GLU D 278      38.997   6.478  12.488  1.00 34.12           O  
ATOM   1854  CB  GLU D 278      37.855   7.222   9.774  1.00 31.72           C  
ATOM   1855  CG  GLU D 278      37.919   8.706   9.601  1.00 36.18           C  
ATOM   1856  CD  GLU D 278      36.553   9.342   9.616  1.00 34.75           C  
ATOM   1857  OE1 GLU D 278      35.587   8.712  10.114  1.00 48.03           O  
ATOM   1858  OE2 GLU D 278      36.448  10.471   9.103  1.00 38.92           O1-
ATOM   1859  N   GLY D 279      40.769   7.601  11.671  1.00 41.48           N  
ATOM   1860  CA  GLY D 279      41.333   7.871  12.968  1.00 38.20           C  
ATOM   1861  C   GLY D 279      42.079   6.720  13.616  1.00 31.15           C  
ATOM   1862  O   GLY D 279      42.742   6.940  14.637  1.00 43.93           O  
ATOM   1863  N   VAL D 280      42.007   5.504  13.062  1.00 40.00           N  
ATOM   1864  CA  VAL D 280      42.587   4.322  13.710  1.00 34.46           C  
ATOM   1865  C   VAL D 280      43.579   3.576  12.809  1.00 44.37           C  
ATOM   1866  O   VAL D 280      44.456   2.854  13.303  1.00 39.60           O  
ATOM   1867  CB  VAL D 280      41.473   3.372  14.182  1.00 34.45           C  
ATOM   1868  CG1 VAL D 280      40.514   4.128  15.106  1.00 36.47           C  
ATOM   1869  CG2 VAL D 280      40.731   2.763  12.987  1.00 35.64           C  
ATOM   1870  N   GLY D 281      43.455   3.730  11.478  1.00 34.42           N  
ATOM   1871  CA  GLY D 281      44.373   3.083  10.556  1.00 30.38           C  
ATOM   1872  C   GLY D 281      44.043   1.628  10.275  1.00 39.78           C  
ATOM   1873  O   GLY D 281      43.073   1.050  10.775  1.00 37.80           O  
ATOM   1874  N   ALA D 282      44.891   1.021   9.443  1.00 36.12           N  
ATOM   1875  CA  ALA D 282      44.670  -0.348   8.994  1.00 37.52           C  
ATOM   1876  C   ALA D 282      44.737  -1.333  10.159  1.00 33.60           C  
ATOM   1877  O   ALA D 282      45.356  -1.072  11.185  1.00 40.29           O  
ATOM   1878  CB  ALA D 282      45.708  -0.729   7.943  1.00 30.91           C  
ATOM   1879  N   GLY D 283      44.128  -2.494   9.969  1.00 33.15           N  
ATOM   1880  CA  GLY D 283      44.223  -3.551  10.957  1.00 38.19           C  
ATOM   1881  C   GLY D 283      43.147  -4.592  10.769  1.00 33.98           C  
ATOM   1882  O   GLY D 283      42.204  -4.431   9.992  1.00 33.32           O  
ATOM   1883  N   ALA D 284      43.320  -5.694  11.489  1.00 35.52           N  
ATOM   1884  CA  ALA D 284      42.264  -6.694  11.622  1.00 37.13           C  
ATOM   1885  C   ALA D 284      41.402  -6.292  12.820  1.00 39.25           C  
ATOM   1886  O   ALA D 284      41.725  -6.588  13.976  1.00 38.77           O  
ATOM   1887  CB  ALA D 284      42.861  -8.083  11.785  1.00 36.17           C  
ATOM   1888  N   TRP D 285      40.296  -5.598  12.544  1.00 32.73           N  
ATOM   1889  CA  TRP D 285      39.438  -5.036  13.582  1.00 35.01           C  
ATOM   1890  C   TRP D 285      38.320  -6.013  13.916  1.00 36.70           C  
ATOM   1891  O   TRP D 285      37.528  -6.377  13.039  1.00 31.16           O  
ATOM   1892  CB  TRP D 285      38.859  -3.693  13.121  1.00 35.25           C  
ATOM   1893  CG  TRP D 285      39.928  -2.641  12.962  1.00 34.89           C  
ATOM   1894  CD1 TRP D 285      40.543  -2.263  11.808  1.00 34.22           C  
ATOM   1895  CD2 TRP D 285      40.546  -1.880  14.010  1.00 35.63           C  
ATOM   1896  CE2 TRP D 285      41.501  -1.037  13.408  1.00 38.63           C  
ATOM   1897  CE3 TRP D 285      40.358  -1.804  15.400  1.00 42.34           C  
ATOM   1898  NE1 TRP D 285      41.483  -1.291  12.060  1.00 36.49           N  
ATOM   1899  CZ2 TRP D 285      42.287  -0.147  14.150  1.00 37.23           C  
ATOM   1900  CZ3 TRP D 285      41.136  -0.918  16.139  1.00 42.92           C  
ATOM   1901  CH2 TRP D 285      42.083  -0.099  15.511  1.00 44.84           C  
ATOM   1902  N   MET D 286      38.266  -6.448  15.180  1.00 33.27           N  
ATOM   1903  CA  MET D 286      37.213  -7.360  15.624  1.00 35.19           C  
ATOM   1904  C   MET D 286      35.862  -6.665  15.614  1.00 29.46           C  
ATOM   1905  O   MET D 286      35.750  -5.491  15.977  1.00 31.77           O  
ATOM   1906  CB  MET D 286      37.470  -7.869  17.048  1.00 38.31           C  
ATOM   1907  CG  MET D 286      38.831  -8.507  17.298  1.00 47.90           C  
ATOM   1908  SD  MET D 286      38.939  -9.199  18.975  1.00 57.37           S  
ATOM   1909  CE  MET D 286      37.694 -10.462  18.858  1.00 43.61           C  
ATOM   1910  N   TYR D 287      34.842  -7.398  15.193  1.00 28.84           N  
ATOM   1911  CA  TYR D 287      33.464  -7.143  15.588  1.00 29.21           C  
ATOM   1912  C   TYR D 287      32.937  -8.439  16.182  1.00 37.70           C  
ATOM   1913  O   TYR D 287      33.397  -9.527  15.821  1.00 32.90           O  
ATOM   1914  CB  TYR D 287      32.573  -6.683  14.429  1.00 30.48           C  
ATOM   1915  CG  TYR D 287      32.155  -7.802  13.513  1.00 33.00           C  
ATOM   1916  CD1 TYR D 287      32.969  -8.194  12.440  1.00 38.30           C  
ATOM   1917  CD2 TYR D 287      30.940  -8.462  13.697  1.00 29.52           C  
ATOM   1918  CE1 TYR D 287      32.586  -9.234  11.589  1.00 31.38           C  
ATOM   1919  CE2 TYR D 287      30.553  -9.501  12.867  1.00 29.77           C  
ATOM   1920  CZ  TYR D 287      31.381  -9.885  11.824  1.00 38.14           C  
ATOM   1921  OH  TYR D 287      30.970 -10.914  11.024  1.00 34.98           O  
ATOM   1922  N   HIS D 288      31.992  -8.318  17.115  1.00 37.12           N  
ATOM   1923  CA  HIS D 288      31.528  -9.487  17.850  1.00 30.03           C  
ATOM   1924  C   HIS D 288      30.291  -9.114  18.643  1.00 29.01           C  
ATOM   1925  O   HIS D 288      30.023  -7.937  18.892  1.00 28.98           O  
ATOM   1926  CB  HIS D 288      32.609 -10.041  18.789  1.00 29.29           C  
ATOM   1927  CG  HIS D 288      33.106  -9.073  19.827  1.00 39.25           C  
ATOM   1928  CD2 HIS D 288      34.135  -8.190  19.803  1.00 36.66           C  
ATOM   1929  ND1 HIS D 288      32.568  -8.995  21.099  1.00 32.43           N  
ATOM   1930  CE1 HIS D 288      33.229  -8.095  21.804  1.00 26.68           C  
ATOM   1931  NE2 HIS D 288      34.183  -7.590  21.042  1.00 32.91           N  
ATOM   1932  N   CYS D 289      29.523 -10.130  19.011  1.00 26.46           N  
ATOM   1933  CA  CYS D 289      28.563  -9.922  20.077  1.00 29.21           C  
ATOM   1934  C   CYS D 289      29.333  -9.754  21.385  1.00 34.67           C  
ATOM   1935  O   CYS D 289      30.268 -10.519  21.667  1.00 30.88           O  
ATOM   1936  CB  CYS D 289      27.581 -11.093  20.173  1.00 22.93           C  
ATOM   1937  SG  CYS D 289      26.408 -10.872  21.595  1.00 29.59           S  
ATOM   1938  N   HIS D 290      28.953  -8.757  22.186  1.00 28.21           N  
ATOM   1939  CA  HIS D 290      29.670  -8.490  23.431  1.00 31.36           C  
ATOM   1940  C   HIS D 290      29.112  -9.219  24.651  1.00 32.48           C  
ATOM   1941  O   HIS D 290      29.703  -9.120  25.736  1.00 30.29           O  
ATOM   1942  CB  HIS D 290      29.727  -6.996  23.727  1.00 21.65           C  
ATOM   1943  CG  HIS D 290      31.022  -6.582  24.351  1.00 32.90           C  
ATOM   1944  CD2 HIS D 290      32.007  -5.761  23.910  1.00 31.86           C  
ATOM   1945  ND1 HIS D 290      31.434  -7.048  25.583  1.00 30.04           N  
ATOM   1946  CE1 HIS D 290      32.603  -6.512  25.881  1.00 36.27           C  
ATOM   1947  NE2 HIS D 290      32.979  -5.737  24.879  1.00 26.68           N  
ATOM   1948  N   VAL D 291      28.008  -9.951  24.511  1.00 32.18           N  
ATOM   1949  CA  VAL D 291      27.637 -10.896  25.552  1.00 31.35           C  
ATOM   1950  C   VAL D 291      28.774 -11.893  25.681  1.00 38.56           C  
ATOM   1951  O   VAL D 291      29.150 -12.543  24.699  1.00 26.86           O  
ATOM   1952  CB  VAL D 291      26.328 -11.602  25.215  1.00 31.16           C  
ATOM   1953  CG1 VAL D 291      25.918 -12.477  26.392  1.00 27.39           C  
ATOM   1954  CG2 VAL D 291      25.231 -10.585  24.830  1.00 27.32           C  
ATOM   1955  N   GLN D 292      29.320 -12.026  26.895  1.00 26.25           N  
ATOM   1956  CA  GLN D 292      30.651 -12.609  27.031  1.00 35.29           C  
ATOM   1957  C   GLN D 292      30.670 -14.088  26.657  1.00 30.77           C  
ATOM   1958  O   GLN D 292      31.590 -14.543  25.980  1.00 35.89           O  
ATOM   1959  CB  GLN D 292      31.178 -12.367  28.456  1.00 33.89           C  
ATOM   1960  CG  GLN D 292      31.403 -10.878  28.742  1.00 30.58           C  
ATOM   1961  CD  GLN D 292      32.603 -10.316  27.991  1.00 29.63           C  
ATOM   1962  NE2 GLN D 292      32.568  -9.034  27.667  1.00 24.74           N  
ATOM   1963  OE1 GLN D 292      33.556 -11.034  27.721  1.00 33.14           O  
ATOM   1964  N   SER D 293      29.671 -14.861  27.063  1.00 28.97           N  
ATOM   1965  CA  SER D 293      29.688 -16.248  26.623  1.00 34.56           C  
ATOM   1966  C   SER D 293      29.473 -16.363  25.114  1.00 33.77           C  
ATOM   1967  O   SER D 293      29.930 -17.338  24.510  1.00 28.78           O  
ATOM   1968  CB  SER D 293      28.648 -17.078  27.372  1.00 33.09           C  
ATOM   1969  OG  SER D 293      27.333 -16.586  27.169  1.00 35.85           O  
ATOM   1970  N   HIS D 294      28.837 -15.373  24.479  1.00 27.04           N  
ATOM   1971  CA  HIS D 294      28.607 -15.491  23.030  1.00 31.25           C  
ATOM   1972  C   HIS D 294      29.871 -15.232  22.224  1.00 27.23           C  
ATOM   1973  O   HIS D 294      30.096 -15.879  21.198  1.00 31.90           O  
ATOM   1974  CB  HIS D 294      27.527 -14.531  22.547  1.00 28.05           C  
ATOM   1975  CG  HIS D 294      26.204 -14.731  23.191  1.00 33.80           C  
ATOM   1976  CD2 HIS D 294      25.843 -15.406  24.311  1.00 29.95           C  
ATOM   1977  ND1 HIS D 294      25.046 -14.225  22.650  1.00 29.27           N  
ATOM   1978  CE1 HIS D 294      24.028 -14.548  23.430  1.00 32.33           C  
ATOM   1979  NE2 HIS D 294      24.483 -15.280  24.431  1.00 29.12           N  
ATOM   1980  N   SER D 295      30.675 -14.244  22.616  1.00 36.58           N  
ATOM   1981  CA  SER D 295      31.959 -14.117  21.939  1.00 30.87           C  
ATOM   1982  C   SER D 295      32.817 -15.339  22.225  1.00 33.95           C  
ATOM   1983  O   SER D 295      33.439 -15.891  21.314  1.00 33.59           O  
ATOM   1984  CB  SER D 295      32.675 -12.837  22.364  1.00 31.36           C  
ATOM   1985  OG  SER D 295      32.709 -12.757  23.782  1.00 33.75           O  
ATOM   1986  N   ASP D 296      32.804 -15.814  23.477  1.00 32.43           N  
ATOM   1987  CA  ASP D 296      33.624 -16.969  23.819  1.00 35.27           C  
ATOM   1988  C   ASP D 296      33.221 -18.190  23.010  1.00 31.12           C  
ATOM   1989  O   ASP D 296      34.073 -19.017  22.684  1.00 32.18           O  
ATOM   1990  CB  ASP D 296      33.549 -17.272  25.327  1.00 30.31           C  
ATOM   1991  CG  ASP D 296      34.213 -16.204  26.182  1.00 34.18           C  
ATOM   1992  OD1 ASP D 296      35.124 -15.515  25.668  1.00 33.84           O  
ATOM   1993  OD2 ASP D 296      33.836 -16.059  27.381  1.00 30.97           O1-
ATOM   1994  N   MET D 297      31.941 -18.318  22.652  1.00 35.74           N  
ATOM   1995  CA  MET D 297      31.479 -19.498  21.931  1.00 30.43           C  
ATOM   1996  C   MET D 297      31.177 -19.222  20.454  1.00 34.22           C  
ATOM   1997  O   MET D 297      30.396 -19.953  19.834  1.00 35.05           O  
ATOM   1998  CB  MET D 297      30.273 -20.109  22.642  1.00 36.94           C  
ATOM   1999  CG  MET D 297      30.740 -20.977  23.833  1.00 32.42           C  
ATOM   2000  SD  MET D 297      29.422 -21.736  24.769  1.00 36.14           S  
ATOM   2001  CE  MET D 297      28.861 -20.350  25.768  1.00 41.05           C  
ATOM   2002  N   GLY D 298      31.813 -18.215  19.865  1.00 34.08           N  
ATOM   2003  CA  GLY D 298      31.959 -18.157  18.418  1.00 34.06           C  
ATOM   2004  C   GLY D 298      31.387 -16.937  17.736  1.00 36.79           C  
ATOM   2005  O   GLY D 298      31.632 -16.770  16.525  1.00 31.23           O  
ATOM   2006  N   MET D 299      30.649 -16.064  18.435  1.00 22.55           N  
ATOM   2007  CA  MET D 299      30.000 -14.911  17.793  1.00 25.61           C  
ATOM   2008  C   MET D 299      30.998 -13.764  17.585  1.00 31.49           C  
ATOM   2009  O   MET D 299      30.903 -12.693  18.179  1.00 30.90           O  
ATOM   2010  CB  MET D 299      28.792 -14.469  18.608  1.00 29.02           C  
ATOM   2011  CG  MET D 299      27.625 -15.450  18.524  1.00 30.64           C  
ATOM   2012  SD  MET D 299      26.049 -14.805  19.166  1.00 32.96           S  
ATOM   2013  CE  MET D 299      25.513 -13.880  17.724  1.00 26.75           C  
ATOM   2014  N   VAL D 300      31.966 -14.000  16.688  1.00 28.06           N  
ATOM   2015  CA  VAL D 300      33.083 -13.085  16.453  1.00 27.67           C  
ATOM   2016  C   VAL D 300      33.454 -13.131  14.977  1.00 32.87           C  
ATOM   2017  O   VAL D 300      33.463 -14.201  14.367  1.00 29.28           O  
ATOM   2018  CB  VAL D 300      34.343 -13.445  17.277  1.00 36.36           C  
ATOM   2019  CG1 VAL D 300      35.481 -12.440  16.997  1.00 33.01           C  
ATOM   2020  CG2 VAL D 300      34.022 -13.562  18.786  1.00 32.53           C  
ATOM   2021  N   GLY D 301      33.791 -11.970  14.423  1.00 30.79           N  
ATOM   2022  CA  GLY D 301      34.289 -11.878  13.068  1.00 40.03           C  
ATOM   2023  C   GLY D 301      35.313 -10.765  12.991  1.00 35.39           C  
ATOM   2024  O   GLY D 301      35.598 -10.097  13.994  1.00 34.59           O  
ATOM   2025  N   LEU D 302      35.862 -10.572  11.786  1.00 35.89           N  
ATOM   2026  CA  LEU D 302      36.960  -9.638  11.557  1.00 33.29           C  
ATOM   2027  C   LEU D 302      36.586  -8.641  10.469  1.00 31.96           C  
ATOM   2028  O   LEU D 302      36.048  -9.021   9.424  1.00 33.68           O  
ATOM   2029  CB  LEU D 302      38.243 -10.394  11.191  1.00 37.25           C  
ATOM   2030  CG  LEU D 302      38.954 -11.120  12.345  1.00 41.02           C  
ATOM   2031  CD1 LEU D 302      40.308 -11.652  11.898  1.00 39.12           C  
ATOM   2032  CD2 LEU D 302      39.104 -10.235  13.615  1.00 30.09           C  
ATOM   2033  N   PHE D 303      36.841  -7.361  10.740  1.00 33.91           N  
ATOM   2034  CA  PHE D 303      36.726  -6.287   9.759  1.00 35.01           C  
ATOM   2035  C   PHE D 303      38.153  -5.987   9.314  1.00 37.45           C  
ATOM   2036  O   PHE D 303      38.877  -5.235   9.976  1.00 36.68           O  
ATOM   2037  CB  PHE D 303      36.047  -5.064  10.360  1.00 30.01           C  
ATOM   2038  CG  PHE D 303      35.853  -3.939   9.391  1.00 32.12           C  
ATOM   2039  CD1 PHE D 303      35.563  -4.199   8.054  1.00 31.74           C  
ATOM   2040  CD2 PHE D 303      35.941  -2.616   9.815  1.00 36.22           C  
ATOM   2041  CE1 PHE D 303      35.379  -3.167   7.134  1.00 34.03           C  
ATOM   2042  CE2 PHE D 303      35.749  -1.561   8.905  1.00 43.22           C  
ATOM   2043  CZ  PHE D 303      35.475  -1.846   7.549  1.00 32.86           C  
ATOM   2044  N   LEU D 304      38.578  -6.627   8.229  1.00 29.53           N  
ATOM   2045  CA  LEU D 304      39.968  -6.551   7.779  1.00 31.45           C  
ATOM   2046  C   LEU D 304      40.161  -5.289   6.956  1.00 30.91           C  
ATOM   2047  O   LEU D 304      39.734  -5.227   5.795  1.00 33.50           O  
ATOM   2048  CB  LEU D 304      40.321  -7.796   6.975  1.00 31.28           C  
ATOM   2049  CG  LEU D 304      40.057  -9.110   7.710  1.00 41.26           C  
ATOM   2050  CD1 LEU D 304      40.089 -10.249   6.769  1.00 37.26           C  
ATOM   2051  CD2 LEU D 304      41.069  -9.312   8.823  1.00 38.32           C  
ATOM   2052  N   VAL D 305      40.812  -4.294   7.544  1.00 26.98           N  
ATOM   2053  CA  VAL D 305      41.003  -2.991   6.922  1.00 30.52           C  
ATOM   2054  C   VAL D 305      42.446  -2.915   6.425  1.00 32.83           C  
ATOM   2055  O   VAL D 305      43.380  -2.714   7.209  1.00 34.37           O  
ATOM   2056  CB  VAL D 305      40.680  -1.856   7.890  1.00 28.46           C  
ATOM   2057  CG1 VAL D 305      40.944  -0.525   7.235  1.00 33.71           C  
ATOM   2058  CG2 VAL D 305      39.213  -1.938   8.360  1.00 35.85           C  
ATOM   2059  N   LYS D 306      42.627  -3.012   5.111  1.00 36.95           N  
ATOM   2060  CA  LYS D 306      43.959  -3.004   4.506  1.00 37.62           C  
ATOM   2061  C   LYS D 306      44.464  -1.581   4.259  1.00 33.94           C  
ATOM   2062  O   LYS D 306      43.682  -0.648   4.054  1.00 33.73           O  
ATOM   2063  CB  LYS D 306      43.956  -3.773   3.177  1.00 34.29           C  
ATOM   2064  CG  LYS D 306      43.343  -5.164   3.246  1.00 35.40           C  
ATOM   2065  CD  LYS D 306      43.064  -5.768   1.871  1.00 41.55           C  
ATOM   2066  CE  LYS D 306      41.847  -5.097   1.218  1.00 41.89           C  
ATOM   2067  NZ  LYS D 306      41.075  -6.046   0.373  1.00 47.84           N1+
ATOM   2068  N   LYS D 307      45.798  -1.427   4.277  1.00 39.13           N  
ATOM   2069  CA  LYS D 307      46.445  -0.239   3.723  1.00 39.55           C  
ATOM   2070  C   LYS D 307      46.261  -0.229   2.200  1.00 37.20           C  
ATOM   2071  O   LYS D 307      45.931  -1.259   1.609  1.00 33.78           O  
ATOM   2072  CB  LYS D 307      47.933  -0.212   4.084  1.00 40.57           C  
ATOM   2073  CG  LYS D 307      48.248  -0.666   5.503  1.00 38.50           C  
ATOM   2074  CD  LYS D 307      49.752  -0.800   5.727  1.00 50.45           C  
ATOM   2075  CE  LYS D 307      50.451   0.552   5.752  1.00 51.23           C  
ATOM   2076  NZ  LYS D 307      51.940   0.398   5.795  1.00 56.19           N1+
ATOM   2077  N   PRO D 308      46.437   0.927   1.542  1.00 35.05           N  
ATOM   2078  CA  PRO D 308      46.231   0.956   0.083  1.00 37.05           C  
ATOM   2079  C   PRO D 308      47.067  -0.087  -0.658  1.00 41.75           C  
ATOM   2080  O   PRO D 308      46.626  -0.605  -1.698  1.00 43.65           O  
ATOM   2081  CB  PRO D 308      46.613   2.397  -0.305  1.00 38.30           C  
ATOM   2082  CG  PRO D 308      46.483   3.200   0.961  1.00 37.96           C  
ATOM   2083  CD  PRO D 308      46.787   2.262   2.087  1.00 29.44           C  
ATOM   2084  N   ASP D 309      48.241  -0.447  -0.134  1.00 36.21           N  
ATOM   2085  CA  ASP D 309      49.030  -1.491  -0.770  1.00 37.31           C  
ATOM   2086  C   ASP D 309      48.454  -2.892  -0.565  1.00 38.26           C  
ATOM   2087  O   ASP D 309      49.051  -3.853  -1.056  1.00 36.09           O  
ATOM   2088  CB  ASP D 309      50.481  -1.431  -0.274  1.00 40.76           C  
ATOM   2089  CG  ASP D 309      50.633  -1.841   1.200  1.00 46.94           C  
ATOM   2090  OD1 ASP D 309      49.608  -1.977   1.898  1.00 50.20           O  
ATOM   2091  OD2 ASP D 309      51.783  -2.025   1.660  1.00 43.81           O1-
ATOM   2092  N   GLY D 310      47.332  -3.049   0.141  1.00 39.97           N  
ATOM   2093  CA  GLY D 310      46.704  -4.351   0.274  1.00 34.51           C  
ATOM   2094  C   GLY D 310      47.114  -5.190   1.478  1.00 37.94           C  
ATOM   2095  O   GLY D 310      46.571  -6.287   1.657  1.00 35.51           O  
ATOM   2096  N   THR D 311      48.049  -4.731   2.299  1.00 31.82           N  
ATOM   2097  CA  THR D 311      48.502  -5.491   3.454  1.00 38.40           C  
ATOM   2098  C   THR D 311      47.747  -5.052   4.709  1.00 39.74           C  
ATOM   2099  O   THR D 311      47.353  -3.893   4.839  1.00 36.04           O  
ATOM   2100  CB  THR D 311      50.012  -5.322   3.663  1.00 37.66           C  
ATOM   2101  CG2 THR D 311      50.783  -5.551   2.333  1.00 36.50           C  
ATOM   2102  OG1 THR D 311      50.288  -4.003   4.154  1.00 35.09           O  
ATOM   2103  N   ILE D 312      47.550  -5.991   5.631  1.00 38.31           N  
ATOM   2104  CA  ILE D 312      46.922  -5.729   6.922  1.00 42.37           C  
ATOM   2105  C   ILE D 312      48.000  -5.874   7.992  1.00 43.24           C  
ATOM   2106  O   ILE D 312      48.359  -7.007   8.358  1.00 38.35           O  
ATOM   2107  CB  ILE D 312      45.744  -6.674   7.205  1.00 39.74           C  
ATOM   2108  CG1 ILE D 312      44.709  -6.624   6.082  1.00 40.02           C  
ATOM   2109  CG2 ILE D 312      45.085  -6.319   8.555  1.00 42.31           C  
ATOM   2110  CD1 ILE D 312      44.343  -7.987   5.526  1.00 39.28           C  
ATOM   2111  N   PRO D 313      48.534  -4.779   8.526  1.00 40.34           N  
ATOM   2112  CA  PRO D 313      49.641  -4.902   9.478  1.00 45.89           C  
ATOM   2113  C   PRO D 313      49.173  -5.637  10.725  1.00 51.28           C  
ATOM   2114  O   PRO D 313      48.080  -5.381  11.244  1.00 47.37           O  
ATOM   2115  CB  PRO D 313      50.020  -3.448   9.772  1.00 45.25           C  
ATOM   2116  CG  PRO D 313      48.751  -2.679   9.520  1.00 42.50           C  
ATOM   2117  CD  PRO D 313      48.049  -3.391   8.410  1.00 39.94           C  
ATOM   2118  N   GLY D 314      49.987  -6.594  11.171  1.00 45.23           N  
ATOM   2119  CA  GLY D 314      49.677  -7.363  12.354  1.00 53.24           C  
ATOM   2120  C   GLY D 314      48.794  -8.567  12.130  1.00 53.88           C  
ATOM   2121  O   GLY D 314      48.610  -9.359  13.061  1.00 61.61           O  
ATOM   2122  N   TYR D 315      48.249  -8.746  10.935  1.00 52.95           N  
ATOM   2123  CA  TYR D 315      47.336  -9.841  10.659  1.00 50.50           C  
ATOM   2124  C   TYR D 315      48.010 -10.879   9.771  1.00 62.03           C  
ATOM   2125  O   TYR D 315      48.507 -10.549   8.688  1.00 56.65           O  
ATOM   2126  CB  TYR D 315      46.069  -9.325   9.991  1.00 44.93           C  
ATOM   2127  CG  TYR D 315      45.094 -10.404   9.592  1.00 49.94           C  
ATOM   2128  CD1 TYR D 315      44.398 -11.129  10.558  1.00 46.58           C  
ATOM   2129  CD2 TYR D 315      44.853 -10.685   8.252  1.00 46.38           C  
ATOM   2130  CE1 TYR D 315      43.500 -12.113  10.200  1.00 39.09           C  
ATOM   2131  CE2 TYR D 315      43.953 -11.662   7.885  1.00 53.56           C  
ATOM   2132  CZ  TYR D 315      43.275 -12.374   8.864  1.00 49.25           C  
ATOM   2133  OH  TYR D 315      42.373 -13.351   8.498  1.00 54.46           O  
ATOM   2134  N   ASP D 316      47.993 -12.137  10.229  1.00 72.51           N  
ATOM   2135  CA  ASP D 316      48.559 -13.272   9.510  1.00 70.74           C  
ATOM   2136  C   ASP D 316      47.443 -14.094   8.877  1.00 72.00           C  
ATOM   2137  O   ASP D 316      46.695 -14.775   9.602  1.00 66.89           O  
ATOM   2138  CB  ASP D 316      49.388 -14.143  10.456  1.00 68.64           C  
ATOM   2139  CG  ASP D 316      48.736 -14.304  11.828  1.00 77.22           C  
ATOM   2140  OD1 ASP D 316      47.886 -13.463  12.206  1.00 76.07           O  
ATOM   2141  OD2 ASP D 316      49.076 -15.278  12.530  1.00 78.65           O1-
ATOM   2142  N   PRO D 317      47.272 -14.047   7.545  1.00 75.62           N  
ATOM   2143  CA  PRO D 317      46.368 -14.927   6.794  1.00 74.05           C  
ATOM   2144  C   PRO D 317      47.098 -16.102   6.130  1.00 77.77           C  
ATOM   2145  O   PRO D 317      46.811 -17.268   6.422  1.00 83.67           O  
ATOM   2146  CB  PRO D 317      45.774 -13.986   5.744  1.00 75.06           C  
ATOM   2147  CG  PRO D 317      46.875 -12.965   5.490  1.00 66.56           C  
ATOM   2148  CD  PRO D 317      47.776 -12.937   6.710  1.00 68.49           C  
TER   
HETATM 2149 CU    CU D 401      25.109 -12.530  21.560  1.00 31.29          CU  
HETATM 2150 CU    CU D 402      36.152  -6.695  22.176  0.58 47.41          CU  
HETATM 2151 CU    CU D 403      35.922  -2.861  21.949  0.71 38.29          CU  
HETATM 2152 CU    CU D 404       9.234 -10.294  11.358  0.85 29.58          CU  
HETATM 2153 CU    CU D 405       6.531  -8.312  10.310  0.58 31.94          CU  
ATOM   2154  N   ALA E  40      -4.911  18.004  12.616  1.00 72.84           N  
ATOM   2155  CA  ALA E  40      -5.684  17.273  13.613  1.00 72.88           C  
ATOM   2156  C   ALA E  40      -5.685  18.033  14.945  1.00 74.07           C  
ATOM   2157  O   ALA E  40      -4.781  18.845  15.201  1.00 65.22           O  
ATOM   2158  CB  ALA E  40      -5.133  15.859  13.789  1.00 60.87           C  
ATOM   2159  N   GLY E  41      -6.705  17.761  15.768  1.00 76.59           N  
ATOM   2160  CA  GLY E  41      -6.867  18.477  17.026  1.00 66.48           C  
ATOM   2161  C   GLY E  41      -5.761  18.155  18.011  1.00 56.91           C  
ATOM   2162  O   GLY E  41      -5.202  17.059  18.017  1.00 51.21           O  
ATOM   2163  N   ALA E  42      -5.445  19.130  18.865  1.00 52.03           N  
ATOM   2164  CA  ALA E  42      -4.213  19.095  19.637  1.00 48.86           C  
ATOM   2165  C   ALA E  42      -4.480  19.367  21.114  1.00 57.55           C  
ATOM   2166  O   ALA E  42      -5.555  19.820  21.519  1.00 54.07           O  
ATOM   2167  CB  ALA E  42      -3.186  20.095  19.093  1.00 43.25           C  
ATOM   2168  N   ALA E  43      -3.508  19.089  21.892  1.00 48.48           N  
ATOM   2169  CA  ALA E  43      -3.676  19.204  23.327  1.00 46.68           C  
ATOM   2170  C   ALA E  43      -3.382  20.626  23.791  1.00 44.98           C  
ATOM   2171  O   ALA E  43      -2.492  21.291  23.259  1.00 42.77           O  
ATOM   2172  CB  ALA E  43      -2.753  18.226  24.048  1.00 44.88           C  
ATOM   2173  N   PRO E  44      -4.110  21.106  24.786  1.00 42.79           N  
ATOM   2174  CA  PRO E  44      -3.858  22.447  25.312  1.00 47.46           C  
ATOM   2175  C   PRO E  44      -2.712  22.440  26.314  1.00 49.13           C  
ATOM   2176  O   PRO E  44      -2.202  21.393  26.718  1.00 45.25           O  
ATOM   2177  CB  PRO E  44      -5.176  22.792  25.999  1.00 44.66           C  
ATOM   2178  CG  PRO E  44      -5.652  21.460  26.521  1.00 38.53           C  
ATOM   2179  CD  PRO E  44      -5.200  20.425  25.503  1.00 39.44           C  
ATOM   2180  N   ALA E  45      -2.316  23.646  26.714  1.00 42.61           N  
ATOM   2181  CA  ALA E  45      -1.390  23.783  27.820  1.00 48.62           C  
ATOM   2182  C   ALA E  45      -2.050  23.299  29.100  1.00 42.25           C  
ATOM   2183  O   ALA E  45      -3.260  23.422  29.289  1.00 40.20           O  
ATOM   2184  CB  ALA E  45      -0.942  25.228  27.984  1.00 44.55           C  
ATOM   2185  N   GLY E  46      -1.249  22.713  29.967  1.00 42.78           N  
ATOM   2186  CA  GLY E  46      -1.760  22.164  31.196  1.00 46.09           C  
ATOM   2187  C   GLY E  46      -1.720  23.175  32.318  1.00 45.96           C  
ATOM   2188  O   GLY E  46      -1.276  24.311  32.163  1.00 45.38           O  
ATOM   2189  N   GLY E  47      -2.192  22.727  33.476  1.00 50.73           N  
ATOM   2190  CA  GLY E  47      -2.165  23.521  34.683  1.00 40.92           C  
ATOM   2191  C   GLY E  47      -3.452  23.376  35.458  1.00 42.12           C  
ATOM   2192  O   GLY E  47      -3.639  24.067  36.461  1.00 54.22           O  
ATOM   2193  N   GLU E  48      -4.364  22.508  35.016  1.00 47.84           N  
ATOM   2194  CA  GLU E  48      -5.551  22.220  35.817  1.00 48.27           C  
ATOM   2195  C   GLU E  48      -5.170  21.294  36.972  1.00 53.38           C  
ATOM   2196  O   GLU E  48      -4.365  20.372  36.812  1.00 54.36           O  
ATOM   2197  CB  GLU E  48      -6.662  21.586  34.966  1.00 46.21           C  
ATOM   2198  CG  GLU E  48      -7.486  22.585  34.118  1.00 56.78           C  
ATOM   2199  CD  GLU E  48      -7.693  23.950  34.797  0.71 56.85           C  
ATOM   2200  OE1 GLU E  48      -7.274  24.990  34.230  1.00 61.59           O  
ATOM   2201  OE2 GLU E  48      -8.285  23.985  35.902  0.73 70.15           O1-
ATOM   2202  N   VAL E  49      -5.714  21.563  38.150  1.00 46.61           N  
ATOM   2203  CA  VAL E  49      -5.540  20.660  39.276  1.00 46.13           C  
ATOM   2204  C   VAL E  49      -6.690  19.659  39.223  1.00 52.27           C  
ATOM   2205  O   VAL E  49      -7.853  20.020  39.421  1.00 50.57           O  
ATOM   2206  CB  VAL E  49      -5.492  21.417  40.609  1.00 46.37           C  
ATOM   2207  CG1 VAL E  49      -5.407  20.440  41.783  1.00 46.41           C  
ATOM   2208  CG2 VAL E  49      -4.305  22.371  40.616  1.00 50.25           C  
ATOM   2209  N   ARG E  50      -6.365  18.401  38.926  1.00 51.96           N  
ATOM   2210  CA  ARG E  50      -7.341  17.330  38.778  1.00 44.88           C  
ATOM   2211  C   ARG E  50      -7.298  16.379  39.968  1.00 40.73           C  
ATOM   2212  O   ARG E  50      -6.313  16.313  40.708  1.00 39.70           O  
ATOM   2213  CB  ARG E  50      -7.091  16.541  37.492  1.00 53.33           C  
ATOM   2214  CG  ARG E  50      -7.310  17.342  36.256  1.00 53.36           C  
ATOM   2215  CD  ARG E  50      -6.246  17.031  35.255  1.00 54.90           C  
ATOM   2216  NE  ARG E  50      -6.467  17.789  34.035  1.00 62.09           N  
ATOM   2217  CZ  ARG E  50      -7.199  17.349  33.026  1.00 62.69           C  
ATOM   2218  NH1 ARG E  50      -7.767  16.153  33.107  1.00 64.67           N1+
ATOM   2219  NH2 ARG E  50      -7.355  18.102  31.945  1.00 61.03           N  
ATOM   2220  N   ARG E  51      -8.384  15.630  40.132  1.00 41.28           N  
ATOM   2221  CA  ARG E  51      -8.545  14.683  41.224  1.00 45.89           C  
ATOM   2222  C   ARG E  51      -9.121  13.396  40.664  1.00 48.32           C  
ATOM   2223  O   ARG E  51      -9.918  13.426  39.726  1.00 49.99           O  
ATOM   2224  CB  ARG E  51      -9.484  15.213  42.327  1.00 43.15           C  
ATOM   2225  CG  ARG E  51      -8.969  16.408  43.102  1.00 47.54           C  
ATOM   2226  CD  ARG E  51      -9.575  16.479  44.529  1.00 48.88           C  
ATOM   2227  NE  ARG E  51      -8.624  17.094  45.455  1.00 45.18           N  
ATOM   2228  CZ  ARG E  51      -7.961  16.437  46.404  1.00 50.30           C  
ATOM   2229  NH1 ARG E  51      -8.164  15.137  46.586  1.00 54.76           N1+
ATOM   2230  NH2 ARG E  51      -7.104  17.085  47.185  1.00 55.86           N  
ATOM   2231  N   VAL E  52      -8.741  12.265  41.252  1.00 47.05           N  
ATOM   2232  CA  VAL E  52      -9.326  10.999  40.827  1.00 44.19           C  
ATOM   2233  C   VAL E  52      -9.230   9.982  41.960  1.00 44.75           C  
ATOM   2234  O   VAL E  52      -8.281   9.992  42.749  1.00 47.16           O  
ATOM   2235  CB  VAL E  52      -8.669  10.515  39.512  1.00 52.33           C  
ATOM   2236  CG1 VAL E  52      -7.310   9.863  39.764  1.00 45.01           C  
ATOM   2237  CG2 VAL E  52      -9.613   9.600  38.784  1.00 53.30           C  
ATOM   2238  N   THR E  53     -10.254   9.141  42.063  1.00 40.17           N  
ATOM   2239  CA  THR E  53     -10.252   8.026  42.990  1.00 45.89           C  
ATOM   2240  C   THR E  53      -9.618   6.837  42.295  1.00 42.81           C  
ATOM   2241  O   THR E  53      -9.848   6.603  41.103  1.00 49.58           O  
ATOM   2242  CB  THR E  53     -11.668   7.633  43.431  1.00 46.29           C  
ATOM   2243  CG2 THR E  53     -12.280   8.679  44.353  1.00 37.92           C  
ATOM   2244  OG1 THR E  53     -12.501   7.487  42.272  1.00 54.76           O  
ATOM   2245  N   MET E  54      -8.834   6.072  43.041  1.00 38.62           N  
ATOM   2246  CA  MET E  54      -8.303   4.838  42.493  1.00 38.89           C  
ATOM   2247  C   MET E  54      -8.428   3.742  43.532  1.00 37.92           C  
ATOM   2248  O   MET E  54      -8.122   3.959  44.707  1.00 38.46           O  
ATOM   2249  CB  MET E  54      -6.850   5.008  42.058  1.00 33.33           C  
ATOM   2250  CG  MET E  54      -6.298   3.799  41.306  1.00 39.78           C  
ATOM   2251  SD  MET E  54      -4.658   4.088  40.588  1.00 46.16           S  
ATOM   2252  CE  MET E  54      -5.084   4.721  38.969  1.00 38.77           C  
ATOM   2253  N   TYR E  55      -8.872   2.569  43.096  1.00 39.22           N  
ATOM   2254  CA  TYR E  55      -8.968   1.406  43.961  1.00 41.40           C  
ATOM   2255  C   TYR E  55      -7.995   0.322  43.515  1.00 43.89           C  
ATOM   2256  O   TYR E  55      -7.705   0.172  42.324  1.00 43.13           O  
ATOM   2257  CB  TYR E  55     -10.382   0.836  43.962  1.00 41.37           C  
ATOM   2258  CG  TYR E  55     -11.451   1.810  44.411  1.00 46.38           C  
ATOM   2259  CD1 TYR E  55     -11.732   1.990  45.761  1.00 51.85           C  
ATOM   2260  CD2 TYR E  55     -12.186   2.545  43.482  1.00 56.04           C  
ATOM   2261  CE1 TYR E  55     -12.714   2.870  46.174  1.00 46.02           C  
ATOM   2262  CE2 TYR E  55     -13.171   3.432  43.887  1.00 44.85           C  
ATOM   2263  CZ  TYR E  55     -13.431   3.588  45.237  1.00 49.91           C  
ATOM   2264  OH  TYR E  55     -14.410   4.465  45.646  1.00 46.62           O  
ATOM   2265  N   ALA E  56      -7.479  -0.414  44.489  1.00 37.22           N  
ATOM   2266  CA  ALA E  56      -6.759  -1.663  44.281  1.00 35.13           C  
ATOM   2267  C   ALA E  56      -7.668  -2.781  44.758  1.00 39.02           C  
ATOM   2268  O   ALA E  56      -8.079  -2.784  45.927  1.00 47.38           O  
ATOM   2269  CB  ALA E  56      -5.444  -1.683  45.065  1.00 34.45           C  
ATOM   2270  N   GLU E  57      -7.980  -3.725  43.872  1.00 32.87           N  
ATOM   2271  CA  GLU E  57      -8.888  -4.815  44.209  1.00 30.54           C  
ATOM   2272  C   GLU E  57      -8.391  -6.130  43.643  1.00 40.06           C  
ATOM   2273  O   GLU E  57      -7.757  -6.170  42.582  1.00 39.36           O  
ATOM   2274  CB  GLU E  57     -10.301  -4.591  43.662  1.00 34.34           C  
ATOM   2275  CG  GLU E  57     -10.838  -3.179  43.767  1.00 44.86           C  
ATOM   2276  CD  GLU E  57     -12.260  -3.092  43.258  0.95 50.69           C  
ATOM   2277  OE1 GLU E  57     -13.160  -2.889  44.097  1.00 61.76           O  
ATOM   2278  OE2 GLU E  57     -12.479  -3.247  42.029  0.85 48.57           O1-
ATOM   2279  N   ARG E  58      -8.735  -7.219  44.324  1.00 32.31           N  
ATOM   2280  CA  ARG E  58      -8.527  -8.531  43.734  1.00 36.78           C  
ATOM   2281  C   ARG E  58      -9.572  -8.768  42.655  1.00 41.08           C  
ATOM   2282  O   ARG E  58     -10.753  -8.459  42.844  1.00 48.48           O  
ATOM   2283  CB  ARG E  58      -8.596  -9.631  44.783  1.00 35.17           C  
ATOM   2284  CG  ARG E  58      -7.582  -9.484  45.912  1.00 35.45           C  
ATOM   2285  CD  ARG E  58      -7.738 -10.629  46.909  1.00 35.98           C  
ATOM   2286  NE  ARG E  58      -6.642 -10.733  47.880  1.00 35.01           N  
ATOM   2287  CZ  ARG E  58      -5.387 -11.074  47.583  1.00 43.89           C  
ATOM   2288  NH1 ARG E  58      -5.017 -11.331  46.318  1.00 37.53           N1+
ATOM   2289  NH2 ARG E  58      -4.494 -11.146  48.565  1.00 37.95           N  
ATOM   2290  N   LEU E  59      -9.119  -9.278  41.512  1.00 36.97           N  
ATOM   2291  CA  LEU E  59      -9.934  -9.685  40.376  1.00 41.18           C  
ATOM   2292  C   LEU E  59      -9.932 -11.205  40.277  1.00 44.05           C  
ATOM   2293  O   LEU E  59      -9.215 -11.901  41.003  1.00 46.10           O  
ATOM   2294  CB  LEU E  59      -9.414  -9.076  39.073  1.00 38.04           C  
ATOM   2295  CG  LEU E  59      -9.449  -7.560  39.002  1.00 40.14           C  
ATOM   2296  CD1 LEU E  59      -8.792  -7.083  37.722  1.00 42.37           C  
ATOM   2297  CD2 LEU E  59     -10.894  -7.129  39.070  1.00 39.06           C  
ATOM   2298  N   ALA E  60     -10.731 -11.716  39.347  1.00 47.53           N  
ATOM   2299  CA  ALA E  60     -10.863 -13.158  39.186  1.00 55.20           C  
ATOM   2300  C   ALA E  60      -9.501 -13.810  38.941  1.00 54.61           C  
ATOM   2301  O   ALA E  60      -8.692 -13.312  38.154  1.00 58.84           O  
ATOM   2302  CB  ALA E  60     -11.820 -13.457  38.030  1.00 54.69           C  
ATOM   2303  N   GLY E  61      -9.239 -14.905  39.649  1.00 50.61           N  
ATOM   2304  CA  GLY E  61      -8.114 -15.767  39.355  1.00 51.51           C  
ATOM   2305  C   GLY E  61      -6.841 -15.515  40.132  1.00 48.25           C  
ATOM   2306  O   GLY E  61      -5.765 -15.884  39.652  1.00 53.00           O  
ATOM   2307  N   GLY E  62      -6.924 -14.944  41.330  1.00 53.31           N  
ATOM   2308  CA  GLY E  62      -5.717 -14.513  41.992  1.00 46.24           C  
ATOM   2309  C   GLY E  62      -5.090 -13.288  41.375  1.00 41.08           C  
ATOM   2310  O   GLY E  62      -3.980 -12.908  41.756  1.00 46.85           O  
ATOM   2311  N   GLN E  63      -5.765 -12.649  40.433  1.00 36.05           N  
ATOM   2312  CA  GLN E  63      -5.238 -11.414  39.884  1.00 39.58           C  
ATOM   2313  C   GLN E  63      -5.589 -10.249  40.803  1.00 34.38           C  
ATOM   2314  O   GLN E  63      -6.354 -10.388  41.758  1.00 43.42           O  
ATOM   2315  CB  GLN E  63      -5.776 -11.192  38.468  1.00 35.42           C  
ATOM   2316  CG  GLN E  63      -5.217 -12.172  37.454  1.00 43.18           C  
ATOM   2317  CD  GLN E  63      -5.663 -11.882  36.012  1.00 46.82           C  
ATOM   2318  NE2 GLN E  63      -6.967 -11.868  35.782  1.00 47.44           N  
ATOM   2319  OE1 GLN E  63      -4.836 -11.690  35.125  1.00 49.65           O  
ATOM   2320  N   MET E  64      -4.986  -9.096  40.530  1.00 35.23           N  
ATOM   2321  CA  MET E  64      -5.247  -7.857  41.250  1.00 28.17           C  
ATOM   2322  C   MET E  64      -5.226  -6.729  40.237  1.00 33.86           C  
ATOM   2323  O   MET E  64      -4.496  -6.787  39.245  1.00 37.97           O  
ATOM   2324  CB  MET E  64      -4.188  -7.565  42.325  1.00 34.21           C  
ATOM   2325  CG  MET E  64      -3.892  -8.683  43.341  1.00 33.62           C  
ATOM   2326  SD  MET E  64      -2.504  -8.254  44.447  1.00 35.36           S  
ATOM   2327  CE  MET E  64      -2.972  -9.099  45.965  1.00 34.93           C  
ATOM   2328  N   GLY E  65      -5.987  -5.676  40.494  1.00 28.06           N  
ATOM   2329  CA  GLY E  65      -5.897  -4.552  39.580  1.00 31.15           C  
ATOM   2330  C   GLY E  65      -6.386  -3.258  40.183  1.00 41.30           C  
ATOM   2331  O   GLY E  65      -6.995  -3.223  41.261  1.00 36.41           O  
ATOM   2332  N   TYR E  66      -6.083  -2.188  39.457  1.00 33.05           N  
ATOM   2333  CA  TYR E  66      -6.557  -0.845  39.736  1.00 35.23           C  
ATOM   2334  C   TYR E  66      -7.837  -0.549  38.950  1.00 44.83           C  
ATOM   2335  O   TYR E  66      -8.032  -1.045  37.832  1.00 36.21           O  
ATOM   2336  CB  TYR E  66      -5.493   0.197  39.366  1.00 29.29           C  
ATOM   2337  CG  TYR E  66      -4.135   0.070  40.036  1.00 33.11           C  
ATOM   2338  CD1 TYR E  66      -3.978   0.367  41.385  1.00 24.38           C  
ATOM   2339  CD2 TYR E  66      -2.997  -0.303  39.304  1.00 31.38           C  
ATOM   2340  CE1 TYR E  66      -2.739   0.277  42.008  1.00 30.25           C  
ATOM   2341  CE2 TYR E  66      -1.744  -0.394  39.915  1.00 28.79           C  
ATOM   2342  CZ  TYR E  66      -1.621  -0.097  41.274  1.00 34.82           C  
ATOM   2343  OH  TYR E  66      -0.401  -0.181  41.915  1.00 32.07           O  
ATOM   2344  N   GLY E  67      -8.699   0.290  39.536  1.00 47.46           N  
ATOM   2345  CA  GLY E  67      -9.858   0.820  38.834  1.00 36.60           C  
ATOM   2346  C   GLY E  67     -10.269   2.162  39.403  1.00 48.71           C  
ATOM   2347  O   GLY E  67      -9.906   2.518  40.531  1.00 44.51           O  
ATOM   2348  N   LEU E  68     -11.039   2.911  38.607  1.00 47.07           N  
ATOM   2349  CA  LEU E  68     -11.544   4.207  39.056  1.00 46.46           C  
ATOM   2350  C   LEU E  68     -12.804   4.089  39.913  1.00 42.55           C  
ATOM   2351  O   LEU E  68     -13.160   5.042  40.607  1.00 43.02           O  
ATOM   2352  CB  LEU E  68     -11.824   5.112  37.851  1.00 39.35           C  
ATOM   2353  CG  LEU E  68     -10.571   5.455  37.045  1.00 54.74           C  
ATOM   2354  CD1 LEU E  68     -10.887   6.281  35.788  1.00 47.73           C  
ATOM   2355  CD2 LEU E  68      -9.570   6.169  37.944  1.00 50.82           C  
ATOM   2356  N   GLU E  69     -13.494   2.954  39.861  1.00 50.66           N  
ATOM   2357  CA  GLU E  69     -14.717   2.734  40.616  1.00 49.89           C  
ATOM   2358  C   GLU E  69     -14.669   1.326  41.185  1.00 50.60           C  
ATOM   2359  O   GLU E  69     -14.155   0.403  40.545  1.00 45.78           O  
ATOM   2360  CB  GLU E  69     -15.979   2.896  39.745  1.00 44.67           C  
ATOM   2361  CG  GLU E  69     -16.097   4.221  38.998  1.00 47.81           C  
ATOM   2362  CD  GLU E  69     -16.713   4.042  37.620  0.35 56.28           C  
ATOM   2363  OE1 GLU E  69     -17.795   3.420  37.538  1.00 61.99           O  
ATOM   2364  OE2 GLU E  69     -16.113   4.503  36.620  0.73 53.65           O1-
ATOM   2365  N   LYS E  70     -15.229   1.164  42.384  1.00 41.08           N  
ATOM   2366  CA  LYS E  70     -15.170  -0.122  43.061  1.00 47.34           C  
ATOM   2367  C   LYS E  70     -15.743  -1.220  42.177  1.00 50.30           C  
ATOM   2368  O   LYS E  70     -16.673  -0.994  41.398  1.00 55.88           O  
ATOM   2369  CB  LYS E  70     -15.933  -0.067  44.385  1.00 48.73           C  
ATOM   2370  CG  LYS E  70     -15.063   0.253  45.573  1.00 48.75           C  
ATOM   2371  CD  LYS E  70     -15.823   0.028  46.876  1.00 48.53           C  
ATOM   2372  CE  LYS E  70     -15.088   0.669  48.047  1.00 52.04           C  
ATOM   2373  NZ  LYS E  70     -15.924   0.822  49.269  1.00 53.08           N1+
ATOM   2374  N   GLY E  71     -15.168  -2.413  42.291  1.00 51.91           N  
ATOM   2375  CA  GLY E  71     -15.639  -3.529  41.508  1.00 48.60           C  
ATOM   2376  C   GLY E  71     -15.475  -3.368  40.027  1.00 56.05           C  
ATOM   2377  O   GLY E  71     -16.027  -4.171  39.267  1.00 56.01           O  
ATOM   2378  N   LYS E  72     -14.743  -2.348  39.587  1.00 48.85           N  
ATOM   2379  CA  LYS E  72     -14.539  -2.110  38.165  1.00 53.90           C  
ATOM   2380  C   LYS E  72     -13.057  -2.105  37.787  1.00 47.50           C  
ATOM   2381  O   LYS E  72     -12.693  -1.512  36.767  1.00 50.13           O  
ATOM   2382  CB  LYS E  72     -15.207  -0.794  37.748  1.00 55.38           C  
ATOM   2383  CG  LYS E  72     -16.705  -0.703  38.049  1.00 57.16           C  
ATOM   2384  CD  LYS E  72     -17.552  -1.371  36.964  1.00 54.43           C  
ATOM   2385  CE  LYS E  72     -18.888  -1.869  37.519  1.00 59.94           C  
ATOM   2386  NZ  LYS E  72     -19.412  -3.031  36.734  1.00 56.79           N1+
ATOM   2387  N   ALA E  73     -12.194  -2.756  38.570  1.00 46.98           N  
ATOM   2388  CA  ALA E  73     -10.765  -2.719  38.278  1.00 43.38           C  
ATOM   2389  C   ALA E  73     -10.485  -3.356  36.919  1.00 43.89           C  
ATOM   2390  O   ALA E  73     -11.277  -4.142  36.388  1.00 39.43           O  
ATOM   2391  CB  ALA E  73      -9.971  -3.434  39.372  1.00 38.95           C  
ATOM   2392  N   SER E  74      -9.341  -3.005  36.347  1.00 42.01           N  
ATOM   2393  CA  SER E  74      -8.986  -3.481  35.021  1.00 35.18           C  
ATOM   2394  C   SER E  74      -7.506  -3.833  34.976  1.00 39.93           C  
ATOM   2395  O   SER E  74      -6.685  -3.203  35.655  1.00 38.05           O  
ATOM   2396  CB  SER E  74      -9.290  -2.409  33.966  1.00 38.49           C  
ATOM   2397  OG  SER E  74      -8.412  -1.307  34.147  1.00 38.83           O  
ATOM   2398  N   ILE E  75      -7.171  -4.813  34.140  1.00 31.80           N  
ATOM   2399  CA  ILE E  75      -5.797  -5.102  33.758  1.00 30.36           C  
ATOM   2400  C   ILE E  75      -5.717  -4.924  32.245  1.00 38.39           C  
ATOM   2401  O   ILE E  75      -6.341  -5.688  31.500  1.00 41.29           O  
ATOM   2402  CB  ILE E  75      -5.339  -6.516  34.145  1.00 33.41           C  
ATOM   2403  CG1 ILE E  75      -5.704  -6.840  35.586  1.00 40.35           C  
ATOM   2404  CG2 ILE E  75      -3.813  -6.652  33.902  1.00 31.13           C  
ATOM   2405  CD1 ILE E  75      -5.365  -8.273  35.951  1.00 43.29           C  
ATOM   2406  N   PRO E  76      -4.977  -3.932  31.741  1.00 32.35           N  
ATOM   2407  CA  PRO E  76      -4.235  -2.991  32.592  1.00 34.68           C  
ATOM   2408  C   PRO E  76      -5.129  -2.005  33.329  1.00 37.94           C  
ATOM   2409  O   PRO E  76      -6.321  -1.968  33.090  1.00 37.50           O  
ATOM   2410  CB  PRO E  76      -3.351  -2.235  31.608  1.00 29.95           C  
ATOM   2411  CG  PRO E  76      -3.395  -3.083  30.309  1.00 38.46           C  
ATOM   2412  CD  PRO E  76      -4.719  -3.732  30.307  1.00 38.56           C  
ATOM   2413  N   GLY E  77      -4.539  -1.211  34.211  1.00 38.65           N  
ATOM   2414  CA  GLY E  77      -5.263  -0.187  34.920  1.00 41.38           C  
ATOM   2415  C   GLY E  77      -5.770   0.917  34.015  1.00 41.83           C  
ATOM   2416  O   GLY E  77      -5.470   0.973  32.818  1.00 33.91           O  
ATOM   2417  N   PRO E  78      -6.568   1.817  34.587  1.00 41.64           N  
ATOM   2418  CA  PRO E  78      -7.156   2.895  33.789  1.00 36.02           C  
ATOM   2419  C   PRO E  78      -6.099   3.835  33.237  1.00 34.25           C  
ATOM   2420  O   PRO E  78      -5.096   4.136  33.883  1.00 34.71           O  
ATOM   2421  CB  PRO E  78      -8.079   3.609  34.778  1.00 33.72           C  
ATOM   2422  CG  PRO E  78      -7.604   3.172  36.139  1.00 40.22           C  
ATOM   2423  CD  PRO E  78      -7.100   1.779  35.954  1.00 34.74           C  
ATOM   2424  N   LEU E  79      -6.332   4.287  32.017  1.00 38.76           N  
ATOM   2425  CA  LEU E  79      -5.437   5.251  31.404  1.00 42.48           C  
ATOM   2426  C   LEU E  79      -5.575   6.594  32.109  1.00 41.87           C  
ATOM   2427  O   LEU E  79      -6.680   7.042  32.430  1.00 49.81           O  
ATOM   2428  CB  LEU E  79      -5.746   5.377  29.909  1.00 34.81           C  
ATOM   2429  CG  LEU E  79      -5.115   6.503  29.085  1.00 38.16           C  
ATOM   2430  CD1 LEU E  79      -3.588   6.464  29.107  1.00 34.37           C  
ATOM   2431  CD2 LEU E  79      -5.638   6.451  27.653  1.00 38.32           C  
ATOM   2432  N   ILE E  80      -4.441   7.228  32.371  1.00 35.67           N  
ATOM   2433  CA  ILE E  80      -4.394   8.535  32.999  1.00 44.32           C  
ATOM   2434  C   ILE E  80      -3.720   9.480  32.008  1.00 39.20           C  
ATOM   2435  O   ILE E  80      -2.543   9.305  31.672  1.00 34.19           O  
ATOM   2436  CB  ILE E  80      -3.649   8.484  34.343  1.00 41.23           C  
ATOM   2437  CG1 ILE E  80      -4.513   7.790  35.385  1.00 36.66           C  
ATOM   2438  CG2 ILE E  80      -3.241   9.860  34.815  1.00 37.67           C  
ATOM   2439  CD1 ILE E  80      -3.740   7.321  36.550  1.00 37.63           C  
ATOM   2440  N   GLU E  81      -4.468  10.465  31.528  1.00 38.71           N  
ATOM   2441  CA  GLU E  81      -3.947  11.500  30.651  1.00 41.42           C  
ATOM   2442  C   GLU E  81      -3.858  12.818  31.403  1.00 40.51           C  
ATOM   2443  O   GLU E  81      -4.791  13.211  32.112  1.00 40.20           O  
ATOM   2444  CB  GLU E  81      -4.831  11.701  29.416  1.00 40.96           C  
ATOM   2445  CG  GLU E  81      -5.170  10.461  28.626  1.00 46.28           C  
ATOM   2446  CD  GLU E  81      -6.111  10.767  27.477  0.43 47.66           C  
ATOM   2447  OE1 GLU E  81      -5.735  11.591  26.612  0.90 53.10           O  
ATOM   2448  OE2 GLU E  81      -7.231  10.203  27.452  0.82 46.14           O1-
ATOM   2449  N   LEU E  82      -2.734  13.503  31.229  1.00 33.87           N  
ATOM   2450  CA  LEU E  82      -2.529  14.826  31.783  1.00 33.34           C  
ATOM   2451  C   LEU E  82      -1.888  15.707  30.724  1.00 46.11           C  
ATOM   2452  O   LEU E  82      -1.218  15.220  29.796  1.00 33.36           O  
ATOM   2453  CB  LEU E  82      -1.654  14.789  33.032  1.00 41.06           C  
ATOM   2454  CG  LEU E  82      -2.142  13.880  34.157  1.00 43.22           C  
ATOM   2455  CD1 LEU E  82      -1.010  13.646  35.144  1.00 38.41           C  
ATOM   2456  CD2 LEU E  82      -3.328  14.518  34.827  1.00 43.22           C  
ATOM   2457  N   ASN E  83      -2.107  17.019  30.872  1.00 37.33           N  
ATOM   2458  CA  ASN E  83      -1.426  18.012  30.055  1.00 40.85           C  
ATOM   2459  C   ASN E  83      -0.293  18.584  30.884  1.00 36.66           C  
ATOM   2460  O   ASN E  83      -0.477  18.836  32.074  1.00 33.72           O  
ATOM   2461  CB  ASN E  83      -2.377  19.121  29.598  1.00 39.56           C  
ATOM   2462  CG  ASN E  83      -3.495  18.603  28.711  1.00 43.00           C  
ATOM   2463  ND2 ASN E  83      -4.730  19.004  29.009  1.00 41.86           N  
ATOM   2464  OD1 ASN E  83      -3.250  17.859  27.758  1.00 42.70           O  
ATOM   2465  N   GLU E  84       0.887  18.739  30.268  1.00 33.02           N  
ATOM   2466  CA  GLU E  84       2.060  19.248  30.977  1.00 34.47           C  
ATOM   2467  C   GLU E  84       1.715  20.464  31.818  1.00 39.18           C  
ATOM   2468  O   GLU E  84       1.229  21.476  31.298  1.00 43.99           O  
ATOM   2469  CB  GLU E  84       3.170  19.616  30.002  1.00 31.93           C  
ATOM   2470  CG  GLU E  84       4.264  18.573  29.848  1.00 35.89           C  
ATOM   2471  CD  GLU E  84       5.187  18.906  28.665  1.00 41.18           C  
ATOM   2472  OE1 GLU E  84       4.742  19.673  27.777  1.00 37.54           O  
ATOM   2473  OE2 GLU E  84       6.340  18.407  28.610  1.00 39.66           O1-
ATOM   2474  N   GLY E  85       2.004  20.372  33.111  1.00 33.24           N  
ATOM   2475  CA  GLY E  85       1.611  21.368  34.081  1.00 37.98           C  
ATOM   2476  C   GLY E  85       0.449  20.954  34.957  1.00 36.58           C  
ATOM   2477  O   GLY E  85       0.233  21.571  36.010  1.00 48.97           O  
ATOM   2478  N   ASP E  86      -0.303  19.938  34.548  1.00 36.40           N  
ATOM   2479  CA  ASP E  86      -1.363  19.396  35.381  1.00 37.31           C  
ATOM   2480  C   ASP E  86      -0.780  18.792  36.656  1.00 42.49           C  
ATOM   2481  O   ASP E  86       0.299  18.185  36.640  1.00 39.38           O  
ATOM   2482  CB  ASP E  86      -2.156  18.320  34.629  1.00 39.45           C  
ATOM   2483  CG  ASP E  86      -3.098  18.890  33.563  1.00 47.98           C  
ATOM   2484  OD1 ASP E  86      -3.188  20.132  33.426  1.00 51.55           O  
ATOM   2485  OD2 ASP E  86      -3.756  18.081  32.865  1.00 46.85           O1-
ATOM   2486  N   THR E  87      -1.507  18.983  37.760  1.00 42.84           N  
ATOM   2487  CA  THR E  87      -1.341  18.266  39.020  1.00 43.20           C  
ATOM   2488  C   THR E  87      -2.496  17.278  39.150  1.00 37.84           C  
ATOM   2489  O   THR E  87      -3.643  17.612  38.830  1.00 43.40           O  
ATOM   2490  CB  THR E  87      -1.340  19.241  40.212  1.00 43.87           C  
ATOM   2491  CG2 THR E  87      -1.332  18.489  41.546  1.00 40.08           C  
ATOM   2492  OG1 THR E  87      -0.189  20.099  40.143  1.00 38.69           O  
ATOM   2493  N   LEU E  88      -2.203  16.054  39.591  1.00 40.99           N  
ATOM   2494  CA  LEU E  88      -3.228  15.021  39.741  1.00 36.60           C  
ATOM   2495  C   LEU E  88      -3.186  14.440  41.150  1.00 39.30           C  
ATOM   2496  O   LEU E  88      -2.146  13.926  41.587  1.00 32.48           O  
ATOM   2497  CB  LEU E  88      -3.064  13.902  38.711  1.00 36.10           C  
ATOM   2498  CG  LEU E  88      -4.087  12.798  38.977  1.00 41.43           C  
ATOM   2499  CD1 LEU E  88      -5.507  13.258  38.606  1.00 46.12           C  
ATOM   2500  CD2 LEU E  88      -3.709  11.495  38.295  1.00 39.93           C  
ATOM   2501  N   HIS E  89      -4.327  14.509  41.848  1.00 37.99           N  
ATOM   2502  CA  HIS E  89      -4.467  14.022  43.220  1.00 36.10           C  
ATOM   2503  C   HIS E  89      -5.183  12.688  43.152  1.00 38.77           C  
ATOM   2504  O   HIS E  89      -6.377  12.636  42.834  1.00 40.28           O  
ATOM   2505  CB  HIS E  89      -5.252  15.010  44.089  1.00 35.91           C  
ATOM   2506  CG  HIS E  89      -4.516  16.279  44.357  1.00 38.03           C  
ATOM   2507  CD2 HIS E  89      -4.788  17.561  44.007  1.00 37.44           C  
ATOM   2508  ND1 HIS E  89      -3.318  16.311  45.038  1.00 34.29           N  
ATOM   2509  CE1 HIS E  89      -2.890  17.560  45.109  1.00 39.47           C  
ATOM   2510  NE2 HIS E  89      -3.762  18.339  44.490  1.00 36.51           N  
ATOM   2511  N   VAL E  90      -4.460  11.613  43.442  1.00 33.48           N  
ATOM   2512  CA  VAL E  90      -5.010  10.268  43.391  1.00 34.09           C  
ATOM   2513  C   VAL E  90      -5.429   9.906  44.808  1.00 37.35           C  
ATOM   2514  O   VAL E  90      -4.580   9.630  45.658  1.00 30.66           O  
ATOM   2515  CB  VAL E  90      -3.999   9.257  42.827  1.00 33.66           C  
ATOM   2516  CG1 VAL E  90      -4.566   7.853  42.919  1.00 31.59           C  
ATOM   2517  CG2 VAL E  90      -3.607   9.620  41.363  1.00 26.55           C  
ATOM   2518  N   GLU E  91      -6.732   9.937  45.064  1.00 41.89           N  
ATOM   2519  CA  GLU E  91      -7.281   9.486  46.341  1.00 43.77           C  
ATOM   2520  C   GLU E  91      -7.413   7.976  46.250  1.00 38.08           C  
ATOM   2521  O   GLU E  91      -8.334   7.451  45.620  1.00 40.41           O  
ATOM   2522  CB  GLU E  91      -8.607  10.176  46.622  1.00 46.27           C  
ATOM   2523  CG  GLU E  91      -8.424  11.672  46.852  1.00 51.18           C  
ATOM   2524  CD  GLU E  91      -9.725  12.362  47.166  0.72 62.25           C  
ATOM   2525  OE1 GLU E  91     -10.679  11.671  47.603  1.00 54.90           O  
ATOM   2526  OE2 GLU E  91      -9.789  13.594  46.965  1.00 63.28           O1-
ATOM   2527  N   PHE E  92      -6.462   7.279  46.842  1.00 35.03           N  
ATOM   2528  CA  PHE E  92      -6.277   5.857  46.611  1.00 32.60           C  
ATOM   2529  C   PHE E  92      -6.811   5.060  47.791  1.00 35.59           C  
ATOM   2530  O   PHE E  92      -6.625   5.438  48.948  1.00 34.90           O  
ATOM   2531  CB  PHE E  92      -4.789   5.567  46.398  1.00 35.85           C  
ATOM   2532  CG  PHE E  92      -4.473   4.132  46.093  1.00 39.88           C  
ATOM   2533  CD1 PHE E  92      -4.396   3.186  47.111  1.00 43.93           C  
ATOM   2534  CD2 PHE E  92      -4.186   3.733  44.792  1.00 37.08           C  
ATOM   2535  CE1 PHE E  92      -4.084   1.865  46.831  1.00 44.83           C  
ATOM   2536  CE2 PHE E  92      -3.872   2.411  44.510  1.00 39.89           C  
ATOM   2537  CZ  PHE E  92      -3.818   1.477  45.529  1.00 33.28           C  
ATOM   2538  N   GLU E  93      -7.447   3.936  47.497  1.00 39.95           N  
ATOM   2539  CA  GLU E  93      -7.945   3.066  48.555  1.00 44.15           C  
ATOM   2540  C   GLU E  93      -7.531   1.639  48.242  1.00 42.68           C  
ATOM   2541  O   GLU E  93      -7.707   1.177  47.111  1.00 38.41           O  
ATOM   2542  CB  GLU E  93      -9.471   3.148  48.705  1.00 37.85           C  
ATOM   2543  CG  GLU E  93      -9.976   2.554  50.016  1.00 48.74           C  
ATOM   2544  CD  GLU E  93     -11.490   2.370  50.061  1.00 52.27           C  
ATOM   2545  OE1 GLU E  93     -12.223   3.288  49.631  1.00 61.92           O  
ATOM   2546  OE2 GLU E  93     -11.953   1.315  50.549  1.00 52.89           O1-
ATOM   2547  N   ASN E  94      -6.991   0.945  49.247  1.00 36.86           N  
ATOM   2548  CA  ASN E  94      -6.616  -0.458  49.134  1.00 32.91           C  
ATOM   2549  C   ASN E  94      -7.730  -1.299  49.727  1.00 32.44           C  
ATOM   2550  O   ASN E  94      -7.885  -1.350  50.949  1.00 37.81           O  
ATOM   2551  CB  ASN E  94      -5.299  -0.718  49.857  1.00 37.22           C  
ATOM   2552  CG  ASN E  94      -4.959  -2.198  49.955  1.00 34.25           C  
ATOM   2553  ND2 ASN E  94      -3.939  -2.517  50.769  1.00 36.30           N  
ATOM   2554  OD1 ASN E  94      -5.590  -3.044  49.312  1.00 29.35           O  
ATOM   2555  N   THR E  95      -8.466  -1.996  48.877  1.00 38.92           N  
ATOM   2556  CA  THR E  95      -9.553  -2.866  49.308  1.00 36.12           C  
ATOM   2557  C   THR E  95      -9.117  -4.307  49.512  1.00 39.81           C  
ATOM   2558  O   THR E  95      -9.976  -5.166  49.722  1.00 40.47           O  
ATOM   2559  CB  THR E  95     -10.697  -2.832  48.291  1.00 35.59           C  
ATOM   2560  CG2 THR E  95     -10.911  -1.416  47.778  1.00 38.42           C  
ATOM   2561  OG1 THR E  95     -10.392  -3.704  47.188  1.00 38.68           O  
ATOM   2562  N   MET E  96      -7.817  -4.598  49.461  1.00 38.68           N  
ATOM   2563  CA  MET E  96      -7.325  -5.966  49.574  1.00 40.67           C  
ATOM   2564  C   MET E  96      -6.866  -6.286  51.001  1.00 38.26           C  
ATOM   2565  O   MET E  96      -6.779  -5.422  51.875  1.00 39.33           O  
ATOM   2566  CB  MET E  96      -6.189  -6.193  48.575  1.00 31.80           C  
ATOM   2567  CG  MET E  96      -6.545  -5.744  47.182  1.00 30.96           C  
ATOM   2568  SD  MET E  96      -5.285  -6.230  45.993  1.00 36.89           S  
ATOM   2569  CE  MET E  96      -3.825  -5.404  46.635  1.00 30.46           C  
ATOM   2570  N   ASP E  97      -6.527  -7.555  51.229  1.00 39.31           N  
ATOM   2571  CA  ASP E  97      -6.066  -7.978  52.544  1.00 45.38           C  
ATOM   2572  C   ASP E  97      -4.559  -7.840  52.711  1.00 42.59           C  
ATOM   2573  O   ASP E  97      -4.030  -8.234  53.756  1.00 34.98           O  
ATOM   2574  CB  ASP E  97      -6.496  -9.432  52.833  1.00 45.38           C  
ATOM   2575  CG  ASP E  97      -6.270 -10.375  51.648  1.00 46.70           C  
ATOM   2576  OD1 ASP E  97      -6.766 -10.083  50.539  1.00 52.15           O  
ATOM   2577  OD2 ASP E  97      -5.616 -11.420  51.840  1.00 45.48           O1-
ATOM   2578  N   VAL E  98      -3.856  -7.304  51.716  1.00 34.34           N  
ATOM   2579  CA  VAL E  98      -2.407  -7.162  51.840  1.00 36.90           C  
ATOM   2580  C   VAL E  98      -2.042  -5.730  51.480  1.00 30.57           C  
ATOM   2581  O   VAL E  98      -2.792  -5.056  50.761  1.00 35.42           O  
ATOM   2582  CB  VAL E  98      -1.660  -8.177  50.946  1.00 37.67           C  
ATOM   2583  CG1 VAL E  98      -2.031  -9.597  51.323  1.00 34.87           C  
ATOM   2584  CG2 VAL E  98      -2.008  -7.918  49.508  1.00 32.98           C  
ATOM   2585  N   PRO E  99      -0.901  -5.229  51.973  1.00 29.52           N  
ATOM   2586  CA  PRO E  99      -0.470  -3.878  51.598  1.00 34.45           C  
ATOM   2587  C   PRO E  99      -0.242  -3.773  50.095  1.00 33.41           C  
ATOM   2588  O   PRO E  99       0.158  -4.733  49.438  1.00 36.71           O  
ATOM   2589  CB  PRO E  99       0.842  -3.699  52.369  1.00 36.37           C  
ATOM   2590  CG  PRO E  99       0.826  -4.771  53.436  1.00 33.63           C  
ATOM   2591  CD  PRO E  99       0.103  -5.900  52.820  1.00 33.57           C  
ATOM   2592  N   VAL E 100      -0.516  -2.588  49.551  1.00 34.71           N  
ATOM   2593  CA  VAL E 100      -0.332  -2.289  48.134  1.00 34.49           C  
ATOM   2594  C   VAL E 100       0.163  -0.850  48.049  1.00 39.36           C  
ATOM   2595  O   VAL E 100       0.135  -0.109  49.031  1.00 36.51           O  
ATOM   2596  CB  VAL E 100      -1.630  -2.487  47.318  1.00 34.52           C  
ATOM   2597  CG1 VAL E 100      -2.594  -1.330  47.535  1.00 38.18           C  
ATOM   2598  CG2 VAL E 100      -1.342  -2.651  45.837  1.00 31.97           C  
ATOM   2599  N   SER E 101       0.630  -0.452  46.869  1.00 35.60           N  
ATOM   2600  CA  SER E 101       1.094   0.918  46.705  1.00 29.69           C  
ATOM   2601  C   SER E 101       0.891   1.359  45.267  1.00 31.77           C  
ATOM   2602  O   SER E 101       0.559   0.569  44.381  1.00 35.20           O  
ATOM   2603  CB  SER E 101       2.565   1.074  47.111  1.00 35.67           C  
ATOM   2604  OG  SER E 101       3.480   0.744  46.058  1.00 32.20           O  
ATOM   2605  N   LEU E 102       1.098   2.646  45.047  1.00 32.76           N  
ATOM   2606  CA  LEU E 102       1.002   3.239  43.726  1.00 32.76           C  
ATOM   2607  C   LEU E 102       2.289   4.006  43.476  1.00 33.81           C  
ATOM   2608  O   LEU E 102       2.617   4.934  44.224  1.00 30.77           O  
ATOM   2609  CB  LEU E 102      -0.222   4.156  43.616  1.00 37.92           C  
ATOM   2610  CG  LEU E 102      -0.625   4.723  42.241  1.00 39.03           C  
ATOM   2611  CD1 LEU E 102      -0.913   3.645  41.232  1.00 28.49           C  
ATOM   2612  CD2 LEU E 102      -1.825   5.623  42.390  1.00 31.91           C  
ATOM   2613  N   HIS E 103       3.011   3.619  42.428  1.00 33.19           N  
ATOM   2614  CA  HIS E 103       4.264   4.263  42.075  1.00 29.81           C  
ATOM   2615  C   HIS E 103       4.284   4.549  40.576  1.00 35.64           C  
ATOM   2616  O   HIS E 103       3.949   3.685  39.754  1.00 33.78           O  
ATOM   2617  CB  HIS E 103       5.451   3.388  42.506  1.00 30.68           C  
ATOM   2618  CG  HIS E 103       6.758   3.801  41.908  1.00 37.02           C  
ATOM   2619  CD2 HIS E 103       7.387   3.398  40.777  1.00 33.12           C  
ATOM   2620  ND1 HIS E 103       7.600   4.715  42.509  1.00 35.32           N  
ATOM   2621  CE1 HIS E 103       8.682   4.867  41.767  1.00 29.47           C  
ATOM   2622  NE2 HIS E 103       8.575   4.082  40.711  1.00 33.79           N  
ATOM   2623  N   VAL E 104       4.688   5.770  40.228  1.00 33.21           N  
ATOM   2624  CA  VAL E 104       4.663   6.234  38.851  1.00 29.69           C  
ATOM   2625  C   VAL E 104       6.082   6.542  38.377  1.00 31.87           C  
ATOM   2626  O   VAL E 104       6.947   6.973  39.150  1.00 31.04           O  
ATOM   2627  CB  VAL E 104       3.724   7.457  38.718  1.00 35.84           C  
ATOM   2628  CG1 VAL E 104       4.238   8.640  39.514  1.00 28.92           C  
ATOM   2629  CG2 VAL E 104       3.493   7.809  37.242  1.00 36.22           C  
ATOM   2630  N   HIS E 105       6.324   6.283  37.093  1.00 32.88           N  
ATOM   2631  CA  HIS E 105       7.529   6.714  36.385  1.00 31.40           C  
ATOM   2632  C   HIS E 105       7.324   8.079  35.751  1.00 28.96           C  
ATOM   2633  O   HIS E 105       6.218   8.424  35.333  1.00 32.43           O  
ATOM   2634  CB  HIS E 105       7.901   5.732  35.263  1.00 30.86           C  
ATOM   2635  CG  HIS E 105       8.399   4.413  35.750  1.00 35.62           C  
ATOM   2636  CD2 HIS E 105       7.858   3.526  36.619  1.00 29.84           C  
ATOM   2637  ND1 HIS E 105       9.584   3.859  35.313  1.00 33.80           N  
ATOM   2638  CE1 HIS E 105       9.758   2.693  35.911  1.00 35.27           C  
ATOM   2639  NE2 HIS E 105       8.726   2.470  36.708  1.00 33.86           N  
ATOM   2640  N   GLY E 106       8.415   8.838  35.645  1.00 27.94           N  
ATOM   2641  CA  GLY E 106       8.447  10.032  34.807  1.00 32.94           C  
ATOM   2642  C   GLY E 106       7.926  11.310  35.449  1.00 42.11           C  
ATOM   2643  O   GLY E 106       8.551  12.367  35.327  1.00 40.29           O  
ATOM   2644  N   LEU E 107       6.768  11.220  36.107  1.00 41.01           N  
ATOM   2645  CA  LEU E 107       6.058  12.350  36.692  1.00 37.41           C  
ATOM   2646  C   LEU E 107       6.762  12.831  37.965  1.00 36.22           C  
ATOM   2647  O   LEU E 107       7.499  12.088  38.612  1.00 38.21           O  
ATOM   2648  CB  LEU E 107       4.604  11.950  36.985  1.00 33.67           C  
ATOM   2649  CG  LEU E 107       3.649  11.890  35.772  1.00 37.86           C  
ATOM   2650  CD1 LEU E 107       3.948  10.772  34.785  1.00 35.82           C  
ATOM   2651  CD2 LEU E 107       2.197  11.797  36.213  1.00 35.10           C  
ATOM   2652  N   ASP E 108       6.545  14.098  38.318  1.00 34.52           N  
ATOM   2653  CA  ASP E 108       7.128  14.623  39.546  1.00 38.59           C  
ATOM   2654  C   ASP E 108       6.286  14.213  40.747  1.00 38.64           C  
ATOM   2655  O   ASP E 108       5.054  14.251  40.709  1.00 39.88           O  
ATOM   2656  CB  ASP E 108       7.236  16.144  39.520  1.00 36.09           C  
ATOM   2657  CG  ASP E 108       7.920  16.666  38.296  1.00 43.55           C  
ATOM   2658  OD1 ASP E 108       9.005  16.144  37.927  1.00 41.21           O  
ATOM   2659  OD2 ASP E 108       7.360  17.623  37.716  1.00 41.39           O1-
ATOM   2660  N   TYR E 109       6.956  13.808  41.812  1.00 39.02           N  
ATOM   2661  CA  TYR E 109       6.273  13.464  43.047  1.00 36.34           C  
ATOM   2662  C   TYR E 109       7.292  13.618  44.161  1.00 37.94           C  
ATOM   2663  O   TYR E 109       8.495  13.441  43.946  1.00 33.39           O  
ATOM   2664  CB  TYR E 109       5.683  12.035  43.013  1.00 35.70           C  
ATOM   2665  CG  TYR E 109       6.702  10.948  42.699  1.00 41.70           C  
ATOM   2666  CD1 TYR E 109       6.977  10.584  41.379  1.00 41.87           C  
ATOM   2667  CD2 TYR E 109       7.415  10.308  43.720  1.00 38.22           C  
ATOM   2668  CE1 TYR E 109       7.915   9.618  41.079  1.00 38.67           C  
ATOM   2669  CE2 TYR E 109       8.357   9.330  43.419  1.00 38.00           C  
ATOM   2670  CZ  TYR E 109       8.597   8.994  42.090  1.00 40.96           C  
ATOM   2671  OH  TYR E 109       9.520   8.034  41.765  1.00 40.37           O  
ATOM   2672  N   GLU E 110       6.805  13.960  45.348  1.00 40.57           N  
ATOM   2673  CA  GLU E 110       7.705  14.027  46.484  1.00 43.64           C  
ATOM   2674  C   GLU E 110       7.904  12.634  47.073  1.00 38.19           C  
ATOM   2675  O   GLU E 110       7.170  11.689  46.775  1.00 34.18           O  
ATOM   2676  CB  GLU E 110       7.181  15.005  47.531  1.00 42.41           C  
ATOM   2677  CG  GLU E 110       7.751  16.400  47.326  1.00 46.33           C  
ATOM   2678  CD  GLU E 110       6.946  17.480  48.024  1.00 59.83           C  
ATOM   2679  OE1 GLU E 110       5.904  17.152  48.637  1.00 54.95           O  
ATOM   2680  OE2 GLU E 110       7.358  18.662  47.956  1.00 58.97           O1-
ATOM   2681  N   ILE E 111       8.931  12.516  47.912  1.00 36.91           N  
ATOM   2682  CA  ILE E 111       9.280  11.221  48.488  1.00 35.29           C  
ATOM   2683  C   ILE E 111       8.069  10.556  49.140  1.00 46.69           C  
ATOM   2684  O   ILE E 111       7.918   9.328  49.065  1.00 39.67           O  
ATOM   2685  CB  ILE E 111      10.459  11.387  49.470  1.00 42.99           C  
ATOM   2686  CG1 ILE E 111      11.306  10.130  49.482  1.00 41.30           C  
ATOM   2687  CG2 ILE E 111       9.978  11.683  50.891  1.00 43.74           C  
ATOM   2688  CD1 ILE E 111      11.971   9.835  48.167  1.00 41.44           C  
ATOM   2689  N   SER E 112       7.152  11.353  49.722  1.00 41.53           N  
ATOM   2690  CA  SER E 112       6.000  10.816  50.447  1.00 40.30           C  
ATOM   2691  C   SER E 112       4.951  10.196  49.533  1.00 42.06           C  
ATOM   2692  O   SER E 112       3.996   9.592  50.044  1.00 44.84           O  
ATOM   2693  CB  SER E 112       5.344  11.912  51.309  1.00 36.97           C  
ATOM   2694  OG  SER E 112       5.039  13.073  50.541  1.00 45.02           O  
ATOM   2695  N   SER E 113       5.076  10.372  48.212  1.00 40.91           N  
ATOM   2696  CA  SER E 113       4.259   9.689  47.212  1.00 41.01           C  
ATOM   2697  C   SER E 113       5.096   8.744  46.345  1.00 44.28           C  
ATOM   2698  O   SER E 113       4.675   8.385  45.242  1.00 41.54           O  
ATOM   2699  CB  SER E 113       3.517  10.702  46.327  1.00 41.54           C  
ATOM   2700  OG  SER E 113       2.529  11.428  47.043  1.00 38.07           O  
ATOM   2701  N   ASP E 114       6.291   8.371  46.818  1.00 39.98           N  
ATOM   2702  CA  ASP E 114       7.100   7.339  46.178  1.00 40.06           C  
ATOM   2703  C   ASP E 114       6.315   6.048  45.953  1.00 41.91           C  
ATOM   2704  O   ASP E 114       6.585   5.309  45.004  1.00 43.14           O  
ATOM   2705  CB  ASP E 114       8.328   7.046  47.047  1.00 41.68           C  
ATOM   2706  CG  ASP E 114       9.567   6.751  46.228  1.00 56.56           C  
ATOM   2707  OD1 ASP E 114       9.450   6.635  44.988  1.00 53.34           O  
ATOM   2708  OD2 ASP E 114      10.662   6.614  46.816  1.00 59.18           O1-
ATOM   2709  N   GLY E 115       5.364   5.742  46.824  1.00 33.69           N  
ATOM   2710  CA  GLY E 115       4.695   4.461  46.732  1.00 30.63           C  
ATOM   2711  C   GLY E 115       5.561   3.270  47.084  1.00 33.94           C  
ATOM   2712  O   GLY E 115       5.334   2.172  46.554  1.00 39.17           O  
ATOM   2713  N   THR E 116       6.564   3.449  47.941  1.00 36.79           N  
ATOM   2714  CA  THR E 116       7.392   2.345  48.409  1.00 29.77           C  
ATOM   2715  C   THR E 116       7.243   2.136  49.912  1.00 43.29           C  
ATOM   2716  O   THR E 116       7.051   3.088  50.674  1.00 37.06           O  
ATOM   2717  CB  THR E 116       8.867   2.567  48.104  1.00 39.16           C  
ATOM   2718  CG2 THR E 116       9.091   2.764  46.597  1.00 36.36           C  
ATOM   2719  OG1 THR E 116       9.331   3.718  48.820  1.00 35.81           O  
ATOM   2720  N   LYS E 117       7.355   0.861  50.315  1.00 39.83           N  
ATOM   2721  CA  LYS E 117       7.384   0.470  51.724  1.00 36.49           C  
ATOM   2722  C   LYS E 117       8.536   1.144  52.467  1.00 39.32           C  
ATOM   2723  O   LYS E 117       8.402   1.507  53.640  1.00 42.14           O  
ATOM   2724  CB  LYS E 117       7.510  -1.054  51.798  1.00 43.79           C  
ATOM   2725  CG  LYS E 117       7.043  -1.774  53.051  1.00 44.82           C  
ATOM   2726  CD  LYS E 117       7.443  -3.265  52.937  1.00 51.39           C  
ATOM   2727  CE  LYS E 117       6.558  -4.189  53.782  1.00 53.64           C  
ATOM   2728  NZ  LYS E 117       5.412  -4.844  53.043  1.00 38.11           N1+
ATOM   2729  N   GLN E 118       9.674   1.319  51.793  1.00 42.76           N  
ATOM   2730  CA  GLN E 118      10.861   1.893  52.426  1.00 43.70           C  
ATOM   2731  C   GLN E 118      10.615   3.328  52.894  1.00 49.81           C  
ATOM   2732  O   GLN E 118      11.164   3.764  53.914  1.00 41.90           O  
ATOM   2733  CB  GLN E 118      12.041   1.832  51.443  1.00 49.00           C  
ATOM   2734  CG  GLN E 118      12.414   0.401  50.944  1.00 47.74           C  
ATOM   2735  CD  GLN E 118      11.585  -0.071  49.742  1.00 50.80           C  
ATOM   2736  NE2 GLN E 118      12.211  -0.824  48.844  1.00 61.53           N  
ATOM   2737  OE1 GLN E 118      10.398   0.233  49.629  1.00 52.07           O  
ATOM   2738  N   ASN E 119       9.803   4.084  52.163  1.00 47.91           N  
ATOM   2739  CA  ASN E 119       9.459   5.441  52.561  1.00 43.79           C  
ATOM   2740  C   ASN E 119       8.155   5.510  53.348  1.00 44.71           C  
ATOM   2741  O   ASN E 119       7.622   6.606  53.536  1.00 47.55           O  
ATOM   2742  CB  ASN E 119       9.378   6.344  51.332  1.00 38.31           C  
ATOM   2743  CG  ASN E 119      10.727   6.546  50.685  1.00 52.54           C  
ATOM   2744  ND2 ASN E 119      10.740   6.702  49.374  1.00 53.47           N  
ATOM   2745  OD1 ASN E 119      11.753   6.544  51.364  1.00 63.32           O  
ATOM   2746  N   LYS E 120       7.641   4.370  53.811  1.00 40.72           N  
ATOM   2747  CA  LYS E 120       6.344   4.301  54.477  1.00 44.64           C  
ATOM   2748  C   LYS E 120       5.261   5.020  53.668  1.00 42.83           C  
ATOM   2749  O   LYS E 120       4.373   5.669  54.222  1.00 44.06           O  
ATOM   2750  CB  LYS E 120       6.440   4.852  55.901  1.00 47.20           C  
ATOM   2751  CG  LYS E 120       7.063   3.857  56.850  1.00 46.72           C  
ATOM   2752  CD  LYS E 120       6.803   4.191  58.327  1.00 61.99           C  
ATOM   2753  CE  LYS E 120       5.330   4.008  58.752  1.00 59.90           C  
ATOM   2754  NZ  LYS E 120       4.485   5.241  58.561  1.00 57.55           N1+
ATOM   2755  N   SER E 121       5.338   4.910  52.332  1.00 33.57           N  
ATOM   2756  CA  SER E 121       4.352   5.516  51.441  1.00 39.90           C  
ATOM   2757  C   SER E 121       3.471   4.472  50.768  1.00 33.80           C  
ATOM   2758  O   SER E 121       2.860   4.749  49.731  1.00 44.47           O  
ATOM   2759  CB  SER E 121       5.023   6.411  50.384  1.00 44.31           C  
ATOM   2760  OG  SER E 121       6.147   5.795  49.769  1.00 41.75           O  
ATOM   2761  N   HIS E 122       3.419   3.273  51.320  1.00 35.91           N  
ATOM   2762  CA  HIS E 122       2.512   2.238  50.858  1.00 36.76           C  
ATOM   2763  C   HIS E 122       1.212   2.322  51.651  1.00 38.74           C  
ATOM   2764  O   HIS E 122       1.110   3.063  52.634  1.00 40.94           O  
ATOM   2765  CB  HIS E 122       3.161   0.863  51.015  1.00 34.74           C  
ATOM   2766  CG  HIS E 122       3.486   0.511  52.438  1.00 47.00           C  
ATOM   2767  CD2 HIS E 122       3.124  -0.550  53.201  1.00 39.79           C  
ATOM   2768  ND1 HIS E 122       4.282   1.303  53.239  1.00 46.03           N  
ATOM   2769  CE1 HIS E 122       4.397   0.747  54.432  1.00 41.92           C  
ATOM   2770  NE2 HIS E 122       3.706  -0.380  54.433  1.00 42.54           N  
ATOM   2771  N   VAL E 123       0.213   1.541  51.237  1.00 35.73           N  
ATOM   2772  CA  VAL E 123      -1.119   1.611  51.835  1.00 36.49           C  
ATOM   2773  C   VAL E 123      -1.466   0.266  52.461  1.00 41.75           C  
ATOM   2774  O   VAL E 123      -1.526  -0.757  51.763  1.00 36.63           O  
ATOM   2775  CB  VAL E 123      -2.190   2.020  50.817  1.00 39.18           C  
ATOM   2776  CG1 VAL E 123      -3.518   2.263  51.547  1.00 31.13           C  
ATOM   2777  CG2 VAL E 123      -1.740   3.256  50.036  1.00 34.51           C  
ATOM   2778  N   GLU E 124      -1.742   0.286  53.774  1.00 34.30           N  
ATOM   2779  CA  GLU E 124      -2.092  -0.909  54.520  1.00 31.54           C  
ATOM   2780  C   GLU E 124      -3.438  -1.459  54.055  1.00 30.97           C  
ATOM   2781  O   GLU E 124      -4.209  -0.761  53.387  1.00 32.36           O  
ATOM   2782  CB  GLU E 124      -2.134  -0.601  56.013  1.00 35.10           C  
ATOM   2783  CG  GLU E 124      -3.494  -0.126  56.485  1.00 40.10           C  
ATOM   2784  CD  GLU E 124      -3.596   1.395  56.495  1.00 59.38           C  
ATOM   2785  OE1 GLU E 124      -4.467   1.933  57.234  1.00 51.34           O  
ATOM   2786  OE2 GLU E 124      -2.801   2.041  55.754  1.00 53.33           O1-
ATOM   2787  N   PRO E 125      -3.729  -2.727  54.367  1.00 33.69           N  
ATOM   2788  CA  PRO E 125      -5.011  -3.310  53.947  1.00 40.91           C  
ATOM   2789  C   PRO E 125      -6.165  -2.472  54.465  1.00 39.55           C  
ATOM   2790  O   PRO E 125      -6.161  -2.035  55.614  1.00 39.51           O  
ATOM   2791  CB  PRO E 125      -4.989  -4.704  54.582  1.00 37.34           C  
ATOM   2792  CG  PRO E 125      -3.538  -5.013  54.757  1.00 30.84           C  
ATOM   2793  CD  PRO E 125      -2.892  -3.712  55.081  1.00 35.57           C  
ATOM   2794  N   GLY E 126      -7.126  -2.197  53.590  1.00 40.86           N  
ATOM   2795  CA  GLY E 126      -8.254  -1.365  53.946  1.00 32.41           C  
ATOM   2796  C   GLY E 126      -7.987   0.124  54.004  1.00 36.83           C  
ATOM   2797  O   GLY E 126      -8.946   0.896  54.075  1.00 40.79           O  
ATOM   2798  N   GLY E 127      -6.724   0.561  53.969  1.00 39.82           N  
ATOM   2799  CA  GLY E 127      -6.416   1.958  54.178  1.00 39.23           C  
ATOM   2800  C   GLY E 127      -6.627   2.832  52.950  1.00 39.97           C  
ATOM   2801  O   GLY E 127      -6.988   2.382  51.855  1.00 38.79           O  
ATOM   2802  N   THR E 128      -6.407   4.130  53.151  1.00 35.35           N  
ATOM   2803  CA  THR E 128      -6.494   5.133  52.097  1.00 39.48           C  
ATOM   2804  C   THR E 128      -5.297   6.059  52.172  1.00 34.04           C  
ATOM   2805  O   THR E 128      -4.658   6.211  53.218  1.00 30.89           O  
ATOM   2806  CB  THR E 128      -7.745   5.995  52.192  1.00 40.85           C  
ATOM   2807  CG2 THR E 128      -8.968   5.156  52.514  1.00 43.19           C  
ATOM   2808  OG1 THR E 128      -7.527   6.970  53.217  1.00 40.15           O  
ATOM   2809  N   ARG E 129      -5.018   6.694  51.041  1.00 33.39           N  
ATOM   2810  CA  ARG E 129      -3.895   7.608  50.941  1.00 38.22           C  
ATOM   2811  C   ARG E 129      -4.107   8.445  49.699  1.00 35.72           C  
ATOM   2812  O   ARG E 129      -4.667   7.967  48.709  1.00 35.39           O  
ATOM   2813  CB  ARG E 129      -2.562   6.863  50.875  1.00 34.28           C  
ATOM   2814  CG  ARG E 129      -1.382   7.650  51.393  1.00 36.64           C  
ATOM   2815  CD  ARG E 129      -0.110   7.237  50.656  1.00 37.97           C  
ATOM   2816  NE  ARG E 129       1.034   8.074  51.007  1.00 43.51           N  
ATOM   2817  CZ  ARG E 129       1.660   8.022  52.177  1.00 44.55           C  
ATOM   2818  NH1 ARG E 129       1.258   7.156  53.099  1.00 48.83           N1+
ATOM   2819  NH2 ARG E 129       2.696   8.821  52.425  1.00 41.74           N  
ATOM   2820  N   THR E 130      -3.685   9.706  49.762  1.00 42.18           N  
ATOM   2821  CA  THR E 130      -3.753  10.575  48.594  1.00 42.29           C  
ATOM   2822  C   THR E 130      -2.347  10.724  48.020  1.00 36.15           C  
ATOM   2823  O   THR E 130      -1.455  11.287  48.663  1.00 39.72           O  
ATOM   2824  CB  THR E 130      -4.397  11.912  48.935  1.00 33.93           C  
ATOM   2825  CG2 THR E 130      -4.363  12.826  47.733  1.00 42.20           C  
ATOM   2826  OG1 THR E 130      -5.769  11.679  49.276  1.00 42.97           O  
ATOM   2827  N   TYR E 131      -2.148  10.166  46.832  1.00 33.97           N  
ATOM   2828  CA  TYR E 131      -0.898  10.299  46.103  1.00 36.94           C  
ATOM   2829  C   TYR E 131      -1.012  11.527  45.221  1.00 37.57           C  
ATOM   2830  O   TYR E 131      -2.022  11.701  44.528  1.00 36.25           O  
ATOM   2831  CB  TYR E 131      -0.649   9.066  45.238  1.00 34.84           C  
ATOM   2832  CG  TYR E 131      -0.240   7.812  45.963  1.00 30.30           C  
ATOM   2833  CD1 TYR E 131       1.057   7.645  46.414  1.00 34.08           C  
ATOM   2834  CD2 TYR E 131      -1.146   6.783  46.174  1.00 33.87           C  
ATOM   2835  CE1 TYR E 131       1.452   6.488  47.059  1.00 37.74           C  
ATOM   2836  CE2 TYR E 131      -0.763   5.616  46.821  1.00 29.61           C  
ATOM   2837  CZ  TYR E 131       0.539   5.479  47.261  1.00 32.41           C  
ATOM   2838  OH  TYR E 131       0.945   4.337  47.899  1.00 32.46           O  
ATOM   2839  N   THR E 132       0.008  12.378  45.240  1.00 38.27           N  
ATOM   2840  CA  THR E 132       0.019  13.568  44.396  1.00 40.11           C  
ATOM   2841  C   THR E 132       1.136  13.467  43.364  1.00 33.08           C  
ATOM   2842  O   THR E 132       2.307  13.307  43.724  1.00 38.11           O  
ATOM   2843  CB  THR E 132       0.131  14.837  45.247  1.00 37.59           C  
ATOM   2844  CG2 THR E 132       0.104  16.078  44.367  1.00 37.16           C  
ATOM   2845  OG1 THR E 132      -0.981  14.891  46.152  1.00 33.88           O  
ATOM   2846  N   TRP E 133       0.759  13.519  42.075  1.00 39.21           N  
ATOM   2847  CA  TRP E 133       1.691  13.620  40.951  1.00 37.32           C  
ATOM   2848  C   TRP E 133       1.599  15.021  40.352  1.00 41.62           C  
ATOM   2849  O   TRP E 133       0.501  15.571  40.202  1.00 43.97           O  
ATOM   2850  CB  TRP E 133       1.403  12.582  39.841  1.00 35.32           C  
ATOM   2851  CG  TRP E 133       1.287  11.105  40.251  1.00 32.09           C  
ATOM   2852  CD1 TRP E 133       1.824  10.509  41.361  1.00 29.47           C  
ATOM   2853  CD2 TRP E 133       0.603  10.062  39.531  1.00 36.61           C  
ATOM   2854  CE2 TRP E 133       0.760   8.865  40.275  1.00 36.72           C  
ATOM   2855  CE3 TRP E 133      -0.128  10.022  38.331  1.00 35.98           C  
ATOM   2856  NE1 TRP E 133       1.516   9.164  41.380  1.00 34.64           N  
ATOM   2857  CZ2 TRP E 133       0.224   7.640  39.852  1.00 34.12           C  
ATOM   2858  CZ3 TRP E 133      -0.677   8.808  37.923  1.00 35.73           C  
ATOM   2859  CH2 TRP E 133      -0.491   7.630  38.681  1.00 35.30           C  
ATOM   2860  N  AARG E 134       2.753  15.602  40.022  0.50 37.66           N  
ATOM   2861  N  BARG E 134       2.741  15.557  39.965  0.50 37.68           N  
ATOM   2862  CA AARG E 134       2.824  16.877  39.326  0.50 37.03           C  
ATOM   2863  CA BARG E 134       2.820  16.841  39.308  0.50 37.03           C  
ATOM   2864  C  AARG E 134       3.559  16.677  38.006  0.50 35.73           C  
ATOM   2865  C  BARG E 134       3.588  16.687  37.998  0.50 35.73           C  
ATOM   2866  O  AARG E 134       4.214  15.656  37.784  0.50 33.58           O  
ATOM   2867  O  BARG E 134       4.080  15.630  37.699  0.50 33.58           O  
ATOM   2868  CB AARG E 134       3.525  17.950  40.184  0.50 35.80           C  
ATOM   2869  CB BARG E 134       3.472  17.884  40.202  0.50 35.85           C  
ATOM   2870  CG AARG E 134       3.004  18.008  41.668  0.50 39.04           C  
ATOM   2871  CG BARG E 134       2.660  18.190  41.445  0.50 38.74           C  
ATOM   2872  CD AARG E 134       3.420  19.277  42.363  0.50 35.34           C  
ATOM   2873  CD BARG E 134       3.412  19.027  42.447  0.50 35.29           C  
ATOM   2874  NE AARG E 134       2.307  19.935  43.051  0.50 40.20           N  
ATOM   2875  NE BARG E 134       4.376  18.252  43.227  0.50 37.29           N  
ATOM   2876  CZ AARG E 134       1.885  19.652  44.290  0.50 39.61           C  
ATOM   2877  CZ BARG E 134       5.676  18.163  42.952  0.50 36.85           C  
ATOM   2878  NH1AARG E 134       0.845  20.312  44.801  0.50 39.39           N1+
ATOM   2879  NH1BARG E 134       6.183  18.787  41.898  0.50 40.54           N1+
ATOM   2880  NH2AARG E 134       2.504  18.726  45.030  0.50 33.83           N  
ATOM   2881  NH2BARG E 134       6.471  17.451  43.729  0.50 35.64           N  
ATOM   2882  N   THR E 135       3.430  17.664  37.128  1.00 32.36           N  
ATOM   2883  CA  THR E 135       4.086  17.674  35.828  1.00 40.42           C  
ATOM   2884  C   THR E 135       4.593  19.084  35.578  1.00 40.58           C  
ATOM   2885  O   THR E 135       4.125  20.047  36.190  1.00 36.86           O  
ATOM   2886  CB  THR E 135       3.151  17.250  34.677  1.00 34.94           C  
ATOM   2887  CG2 THR E 135       2.523  15.882  34.935  1.00 34.59           C  
ATOM   2888  OG1 THR E 135       2.106  18.213  34.528  1.00 36.26           O  
ATOM   2889  N   HIS E 136       5.574  19.204  34.692  1.00 37.71           N  
ATOM   2890  CA  HIS E 136       6.102  20.516  34.364  1.00 31.46           C  
ATOM   2891  C   HIS E 136       6.302  20.622  32.860  1.00 41.72           C  
ATOM   2892  O   HIS E 136       6.437  19.621  32.147  1.00 37.52           O  
ATOM   2893  CB  HIS E 136       7.406  20.797  35.116  1.00 29.90           C  
ATOM   2894  CG  HIS E 136       8.519  19.877  34.747  1.00 41.51           C  
ATOM   2895  CD2 HIS E 136       9.551  20.032  33.883  1.00 42.33           C  
ATOM   2896  ND1 HIS E 136       8.636  18.605  35.263  1.00 41.43           N  
ATOM   2897  CE1 HIS E 136       9.701  18.017  34.743  1.00 44.73           C  
ATOM   2898  NE2 HIS E 136      10.277  18.863  33.904  1.00 36.45           N  
ATOM   2899  N   GLU E 137       6.320  21.862  32.398  1.00 48.01           N  
ATOM   2900  CA  GLU E 137       6.642  22.206  31.029  1.00 40.16           C  
ATOM   2901  C   GLU E 137       8.145  22.338  30.869  1.00 33.00           C  
ATOM   2902  O   GLU E 137       8.853  22.648  31.829  1.00 33.16           O  
ATOM   2903  CB  GLU E 137       5.978  23.524  30.662  1.00 43.91           C  
ATOM   2904  CG  GLU E 137       4.479  23.422  30.493  1.00 51.84           C  
ATOM   2905  CD  GLU E 137       3.856  24.762  30.186  1.00 53.87           C  
ATOM   2906  OE1 GLU E 137       4.124  25.735  30.938  1.00 53.15           O  
ATOM   2907  OE2 GLU E 137       3.112  24.834  29.186  1.00 63.68           O1-
ATOM   2908  N   PRO E 138       8.660  22.148  29.656  1.00 36.42           N  
ATOM   2909  CA  PRO E 138      10.083  22.396  29.420  1.00 34.71           C  
ATOM   2910  C   PRO E 138      10.377  23.889  29.403  1.00 42.80           C  
ATOM   2911  O   PRO E 138       9.492  24.723  29.206  1.00 44.99           O  
ATOM   2912  CB  PRO E 138      10.329  21.763  28.050  1.00 41.43           C  
ATOM   2913  CG  PRO E 138       9.016  21.860  27.368  1.00 33.74           C  
ATOM   2914  CD  PRO E 138       7.954  21.755  28.422  1.00 36.54           C  
ATOM   2915  N   GLY E 139      11.642  24.223  29.618  1.00 42.96           N  
ATOM   2916  CA  GLY E 139      12.044  25.613  29.553  1.00 40.69           C  
ATOM   2917  C   GLY E 139      13.476  25.782  30.003  1.00 46.91           C  
ATOM   2918  O   GLY E 139      14.149  24.822  30.405  1.00 47.38           O  
ATOM   2919  N   ARG E 140      13.932  27.033  29.926  1.00 46.63           N  
ATOM   2920  CA  ARG E 140      15.301  27.383  30.288  1.00 58.14           C  
ATOM   2921  C   ARG E 140      15.366  27.618  31.787  1.00 54.58           C  
ATOM   2922  O   ARG E 140      14.626  28.450  32.321  1.00 57.05           O  
ATOM   2923  CB  ARG E 140      15.785  28.629  29.542  1.00 56.82           C  
ATOM   2924  CG  ARG E 140      16.171  28.376  28.101  1.00 65.42           C  
ATOM   2925  CD  ARG E 140      16.973  29.531  27.487  1.00 68.56           C  
ATOM   2926  NE  ARG E 140      17.421  29.225  26.123  1.00 72.86           N  
ATOM   2927  CZ  ARG E 140      18.321  28.287  25.810  1.00 74.79           C  
ATOM   2928  NH1 ARG E 140      18.878  27.547  26.765  1.00 72.93           N1+
ATOM   2929  NH2 ARG E 140      18.670  28.084  24.540  1.00 67.57           N  
ATOM   2930  N   ARG E 141      16.239  26.876  32.461  1.00 58.02           N  
ATOM   2931  CA  ARG E 141      16.529  27.148  33.859  1.00 59.32           C  
ATOM   2932  C   ARG E 141      17.199  28.514  33.998  1.00 63.12           C  
ATOM   2933  O   ARG E 141      17.712  29.078  33.028  1.00 60.62           O  
ATOM   2934  CB  ARG E 141      17.434  26.063  34.432  1.00 53.54           C  
ATOM   2935  CG  ARG E 141      16.698  24.797  34.775  1.00 48.27           C  
ATOM   2936  CD  ARG E 141      17.645  23.781  35.351  1.00 52.19           C  
ATOM   2937  NE  ARG E 141      17.096  22.435  35.225  1.00 56.43           N  
ATOM   2938  CZ  ARG E 141      17.526  21.523  34.363  1.00 49.77           C  
ATOM   2939  NH1 ARG E 141      18.533  21.802  33.548  1.00 44.24           N1+
ATOM   2940  NH2 ARG E 141      16.951  20.329  34.326  1.00 47.22           N  
ATOM   2941  N   ALA E 142      17.199  29.038  35.233  1.00 65.40           N  
ATOM   2942  CA  ALA E 142      17.840  30.325  35.508  1.00 59.52           C  
ATOM   2943  C   ALA E 142      19.237  30.410  34.895  1.00 63.12           C  
ATOM   2944  O   ALA E 142      19.630  31.460  34.372  1.00 60.79           O  
ATOM   2945  CB  ALA E 142      17.917  30.569  37.018  1.00 49.93           C  
ATOM   2946  N   ASP E 143      19.997  29.315  34.936  1.00 53.71           N  
ATOM   2947  CA  ASP E 143      21.331  29.288  34.359  1.00 51.19           C  
ATOM   2948  C   ASP E 143      21.334  28.937  32.874  1.00 55.11           C  
ATOM   2949  O   ASP E 143      22.403  28.665  32.322  1.00 60.47           O  
ATOM   2950  CB  ASP E 143      22.215  28.305  35.131  1.00 60.29           C  
ATOM   2951  CG  ASP E 143      21.847  26.858  34.870  1.00 56.41           C  
ATOM   2952  OD1 ASP E 143      20.638  26.588  34.683  1.00 54.25           O  
ATOM   2953  OD2 ASP E 143      22.765  25.996  34.854  1.00 57.84           O1-
ATOM   2954  N   GLY E 144      20.171  28.911  32.217  1.00 50.65           N  
ATOM   2955  CA  GLY E 144      20.104  28.786  30.774  1.00 53.12           C  
ATOM   2956  C   GLY E 144      20.070  27.369  30.225  1.00 62.95           C  
ATOM   2957  O   GLY E 144      19.736  27.191  29.041  1.00 49.24           O  
ATOM   2958  N   THR E 145      20.412  26.361  31.039  1.00 60.82           N  
ATOM   2959  CA  THR E 145      20.304  24.966  30.620  1.00 46.62           C  
ATOM   2960  C   THR E 145      18.842  24.579  30.412  1.00 49.27           C  
ATOM   2961  O   THR E 145      17.914  25.211  30.931  1.00 55.11           O  
ATOM   2962  CB  THR E 145      20.950  24.027  31.640  1.00 48.68           C  
ATOM   2963  CG2 THR E 145      22.466  24.099  31.538  1.00 46.28           C  
ATOM   2964  OG1 THR E 145      20.540  24.381  32.969  1.00 48.71           O  
ATOM   2965  N   TRP E 146      18.637  23.528  29.631  1.00 47.05           N  
ATOM   2966  CA  TRP E 146      17.297  23.148  29.211  1.00 46.51           C  
ATOM   2967  C   TRP E 146      16.758  22.076  30.144  1.00 40.58           C  
ATOM   2968  O   TRP E 146      17.381  21.019  30.298  1.00 44.00           O  
ATOM   2969  CB  TRP E 146      17.297  22.646  27.768  1.00 48.36           C  
ATOM   2970  CG  TRP E 146      15.939  22.571  27.202  1.00 40.57           C  
ATOM   2971  CD1 TRP E 146      15.171  21.454  27.058  1.00 41.50           C  
ATOM   2972  CD2 TRP E 146      15.160  23.665  26.706  1.00 48.30           C  
ATOM   2973  CE2 TRP E 146      13.927  23.134  26.267  1.00 46.05           C  
ATOM   2974  CE3 TRP E 146      15.390  25.044  26.583  1.00 52.36           C  
ATOM   2975  NE1 TRP E 146      13.955  21.785  26.500  1.00 43.87           N  
ATOM   2976  CZ2 TRP E 146      12.928  23.931  25.712  1.00 41.77           C  
ATOM   2977  CZ3 TRP E 146      14.396  25.833  26.041  1.00 45.62           C  
ATOM   2978  CH2 TRP E 146      13.180  25.276  25.612  1.00 47.77           C  
ATOM   2979  N   ARG E 147      15.614  22.355  30.769  1.00 43.23           N  
ATOM   2980  CA  ARG E 147      14.906  21.383  31.593  1.00 40.70           C  
ATOM   2981  C   ARG E 147      13.834  20.759  30.713  1.00 40.53           C  
ATOM   2982  O   ARG E 147      12.949  21.469  30.225  1.00 39.55           O  
ATOM   2983  CB  ARG E 147      14.297  22.044  32.836  1.00 42.20           C  
ATOM   2984  CG  ARG E 147      13.523  21.098  33.785  1.00 37.46           C  
ATOM   2985  CD  ARG E 147      12.877  21.852  34.971  1.00 39.50           C  
ATOM   2986  NE  ARG E 147      12.056  20.987  35.820  1.00 35.37           N  
ATOM   2987  CZ  ARG E 147      11.147  21.423  36.700  1.00 47.74           C  
ATOM   2988  NH1 ARG E 147      10.926  22.722  36.845  1.00 43.74           N1+
ATOM   2989  NH2 ARG E 147      10.453  20.560  37.444  1.00 39.23           N  
ATOM   2990  N   ALA E 148      13.957  19.457  30.448  1.00 38.59           N  
ATOM   2991  CA  ALA E 148      12.939  18.768  29.666  1.00 37.68           C  
ATOM   2992  C   ALA E 148      11.621  18.748  30.422  1.00 39.09           C  
ATOM   2993  O   ALA E 148      11.592  18.705  31.653  1.00 36.08           O  
ATOM   2994  CB  ALA E 148      13.357  17.333  29.367  1.00 36.84           C  
ATOM   2995  N   GLY E 149      10.527  18.758  29.680  1.00 37.40           N  
ATOM   2996  CA  GLY E 149       9.233  18.657  30.310  1.00 33.80           C  
ATOM   2997  C   GLY E 149       8.860  17.226  30.655  1.00 33.32           C  
ATOM   2998  O   GLY E 149       9.511  16.264  30.246  1.00 36.34           O  
ATOM   2999  N   SER E 150       7.754  17.101  31.392  1.00 32.52           N  
ATOM   3000  CA  SER E 150       7.214  15.810  31.788  1.00 31.99           C  
ATOM   3001  C   SER E 150       6.651  14.970  30.638  1.00 33.82           C  
ATOM   3002  O   SER E 150       6.385  13.782  30.853  1.00 34.00           O  
ATOM   3003  CB  SER E 150       6.115  16.029  32.844  1.00 29.21           C  
ATOM   3004  OG  SER E 150       6.689  16.526  34.042  1.00 33.42           O  
ATOM   3005  N   ALA E 151       6.426  15.535  29.444  1.00 34.43           N  
ATOM   3006  CA  ALA E 151       5.628  14.838  28.433  1.00 36.40           C  
ATOM   3007  C   ALA E 151       6.266  13.512  28.030  1.00 36.66           C  
ATOM   3008  O   ALA E 151       7.496  13.394  27.943  1.00 33.62           O  
ATOM   3009  CB  ALA E 151       5.427  15.704  27.186  1.00 30.98           C  
ATOM   3010  N   GLY E 152       5.426  12.516  27.779  1.00 25.98           N  
ATOM   3011  CA  GLY E 152       5.947  11.204  27.462  1.00 31.40           C  
ATOM   3012  C   GLY E 152       4.920  10.122  27.694  1.00 34.43           C  
ATOM   3013  O   GLY E 152       3.797  10.369  28.143  1.00 32.06           O  
ATOM   3014  N   TYR E 153       5.333   8.909  27.355  1.00 25.47           N  
ATOM   3015  CA  TYR E 153       4.543   7.713  27.593  1.00 31.54           C  
ATOM   3016  C   TYR E 153       5.101   7.043  28.840  1.00 35.79           C  
ATOM   3017  O   TYR E 153       6.292   6.714  28.895  1.00 30.32           O  
ATOM   3018  CB  TYR E 153       4.579   6.790  26.380  1.00 34.73           C  
ATOM   3019  CG  TYR E 153       3.786   7.341  25.219  1.00 32.19           C  
ATOM   3020  CD1 TYR E 153       2.402   7.215  25.179  1.00 32.20           C  
ATOM   3021  CD2 TYR E 153       4.415   7.987  24.154  1.00 34.22           C  
ATOM   3022  CE1 TYR E 153       1.657   7.722  24.112  1.00 39.05           C  
ATOM   3023  CE2 TYR E 153       3.670   8.499  23.081  1.00 32.66           C  
ATOM   3024  CZ  TYR E 153       2.298   8.365  23.074  1.00 34.04           C  
ATOM   3025  OH  TYR E 153       1.567   8.860  22.021  1.00 38.05           O  
ATOM   3026  N   TRP E 154       4.262   6.929  29.867  1.00 32.88           N  
ATOM   3027  CA  TRP E 154       4.706   6.551  31.193  1.00 34.10           C  
ATOM   3028  C   TRP E 154       3.758   5.489  31.727  1.00 36.67           C  
ATOM   3029  O   TRP E 154       2.879   5.001  31.006  1.00 33.23           O  
ATOM   3030  CB  TRP E 154       4.763   7.778  32.110  1.00 31.73           C  
ATOM   3031  CG  TRP E 154       5.742   8.839  31.674  1.00 29.17           C  
ATOM   3032  CD1 TRP E 154       5.439  10.074  31.182  1.00 29.06           C  
ATOM   3033  CD2 TRP E 154       7.175   8.764  31.705  1.00 31.32           C  
ATOM   3034  CE2 TRP E 154       7.668   9.995  31.237  1.00 25.40           C  
ATOM   3035  CE3 TRP E 154       8.084   7.780  32.095  1.00 32.68           C  
ATOM   3036  NE1 TRP E 154       6.592  10.777  30.919  1.00 26.94           N  
ATOM   3037  CZ2 TRP E 154       9.027  10.262  31.139  1.00 31.43           C  
ATOM   3038  CZ3 TRP E 154       9.430   8.055  32.020  1.00 26.85           C  
ATOM   3039  CH2 TRP E 154       9.892   9.276  31.529  1.00 34.52           C  
ATOM   3040  N   HIS E 155       3.940   5.133  33.005  1.00 30.06           N  
ATOM   3041  CA  HIS E 155       3.158   4.058  33.601  1.00 30.32           C  
ATOM   3042  C   HIS E 155       3.264   4.104  35.123  1.00 32.44           C  
ATOM   3043  O   HIS E 155       4.122   4.784  35.694  1.00 27.28           O  
ATOM   3044  CB  HIS E 155       3.598   2.686  33.062  1.00 31.29           C  
ATOM   3045  CG  HIS E 155       5.027   2.344  33.334  1.00 32.93           C  
ATOM   3046  CD2 HIS E 155       6.176   2.785  32.760  1.00 34.04           C  
ATOM   3047  ND1 HIS E 155       5.401   1.404  34.273  1.00 32.67           N  
ATOM   3048  CE1 HIS E 155       6.719   1.293  34.278  1.00 32.82           C  
ATOM   3049  NE2 HIS E 155       7.213   2.123  33.371  1.00 30.83           N  
ATOM   3050  N   TYR E 156       2.378   3.352  35.767  1.00 30.31           N  
ATOM   3051  CA  TYR E 156       2.324   3.240  37.213  1.00 31.33           C  
ATOM   3052  C   TYR E 156       2.120   1.777  37.588  1.00 32.55           C  
ATOM   3053  O   TYR E 156       1.464   1.024  36.860  1.00 28.89           O  
ATOM   3054  CB  TYR E 156       1.195   4.110  37.799  1.00 32.70           C  
ATOM   3055  CG  TYR E 156      -0.211   3.762  37.322  1.00 36.74           C  
ATOM   3056  CD1 TYR E 156      -0.994   2.839  38.014  1.00 39.78           C  
ATOM   3057  CD2 TYR E 156      -0.770   4.375  36.201  1.00 35.33           C  
ATOM   3058  CE1 TYR E 156      -2.289   2.532  37.597  1.00 36.77           C  
ATOM   3059  CE2 TYR E 156      -2.072   4.071  35.781  1.00 36.14           C  
ATOM   3060  CZ  TYR E 156      -2.817   3.150  36.483  1.00 34.95           C  
ATOM   3061  OH  TYR E 156      -4.093   2.844  36.075  1.00 42.67           O  
ATOM   3062  N   HIS E 157       2.702   1.365  38.713  1.00 25.76           N  
ATOM   3063  CA  HIS E 157       2.540  -0.023  39.136  1.00 35.05           C  
ATOM   3064  C   HIS E 157       2.715  -0.154  40.645  1.00 31.08           C  
ATOM   3065  O   HIS E 157       3.247   0.736  41.305  1.00 35.19           O  
ATOM   3066  CB  HIS E 157       3.530  -0.933  38.432  1.00 23.26           C  
ATOM   3067  CG  HIS E 157       4.956  -0.533  38.637  1.00 30.33           C  
ATOM   3068  CD2 HIS E 157       5.842   0.064  37.802  1.00 30.35           C  
ATOM   3069  ND1 HIS E 157       5.630  -0.751  39.820  1.00 30.60           N  
ATOM   3070  CE1 HIS E 157       6.869  -0.298  39.706  1.00 31.54           C  
ATOM   3071  NE2 HIS E 157       7.022   0.200  38.490  1.00 31.39           N  
ATOM   3072  N   ASP E 158       2.288  -1.300  41.169  1.00 27.21           N  
ATOM   3073  CA  ASP E 158       2.549  -1.615  42.563  1.00 36.57           C  
ATOM   3074  C   ASP E 158       4.049  -1.730  42.829  1.00 35.92           C  
ATOM   3075  O   ASP E 158       4.855  -2.037  41.940  1.00 28.68           O  
ATOM   3076  CB  ASP E 158       1.870  -2.920  42.968  1.00 30.27           C  
ATOM   3077  CG  ASP E 158       2.291  -3.367  44.349  0.86 32.86           C  
ATOM   3078  OD1 ASP E 158       1.962  -2.664  45.334  1.00 34.66           O  
ATOM   3079  OD2 ASP E 158       3.009  -4.385  44.439  0.92 34.71           O1-
ATOM   3080  N   HIS E 159       4.416  -1.510  44.095  1.00 33.63           N  
ATOM   3081  CA  HIS E 159       5.800  -1.610  44.532  1.00 34.58           C  
ATOM   3082  C   HIS E 159       5.975  -2.422  45.816  1.00 35.08           C  
ATOM   3083  O   HIS E 159       7.100  -2.504  46.333  1.00 29.97           O  
ATOM   3084  CB  HIS E 159       6.371  -0.203  44.712  1.00 33.56           C  
ATOM   3085  CG  HIS E 159       7.813  -0.076  44.341  1.00 32.75           C  
ATOM   3086  CD2 HIS E 159       8.408   0.507  43.275  1.00 36.53           C  
ATOM   3087  ND1 HIS E 159       8.832  -0.556  45.135  1.00 37.29           N  
ATOM   3088  CE1 HIS E 159       9.995  -0.291  44.566  1.00 40.28           C  
ATOM   3089  NE2 HIS E 159       9.767   0.352  43.434  1.00 45.39           N  
ATOM   3090  N   VAL E 160       4.919  -3.042  46.356  1.00 31.67           N  
ATOM   3091  CA  VAL E 160       5.107  -3.672  47.661  1.00 33.02           C  
ATOM   3092  C   VAL E 160       4.527  -5.083  47.747  1.00 30.20           C  
ATOM   3093  O   VAL E 160       4.791  -5.808  48.712  1.00 35.05           O  
ATOM   3094  CB  VAL E 160       4.541  -2.779  48.791  1.00 30.76           C  
ATOM   3095  CG1 VAL E 160       5.161  -1.400  48.762  1.00 33.96           C  
ATOM   3096  CG2 VAL E 160       3.043  -2.651  48.708  1.00 28.80           C  
ATOM   3097  N   VAL E 161       3.738  -5.502  46.769  1.00 30.84           N  
ATOM   3098  CA  VAL E 161       3.107  -6.819  46.849  1.00 29.08           C  
ATOM   3099  C   VAL E 161       4.103  -7.908  46.443  1.00 35.18           C  
ATOM   3100  O   VAL E 161       4.726  -7.837  45.373  1.00 35.53           O  
ATOM   3101  CB  VAL E 161       1.841  -6.866  45.987  1.00 28.02           C  
ATOM   3102  CG1 VAL E 161       1.338  -8.303  45.886  1.00 28.25           C  
ATOM   3103  CG2 VAL E 161       0.782  -5.957  46.608  1.00 32.66           C  
ATOM   3104  N   GLY E 162       4.249  -8.921  47.294  1.00 32.60           N  
ATOM   3105  CA  GLY E 162       5.209 -10.012  47.088  1.00 34.32           C  
ATOM   3106  C   GLY E 162       6.653  -9.717  47.461  1.00 34.81           C  
ATOM   3107  O   GLY E 162       7.283 -10.507  48.168  1.00 40.40           O  
ATOM   3108  N   THR E 163       7.209  -8.603  46.979  1.00 36.22           N  
ATOM   3109  CA  THR E 163       8.530  -8.144  47.391  1.00 32.59           C  
ATOM   3110  C   THR E 163       8.466  -6.640  47.536  1.00 33.47           C  
ATOM   3111  O   THR E 163       7.499  -6.002  47.113  1.00 32.86           O  
ATOM   3112  CB  THR E 163       9.646  -8.471  46.378  1.00 40.81           C  
ATOM   3113  CG2 THR E 163       9.559  -9.897  45.836  1.00 38.53           C  
ATOM   3114  OG1 THR E 163       9.576  -7.541  45.289  1.00 31.16           O  
ATOM   3115  N   GLU E 164       9.538  -6.068  48.089  1.00 35.98           N  
ATOM   3116  CA  GLU E 164       9.620  -4.618  48.187  1.00 39.98           C  
ATOM   3117  C   GLU E 164       9.846  -3.940  46.831  1.00 41.32           C  
ATOM   3118  O   GLU E 164      10.070  -2.708  46.785  1.00 37.48           O  
ATOM   3119  CB  GLU E 164      10.713  -4.233  49.183  1.00 44.64           C  
ATOM   3120  CG  GLU E 164      10.234  -4.365  50.620  1.00 50.55           C  
ATOM   3121  CD  GLU E 164      11.143  -3.686  51.615  0.40 62.28           C  
ATOM   3122  OE1 GLU E 164      12.291  -4.169  51.757  1.00 75.86           O  
ATOM   3123  OE2 GLU E 164      10.697  -2.715  52.282  1.00 60.73           O1-
ATOM   3124  N   HIS E 165       9.772  -4.679  45.717  1.00 34.69           N  
ATOM   3125  CA  HIS E 165       9.748  -4.076  44.388  1.00 28.99           C  
ATOM   3126  C   HIS E 165       8.479  -4.428  43.630  1.00 30.86           C  
ATOM   3127  O   HIS E 165       8.436  -4.327  42.397  1.00 33.95           O  
ATOM   3128  CB  HIS E 165      10.984  -4.479  43.593  1.00 31.63           C  
ATOM   3129  CG  HIS E 165      12.246  -4.086  44.270  1.00 36.03           C  
ATOM   3130  CD2 HIS E 165      13.055  -4.761  45.119  1.00 37.46           C  
ATOM   3131  ND1 HIS E 165      12.778  -2.821  44.154  1.00 40.36           N  
ATOM   3132  CE1 HIS E 165      13.871  -2.738  44.890  1.00 35.28           C  
ATOM   3133  NE2 HIS E 165      14.063  -3.903  45.484  1.00 41.74           N  
ATOM   3134  N   GLY E 166       7.449  -4.861  44.352  1.00 35.86           N  
ATOM   3135  CA  GLY E 166       6.154  -5.103  43.753  1.00 38.79           C  
ATOM   3136  C   GLY E 166       6.126  -6.232  42.756  1.00 32.53           C  
ATOM   3137  O   GLY E 166       5.206  -6.281  41.931  1.00 27.78           O  
ATOM   3138  N   THR E 167       7.081  -7.174  42.852  1.00 31.92           N  
ATOM   3139  CA  THR E 167       7.179  -8.262  41.878  1.00 29.39           C  
ATOM   3140  C   THR E 167       5.866  -9.023  41.745  1.00 28.15           C  
ATOM   3141  O   THR E 167       5.430  -9.331  40.630  1.00 30.35           O  
ATOM   3142  CB  THR E 167       8.299  -9.222  42.258  1.00 32.15           C  
ATOM   3143  CG2 THR E 167       8.387 -10.336  41.222  1.00 29.75           C  
ATOM   3144  OG1 THR E 167       9.546  -8.521  42.274  1.00 36.29           O  
ATOM   3145  N   GLY E 168       5.223  -9.337  42.872  1.00 29.51           N  
ATOM   3146  CA  GLY E 168       3.955 -10.041  42.818  1.00 25.78           C  
ATOM   3147  C   GLY E 168       2.801  -9.148  42.406  1.00 29.53           C  
ATOM   3148  O   GLY E 168       1.890  -9.596  41.708  1.00 36.13           O  
ATOM   3149  N   GLY E 169       2.806  -7.885  42.854  1.00 28.57           N  
ATOM   3150  CA  GLY E 169       1.787  -6.946  42.396  1.00 29.65           C  
ATOM   3151  C   GLY E 169       1.814  -6.756  40.888  1.00 31.14           C  
ATOM   3152  O   GLY E 169       0.780  -6.809  40.210  1.00 30.12           O  
ATOM   3153  N   ILE E 170       3.002  -6.533  40.335  1.00 32.64           N  
ATOM   3154  CA  ILE E 170       3.107  -6.357  38.887  1.00 28.41           C  
ATOM   3155  C   ILE E 170       2.627  -7.612  38.172  1.00 29.50           C  
ATOM   3156  O   ILE E 170       1.806  -7.542  37.248  1.00 32.16           O  
ATOM   3157  CB  ILE E 170       4.547  -5.997  38.495  1.00 29.91           C  
ATOM   3158  CG1 ILE E 170       4.976  -4.704  39.199  1.00 28.59           C  
ATOM   3159  CG2 ILE E 170       4.662  -5.917  36.963  1.00 23.76           C  
ATOM   3160  CD1 ILE E 170       6.436  -4.352  38.968  1.00 30.95           C  
ATOM   3161  N   ARG E 171       3.112  -8.780  38.617  1.00 26.28           N  
ATOM   3162  CA  ARG E 171       2.732 -10.050  38.005  1.00 34.06           C  
ATOM   3163  C   ARG E 171       1.237 -10.310  38.120  1.00 35.34           C  
ATOM   3164  O   ARG E 171       0.611 -10.794  37.165  1.00 34.43           O  
ATOM   3165  CB  ARG E 171       3.523 -11.184  38.641  1.00 34.88           C  
ATOM   3166  CG  ARG E 171       3.110 -12.590  38.221  1.00 29.92           C  
ATOM   3167  CD  ARG E 171       2.916 -13.382  39.508  1.00 41.41           C  
ATOM   3168  NE  ARG E 171       2.653 -14.810  39.332  1.00 49.63           N  
ATOM   3169  CZ  ARG E 171       3.573 -15.687  38.924  1.00 55.57           C  
ATOM   3170  NH1 ARG E 171       4.808 -15.282  38.614  1.00 52.67           N1+
ATOM   3171  NH2 ARG E 171       3.260 -16.969  38.812  1.00 48.31           N  
ATOM   3172  N   ASN E 172       0.638  -9.960  39.266  1.00 27.99           N  
ATOM   3173  CA  ASN E 172      -0.806 -10.094  39.426  1.00 32.61           C  
ATOM   3174  C   ASN E 172      -1.602  -9.142  38.542  1.00 29.02           C  
ATOM   3175  O   ASN E 172      -2.778  -9.404  38.280  1.00 28.98           O  
ATOM   3176  CB  ASN E 172      -1.192  -9.879  40.893  1.00 34.08           C  
ATOM   3177  CG  ASN E 172      -0.828 -11.063  41.763  1.00 32.29           C  
ATOM   3178  ND2 ASN E 172      -0.711 -10.829  43.076  1.00 35.56           N  
ATOM   3179  OD1 ASN E 172      -0.627 -12.168  41.266  1.00 37.60           O  
ATOM   3180  N   GLY E 173      -1.015  -8.037  38.102  1.00 33.11           N  
ATOM   3181  CA  GLY E 173      -1.728  -7.145  37.210  1.00 28.52           C  
ATOM   3182  C   GLY E 173      -1.869  -5.710  37.676  1.00 30.50           C  
ATOM   3183  O   GLY E 173      -2.672  -4.958  37.121  1.00 29.60           O  
ATOM   3184  N   LEU E 174      -1.103  -5.308  38.689  1.00 33.33           N  
ATOM   3185  CA  LEU E 174      -1.221  -3.962  39.235  1.00 30.38           C  
ATOM   3186  C   LEU E 174      -0.306  -3.036  38.434  1.00 30.20           C  
ATOM   3187  O   LEU E 174       0.764  -2.612  38.879  1.00 32.06           O  
ATOM   3188  CB  LEU E 174      -0.895  -3.958  40.727  1.00 30.55           C  
ATOM   3189  CG  LEU E 174      -1.955  -4.542  41.657  1.00 34.24           C  
ATOM   3190  CD1 LEU E 174      -1.350  -4.747  43.039  1.00 29.97           C  
ATOM   3191  CD2 LEU E 174      -3.205  -3.627  41.741  1.00 28.32           C  
ATOM   3192  N   TYR E 175      -0.765  -2.689  37.236  1.00 30.81           N  
ATOM   3193  CA  TYR E 175       0.000  -1.808  36.359  1.00 32.82           C  
ATOM   3194  C   TYR E 175      -0.959  -1.085  35.419  1.00 33.25           C  
ATOM   3195  O   TYR E 175      -1.998  -1.628  35.027  1.00 30.22           O  
ATOM   3196  CB  TYR E 175       1.063  -2.581  35.551  1.00 28.01           C  
ATOM   3197  CG  TYR E 175       0.524  -3.766  34.739  1.00 30.66           C  
ATOM   3198  CD1 TYR E 175      -0.196  -3.577  33.549  1.00 33.99           C  
ATOM   3199  CD2 TYR E 175       0.751  -5.071  35.155  1.00 28.96           C  
ATOM   3200  CE1 TYR E 175      -0.687  -4.656  32.816  1.00 23.12           C  
ATOM   3201  CE2 TYR E 175       0.247  -6.153  34.440  1.00 28.64           C  
ATOM   3202  CZ  TYR E 175      -0.458  -5.933  33.266  1.00 32.13           C  
ATOM   3203  OH  TYR E 175      -0.934  -7.001  32.553  1.00 30.77           O  
ATOM   3204  N   GLY E 176      -0.606   0.147  35.059  1.00 32.61           N  
ATOM   3205  CA  GLY E 176      -1.431   0.912  34.154  1.00 26.76           C  
ATOM   3206  C   GLY E 176      -0.681   2.044  33.486  1.00 29.33           C  
ATOM   3207  O   GLY E 176       0.377   2.485  33.949  1.00 31.07           O  
ATOM   3208  N   PRO E 177      -1.255   2.570  32.406  1.00 32.25           N  
ATOM   3209  CA  PRO E 177      -0.565   3.562  31.580  1.00 27.59           C  
ATOM   3210  C   PRO E 177      -0.875   5.009  31.936  1.00 38.43           C  
ATOM   3211  O   PRO E 177      -1.971   5.360  32.382  1.00 29.74           O  
ATOM   3212  CB  PRO E 177      -1.091   3.229  30.176  1.00 36.76           C  
ATOM   3213  CG  PRO E 177      -2.509   2.783  30.405  1.00 33.41           C  
ATOM   3214  CD  PRO E 177      -2.555   2.176  31.826  1.00 36.25           C  
ATOM   3215  N   VAL E 178       0.118   5.873  31.692  1.00 37.39           N  
ATOM   3216  CA  VAL E 178      -0.016   7.313  31.903  1.00 36.09           C  
ATOM   3217  C   VAL E 178       0.574   8.047  30.702  1.00 40.85           C  
ATOM   3218  O   VAL E 178       1.765   7.892  30.401  1.00 38.06           O  
ATOM   3219  CB  VAL E 178       0.690   7.790  33.187  1.00 46.38           C  
ATOM   3220  CG1 VAL E 178       0.412   9.282  33.424  1.00 37.59           C  
ATOM   3221  CG2 VAL E 178       0.282   6.962  34.378  1.00 36.56           C  
ATOM   3222  N   ILE E 179      -0.235   8.868  30.040  1.00 33.03           N  
ATOM   3223  CA  ILE E 179       0.233   9.745  28.973  1.00 32.32           C  
ATOM   3224  C   ILE E 179       0.241  11.170  29.497  1.00 32.49           C  
ATOM   3225  O   ILE E 179      -0.781  11.667  29.988  1.00 38.34           O  
ATOM   3226  CB  ILE E 179      -0.655   9.642  27.721  1.00 34.99           C  
ATOM   3227  CG1 ILE E 179      -0.731   8.201  27.222  1.00 27.29           C  
ATOM   3228  CG2 ILE E 179      -0.170  10.614  26.641  1.00 35.20           C  
ATOM   3229  CD1 ILE E 179      -1.727   8.012  26.109  1.00 40.38           C  
ATOM   3230  N   VAL E 180       1.383  11.831  29.399  1.00 33.71           N  
ATOM   3231  CA  VAL E 180       1.462  13.264  29.639  1.00 31.49           C  
ATOM   3232  C   VAL E 180       1.740  13.921  28.296  1.00 40.61           C  
ATOM   3233  O   VAL E 180       2.727  13.583  27.625  1.00 34.12           O  
ATOM   3234  CB  VAL E 180       2.538  13.610  30.666  1.00 32.16           C  
ATOM   3235  CG1 VAL E 180       2.723  15.106  30.740  1.00 30.90           C  
ATOM   3236  CG2 VAL E 180       2.158  13.013  32.010  1.00 32.91           C  
ATOM   3237  N   ARG E 181       0.870  14.853  27.905  1.00 41.05           N  
ATOM   3238  CA  ARG E 181       0.924  15.494  26.601  1.00 40.24           C  
ATOM   3239  C   ARG E 181       1.491  16.904  26.710  1.00 36.90           C  
ATOM   3240  O   ARG E 181       1.385  17.571  27.746  1.00 37.67           O  
ATOM   3241  CB  ARG E 181      -0.466  15.527  25.969  1.00 34.81           C  
ATOM   3242  CG  ARG E 181      -1.020  14.154  25.673  1.00 36.16           C  
ATOM   3243  CD  ARG E 181      -2.292  14.217  24.827  1.00 34.38           C  
ATOM   3244  NE  ARG E 181      -3.011  12.947  24.839  1.00 38.51           N  
ATOM   3245  CZ  ARG E 181      -2.653  11.872  24.137  1.00 41.12           C  
ATOM   3246  NH1 ARG E 181      -1.576  11.909  23.355  1.00 37.51           N1+
ATOM   3247  NH2 ARG E 181      -3.370  10.760  24.220  1.00 44.68           N  
ATOM   3248  N   ARG E 182       2.126  17.335  25.632  1.00 34.48           N  
ATOM   3249  CA  ARG E 182       2.699  18.666  25.510  1.00 35.11           C  
ATOM   3250  C   ARG E 182       1.749  19.528  24.690  1.00 37.53           C  
ATOM   3251  O   ARG E 182       1.034  19.017  23.824  1.00 38.71           O  
ATOM   3252  CB  ARG E 182       4.074  18.590  24.838  1.00 33.58           C  
ATOM   3253  CG  ARG E 182       4.734  19.921  24.527  1.00 36.24           C  
ATOM   3254  CD  ARG E 182       6.240  19.730  24.377  1.00 35.88           C  
ATOM   3255  NE  ARG E 182       6.774  19.161  25.606  1.00 33.58           N  
ATOM   3256  CZ  ARG E 182       7.851  18.383  25.693  1.00 36.63           C  
ATOM   3257  NH1 ARG E 182       8.540  18.078  24.590  1.00 33.64           N1+
ATOM   3258  NH2 ARG E 182       8.232  17.906  26.888  1.00 31.93           N  
ATOM   3259  N   LYS E 183       1.703  20.829  24.999  1.00 38.21           N  
ATOM   3260  CA  LYS E 183       0.850  21.731  24.227  1.00 36.77           C  
ATOM   3261  C   LYS E 183       1.110  21.551  22.727  1.00 43.12           C  
ATOM   3262  O   LYS E 183       2.255  21.540  22.272  1.00 33.63           O  
ATOM   3263  CB  LYS E 183       1.091  23.187  24.645  1.00 40.23           C  
ATOM   3264  CG  LYS E 183       0.268  24.198  23.815  1.00 48.85           C  
ATOM   3265  CD  LYS E 183       0.646  25.682  24.030  1.00 50.73           C  
ATOM   3266  CE  LYS E 183      -0.218  26.602  23.141  1.00 51.35           C  
ATOM   3267  NZ  LYS E 183      -0.203  28.058  23.512  1.00 48.46           N1+
ATOM   3268  N   GLY E 184       0.042  21.357  21.968  1.00 40.08           N  
ATOM   3269  CA  GLY E 184       0.157  21.177  20.545  1.00 43.83           C  
ATOM   3270  C   GLY E 184       0.357  19.747  20.091  1.00 48.69           C  
ATOM   3271  O   GLY E 184       0.343  19.506  18.877  1.00 42.99           O  
ATOM   3272  N   ASP E 185       0.563  18.799  21.017  1.00 46.58           N  
ATOM   3273  CA  ASP E 185       0.664  17.389  20.649  1.00 41.34           C  
ATOM   3274  C   ASP E 185      -0.587  16.976  19.888  1.00 47.13           C  
ATOM   3275  O   ASP E 185      -1.689  17.428  20.201  1.00 47.00           O  
ATOM   3276  CB  ASP E 185       0.824  16.515  21.901  1.00 40.00           C  
ATOM   3277  CG  ASP E 185       2.280  16.359  22.349  1.00 41.62           C  
ATOM   3278  OD1 ASP E 185       3.204  16.803  21.627  1.00 33.41           O  
ATOM   3279  OD2 ASP E 185       2.505  15.785  23.442  1.00 43.16           O1-
ATOM   3280  N   VAL E 186      -0.418  16.136  18.864  1.00 38.11           N  
ATOM   3281  CA  VAL E 186      -1.567  15.629  18.127  1.00 37.91           C  
ATOM   3282  C   VAL E 186      -2.311  14.611  18.980  1.00 40.26           C  
ATOM   3283  O   VAL E 186      -1.708  13.681  19.532  1.00 40.73           O  
ATOM   3284  CB  VAL E 186      -1.129  15.008  16.790  1.00 45.44           C  
ATOM   3285  CG1 VAL E 186      -2.294  14.971  15.813  1.00 42.22           C  
ATOM   3286  CG2 VAL E 186       0.035  15.769  16.205  1.00 41.93           C  
ATOM   3287  N   LEU E 187      -3.632  14.774  19.080  1.00 43.50           N  
ATOM   3288  CA  LEU E 187      -4.555  13.929  19.824  1.00 45.37           C  
ATOM   3289  C   LEU E 187      -5.075  12.802  18.939  1.00 39.27           C  
ATOM   3290  O   LEU E 187      -5.377  13.023  17.762  1.00 43.81           O  
ATOM   3291  CB  LEU E 187      -5.733  14.743  20.350  1.00 45.61           C  
ATOM   3292  CG  LEU E 187      -5.352  15.943  21.213  1.00 47.50           C  
ATOM   3293  CD1 LEU E 187      -6.588  16.646  21.767  1.00 43.43           C  
ATOM   3294  CD2 LEU E 187      -4.439  15.495  22.338  1.00 45.01           C  
ATOM   3295  N   PRO E 188      -5.179  11.595  19.486  1.00 39.09           N  
ATOM   3296  CA  PRO E 188      -5.652  10.453  18.701  1.00 37.94           C  
ATOM   3297  C   PRO E 188      -7.166  10.300  18.748  1.00 34.91           C  
ATOM   3298  O   PRO E 188      -7.854  10.882  19.582  1.00 44.90           O  
ATOM   3299  CB  PRO E 188      -4.963   9.264  19.384  1.00 36.36           C  
ATOM   3300  CG  PRO E 188      -4.872   9.696  20.844  1.00 35.57           C  
ATOM   3301  CD  PRO E 188      -4.762  11.210  20.850  1.00 34.73           C  
ATOM   3302  N   ASP E 189      -7.678   9.505  17.804  1.00 43.01           N  
ATOM   3303  CA  ASP E 189      -9.053   9.023  17.853  1.00 41.51           C  
ATOM   3304  C   ASP E 189      -9.234   7.844  18.791  1.00 40.26           C  
ATOM   3305  O   ASP E 189     -10.373   7.550  19.163  1.00 39.97           O  
ATOM   3306  CB  ASP E 189      -9.559   8.578  16.472  1.00 33.50           C  
ATOM   3307  CG  ASP E 189      -9.229   9.557  15.374  1.00 50.63           C  
ATOM   3308  OD1 ASP E 189      -9.441  10.779  15.576  1.00 49.52           O  
ATOM   3309  OD2 ASP E 189      -8.775   9.092  14.296  1.00 49.45           O1-
ATOM   3310  N   ALA E 190      -8.162   7.129  19.131  1.00 38.79           N  
ATOM   3311  CA  ALA E 190      -8.263   6.026  20.076  1.00 31.89           C  
ATOM   3312  C   ALA E 190      -6.876   5.705  20.591  1.00 36.98           C  
ATOM   3313  O   ALA E 190      -5.872   5.937  19.914  1.00 36.40           O  
ATOM   3314  CB  ALA E 190      -8.903   4.775  19.464  1.00 33.98           C  
ATOM   3315  N   THR E 191      -6.844   5.198  21.816  1.00 40.68           N  
ATOM   3316  CA  THR E 191      -5.628   4.804  22.503  1.00 36.99           C  
ATOM   3317  C   THR E 191      -5.831   3.391  23.009  1.00 38.34           C  
ATOM   3318  O   THR E 191      -6.857   3.099  23.620  1.00 39.65           O  
ATOM   3319  CB  THR E 191      -5.329   5.749  23.659  1.00 39.68           C  
ATOM   3320  CG2 THR E 191      -4.164   5.221  24.505  1.00 46.46           C  
ATOM   3321  OG1 THR E 191      -4.999   7.037  23.132  1.00 37.92           O  
ATOM   3322  N   HIS E 192      -4.885   2.511  22.715  1.00 38.70           N  
ATOM   3323  CA  HIS E 192      -4.903   1.148  23.215  1.00 34.88           C  
ATOM   3324  C   HIS E 192      -3.586   0.883  23.924  1.00 43.68           C  
ATOM   3325  O   HIS E 192      -2.528   1.335  23.469  1.00 36.40           O  
ATOM   3326  CB  HIS E 192      -5.124   0.159  22.087  1.00 43.37           C  
ATOM   3327  CG  HIS E 192      -6.230   0.549  21.161  1.00 40.23           C  
ATOM   3328  CD2 HIS E 192      -6.209   1.078  19.914  1.00 41.83           C  
ATOM   3329  ND1 HIS E 192      -7.557   0.398  21.493  1.00 37.70           N  
ATOM   3330  CE1 HIS E 192      -8.308   0.823  20.488  1.00 42.69           C  
ATOM   3331  NE2 HIS E 192      -7.515   1.242  19.519  1.00 42.50           N  
ATOM   3332  N   THR E 193      -3.656   0.181  25.052  1.00 33.05           N  
ATOM   3333  CA  THR E 193      -2.484  -0.131  25.857  1.00 31.99           C  
ATOM   3334  C   THR E 193      -2.115  -1.605  25.728  1.00 32.87           C  
ATOM   3335  O   THR E 193      -2.953  -2.486  25.949  1.00 29.52           O  
ATOM   3336  CB  THR E 193      -2.739   0.244  27.314  1.00 32.08           C  
ATOM   3337  CG2 THR E 193      -1.520  -0.091  28.176  1.00 28.23           C  
ATOM   3338  OG1 THR E 193      -2.996   1.648  27.369  1.00 37.37           O  
ATOM   3339  N   ILE E 194      -0.860  -1.871  25.372  1.00 31.42           N  
ATOM   3340  CA  ILE E 194      -0.347  -3.228  25.179  1.00 26.88           C  
ATOM   3341  C   ILE E 194       0.811  -3.420  26.140  1.00 28.98           C  
ATOM   3342  O   ILE E 194       1.820  -2.706  26.031  1.00 34.91           O  
ATOM   3343  CB  ILE E 194       0.122  -3.445  23.726  1.00 35.16           C  
ATOM   3344  CG1 ILE E 194      -1.062  -3.413  22.762  1.00 40.03           C  
ATOM   3345  CG2 ILE E 194       0.891  -4.732  23.607  1.00 31.59           C  
ATOM   3346  CD1 ILE E 194      -0.653  -3.322  21.276  1.00 31.04           C  
ATOM   3347  N   VAL E 195       0.668  -4.345  27.101  1.00 31.46           N  
ATOM   3348  CA  VAL E 195       1.714  -4.616  28.100  1.00 28.75           C  
ATOM   3349  C   VAL E 195       2.190  -6.056  27.967  1.00 29.20           C  
ATOM   3350  O   VAL E 195       1.397  -6.997  28.113  1.00 31.76           O  
ATOM   3351  CB  VAL E 195       1.272  -4.367  29.557  1.00 33.25           C  
ATOM   3352  CG1 VAL E 195       2.506  -4.456  30.438  1.00 29.72           C  
ATOM   3353  CG2 VAL E 195       0.592  -3.019  29.753  1.00 26.91           C  
ATOM   3354  N   PHE E 196       3.490  -6.222  27.736  1.00 30.02           N  
ATOM   3355  CA  PHE E 196       4.163  -7.515  27.825  1.00 26.84           C  
ATOM   3356  C   PHE E 196       4.567  -7.706  29.287  1.00 25.90           C  
ATOM   3357  O   PHE E 196       5.525  -7.094  29.762  1.00 25.29           O  
ATOM   3358  CB  PHE E 196       5.381  -7.559  26.901  1.00 25.96           C  
ATOM   3359  CG  PHE E 196       5.054  -7.520  25.410  1.00 24.09           C  
ATOM   3360  CD1 PHE E 196       3.753  -7.617  24.951  1.00 29.58           C  
ATOM   3361  CD2 PHE E 196       6.075  -7.395  24.477  1.00 30.11           C  
ATOM   3362  CE1 PHE E 196       3.463  -7.586  23.581  1.00 32.92           C  
ATOM   3363  CE2 PHE E 196       5.807  -7.395  23.111  1.00 31.33           C  
ATOM   3364  CZ  PHE E 196       4.494  -7.492  22.670  1.00 30.33           C  
ATOM   3365  N   ASN E 197       3.840  -8.547  29.993  1.00 30.38           N  
ATOM   3366  CA  ASN E 197       4.046  -8.799  31.419  1.00 28.73           C  
ATOM   3367  C   ASN E 197       4.500 -10.245  31.549  1.00 28.67           C  
ATOM   3368  O   ASN E 197       3.680 -11.160  31.464  1.00 28.26           O  
ATOM   3369  CB  ASN E 197       2.760  -8.566  32.203  1.00 30.78           C  
ATOM   3370  CG  ASN E 197       2.969  -8.640  33.717  1.00 31.84           C  
ATOM   3371  ND2 ASN E 197       1.887  -8.922  34.454  1.00 29.79           N  
ATOM   3372  OD1 ASN E 197       4.086  -8.441  34.215  1.00 30.78           O  
ATOM   3373  N   ASP E 198       5.796 -10.445  31.798  1.00 33.47           N  
ATOM   3374  CA  ASP E 198       6.418 -11.754  31.641  1.00 33.03           C  
ATOM   3375  C   ASP E 198       5.951 -12.353  30.323  1.00 29.11           C  
ATOM   3376  O   ASP E 198       6.108 -11.716  29.284  1.00 32.52           O  
ATOM   3377  CB  ASP E 198       6.107 -12.659  32.824  1.00 29.84           C  
ATOM   3378  CG  ASP E 198       6.803 -12.202  34.080  1.00 34.13           C  
ATOM   3379  OD1 ASP E 198       8.002 -11.881  33.978  1.00 35.08           O  
ATOM   3380  OD2 ASP E 198       6.182 -12.169  35.168  1.00 42.15           O1-
ATOM   3381  N   MET E 199       5.328 -13.530  30.338  1.00 31.59           N  
ATOM   3382  CA  MET E 199       4.988 -14.207  29.090  1.00 41.22           C  
ATOM   3383  C   MET E 199       3.537 -13.993  28.674  1.00 38.18           C  
ATOM   3384  O   MET E 199       2.911 -14.902  28.135  1.00 39.23           O  
ATOM   3385  CB  MET E 199       5.271 -15.704  29.198  1.00 38.93           C  
ATOM   3386  CG  MET E 199       6.737 -16.022  29.364  1.00 43.71           C  
ATOM   3387  SD  MET E 199       7.762 -15.447  27.992  1.00 44.85           S  
ATOM   3388  CE  MET E 199       6.894 -16.235  26.605  1.00 47.45           C  
ATOM   3389  N   THR E 200       2.974 -12.825  28.949  1.00 33.31           N  
ATOM   3390  CA  THR E 200       1.589 -12.572  28.609  1.00 31.30           C  
ATOM   3391  C   THR E 200       1.488 -11.180  28.031  1.00 31.25           C  
ATOM   3392  O   THR E 200       2.372 -10.340  28.223  1.00 29.54           O  
ATOM   3393  CB  THR E 200       0.637 -12.656  29.816  1.00 35.33           C  
ATOM   3394  CG2 THR E 200       0.925 -13.872  30.687  1.00 33.06           C  
ATOM   3395  OG1 THR E 200       0.767 -11.459  30.591  1.00 31.59           O  
ATOM   3396  N   ILE E 201       0.390 -10.957  27.320  1.00 31.67           N  
ATOM   3397  CA  ILE E 201      -0.070  -9.623  26.973  1.00 34.94           C  
ATOM   3398  C   ILE E 201      -1.236  -9.295  27.904  1.00 30.50           C  
ATOM   3399  O   ILE E 201      -2.220 -10.041  27.960  1.00 30.98           O  
ATOM   3400  CB  ILE E 201      -0.483  -9.539  25.495  1.00 25.30           C  
ATOM   3401  CG1 ILE E 201       0.615 -10.114  24.609  1.00 30.80           C  
ATOM   3402  CG2 ILE E 201      -0.723  -8.089  25.099  1.00 31.07           C  
ATOM   3403  CD1 ILE E 201       0.241 -10.135  23.133  1.00 37.61           C  
ATOM   3404  N   ASN E 202      -1.106  -8.212  28.671  1.00 29.53           N  
ATOM   3405  CA  ASN E 202      -2.175  -7.764  29.565  1.00 38.48           C  
ATOM   3406  C   ASN E 202      -2.700  -8.877  30.480  1.00 31.92           C  
ATOM   3407  O   ASN E 202      -3.891  -8.918  30.786  1.00 40.01           O  
ATOM   3408  CB  ASN E 202      -3.316  -7.160  28.738  1.00 37.92           C  
ATOM   3409  CG  ASN E 202      -2.902  -5.880  28.039  1.00 28.56           C  
ATOM   3410  ND2 ASN E 202      -3.774  -5.351  27.190  1.00 30.10           N  
ATOM   3411  OD1 ASN E 202      -1.811  -5.368  28.269  1.00 34.44           O  
ATOM   3412  N   ASN E 203      -1.832  -9.800  30.901  1.00 32.07           N  
ATOM   3413  CA  ASN E 203      -2.131 -10.933  31.781  1.00 32.64           C  
ATOM   3414  C   ASN E 203      -3.091 -11.950  31.172  1.00 33.15           C  
ATOM   3415  O   ASN E 203      -3.630 -12.800  31.892  1.00 39.12           O  
ATOM   3416  CB  ASN E 203      -2.687 -10.479  33.144  1.00 37.70           C  
ATOM   3417  CG  ASN E 203      -1.604  -9.963  34.048  1.00 32.93           C  
ATOM   3418  ND2 ASN E 203      -1.685 -10.283  35.329  1.00 37.15           N  
ATOM   3419  OD1 ASN E 203      -0.699  -9.276  33.590  1.00 31.64           O  
ATOM   3420  N   ARG E 204      -3.321 -11.908  29.881  1.00 38.64           N  
ATOM   3421  CA  ARG E 204      -4.302 -12.821  29.338  1.00 34.82           C  
ATOM   3422  C   ARG E 204      -3.678 -14.183  29.041  1.00 43.70           C  
ATOM   3423  O   ARG E 204      -2.466 -14.291  28.805  1.00 44.23           O  
ATOM   3424  CB  ARG E 204      -4.915 -12.206  28.090  1.00 39.67           C  
ATOM   3425  CG  ARG E 204      -5.522 -10.847  28.367  1.00 41.33           C  
ATOM   3426  CD  ARG E 204      -5.956 -10.189  27.079  1.00 45.79           C  
ATOM   3427  NE  ARG E 204      -7.037 -10.919  26.422  1.00 57.36           N  
ATOM   3428  CZ  ARG E 204      -8.295 -10.501  26.371  1.00 57.02           C  
ATOM   3429  NH1 ARG E 204      -8.626  -9.347  26.942  1.00 44.06           N1+
ATOM   3430  NH2 ARG E 204      -9.216 -11.228  25.743  1.00 61.70           N  
ATOM   3431  N   PRO E 205      -4.482 -15.246  29.047  1.00 39.00           N  
ATOM   3432  CA  PRO E 205      -3.967 -16.544  28.606  1.00 40.67           C  
ATOM   3433  C   PRO E 205      -3.508 -16.457  27.153  1.00 41.14           C  
ATOM   3434  O   PRO E 205      -3.915 -15.568  26.403  1.00 41.80           O  
ATOM   3435  CB  PRO E 205      -5.165 -17.484  28.773  1.00 42.09           C  
ATOM   3436  CG  PRO E 205      -6.094 -16.774  29.712  1.00 44.27           C  
ATOM   3437  CD  PRO E 205      -5.916 -15.320  29.367  1.00 43.74           C  
ATOM   3438  N   ALA E 206      -2.623 -17.381  26.769  1.00 38.42           N  
ATOM   3439  CA  ALA E 206      -1.903 -17.257  25.504  1.00 48.50           C  
ATOM   3440  C   ALA E 206      -2.845 -17.334  24.306  1.00 45.88           C  
ATOM   3441  O   ALA E 206      -3.871 -18.016  24.332  1.00 49.63           O  
ATOM   3442  CB  ALA E 206      -0.843 -18.342  25.390  1.00 40.98           C  
ATOM   3443  N   HIS E 207      -2.483 -16.614  23.246  1.00 45.43           N  
ATOM   3444  CA  HIS E 207      -3.243 -16.623  21.992  1.00 51.73           C  
ATOM   3445  C   HIS E 207      -4.673 -16.128  22.191  1.00 55.00           C  
ATOM   3446  O   HIS E 207      -5.579 -16.535  21.461  1.00 46.48           O  
ATOM   3447  CB  HIS E 207      -3.278 -18.019  21.353  1.00 46.78           C  
ATOM   3448  CG  HIS E 207      -1.948 -18.530  20.883  1.00 56.64           C  
ATOM   3449  CD2 HIS E 207      -1.118 -18.091  19.905  1.00 54.23           C  
ATOM   3450  ND1 HIS E 207      -1.358 -19.663  21.411  1.00 58.71           N  
ATOM   3451  CE1 HIS E 207      -0.216 -19.892  20.787  1.00 54.38           C  
ATOM   3452  NE2 HIS E 207      -0.045 -18.952  19.871  1.00 55.39           N  
ATOM   3453  N   THR E 208      -4.908 -15.274  23.193  1.00 47.50           N  
ATOM   3454  CA  THR E 208      -6.209 -14.635  23.364  1.00 47.46           C  
ATOM   3455  C   THR E 208      -6.099 -13.125  23.189  1.00 47.00           C  
ATOM   3456  O   THR E 208      -6.756 -12.351  23.876  1.00 51.50           O  
ATOM   3457  CB  THR E 208      -6.846 -14.999  24.709  1.00 41.59           C  
ATOM   3458  CG2 THR E 208      -6.864 -16.503  24.886  1.00 42.81           C  
ATOM   3459  OG1 THR E 208      -6.108 -14.417  25.791  1.00 44.02           O  
ATOM   3460  N   GLY E 209      -5.285 -12.687  22.235  1.00 43.56           N  
ATOM   3461  CA  GLY E 209      -5.120 -11.279  21.987  1.00 39.36           C  
ATOM   3462  C   GLY E 209      -4.420 -10.557  23.122  1.00 46.70           C  
ATOM   3463  O   GLY E 209      -3.486 -11.081  23.740  1.00 38.84           O  
ATOM   3464  N   PRO E 210      -4.885  -9.340  23.449  1.00 43.04           N  
ATOM   3465  CA  PRO E 210      -6.129  -8.732  22.972  1.00 44.29           C  
ATOM   3466  C   PRO E 210      -6.066  -8.255  21.529  1.00 40.41           C  
ATOM   3467  O   PRO E 210      -4.974  -7.982  21.029  1.00 38.89           O  
ATOM   3468  CB  PRO E 210      -6.299  -7.540  23.909  1.00 35.85           C  
ATOM   3469  CG  PRO E 210      -4.915  -7.123  24.166  1.00 39.96           C  
ATOM   3470  CD  PRO E 210      -4.145  -8.408  24.315  1.00 39.00           C  
ATOM   3471  N   ASN E 211      -7.220  -8.190  20.871  1.00 36.14           N  
ATOM   3472  CA  ASN E 211      -7.344  -7.564  19.565  1.00 35.70           C  
ATOM   3473  C   ASN E 211      -7.902  -6.160  19.743  1.00 43.66           C  
ATOM   3474  O   ASN E 211      -8.622  -5.884  20.706  1.00 42.43           O  
ATOM   3475  CB  ASN E 211      -8.242  -8.391  18.652  1.00 35.70           C  
ATOM   3476  CG  ASN E 211      -7.792  -9.833  18.558  1.00 46.71           C  
ATOM   3477  ND2 ASN E 211      -8.737 -10.743  18.351  1.00 44.21           N  
ATOM   3478  OD1 ASN E 211      -6.604 -10.125  18.677  1.00 39.58           O  
ATOM   3479  N   PHE E 212      -7.518  -5.256  18.847  1.00 37.88           N  
ATOM   3480  CA  PHE E 212      -8.012  -3.885  18.881  1.00 42.40           C  
ATOM   3481  C   PHE E 212      -8.518  -3.525  17.501  1.00 42.41           C  
ATOM   3482  O   PHE E 212      -7.947  -3.952  16.496  1.00 41.19           O  
ATOM   3483  CB  PHE E 212      -6.937  -2.880  19.313  1.00 41.36           C  
ATOM   3484  CG  PHE E 212      -6.273  -3.224  20.612  1.00 44.70           C  
ATOM   3485  CD1 PHE E 212      -6.873  -2.907  21.823  1.00 37.54           C  
ATOM   3486  CD2 PHE E 212      -5.042  -3.852  20.630  1.00 40.53           C  
ATOM   3487  CE1 PHE E 212      -6.256  -3.215  23.029  1.00 43.89           C  
ATOM   3488  CE2 PHE E 212      -4.427  -4.174  21.840  1.00 42.35           C  
ATOM   3489  CZ  PHE E 212      -5.037  -3.851  23.039  1.00 42.05           C  
ATOM   3490  N   GLU E 213      -9.587  -2.741  17.446  1.00 43.97           N  
ATOM   3491  CA  GLU E 213     -10.230  -2.431  16.180  1.00 47.68           C  
ATOM   3492  C   GLU E 213     -10.158  -0.939  15.898  1.00 41.33           C  
ATOM   3493  O   GLU E 213     -10.106  -0.110  16.814  1.00 44.14           O  
ATOM   3494  CB  GLU E 213     -11.683  -2.905  16.159  1.00 53.87           C  
ATOM   3495  CG  GLU E 213     -11.864  -4.342  16.631  1.00 51.85           C  
ATOM   3496  CD  GLU E 213     -13.293  -4.810  16.502  0.84 55.52           C  
ATOM   3497  OE1 GLU E 213     -13.567  -5.987  16.828  1.00 56.39           O  
ATOM   3498  OE2 GLU E 213     -14.133  -4.001  16.053  0.88 51.14           O1-
ATOM   3499  N   ALA E 214     -10.103  -0.627  14.610  1.00 38.48           N  
ATOM   3500  CA  ALA E 214     -10.037   0.736  14.105  1.00 34.88           C  
ATOM   3501  C   ALA E 214     -10.620   0.711  12.706  1.00 38.35           C  
ATOM   3502  O   ALA E 214     -10.927  -0.354  12.166  1.00 45.78           O  
ATOM   3503  CB  ALA E 214      -8.601   1.263  14.086  1.00 30.17           C  
ATOM   3504  N   THR E 215     -10.756   1.889  12.113  1.00 42.14           N  
ATOM   3505  CA  THR E 215     -11.086   2.008  10.703  1.00 43.78           C  
ATOM   3506  C   THR E 215      -9.916   2.641   9.968  1.00 35.38           C  
ATOM   3507  O   THR E 215      -9.235   3.514  10.513  1.00 35.26           O  
ATOM   3508  CB  THR E 215     -12.366   2.846  10.501  1.00 41.91           C  
ATOM   3509  CG2 THR E 215     -12.688   2.985   9.025  1.00 43.03           C  
ATOM   3510  OG1 THR E 215     -13.458   2.184  11.146  1.00 40.39           O  
ATOM   3511  N   VAL E 216      -9.690   2.185   8.729  1.00 41.66           N  
ATOM   3512  CA  VAL E 216      -8.725   2.803   7.822  1.00 39.35           C  
ATOM   3513  C   VAL E 216      -8.864   4.302   7.968  1.00 41.03           C  
ATOM   3514  O   VAL E 216      -9.980   4.828   7.930  1.00 38.92           O  
ATOM   3515  CB  VAL E 216      -8.941   2.381   6.352  1.00 52.05           C  
ATOM   3516  CG1 VAL E 216      -7.845   2.954   5.454  1.00 51.55           C  
ATOM   3517  CG2 VAL E 216      -9.015   0.867   6.218  1.00 40.34           C  
ATOM   3518  N   GLY E 217      -7.746   4.992   8.199  1.00 39.87           N  
ATOM   3519  CA  GLY E 217      -7.727   6.422   8.351  1.00 35.57           C  
ATOM   3520  C   GLY E 217      -7.743   6.908   9.792  1.00 34.52           C  
ATOM   3521  O   GLY E 217      -7.240   8.007  10.060  1.00 37.55           O  
ATOM   3522  N   ASP E 218      -8.308   6.128  10.721  1.00 35.34           N  
ATOM   3523  CA  ASP E 218      -8.267   6.500  12.142  1.00 37.30           C  
ATOM   3524  C   ASP E 218      -6.838   6.790  12.590  1.00 37.59           C  
ATOM   3525  O   ASP E 218      -5.890   6.138  12.150  1.00 42.19           O  
ATOM   3526  CB  ASP E 218      -8.847   5.386  13.030  1.00 38.71           C  
ATOM   3527  CG  ASP E 218     -10.356   5.234  12.885  1.00 42.71           C  
ATOM   3528  OD1 ASP E 218     -10.978   6.037  12.162  1.00 46.46           O  
ATOM   3529  OD2 ASP E 218     -10.918   4.296  13.477  1.00 42.89           O1-
ATOM   3530  N   ARG E 219      -6.685   7.779  13.470  1.00 33.78           N  
ATOM   3531  CA  ARG E 219      -5.404   8.051  14.115  1.00 38.82           C  
ATOM   3532  C   ARG E 219      -5.393   7.284  15.426  1.00 37.66           C  
ATOM   3533  O   ARG E 219      -6.172   7.589  16.334  1.00 37.30           O  
ATOM   3534  CB  ARG E 219      -5.210   9.549  14.336  1.00 40.55           C  
ATOM   3535  CG  ARG E 219      -3.983   9.932  15.140  1.00 32.20           C  
ATOM   3536  CD  ARG E 219      -3.737  11.437  15.028  1.00 37.44           C  
ATOM   3537  NE  ARG E 219      -3.123  11.809  13.751  1.00 40.15           N  
ATOM   3538  CZ  ARG E 219      -1.827  11.688  13.472  1.00 43.29           C  
ATOM   3539  NH1 ARG E 219      -0.991  11.197  14.378  1.00 41.92           N1+
ATOM   3540  NH2 ARG E 219      -1.364  12.041  12.282  1.00 45.57           N  
ATOM   3541  N   VAL E 220      -4.545   6.264  15.515  1.00 34.45           N  
ATOM   3542  CA  VAL E 220      -4.603   5.281  16.593  1.00 31.90           C  
ATOM   3543  C   VAL E 220      -3.333   5.386  17.432  1.00 38.79           C  
ATOM   3544  O   VAL E 220      -2.220   5.288  16.906  1.00 38.30           O  
ATOM   3545  CB  VAL E 220      -4.776   3.856  16.035  1.00 37.24           C  
ATOM   3546  CG1 VAL E 220      -4.692   2.824  17.147  1.00 31.50           C  
ATOM   3547  CG2 VAL E 220      -6.091   3.737  15.291  1.00 39.43           C  
ATOM   3548  N   GLU E 221      -3.491   5.550  18.736  1.00 33.10           N  
ATOM   3549  CA  GLU E 221      -2.363   5.705  19.633  1.00 31.39           C  
ATOM   3550  C   GLU E 221      -2.107   4.391  20.350  1.00 35.29           C  
ATOM   3551  O   GLU E 221      -3.044   3.707  20.767  1.00 36.18           O  
ATOM   3552  CB  GLU E 221      -2.645   6.811  20.642  1.00 32.64           C  
ATOM   3553  CG  GLU E 221      -1.612   6.987  21.706  1.00 34.38           C  
ATOM   3554  CD  GLU E 221      -1.922   8.200  22.553  1.00 35.25           C  
ATOM   3555  OE1 GLU E 221      -3.010   8.229  23.162  1.00 36.01           O  
ATOM   3556  OE2 GLU E 221      -1.094   9.125  22.588  1.00 40.15           O1-
ATOM   3557  N   ILE E 222      -0.839   4.016  20.456  1.00 35.84           N  
ATOM   3558  CA  ILE E 222      -0.444   2.803  21.165  1.00 43.47           C  
ATOM   3559  C   ILE E 222       0.440   3.222  22.333  1.00 36.56           C  
ATOM   3560  O   ILE E 222       1.335   4.064  22.172  1.00 33.05           O  
ATOM   3561  CB  ILE E 222       0.274   1.787  20.244  1.00 34.94           C  
ATOM   3562  CG1 ILE E 222      -0.602   1.411  19.047  1.00 37.57           C  
ATOM   3563  CG2 ILE E 222       0.604   0.505  21.012  1.00 36.40           C  
ATOM   3564  CD1 ILE E 222      -1.913   0.720  19.429  1.00 29.10           C  
ATOM   3565  N   VAL E 223       0.140   2.691  23.512  1.00 34.26           N  
ATOM   3566  CA  VAL E 223       1.017   2.762  24.674  1.00 25.99           C  
ATOM   3567  C   VAL E 223       1.547   1.355  24.924  1.00 28.64           C  
ATOM   3568  O   VAL E 223       0.774   0.417  25.152  1.00 31.30           O  
ATOM   3569  CB  VAL E 223       0.289   3.297  25.917  1.00 37.42           C  
ATOM   3570  CG1 VAL E 223       1.281   3.468  27.046  1.00 30.22           C  
ATOM   3571  CG2 VAL E 223      -0.419   4.627  25.621  1.00 33.66           C  
ATOM   3572  N   MET E 224       2.856   1.209  24.822  1.00 28.31           N  
ATOM   3573  CA AMET E 224       3.598  -0.056  25.087  0.53 29.90           C  
ATOM   3574  CA BMET E 224       3.576  -0.076  25.027  0.47 29.93           C  
ATOM   3575  C   MET E 224       4.552  -0.172  26.337  1.00 31.96           C  
ATOM   3576  O   MET E 224       5.510   0.600  26.620  1.00 34.62           O  
ATOM   3577  CB AMET E 224       4.460  -0.313  23.876  0.53 33.64           C  
ATOM   3578  CB BMET E 224       4.410  -0.369  23.795  0.47 33.62           C  
ATOM   3579  CG AMET E 224       4.602  -1.755  23.525  0.53 33.92           C  
ATOM   3580  CG BMET E 224       4.559  -1.832  23.476  0.47 33.90           C  
ATOM   3581  SD AMET E 224       5.892  -2.651  24.336  0.53 36.72           S  
ATOM   3582  SD BMET E 224       5.883  -2.657  24.337  0.47 36.69           S  
ATOM   3583  CE AMET E 224       4.915  -3.980  24.920  0.53 29.91           C  
ATOM   3584  CE BMET E 224       4.958  -4.026  24.970  0.47 29.94           C  
ATOM   3585  N   ILE E 225       4.189  -1.094  27.214  1.00 32.28           N  
ATOM   3586  CA  ILE E 225       4.796  -1.202  28.534  1.00 29.28           C  
ATOM   3587  C   ILE E 225       5.241  -2.637  28.719  1.00 27.68           C  
ATOM   3588  O   ILE E 225       4.534  -3.570  28.331  1.00 28.44           O  
ATOM   3589  CB  ILE E 225       3.821  -0.806  29.657  1.00 30.55           C  
ATOM   3590  CG1 ILE E 225       3.296   0.611  29.430  1.00 33.77           C  
ATOM   3591  CG2 ILE E 225       4.489  -0.959  31.017  1.00 29.04           C  
ATOM   3592  CD1 ILE E 225       1.972   0.821  30.122  1.00 29.55           C  
ATOM   3593  N   THR E 226       6.422  -2.814  29.267  1.00 24.65           N  
ATOM   3594  CA  THR E 226       6.921  -4.145  29.539  1.00 28.53           C  
ATOM   3595  C   THR E 226       7.128  -4.312  31.038  1.00 25.76           C  
ATOM   3596  O   THR E 226       7.384  -3.341  31.746  1.00 26.96           O  
ATOM   3597  CB  THR E 226       8.210  -4.376  28.784  1.00 23.77           C  
ATOM   3598  CG2 THR E 226       8.745  -5.780  29.101  1.00 30.82           C  
ATOM   3599  OG1 THR E 226       7.940  -4.243  27.368  1.00 29.80           O  
ATOM   3600  N   HIS E 227       7.002  -5.549  31.512  1.00 25.84           N  
ATOM   3601  CA  HIS E 227       7.042  -5.809  32.934  1.00 27.25           C  
ATOM   3602  C   HIS E 227       7.525  -7.227  33.162  1.00 30.29           C  
ATOM   3603  O   HIS E 227       7.299  -8.112  32.330  1.00 29.34           O  
ATOM   3604  CB  HIS E 227       5.659  -5.607  33.552  1.00 23.89           C  
ATOM   3605  CG  HIS E 227       5.451  -4.240  34.106  1.00 29.67           C  
ATOM   3606  CD2 HIS E 227       4.443  -3.350  33.936  1.00 30.55           C  
ATOM   3607  ND1 HIS E 227       6.352  -3.641  34.959  1.00 32.21           N  
ATOM   3608  CE1 HIS E 227       5.901  -2.447  35.303  1.00 32.82           C  
ATOM   3609  NE2 HIS E 227       4.754  -2.239  34.682  1.00 26.53           N  
ATOM   3610  N   GLY E 228       8.216  -7.416  34.284  1.00 25.12           N  
ATOM   3611  CA  GLY E 228       8.530  -8.725  34.805  1.00 29.70           C  
ATOM   3612  C   GLY E 228       9.996  -9.100  34.710  1.00 27.52           C  
ATOM   3613  O   GLY E 228      10.877  -8.355  35.133  1.00 26.79           O  
ATOM   3614  N   GLU E 229      10.254 -10.264  34.127  1.00 28.65           N  
ATOM   3615  CA  GLU E 229      11.563 -10.889  34.130  1.00 30.38           C  
ATOM   3616  C   GLU E 229      12.259 -10.888  32.772  1.00 26.49           C  
ATOM   3617  O   GLU E 229      13.492 -10.924  32.731  1.00 27.70           O  
ATOM   3618  CB  GLU E 229      11.407 -12.338  34.620  1.00 33.10           C  
ATOM   3619  CG  GLU E 229      12.692 -13.015  35.015  1.00 34.85           C  
ATOM   3620  CD  GLU E 229      13.420 -12.265  36.111  0.82 34.34           C  
ATOM   3621  OE1 GLU E 229      12.748 -11.639  36.955  1.00 36.33           O  
ATOM   3622  OE2 GLU E 229      14.664 -12.324  36.130  0.95 39.06           O1-
ATOM   3623  N   TYR E 230      11.521 -10.843  31.668  1.00 26.77           N  
ATOM   3624  CA  TYR E 230      12.087 -11.122  30.351  1.00 31.26           C  
ATOM   3625  C   TYR E 230      12.152  -9.880  29.476  1.00 33.38           C  
ATOM   3626  O   TYR E 230      11.346  -8.953  29.617  1.00 30.26           O  
ATOM   3627  CB  TYR E 230      11.275 -12.225  29.647  1.00 29.87           C  
ATOM   3628  CG  TYR E 230      11.019 -13.371  30.599  1.00 35.28           C  
ATOM   3629  CD1 TYR E 230      12.086 -14.087  31.125  1.00 29.11           C  
ATOM   3630  CD2 TYR E 230       9.731 -13.704  31.014  1.00 30.35           C  
ATOM   3631  CE1 TYR E 230      11.892 -15.121  32.012  1.00 31.40           C  
ATOM   3632  CE2 TYR E 230       9.522 -14.739  31.923  1.00 35.72           C  
ATOM   3633  CZ  TYR E 230      10.621 -15.446  32.416  1.00 38.96           C  
ATOM   3634  OH  TYR E 230      10.473 -16.487  33.311  1.00 37.65           O  
ATOM   3635  N   TYR E 231      13.150  -9.865  28.587  1.00 26.46           N  
ATOM   3636  CA  TYR E 231      13.164  -8.934  27.479  1.00 29.01           C  
ATOM   3637  C   TYR E 231      12.211  -9.413  26.388  1.00 24.91           C  
ATOM   3638  O   TYR E 231      11.907 -10.598  26.262  1.00 23.68           O  
ATOM   3639  CB  TYR E 231      14.572  -8.774  26.894  1.00 31.35           C  
ATOM   3640  CG  TYR E 231      14.872  -9.725  25.743  1.00 28.18           C  
ATOM   3641  CD1 TYR E 231      15.331 -11.022  25.999  1.00 30.18           C  
ATOM   3642  CD2 TYR E 231      14.676  -9.344  24.404  1.00 32.52           C  
ATOM   3643  CE1 TYR E 231      15.600 -11.901  24.983  1.00 28.79           C  
ATOM   3644  CE2 TYR E 231      14.958 -10.240  23.341  1.00 27.81           C  
ATOM   3645  CZ  TYR E 231      15.418 -11.515  23.652  1.00 32.44           C  
ATOM   3646  OH  TYR E 231      15.692 -12.436  22.672  1.00 27.56           O  
ATOM   3647  N   HIS E 232      11.738  -8.466  25.588  1.00 23.99           N  
ATOM   3648  CA  HIS E 232      10.880  -8.767  24.453  1.00 28.70           C  
ATOM   3649  C   HIS E 232      11.267  -7.847  23.299  1.00 27.57           C  
ATOM   3650  O   HIS E 232      12.043  -6.900  23.468  1.00 29.60           O  
ATOM   3651  CB  HIS E 232       9.385  -8.614  24.821  1.00 23.45           C  
ATOM   3652  CG  HIS E 232       8.995  -9.303  26.107  1.00 29.18           C  
ATOM   3653  CD2 HIS E 232       8.847  -8.827  27.371  1.00 28.31           C  
ATOM   3654  ND1 HIS E 232       8.673 -10.645  26.173  1.00 28.19           N  
ATOM   3655  CE1 HIS E 232       8.352 -10.969  27.412  1.00 30.06           C  
ATOM   3656  NE2 HIS E 232       8.460  -9.887  28.167  1.00 29.72           N  
ATOM   3657  N   THR E 233      10.721  -8.129  22.115  1.00 29.06           N  
ATOM   3658  CA  THR E 233      10.766  -7.208  20.988  1.00 27.76           C  
ATOM   3659  C   THR E 233       9.340  -7.035  20.501  1.00 28.13           C  
ATOM   3660  O   THR E 233       8.690  -8.021  20.150  1.00 35.90           O  
ATOM   3661  CB  THR E 233      11.637  -7.710  19.831  1.00 28.07           C  
ATOM   3662  CG2 THR E 233      13.113  -7.639  20.161  1.00 25.62           C  
ATOM   3663  OG1 THR E 233      11.292  -9.061  19.540  1.00 29.03           O  
ATOM   3664  N   PHE E 234       8.851  -5.799  20.482  1.00 22.77           N  
ATOM   3665  CA  PHE E 234       7.490  -5.534  20.048  1.00 24.28           C  
ATOM   3666  C   PHE E 234       7.459  -5.302  18.531  1.00 28.38           C  
ATOM   3667  O   PHE E 234       8.186  -4.449  18.013  1.00 26.44           O  
ATOM   3668  CB  PHE E 234       6.937  -4.322  20.802  1.00 30.45           C  
ATOM   3669  CG  PHE E 234       5.635  -3.824  20.262  1.00 34.32           C  
ATOM   3670  CD1 PHE E 234       4.443  -4.423  20.640  1.00 34.52           C  
ATOM   3671  CD2 PHE E 234       5.603  -2.769  19.357  1.00 29.75           C  
ATOM   3672  CE1 PHE E 234       3.241  -3.975  20.129  1.00 43.42           C  
ATOM   3673  CE2 PHE E 234       4.402  -2.310  18.857  1.00 32.85           C  
ATOM   3674  CZ  PHE E 234       3.225  -2.917  19.235  1.00 30.90           C  
ATOM   3675  N   HIS E 235       6.607  -6.036  17.818  1.00 30.52           N  
ATOM   3676  CA  HIS E 235       6.520  -5.883  16.364  1.00 30.94           C  
ATOM   3677  C   HIS E 235       5.083  -5.693  15.894  1.00 31.02           C  
ATOM   3678  O   HIS E 235       4.190  -6.465  16.259  1.00 31.54           O  
ATOM   3679  CB  HIS E 235       7.118  -7.093  15.647  1.00 25.60           C  
ATOM   3680  CG  HIS E 235       7.036  -7.002  14.158  1.00 31.53           C  
ATOM   3681  CD2 HIS E 235       6.617  -7.897  13.229  1.00 33.25           C  
ATOM   3682  ND1 HIS E 235       7.416  -5.873  13.465  1.00 27.70           N  
ATOM   3683  CE1 HIS E 235       7.239  -6.081  12.169  1.00 38.55           C  
ATOM   3684  NE2 HIS E 235       6.763  -7.302  12.000  1.00 34.35           N  
ATOM   3685  N   MET E 236       4.874  -4.692  15.045  1.00 31.81           N  
ATOM   3686  CA  MET E 236       3.585  -4.455  14.392  1.00 36.78           C  
ATOM   3687  C   MET E 236       3.694  -4.662  12.882  1.00 36.20           C  
ATOM   3688  O   MET E 236       4.514  -4.010  12.225  1.00 39.75           O  
ATOM   3689  CB  MET E 236       3.096  -3.036  14.666  1.00 38.92           C  
ATOM   3690  CG  MET E 236       2.366  -2.845  15.964  1.00 48.17           C  
ATOM   3691  SD  MET E 236       0.948  -1.764  15.663  1.00 59.06           S  
ATOM   3692  CE  MET E 236       0.026  -2.774  14.506  1.00 42.35           C  
ATOM   3693  N   HIS E 237       2.842  -5.526  12.327  1.00 34.44           N  
ATOM   3694  CA  HIS E 237       2.774  -5.675  10.874  1.00 37.63           C  
ATOM   3695  C   HIS E 237       2.128  -4.447  10.244  1.00 34.06           C  
ATOM   3696  O   HIS E 237       1.167  -3.882  10.786  1.00 29.37           O  
ATOM   3697  CB  HIS E 237       1.962  -6.909  10.495  1.00 32.00           C  
ATOM   3698  CG  HIS E 237       2.639  -8.204  10.794  1.00 32.88           C  
ATOM   3699  CD2 HIS E 237       3.327  -8.623  11.884  1.00 34.86           C  
ATOM   3700  ND1 HIS E 237       2.638  -9.258   9.909  1.00 39.84           N  
ATOM   3701  CE1 HIS E 237       3.295 -10.275  10.437  1.00 41.91           C  
ATOM   3702  NE2 HIS E 237       3.721  -9.917  11.637  1.00 42.74           N  
ATOM   3703  N   GLY E 238       2.627  -4.062   9.071  1.00 34.60           N  
ATOM   3704  CA  GLY E 238       1.989  -3.052   8.235  1.00 29.29           C  
ATOM   3705  C   GLY E 238       2.131  -1.612   8.689  1.00 40.97           C  
ATOM   3706  O   GLY E 238       1.750  -0.698   7.940  1.00 33.53           O  
ATOM   3707  N   HIS E 239       2.630  -1.366   9.894  1.00 37.16           N  
ATOM   3708  CA  HIS E 239       2.722  -0.014  10.396  1.00 31.86           C  
ATOM   3709  C   HIS E 239       4.060   0.189  11.089  1.00 40.78           C  
ATOM   3710  O   HIS E 239       4.550  -0.698  11.790  1.00 49.73           O  
ATOM   3711  CB  HIS E 239       1.581   0.272  11.357  1.00 35.46           C  
ATOM   3712  CG  HIS E 239       0.240  -0.085  10.808  1.00 28.93           C  
ATOM   3713  CD2 HIS E 239      -0.789   0.690  10.398  1.00 30.43           C  
ATOM   3714  ND1 HIS E 239      -0.167  -1.389  10.635  1.00 31.44           N  
ATOM   3715  CE1 HIS E 239      -1.392  -1.403  10.138  1.00 36.59           C  
ATOM   3716  NE2 HIS E 239      -1.790  -0.153   9.982  1.00 33.43           N  
ATOM   3717  N   ALA E 240       4.641   1.358  10.891  1.00 30.29           N  
ATOM   3718  CA  ALA E 240       5.910   1.711  11.484  1.00 29.16           C  
ATOM   3719  C   ALA E 240       5.749   3.056  12.168  1.00 32.60           C  
ATOM   3720  O   ALA E 240       4.806   3.804  11.893  1.00 35.13           O  
ATOM   3721  CB  ALA E 240       7.030   1.762  10.430  1.00 35.65           C  
ATOM   3722  N   TRP E 241       6.668   3.353  13.082  1.00 36.20           N  
ATOM   3723  CA  TRP E 241       6.625   4.597  13.826  1.00 29.92           C  
ATOM   3724  C   TRP E 241       8.046   5.121  13.984  1.00 30.98           C  
ATOM   3725  O   TRP E 241       9.020   4.418  13.710  1.00 32.71           O  
ATOM   3726  CB  TRP E 241       5.934   4.404  15.182  1.00 25.69           C  
ATOM   3727  CG  TRP E 241       6.698   3.517  16.121  1.00 32.97           C  
ATOM   3728  CD1 TRP E 241       7.555   3.924  17.109  1.00 25.67           C  
ATOM   3729  CD2 TRP E 241       6.671   2.076  16.183  1.00 29.18           C  
ATOM   3730  CE2 TRP E 241       7.538   1.685  17.231  1.00 26.96           C  
ATOM   3731  CE3 TRP E 241       6.023   1.080  15.437  1.00 28.17           C  
ATOM   3732  NE1 TRP E 241       8.065   2.832  17.775  1.00 28.13           N  
ATOM   3733  CZ2 TRP E 241       7.773   0.338  17.553  1.00 24.74           C  
ATOM   3734  CZ3 TRP E 241       6.241  -0.270  15.778  1.00 26.78           C  
ATOM   3735  CH2 TRP E 241       7.111  -0.618  16.818  1.00 28.93           C  
ATOM   3736  N   ALA E 242       8.161   6.380  14.409  1.00 30.02           N  
ATOM   3737  CA  ALA E 242       9.460   6.970  14.713  1.00 33.12           C  
ATOM   3738  C   ALA E 242       9.883   6.688  16.159  1.00 33.87           C  
ATOM   3739  O   ALA E 242       9.072   6.773  17.098  1.00 35.95           O  
ATOM   3740  CB  ALA E 242       9.417   8.474  14.452  1.00 33.13           C  
ATOM   3741  N   ASP E 243      11.163   6.346  16.339  1.00 33.47           N  
ATOM   3742  CA  ASP E 243      11.712   6.034  17.667  1.00 34.09           C  
ATOM   3743  C   ASP E 243      12.135   7.327  18.375  1.00 34.06           C  
ATOM   3744  O   ASP E 243      13.317   7.660  18.511  1.00 31.26           O  
ATOM   3745  CB  ASP E 243      12.874   5.053  17.555  1.00 32.33           C  
ATOM   3746  CG  ASP E 243      13.200   4.396  18.875  1.00 41.16           C  
ATOM   3747  OD1 ASP E 243      12.338   4.467  19.794  1.00 36.24           O  
ATOM   3748  OD2 ASP E 243      14.303   3.812  19.006  1.00 40.37           O1-
ATOM   3749  N   ASN E 244      11.130   8.061  18.846  1.00 34.73           N  
ATOM   3750  CA  ASN E 244      11.360   9.308  19.571  1.00 29.32           C  
ATOM   3751  C   ASN E 244      10.209   9.486  20.563  1.00 36.71           C  
ATOM   3752  O   ASN E 244       9.453   8.546  20.826  1.00 32.68           O  
ATOM   3753  CB  ASN E 244      11.529  10.479  18.585  1.00 29.27           C  
ATOM   3754  CG  ASN E 244      10.262  10.765  17.766  1.00 40.32           C  
ATOM   3755  ND2 ASN E 244      10.400  11.623  16.761  1.00 37.12           N  
ATOM   3756  OD1 ASN E 244       9.180  10.220  18.026  1.00 33.07           O  
ATOM   3757  N   ARG E 245      10.047  10.702  21.094  1.00 33.08           N  
ATOM   3758  CA  ARG E 245       9.133  10.868  22.218  1.00 33.43           C  
ATOM   3759  C   ARG E 245       7.703  10.534  21.831  1.00 40.19           C  
ATOM   3760  O   ARG E 245       6.992   9.866  22.596  1.00 33.43           O  
ATOM   3761  CB  ARG E 245       9.190  12.283  22.773  1.00 33.46           C  
ATOM   3762  CG  ARG E 245       8.002  12.577  23.675  1.00 32.33           C  
ATOM   3763  CD  ARG E 245       8.124  13.938  24.305  1.00 36.11           C  
ATOM   3764  NE  ARG E 245       7.659  14.989  23.403  1.00 33.49           N  
ATOM   3765  CZ  ARG E 245       6.382  15.325  23.236  1.00 37.46           C  
ATOM   3766  NH1 ARG E 245       5.409  14.700  23.908  1.00 40.18           N1+
ATOM   3767  NH2 ARG E 245       6.079  16.307  22.403  1.00 31.06           N  
ATOM   3768  N   THR E 246       7.271  10.970  20.639  1.00 32.32           N  
ATOM   3769  CA  THR E 246       5.860  10.936  20.261  1.00 32.09           C  
ATOM   3770  C   THR E 246       5.512   9.799  19.321  1.00 36.73           C  
ATOM   3771  O   THR E 246       4.322   9.576  19.059  1.00 34.27           O  
ATOM   3772  CB  THR E 246       5.435  12.262  19.595  1.00 37.92           C  
ATOM   3773  CG2 THR E 246       5.875  13.462  20.425  1.00 30.57           C  
ATOM   3774  OG1 THR E 246       6.036  12.365  18.299  1.00 40.62           O  
ATOM   3775  N   GLY E 247       6.512   9.096  18.791  1.00 39.33           N  
ATOM   3776  CA  GLY E 247       6.296   8.106  17.764  1.00 36.06           C  
ATOM   3777  C   GLY E 247       6.080   8.660  16.374  1.00 36.00           C  
ATOM   3778  O   GLY E 247       5.887   7.875  15.439  1.00 36.85           O  
ATOM   3779  N   MET E 248       6.093   9.985  16.210  1.00 46.41           N  
ATOM   3780  CA  MET E 248       5.948  10.642  14.919  1.00 39.83           C  
ATOM   3781  C   MET E 248       7.106  11.605  14.719  1.00 38.17           C  
ATOM   3782  O   MET E 248       7.481  12.332  15.642  1.00 32.57           O  
ATOM   3783  CB  MET E 248       4.612  11.397  14.815  1.00 34.36           C  
ATOM   3784  CG  MET E 248       3.388  10.586  15.209  1.00 47.09           C  
ATOM   3785  SD  MET E 248       1.966  11.590  15.707  1.00 55.50           S  
ATOM   3786  CE  MET E 248       2.298  11.736  17.475  1.00 32.36           C  
ATOM   3787  N   LEU E 249       7.684  11.598  13.519  1.00 34.28           N  
ATOM   3788  CA  LEU E 249       8.749  12.545  13.221  1.00 40.49           C  
ATOM   3789  C   LEU E 249       8.228  13.967  13.369  1.00 37.10           C  
ATOM   3790  O   LEU E 249       7.053  14.247  13.124  1.00 42.34           O  
ATOM   3791  CB  LEU E 249       9.299  12.330  11.806  1.00 35.00           C  
ATOM   3792  CG  LEU E 249      10.184  11.101  11.612  1.00 33.19           C  
ATOM   3793  CD1 LEU E 249      10.701  10.996  10.173  1.00 31.60           C  
ATOM   3794  CD2 LEU E 249      11.341  11.134  12.568  1.00 36.89           C  
ATOM   3795  N   THR E 250       9.113  14.869  13.807  1.00 41.05           N  
ATOM   3796  CA  THR E 250       8.724  16.257  14.035  1.00 45.55           C  
ATOM   3797  C   THR E 250       8.690  17.081  12.753  1.00 46.41           C  
ATOM   3798  O   THR E 250       8.193  18.208  12.775  1.00 45.15           O  
ATOM   3799  CB  THR E 250       9.674  16.918  15.055  1.00 49.67           C  
ATOM   3800  CG2 THR E 250       9.762  16.071  16.355  1.00 46.00           C  
ATOM   3801  OG1 THR E 250      10.985  17.069  14.490  1.00 43.33           O  
ATOM   3802  N   GLY E 251       9.180  16.540  11.644  1.00 36.34           N  
ATOM   3803  CA  GLY E 251       9.402  17.303  10.443  1.00 39.68           C  
ATOM   3804  C   GLY E 251      10.598  16.716   9.729  1.00 47.53           C  
ATOM   3805  O   GLY E 251      11.135  15.687  10.146  1.00 42.68           O  
ATOM   3806  N   PRO E 252      11.057  17.354   8.651  1.00 41.57           N  
ATOM   3807  CA  PRO E 252      12.129  16.756   7.838  1.00 43.91           C  
ATOM   3808  C   PRO E 252      13.524  16.813   8.456  1.00 44.38           C  
ATOM   3809  O   PRO E 252      14.452  16.231   7.883  1.00 45.13           O  
ATOM   3810  CB  PRO E 252      12.066  17.572   6.533  1.00 46.98           C  
ATOM   3811  CG  PRO E 252      11.488  18.891   6.934  1.00 48.74           C  
ATOM   3812  CD  PRO E 252      10.571  18.632   8.109  1.00 47.89           C  
ATOM   3813  N   ASP E 253      13.713  17.468   9.602  1.00 42.69           N  
ATOM   3814  CA  ASP E 253      15.013  17.570  10.257  1.00 43.99           C  
ATOM   3815  C   ASP E 253      15.209  16.533  11.358  1.00 50.60           C  
ATOM   3816  O   ASP E 253      16.223  16.571  12.067  1.00 51.30           O  
ATOM   3817  CB  ASP E 253      15.186  18.967  10.854  1.00 49.25           C  
ATOM   3818  CG  ASP E 253      15.379  20.021   9.796  0.41 52.08           C  
ATOM   3819  OD1 ASP E 253      16.055  19.710   8.803  1.00 51.90           O  
ATOM   3820  OD2 ASP E 253      14.855  21.143   9.949  0.82 55.58           O1-
ATOM   3821  N   ASP E 254      14.251  15.626  11.528  1.00 46.52           N  
ATOM   3822  CA  ASP E 254      14.242  14.697  12.649  1.00 46.23           C  
ATOM   3823  C   ASP E 254      14.982  13.431  12.243  1.00 36.37           C  
ATOM   3824  O   ASP E 254      14.459  12.665  11.428  1.00 33.09           O  
ATOM   3825  CB  ASP E 254      12.808  14.369  13.036  1.00 45.07           C  
ATOM   3826  CG  ASP E 254      12.702  13.684  14.374  1.00 38.24           C  
ATOM   3827  OD1 ASP E 254      13.696  13.062  14.817  1.00 40.41           O  
ATOM   3828  OD2 ASP E 254      11.601  13.726  14.948  1.00 36.66           O1-
ATOM   3829  N   PRO E 255      16.172  13.158  12.783  1.00 33.22           N  
ATOM   3830  CA  PRO E 255      16.968  12.016  12.309  1.00 38.00           C  
ATOM   3831  C   PRO E 255      16.589  10.678  12.935  1.00 39.09           C  
ATOM   3832  O   PRO E 255      17.255   9.668  12.659  1.00 30.71           O  
ATOM   3833  CB  PRO E 255      18.389  12.428  12.713  1.00 41.21           C  
ATOM   3834  CG  PRO E 255      18.163  13.144  14.039  1.00 42.04           C  
ATOM   3835  CD  PRO E 255      16.798  13.813  13.945  1.00 39.03           C  
ATOM   3836  N   SER E 256      15.545  10.647  13.765  1.00 29.22           N  
ATOM   3837  CA  SER E 256      15.183   9.436  14.487  1.00 33.87           C  
ATOM   3838  C   SER E 256      14.972   8.278  13.524  1.00 34.41           C  
ATOM   3839  O   SER E 256      14.448   8.458  12.421  1.00 36.41           O  
ATOM   3840  CB  SER E 256      13.902   9.655  15.302  1.00 32.52           C  
ATOM   3841  OG  SER E 256      14.045  10.719  16.232  1.00 36.43           O  
ATOM   3842  N   GLN E 257      15.390   7.086  13.949  1.00 28.42           N  
ATOM   3843  CA  GLN E 257      15.142   5.891  13.165  1.00 36.82           C  
ATOM   3844  C   GLN E 257      13.647   5.608  13.112  1.00 28.70           C  
ATOM   3845  O   GLN E 257      12.921   5.774  14.100  1.00 31.76           O  
ATOM   3846  CB  GLN E 257      15.889   4.677  13.731  1.00 31.46           C  
ATOM   3847  CG  GLN E 257      15.905   3.463  12.772  1.00 30.56           C  
ATOM   3848  CD  GLN E 257      16.620   2.263  13.369  1.00 31.40           C  
ATOM   3849  NE2 GLN E 257      16.562   1.124  12.694  1.00 34.26           N  
ATOM   3850  OE1 GLN E 257      17.203   2.362  14.438  1.00 41.93           O  
ATOM   3851  N   VAL E 258      13.190   5.227  11.931  1.00 29.10           N  
ATOM   3852  CA  VAL E 258      11.838   4.740  11.730  1.00 30.86           C  
ATOM   3853  C   VAL E 258      11.883   3.220  11.822  1.00 32.83           C  
ATOM   3854  O   VAL E 258      12.708   2.568  11.164  1.00 29.40           O  
ATOM   3855  CB  VAL E 258      11.281   5.230  10.383  1.00 30.70           C  
ATOM   3856  CG1 VAL E 258       9.990   4.482  10.025  1.00 24.16           C  
ATOM   3857  CG2 VAL E 258      11.060   6.748  10.444  1.00 23.44           C  
ATOM   3858  N   ILE E 259      11.034   2.659  12.684  1.00 25.38           N  
ATOM   3859  CA  ILE E 259      11.118   1.256  13.068  1.00 27.61           C  
ATOM   3860  C   ILE E 259       9.725   0.645  13.038  1.00 27.39           C  
ATOM   3861  O   ILE E 259       8.708   1.342  13.095  1.00 28.60           O  
ATOM   3862  CB  ILE E 259      11.745   1.068  14.486  1.00 29.82           C  
ATOM   3863  CG1 ILE E 259      10.898   1.762  15.598  1.00 27.98           C  
ATOM   3864  CG2 ILE E 259      13.231   1.476  14.502  1.00 21.79           C  
ATOM   3865  CD1 ILE E 259      11.462   1.582  17.035  1.00 20.53           C  
ATOM   3866  N   ASP E 260       9.690  -0.685  12.970  1.00 28.03           N  
ATOM   3867  CA  ASP E 260       8.486  -1.442  13.299  1.00 27.82           C  
ATOM   3868  C   ASP E 260       8.763  -2.503  14.360  1.00 27.58           C  
ATOM   3869  O   ASP E 260       7.945  -3.406  14.539  1.00 30.94           O  
ATOM   3870  CB  ASP E 260       7.894  -2.094  12.038  1.00 29.45           C  
ATOM   3871  CG  ASP E 260       8.762  -3.222  11.478  1.00 36.67           C  
ATOM   3872  OD1 ASP E 260       9.783  -3.611  12.112  1.00 35.81           O  
ATOM   3873  OD2 ASP E 260       8.410  -3.740  10.394  1.00 31.17           O1-
ATOM   3874  N   ASN E 261       9.928  -2.459  15.010  1.00 26.86           N  
ATOM   3875  CA  ASN E 261      10.396  -3.525  15.888  1.00 29.30           C  
ATOM   3876  C   ASN E 261      11.254  -2.873  16.961  1.00 25.54           C  
ATOM   3877  O   ASN E 261      12.147  -2.094  16.638  1.00 29.17           O  
ATOM   3878  CB  ASN E 261      11.200  -4.574  15.093  1.00 30.10           C  
ATOM   3879  CG  ASN E 261      11.148  -5.975  15.719  1.00 31.31           C  
ATOM   3880  ND2 ASN E 261      12.093  -6.257  16.621  1.00 23.34           N  
ATOM   3881  OD1 ASN E 261      10.295  -6.801  15.367  1.00 31.67           O  
ATOM   3882  N   LYS E 262      10.971  -3.149  18.225  1.00 24.33           N  
ATOM   3883  CA  LYS E 262      11.679  -2.462  19.299  1.00 30.32           C  
ATOM   3884  C   LYS E 262      11.922  -3.444  20.425  1.00 28.41           C  
ATOM   3885  O   LYS E 262      10.977  -4.052  20.927  1.00 26.82           O  
ATOM   3886  CB  LYS E 262      10.875  -1.259  19.834  1.00 30.72           C  
ATOM   3887  CG  LYS E 262      11.675  -0.195  20.644  1.00 27.81           C  
ATOM   3888  CD  LYS E 262      10.811   1.043  20.924  1.00 28.73           C  
ATOM   3889  CE  LYS E 262      11.379   1.935  22.053  1.00 37.92           C  
ATOM   3890  NZ  LYS E 262      12.841   2.233  21.915  1.00 39.26           N1+
ATOM   3891  N   ILE E 263      13.182  -3.590  20.827  1.00 34.03           N  
ATOM   3892  CA  ILE E 263      13.482  -4.340  22.044  1.00 29.06           C  
ATOM   3893  C   ILE E 263      13.060  -3.538  23.267  1.00 27.90           C  
ATOM   3894  O   ILE E 263      13.192  -2.306  23.312  1.00 30.48           O  
ATOM   3895  CB  ILE E 263      14.973  -4.704  22.119  1.00 28.87           C  
ATOM   3896  CG1 ILE E 263      15.193  -5.798  23.145  1.00 29.20           C  
ATOM   3897  CG2 ILE E 263      15.844  -3.489  22.444  1.00 32.48           C  
ATOM   3898  CD1 ILE E 263      16.603  -6.352  23.080  1.00 30.61           C  
ATOM   3899  N   CYS E 264      12.535  -4.239  24.261  1.00 25.90           N  
ATOM   3900  CA  CYS E 264      12.079  -3.606  25.480  1.00 25.14           C  
ATOM   3901  C   CYS E 264      12.244  -4.589  26.625  1.00 29.90           C  
ATOM   3902  O   CYS E 264      12.178  -5.808  26.432  1.00 26.86           O  
ATOM   3903  CB  CYS E 264      10.624  -3.126  25.339  1.00 29.83           C  
ATOM   3904  SG  CYS E 264       9.462  -4.354  24.608  1.00 40.72           S  
ATOM   3905  N   GLY E 265      12.458  -4.041  27.830  1.00 28.74           N  
ATOM   3906  CA  GLY E 265      12.679  -4.847  28.999  1.00 23.72           C  
ATOM   3907  C   GLY E 265      11.797  -4.357  30.144  1.00 28.32           C  
ATOM   3908  O   GLY E 265      11.075  -3.363  30.025  1.00 24.67           O  
ATOM   3909  N   PRO E 266      11.844  -5.054  31.282  1.00 31.88           N  
ATOM   3910  CA  PRO E 266      10.990  -4.677  32.424  1.00 24.07           C  
ATOM   3911  C   PRO E 266      11.035  -3.188  32.766  1.00 29.17           C  
ATOM   3912  O   PRO E 266      12.105  -2.597  33.001  1.00 25.88           O  
ATOM   3913  CB  PRO E 266      11.538  -5.558  33.553  1.00 30.64           C  
ATOM   3914  CG  PRO E 266      12.000  -6.839  32.776  1.00 21.17           C  
ATOM   3915  CD  PRO E 266      12.595  -6.300  31.516  1.00 25.58           C  
ATOM   3916  N   ALA E 267       9.844  -2.575  32.699  1.00 26.56           N  
ATOM   3917  CA  ALA E 267       9.477  -1.188  33.072  1.00 27.30           C  
ATOM   3918  C   ALA E 267       9.825  -0.162  32.000  1.00 32.41           C  
ATOM   3919  O   ALA E 267       9.733   1.052  32.250  1.00 32.52           O  
ATOM   3920  CB  ALA E 267      10.075  -0.738  34.412  1.00 24.24           C  
ATOM   3921  N   ASP E 268      10.213  -0.600  30.805  1.00 30.31           N  
ATOM   3922  CA  ASP E 268      10.280   0.310  29.686  1.00 27.96           C  
ATOM   3923  C   ASP E 268       8.869   0.707  29.277  1.00 28.64           C  
ATOM   3924  O   ASP E 268       7.932  -0.100  29.316  1.00 24.44           O  
ATOM   3925  CB  ASP E 268      10.985  -0.349  28.498  1.00 29.13           C  
ATOM   3926  CG  ASP E 268      12.492  -0.220  28.556  1.00 34.01           C  
ATOM   3927  OD1 ASP E 268      12.990   0.809  29.071  1.00 37.11           O  
ATOM   3928  OD2 ASP E 268      13.173  -1.141  28.043  1.00 33.01           O1-
ATOM   3929  N   SER E 269       8.722   1.944  28.839  1.00 26.66           N  
ATOM   3930  CA  SER E 269       7.477   2.329  28.200  1.00 35.59           C  
ATOM   3931  C   SER E 269       7.785   3.235  27.017  1.00 25.72           C  
ATOM   3932  O   SER E 269       8.777   3.976  27.012  1.00 30.65           O  
ATOM   3933  CB  SER E 269       6.531   3.002  29.189  1.00 28.63           C  
ATOM   3934  OG  SER E 269       7.111   4.221  29.581  1.00 31.16           O  
ATOM   3935  N   PHE E 270       6.938   3.138  25.999  1.00 29.23           N  
ATOM   3936  CA  PHE E 270       7.015   4.008  24.832  1.00 32.71           C  
ATOM   3937  C   PHE E 270       5.645   4.018  24.170  1.00 29.22           C  
ATOM   3938  O   PHE E 270       4.795   3.163  24.428  1.00 30.65           O  
ATOM   3939  CB  PHE E 270       8.125   3.573  23.847  1.00 27.10           C  
ATOM   3940  CG  PHE E 270       7.869   2.245  23.164  1.00 31.28           C  
ATOM   3941  CD1 PHE E 270       8.212   1.044  23.779  1.00 27.05           C  
ATOM   3942  CD2 PHE E 270       7.289   2.204  21.884  1.00 30.46           C  
ATOM   3943  CE1 PHE E 270       7.961  -0.172  23.144  1.00 28.95           C  
ATOM   3944  CE2 PHE E 270       7.023   0.994  21.250  1.00 26.03           C  
ATOM   3945  CZ  PHE E 270       7.353  -0.194  21.873  1.00 23.88           C  
ATOM   3946  N   GLY E 271       5.421   5.019  23.333  1.00 33.71           N  
ATOM   3947  CA  GLY E 271       4.162   5.090  22.625  1.00 30.52           C  
ATOM   3948  C   GLY E 271       4.364   5.703  21.259  1.00 36.48           C  
ATOM   3949  O   GLY E 271       5.416   6.266  20.943  1.00 32.88           O  
ATOM   3950  N   PHE E 272       3.330   5.574  20.441  1.00 34.46           N  
ATOM   3951  CA  PHE E 272       3.381   6.095  19.094  1.00 33.12           C  
ATOM   3952  C   PHE E 272       1.947   6.232  18.613  1.00 31.49           C  
ATOM   3953  O   PHE E 272       1.016   5.698  19.219  1.00 36.26           O  
ATOM   3954  CB  PHE E 272       4.220   5.187  18.182  1.00 24.89           C  
ATOM   3955  CG  PHE E 272       3.708   3.772  18.081  1.00 33.43           C  
ATOM   3956  CD1 PHE E 272       2.699   3.442  17.173  1.00 33.20           C  
ATOM   3957  CD2 PHE E 272       4.247   2.764  18.878  1.00 28.23           C  
ATOM   3958  CE1 PHE E 272       2.221   2.140  17.086  1.00 35.42           C  
ATOM   3959  CE2 PHE E 272       3.774   1.462  18.800  1.00 27.96           C  
ATOM   3960  CZ  PHE E 272       2.771   1.144  17.895  1.00 32.41           C  
ATOM   3961  N   GLN E 273       1.774   6.970  17.533  1.00 34.09           N  
ATOM   3962  CA  GLN E 273       0.488   7.064  16.870  1.00 30.46           C  
ATOM   3963  C   GLN E 273       0.691   6.726  15.408  1.00 35.88           C  
ATOM   3964  O   GLN E 273       1.691   7.127  14.804  1.00 41.32           O  
ATOM   3965  CB  GLN E 273      -0.118   8.461  16.988  1.00 34.80           C  
ATOM   3966  CG  GLN E 273      -0.348   8.968  18.395  1.00 39.02           C  
ATOM   3967  CD  GLN E 273      -1.097  10.302  18.400  1.00 44.30           C  
ATOM   3968  NE2 GLN E 273      -1.753  10.603  19.508  1.00 42.36           N  
ATOM   3969  OE1 GLN E 273      -1.089  11.042  17.408  1.00 44.88           O  
ATOM   3970  N   ILE E 274      -0.255   5.979  14.847  1.00 36.38           N  
ATOM   3971  CA  ILE E 274      -0.211   5.568  13.458  1.00 34.27           C  
ATOM   3972  C   ILE E 274      -1.567   5.868  12.843  1.00 40.12           C  
ATOM   3973  O   ILE E 274      -2.574   6.016  13.543  1.00 37.48           O  
ATOM   3974  CB  ILE E 274       0.137   4.069  13.311  1.00 36.79           C  
ATOM   3975  CG1 ILE E 274      -0.719   3.225  14.261  1.00 36.79           C  
ATOM   3976  CG2 ILE E 274       1.598   3.826  13.600  1.00 35.11           C  
ATOM   3977  CD1 ILE E 274      -0.634   1.756  13.983  1.00 37.65           C  
ATOM   3978  N   ILE E 275      -1.575   5.972  11.517  1.00 35.99           N  
ATOM   3979  CA  ILE E 275      -2.810   6.018  10.746  1.00 38.43           C  
ATOM   3980  C   ILE E 275      -3.129   4.578  10.378  1.00 38.74           C  
ATOM   3981  O   ILE E 275      -2.337   3.914   9.703  1.00 39.23           O  
ATOM   3982  CB  ILE E 275      -2.689   6.899   9.498  1.00 43.83           C  
ATOM   3983  CG1 ILE E 275      -2.413   8.364   9.869  1.00 36.52           C  
ATOM   3984  CG2 ILE E 275      -3.948   6.753   8.623  1.00 39.41           C  
ATOM   3985  CD1 ILE E 275      -3.384   8.966  10.884  1.00 36.74           C  
ATOM   3986  N   ALA E 276      -4.270   4.087  10.860  1.00 32.77           N  
ATOM   3987  CA  ALA E 276      -4.700   2.723  10.594  1.00 37.51           C  
ATOM   3988  C   ALA E 276      -4.731   2.451   9.098  1.00 39.95           C  
ATOM   3989  O   ALA E 276      -5.462   3.108   8.353  1.00 36.87           O  
ATOM   3990  CB  ALA E 276      -6.086   2.488  11.196  1.00 29.30           C  
ATOM   3991  N   GLY E 277      -3.936   1.478   8.663  1.00 41.85           N  
ATOM   3992  CA  GLY E 277      -3.977   1.038   7.283  1.00 39.78           C  
ATOM   3993  C   GLY E 277      -3.349   1.963   6.272  1.00 35.83           C  
ATOM   3994  O   GLY E 277      -3.465   1.689   5.079  1.00 46.85           O  
ATOM   3995  N   GLU E 278      -2.686   3.041   6.702  1.00 36.43           N  
ATOM   3996  CA  GLU E 278      -2.073   3.978   5.768  1.00 34.89           C  
ATOM   3997  C   GLU E 278      -1.083   3.254   4.865  1.00 37.33           C  
ATOM   3998  O   GLU E 278      -0.236   2.492   5.338  1.00 41.25           O  
ATOM   3999  CB  GLU E 278      -1.361   5.096   6.520  1.00 34.29           C  
ATOM   4000  CG  GLU E 278      -0.719   6.164   5.631  1.00 38.23           C  
ATOM   4001  CD  GLU E 278      -0.395   7.431   6.412  1.00 42.47           C  
ATOM   4002  OE1 GLU E 278       0.154   7.304   7.528  0.93 40.71           O  
ATOM   4003  OE2 GLU E 278      -0.689   8.552   5.932  1.00 50.74           O1-
ATOM   4004  N   GLY E 279      -1.205   3.485   3.556  1.00 38.73           N  
ATOM   4005  CA  GLY E 279      -0.356   2.859   2.559  1.00 30.92           C  
ATOM   4006  C   GLY E 279      -0.420   1.337   2.541  1.00 36.81           C  
ATOM   4007  O   GLY E 279       0.285   0.706   1.757  1.00 33.89           O  
ATOM   4008  N   VAL E 280      -1.257   0.722   3.378  1.00 40.50           N  
ATOM   4009  CA  VAL E 280      -1.336  -0.737   3.426  1.00 34.01           C  
ATOM   4010  C   VAL E 280      -2.757  -1.281   3.335  1.00 34.70           C  
ATOM   4011  O   VAL E 280      -2.937  -2.466   2.983  1.00 33.96           O  
ATOM   4012  CB  VAL E 280      -0.636  -1.275   4.695  1.00 37.74           C  
ATOM   4013  CG1 VAL E 280       0.855  -0.949   4.648  1.00 39.50           C  
ATOM   4014  CG2 VAL E 280      -1.272  -0.720   5.946  1.00 31.06           C  
ATOM   4015  N   GLY E 281      -3.806  -0.493   3.628  1.00 33.85           N  
ATOM   4016  CA  GLY E 281      -5.172  -0.966   3.506  1.00 33.66           C  
ATOM   4017  C   GLY E 281      -5.679  -1.670   4.753  1.00 41.17           C  
ATOM   4018  O   GLY E 281      -4.990  -1.809   5.766  1.00 41.64           O  
ATOM   4019  N   ALA E 282      -6.924  -2.137   4.664  1.00 42.39           N  
ATOM   4020  CA  ALA E 282      -7.582  -2.804   5.774  1.00 41.95           C  
ATOM   4021  C   ALA E 282      -7.098  -4.248   5.893  1.00 48.48           C  
ATOM   4022  O   ALA E 282      -6.420  -4.791   5.007  1.00 36.86           O  
ATOM   4023  CB  ALA E 282      -9.098  -2.764   5.604  1.00 44.28           C  
ATOM   4024  N   GLY E 283      -7.428  -4.857   7.017  1.00 43.77           N  
ATOM   4025  CA  GLY E 283      -7.064  -6.240   7.248  1.00 46.22           C  
ATOM   4026  C   GLY E 283      -6.782  -6.493   8.714  1.00 44.71           C  
ATOM   4027  O   GLY E 283      -6.805  -5.584   9.546  1.00 38.75           O  
ATOM   4028  N   ALA E 284      -6.512  -7.769   9.008  1.00 43.23           N  
ATOM   4029  CA  ALA E 284      -6.140  -8.216  10.350  1.00 44.73           C  
ATOM   4030  C   ALA E 284      -4.615  -8.173  10.455  1.00 43.75           C  
ATOM   4031  O   ALA E 284      -3.921  -9.088  10.005  1.00 46.65           O  
ATOM   4032  CB  ALA E 284      -6.692  -9.611  10.620  1.00 35.98           C  
ATOM   4033  N   TRP E 285      -4.091  -7.095  11.035  1.00 38.48           N  
ATOM   4034  CA  TRP E 285      -2.654  -6.864  11.114  1.00 40.17           C  
ATOM   4035  C   TRP E 285      -2.124  -7.381  12.448  1.00 44.28           C  
ATOM   4036  O   TRP E 285      -2.486  -6.866  13.518  1.00 41.66           O  
ATOM   4037  CB  TRP E 285      -2.344  -5.375  10.950  1.00 42.55           C  
ATOM   4038  CG  TRP E 285      -2.783  -4.817   9.631  1.00 41.28           C  
ATOM   4039  CD1 TRP E 285      -3.898  -4.061   9.387  1.00 38.04           C  
ATOM   4040  CD2 TRP E 285      -2.117  -4.973   8.371  1.00 43.15           C  
ATOM   4041  CE2 TRP E 285      -2.888  -4.284   7.404  1.00 44.94           C  
ATOM   4042  CE3 TRP E 285      -0.945  -5.628   7.963  1.00 41.10           C  
ATOM   4043  NE1 TRP E 285      -3.969  -3.740   8.051  1.00 36.23           N  
ATOM   4044  CZ2 TRP E 285      -2.523  -4.232   6.048  1.00 38.00           C  
ATOM   4045  CZ3 TRP E 285      -0.589  -5.580   6.617  1.00 43.98           C  
ATOM   4046  CH2 TRP E 285      -1.377  -4.887   5.678  1.00 41.43           C  
ATOM   4047  N   MET E 286      -1.281  -8.410  12.387  1.00 38.06           N  
ATOM   4048  CA  MET E 286      -0.741  -8.980  13.607  1.00 35.82           C  
ATOM   4049  C   MET E 286       0.135  -7.954  14.303  1.00 34.26           C  
ATOM   4050  O   MET E 286       0.801  -7.145  13.653  1.00 35.89           O  
ATOM   4051  CB  MET E 286       0.098 -10.223  13.312  1.00 38.55           C  
ATOM   4052  CG  MET E 286      -0.677 -11.449  12.926  1.00 46.18           C  
ATOM   4053  SD  MET E 286       0.481 -12.712  12.360  1.00 63.62           S  
ATOM   4054  CE  MET E 286       0.566 -13.699  13.833  1.00 41.04           C  
ATOM   4055  N   TYR E 287       0.127  -7.984  15.631  1.00 29.62           N  
ATOM   4056  CA  TYR E 287       1.224  -7.456  16.418  1.00 33.13           C  
ATOM   4057  C   TYR E 287       1.666  -8.585  17.336  1.00 35.65           C  
ATOM   4058  O   TYR E 287       0.882  -9.484  17.663  1.00 32.95           O  
ATOM   4059  CB  TYR E 287       0.839  -6.174  17.215  1.00 32.29           C  
ATOM   4060  CG  TYR E 287      -0.032  -6.442  18.440  1.00 35.59           C  
ATOM   4061  CD1 TYR E 287       0.535  -6.771  19.668  1.00 34.51           C  
ATOM   4062  CD2 TYR E 287      -1.423  -6.375  18.355  1.00 32.47           C  
ATOM   4063  CE1 TYR E 287      -0.264  -7.036  20.774  1.00 37.72           C  
ATOM   4064  CE2 TYR E 287      -2.216  -6.636  19.443  1.00 32.48           C  
ATOM   4065  CZ  TYR E 287      -1.639  -6.966  20.647  1.00 38.38           C  
ATOM   4066  OH  TYR E 287      -2.456  -7.215  21.733  1.00 48.55           O  
ATOM   4067  N   HIS E 288       2.936  -8.575  17.719  1.00 34.38           N  
ATOM   4068  CA  HIS E 288       3.388  -9.670  18.561  1.00 30.69           C  
ATOM   4069  C   HIS E 288       4.766  -9.367  19.105  1.00 32.37           C  
ATOM   4070  O   HIS E 288       5.459  -8.454  18.639  1.00 30.56           O  
ATOM   4071  CB  HIS E 288       3.420 -10.996  17.808  1.00 35.32           C  
ATOM   4072  CG  HIS E 288       4.166 -10.939  16.516  1.00 38.01           C  
ATOM   4073  CD2 HIS E 288       3.805 -10.490  15.290  1.00 40.26           C  
ATOM   4074  ND1 HIS E 288       5.454 -11.408  16.392  1.00 32.32           N  
ATOM   4075  CE1 HIS E 288       5.859 -11.252  15.143  1.00 36.71           C  
ATOM   4076  NE2 HIS E 288       4.877 -10.696  14.454  1.00 40.33           N  
ATOM   4077  N   CYS E 289       5.139 -10.140  20.122  1.00 29.22           N  
ATOM   4078  CA  CYS E 289       6.540 -10.230  20.475  1.00 31.60           C  
ATOM   4079  C   CYS E 289       7.229 -11.013  19.374  1.00 30.38           C  
ATOM   4080  O   CYS E 289       6.655 -11.955  18.825  1.00 34.90           O  
ATOM   4081  CB  CYS E 289       6.730 -10.922  21.825  1.00 31.65           C  
ATOM   4082  SG  CYS E 289       8.461 -11.070  22.205  1.00 33.24           S  
ATOM   4083  N   HIS E 290       8.443 -10.609  19.025  1.00 30.22           N  
ATOM   4084  CA  HIS E 290       9.117 -11.239  17.890  1.00 28.56           C  
ATOM   4085  C   HIS E 290      10.167 -12.255  18.316  1.00 34.22           C  
ATOM   4086  O   HIS E 290      10.758 -12.912  17.452  1.00 30.32           O  
ATOM   4087  CB  HIS E 290       9.748 -10.184  16.977  1.00 23.25           C  
ATOM   4088  CG  HIS E 290       9.727 -10.577  15.532  1.00 29.64           C  
ATOM   4089  CD2 HIS E 290       9.211  -9.961  14.443  1.00 28.32           C  
ATOM   4090  ND1 HIS E 290      10.273 -11.758  15.081  1.00 24.13           N  
ATOM   4091  CE1 HIS E 290      10.087 -11.854  13.777  1.00 33.09           C  
ATOM   4092  NE2 HIS E 290       9.444 -10.776  13.368  1.00 31.40           N  
ATOM   4093  N   VAL E 291      10.396 -12.407  19.622  1.00 27.92           N  
ATOM   4094  CA  VAL E 291      11.138 -13.553  20.122  1.00 29.22           C  
ATOM   4095  C   VAL E 291      10.393 -14.814  19.721  1.00 31.15           C  
ATOM   4096  O   VAL E 291       9.202 -14.965  20.011  1.00 30.77           O  
ATOM   4097  CB  VAL E 291      11.309 -13.447  21.633  1.00 33.95           C  
ATOM   4098  CG1 VAL E 291      12.162 -14.594  22.134  1.00 29.04           C  
ATOM   4099  CG2 VAL E 291      11.915 -12.098  21.948  1.00 31.45           C  
ATOM   4100  N   GLN E 292      11.072 -15.709  19.002  1.00 32.20           N  
ATOM   4101  CA  GLN E 292      10.325 -16.711  18.252  1.00 32.57           C  
ATOM   4102  C   GLN E 292       9.545 -17.638  19.184  1.00 31.79           C  
ATOM   4103  O   GLN E 292       8.378 -17.951  18.925  1.00 32.33           O  
ATOM   4104  CB  GLN E 292      11.258 -17.491  17.325  1.00 29.50           C  
ATOM   4105  CG  GLN E 292      11.784 -16.669  16.111  1.00 21.61           C  
ATOM   4106  CD  GLN E 292      10.710 -16.071  15.191  1.00 25.73           C  
ATOM   4107  NE2 GLN E 292       9.708 -16.859  14.809  1.00 25.08           N  
ATOM   4108  OE1 GLN E 292      10.811 -14.906  14.814  1.00 27.33           O  
ATOM   4109  N   SER E 293      10.151 -18.073  20.281  1.00 26.96           N  
ATOM   4110  CA  SER E 293       9.379 -18.880  21.219  1.00 32.02           C  
ATOM   4111  C   SER E 293       8.208 -18.105  21.833  1.00 35.94           C  
ATOM   4112  O   SER E 293       7.223 -18.722  22.244  1.00 31.43           O  
ATOM   4113  CB  SER E 293      10.276 -19.391  22.330  1.00 29.68           C  
ATOM   4114  OG  SER E 293      10.966 -18.297  22.883  1.00 33.76           O  
ATOM   4115  N   HIS E 294       8.285 -16.773  21.905  1.00 34.14           N  
ATOM   4116  CA  HIS E 294       7.196 -16.029  22.528  1.00 34.72           C  
ATOM   4117  C   HIS E 294       6.017 -15.894  21.584  1.00 38.82           C  
ATOM   4118  O   HIS E 294       4.866 -16.096  21.997  1.00 38.25           O  
ATOM   4119  CB  HIS E 294       7.671 -14.654  22.977  1.00 28.91           C  
ATOM   4120  CG  HIS E 294       8.708 -14.706  24.058  1.00 33.40           C  
ATOM   4121  CD2 HIS E 294       9.360 -15.754  24.616  1.00 26.30           C  
ATOM   4122  ND1 HIS E 294       9.223 -13.571  24.648  1.00 22.97           N  
ATOM   4123  CE1 HIS E 294      10.141 -13.922  25.529  1.00 37.43           C  
ATOM   4124  NE2 HIS E 294      10.236 -15.239  25.536  1.00 38.24           N  
ATOM   4125  N   SER E 295       6.282 -15.562  20.313  1.00 31.67           N  
ATOM   4126  CA  SER E 295       5.212 -15.563  19.324  1.00 30.23           C  
ATOM   4127  C   SER E 295       4.626 -16.957  19.157  1.00 33.75           C  
ATOM   4128  O   SER E 295       3.398 -17.111  19.085  1.00 37.58           O  
ATOM   4129  CB  SER E 295       5.724 -14.996  18.002  1.00 33.29           C  
ATOM   4130  OG  SER E 295       6.655 -15.867  17.417  1.00 37.43           O  
ATOM   4131  N   ASP E 296       5.478 -17.990  19.153  1.00 34.85           N  
ATOM   4132  CA  ASP E 296       4.986 -19.360  19.020  1.00 29.33           C  
ATOM   4133  C   ASP E 296       4.076 -19.754  20.173  1.00 40.87           C  
ATOM   4134  O   ASP E 296       3.153 -20.560  19.984  1.00 40.86           O  
ATOM   4135  CB  ASP E 296       6.150 -20.334  18.949  1.00 28.64           C  
ATOM   4136  CG  ASP E 296       6.878 -20.279  17.607  1.00 35.37           C  
ATOM   4137  OD1 ASP E 296       6.300 -19.736  16.635  1.00 33.87           O  
ATOM   4138  OD2 ASP E 296       8.033 -20.746  17.549  1.00 37.54           O1-
ATOM   4139  N   MET E 297       4.347 -19.248  21.358  1.00 36.59           N  
ATOM   4140  CA  MET E 297       3.607 -19.568  22.538  1.00 32.28           C  
ATOM   4141  C   MET E 297       2.369 -18.746  22.768  1.00 40.45           C  
ATOM   4142  O   MET E 297       1.544 -19.129  23.526  1.00 52.59           O  
ATOM   4143  CB  MET E 297       4.488 -19.607  23.759  1.00 31.96           C  
ATOM   4144  CG  MET E 297       5.174 -20.947  23.952  1.00 50.26           C  
ATOM   4145  SD  MET E 297       6.458 -20.857  25.213  1.00 86.24           S  
ATOM   4146  CE  MET E 297       7.306 -22.401  24.970  1.00 61.02           C  
ATOM   4147  N   GLY E 298       2.249 -17.602  22.163  1.00 39.00           N  
ATOM   4148  CA  GLY E 298       0.984 -16.902  22.245  1.00 42.38           C  
ATOM   4149  C   GLY E 298       1.002 -15.400  22.431  1.00 37.20           C  
ATOM   4150  O   GLY E 298      -0.064 -14.782  22.516  1.00 39.85           O  
ATOM   4151  N   MET E 299       2.186 -14.787  22.517  1.00 29.93           N  
ATOM   4152  CA  MET E 299       2.281 -13.334  22.677  1.00 37.19           C  
ATOM   4153  C   MET E 299       2.004 -12.675  21.323  1.00 35.10           C  
ATOM   4154  O   MET E 299       2.871 -12.053  20.708  1.00 40.76           O  
ATOM   4155  CB  MET E 299       3.649 -12.931  23.227  1.00 36.83           C  
ATOM   4156  CG  MET E 299       3.961 -13.343  24.674  1.00 37.78           C  
ATOM   4157  SD  MET E 299       5.512 -12.584  25.270  1.00 42.88           S  
ATOM   4158  CE  MET E 299       4.930 -10.924  25.488  1.00 34.26           C  
ATOM   4159  N   VAL E 300       0.763 -12.833  20.854  1.00 38.24           N  
ATOM   4160  CA  VAL E 300       0.306 -12.289  19.575  1.00 38.69           C  
ATOM   4161  C   VAL E 300      -1.099 -11.718  19.756  1.00 37.01           C  
ATOM   4162  O   VAL E 300      -1.934 -12.312  20.443  1.00 39.02           O  
ATOM   4163  CB  VAL E 300       0.309 -13.359  18.451  1.00 38.39           C  
ATOM   4164  CG1 VAL E 300       1.691 -13.886  18.194  1.00 37.19           C  
ATOM   4165  CG2 VAL E 300      -0.588 -14.524  18.835  1.00 44.55           C  
ATOM   4166  N   GLY E 301      -1.350 -10.549  19.156  1.00 33.49           N  
ATOM   4167  CA  GLY E 301      -2.694 -10.025  19.011  1.00 37.19           C  
ATOM   4168  C   GLY E 301      -2.948  -9.560  17.580  1.00 42.52           C  
ATOM   4169  O   GLY E 301      -2.079  -9.664  16.706  1.00 38.41           O  
ATOM   4170  N   LEU E 302      -4.155  -9.029  17.364  1.00 42.72           N  
ATOM   4171  CA  LEU E 302      -4.562  -8.535  16.053  1.00 44.43           C  
ATOM   4172  C   LEU E 302      -4.955  -7.060  16.126  1.00 44.34           C  
ATOM   4173  O   LEU E 302      -5.749  -6.660  16.985  1.00 46.72           O  
ATOM   4174  CB  LEU E 302      -5.719  -9.363  15.508  1.00 36.81           C  
ATOM   4175  CG  LEU E 302      -5.238 -10.720  15.044  1.00 44.53           C  
ATOM   4176  CD1 LEU E 302      -6.419 -11.513  14.507  1.00 46.28           C  
ATOM   4177  CD2 LEU E 302      -4.142 -10.530  13.984  1.00 37.75           C  
ATOM   4178  N   PHE E 303      -4.382  -6.258  15.232  1.00 39.71           N  
ATOM   4179  CA  PHE E 303      -4.839  -4.897  14.964  1.00 37.73           C  
ATOM   4180  C   PHE E 303      -5.840  -5.027  13.821  1.00 43.97           C  
ATOM   4181  O   PHE E 303      -5.452  -5.175  12.656  1.00 38.95           O  
ATOM   4182  CB  PHE E 303      -3.663  -3.998  14.596  1.00 30.12           C  
ATOM   4183  CG  PHE E 303      -4.014  -2.538  14.464  1.00 35.25           C  
ATOM   4184  CD1 PHE E 303      -4.994  -1.963  15.260  1.00 35.67           C  
ATOM   4185  CD2 PHE E 303      -3.340  -1.729  13.551  1.00 30.95           C  
ATOM   4186  CE1 PHE E 303      -5.311  -0.610  15.134  1.00 38.64           C  
ATOM   4187  CE2 PHE E 303      -3.646  -0.378  13.428  1.00 36.38           C  
ATOM   4188  CZ  PHE E 303      -4.634   0.186  14.208  1.00 29.15           C  
ATOM   4189  N   LEU E 304      -7.129  -5.022  14.165  1.00 39.55           N  
ATOM   4190  CA  LEU E 304      -8.219  -5.287  13.225  1.00 41.36           C  
ATOM   4191  C   LEU E 304      -8.634  -3.967  12.589  1.00 48.17           C  
ATOM   4192  O   LEU E 304      -9.442  -3.213  13.153  1.00 40.62           O  
ATOM   4193  CB  LEU E 304      -9.393  -5.969  13.924  1.00 39.18           C  
ATOM   4194  CG  LEU E 304      -9.172  -7.429  14.335  1.00 41.52           C  
ATOM   4195  CD1 LEU E 304     -10.345  -7.994  15.135  1.00 35.85           C  
ATOM   4196  CD2 LEU E 304      -8.913  -8.257  13.100  1.00 48.59           C  
ATOM   4197  N   VAL E 305      -8.091  -3.705  11.398  1.00 39.71           N  
ATOM   4198  CA  VAL E 305      -8.334  -2.463  10.678  1.00 42.60           C  
ATOM   4199  C   VAL E 305      -9.461  -2.706   9.682  1.00 54.92           C  
ATOM   4200  O   VAL E 305      -9.329  -3.533   8.771  1.00 50.53           O  
ATOM   4201  CB  VAL E 305      -7.063  -1.973   9.974  1.00 41.56           C  
ATOM   4202  CG1 VAL E 305      -7.403  -0.852   9.013  1.00 41.47           C  
ATOM   4203  CG2 VAL E 305      -6.065  -1.504  11.006  1.00 41.78           C  
ATOM   4204  N   LYS E 306     -10.572  -1.997   9.860  1.00 44.27           N  
ATOM   4205  CA  LYS E 306     -11.776  -2.253   9.085  1.00 48.39           C  
ATOM   4206  C   LYS E 306     -11.888  -1.323   7.879  1.00 47.51           C  
ATOM   4207  O   LYS E 306     -11.398  -0.187   7.890  1.00 47.15           O  
ATOM   4208  CB  LYS E 306     -13.007  -2.098   9.974  1.00 45.28           C  
ATOM   4209  CG  LYS E 306     -12.915  -2.914  11.240  1.00 51.03           C  
ATOM   4210  CD  LYS E 306     -14.229  -2.896  11.992  1.00 45.82           C  
ATOM   4211  CE  LYS E 306     -14.352  -1.639  12.825  1.00 47.98           C  
ATOM   4212  NZ  LYS E 306     -14.375  -1.961  14.272  1.00 55.44           N1+
ATOM   4213  N   LYS E 307     -12.529  -1.833   6.822  1.00 50.80           N  
ATOM   4214  CA  LYS E 307     -13.031  -0.963   5.768  1.00 53.66           C  
ATOM   4215  C   LYS E 307     -14.151  -0.099   6.345  1.00 55.39           C  
ATOM   4216  O   LYS E 307     -14.828  -0.514   7.291  1.00 52.39           O  
ATOM   4217  CB  LYS E 307     -13.562  -1.783   4.594  1.00 51.77           C  
ATOM   4218  CG  LYS E 307     -12.499  -2.414   3.712  1.00 55.59           C  
ATOM   4219  CD  LYS E 307     -13.118  -3.338   2.660  1.00 52.26           C  
ATOM   4220  CE  LYS E 307     -12.411  -3.211   1.314  1.00 66.57           C  
ATOM   4221  NZ  LYS E 307     -12.786  -4.296   0.358  1.00 69.60           N1+
ATOM   4222  N   PRO E 308     -14.376   1.115   5.799  1.00 57.76           N  
ATOM   4223  CA  PRO E 308     -15.394   1.999   6.400  1.00 55.38           C  
ATOM   4224  C   PRO E 308     -16.750   1.315   6.572  1.00 56.91           C  
ATOM   4225  O   PRO E 308     -17.540   1.715   7.432  1.00 62.07           O  
ATOM   4226  CB  PRO E 308     -15.466   3.182   5.419  1.00 52.04           C  
ATOM   4227  CG  PRO E 308     -14.152   3.158   4.684  1.00 44.27           C  
ATOM   4228  CD  PRO E 308     -13.745   1.716   4.608  1.00 42.10           C  
ATOM   4229  N   ASP E 309     -17.014   0.252   5.801  1.00 62.90           N  
ATOM   4230  CA  ASP E 309     -18.258  -0.506   5.908  1.00 65.32           C  
ATOM   4231  C   ASP E 309     -18.179  -1.678   6.894  1.00 68.15           C  
ATOM   4232  O   ASP E 309     -18.997  -2.601   6.801  1.00 69.66           O  
ATOM   4233  CB  ASP E 309     -18.689  -1.007   4.526  1.00 67.64           C  
ATOM   4234  CG  ASP E 309     -17.730  -2.027   3.934  1.00 68.49           C  
ATOM   4235  OD1 ASP E 309     -16.811  -2.497   4.640  1.00 66.50           O  
ATOM   4236  OD2 ASP E 309     -17.899  -2.356   2.742  1.00 73.95           O1-
ATOM   4237  N   GLY E 310     -17.201  -1.683   7.808  1.00 64.77           N  
ATOM   4238  CA  GLY E 310     -17.142  -2.662   8.882  1.00 56.91           C  
ATOM   4239  C   GLY E 310     -16.542  -4.017   8.542  1.00 61.92           C  
ATOM   4240  O   GLY E 310     -16.300  -4.812   9.463  1.00 63.91           O  
ATOM   4241  N   THR E 311     -16.288  -4.315   7.269  1.00 63.76           N  
ATOM   4242  CA  THR E 311     -15.741  -5.609   6.881  1.00 64.76           C  
ATOM   4243  C   THR E 311     -14.215  -5.596   6.922  1.00 58.32           C  
ATOM   4244  O   THR E 311     -13.569  -4.586   6.627  1.00 53.87           O  
ATOM   4245  CB  THR E 311     -16.206  -6.007   5.478  1.00 64.22           C  
ATOM   4246  CG2 THR E 311     -17.634  -6.539   5.513  1.00 56.84           C  
ATOM   4247  OG1 THR E 311     -16.132  -4.869   4.608  1.00 65.35           O  
ATOM   4248  N   ILE E 312     -13.645  -6.739   7.274  1.00 60.10           N  
ATOM   4249  CA  ILE E 312     -12.199  -6.916   7.333  1.00 56.37           C  
ATOM   4250  C   ILE E 312     -11.811  -7.930   6.262  1.00 55.03           C  
ATOM   4251  O   ILE E 312     -12.245  -9.088   6.332  1.00 53.71           O  
ATOM   4252  CB  ILE E 312     -11.733  -7.369   8.727  1.00 53.02           C  
ATOM   4253  CG1 ILE E 312     -12.288  -6.431   9.801  1.00 49.73           C  
ATOM   4254  CG2 ILE E 312     -10.218  -7.388   8.808  1.00 51.79           C  
ATOM   4255  CD1 ILE E 312     -11.738  -6.666  11.179  1.00 48.35           C  
ATOM   4256  N   PRO E 313     -11.019  -7.543   5.259  1.00 49.94           N  
ATOM   4257  CA  PRO E 313     -10.582  -8.512   4.246  1.00 56.99           C  
ATOM   4258  C   PRO E 313      -9.762  -9.633   4.868  1.00 63.48           C  
ATOM   4259  O   PRO E 313      -8.908  -9.399   5.727  1.00 65.07           O  
ATOM   4260  CB  PRO E 313      -9.731  -7.673   3.280  1.00 54.68           C  
ATOM   4261  CG  PRO E 313      -9.932  -6.250   3.651  1.00 55.00           C  
ATOM   4262  CD  PRO E 313     -10.435  -6.206   5.055  1.00 54.90           C  
ATOM   4263  N   GLY E 314     -10.031 -10.864   4.424  1.00 66.48           N  
ATOM   4264  CA  GLY E 314      -9.234 -12.011   4.821  1.00 56.87           C  
ATOM   4265  C   GLY E 314      -9.373 -12.415   6.266  1.00 67.76           C  
ATOM   4266  O   GLY E 314      -8.603 -13.261   6.741  1.00 68.61           O  
ATOM   4267  N   TYR E 315     -10.337 -11.841   6.980  1.00 65.82           N  
ATOM   4268  CA  TYR E 315     -10.552 -12.129   8.388  1.00 64.17           C  
ATOM   4269  C   TYR E 315     -12.014 -12.477   8.599  1.00 71.22           C  
ATOM   4270  O   TYR E 315     -12.894 -11.628   8.398  1.00 68.87           O  
ATOM   4271  CB  TYR E 315     -10.160 -10.941   9.264  1.00 59.68           C  
ATOM   4272  CG  TYR E 315     -10.263 -11.238  10.737  1.00 59.33           C  
ATOM   4273  CD1 TYR E 315      -9.409 -12.154  11.340  1.00 56.20           C  
ATOM   4274  CD2 TYR E 315     -11.219 -10.609  11.529  1.00 58.51           C  
ATOM   4275  CE1 TYR E 315      -9.500 -12.431  12.694  1.00 60.14           C  
ATOM   4276  CE2 TYR E 315     -11.318 -10.879  12.883  1.00 60.37           C  
ATOM   4277  CZ  TYR E 315     -10.454 -11.792  13.457  1.00 56.55           C  
ATOM   4278  OH  TYR E 315     -10.540 -12.064  14.797  1.00 63.10           O  
ATOM   4279  N   ASP E 316     -12.273 -13.714   9.005  1.00 78.56           N  
ATOM   4280  CA  ASP E 316     -13.614 -14.135   9.405  1.00 87.59           C  
ATOM   4281  C   ASP E 316     -13.521 -14.672  10.832  1.00 83.47           C  
ATOM   4282  O   ASP E 316     -12.892 -15.729  11.053  1.00 76.16           O  
ATOM   4283  CB  ASP E 316     -14.178 -15.166   8.429  1.00 88.75           C  
ATOM   4284  CG  ASP E 316     -15.563 -15.685   8.829  1.00 94.22           C  
ATOM   4285  OD1 ASP E 316     -16.173 -15.163   9.792  1.00 90.06           O  
ATOM   4286  OD2 ASP E 316     -16.054 -16.618   8.153  1.00 97.40           O1-
ATOM   4287  N   PRO E 317     -14.119 -13.975  11.829  1.00 90.48           N  
ATOM   4288  CA  PRO E 317     -14.161 -14.297  13.264  1.00 91.98           C  
ATOM   4289  C   PRO E 317     -14.448 -15.769  13.556  1.00 96.16           C  
ATOM   4290  O   PRO E 317     -15.523 -16.059  14.083  1.00 97.57           O  
ATOM   4291  CB  PRO E 317     -15.307 -13.422  13.789  1.00 87.25           C  
ATOM   4292  CG  PRO E 317     -15.347 -12.253  12.873  1.00 87.62           C  
ATOM   4293  CD  PRO E 317     -14.834 -12.715  11.527  1.00 85.04           C  
TER   
HETATM 4294 CU    CU E 401       8.551 -11.694  24.307  1.00 33.45          CU  
HETATM 4295 CU    CU E 402       5.404 -11.454  12.130  0.43 39.28          CU  
HETATM 4296 CU    CU E 403       8.940   0.884  38.185  0.82 35.43          CU  
ATOM   4297  N   GLY F  41      32.195  24.727  35.389  1.00 70.59           N  
ATOM   4298  CA  GLY F  41      31.462  25.552  34.445  1.00 67.53           C  
ATOM   4299  C   GLY F  41      31.140  24.976  33.083  1.00 61.50           C  
ATOM   4300  O   GLY F  41      29.994  24.703  32.776  1.00 60.03           O  
ATOM   4301  N   ALA F  42      32.135  24.830  32.235  1.00 61.28           N  
ATOM   4302  CA  ALA F  42      31.867  24.289  30.908  1.00 54.52           C  
ATOM   4303  C   ALA F  42      33.168  23.764  30.316  1.00 58.02           C  
ATOM   4304  O   ALA F  42      34.249  24.302  30.576  1.00 59.55           O  
ATOM   4305  CB  ALA F  42      31.231  25.325  29.976  1.00 55.40           C  
ATOM   4306  N   ALA F  43      33.047  22.701  29.538  1.00 51.85           N  
ATOM   4307  CA  ALA F  43      34.221  22.010  29.045  1.00 49.82           C  
ATOM   4308  C   ALA F  43      34.996  22.909  28.089  1.00 53.62           C  
ATOM   4309  O   ALA F  43      34.388  23.561  27.227  1.00 45.04           O  
ATOM   4310  CB  ALA F  43      33.814  20.719  28.345  1.00 45.95           C  
ATOM   4311  N   PRO F  44      36.331  22.984  28.218  1.00 52.23           N  
ATOM   4312  CA  PRO F  44      37.147  23.747  27.255  1.00 55.82           C  
ATOM   4313  C   PRO F  44      37.295  23.032  25.915  1.00 51.58           C  
ATOM   4314  O   PRO F  44      36.742  21.946  25.740  1.00 55.37           O  
ATOM   4315  CB  PRO F  44      38.498  23.870  27.974  1.00 48.03           C  
ATOM   4316  CG  PRO F  44      38.549  22.667  28.864  1.00 46.63           C  
ATOM   4317  CD  PRO F  44      37.134  22.426  29.319  1.00 50.00           C  
ATOM   4318  N   ALA F  45      38.013  23.617  24.957  1.00 49.71           N  
ATOM   4319  CA  ALA F  45      38.448  22.842  23.804  1.00 54.91           C  
ATOM   4320  C   ALA F  45      39.640  21.982  24.197  1.00 50.41           C  
ATOM   4321  O   ALA F  45      40.430  22.340  25.077  1.00 52.69           O  
ATOM   4322  CB  ALA F  45      38.822  23.739  22.626  1.00 50.75           C  
ATOM   4323  N   GLY F  46      39.754  20.824  23.555  1.00 48.86           N  
ATOM   4324  CA  GLY F  46      40.854  19.922  23.806  1.00 46.50           C  
ATOM   4325  C   GLY F  46      41.971  20.064  22.777  1.00 47.26           C  
ATOM   4326  O   GLY F  46      41.863  20.791  21.794  1.00 52.51           O  
ATOM   4327  N   GLY F  47      43.049  19.322  23.021  1.00 49.69           N  
ATOM   4328  CA  GLY F  47      44.224  19.360  22.175  1.00 44.85           C  
ATOM   4329  C   GLY F  47      45.472  19.116  22.998  1.00 55.91           C  
ATOM   4330  O   GLY F  47      46.593  19.150  22.481  1.00 53.44           O  
ATOM   4331  N   GLU F  48      45.278  18.859  24.291  1.00 49.63           N  
ATOM   4332  CA  GLU F  48      46.368  18.675  25.240  1.00 51.21           C  
ATOM   4333  C   GLU F  48      46.844  17.230  25.208  1.00 51.62           C  
ATOM   4334  O   GLU F  48      46.036  16.307  25.076  1.00 55.18           O  
ATOM   4335  CB  GLU F  48      45.898  19.044  26.655  1.00 53.87           C  
ATOM   4336  CG  GLU F  48      46.974  19.614  27.586  1.00 63.52           C  
ATOM   4337  CD  GLU F  48      47.797  20.714  26.931  0.45 60.35           C  
ATOM   4338  OE1 GLU F  48      47.192  21.671  26.389  1.00 62.38           O  
ATOM   4339  OE2 GLU F  48      49.047  20.612  26.951  1.00 61.41           O1-
ATOM   4340  N   VAL F  49      48.154  17.031  25.321  1.00 52.23           N  
ATOM   4341  CA  VAL F  49      48.706  15.686  25.458  1.00 46.29           C  
ATOM   4342  C   VAL F  49      48.841  15.407  26.950  1.00 49.16           C  
ATOM   4343  O   VAL F  49      49.529  16.138  27.662  1.00 54.23           O  
ATOM   4344  CB  VAL F  49      50.050  15.535  24.723  1.00 43.01           C  
ATOM   4345  CG1 VAL F  49      50.575  14.121  24.872  1.00 42.15           C  
ATOM   4346  CG2 VAL F  49      49.894  15.839  23.224  1.00 38.78           C  
ATOM   4347  N   ARG F  50      48.156  14.368  27.426  1.00 51.60           N  
ATOM   4348  CA  ARG F  50      48.089  14.040  28.842  1.00 43.96           C  
ATOM   4349  C   ARG F  50      48.717  12.683  29.079  1.00 48.66           C  
ATOM   4350  O   ARG F  50      48.642  11.793  28.225  1.00 47.11           O  
ATOM   4351  CB  ARG F  50      46.642  14.028  29.341  1.00 47.41           C  
ATOM   4352  CG  ARG F  50      45.924  15.318  29.075  1.00 53.55           C  
ATOM   4353  CD  ARG F  50      44.493  15.337  29.592  1.00 53.31           C  
ATOM   4354  NE  ARG F  50      43.868  16.609  29.240  1.00 59.21           N  
ATOM   4355  CZ  ARG F  50      43.927  17.705  29.992  1.00 71.08           C  
ATOM   4356  NH1 ARG F  50      43.342  18.835  29.595  1.00 61.66           N1+
ATOM   4357  NH2 ARG F  50      44.573  17.670  31.151  1.00 78.60           N  
ATOM   4358  N   ARG F  51      49.347  12.527  30.237  1.00 42.29           N  
ATOM   4359  CA  ARG F  51      49.941  11.261  30.614  1.00 39.49           C  
ATOM   4360  C   ARG F  51      49.396  10.835  31.966  1.00 51.51           C  
ATOM   4361  O   ARG F  51      48.883  11.662  32.733  1.00 49.84           O  
ATOM   4362  CB  ARG F  51      51.469  11.336  30.675  1.00 56.87           C  
ATOM   4363  CG  ARG F  51      52.125  11.870  29.422  1.00 57.15           C  
ATOM   4364  CD  ARG F  51      53.609  11.582  29.426  1.00 64.06           C  
ATOM   4365  NE  ARG F  51      53.944  10.448  28.569  1.00 65.08           N  
ATOM   4366  CZ  ARG F  51      54.187  10.549  27.268  1.00 68.74           C  
ATOM   4367  NH1 ARG F  51      54.495   9.464  26.558  1.00 66.72           N1+
ATOM   4368  NH2 ARG F  51      54.123  11.740  26.679  1.00 68.93           N  
ATOM   4369  N   VAL F  52      49.495   9.548  32.231  1.00 53.58           N  
ATOM   4370  CA  VAL F  52      49.094   8.991  33.519  1.00 50.94           C  
ATOM   4371  C   VAL F  52      49.614   7.569  33.602  1.00 51.68           C  
ATOM   4372  O   VAL F  52      49.899   6.937  32.576  1.00 53.66           O  
ATOM   4373  CB  VAL F  52      47.553   9.061  33.691  1.00 45.60           C  
ATOM   4374  CG1 VAL F  52      46.854   8.047  32.764  1.00 44.68           C  
ATOM   4375  CG2 VAL F  52      47.192   8.840  35.142  1.00 55.84           C  
ATOM   4376  N   THR F  53      49.785   7.081  34.823  1.00 51.25           N  
ATOM   4377  CA  THR F  53      50.165   5.704  35.082  1.00 50.04           C  
ATOM   4378  C   THR F  53      48.915   4.902  35.422  1.00 39.87           C  
ATOM   4379  O   THR F  53      47.958   5.430  35.998  1.00 46.59           O  
ATOM   4380  CB  THR F  53      51.173   5.627  36.232  1.00 48.94           C  
ATOM   4381  CG2 THR F  53      52.582   5.914  35.743  1.00 46.12           C  
ATOM   4382  OG1 THR F  53      50.817   6.591  37.233  1.00 53.31           O  
ATOM   4383  N   MET F  54      48.918   3.624  35.053  1.00 42.01           N  
ATOM   4384  CA  MET F  54      47.812   2.746  35.420  1.00 47.43           C  
ATOM   4385  C   MET F  54      48.363   1.377  35.765  1.00 37.85           C  
ATOM   4386  O   MET F  54      49.184   0.830  35.025  1.00 40.27           O  
ATOM   4387  CB  MET F  54      46.773   2.622  34.296  1.00 52.53           C  
ATOM   4388  CG  MET F  54      45.492   1.890  34.709  1.00 43.37           C  
ATOM   4389  SD  MET F  54      44.266   1.737  33.375  1.00 45.87           S  
ATOM   4390  CE  MET F  54      43.356   3.256  33.506  1.00 37.92           C  
ATOM   4391  N   TYR F  55      47.903   0.829  36.884  1.00 46.78           N  
ATOM   4392  CA  TYR F  55      48.355  -0.468  37.361  1.00 49.44           C  
ATOM   4393  C   TYR F  55      47.175  -1.414  37.295  1.00 44.58           C  
ATOM   4394  O   TYR F  55      46.041  -1.015  37.587  1.00 44.43           O  
ATOM   4395  CB  TYR F  55      48.924  -0.384  38.798  1.00 43.34           C  
ATOM   4396  CG  TYR F  55      50.016   0.666  38.930  1.00 45.40           C  
ATOM   4397  CD1 TYR F  55      49.698   2.018  39.007  1.00 46.93           C  
ATOM   4398  CD2 TYR F  55      51.361   0.317  38.940  1.00 46.94           C  
ATOM   4399  CE1 TYR F  55      50.676   2.987  39.097  1.00 50.01           C  
ATOM   4400  CE2 TYR F  55      52.352   1.296  39.030  1.00 50.38           C  
ATOM   4401  CZ  TYR F  55      51.994   2.629  39.109  1.00 44.60           C  
ATOM   4402  OH  TYR F  55      52.933   3.637  39.199  1.00 47.64           O  
ATOM   4403  N   ALA F  56      47.434  -2.633  36.850  1.00 40.88           N  
ATOM   4404  CA  ALA F  56      46.501  -3.736  37.016  1.00 43.73           C  
ATOM   4405  C   ALA F  56      46.948  -4.527  38.232  1.00 39.11           C  
ATOM   4406  O   ALA F  56      48.057  -5.070  38.244  1.00 37.39           O  
ATOM   4407  CB  ALA F  56      46.471  -4.628  35.777  1.00 43.69           C  
ATOM   4408  N   GLU F  57      46.095  -4.584  39.248  1.00 40.35           N  
ATOM   4409  CA  GLU F  57      46.442  -5.208  40.516  1.00 45.17           C  
ATOM   4410  C   GLU F  57      45.376  -6.214  40.926  1.00 38.38           C  
ATOM   4411  O   GLU F  57      44.176  -5.987  40.742  1.00 38.31           O  
ATOM   4412  CB  GLU F  57      46.605  -4.159  41.633  1.00 50.73           C  
ATOM   4413  CG  GLU F  57      47.989  -3.517  41.744  1.00 52.02           C  
ATOM   4414  CD  GLU F  57      48.019  -2.346  42.721  0.97 51.51           C  
ATOM   4415  OE1 GLU F  57      47.342  -2.410  43.774  0.95 59.89           O  
ATOM   4416  OE2 GLU F  57      48.718  -1.357  42.437  1.00 55.24           O1-
ATOM   4417  N   ARG F  58      45.819  -7.313  41.509  1.00 43.93           N  
ATOM   4418  CA  ARG F  58      44.891  -8.195  42.189  1.00 40.03           C  
ATOM   4419  C   ARG F  58      44.326  -7.529  43.449  1.00 43.22           C  
ATOM   4420  O   ARG F  58      44.992  -6.738  44.123  1.00 43.89           O  
ATOM   4421  CB  ARG F  58      45.588  -9.494  42.557  1.00 37.51           C  
ATOM   4422  CG  ARG F  58      45.471 -10.547  41.530  1.00 43.41           C  
ATOM   4423  CD  ARG F  58      45.971 -11.815  42.103  1.00 38.78           C  
ATOM   4424  NE  ARG F  58      46.508 -12.681  41.073  1.00 41.30           N  
ATOM   4425  CZ  ARG F  58      45.765 -13.548  40.405  1.00 51.37           C  
ATOM   4426  NH1 ARG F  58      44.462 -13.626  40.660  1.00 46.50           N1+
ATOM   4427  NH2 ARG F  58      46.315 -14.321  39.486  1.00 44.59           N  
ATOM   4428  N   LEU F  59      43.070  -7.838  43.752  1.00 38.09           N  
ATOM   4429  CA  LEU F  59      42.449  -7.410  44.994  1.00 43.28           C  
ATOM   4430  C   LEU F  59      41.906  -8.641  45.707  1.00 41.12           C  
ATOM   4431  O   LEU F  59      42.011  -9.769  45.213  1.00 39.73           O  
ATOM   4432  CB  LEU F  59      41.354  -6.366  44.745  1.00 38.96           C  
ATOM   4433  CG  LEU F  59      41.825  -5.230  43.833  1.00 50.05           C  
ATOM   4434  CD1 LEU F  59      40.647  -4.457  43.214  1.00 43.44           C  
ATOM   4435  CD2 LEU F  59      42.757  -4.307  44.589  1.00 49.60           C  
ATOM   4436  N   ALA F  60      41.305  -8.407  46.875  1.00 48.33           N  
ATOM   4437  CA  ALA F  60      40.936  -9.495  47.770  1.00 43.78           C  
ATOM   4438  C   ALA F  60      39.831 -10.344  47.171  1.00 47.05           C  
ATOM   4439  O   ALA F  60      38.855  -9.825  46.627  1.00 43.79           O  
ATOM   4440  CB  ALA F  60      40.483  -8.949  49.126  1.00 40.36           C  
ATOM   4441  N   GLY F  61      39.991 -11.659  47.285  1.00 51.41           N  
ATOM   4442  CA  GLY F  61      38.943 -12.585  46.914  1.00 46.99           C  
ATOM   4443  C   GLY F  61      38.822 -12.821  45.428  1.00 44.86           C  
ATOM   4444  O   GLY F  61      37.699 -12.874  44.907  1.00 49.52           O  
ATOM   4445  N   GLY F  62      39.950 -12.960  44.725  1.00 43.14           N  
ATOM   4446  CA  GLY F  62      39.946 -13.201  43.291  1.00 42.62           C  
ATOM   4447  C   GLY F  62      39.558 -12.019  42.425  1.00 38.42           C  
ATOM   4448  O   GLY F  62      39.571 -12.150  41.199  1.00 47.06           O  
ATOM   4449  N   GLN F  63      39.201 -10.878  43.009  1.00 46.31           N  
ATOM   4450  CA  GLN F  63      38.909  -9.699  42.207  1.00 41.37           C  
ATOM   4451  C   GLN F  63      40.196  -9.098  41.662  1.00 45.12           C  
ATOM   4452  O   GLN F  63      41.298  -9.369  42.156  1.00 44.51           O  
ATOM   4453  CB  GLN F  63      38.178  -8.639  43.027  1.00 41.07           C  
ATOM   4454  CG  GLN F  63      37.103  -9.166  43.953  1.00 48.36           C  
ATOM   4455  CD  GLN F  63      35.757  -8.499  43.718  1.00 44.57           C  
ATOM   4456  NE2 GLN F  63      35.166  -7.912  44.776  1.00 54.90           N  
ATOM   4457  OE1 GLN F  63      35.256  -8.507  42.600  1.00 56.91           O  
ATOM   4458  N   MET F  64      40.046  -8.281  40.615  1.00 48.26           N  
ATOM   4459  CA  MET F  64      41.142  -7.519  40.026  1.00 43.93           C  
ATOM   4460  C   MET F  64      40.629  -6.135  39.651  1.00 43.26           C  
ATOM   4461  O   MET F  64      39.440  -5.950  39.383  1.00 45.35           O  
ATOM   4462  CB  MET F  64      41.726  -8.196  38.790  1.00 38.31           C  
ATOM   4463  CG  MET F  64      42.041  -9.666  38.949  1.00 35.10           C  
ATOM   4464  SD  MET F  64      42.316 -10.385  37.315  1.00 42.00           S  
ATOM   4465  CE  MET F  64      43.027 -11.972  37.766  1.00 39.81           C  
ATOM   4466  N   GLY F  65      41.536  -5.165  39.643  1.00 39.01           N  
ATOM   4467  CA  GLY F  65      41.139  -3.787  39.443  1.00 34.11           C  
ATOM   4468  C   GLY F  65      42.276  -2.978  38.869  1.00 40.40           C  
ATOM   4469  O   GLY F  65      43.446  -3.371  38.932  1.00 40.36           O  
ATOM   4470  N   TYR F  66      41.901  -1.854  38.269  1.00 42.22           N  
ATOM   4471  CA  TYR F  66      42.823  -0.857  37.756  1.00 41.44           C  
ATOM   4472  C   TYR F  66      42.907   0.288  38.750  1.00 44.64           C  
ATOM   4473  O   TYR F  66      41.913   0.638  39.393  1.00 45.11           O  
ATOM   4474  CB  TYR F  66      42.365  -0.290  36.404  1.00 39.39           C  
ATOM   4475  CG  TYR F  66      42.187  -1.267  35.245  1.00 40.49           C  
ATOM   4476  CD1 TYR F  66      43.287  -1.777  34.552  1.00 38.86           C  
ATOM   4477  CD2 TYR F  66      40.911  -1.620  34.803  1.00 32.97           C  
ATOM   4478  CE1 TYR F  66      43.122  -2.644  33.456  1.00 42.27           C  
ATOM   4479  CE2 TYR F  66      40.730  -2.483  33.733  1.00 33.02           C  
ATOM   4480  CZ  TYR F  66      41.834  -2.991  33.057  1.00 40.48           C  
ATOM   4481  OH  TYR F  66      41.643  -3.835  31.986  1.00 38.26           O  
ATOM   4482  N   GLY F  67      44.092   0.891  38.843  1.00 42.08           N  
ATOM   4483  CA  GLY F  67      44.272   2.095  39.636  1.00 38.46           C  
ATOM   4484  C   GLY F  67      45.335   2.989  39.033  1.00 41.91           C  
ATOM   4485  O   GLY F  67      46.146   2.561  38.200  1.00 47.15           O  
ATOM   4486  N   LEU F  68      45.319   4.253  39.464  1.00 41.87           N  
ATOM   4487  CA  LEU F  68      46.347   5.203  39.040  1.00 45.66           C  
ATOM   4488  C   LEU F  68      47.633   5.072  39.860  1.00 53.93           C  
ATOM   4489  O   LEU F  68      48.735   5.181  39.309  1.00 52.77           O  
ATOM   4490  CB  LEU F  68      45.806   6.625  39.135  1.00 44.28           C  
ATOM   4491  CG  LEU F  68      44.600   6.853  38.239  1.00 42.21           C  
ATOM   4492  CD1 LEU F  68      44.204   8.318  38.194  1.00 46.69           C  
ATOM   4493  CD2 LEU F  68      44.932   6.320  36.842  1.00 46.17           C  
ATOM   4494  N   GLU F  69      47.532   4.807  41.159  1.00 53.15           N  
ATOM   4495  CA  GLU F  69      48.717   4.633  41.984  1.00 51.60           C  
ATOM   4496  C   GLU F  69      48.747   3.251  42.534  1.00 51.65           C  
ATOM   4497  O   GLU F  69      47.751   2.657  42.821  1.00 46.38           O  
ATOM   4498  CB  GLU F  69      48.852   5.657  43.086  1.00 55.38           C  
ATOM   4499  CG  GLU F  69      48.175   6.982  42.818  1.00 54.97           C  
ATOM   4500  CD  GLU F  69      46.887   7.065  43.553  0.47 64.41           C  
ATOM   4501  OE1 GLU F  69      46.574   8.108  44.161  1.00 72.81           O  
ATOM   4502  OE2 GLU F  69      46.203   6.039  43.529  1.00 70.99           O1-
ATOM   4503  N   LYS F  70      49.936   2.755  42.698  1.00 50.44           N  
ATOM   4504  CA  LYS F  70      50.088   1.363  43.082  1.00 51.21           C  
ATOM   4505  C   LYS F  70      49.525   1.130  44.482  1.00 55.54           C  
ATOM   4506  O   LYS F  70      49.726   1.931  45.399  1.00 52.16           O  
ATOM   4507  CB  LYS F  70      51.555   0.948  43.006  1.00 50.69           C  
ATOM   4508  CG  LYS F  70      51.740  -0.557  42.931  1.00 54.46           C  
ATOM   4509  CD  LYS F  70      53.217  -0.958  42.958  1.00 50.26           C  
ATOM   4510  CE  LYS F  70      54.041  -0.139  42.004  1.00 50.94           C  
ATOM   4511  NZ  LYS F  70      55.021  -1.027  41.284  1.00 63.96           N1+
ATOM   4512  N   GLY F  71      48.795   0.028  44.632  1.00 61.61           N  
ATOM   4513  CA  GLY F  71      48.108  -0.278  45.858  1.00 48.16           C  
ATOM   4514  C   GLY F  71      46.754   0.380  46.017  1.00 51.68           C  
ATOM   4515  O   GLY F  71      46.063   0.093  47.002  1.00 54.95           O  
ATOM   4516  N   LYS F  72      46.347   1.247  45.091  1.00 48.52           N  
ATOM   4517  CA  LYS F  72      45.089   1.975  45.198  1.00 49.24           C  
ATOM   4518  C   LYS F  72      44.111   1.581  44.094  1.00 46.86           C  
ATOM   4519  O   LYS F  72      43.297   2.388  43.640  1.00 49.64           O  
ATOM   4520  CB  LYS F  72      45.317   3.484  45.187  1.00 57.24           C  
ATOM   4521  CG  LYS F  72      46.272   4.002  46.265  1.00 61.35           C  
ATOM   4522  CD  LYS F  72      45.539   4.311  47.589  1.00 62.68           C  
ATOM   4523  CE  LYS F  72      44.811   5.654  47.547  1.00 71.48           C  
ATOM   4524  NZ  LYS F  72      43.637   5.712  48.475  1.00 65.84           N1+
ATOM   4525  N   ALA F  73      44.165   0.322  43.665  1.00 47.42           N  
ATOM   4526  CA  ALA F  73      43.272  -0.143  42.615  1.00 51.40           C  
ATOM   4527  C   ALA F  73      41.823  -0.148  43.105  1.00 47.40           C  
ATOM   4528  O   ALA F  73      41.546  -0.352  44.291  1.00 43.73           O  
ATOM   4529  CB  ALA F  73      43.693  -1.540  42.145  1.00 47.23           C  
ATOM   4530  N   SER F  74      40.888   0.093  42.185  1.00 39.31           N  
ATOM   4531  CA  SER F  74      39.481   0.195  42.557  1.00 40.86           C  
ATOM   4532  C   SER F  74      38.598  -0.538  41.551  1.00 46.16           C  
ATOM   4533  O   SER F  74      38.981  -0.761  40.398  1.00 41.39           O  
ATOM   4534  CB  SER F  74      39.033   1.666  42.672  1.00 42.71           C  
ATOM   4535  OG  SER F  74      39.090   2.336  41.416  1.00 42.92           O  
ATOM   4536  N   ILE F  75      37.408  -0.920  42.012  1.00 35.49           N  
ATOM   4537  CA  ILE F  75      36.331  -1.402  41.157  1.00 35.61           C  
ATOM   4538  C   ILE F  75      35.119  -0.506  41.397  1.00 40.06           C  
ATOM   4539  O   ILE F  75      34.581  -0.478  42.505  1.00 40.36           O  
ATOM   4540  CB  ILE F  75      35.982  -2.880  41.409  1.00 38.29           C  
ATOM   4541  CG1 ILE F  75      37.250  -3.727  41.322  1.00 43.32           C  
ATOM   4542  CG2 ILE F  75      34.926  -3.353  40.386  1.00 34.14           C  
ATOM   4543  CD1 ILE F  75      37.054  -5.191  41.658  1.00 40.89           C  
ATOM   4544  N   PRO F  76      34.655   0.265  40.405  1.00 38.49           N  
ATOM   4545  CA  PRO F  76      35.180   0.345  39.048  1.00 33.92           C  
ATOM   4546  C   PRO F  76      36.534   1.033  39.061  1.00 41.91           C  
ATOM   4547  O   PRO F  76      36.906   1.586  40.115  1.00 39.91           O  
ATOM   4548  CB  PRO F  76      34.127   1.173  38.310  1.00 36.65           C  
ATOM   4549  CG  PRO F  76      32.974   1.375  39.307  1.00 38.39           C  
ATOM   4550  CD  PRO F  76      33.559   1.218  40.636  1.00 42.61           C  
ATOM   4551  N   GLY F  77      37.268   0.962  37.946  1.00 37.32           N  
ATOM   4552  CA  GLY F  77      38.574   1.572  37.840  1.00 31.76           C  
ATOM   4553  C   GLY F  77      38.468   3.078  37.811  1.00 26.74           C  
ATOM   4554  O   GLY F  77      37.369   3.631  37.814  1.00 33.46           O  
ATOM   4555  N   PRO F  78      39.603   3.777  37.793  1.00 32.58           N  
ATOM   4556  CA  PRO F  78      39.564   5.245  37.868  1.00 40.79           C  
ATOM   4557  C   PRO F  78      38.856   5.879  36.673  1.00 36.72           C  
ATOM   4558  O   PRO F  78      38.955   5.414  35.531  1.00 36.53           O  
ATOM   4559  CB  PRO F  78      41.048   5.642  37.928  1.00 32.43           C  
ATOM   4560  CG  PRO F  78      41.793   4.466  37.435  1.00 35.35           C  
ATOM   4561  CD  PRO F  78      40.983   3.262  37.811  1.00 38.98           C  
ATOM   4562  N   LEU F  79      38.130   6.953  36.953  1.00 34.87           N  
ATOM   4563  CA  LEU F  79      37.468   7.701  35.897  1.00 41.10           C  
ATOM   4564  C   LEU F  79      38.494   8.475  35.080  1.00 44.50           C  
ATOM   4565  O   LEU F  79      39.222   9.310  35.622  1.00 46.83           O  
ATOM   4566  CB  LEU F  79      36.449   8.661  36.491  1.00 32.46           C  
ATOM   4567  CG  LEU F  79      35.883   9.599  35.424  1.00 40.73           C  
ATOM   4568  CD1 LEU F  79      35.082   8.815  34.391  1.00 32.57           C  
ATOM   4569  CD2 LEU F  79      35.014  10.645  36.080  1.00 46.47           C  
ATOM   4570  N   ILE F  80      38.550   8.215  33.778  1.00 37.40           N  
ATOM   4571  CA  ILE F  80      39.360   9.011  32.861  1.00 43.31           C  
ATOM   4572  C   ILE F  80      38.462  10.040  32.195  1.00 43.80           C  
ATOM   4573  O   ILE F  80      37.386   9.703  31.678  1.00 35.86           O  
ATOM   4574  CB  ILE F  80      40.081   8.133  31.827  1.00 39.37           C  
ATOM   4575  CG1 ILE F  80      41.205   7.366  32.507  1.00 43.16           C  
ATOM   4576  CG2 ILE F  80      40.684   8.980  30.731  1.00 48.45           C  
ATOM   4577  CD1 ILE F  80      41.139   5.903  32.277  1.00 42.16           C  
ATOM   4578  N   GLU F  81      38.882  11.304  32.268  1.00 46.65           N  
ATOM   4579  CA  GLU F  81      38.183  12.447  31.704  1.00 41.56           C  
ATOM   4580  C   GLU F  81      39.111  13.102  30.688  1.00 47.09           C  
ATOM   4581  O   GLU F  81      40.301  13.295  30.970  1.00 49.04           O  
ATOM   4582  CB  GLU F  81      37.813  13.441  32.803  1.00 47.70           C  
ATOM   4583  CG  GLU F  81      36.475  14.144  32.702  1.00 48.04           C  
ATOM   4584  CD  GLU F  81      35.927  14.500  34.086  0.35 54.66           C  
ATOM   4585  OE1 GLU F  81      36.405  13.906  35.073  1.00 59.17           O  
ATOM   4586  OE2 GLU F  81      35.035  15.374  34.205  0.89 61.28           O1-
ATOM   4587  N   LEU F  82      38.579  13.411  29.504  1.00 48.46           N  
ATOM   4588  CA  LEU F  82      39.334  14.095  28.459  1.00 41.79           C  
ATOM   4589  C   LEU F  82      38.405  15.038  27.717  1.00 33.13           C  
ATOM   4590  O   LEU F  82      37.183  14.883  27.744  1.00 40.17           O  
ATOM   4591  CB  LEU F  82      39.967  13.119  27.462  1.00 34.34           C  
ATOM   4592  CG  LEU F  82      40.769  11.920  27.974  1.00 42.43           C  
ATOM   4593  CD1 LEU F  82      40.712  10.764  26.975  1.00 38.28           C  
ATOM   4594  CD2 LEU F  82      42.226  12.285  28.290  1.00 35.92           C  
ATOM   4595  N   ASN F  83      38.988  16.021  27.049  1.00 40.08           N  
ATOM   4596  CA  ASN F  83      38.237  16.834  26.105  1.00 42.66           C  
ATOM   4597  C   ASN F  83      38.606  16.458  24.676  1.00 40.41           C  
ATOM   4598  O   ASN F  83      39.752  16.096  24.398  1.00 35.72           O  
ATOM   4599  CB  ASN F  83      38.487  18.314  26.346  1.00 42.88           C  
ATOM   4600  CG  ASN F  83      38.419  18.671  27.805  1.00 44.92           C  
ATOM   4601  ND2 ASN F  83      39.574  18.789  28.440  1.00 47.52           N  
ATOM   4602  OD1 ASN F  83      37.339  18.853  28.351  1.00 42.05           O  
ATOM   4603  N   GLU F  84      37.614  16.537  23.779  1.00 44.14           N  
ATOM   4604  CA  GLU F  84      37.787  16.182  22.367  1.00 43.94           C  
ATOM   4605  C   GLU F  84      39.021  16.838  21.785  1.00 39.95           C  
ATOM   4606  O   GLU F  84      39.133  18.068  21.762  1.00 41.03           O  
ATOM   4607  CB  GLU F  84      36.567  16.603  21.552  1.00 37.56           C  
ATOM   4608  CG  GLU F  84      35.411  15.635  21.589  1.00 40.24           C  
ATOM   4609  CD  GLU F  84      34.229  16.132  20.786  1.00 37.80           C  
ATOM   4610  OE1 GLU F  84      34.050  17.368  20.686  1.00 47.91           O  
ATOM   4611  OE2 GLU F  84      33.471  15.292  20.257  1.00 41.51           O1-
ATOM   4612  N   GLY F  85      39.934  16.008  21.294  1.00 39.38           N  
ATOM   4613  CA  GLY F  85      41.186  16.450  20.730  1.00 47.45           C  
ATOM   4614  C   GLY F  85      42.372  16.114  21.602  1.00 45.43           C  
ATOM   4615  O   GLY F  85      43.480  15.976  21.089  1.00 42.72           O  
ATOM   4616  N   ASP F  86      42.156  15.976  22.914  1.00 44.09           N  
ATOM   4617  CA  ASP F  86      43.195  15.505  23.817  1.00 40.77           C  
ATOM   4618  C   ASP F  86      43.736  14.159  23.353  1.00 36.25           C  
ATOM   4619  O   ASP F  86      43.021  13.348  22.764  1.00 44.33           O  
ATOM   4620  CB  ASP F  86      42.643  15.351  25.243  1.00 50.67           C  
ATOM   4621  CG  ASP F  86      42.314  16.677  25.917  1.00 49.51           C  
ATOM   4622  OD1 ASP F  86      42.787  17.730  25.441  1.00 52.21           O  
ATOM   4623  OD2 ASP F  86      41.594  16.652  26.954  1.00 46.14           O1-
ATOM   4624  N   THR F  87      45.007  13.912  23.638  1.00 40.17           N  
ATOM   4625  CA  THR F  87      45.621  12.602  23.491  1.00 37.11           C  
ATOM   4626  C   THR F  87      46.021  12.119  24.875  1.00 43.60           C  
ATOM   4627  O   THR F  87      46.421  12.923  25.719  1.00 46.50           O  
ATOM   4628  CB  THR F  87      46.859  12.645  22.570  1.00 48.14           C  
ATOM   4629  CG2 THR F  87      47.531  11.272  22.479  1.00 39.84           C  
ATOM   4630  OG1 THR F  87      46.482  13.067  21.250  1.00 40.00           O  
ATOM   4631  N   LEU F  88      45.904  10.815  25.122  1.00 37.60           N  
ATOM   4632  CA  LEU F  88      46.233  10.260  26.429  1.00 43.21           C  
ATOM   4633  C   LEU F  88      47.203   9.109  26.249  1.00 43.95           C  
ATOM   4634  O   LEU F  88      46.930   8.164  25.499  1.00 41.09           O  
ATOM   4635  CB  LEU F  88      44.977   9.800  27.187  1.00 40.60           C  
ATOM   4636  CG  LEU F  88      45.206   9.062  28.512  1.00 45.44           C  
ATOM   4637  CD1 LEU F  88      45.904   9.933  29.532  1.00 37.46           C  
ATOM   4638  CD2 LEU F  88      43.910   8.481  29.072  1.00 41.14           C  
ATOM   4639  N   HIS F  89      48.341   9.193  26.926  1.00 49.44           N  
ATOM   4640  CA  HIS F  89      49.255   8.073  27.024  1.00 46.30           C  
ATOM   4641  C   HIS F  89      49.099   7.494  28.416  1.00 43.56           C  
ATOM   4642  O   HIS F  89      49.171   8.221  29.414  1.00 44.49           O  
ATOM   4643  CB  HIS F  89      50.695   8.490  26.740  1.00 52.31           C  
ATOM   4644  CG  HIS F  89      50.850   9.211  25.441  1.00 47.32           C  
ATOM   4645  CD2 HIS F  89      50.876  10.535  25.152  1.00 52.87           C  
ATOM   4646  ND1 HIS F  89      50.948   8.552  24.234  1.00 54.88           N  
ATOM   4647  CE1 HIS F  89      51.046   9.439  23.259  1.00 50.97           C  
ATOM   4648  NE2 HIS F  89      51.001  10.649  23.788  1.00 48.52           N  
ATOM   4649  N   VAL F  90      48.801   6.209  28.465  1.00 47.49           N  
ATOM   4650  CA  VAL F  90      48.588   5.489  29.706  1.00 46.33           C  
ATOM   4651  C   VAL F  90      49.806   4.599  29.881  1.00 45.01           C  
ATOM   4652  O   VAL F  90      49.993   3.625  29.141  1.00 39.90           O  
ATOM   4653  CB  VAL F  90      47.288   4.683  29.687  1.00 47.04           C  
ATOM   4654  CG1 VAL F  90      47.114   3.939  30.989  1.00 45.13           C  
ATOM   4655  CG2 VAL F  90      46.100   5.609  29.418  1.00 45.92           C  
ATOM   4656  N   GLU F  91      50.658   4.976  30.835  1.00 50.98           N  
ATOM   4657  CA  GLU F  91      51.785   4.152  31.241  1.00 51.09           C  
ATOM   4658  C   GLU F  91      51.215   3.010  32.062  1.00 43.11           C  
ATOM   4659  O   GLU F  91      50.859   3.181  33.229  1.00 50.65           O  
ATOM   4660  CB  GLU F  91      52.792   4.978  32.033  1.00 57.81           C  
ATOM   4661  CG  GLU F  91      54.231   4.884  31.536  1.00 61.51           C  
ATOM   4662  CD  GLU F  91      55.129   5.952  32.136  0.58 67.50           C  
ATOM   4663  OE1 GLU F  91      55.659   5.743  33.254  1.00 73.06           O  
ATOM   4664  OE2 GLU F  91      55.305   7.002  31.480  1.00 73.84           O1-
ATOM   4665  N   PHE F  92      51.107   1.848  31.449  1.00 45.81           N  
ATOM   4666  CA  PHE F  92      50.399   0.719  32.028  1.00 47.07           C  
ATOM   4667  C   PHE F  92      51.386  -0.281  32.619  1.00 48.06           C  
ATOM   4668  O   PHE F  92      52.384  -0.630  31.977  1.00 43.64           O  
ATOM   4669  CB  PHE F  92      49.543   0.043  30.959  1.00 41.65           C  
ATOM   4670  CG  PHE F  92      48.618  -0.994  31.499  1.00 40.73           C  
ATOM   4671  CD1 PHE F  92      47.343  -0.651  31.908  1.00 37.83           C  
ATOM   4672  CD2 PHE F  92      49.016  -2.309  31.593  1.00 42.15           C  
ATOM   4673  CE1 PHE F  92      46.482  -1.605  32.395  1.00 37.23           C  
ATOM   4674  CE2 PHE F  92      48.164  -3.268  32.091  1.00 43.65           C  
ATOM   4675  CZ  PHE F  92      46.894  -2.919  32.486  1.00 39.15           C  
ATOM   4676  N   GLU F  93      51.092  -0.765  33.827  1.00 44.31           N  
ATOM   4677  CA  GLU F  93      51.935  -1.761  34.475  1.00 48.68           C  
ATOM   4678  C   GLU F  93      51.076  -2.900  35.005  1.00 47.94           C  
ATOM   4679  O   GLU F  93      50.098  -2.666  35.723  1.00 41.99           O  
ATOM   4680  CB  GLU F  93      52.748  -1.129  35.607  1.00 56.78           C  
ATOM   4681  CG  GLU F  93      53.855  -2.010  36.148  1.00 55.18           C  
ATOM   4682  CD  GLU F  93      54.613  -1.339  37.272  1.00 60.02           C  
ATOM   4683  OE1 GLU F  93      55.087  -0.192  37.074  1.00 63.38           O  
ATOM   4684  OE2 GLU F  93      54.705  -1.951  38.358  1.00 64.09           O1-
ATOM   4685  N   ASN F  94      51.447  -4.133  34.651  1.00 45.45           N  
ATOM   4686  CA  ASN F  94      50.706  -5.325  35.068  1.00 46.91           C  
ATOM   4687  C   ASN F  94      51.393  -5.950  36.277  1.00 45.70           C  
ATOM   4688  O   ASN F  94      52.364  -6.703  36.133  1.00 42.05           O  
ATOM   4689  CB  ASN F  94      50.599  -6.330  33.928  1.00 41.82           C  
ATOM   4690  CG  ASN F  94      49.965  -7.630  34.371  1.00 47.37           C  
ATOM   4691  ND2 ASN F  94      50.110  -8.661  33.552  1.00 43.19           N  
ATOM   4692  OD1 ASN F  94      49.346  -7.708  35.449  1.00 41.95           O  
ATOM   4693  N   THR F  95      50.854  -5.673  37.470  1.00 46.70           N  
ATOM   4694  CA  THR F  95      51.473  -6.127  38.709  1.00 48.02           C  
ATOM   4695  C   THR F  95      51.034  -7.530  39.108  1.00 50.28           C  
ATOM   4696  O   THR F  95      51.303  -7.946  40.241  1.00 53.27           O  
ATOM   4697  CB  THR F  95      51.200  -5.130  39.849  1.00 40.41           C  
ATOM   4698  CG2 THR F  95      51.177  -3.691  39.326  1.00 46.89           C  
ATOM   4699  OG1 THR F  95      49.947  -5.423  40.477  1.00 51.01           O  
ATOM   4700  N   MET F  96      50.412  -8.283  38.202  1.00 50.34           N  
ATOM   4701  CA  MET F  96      49.819  -9.575  38.515  1.00 40.18           C  
ATOM   4702  C   MET F  96      50.639 -10.712  37.922  1.00 44.25           C  
ATOM   4703  O   MET F  96      51.563 -10.495  37.137  1.00 53.10           O  
ATOM   4704  CB  MET F  96      48.383  -9.653  37.991  1.00 42.82           C  
ATOM   4705  CG  MET F  96      47.499  -8.525  38.443  1.00 38.67           C  
ATOM   4706  SD  MET F  96      45.801  -8.880  37.957  1.00 44.58           S  
ATOM   4707  CE  MET F  96      45.988  -8.938  36.158  1.00 47.02           C  
ATOM   4708  N   ASP F  97      50.246 -11.938  38.279  1.00 42.38           N  
ATOM   4709  CA  ASP F  97      50.862 -13.174  37.798  1.00 48.22           C  
ATOM   4710  C   ASP F  97      50.237 -13.730  36.525  1.00 49.08           C  
ATOM   4711  O   ASP F  97      50.697 -14.769  36.045  1.00 57.66           O  
ATOM   4712  CB  ASP F  97      50.775 -14.255  38.867  1.00 55.09           C  
ATOM   4713  CG  ASP F  97      49.419 -14.284  39.537  1.00 62.30           C  
ATOM   4714  OD1 ASP F  97      48.564 -13.445  39.163  1.00 55.54           O  
ATOM   4715  OD2 ASP F  97      49.207 -15.124  40.440  1.00 70.41           O1-
ATOM   4716  N   VAL F  98      49.193 -13.112  35.990  1.00 51.39           N  
ATOM   4717  CA  VAL F  98      48.589 -13.543  34.730  1.00 50.00           C  
ATOM   4718  C   VAL F  98      48.680 -12.372  33.759  1.00 39.26           C  
ATOM   4719  O   VAL F  98      48.865 -11.217  34.178  1.00 44.24           O  
ATOM   4720  CB  VAL F  98      47.124 -13.986  34.925  1.00 51.53           C  
ATOM   4721  CG1 VAL F  98      47.058 -15.282  35.750  1.00 43.55           C  
ATOM   4722  CG2 VAL F  98      46.356 -12.860  35.615  1.00 43.59           C  
ATOM   4723  N   PRO F  99      48.546 -12.622  32.453  1.00 45.57           N  
ATOM   4724  CA  PRO F  99      48.477 -11.497  31.506  1.00 44.08           C  
ATOM   4725  C   PRO F  99      47.216 -10.665  31.704  1.00 41.37           C  
ATOM   4726  O   PRO F  99      46.196 -11.145  32.208  1.00 41.51           O  
ATOM   4727  CB  PRO F  99      48.497 -12.186  30.137  1.00 50.87           C  
ATOM   4728  CG  PRO F  99      49.245 -13.485  30.409  1.00 42.25           C  
ATOM   4729  CD  PRO F  99      48.726 -13.907  31.759  1.00 34.26           C  
ATOM   4730  N   VAL F 100      47.316  -9.381  31.350  1.00 40.86           N  
ATOM   4731  CA  VAL F 100      46.193  -8.444  31.388  1.00 41.97           C  
ATOM   4732  C   VAL F 100      46.252  -7.563  30.140  1.00 40.68           C  
ATOM   4733  O   VAL F 100      47.209  -7.607  29.366  1.00 39.63           O  
ATOM   4734  CB  VAL F 100      46.183  -7.596  32.686  1.00 41.13           C  
ATOM   4735  CG1 VAL F 100      47.156  -6.436  32.597  1.00 38.19           C  
ATOM   4736  CG2 VAL F 100      44.773  -7.092  33.013  1.00 37.26           C  
ATOM   4737  N   SER F 101      45.197  -6.782  29.922  1.00 39.13           N  
ATOM   4738  CA  SER F 101      45.187  -5.846  28.806  1.00 37.82           C  
ATOM   4739  C   SER F 101      44.336  -4.638  29.179  1.00 41.87           C  
ATOM   4740  O   SER F 101      43.681  -4.606  30.229  1.00 34.67           O  
ATOM   4741  CB  SER F 101      44.706  -6.523  27.516  1.00 33.12           C  
ATOM   4742  OG  SER F 101      43.297  -6.647  27.475  1.00 35.95           O  
ATOM   4743  N   LEU F 102      44.394  -3.617  28.318  1.00 45.33           N  
ATOM   4744  CA  LEU F 102      43.571  -2.415  28.429  1.00 35.15           C  
ATOM   4745  C   LEU F 102      42.975  -2.118  27.060  1.00 41.15           C  
ATOM   4746  O   LEU F 102      43.699  -1.749  26.133  1.00 39.92           O  
ATOM   4747  CB  LEU F 102      44.383  -1.226  28.925  1.00 38.24           C  
ATOM   4748  CG  LEU F 102      43.635   0.088  29.122  1.00 35.82           C  
ATOM   4749  CD1 LEU F 102      42.750   0.004  30.345  1.00 39.22           C  
ATOM   4750  CD2 LEU F 102      44.644   1.203  29.297  1.00 39.12           C  
ATOM   4751  N   HIS F 103      41.668  -2.291  26.926  1.00 40.81           N  
ATOM   4752  CA  HIS F 103      40.954  -2.046  25.677  1.00 31.56           C  
ATOM   4753  C   HIS F 103      39.916  -0.968  25.941  1.00 32.81           C  
ATOM   4754  O   HIS F 103      39.178  -1.057  26.924  1.00 32.48           O  
ATOM   4755  CB  HIS F 103      40.283  -3.322  25.164  1.00 28.58           C  
ATOM   4756  CG  HIS F 103      39.331  -3.085  24.029  1.00 40.00           C  
ATOM   4757  CD2 HIS F 103      37.992  -3.253  23.944  1.00 27.47           C  
ATOM   4758  ND1 HIS F 103      39.733  -2.588  22.805  1.00 41.98           N  
ATOM   4759  CE1 HIS F 103      38.683  -2.477  22.010  1.00 37.47           C  
ATOM   4760  NE2 HIS F 103      37.615  -2.863  22.684  1.00 36.76           N  
ATOM   4761  N   VAL F 104      39.862   0.060  25.098  1.00 26.76           N  
ATOM   4762  CA  VAL F 104      38.933   1.156  25.336  1.00 29.08           C  
ATOM   4763  C   VAL F 104      37.865   1.163  24.244  1.00 34.67           C  
ATOM   4764  O   VAL F 104      38.120   0.792  23.094  1.00 29.96           O  
ATOM   4765  CB  VAL F 104      39.658   2.521  25.420  1.00 33.15           C  
ATOM   4766  CG1 VAL F 104      40.146   2.958  24.072  1.00 39.32           C  
ATOM   4767  CG2 VAL F 104      38.755   3.570  26.068  1.00 29.59           C  
ATOM   4768  N   HIS F 105      36.652   1.582  24.622  1.00 31.55           N  
ATOM   4769  CA  HIS F 105      35.542   1.757  23.694  1.00 35.09           C  
ATOM   4770  C   HIS F 105      35.478   3.197  23.190  1.00 36.87           C  
ATOM   4771  O   HIS F 105      35.652   4.148  23.963  1.00 33.55           O  
ATOM   4772  CB  HIS F 105      34.208   1.399  24.370  1.00 28.92           C  
ATOM   4773  CG  HIS F 105      33.919  -0.060  24.378  1.00 19.04           C  
ATOM   4774  CD2 HIS F 105      34.644  -1.105  24.838  1.00 29.62           C  
ATOM   4775  ND1 HIS F 105      32.768  -0.596  23.841  1.00 29.50           N  
ATOM   4776  CE1 HIS F 105      32.791  -1.911  23.987  1.00 28.17           C  
ATOM   4777  NE2 HIS F 105      33.923  -2.245  24.584  1.00 24.81           N  
ATOM   4778  N   GLY F 106      35.223   3.351  21.882  1.00 34.20           N  
ATOM   4779  CA  GLY F 106      34.820   4.623  21.312  1.00 38.15           C  
ATOM   4780  C   GLY F 106      35.898   5.679  21.135  1.00 40.40           C  
ATOM   4781  O   GLY F 106      35.645   6.682  20.467  1.00 41.36           O  
ATOM   4782  N   LEU F 107      37.077   5.523  21.731  1.00 36.44           N  
ATOM   4783  CA  LEU F 107      38.164   6.452  21.444  1.00 44.03           C  
ATOM   4784  C   LEU F 107      38.939   5.971  20.216  1.00 35.04           C  
ATOM   4785  O   LEU F 107      38.650   4.921  19.642  1.00 44.96           O  
ATOM   4786  CB  LEU F 107      39.087   6.607  22.652  1.00 33.49           C  
ATOM   4787  CG  LEU F 107      38.502   7.060  23.984  1.00 39.33           C  
ATOM   4788  CD1 LEU F 107      39.588   7.661  24.854  1.00 36.64           C  
ATOM   4789  CD2 LEU F 107      37.417   8.051  23.792  1.00 39.04           C  
ATOM   4790  N   ASP F 108      39.931   6.749  19.796  1.00 39.84           N  
ATOM   4791  CA  ASP F 108      40.756   6.413  18.638  1.00 38.29           C  
ATOM   4792  C   ASP F 108      42.084   5.838  19.110  1.00 38.81           C  
ATOM   4793  O   ASP F 108      42.803   6.467  19.890  1.00 47.43           O  
ATOM   4794  CB  ASP F 108      41.029   7.634  17.756  1.00 42.74           C  
ATOM   4795  CG  ASP F 108      39.766   8.354  17.320  1.00 40.76           C  
ATOM   4796  OD1 ASP F 108      38.828   7.702  16.805  1.00 44.15           O  
ATOM   4797  OD2 ASP F 108      39.741   9.594  17.455  1.00 41.59           O1-
ATOM   4798  N   TYR F 109      42.408   4.650  18.629  1.00 39.82           N  
ATOM   4799  CA  TYR F 109      43.684   4.023  18.921  1.00 42.80           C  
ATOM   4800  C   TYR F 109      44.099   3.247  17.682  1.00 37.40           C  
ATOM   4801  O   TYR F 109      43.253   2.857  16.877  1.00 44.52           O  
ATOM   4802  CB  TYR F 109      43.571   3.097  20.136  1.00 41.49           C  
ATOM   4803  CG  TYR F 109      42.407   2.153  20.015  1.00 35.66           C  
ATOM   4804  CD1 TYR F 109      41.101   2.590  20.258  1.00 39.73           C  
ATOM   4805  CD2 TYR F 109      42.601   0.832  19.640  1.00 33.21           C  
ATOM   4806  CE1 TYR F 109      40.018   1.741  20.128  1.00 35.32           C  
ATOM   4807  CE2 TYR F 109      41.514  -0.036  19.522  1.00 41.88           C  
ATOM   4808  CZ  TYR F 109      40.226   0.434  19.773  1.00 37.78           C  
ATOM   4809  OH  TYR F 109      39.134  -0.392  19.660  1.00 40.91           O  
ATOM   4810  N   GLU F 110      45.404   3.024  17.531  1.00 36.30           N  
ATOM   4811  CA  GLU F 110      45.894   2.092  16.531  1.00 38.28           C  
ATOM   4812  C   GLU F 110      45.849   0.669  17.087  1.00 39.28           C  
ATOM   4813  O   GLU F 110      45.692   0.457  18.287  1.00 44.17           O  
ATOM   4814  CB  GLU F 110      47.314   2.459  16.105  1.00 44.40           C  
ATOM   4815  CG  GLU F 110      47.423   3.818  15.424  1.00 50.32           C  
ATOM   4816  CD  GLU F 110      48.873   4.250  15.165  1.00 65.64           C  
ATOM   4817  OE1 GLU F 110      49.086   5.442  14.838  1.00 69.30           O  
ATOM   4818  OE2 GLU F 110      49.794   3.408  15.294  1.00 56.92           O1-
ATOM   4819  N   ILE F 111      46.008  -0.319  16.198  1.00 42.19           N  
ATOM   4820  CA  ILE F 111      45.892  -1.722  16.605  1.00 36.88           C  
ATOM   4821  C   ILE F 111      46.888  -2.094  17.684  1.00 49.78           C  
ATOM   4822  O   ILE F 111      46.669  -3.071  18.409  1.00 43.60           O  
ATOM   4823  CB  ILE F 111      46.091  -2.673  15.422  1.00 43.83           C  
ATOM   4824  CG1 ILE F 111      47.359  -2.272  14.662  1.00 45.76           C  
ATOM   4825  CG2 ILE F 111      44.870  -2.689  14.533  1.00 44.79           C  
ATOM   4826  CD1 ILE F 111      47.937  -3.362  13.781  1.00 51.27           C  
ATOM   4827  N   SER F 112      48.004  -1.365  17.791  1.00 47.00           N  
ATOM   4828  CA  SER F 112      48.991  -1.670  18.817  1.00 54.21           C  
ATOM   4829  C   SER F 112      48.540  -1.247  20.214  1.00 44.32           C  
ATOM   4830  O   SER F 112      49.100  -1.747  21.197  1.00 48.35           O  
ATOM   4831  CB  SER F 112      50.328  -1.011  18.474  1.00 41.48           C  
ATOM   4832  OG  SER F 112      50.121   0.275  17.923  1.00 48.02           O  
ATOM   4833  N   SER F 113      47.567  -0.332  20.332  1.00 38.92           N  
ATOM   4834  CA  SER F 113      46.884  -0.050  21.594  1.00 44.99           C  
ATOM   4835  C   SER F 113      45.485  -0.650  21.631  1.00 45.13           C  
ATOM   4836  O   SER F 113      44.628  -0.175  22.387  1.00 43.62           O  
ATOM   4837  CB  SER F 113      46.801   1.462  21.875  1.00 46.16           C  
ATOM   4838  OG  SER F 113      48.080   2.042  22.101  1.00 47.97           O  
ATOM   4839  N   ASP F 114      45.244  -1.662  20.802  1.00 45.19           N  
ATOM   4840  CA  ASP F 114      43.994  -2.410  20.825  1.00 50.02           C  
ATOM   4841  C   ASP F 114      43.770  -3.087  22.174  1.00 44.89           C  
ATOM   4842  O   ASP F 114      42.631  -3.200  22.644  1.00 41.94           O  
ATOM   4843  CB  ASP F 114      44.025  -3.454  19.709  1.00 44.06           C  
ATOM   4844  CG  ASP F 114      42.656  -3.909  19.293  1.00 57.09           C  
ATOM   4845  OD1 ASP F 114      41.668  -3.175  19.559  1.00 54.18           O  
ATOM   4846  OD2 ASP F 114      42.573  -5.007  18.696  1.00 56.02           O1-
ATOM   4847  N   GLY F 115      44.841  -3.564  22.796  1.00 46.73           N  
ATOM   4848  CA  GLY F 115      44.726  -4.322  24.024  1.00 40.71           C  
ATOM   4849  C   GLY F 115      44.243  -5.745  23.833  1.00 43.27           C  
ATOM   4850  O   GLY F 115      43.626  -6.309  24.738  1.00 45.43           O  
ATOM   4851  N   THR F 116      44.481  -6.343  22.673  1.00 39.60           N  
ATOM   4852  CA  THR F 116      44.031  -7.700  22.400  1.00 37.18           C  
ATOM   4853  C   THR F 116      45.234  -8.621  22.276  1.00 43.13           C  
ATOM   4854  O   THR F 116      46.291  -8.213  21.781  1.00 48.09           O  
ATOM   4855  CB  THR F 116      43.199  -7.766  21.114  1.00 40.94           C  
ATOM   4856  CG2 THR F 116      41.937  -6.926  21.254  1.00 33.92           C  
ATOM   4857  OG1 THR F 116      43.972  -7.257  20.023  1.00 42.00           O  
ATOM   4858  N   LYS F 117      45.078  -9.863  22.742  1.00 41.72           N  
ATOM   4859  CA  LYS F 117      46.103 -10.867  22.483  1.00 43.78           C  
ATOM   4860  C   LYS F 117      46.265 -11.072  20.991  1.00 52.50           C  
ATOM   4861  O   LYS F 117      47.382 -11.276  20.498  1.00 48.50           O  
ATOM   4862  CB  LYS F 117      45.736 -12.182  23.160  1.00 49.76           C  
ATOM   4863  CG  LYS F 117      46.672 -13.316  22.849  1.00 52.03           C  
ATOM   4864  CD  LYS F 117      47.352 -13.839  24.105  1.00 56.15           C  
ATOM   4865  CE  LYS F 117      48.299 -15.004  23.794  1.00 58.26           C  
ATOM   4866  NZ  LYS F 117      47.582 -16.304  23.606  1.00 58.94           N1+
ATOM   4867  N   GLN F 118      45.148 -11.000  20.260  1.00 46.83           N  
ATOM   4868  CA  GLN F 118      45.150 -11.240  18.823  1.00 52.04           C  
ATOM   4869  C   GLN F 118      46.096 -10.284  18.101  1.00 47.71           C  
ATOM   4870  O   GLN F 118      46.872 -10.709  17.241  1.00 53.29           O  
ATOM   4871  CB  GLN F 118      43.722 -11.119  18.280  1.00 53.23           C  
ATOM   4872  CG  GLN F 118      42.741 -12.205  18.787  1.00 57.16           C  
ATOM   4873  CD  GLN F 118      42.098 -11.876  20.145  1.00 58.64           C  
ATOM   4874  NE2 GLN F 118      40.879 -12.384  20.363  1.00 61.11           N  
ATOM   4875  OE1 GLN F 118      42.691 -11.184  20.986  1.00 50.36           O  
ATOM   4876  N   ASN F 119      46.062  -8.995  18.454  1.00 49.91           N  
ATOM   4877  CA  ASN F 119      46.994  -8.002  17.929  1.00 51.78           C  
ATOM   4878  C   ASN F 119      48.158  -7.720  18.881  1.00 52.39           C  
ATOM   4879  O   ASN F 119      48.723  -6.618  18.854  1.00 46.93           O  
ATOM   4880  CB  ASN F 119      46.259  -6.706  17.597  1.00 43.72           C  
ATOM   4881  CG  ASN F 119      45.669  -6.726  16.208  1.00 58.48           C  
ATOM   4882  ND2 ASN F 119      44.784  -5.780  15.930  1.00 57.54           N  
ATOM   4883  OD1 ASN F 119      46.003  -7.593  15.391  1.00 53.26           O  
ATOM   4884  N   LYS F 120      48.513  -8.690  19.733  1.00 47.42           N  
ATOM   4885  CA  LYS F 120      49.746  -8.660  20.537  1.00 51.08           C  
ATOM   4886  C   LYS F 120      49.881  -7.387  21.373  1.00 48.21           C  
ATOM   4887  O   LYS F 120      50.996  -6.909  21.604  1.00 50.50           O  
ATOM   4888  CB  LYS F 120      50.988  -8.835  19.656  1.00 47.19           C  
ATOM   4889  CG  LYS F 120      50.986 -10.093  18.787  1.00 55.31           C  
ATOM   4890  CD  LYS F 120      51.813  -9.885  17.509  1.00 67.72           C  
ATOM   4891  CE  LYS F 120      51.048 -10.276  16.229  1.00 68.39           C  
ATOM   4892  NZ  LYS F 120      49.963  -9.302  15.877  1.00 62.87           N1+
ATOM   4893  N   SER F 121      48.761  -6.827  21.844  1.00 42.61           N  
ATOM   4894  CA  SER F 121      48.785  -5.609  22.648  1.00 45.58           C  
ATOM   4895  C   SER F 121      48.442  -5.882  24.111  1.00 49.47           C  
ATOM   4896  O   SER F 121      48.043  -4.965  24.845  1.00 41.35           O  
ATOM   4897  CB  SER F 121      47.849  -4.537  22.069  1.00 44.94           C  
ATOM   4898  OG  SER F 121      46.692  -5.086  21.459  1.00 48.27           O  
ATOM   4899  N   HIS F 122      48.577  -7.127  24.548  1.00 43.30           N  
ATOM   4900  CA  HIS F 122      48.406  -7.417  25.958  1.00 43.64           C  
ATOM   4901  C   HIS F 122      49.722  -7.171  26.692  1.00 46.31           C  
ATOM   4902  O   HIS F 122      50.776  -6.945  26.084  1.00 45.06           O  
ATOM   4903  CB  HIS F 122      47.924  -8.850  26.153  1.00 38.92           C  
ATOM   4904  CG  HIS F 122      48.867  -9.879  25.625  1.00 48.17           C  
ATOM   4905  CD2 HIS F 122      49.630 -10.798  26.262  1.00 52.65           C  
ATOM   4906  ND1 HIS F 122      49.105 -10.049  24.279  1.00 48.29           N  
ATOM   4907  CE1 HIS F 122      49.972 -11.031  24.109  1.00 43.39           C  
ATOM   4908  NE2 HIS F 122      50.314 -11.493  25.298  1.00 48.48           N  
ATOM   4909  N   VAL F 123      49.644  -7.207  28.020  1.00 48.98           N  
ATOM   4910  CA  VAL F 123      50.770  -6.910  28.900  1.00 47.11           C  
ATOM   4911  C   VAL F 123      51.047  -8.155  29.743  1.00 52.67           C  
ATOM   4912  O   VAL F 123      50.209  -8.568  30.560  1.00 46.10           O  
ATOM   4913  CB  VAL F 123      50.493  -5.677  29.781  1.00 47.39           C  
ATOM   4914  CG1 VAL F 123      51.676  -5.384  30.684  1.00 49.35           C  
ATOM   4915  CG2 VAL F 123      50.167  -4.442  28.915  1.00 37.39           C  
ATOM   4916  N   GLU F 124      52.219  -8.749  29.542  1.00 47.80           N  
ATOM   4917  CA  GLU F 124      52.576  -9.995  30.198  1.00 43.44           C  
ATOM   4918  C   GLU F 124      52.817  -9.752  31.688  1.00 50.11           C  
ATOM   4919  O   GLU F 124      52.916  -8.602  32.133  1.00 46.67           O  
ATOM   4920  CB  GLU F 124      53.795 -10.597  29.502  1.00 49.27           C  
ATOM   4921  CG  GLU F 124      53.526 -10.907  28.013  1.00 54.42           C  
ATOM   4922  CD  GLU F 124      53.714  -9.687  27.102  0.39 55.56           C  
ATOM   4923  OE1 GLU F 124      53.639  -9.840  25.859  1.00 61.18           O  
ATOM   4924  OE2 GLU F 124      53.931  -8.570  27.632  0.74 55.08           O1-
ATOM   4925  N   PRO F 125      52.847 -10.813  32.498  1.00 50.03           N  
ATOM   4926  CA  PRO F 125      52.916 -10.605  33.952  1.00 54.46           C  
ATOM   4927  C   PRO F 125      54.183  -9.848  34.327  1.00 56.09           C  
ATOM   4928  O   PRO F 125      55.270 -10.129  33.817  1.00 52.11           O  
ATOM   4929  CB  PRO F 125      52.900 -12.028  34.518  1.00 48.84           C  
ATOM   4930  CG  PRO F 125      52.284 -12.861  33.429  1.00 48.52           C  
ATOM   4931  CD  PRO F 125      52.717 -12.241  32.154  1.00 45.10           C  
ATOM   4932  N   GLY F 126      54.024  -8.845  35.190  1.00 49.96           N  
ATOM   4933  CA  GLY F 126      55.115  -7.950  35.518  1.00 51.80           C  
ATOM   4934  C   GLY F 126      55.503  -6.971  34.431  1.00 51.63           C  
ATOM   4935  O   GLY F 126      56.299  -6.068  34.702  1.00 52.46           O  
ATOM   4936  N   GLY F 127      54.951  -7.103  33.208  1.00 53.26           N  
ATOM   4937  CA  GLY F 127      55.318  -6.232  32.108  1.00 43.56           C
[truncated: 121,329 more chars]
