# Supplementary material for: Hydrophobic tuning with non-canonical amino acids in a copper metalloenzyme
Source: Nat Chem. 2026 Apr 13;18(7):1269–77. doi: 10.1038/s41557-026-02116-7 (PMC13323077; doi:10.1038/s41557-026-02116-7)
Supplement: Supplementary file 4 — Code related to logP prediction, PDB analysis and redox deconvolution. [file 41557_2026_2116_MOESM4_ESM.zip › Code_lite/PDB_analysis_lite/inputs/starting_pdbs/7puh.pdb]

CRYST1   74.760   94.286  120.482  90.00  91.27  90.00 P 1 21 1      1
ATOM      1  N   ALA D  40      29.742   4.552  -4.703  1.00 55.77           N  
ANISOU    1  N   ALA D  40     6473   7477   7242   1196   1616    358       N  
ATOM      2  CA  ALA D  40      29.956   5.987  -4.850  1.00 55.32           C  
ANISOU    2  CA  ALA D  40     6349   7432   7236   1157   1584    388       C  
ATOM      3  C   ALA D  40      28.732   6.672  -5.450  1.00 53.90           C  
ANISOU    3  C   ALA D  40     6085   7338   7059   1049   1575    505       C  
ATOM      4  O   ALA D  40      27.895   6.025  -6.086  1.00 55.11           O  
ANISOU    4  O   ALA D  40     6211   7464   7262   1027   1695    479       O  
ATOM      5  CB  ALA D  40      31.189   6.258  -5.696  1.00 55.76           C  
ANISOU    5  CB  ALA D  40     6382   7462   7344   1164   1594    296       C  
ATOM      6  N   GLY D  41      28.638   7.981  -5.249  1.00 50.17           N  
ANISOU    6  N   GLY D  41     5561   7021   6481    951   1369    748       N  
ATOM      7  CA  GLY D  41      27.492   8.753  -5.688  1.00 45.46           C  
ANISOU    7  CA  GLY D  41     4854   6627   5792    833   1054   1029       C  
ATOM      8  C   GLY D  41      26.469   8.929  -4.584  1.00 40.82           C  
ANISOU    8  C   GLY D  41     4243   6185   5083    645    771   1292       C  
ATOM      9  O   GLY D  41      26.710   8.645  -3.405  1.00 38.12           O  
ANISOU    9  O   GLY D  41     3916   6107   4461    664    721   1657       O  
ATOM     10  N   ALA D  42      25.297   9.416  -4.990  1.00 38.20           N  
ANISOU   10  N   ALA D  42     4016   5784   4714    505    535   1370       N  
ATOM     11  CA  ALA D  42      24.168   9.607  -4.091  1.00 35.26           C  
ANISOU   11  CA  ALA D  42     3878   5278   4241    379    410   1448       C  
ATOM     12  C   ALA D  42      22.920   8.984  -4.700  1.00 32.54           C  
ANISOU   12  C   ALA D  42     3758   4899   3707    309    371   1652       C  
ATOM     13  O   ALA D  42      22.806   8.852  -5.921  1.00 32.82           O  
ANISOU   13  O   ALA D  42     3863   5192   3414    200    629   1862       O  
ATOM     14  CB  ALA D  42      23.913  11.092  -3.799  1.00 35.32           C  
ANISOU   14  CB  ALA D  42     3897   5189   4336    289    442   1346       C  
ATOM     15  N   ALA D  43      21.982   8.606  -3.835  1.00 29.74           N  
ANISOU   15  N   ALA D  43     3747   4225   3326    278    289   1547       N  
ATOM     16  CA  ALA D  43      20.761   7.963  -4.303  1.00 27.83           C  
ANISOU   16  CA  ALA D  43     3750   3909   2916    294    212   1633       C  
ATOM     17  C   ALA D  43      19.891   8.963  -5.063  1.00 28.34           C  
ANISOU   17  C   ALA D  43     3927   3848   2991    107    220   1525       C  
ATOM     18  O   ALA D  43      19.759  10.116  -4.644  1.00 28.19           O  
ANISOU   18  O   ALA D  43     3778   3712   3221   -107    219   1212       O  
ATOM     19  CB  ALA D  43      19.971   7.396  -3.123  1.00 27.07           C  
ANISOU   19  CB  ALA D  43     3844   3777   2661    341    419   1620       C  
ATOM     20  N   PRO D  44      19.292   8.553  -6.178  1.00 29.31           N  
ANISOU   20  N   PRO D  44     4127   3993   3017    152    -73   1544       N  
ATOM     21  CA  PRO D  44      18.360   9.428  -6.895  1.00 30.21           C  
ANISOU   21  CA  PRO D  44     4293   4100   3085    174   -173   1464       C  
ATOM     22  C   PRO D  44      16.965   9.313  -6.294  1.00 31.75           C  
ANISOU   22  C   PRO D  44     4294   4041   3730    251   -298   1417       C  
ATOM     23  O   PRO D  44      16.688   8.463  -5.448  1.00 32.49           O  
ANISOU   23  O   PRO D  44     4386   4141   3817    300   -153   1512       O  
ATOM     24  CB  PRO D  44      18.368   8.832  -8.302  1.00 30.47           C  
ANISOU   24  CB  PRO D  44     4411   4226   2941    196   -316   1471       C  
ATOM     25  CG  PRO D  44      18.530   7.354  -8.042  1.00 30.71           C  
ANISOU   25  CG  PRO D  44     4473   4086   3109    187   -339   1330       C  
ATOM     26  CD  PRO D  44      19.473   7.258  -6.862  1.00 30.29           C  
ANISOU   26  CD  PRO D  44     4281   4108   3119     92   -255   1387       C  
ATOM     27  N   ALA D  45      16.080  10.193  -6.749  1.00 32.17           N  
ANISOU   27  N   ALA D  45     4308   3821   4095    298   -470   1423       N  
ATOM     28  CA  ALA D  45      14.675  10.048  -6.399  1.00 32.73           C  
ANISOU   28  CA  ALA D  45     4332   3832   4272    393   -560   1381       C  
ATOM     29  C   ALA D  45      14.135   8.757  -7.001  1.00 33.12           C  
ANISOU   29  C   ALA D  45     4504   3967   4114    489   -495   1455       C  
ATOM     30  O   ALA D  45      14.472   8.387  -8.129  1.00 34.40           O  
ANISOU   30  O   ALA D  45     4798   4183   4090    504   -371   1451       O  
ATOM     31  CB  ALA D  45      13.875  11.239  -6.924  1.00 33.62           C  
ANISOU   31  CB  ALA D  45     4323   3729   4721    407   -663   1231       C  
ATOM     32  N   GLY D  46      13.297   8.061  -6.235  1.00 31.93           N  
ANISOU   32  N   GLY D  46     4391   3774   3969    473   -559   1456       N  
ATOM     33  CA  GLY D  46      12.714   6.812  -6.672  1.00 31.24           C  
ANISOU   33  CA  GLY D  46     4532   3629   3710    317   -422   1265       C  
ATOM     34  C   GLY D  46      11.448   7.016  -7.483  1.00 30.04           C  
ANISOU   34  C   GLY D  46     4633   3582   3201    337   -438   1218       C  
ATOM     35  O   GLY D  46      11.075   8.132  -7.848  1.00 29.81           O  
ANISOU   35  O   GLY D  46     4562   3525   3238    223   -406   1232       O  
ATOM     36  N   GLY D  47      10.781   5.901  -7.768  1.00 29.60           N  
ANISOU   36  N   GLY D  47     4774   3606   2868    425   -470   1177       N  
ATOM     37  CA  GLY D  47       9.538   5.925  -8.514  1.00 30.01           C  
ANISOU   37  CA  GLY D  47     4889   3703   2811    481   -608   1035       C  
ATOM     38  C   GLY D  47       9.503   4.921  -9.647  1.00 31.39           C  
ANISOU   38  C   GLY D  47     5039   3996   2892    494   -617    885       C  
ATOM     39  O   GLY D  47       8.580   4.930 -10.467  1.00 32.41           O  
ANISOU   39  O   GLY D  47     4831   4093   3390    373   -750    680       O  
ATOM     40  N   GLU D  48      10.509   4.058  -9.715  1.00 31.01           N  
ANISOU   40  N   GLU D  48     5270   3857   2654    469   -410    870       N  
ATOM     41  CA  GLU D  48      10.579   3.042 -10.753  1.00 32.32           C  
ANISOU   41  CA  GLU D  48     5441   3916   2924    283   -148    748       C  
ATOM     42  C   GLU D  48       9.831   1.791 -10.311  1.00 29.13           C  
ANISOU   42  C   GLU D  48     4911   3641   2516    148   -147    723       C  
ATOM     43  O   GLU D  48       9.830   1.435  -9.130  1.00 28.11           O  
ANISOU   43  O   GLU D  48     4781   3595   2307     14   -149    663       O  
ATOM     44  CB  GLU D  48      12.038   2.687 -11.044  1.00 37.92           C  
ANISOU   44  CB  GLU D  48     6283   4321   3801    172    297    360       C  
ATOM     45  CG  GLU D  48      12.797   3.753 -11.821  1.00 43.47           C  
ANISOU   45  CG  GLU D  48     7061   4835   4622    169    628    100       C  
ATOM     46  CD  GLU D  48      12.264   3.939 -13.234  1.00 48.61           C  
ANISOU   46  CD  GLU D  48     7720   5252   5498    181    938   -227       C  
ATOM     47  OE1 GLU D  48      12.426   3.013 -14.056  1.00 50.67           O  
ANISOU   47  OE1 GLU D  48     7939   5452   5863    119   1083   -416       O  
ATOM     48  OE2 GLU D  48      11.676   5.005 -13.521  1.00 50.27           O1-
ANISOU   48  OE2 GLU D  48     7913   5472   5716    257   1021   -153       O1-
ATOM     49  N   VAL D  49       9.183   1.137 -11.265  1.00 27.92           N  
ANISOU   49  N   VAL D  49     4733   3702   2172    278    -22    696       N  
ATOM     50  CA  VAL D  49       8.584  -0.173 -11.041  1.00 27.51           C  
ANISOU   50  CA  VAL D  49     4323   3774   2354    260   -104    379       C  
ATOM     51  C   VAL D  49       9.615  -1.225 -11.422  1.00 27.32           C  
ANISOU   51  C   VAL D  49     4176   3896   2310    303    101    247       C  
ATOM     52  O   VAL D  49      10.025  -1.317 -12.585  1.00 28.70           O  
ANISOU   52  O   VAL D  49     4482   3937   2484    548    274    303       O  
ATOM     53  CB  VAL D  49       7.289  -0.341 -11.846  1.00 28.74           C  
ANISOU   53  CB  VAL D  49     4127   3870   2923    218   -359    207       C  
ATOM     54  CG1 VAL D  49       6.727  -1.743 -11.646  1.00 29.07           C  
ANISOU   54  CG1 VAL D  49     4071   3740   3234    181   -470     60       C  
ATOM     55  CG2 VAL D  49       6.274   0.707 -11.424  1.00 29.53           C  
ANISOU   55  CG2 VAL D  49     4093   4054   3072    265   -470    209       C  
ATOM     56  N  AARG D  50      10.039  -2.015 -10.442  0.58 26.46           N  
ANISOU   56  N  AARG D  50     3864   3800   2389    136     80    223       N  
ATOM     57  N  BARG D  50      10.036  -2.018 -10.442  0.42 27.19           N  
ANISOU   57  N  BARG D  50     3882   3942   2505    177     39    234       N  
ATOM     58  CA AARG D  50      11.062  -3.030 -10.623  0.58 27.12           C  
ANISOU   58  CA AARG D  50     3878   3727   2700   -133    225    -62       C  
ATOM     59  CA BARG D  50      11.087  -3.005 -10.623  0.42 28.13           C  
ANISOU   59  CA BARG D  50     3824   4010   2855    -13    102     54       C  
ATOM     60  C  AARG D  50      10.455  -4.413 -10.444  0.58 25.60           C  
ANISOU   60  C  AARG D  50     3892   3565   2267     57    214     41       C  
ATOM     61  C  BARG D  50      10.532  -4.398 -10.377  0.42 27.23           C  
ANISOU   61  C  BARG D  50     3879   3976   2490    100    192     82       C  
ATOM     62  O  AARG D  50       9.423  -4.586  -9.790  0.58 23.68           O  
ANISOU   62  O  AARG D  50     3426   3529   2041    -27    110    257       O  
ATOM     63  O  BARG D  50       9.547  -4.577  -9.652  0.42 26.22           O  
ANISOU   63  O  BARG D  50     3613   3990   2362     43    173    223       O  
ATOM     64  CB AARG D  50      12.195  -2.846  -9.604  0.58 29.73           C  
ANISOU   64  CB AARG D  50     4004   3900   3393   -437    413   -313       C  
ATOM     65  CB BARG D  50      12.255  -2.737  -9.666  0.42 30.21           C  
ANISOU   65  CB BARG D  50     3793   4172   3514   -218     95    -72       C  
ATOM     66  CG AARG D  50      12.758  -1.437  -9.537  0.58 33.05           C  
ANISOU   66  CG AARG D  50     4253   4169   4135   -652    661   -601       C  
ATOM     67  CG BARG D  50      12.911  -1.386  -9.887  0.42 32.82           C  
ANISOU   67  CG BARG D  50     3862   4406   4201   -348    139   -189       C  
ATOM     68  CD AARG D  50      14.004  -1.380  -8.662  0.58 36.12           C  
ANISOU   68  CD AARG D  50     4492   4311   4923   -864    881   -834       C  
ATOM     69  CD BARG D  50      13.891  -1.048  -8.780  0.42 35.32           C  
ANISOU   69  CD BARG D  50     3978   4602   4841   -440    236   -269       C  
ATOM     70  NE AARG D  50      14.529  -0.020  -8.551  0.58 39.06           N  
ANISOU   70  NE AARG D  50     4783   4502   5555   -927   1125  -1011       N  
ATOM     71  NE BARG D  50      14.525   0.247  -9.011  0.42 37.56           N  
ANISOU   71  NE BARG D  50     4099   4831   5341   -440    332   -295       N  
ATOM     72  CZ AARG D  50      15.248   0.582  -9.495  0.58 40.99           C  
ANISOU   72  CZ AARG D  50     5040   4517   6018   -983   1298  -1262       C  
ATOM     73  CZ BARG D  50      15.546   0.716  -8.304  0.42 38.72           C  
ANISOU   73  CZ BARG D  50     4214   4950   5549   -409    382   -343       C  
ATOM     74  NH1AARG D  50      15.528  -0.053 -10.626  0.58 41.51           N1+
ANISOU   74  NH1AARG D  50     5182   4551   6038  -1012   1368  -1355       N1+
ATOM     75  NH1BARG D  50      16.055  -0.005  -7.316  0.42 38.97           N1+
ANISOU   75  NH1BARG D  50     4260   5061   5486   -405    413   -347       N1+
ATOM     76  NH2AARG D  50      15.683   1.821  -9.313  0.58 41.69           N  
ANISOU   76  NH2AARG D  50     5140   4404   6298   -976   1330  -1403       N  
ATOM     77  NH2BARG D  50      16.060   1.905  -8.587  0.42 39.45           N  
ANISOU   77  NH2BARG D  50     4296   4964   5731   -362    389   -362       N  
ATOM     78  N  AARG D  51      11.112  -5.405 -11.035  0.58 26.31           N  
ANISOU   78  N  AARG D  51     4174   3565   2256    236    350     -1       N  
ATOM     79  N  BARG D  51      11.161  -5.380 -11.017  0.42 27.50           N  
ANISOU   79  N  BARG D  51     4073   4028   2348    232    312     30       N  
ATOM     80  CA AARG D  51      10.727  -6.794 -10.847  0.58 27.20           C  
ANISOU   80  CA AARG D  51     4307   3595   2432    337    347     -8       C  
ATOM     81  CA BARG D  51      10.740  -6.793 -10.869  0.42 27.85           C  
ANISOU   81  CA BARG D  51     4176   4097   2307    337    313      1       C  
ATOM     82  C  AARG D  51      11.977  -7.638 -10.657  0.58 27.60           C  
ANISOU   82  C  AARG D  51     4235   3599   2652    375    420     60       C  
ATOM     83  C  BARG D  51      11.974  -7.675 -10.702  0.42 27.83           C  
ANISOU   83  C  BARG D  51     4181   3873   2522    387    401     64       C  
ATOM     84  O  AARG D  51      13.044  -7.330 -11.196  0.58 28.79           O  
ANISOU   84  O  AARG D  51     4374   3540   3025    392    504     70       O  
ATOM     85  O  BARG D  51      13.056  -7.248 -11.095  0.42 29.00           O  
ANISOU   85  O  BARG D  51     4301   3869   2850    401    482     69       O  
ATOM     86  CB AARG D  51       9.906  -7.341 -12.024  0.58 28.38           C  
ANISOU   86  CB AARG D  51     4413   3735   2636    360    292    -50       C  
ATOM     87  CB BARG D  51       9.958  -7.276 -12.094  0.42 28.66           C  
ANISOU   87  CB BARG D  51     4179   4447   2264    366    219    -57       C  
ATOM     88  CG AARG D  51      10.581  -7.193 -13.374  0.58 29.19           C  
ANISOU   88  CG AARG D  51     4559   3727   2803    368    266   -184       C  
ATOM     89  CG BARG D  51       8.753  -6.416 -12.441  0.42 29.36           C  
ANISOU   89  CG BARG D  51     4182   4702   2271    399    141   -119       C  
ATOM     90  CD AARG D  51       9.871  -8.015 -14.439  0.58 29.76           C  
ANISOU   90  CD AARG D  51     4676   3734   2897    383    201   -247       C  
ATOM     91  CD BARG D  51       8.082  -6.827 -13.736  0.42 30.37           C  
ANISOU   91  CD BARG D  51     4189   5011   2338    411     52   -118       C  
ATOM     92  NE AARG D  51       9.936  -9.443 -14.147  0.58 30.05           N  
ANISOU   92  NE AARG D  51     4731   3801   2887    349    246   -212       N  
ATOM     93  NE BARG D  51       6.650  -6.602 -13.691  0.42 31.90           N  
ANISOU   93  NE BARG D  51     4186   5243   2694    400    -80   -181       N  
ATOM     94  CZ AARG D  51      10.974 -10.218 -14.443  0.58 29.87           C  
ANISOU   94  CZ AARG D  51     4733   3834   2785    290    374   -217       C  
ATOM     95  CZ BARG D  51       5.798  -7.348 -13.001  0.42 32.19           C  
ANISOU   95  CZ BARG D  51     4106   5309   2816    383   -335   -312       C  
ATOM     96  NH1AARG D  51      12.041  -9.703 -15.043  0.58 29.91           N1+
ANISOU   96  NH1AARG D  51     4790   3916   2657    255    417   -237       N1+
ATOM     97  NH1BARG D  51       6.212  -8.451 -12.402  0.42 31.63           N1+
ANISOU   97  NH1BARG D  51     4062   5254   2703    418   -562   -394       N1+
ATOM     98  NH2AARG D  51      10.949 -11.508 -14.135  0.58 29.16           N  
ANISOU   98  NH2AARG D  51     4652   3741   2686    262    332   -156       N  
ATOM     99  NH2BARG D  51       4.534  -6.982 -12.900  0.42 32.73           N  
ANISOU   99  NH2BARG D  51     4098   5379   2958    361   -369   -358       N  
ATOM    100  N   VAL D  52      11.834  -8.705  -9.875  1.00 26.18           N  
ANISOU  100  N   VAL D  52     4116   3592   2238    493    347    129       N  
ATOM    101  CA  VAL D  52      12.915  -9.655  -9.649  1.00 24.92           C  
ANISOU  101  CA  VAL D  52     3773   3376   2320    344    341    -28       C  
ATOM    102  C   VAL D  52      12.300 -11.024  -9.407  1.00 23.40           C  
ANISOU  102  C   VAL D  52     3786   2996   2109    284    125   -203       C  
ATOM    103  O   VAL D  52      11.180 -11.136  -8.906  1.00 23.81           O  
ANISOU  103  O   VAL D  52     3849   2801   2396    292      9   -201       O  
ATOM    104  CB  VAL D  52      13.835  -9.211  -8.487  1.00 24.97           C  
ANISOU  104  CB  VAL D  52     3546   3307   2633    160    355   -272       C  
ATOM    105  CG1 VAL D  52      13.141  -9.398  -7.130  1.00 23.94           C  
ANISOU  105  CG1 VAL D  52     3691   3003   2402     -0    303   -432       C  
ATOM    106  CG2 VAL D  52      15.168  -9.949  -8.546  1.00 26.97           C  
ANISOU  106  CG2 VAL D  52     3435   3542   3271    207    185   -186       C  
ATOM    107  N   THR D  53      13.029 -12.070  -9.800  1.00 22.87           N  
ANISOU  107  N   THR D  53     3789   2889   2013    132    289   -388       N  
ATOM    108  CA  THR D  53      12.684 -13.430  -9.407  1.00 21.77           C  
ANISOU  108  CA  THR D  53     3700   2646   1925     82    123   -522       C  
ATOM    109  C   THR D  53      13.359 -13.762  -8.081  1.00 21.52           C  
ANISOU  109  C   THR D  53     3350   2823   2002    -78     57   -433       C  
ATOM    110  O   THR D  53      14.517 -13.398  -7.852  1.00 22.94           O  
ANISOU  110  O   THR D  53     3485   3095   2136   -126    235   -244       O  
ATOM    111  CB  THR D  53      13.136 -14.443 -10.468  1.00 21.93           C  
ANISOU  111  CB  THR D  53     3499   2914   1919    187    -61   -486       C  
ATOM    112  CG2 THR D  53      12.347 -14.273 -11.768  1.00 22.92           C  
ANISOU  112  CG2 THR D  53     3609   3166   1933    299   -100   -409       C  
ATOM    113  OG1 THR D  53      14.540 -14.293 -10.730  1.00 22.87           O  
ANISOU  113  OG1 THR D  53     3674   2988   2027    183    110   -411       O  
ATOM    114  N   MET D  54      12.632 -14.453  -7.207  1.00 20.09           N  
ANISOU  114  N   MET D  54     3133   2758   1743     77   -157   -240       N  
ATOM    115  CA  MET D  54      13.193 -14.969  -5.967  1.00 19.31           C  
ANISOU  115  CA  MET D  54     3167   2638   1533     54     86   -373       C  
ATOM    116  C   MET D  54      12.750 -16.414  -5.794  1.00 18.82           C  
ANISOU  116  C   MET D  54     2966   2372   1812    -61    113   -436       C  
ATOM    117  O   MET D  54      11.612 -16.767  -6.125  1.00 19.77           O  
ANISOU  117  O   MET D  54     2977   2511   2024     34     39   -381       O  
ATOM    118  CB  MET D  54      12.776 -14.137  -4.740  1.00 19.58           C  
ANISOU  118  CB  MET D  54     3354   2553   1532     79    163   -403       C  
ATOM    119  CG  MET D  54      13.427 -14.615  -3.435  1.00 20.30           C  
ANISOU  119  CG  MET D  54     3450   2494   1768    189    226   -453       C  
ATOM    120  SD  MET D  54      12.965 -13.656  -1.990  1.00 21.07           S  
ANISOU  120  SD  MET D  54     3397   2602   2007    199    231   -338       S  
ATOM    121  CE  MET D  54      13.819 -12.110  -2.303  1.00 21.16           C  
ANISOU  121  CE  MET D  54     3145   2635   2259   -164    415   -367       C  
ATOM    122  N   TYR D  55      13.656 -17.245  -5.279  1.00 18.74           N  
ANISOU  122  N   TYR D  55     3025   2193   1900    -75    257   -414       N  
ATOM    123  CA  TYR D  55      13.403 -18.659  -5.049  1.00 19.30           C  
ANISOU  123  CA  TYR D  55     3114   2417   1801     35    252   -492       C  
ATOM    124  C   TYR D  55      13.730 -18.991  -3.602  1.00 19.38           C  
ANISOU  124  C   TYR D  55     2995   2630   1737    -73    141   -413       C  
ATOM    125  O   TYR D  55      14.700 -18.473  -3.042  1.00 20.42           O  
ANISOU  125  O   TYR D  55     2862   2839   2059   -327     81   -198       O  
ATOM    126  CB  TYR D  55      14.289 -19.514  -5.962  1.00 20.15           C  
ANISOU  126  CB  TYR D  55     3143   2650   1864     29    442   -601       C  
ATOM    127  CG  TYR D  55      14.153 -19.155  -7.420  1.00 21.44           C  
ANISOU  127  CG  TYR D  55     3384   2777   1984    214    308   -627       C  
ATOM    128  CD1 TYR D  55      14.902 -18.122  -7.978  1.00 21.79           C  
ANISOU  128  CD1 TYR D  55     3452   3081   1747    318    329   -577       C  
ATOM    129  CD2 TYR D  55      13.269 -19.843  -8.240  1.00 21.90           C  
ANISOU  129  CD2 TYR D  55     3363   3018   1942    196    147   -612       C  
ATOM    130  CE1 TYR D  55      14.770 -17.786  -9.312  1.00 23.04           C  
ANISOU  130  CE1 TYR D  55     3410   3479   1867    327     77   -398       C  
ATOM    131  CE2 TYR D  55      13.137 -19.516  -9.574  1.00 22.95           C  
ANISOU  131  CE2 TYR D  55     3537   3326   1857    182     87   -603       C  
ATOM    132  CZ  TYR D  55      13.887 -18.486 -10.104  1.00 24.01           C  
ANISOU  132  CZ  TYR D  55     3682   3607   1834    243    113   -502       C  
ATOM    133  OH  TYR D  55      13.761 -18.157 -11.433  1.00 25.80           O  
ANISOU  133  OH  TYR D  55     3875   4065   1862    226     97   -458       O  
ATOM    134  N   ALA D  56      12.909 -19.838  -2.994  1.00 19.34           N  
ANISOU  134  N   ALA D  56     3049   2422   1878    -15     35   -359       N  
ATOM    135  CA  ALA D  56      13.239 -20.472  -1.724  1.00 19.84           C  
ANISOU  135  CA  ALA D  56     3133   2653   1752     95    154   -243       C  
ATOM    136  C   ALA D  56      13.703 -21.887  -2.029  1.00 20.40           C  
ANISOU  136  C   ALA D  56     3208   2365   2179    -66    -90   -509       C  
ATOM    137  O   ALA D  56      13.024 -22.621  -2.757  1.00 22.42           O  
ANISOU  137  O   ALA D  56     3245   2352   2922   -181   -320   -490       O  
ATOM    138  CB  ALA D  56      12.033 -20.508  -0.780  1.00 20.74           C  
ANISOU  138  CB  ALA D  56     3024   2859   1998     28    333   -228       C  
ATOM    139  N   GLU D  57      14.868 -22.257  -1.501  1.00 19.95           N  
ANISOU  139  N   GLU D  57     3181   2333   2065     63   -100   -443       N  
ATOM    140  CA  GLU D  57      15.492 -23.528  -1.842  1.00 20.67           C  
ANISOU  140  CA  GLU D  57     3374   2432   2048    128     37   -403       C  
ATOM    141  C   GLU D  57      16.111 -24.156  -0.601  1.00 19.24           C  
ANISOU  141  C   GLU D  57     3199   2002   2110     55     49   -670       C  
ATOM    142  O   GLU D  57      16.606 -23.461   0.287  1.00 20.13           O  
ANISOU  142  O   GLU D  57     3086   2278   2282     64    -17   -681       O  
ATOM    143  CB  GLU D  57      16.596 -23.334  -2.894  1.00 24.65           C  
ANISOU  143  CB  GLU D  57     4125   3042   2199    217    375   -125       C  
ATOM    144  CG  GLU D  57      16.156 -22.547  -4.119  1.00 28.76           C  
ANISOU  144  CG  GLU D  57     4743   3571   2611     67    702   -140       C  
ATOM    145  CD  GLU D  57      17.236 -22.452  -5.189  1.00 33.51           C  
ANISOU  145  CD  GLU D  57     5535   4166   3031     38   1225   -320       C  
ATOM    146  OE1 GLU D  57      18.427 -22.282  -4.846  1.00 36.61           O  
ANISOU  146  OE1 GLU D  57     6062   4430   3417     -2   1726   -440       O  
ATOM    147  OE2 GLU D  57      16.890 -22.545  -6.382  1.00 36.60           O1-
ANISOU  147  OE2 GLU D  57     5713   4651   3543     26   1362    -87       O1-
ATOM    148  N   ARG D  58      16.106 -25.484  -0.561  1.00 20.14           N  
ANISOU  148  N   ARG D  58     3420   1925   2309    232    181   -633       N  
ATOM    149  CA  ARG D  58      16.869 -26.193   0.454  1.00 20.81           C  
ANISOU  149  CA  ARG D  58     3398   2079   2428    292    251   -482       C  
ATOM    150  C   ARG D  58      18.362 -26.090   0.166  1.00 21.55           C  
ANISOU  150  C   ARG D  58     3324   2476   2387    412    383   -606       C  
ATOM    151  O   ARG D  58      18.795 -26.119  -0.992  1.00 22.66           O  
ANISOU  151  O   ARG D  58     3235   2903   2472    504    596   -531       O  
ATOM    152  CB  ARG D  58      16.453 -27.664   0.484  1.00 21.55           C  
ANISOU  152  CB  ARG D  58     3472   1940   2777    227    230   -532       C  
ATOM    153  CG  ARG D  58      15.087 -27.898   1.111  1.00 22.45           C  
ANISOU  153  CG  ARG D  58     3496   1989   3045     74    441   -484       C  
ATOM    154  CD  ARG D  58      14.855 -29.377   1.424  1.00 22.76           C  
ANISOU  154  CD  ARG D  58     3449   2013   3185   -140    426   -476       C  
ATOM    155  NE  ARG D  58      13.579 -29.599   2.107  1.00 23.94           N  
ANISOU  155  NE  ARG D  58     3544   2208   3342   -128    406   -361       N  
ATOM    156  CZ  ARG D  58      13.394 -29.433   3.415  1.00 25.01           C  
ANISOU  156  CZ  ARG D  58     3606   2369   3528    -25    354   -200       C  
ATOM    157  NH1 ARG D  58      14.403 -29.049   4.187  1.00 25.18           N1+
ANISOU  157  NH1 ARG D  58     3757   2355   3456     63    307   -248       N1+
ATOM    158  NH2 ARG D  58      12.203 -29.655   3.956  1.00 26.28           N  
ANISOU  158  NH2 ARG D  58     3681   2547   3756     62    348   -193       N  
ATOM    159  N   LEU D  59      19.146 -25.970   1.233  1.00 21.82           N  
ANISOU  159  N   LEU D  59     3116   2491   2683    521    267   -623       N  
ATOM    160  CA  LEU D  59      20.603 -25.962   1.191  1.00 23.24           C  
ANISOU  160  CA  LEU D  59     3307   2653   2869    574    383   -662       C  
ATOM    161  C   LEU D  59      21.125 -27.111   2.049  1.00 26.66           C  
ANISOU  161  C   LEU D  59     3402   2893   3834    886    398   -510       C  
ATOM    162  O   LEU D  59      20.366 -27.787   2.750  1.00 28.57           O  
ANISOU  162  O   LEU D  59     3562   2892   4401    934    488   -507       O  
ATOM    163  CB  LEU D  59      21.148 -24.617   1.684  1.00 23.66           C  
ANISOU  163  CB  LEU D  59     3380   2917   2693    435    304   -702       C  
ATOM    164  CG  LEU D  59      20.752 -23.437   0.789  1.00 24.16           C  
ANISOU  164  CG  LEU D  59     3611   3018   2549    334    438   -891       C  
ATOM    165  CD1 LEU D  59      21.056 -22.111   1.478  1.00 25.11           C  
ANISOU  165  CD1 LEU D  59     3597   3015   2928    104    369  -1008       C  
ATOM    166  CD2 LEU D  59      21.454 -23.528  -0.572  1.00 25.48           C  
ANISOU  166  CD2 LEU D  59     3626   3283   2772    358    546   -741       C  
ATOM    167  N   ALA D  60      22.435 -27.334   1.993  1.00 27.92           N  
ANISOU  167  N   ALA D  60     3627   3108   3874   1092    365   -424       N  
ATOM    168  CA  ALA D  60      23.015 -28.474   2.689  1.00 29.77           C  
ANISOU  168  CA  ALA D  60     4071   3194   4046   1252    357   -504       C  
ATOM    169  C   ALA D  60      22.762 -28.388   4.192  1.00 30.75           C  
ANISOU  169  C   ALA D  60     4465   3186   4032   1526    336   -389       C  
ATOM    170  O   ALA D  60      22.642 -27.304   4.768  1.00 31.34           O  
ANISOU  170  O   ALA D  60     4497   3367   4043   1514    177   -516       O  
ATOM    171  CB  ALA D  60      24.516 -28.555   2.414  1.00 31.35           C  
ANISOU  171  CB  ALA D  60     3998   3605   4308   1081    357   -494       C  
ATOM    172  N   GLY D  61      22.655 -29.557   4.824  1.00 31.35           N  
ANISOU  172  N   GLY D  61     4543   3267   4102   1705    431   -192       N  
ATOM    173  CA  GLY D  61      22.559 -29.625   6.271  1.00 31.22           C  
ANISOU  173  CA  GLY D  61     4432   3310   4119   1607    359   -124       C  
ATOM    174  C   GLY D  61      21.246 -29.165   6.871  1.00 29.97           C  
ANISOU  174  C   GLY D  61     4513   2668   4208   1458    270   -383       C  
ATOM    175  O   GLY D  61      21.236 -28.650   7.994  1.00 31.36           O  
ANISOU  175  O   GLY D  61     4571   3135   4211   1543    200   -220       O  
ATOM    176  N   GLY D  62      20.133 -29.354   6.164  1.00 28.36           N  
ANISOU  176  N   GLY D  62     4465   2100   4210   1119    318   -473       N  
ATOM    177  CA  GLY D  62      18.833 -28.945   6.661  1.00 25.84           C  
ANISOU  177  CA  GLY D  62     4055   1887   3875    753    290   -504       C  
ATOM    178  C   GLY D  62      18.554 -27.464   6.569  1.00 22.63           C  
ANISOU  178  C   GLY D  62     3563   1858   3176    562    289   -534       C  
ATOM    179  O   GLY D  62      17.522 -27.005   7.079  1.00 24.09           O  
ANISOU  179  O   GLY D  62     3633   2126   3392    447    505   -428       O  
ATOM    180  N  AGLN D  63      19.441 -26.699   5.941  0.60 20.89           N  
ANISOU  180  N  AGLN D  63     3184   1910   2843    464    190   -490       N  
ATOM    181  N  BGLN D  63      19.427 -26.699   5.928  0.40 21.31           N  
ANISOU  181  N  BGLN D  63     3199   1933   2967    516    129   -590       N  
ATOM    182  CA AGLN D  63      19.285 -25.262   5.820  0.60 19.57           C  
ANISOU  182  CA AGLN D  63     2953   1939   2542    426    181   -417       C  
ATOM    183  CA BGLN D  63      19.256 -25.259   5.841  0.40 20.27           C  
ANISOU  183  CA BGLN D  63     2955   1982   2764    511     42   -636       C  
ATOM    184  C  AGLN D  63      18.307 -24.929   4.693  0.60 17.65           C  
ANISOU  184  C  AGLN D  63     2794   1856   2057    316    322   -578       C  
ATOM    185  C  BGLN D  63      18.417 -24.887   4.623  0.40 18.89           C  
ANISOU  185  C  BGLN D  63     2804   1965   2406    440    162   -629       C  
ATOM    186  O  AGLN D  63      17.911 -25.788   3.899  0.60 16.86           O  
ANISOU  186  O  AGLN D  63     2800   1685   1919    227    410   -692       O  
ATOM    187  O  BGLN D  63      18.227 -25.680   3.697  0.40 19.29           O  
ANISOU  187  O  BGLN D  63     2814   2019   2497    450    145   -687       O  
ATOM    188  CB AGLN D  63      20.642 -24.613   5.558  0.60 21.43           C  
ANISOU  188  CB AGLN D  63     3046   2148   2948    413    143   -259       C  
ATOM    189  CB BGLN D  63      20.615 -24.566   5.798  0.40 21.45           C  
ANISOU  189  CB BGLN D  63     3007   2122   3021    551    -83   -727       C  
ATOM    190  CG AGLN D  63      21.689 -24.897   6.631  0.60 23.93           C  
ANISOU  190  CG AGLN D  63     3179   2254   3660    470    258   -112       C  
ATOM    191  CG BGLN D  63      21.386 -24.698   7.101  0.40 22.55           C  
ANISOU  191  CG BGLN D  63     3113   2150   3306    634   -124   -887       C  
ATOM    192  CD AGLN D  63      21.492 -24.072   7.890  0.60 24.91           C  
ANISOU  192  CD AGLN D  63     3142   2262   4060    486    292    -58       C  
ATOM    193  CD BGLN D  63      22.656 -23.874   7.118  0.40 24.24           C  
ANISOU  193  CD BGLN D  63     3054   2393   3762    664   -164   -880       C  
ATOM    194  NE2AGLN D  63      20.700 -24.590   8.824  0.60 26.02           N  
ANISOU  194  NE2AGLN D  63     3197   2340   4347    539    189    131       N  
ATOM    195  NE2BGLN D  63      23.477 -24.029   6.087  0.40 25.57           N  
ANISOU  195  NE2BGLN D  63     2937   2853   3923    669   -141   -756       N  
ATOM    196  OE1AGLN D  63      22.055 -22.984   8.024  0.60 24.68           O  
ANISOU  196  OE1AGLN D  63     3032   2246   4098    450    406   -399       O  
ATOM    197  OE1BGLN D  63      22.898 -23.111   8.053  0.40 25.33           O  
ANISOU  197  OE1BGLN D  63     3172   2333   4119    598   -148   -952       O  
ATOM    198  N   MET D  64      17.901 -23.659   4.645  1.00 17.86           N  
ANISOU  198  N   MET D  64     2680   1992   2116    423    281   -403       N  
ATOM    199  CA  MET D  64      17.026 -23.149   3.597  1.00 17.33           C  
ANISOU  199  CA  MET D  64     2645   1875   2066    316    348   -361       C  
ATOM    200  C   MET D  64      17.413 -21.705   3.332  1.00 16.81           C  
ANISOU  200  C   MET D  64     2670   1881   1837    151    362   -292       C  
ATOM    201  O   MET D  64      17.735 -20.969   4.265  1.00 17.42           O  
ANISOU  201  O   MET D  64     2737   1777   2104     57    220   -469       O  
ATOM    202  CB  MET D  64      15.555 -23.167   4.040  1.00 17.11           C  
ANISOU  202  CB  MET D  64     2561   1534   2408    202    305   -403       C  
ATOM    203  CG  MET D  64      14.995 -24.546   4.366  1.00 17.25           C  
ANISOU  203  CG  MET D  64     2472   1731   2350    132    370   -573       C  
ATOM    204  SD  MET D  64      13.339 -24.367   5.056  1.00 18.59           S  
ANISOU  204  SD  MET D  64     2643   1866   2555    112    383   -402       S  
ATOM    205  CE  MET D  64      12.812 -26.079   5.113  1.00 18.27           C  
ANISOU  205  CE  MET D  64     2681   1566   2694     42    267   -511       C  
ATOM    206  N   GLY D  65      17.359 -21.287   2.072  1.00 16.17           N  
ANISOU  206  N   GLY D  65     2635   1697   1813     45    257   -212       N  
ATOM    207  CA  GLY D  65      17.726 -19.921   1.746  1.00 16.34           C  
ANISOU  207  CA  GLY D  65     2572   1772   1864     31    190   -228       C  
ATOM    208  C   GLY D  65      16.952 -19.375   0.567  1.00 16.36           C  
ANISOU  208  C   GLY D  65     2593   1934   1691     86    159   -364       C  
ATOM    209  O   GLY D  65      16.327 -20.114  -0.203  1.00 17.61           O  
ANISOU  209  O   GLY D  65     2610   2140   1941     86    -47   -394       O  
ATOM    210  N   TYR D  66      16.999 -18.054   0.440  1.00 16.53           N  
ANISOU  210  N   TYR D  66     2413   2203   1666     60    248   -251       N  
ATOM    211  CA  TYR D  66      16.435 -17.344  -0.693  1.00 17.47           C  
ANISOU  211  CA  TYR D  66     2621   2303   1712    198    356   -269       C  
ATOM    212  C   TYR D  66      17.538 -17.017  -1.691  1.00 17.71           C  
ANISOU  212  C   TYR D  66     2610   2384   1734     79    444   -260       C  
ATOM    213  O   TYR D  66      18.689 -16.782  -1.314  1.00 17.59           O  
ANISOU  213  O   TYR D  66     2606   2374   1701    235    388   -352       O  
ATOM    214  CB  TYR D  66      15.841 -16.017  -0.235  1.00 16.44           C  
ANISOU  214  CB  TYR D  66     2552   2096   1599    299    404    -18       C  
ATOM    215  CG  TYR D  66      14.685 -16.072   0.737  1.00 15.79           C  
ANISOU  215  CG  TYR D  66     2285   2049   1667    103    308   -149       C  
ATOM    216  CD1 TYR D  66      13.420 -16.491   0.329  1.00 16.22           C  
ANISOU  216  CD1 TYR D  66     2210   2078   1874     27    229   -209       C  
ATOM    217  CD2 TYR D  66      14.837 -15.617   2.044  1.00 15.18           C  
ANISOU  217  CD2 TYR D  66     2422   1900   1446    164    301   -132       C  
ATOM    218  CE1 TYR D  66      12.343 -16.493   1.212  1.00 16.57           C  
ANISOU  218  CE1 TYR D  66     2218   2142   1935    134    209   -143       C  
ATOM    219  CE2 TYR D  66      13.769 -15.608   2.935  1.00 14.53           C  
ANISOU  219  CE2 TYR D  66     2003   1824   1694    100    150   -117       C  
ATOM    220  CZ  TYR D  66      12.522 -16.042   2.511  1.00 15.59           C  
ANISOU  220  CZ  TYR D  66     2162   2083   1678    125    168   -224       C  
ATOM    221  OH  TYR D  66      11.462 -16.015   3.403  1.00 17.00           O  
ANISOU  221  OH  TYR D  66     2337   2188   1934    110    266   -139       O  
ATOM    222  N   GLY D  67      17.170 -16.970  -2.969  1.00 18.59           N  
ANISOU  222  N   GLY D  67     2907   2522   1633    -52    537   -168       N  
ATOM    223  CA  GLY D  67      18.086 -16.519  -4.004  1.00 19.90           C  
ANISOU  223  CA  GLY D  67     3234   2683   1644    -84    458    -75       C  
ATOM    224  C   GLY D  67      17.335 -15.879  -5.153  1.00 20.65           C  
ANISOU  224  C   GLY D  67     3512   2635   1701   -227    405   -280       C  
ATOM    225  O   GLY D  67      16.126 -16.069  -5.310  1.00 21.47           O  
ANISOU  225  O   GLY D  67     3364   2813   1979   -120    370   -104       O  
ATOM    226  N   LEU D  68      18.063 -15.105  -5.958  1.00 21.86           N  
ANISOU  226  N   LEU D  68     3703   2938   1663   -278    279   -130       N  
ATOM    227  CA  LEU D  68      17.456 -14.499  -7.141  1.00 23.46           C  
ANISOU  227  CA  LEU D  68     4016   3226   1671   -400    238   -246       C  
ATOM    228  C   LEU D  68      17.605 -15.350  -8.393  1.00 24.24           C  
ANISOU  228  C   LEU D  68     3901   3663   1647   -363    258   -335       C  
ATOM    229  O   LEU D  68      16.987 -15.034  -9.418  1.00 25.22           O  
ANISOU  229  O   LEU D  68     3844   3878   1858   -269     40   -305       O  
ATOM    230  CB  LEU D  68      17.997 -13.086  -7.393  1.00 25.70           C  
ANISOU  230  CB  LEU D  68     4229   3225   2313   -537    103   -278       C  
ATOM    231  CG  LEU D  68      17.855 -12.072  -6.247  1.00 26.33           C  
ANISOU  231  CG  LEU D  68     4386   3026   2592   -581    -69   -401       C  
ATOM    232  CD1 LEU D  68      18.292 -10.683  -6.686  1.00 27.98           C  
ANISOU  232  CD1 LEU D  68     4383   2947   3299   -506   -180   -429       C  
ATOM    233  CD2 LEU D  68      16.430 -12.039  -5.679  1.00 28.03           C  
ANISOU  233  CD2 LEU D  68     4676   3259   2717   -460     28   -445       C  
ATOM    234  N   GLU D  69      18.403 -16.407  -8.341  1.00 25.99           N  
ANISOU  234  N   GLU D  69     4089   3970   1816   -252    479   -556       N  
ATOM    235  CA  GLU D  69      18.535 -17.341  -9.448  1.00 28.98           C  
ANISOU  235  CA  GLU D  69     4207   4414   2390   -119    528   -546       C  
ATOM    236  C   GLU D  69      18.436 -18.753  -8.902  1.00 28.19           C  
ANISOU  236  C   GLU D  69     4015   4197   2499   -321    539  -1140       C  
ATOM    237  O   GLU D  69      18.930 -19.038  -7.808  1.00 27.07           O  
ANISOU  237  O   GLU D  69     3820   3947   2519   -300    377  -1227       O  
ATOM    238  CB  GLU D  69      19.872 -17.174 -10.180  1.00 34.66           C  
ANISOU  238  CB  GLU D  69     4865   5204   3098    342    832    111       C  
ATOM    239  CG  GLU D  69      20.035 -15.850 -10.904  1.00 40.85           C  
ANISOU  239  CG  GLU D  69     5448   5936   4138    692   1067    670       C  
ATOM    240  CD  GLU D  69      21.216 -15.856 -11.853  1.00 47.01           C  
ANISOU  240  CD  GLU D  69     6055   6532   5276    995   1223   1130       C  
ATOM    241  OE1 GLU D  69      22.217 -16.531 -11.545  1.00 48.99           O  
ANISOU  241  OE1 GLU D  69     6233   6710   5670   1065   1322   1261       O  
ATOM    242  OE2 GLU D  69      21.144 -15.196 -12.912  1.00 49.82           O1-
ANISOU  242  OE2 GLU D  69     6348   6723   5857   1099   1281   1205       O1-
ATOM    243  N   LYS D  70      17.796 -19.630  -9.669  1.00 29.32           N  
ANISOU  243  N   LYS D  70     4127   4263   2752   -388    574  -1473       N  
ATOM    244  CA  LYS D  70      17.627 -21.008  -9.238  1.00 30.82           C  
ANISOU  244  CA  LYS D  70     4279   4412   3017   -461    558  -1616       C  
ATOM    245  C   LYS D  70      18.984 -21.662  -9.025  1.00 29.53           C  
ANISOU  245  C   LYS D  70     4331   4248   2641   -294    698  -1617       C  
ATOM    246  O   LYS D  70      19.885 -21.540  -9.860  1.00 30.45           O  
ANISOU  246  O   LYS D  70     4429   4396   2744   -158    779  -1573       O  
ATOM    247  CB  LYS D  70      16.832 -21.779 -10.286  1.00 32.70           C  
ANISOU  247  CB  LYS D  70     4289   4601   3536   -711    326  -1877       C  
ATOM    248  CG  LYS D  70      15.633 -22.509  -9.734  1.00 34.84           C  
ANISOU  248  CG  LYS D  70     4269   4896   4074   -813    189  -1980       C  
ATOM    249  CD  LYS D  70      14.742 -23.008 -10.860  1.00 37.19           C  
ANISOU  249  CD  LYS D  70     4301   5157   4674   -956    115  -2057       C  
ATOM    250  CE  LYS D  70      13.458 -23.617 -10.326  1.00 40.31           C  
ANISOU  250  CE  LYS D  70     4608   5621   5086   -821    255  -1954       C  
ATOM    251  NZ  LYS D  70      12.495 -23.906 -11.425  1.00 41.23           N1+
ANISOU  251  NZ  LYS D  70     4615   5714   5337   -928    225  -1980       N1+
ATOM    252  N   GLY D  71      19.125 -22.353  -7.898  1.00 29.25           N  
ANISOU  252  N   GLY D  71     4390   4144   2580    -79    584  -1480       N  
ATOM    253  CA  GLY D  71      20.367 -22.990  -7.530  1.00 29.59           C  
ANISOU  253  CA  GLY D  71     4419   4207   2616    205    802  -1342       C  
ATOM    254  C   GLY D  71      21.397 -22.087  -6.891  1.00 29.96           C  
ANISOU  254  C   GLY D  71     4334   4226   2825    455    858  -1049       C  
ATOM    255  O   GLY D  71      22.508 -22.550  -6.611  1.00 32.99           O  
ANISOU  255  O   GLY D  71     4722   4536   3277    831    867   -998       O  
ATOM    256  N  ALYS D  72      21.075 -20.817  -6.640  0.52 28.14           N  
ANISOU  256  N  ALYS D  72     4105   3995   2592    353    900   -930       N  
ATOM    257  N  BLYS D  72      21.064 -20.820  -6.635  0.48 28.19           N  
ANISOU  257  N  BLYS D  72     4119   4040   2553    348    862   -894       N  
ATOM    258  CA ALYS D  72      22.050 -19.882  -6.089  0.52 26.48           C  
ANISOU  258  CA ALYS D  72     3807   3927   2325    270    878   -731       C  
ATOM    259  CA BLYS D  72      22.017 -19.846  -6.119  0.48 26.54           C  
ANISOU  259  CA BLYS D  72     3834   3999   2253    256    803   -674       C  
ATOM    260  C  ALYS D  72      21.542 -19.215  -4.817  0.52 24.93           C  
ANISOU  260  C  ALYS D  72     3438   3600   2433    198    734   -634       C  
ATOM    261  C  BLYS D  72      21.541 -19.208  -4.816  0.48 24.98           C  
ANISOU  261  C  BLYS D  72     3469   3637   2388    196    706   -602       C  
ATOM    262  O  ALYS D  72      21.892 -18.068  -4.530  0.52 25.65           O  
ANISOU  262  O  ALYS D  72     3281   3618   2850     85    691   -496       O  
ATOM    263  O  BLYS D  72      21.912 -18.075  -4.504  0.48 25.67           O  
ANISOU  263  O  BLYS D  72     3341   3642   2771     96    680   -478       O  
ATOM    264  CB ALYS D  72      22.466 -18.836  -7.122  0.52 27.56           C  
ANISOU  264  CB ALYS D  72     3891   4243   2339    265    987   -517       C  
ATOM    265  CB BLYS D  72      22.322 -18.770  -7.164  0.48 27.41           C  
ANISOU  265  CB BLYS D  72     3933   4342   2141    235    852   -443       C  
ATOM    266  CG ALYS D  72      23.125 -19.416  -8.356  0.52 29.52           C  
ANISOU  266  CG ALYS D  72     3950   4466   2800    302   1098   -363       C  
ATOM    267  CG BLYS D  72      22.823 -19.306  -8.497  0.48 29.02           C  
ANISOU  267  CG BLYS D  72     3986   4569   2473    266    890   -305       C  
ATOM    268  CD ALYS D  72      23.559 -18.316  -9.299  0.52 30.97           C  
ANISOU  268  CD ALYS D  72     4008   4595   3166    311   1154   -292       C  
ATOM    269  CD BLYS D  72      24.007 -20.235  -8.297  0.48 30.57           C  
ANISOU  269  CD BLYS D  72     4075   4645   2894    302    883   -260       C  
ATOM    270  CE ALYS D  72      24.126 -18.892 -10.580  0.52 32.29           C  
ANISOU  270  CE ALYS D  72     4156   4717   3395    400   1244   -216       C  
ATOM    271  CE BLYS D  72      24.997 -20.131  -9.441  0.48 31.37           C  
ANISOU  271  CE BLYS D  72     4034   4677   3208    292    763   -208       C  
ATOM    272  NZ ALYS D  72      24.362 -17.828 -11.588  0.52 33.12           N1+
ANISOU  272  NZ ALYS D  72     4288   4811   3485    508   1280    -89       N1+
ATOM    273  NZ BLYS D  72      26.348 -19.762  -8.927  0.48 32.21           N1+
ANISOU  273  NZ BLYS D  72     4040   4744   3457    349    692   -123       N1+
ATOM    274  N   ALA D  73      20.718 -19.919  -4.045  1.00 23.14           N  
ANISOU  274  N   ALA D  73     3295   3384   2112    203    673   -526       N  
ATOM    275  CA  ALA D  73      20.256 -19.377  -2.775  1.00 21.34           C  
ANISOU  275  CA  ALA D  73     3131   2894   2085    143    571   -678       C  
ATOM    276  C   ALA D  73      21.431 -19.194  -1.822  1.00 20.73           C  
ANISOU  276  C   ALA D  73     2826   2732   2317    370    486   -712       C  
ATOM    277  O   ALA D  73      22.439 -19.906  -1.896  1.00 21.65           O  
ANISOU  277  O   ALA D  73     2992   2862   2372    678    617   -716       O  
ATOM    278  CB  ALA D  73      19.209 -20.299  -2.145  1.00 21.73           C  
ANISOU  278  CB  ALA D  73     3272   2920   2064     72    622   -444       C  
ATOM    279  N   SER D  74      21.301 -18.214  -0.928  1.00 19.13           N  
ANISOU  279  N   SER D  74     2805   2578   1887    344    525   -700       N  
ATOM    280  CA  SER D  74      22.367 -17.882   0.004  1.00 18.50           C  
ANISOU  280  CA  SER D  74     2595   2593   1840    167    512   -675       C  
ATOM    281  C   SER D  74      21.771 -17.550   1.363  1.00 17.09           C  
ANISOU  281  C   SER D  74     2310   2322   1862     87    345   -727       C  
ATOM    282  O   SER D  74      20.585 -17.234   1.478  1.00 17.59           O  
ANISOU  282  O   SER D  74     2303   2487   1893    189    367   -424       O  
ATOM    283  CB  SER D  74      23.173 -16.671  -0.482  1.00 19.31           C  
ANISOU  283  CB  SER D  74     2571   2769   1997    147    817   -385       C  
ATOM    284  OG  SER D  74      22.343 -15.520  -0.594  1.00 20.91           O  
ANISOU  284  OG  SER D  74     2600   3112   2233      4    621   -281       O  
ATOM    285  N   ILE D  75      22.623 -17.620   2.391  1.00 16.67           N  
ANISOU  285  N   ILE D  75     2172   2242   1920     89    318   -449       N  
ATOM    286  CA  ILE D  75      22.290 -17.174   3.735  1.00 16.77           C  
ANISOU  286  CA  ILE D  75     2238   2183   1952     54    420   -212       C  
ATOM    287  C   ILE D  75      23.380 -16.202   4.175  1.00 17.19           C  
ANISOU  287  C   ILE D  75     2280   2146   2107    186    361   -131       C  
ATOM    288  O   ILE D  75      24.552 -16.582   4.248  1.00 19.04           O  
ANISOU  288  O   ILE D  75     2168   2418   2651    264    213    -87       O  
ATOM    289  CB  ILE D  75      22.187 -18.339   4.735  1.00 16.87           C  
ANISOU  289  CB  ILE D  75     2506   2074   1830    169    455   -272       C  
ATOM    290  CG1 ILE D  75      21.200 -19.398   4.229  1.00 18.08           C  
ANISOU  290  CG1 ILE D  75     2538   1976   2355    378    492    -96       C  
ATOM    291  CG2 ILE D  75      21.798 -17.808   6.125  1.00 17.13           C  
ANISOU  291  CG2 ILE D  75     2477   2258   1773    153    315   -366       C  
ATOM    292  CD1 ILE D  75      21.312 -20.738   4.947  1.00 18.57           C  
ANISOU  292  CD1 ILE D  75     2565   2022   2469    565    662    -26       C  
ATOM    293  N   PRO D  76      23.066 -14.925   4.451  1.00 16.72           N  
ANISOU  293  N   PRO D  76     2186   2184   1981    177    237   -164       N  
ATOM    294  CA  PRO D  76      21.747 -14.305   4.288  1.00 16.04           C  
ANISOU  294  CA  PRO D  76     2254   1952   1890    108    228   -344       C  
ATOM    295  C   PRO D  76      21.324 -14.270   2.822  1.00 15.52           C  
ANISOU  295  C   PRO D  76     2202   2020   1674     -8    547   -241       C  
ATOM    296  O   PRO D  76      22.156 -14.454   1.922  1.00 15.79           O  
ANISOU  296  O   PRO D  76     2153   2040   1807    156    594   -313       O  
ATOM    297  CB  PRO D  76      21.960 -12.866   4.784  1.00 17.46           C  
ANISOU  297  CB  PRO D  76     2354   2035   2246    -11     56   -547       C  
ATOM    298  CG  PRO D  76      23.301 -12.849   5.439  1.00 19.49           C  
ANISOU  298  CG  PRO D  76     2367   2243   2797     25    137   -523       C  
ATOM    299  CD  PRO D  76      24.092 -13.962   4.882  1.00 18.07           C  
ANISOU  299  CD  PRO D  76     2145   2278   2440    122    177   -198       C  
ATOM    300  N   GLY D  77      20.032 -14.053   2.596  1.00 15.07           N  
ANISOU  300  N   GLY D  77     2160   1821   1746     23    276    -47       N  
ATOM    301  CA  GLY D  77      19.496 -13.887   1.268  1.00 15.51           C  
ANISOU  301  CA  GLY D  77     2548   1944   1403    115    183      1       C  
ATOM    302  C   GLY D  77      20.035 -12.660   0.547  1.00 15.09           C  
ANISOU  302  C   GLY D  77     2561   1771   1402     -6    328   -207       C  
ATOM    303  O   GLY D  77      20.751 -11.830   1.122  1.00 15.64           O  
ANISOU  303  O   GLY D  77     2283   1902   1756     20    281   -174       O  
ATOM    304  N   PRO D  78      19.696 -12.527  -0.734  1.00 17.36           N  
ANISOU  304  N   PRO D  78     2819   1978   1801    -19    329   -286       N  
ATOM    305  CA  PRO D  78      20.236 -11.419  -1.537  1.00 17.99           C  
ANISOU  305  CA  PRO D  78     3010   2035   1790    -44    319   -395       C  
ATOM    306  C   PRO D  78      19.830 -10.052  -1.003  1.00 17.72           C  
ANISOU  306  C   PRO D  78     2978   2073   1681     48    242   -148       C  
ATOM    307  O   PRO D  78      18.723  -9.854  -0.493  1.00 17.86           O  
ANISOU  307  O   PRO D  78     2812   2117   1859    141    215     52       O  
ATOM    308  CB  PRO D  78      19.639 -11.665  -2.928  1.00 20.32           C  
ANISOU  308  CB  PRO D  78     3280   2469   1973    -29    375   -269       C  
ATOM    309  CG  PRO D  78      18.469 -12.557  -2.702  1.00 20.63           C  
ANISOU  309  CG  PRO D  78     3191   2682   1965     42    284    -65       C  
ATOM    310  CD  PRO D  78      18.800 -13.401  -1.508  1.00 18.44           C  
ANISOU  310  CD  PRO D  78     2923   2245   1838      9    100   -259       C  
ATOM    311  N   LEU D  79      20.748  -9.098  -1.141  1.00 17.26           N  
ANISOU  311  N   LEU D  79     2925   2101   1533    -57    398   -165       N  
ATOM    312  CA  LEU D  79      20.472  -7.720  -0.754  1.00 17.69           C  
ANISOU  312  CA  LEU D  79     2705   2209   1808    -12    304   -100       C  
ATOM    313  C   LEU D  79      19.572  -7.060  -1.788  1.00 18.80           C  
ANISOU  313  C   LEU D  79     2963   2411   1770    294    282    134       C  
ATOM    314  O   LEU D  79      19.899  -7.021  -2.980  1.00 21.83           O  
ANISOU  314  O   LEU D  79     3290   3114   1891    582    518    417       O  
ATOM    315  CB  LEU D  79      21.773  -6.931  -0.619  1.00 18.83           C  
ANISOU  315  CB  LEU D  79     2849   2190   2117   -324    556    -99       C  
ATOM    316  CG  LEU D  79      21.660  -5.413  -0.430  1.00 19.86           C  
ANISOU  316  CG  LEU D  79     2936   2471   2138   -478    622    -30       C  
ATOM    317  CD1 LEU D  79      21.038  -5.059   0.925  1.00 19.77           C  
ANISOU  317  CD1 LEU D  79     3154   2383   1977   -463    526   -198       C  
ATOM    318  CD2 LEU D  79      23.026  -4.764  -0.577  1.00 20.93           C  
ANISOU  318  CD2 LEU D  79     2999   2596   2359   -572    574     51       C  
ATOM    319  N  AILE D  80      18.449  -6.521  -1.332  0.51 18.28           N  
ANISOU  319  N  AILE D  80     2893   2202   1853    264    161    147       N  
ATOM    320  N  BILE D  80      18.439  -6.545  -1.323  0.49 18.36           N  
ANISOU  320  N  BILE D  80     2929   2198   1850    287    160    115       N  
ATOM    321  CA AILE D  80      17.524  -5.782  -2.180  0.51 18.92           C  
ANISOU  321  CA AILE D  80     2961   2236   1991    261     25    122       C  
ATOM    322  CA BILE D  80      17.512  -5.776  -2.142  0.49 18.98           C  
ANISOU  322  CA BILE D  80     3032   2208   1972    300     33     29       C  
ATOM    323  C  AILE D  80      17.643  -4.308  -1.828  0.51 18.49           C  
ANISOU  323  C  AILE D  80     2915   2247   1864    177     67    164       C  
ATOM    324  C  BILE D  80      17.726  -4.307  -1.810  0.49 18.49           C  
ANISOU  324  C  BILE D  80     2947   2257   1820    242     79    121       C  
ATOM    325  O  AILE D  80      17.535  -3.933  -0.655  0.51 18.52           O  
ANISOU  325  O  AILE D  80     3046   2331   1661    186    175    209       O  
ATOM    326  O  BILE D  80      17.764  -3.933  -0.632  0.49 18.43           O  
ANISOU  326  O  BILE D  80     3094   2361   1548    330    235    151       O  
ATOM    327  CB AILE D  80      16.083  -6.288  -2.004  0.51 19.98           C  
ANISOU  327  CB AILE D  80     2967   2340   2283    259    -77     -1       C  
ATOM    328  CB BILE D  80      16.059  -6.190  -1.850  0.49 19.97           C  
ANISOU  328  CB BILE D  80     3129   2208   2253    294    -66   -215       C  
ATOM    329  CG1AILE D  80      15.963  -7.707  -2.567  0.51 20.06           C  
ANISOU  329  CG1AILE D  80     2910   2361   2349    281   -146    -83       C  
ATOM    330  CG1BILE D  80      15.874  -7.695  -2.076  0.49 20.25           C  
ANISOU  330  CG1BILE D  80     3193   2188   2312    283   -145   -418       C  
ATOM    331  CG2AILE D  80      15.092  -5.332  -2.658  0.51 20.57           C  
ANISOU  331  CG2AILE D  80     3025   2413   2378    256   -104    -10       C  
ATOM    332  CG2BILE D  80      15.088  -5.380  -2.697  0.49 20.64           C  
ANISOU  332  CG2BILE D  80     3176   2284   2382    309    -88   -182       C  
ATOM    333  CD1AILE D  80      14.663  -8.385  -2.243  0.51 20.17           C  
ANISOU  333  CD1AILE D  80     2815   2315   2535    183   -166    -62       C  
ATOM    334  CD1BILE D  80      15.968  -8.111  -3.521  0.49 21.03           C  
ANISOU  334  CD1BILE D  80     3265   2216   2507    248   -124   -635       C  
ATOM    335  N   GLU D  81      17.881  -3.476  -2.837  1.00 19.01           N  
ANISOU  335  N   GLU D  81     2936   2302   1985    192    113    327       N  
ATOM    336  CA  GLU D  81      18.060  -2.042  -2.654  1.00 20.49           C  
ANISOU  336  CA  GLU D  81     3135   2512   2138    269    117    322       C  
ATOM    337  C   GLU D  81      17.010  -1.302  -3.466  1.00 20.18           C  
ANISOU  337  C   GLU D  81     3117   2605   1948    480    128    463       C  
ATOM    338  O   GLU D  81      16.839  -1.577  -4.660  1.00 21.77           O  
ANISOU  338  O   GLU D  81     3400   2831   2040    682    207    421       O  
ATOM    339  CB  GLU D  81      19.462  -1.603  -3.100  1.00 23.13           C  
ANISOU  339  CB  GLU D  81     3271   3195   2321    242    184    494       C  
ATOM    340  CG  GLU D  81      20.575  -2.132  -2.211  1.00 27.19           C  
ANISOU  340  CG  GLU D  81     3553   3864   2914      6    349    213       C  
ATOM    341  CD  GLU D  81      21.960  -1.876  -2.771  1.00 30.71           C  
ANISOU  341  CD  GLU D  81     3995   4319   3356   -284    716   -151       C  
ATOM    342  OE1 GLU D  81      22.351  -2.562  -3.738  1.00 32.06           O  
ANISOU  342  OE1 GLU D  81     4074   4630   3478   -381    926   -320       O  
ATOM    343  OE2 GLU D  81      22.666  -0.998  -2.230  1.00 31.87           O1-
ANISOU  343  OE2 GLU D  81     4222   4396   3490   -438    943   -232       O1-
ATOM    344  N   LEU D  82      16.306  -0.371  -2.818  1.00 19.83           N  
ANISOU  344  N   LEU D  82     2969   2493   2072    407    167    657       N  
ATOM    345  CA  LEU D  82      15.287   0.437  -3.477  1.00 20.18           C  
ANISOU  345  CA  LEU D  82     3111   2329   2228    435    116    653       C  
ATOM    346  C   LEU D  82      15.456   1.898  -3.092  1.00 19.73           C  
ANISOU  346  C   LEU D  82     3147   2357   1992    274    184    636       C  
ATOM    347  O   LEU D  82      15.982   2.214  -2.022  1.00 20.28           O  
ANISOU  347  O   LEU D  82     3311   2533   1862    282     60    601       O  
ATOM    348  CB  LEU D  82      13.876   0.001  -3.063  1.00 20.73           C  
ANISOU  348  CB  LEU D  82     2990   2377   2510    205     88    458       C  
ATOM    349  CG  LEU D  82      13.481  -1.446  -3.370  1.00 21.79           C  
ANISOU  349  CG  LEU D  82     2966   2759   2557    -59    352    311       C  
ATOM    350  CD1 LEU D  82      12.210  -1.807  -2.613  1.00 23.15           C  
ANISOU  350  CD1 LEU D  82     2972   2935   2888   -223    492    254       C  
ATOM    351  CD2 LEU D  82      13.309  -1.680  -4.868  1.00 22.94           C  
ANISOU  351  CD2 LEU D  82     3074   3129   2512      3    409    136       C  
ATOM    352  N   ASN D  83      14.992   2.788  -3.969  1.00 20.24           N  
ANISOU  352  N   ASN D  83     3100   2349   2241    348    256    670       N  
ATOM    353  CA  ASN D  83      14.887   4.207  -3.656  1.00 20.75           C  
ANISOU  353  CA  ASN D  83     3126   2424   2333    305    210    822       C  
ATOM    354  C   ASN D  83      13.439   4.526  -3.305  1.00 20.97           C  
ANISOU  354  C   ASN D  83     3002   2576   2390    419    117    758       C  
ATOM    355  O   ASN D  83      12.517   3.986  -3.920  1.00 22.20           O  
ANISOU  355  O   ASN D  83     3062   2672   2703    289     66    688       O  
ATOM    356  CB  ASN D  83      15.311   5.046  -4.859  1.00 22.38           C  
ANISOU  356  CB  ASN D  83     3302   2662   2536    259    342    907       C  
ATOM    357  CG  ASN D  83      16.719   4.738  -5.294  1.00 23.47           C  
ANISOU  357  CG  ASN D  83     3481   2897   2541    150    391    795       C  
ATOM    358  ND2 ASN D  83      16.908   4.525  -6.592  1.00 24.02           N  
ANISOU  358  ND2 ASN D  83     3546   3021   2560    -36    442    668       N  
ATOM    359  OD1 ASN D  83      17.631   4.658  -4.464  1.00 23.98           O  
ANISOU  359  OD1 ASN D  83     3507   3030   2576    139    305    768       O  
ATOM    360  N   GLU D  84      13.245   5.403  -2.316  1.00 21.14           N  
ANISOU  360  N   GLU D  84     3120   2558   2352    550    114    687       N  
ATOM    361  CA  GLU D  84      11.902   5.785  -1.878  1.00 20.96           C  
ANISOU  361  CA  GLU D  84     3046   2436   2482    441     99    606       C  
ATOM    362  C   GLU D  84      11.017   6.149  -3.059  1.00 22.00           C  
ANISOU  362  C   GLU D  84     3228   2573   2558    464     95    669       C  
ATOM    363  O   GLU D  84      11.355   7.028  -3.856  1.00 22.89           O  
ANISOU  363  O   GLU D  84     3304   2651   2743    485     35    936       O  
ATOM    364  CB  GLU D  84      11.985   6.970  -0.916  1.00 21.17           C  
ANISOU  364  CB  GLU D  84     3112   2307   2624    443    199    474       C  
ATOM    365  CG  GLU D  84      12.364   6.589   0.498  1.00 20.36           C  
ANISOU  365  CG  GLU D  84     3125   2236   2375    415    318    567       C  
ATOM    366  CD  GLU D  84      12.361   7.770   1.448  1.00 20.85           C  
ANISOU  366  CD  GLU D  84     3182   2156   2585    277    457    586       C  
ATOM    367  OE1 GLU D  84      12.683   8.900   1.014  1.00 21.60           O  
ANISOU  367  OE1 GLU D  84     3337   2167   2702    208    510    612       O  
ATOM    368  OE2 GLU D  84      12.013   7.568   2.627  1.00 20.04           O1-
ANISOU  368  OE2 GLU D  84     3052   2193   2368    340    306    668       O1-
ATOM    369  N   GLY D  85       9.874   5.476  -3.160  1.00 21.96           N  
ANISOU  369  N   GLY D  85     2977   2717   2649    496    -16    675       N  
ATOM    370  CA  GLY D  85       8.972   5.612  -4.285  1.00 22.15           C  
ANISOU  370  CA  GLY D  85     3081   2812   2524    448     37    689       C  
ATOM    371  C   GLY D  85       8.950   4.409  -5.204  1.00 22.61           C  
ANISOU  371  C   GLY D  85     3035   3048   2509    396     45    643       C  
ATOM    372  O   GLY D  85       7.951   4.200  -5.905  1.00 23.23           O  
ANISOU  372  O   GLY D  85     3033   3279   2515    267    -70    626       O  
ATOM    373  N   ASP D  86      10.015   3.608  -5.211  1.00 22.33           N  
ANISOU  373  N   ASP D  86     3259   2815   2407    528    246    705       N  
ATOM    374  CA  ASP D  86      10.063   2.421  -6.052  1.00 21.92           C  
ANISOU  374  CA  ASP D  86     3182   2740   2405    465    135    530       C  
ATOM    375  C   ASP D  86       9.038   1.389  -5.591  1.00 21.58           C  
ANISOU  375  C   ASP D  86     3211   2686   2303    531     33    453       C  
ATOM    376  O   ASP D  86       8.751   1.244  -4.397  1.00 21.57           O  
ANISOU  376  O   ASP D  86     3251   2639   2306    537     28    432       O  
ATOM    377  CB  ASP D  86      11.438   1.756  -5.964  1.00 22.21           C  
ANISOU  377  CB  ASP D  86     2997   3013   2426    419    115    671       C  
ATOM    378  CG  ASP D  86      12.541   2.551  -6.638  1.00 22.50           C  
ANISOU  378  CG  ASP D  86     3185   3053   2309    509     27    661       C  
ATOM    379  OD1 ASP D  86      12.256   3.536  -7.352  1.00 23.20           O  
ANISOU  379  OD1 ASP D  86     3249   3284   2281    534    -31    801       O  
ATOM    380  OD2 ASP D  86      13.712   2.171  -6.439  1.00 23.28           O1-
ANISOU  380  OD2 ASP D  86     3403   2963   2479    502    178    542       O1-
ATOM    381  N   THR D  87       8.514   0.643  -6.561  1.00 21.58           N  
ANISOU  381  N   THR D  87     3079   2710   2409    470   -233    347       N  
ATOM    382  CA  THR D  87       7.724  -0.555  -6.313  1.00 21.70           C  
ANISOU  382  CA  THR D  87     3127   2781   2338    558   -182    255       C  
ATOM    383  C   THR D  87       8.540  -1.756  -6.769  1.00 21.78           C  
ANISOU  383  C   THR D  87     3253   2811   2211    526     51    127       C  
ATOM    384  O   THR D  87       9.222  -1.690  -7.792  1.00 23.85           O  
ANISOU  384  O   THR D  87     3498   3068   2497    281    428    -68       O  
ATOM    385  CB  THR D  87       6.422  -0.489  -7.126  1.00 22.80           C  
ANISOU  385  CB  THR D  87     3269   3004   2388    542   -218    347       C  
ATOM    386  CG2 THR D  87       5.615  -1.774  -7.011  1.00 23.74           C  
ANISOU  386  CG2 THR D  87     3327   3064   2626    326   -224    167       C  
ATOM    387  OG1 THR D  87       5.623   0.604  -6.665  1.00 24.38           O  
ANISOU  387  OG1 THR D  87     3403   3183   2678    616      5    284       O  
ATOM    388  N   LEU D  88       8.488  -2.849  -6.009  1.00 21.03           N  
ANISOU  388  N   LEU D  88     2969   2721   2300    635     -1    268       N  
ATOM    389  CA  LEU D  88       9.165  -4.082  -6.392  1.00 20.41           C  
ANISOU  389  CA  LEU D  88     2835   2771   2150    571    -39    200       C  
ATOM    390  C   LEU D  88       8.150  -5.214  -6.455  1.00 20.14           C  
ANISOU  390  C   LEU D  88     3047   2779   1828    503     31    143       C  
ATOM    391  O   LEU D  88       7.452  -5.485  -5.472  1.00 21.26           O  
ANISOU  391  O   LEU D  88     2976   2984   2117    492    172    161       O  
ATOM    392  CB  LEU D  88      10.293  -4.430  -5.417  1.00 20.69           C  
ANISOU  392  CB  LEU D  88     2796   2880   2184    603   -132    313       C  
ATOM    393  CG  LEU D  88      11.069  -5.718  -5.731  1.00 22.08           C  
ANISOU  393  CG  LEU D  88     3088   3172   2128    632    -60    388       C  
ATOM    394  CD1 LEU D  88      11.869  -5.588  -7.035  1.00 23.23           C  
ANISOU  394  CD1 LEU D  88     3234   3427   2167    609    159    464       C  
ATOM    395  CD2 LEU D  88      11.993  -6.097  -4.580  1.00 23.15           C  
ANISOU  395  CD2 LEU D  88     3171   3329   2296    793   -327    397       C  
ATOM    396  N   HIS D  89       8.063  -5.863  -7.613  1.00 20.85           N  
ANISOU  396  N   HIS D  89     3148   2782   1991    393    -89    -15       N  
ATOM    397  CA  HIS D  89       7.286  -7.087  -7.767  1.00 21.58           C  
ANISOU  397  CA  HIS D  89     3246   2999   1953    431   -341     -8       C  
ATOM    398  C   HIS D  89       8.259  -8.253  -7.656  1.00 21.42           C  
ANISOU  398  C   HIS D  89     3203   3177   1760    448    -50     -7       C  
ATOM    399  O   HIS D  89       9.134  -8.422  -8.514  1.00 22.99           O  
ANISOU  399  O   HIS D  89     3320   3450   1967    375    198    -23       O  
ATOM    400  CB  HIS D  89       6.583  -7.108  -9.121  1.00 22.45           C  
ANISOU  400  CB  HIS D  89     3355   3196   1979    358   -468     20       C  
ATOM    401  CG  HIS D  89       5.586  -6.006  -9.303  1.00 23.75           C  
ANISOU  401  CG  HIS D  89     3317   3433   2275    351   -451    293       C  
ATOM    402  CD2 HIS D  89       5.532  -4.996 -10.204  1.00 25.09           C  
ANISOU  402  CD2 HIS D  89     3349   3873   2311    539   -547    659       C  
ATOM    403  ND1 HIS D  89       4.468  -5.870  -8.508  1.00 24.75           N  
ANISOU  403  ND1 HIS D  89     3289   3584   2531    311   -405    352       N  
ATOM    404  CE1 HIS D  89       3.770  -4.822  -8.906  1.00 25.20           C  
ANISOU  404  CE1 HIS D  89     3277   3886   2413    419   -455    673       C  
ATOM    405  NE2 HIS D  89       4.395  -4.272  -9.932  1.00 26.62           N  
ANISOU  405  NE2 HIS D  89     3425   3893   2797    449   -449    498       N  
ATOM    406  N   VAL D  90       8.119  -9.044  -6.593  1.00 20.51           N  
ANISOU  406  N   VAL D  90     3129   2827   1837    363    -67     28       N  
ATOM    407  CA  VAL D  90       8.951 -10.222  -6.374  1.00 21.22           C  
ANISOU  407  CA  VAL D  90     3408   2757   1896    345     74    -23       C  
ATOM    408  C   VAL D  90       8.208 -11.431  -6.928  1.00 21.57           C  
ANISOU  408  C   VAL D  90     3413   2768   2015    244    125   -152       C  
ATOM    409  O   VAL D  90       7.230 -11.898  -6.334  1.00 20.91           O  
ANISOU  409  O   VAL D  90     2947   2731   2266    159     51   -116       O  
ATOM    410  CB  VAL D  90       9.299 -10.410  -4.892  1.00 20.69           C  
ANISOU  410  CB  VAL D  90     3296   2668   1898    357    -18     12       C  
ATOM    411  CG1 VAL D  90      10.181 -11.638  -4.711  1.00 21.76           C  
ANISOU  411  CG1 VAL D  90     3345   2945   1976    441    171    143       C  
ATOM    412  CG2 VAL D  90       9.984  -9.169  -4.340  1.00 20.21           C  
ANISOU  412  CG2 VAL D  90     3237   2440   2001    237     12   -122       C  
ATOM    413  N   GLU D  91       8.677 -11.946  -8.064  1.00 22.60           N  
ANISOU  413  N   GLU D  91     3827   2900   1861    369     11   -335       N  
ATOM    414  CA  GLU D  91       8.101 -13.141  -8.677  1.00 23.72           C  
ANISOU  414  CA  GLU D  91     4003   3210   1801    529   -146   -205       C  
ATOM    415  C   GLU D  91       8.722 -14.343  -7.983  1.00 22.39           C  
ANISOU  415  C   GLU D  91     3655   2880   1971    338   -250   -317       C  
ATOM    416  O   GLU D  91       9.842 -14.752  -8.298  1.00 22.88           O  
ANISOU  416  O   GLU D  91     3551   3110   2032    247   -148   -127       O  
ATOM    417  CB  GLU D  91       8.343 -13.138 -10.182  1.00 26.65           C  
ANISOU  417  CB  GLU D  91     4538   3740   1849    858    -93   -106       C  
ATOM    418  CG  GLU D  91       7.724 -11.926 -10.865  1.00 30.53           C  
ANISOU  418  CG  GLU D  91     4980   4258   2364   1087    -58    -11       C  
ATOM    419  CD  GLU D  91       8.178 -11.738 -12.304  1.00 34.19           C  
ANISOU  419  CD  GLU D  91     5362   4747   2883   1289   -107     58       C  
ATOM    420  OE1 GLU D  91       8.775 -12.673 -12.883  1.00 35.11           O  
ANISOU  420  OE1 GLU D  91     5507   4818   3015   1273     91   -185       O  
ATOM    421  OE2 GLU D  91       7.936 -10.638 -12.852  1.00 35.71           O1-
ANISOU  421  OE2 GLU D  91     5587   4893   3088   1418   -149    156       O1-
ATOM    422  N   PHE D  92       7.986 -14.897  -7.026  1.00 20.69           N  
ANISOU  422  N   PHE D  92     3322   2712   1826    146   -360   -168       N  
ATOM    423  CA  PHE D  92       8.505 -15.837  -6.042  1.00 20.87           C  
ANISOU  423  CA  PHE D  92     3231   2650   2047     52   -287   -250       C  
ATOM    424  C   PHE D  92       8.149 -17.266  -6.440  1.00 21.68           C  
ANISOU  424  C   PHE D  92     3223   2804   2211      1   -255   -532       C  
ATOM    425  O   PHE D  92       7.054 -17.523  -6.943  1.00 22.64           O  
ANISOU  425  O   PHE D  92     3143   3034   2424     24   -324   -583       O  
ATOM    426  CB  PHE D  92       7.880 -15.511  -4.681  1.00 20.56           C  
ANISOU  426  CB  PHE D  92     3146   2599   2067    -55   -264   -220       C  
ATOM    427  CG  PHE D  92       8.478 -16.259  -3.528  1.00 20.27           C  
ANISOU  427  CG  PHE D  92     3181   2451   2069   -124    -60   -250       C  
ATOM    428  CD1 PHE D  92       8.000 -17.510  -3.165  1.00 21.59           C  
ANISOU  428  CD1 PHE D  92     3332   2458   2412   -164    -45   -239       C  
ATOM    429  CD2 PHE D  92       9.506 -15.698  -2.787  1.00 20.15           C  
ANISOU  429  CD2 PHE D  92     2973   2556   2126   -133    -72   -234       C  
ATOM    430  CE1 PHE D  92       8.547 -18.192  -2.093  1.00 21.76           C  
ANISOU  430  CE1 PHE D  92     3213   2538   2517   -138   -218   -217       C  
ATOM    431  CE2 PHE D  92      10.061 -16.380  -1.716  1.00 20.41           C  
ANISOU  431  CE2 PHE D  92     3074   2539   2143    -99    -83   -199       C  
ATOM    432  CZ  PHE D  92       9.577 -17.627  -1.368  1.00 20.73           C  
ANISOU  432  CZ  PHE D  92     3053   2524   2299   -111   -157   -209       C  
ATOM    433  N   GLU D  93       9.075 -18.199  -6.206  1.00 21.66           N  
ANISOU  433  N   GLU D  93     3225   2848   2156      5   -207   -506       N  
ATOM    434  CA  GLU D  93       8.811 -19.617  -6.434  1.00 22.28           C  
ANISOU  434  CA  GLU D  93     3452   2781   2234     77   -284   -578       C  
ATOM    435  C   GLU D  93       9.351 -20.432  -5.266  1.00 21.74           C  
ANISOU  435  C   GLU D  93     3299   2570   2391    -24   -390   -600       C  
ATOM    436  O   GLU D  93      10.507 -20.258  -4.862  1.00 21.96           O  
ANISOU  436  O   GLU D  93     3188   2603   2552   -161   -427   -672       O  
ATOM    437  CB  GLU D  93       9.427 -20.105  -7.755  1.00 23.23           C  
ANISOU  437  CB  GLU D  93     3800   2795   2231    142   -162   -692       C  
ATOM    438  CG  GLU D  93       9.170 -21.582  -8.040  1.00 25.41           C  
ANISOU  438  CG  GLU D  93     4261   2969   2425    261   -112   -789       C  
ATOM    439  CD  GLU D  93       9.726 -22.051  -9.378  1.00 28.70           C  
ANISOU  439  CD  GLU D  93     4795   3142   2967    346    -66   -746       C  
ATOM    440  OE1 GLU D  93       9.960 -21.211 -10.274  1.00 28.81           O  
ANISOU  440  OE1 GLU D  93     4869   3413   2666    327   -198   -719       O  
ATOM    441  OE2 GLU D  93       9.928 -23.277  -9.530  1.00 31.16           O1-
ANISOU  441  OE2 GLU D  93     5114   3235   3491    525    140   -679       O1-
ATOM    442  N   ASN D  94       8.520 -21.324  -4.729  1.00 21.09           N  
ANISOU  442  N   ASN D  94     3287   2520   2206     58   -276   -696       N  
ATOM    443  CA  ASN D  94       8.932 -22.229  -3.660  1.00 21.85           C  
ANISOU  443  CA  ASN D  94     3293   2695   2313     53   -137   -593       C  
ATOM    444  C   ASN D  94       9.369 -23.548  -4.288  1.00 22.70           C  
ANISOU  444  C   ASN D  94     3439   2667   2519     13   -222   -680       C  
ATOM    445  O   ASN D  94       8.534 -24.310  -4.780  1.00 24.09           O  
ANISOU  445  O   ASN D  94     3409   2867   2878    -83   -477   -780       O  
ATOM    446  CB  ASN D  94       7.778 -22.454  -2.686  1.00 20.89           C  
ANISOU  446  CB  ASN D  94     3154   2496   2286     59   -131   -567       C  
ATOM    447  CG  ASN D  94       8.153 -23.386  -1.544  1.00 21.23           C  
ANISOU  447  CG  ASN D  94     3186   2379   2500     75    -42   -565       C  
ATOM    448  ND2 ASN D  94       7.169 -23.750  -0.724  1.00 21.48           N  
ANISOU  448  ND2 ASN D  94     3122   2586   2453   -137    -39   -726       N  
ATOM    449  OD1 ASN D  94       9.320 -23.760  -1.389  1.00 21.30           O  
ANISOU  449  OD1 ASN D  94     3180   2380   2534    165     -6   -638       O  
ATOM    450  N   THR D  95      10.670 -23.832  -4.263  1.00 22.04           N  
ANISOU  450  N   THR D  95     3569   2384   2423     83   -119   -815       N  
ATOM    451  CA  THR D  95      11.162 -25.092  -4.814  1.00 22.96           C  
ANISOU  451  CA  THR D  95     3546   2416   2764    108   -131   -836       C  
ATOM    452  C   THR D  95      11.227 -26.207  -3.779  1.00 23.63           C  
ANISOU  452  C   THR D  95     3584   2389   3006    -31   -114   -822       C  
ATOM    453  O   THR D  95      11.651 -27.319  -4.115  1.00 24.74           O  
ANISOU  453  O   THR D  95     3771   2435   3193    105   -106   -789       O  
ATOM    454  CB  THR D  95      12.538 -24.921  -5.484  1.00 23.38           C  
ANISOU  454  CB  THR D  95     3397   2677   2812    180   -152   -726       C  
ATOM    455  CG2 THR D  95      12.549 -23.731  -6.431  1.00 24.50           C  
ANISOU  455  CG2 THR D  95     3748   2709   2852    351     48   -694       C  
ATOM    456  OG1 THR D  95      13.553 -24.748  -4.484  1.00 23.18           O  
ANISOU  456  OG1 THR D  95     3123   2807   2877    163   -321   -793       O  
ATOM    457  N   MET D  96      10.814 -25.947  -2.541  1.00 22.47           N  
ANISOU  457  N   MET D  96     3448   2283   2809   -194     45   -821       N  
ATOM    458  CA  MET D  96      10.932 -26.921  -1.466  1.00 22.54           C  
ANISOU  458  CA  MET D  96     3361   2281   2919   -277    -16   -687       C  
ATOM    459  C   MET D  96       9.676 -27.785  -1.372  1.00 24.35           C  
ANISOU  459  C   MET D  96     3542   2454   3254   -395    -71   -691       C  
ATOM    460  O   MET D  96       8.672 -27.559  -2.056  1.00 25.00           O  
ANISOU  460  O   MET D  96     3674   2628   3198   -435    -26   -765       O  
ATOM    461  CB  MET D  96      11.200 -26.222  -0.131  1.00 21.21           C  
ANISOU  461  CB  MET D  96     3071   2320   2666   -216     41   -566       C  
ATOM    462  CG  MET D  96      12.369 -25.251  -0.174  1.00 20.94           C  
ANISOU  462  CG  MET D  96     2882   2346   2729    -22     75   -473       C  
ATOM    463  SD  MET D  96      12.768 -24.594   1.451  1.00 20.48           S  
ANISOU  463  SD  MET D  96     2886   2331   2564    127    110   -510       S  
ATOM    464  CE  MET D  96      11.264 -23.683   1.821  1.00 19.12           C  
ANISOU  464  CE  MET D  96     2611   2201   2453    184    -64   -486       C  
ATOM    465  N   ASP D  97       9.744 -28.792  -0.499  1.00 25.43           N  
ANISOU  465  N   ASP D  97     3727   2389   3547   -477    -96   -667       N  
ATOM    466  CA  ASP D  97       8.649 -29.725  -0.272  1.00 26.58           C  
ANISOU  466  CA  ASP D  97     3686   2424   3991   -577   -156   -600       C  
ATOM    467  C   ASP D  97       7.750 -29.331   0.901  1.00 26.45           C  
ANISOU  467  C   ASP D  97     3529   2514   4008   -585   -115   -426       C  
ATOM    468  O   ASP D  97       6.851 -30.096   1.264  1.00 27.03           O  
ANISOU  468  O   ASP D  97     3515   2536   4220   -710    100   -390       O  
ATOM    469  CB  ASP D  97       9.187 -31.149  -0.093  1.00 28.49           C  
ANISOU  469  CB  ASP D  97     3996   2465   4363   -436   -236   -491       C  
ATOM    470  CG  ASP D  97      10.135 -31.281   1.092  1.00 30.42           C  
ANISOU  470  CG  ASP D  97     4315   2422   4821   -251   -289   -337       C  
ATOM    471  OD1 ASP D  97      10.494 -30.252   1.700  1.00 30.84           O  
ANISOU  471  OD1 ASP D  97     4285   2613   4819   -170   -435   -315       O  
ATOM    472  OD2 ASP D  97      10.525 -32.426   1.413  1.00 32.57           O1-
ANISOU  472  OD2 ASP D  97     4514   2646   5217   -150   -172   -173       O1-
ATOM    473  N   VAL D  98       7.972 -28.163   1.494  1.00 25.13           N  
ANISOU  473  N   VAL D  98     3352   2477   3720   -461   -344   -296       N  
ATOM    474  CA  VAL D  98       7.122 -27.643   2.565  1.00 24.71           C  
ANISOU  474  CA  VAL D  98     3386   2471   3534   -348   -301    -37       C  
ATOM    475  C   VAL D  98       6.742 -26.212   2.208  1.00 22.58           C  
ANISOU  475  C   VAL D  98     3122   2241   3217   -438   -254   -172       C  
ATOM    476  O   VAL D  98       7.464 -25.532   1.460  1.00 22.00           O  
ANISOU  476  O   VAL D  98     3059   2242   3058   -457   -221   -134       O  
ATOM    477  CB  VAL D  98       7.834 -27.704   3.940  1.00 25.11           C  
ANISOU  477  CB  VAL D  98     3513   2453   3574   -232   -408    323       C  
ATOM    478  CG1 VAL D  98       8.147 -29.153   4.329  1.00 26.16           C  
ANISOU  478  CG1 VAL D  98     3744   2213   3982   -312   -255    433       C  
ATOM    479  CG2 VAL D  98       9.102 -26.866   3.916  1.00 25.30           C  
ANISOU  479  CG2 VAL D  98     3657   2683   3271   -104   -403    259       C  
ATOM    480  N   PRO D  99       5.613 -25.720   2.726  1.00 22.00           N  
ANISOU  480  N   PRO D  99     2892   2346   3121   -544   -228   -301       N  
ATOM    481  CA  PRO D  99       5.232 -24.325   2.460  1.00 22.05           C  
ANISOU  481  CA  PRO D  99     2771   2416   3190   -468   -211   -293       C  
ATOM    482  C   PRO D  99       6.250 -23.344   3.026  1.00 20.42           C  
ANISOU  482  C   PRO D  99     2638   2128   2993   -395   -241   -352       C  
ATOM    483  O   PRO D  99       6.958 -23.632   3.994  1.00 21.87           O  
ANISOU  483  O   PRO D  99     2952   2156   3202   -343   -429   -281       O  
ATOM    484  CB  PRO D  99       3.883 -24.177   3.174  1.00 22.52           C  
ANISOU  484  CB  PRO D  99     2752   2310   3494   -637    -67   -297       C  
ATOM    485  CG  PRO D  99       3.359 -25.580   3.299  1.00 22.31           C  
ANISOU  485  CG  PRO D  99     2874   2106   3499   -633    -83   -269       C  
ATOM    486  CD  PRO D  99       4.587 -26.433   3.506  1.00 22.53           C  
ANISOU  486  CD  PRO D  99     2812   2224   3522   -613   -120   -216       C  
ATOM    487  N   VAL D 100       6.299 -22.158   2.417  1.00 18.62           N  
ANISOU  487  N   VAL D 100     2539   1888   2647   -317     64   -441       N  
ATOM    488  CA  VAL D 100       7.229 -21.100   2.800  1.00 17.38           C  
ANISOU  488  CA  VAL D 100     2331   1861   2412   -199     26   -349       C  
ATOM    489  C   VAL D 100       6.540 -19.772   2.518  1.00 16.79           C  
ANISOU  489  C   VAL D 100     2128   1917   2335    -63   -245   -379       C  
ATOM    490  O   VAL D 100       5.555 -19.709   1.781  1.00 18.44           O  
ANISOU  490  O   VAL D 100     2242   2212   2551    -69   -372   -429       O  
ATOM    491  CB  VAL D 100       8.552 -21.213   1.999  1.00 17.00           C  
ANISOU  491  CB  VAL D 100     2276   2206   1976   -108     99   -288       C  
ATOM    492  CG1 VAL D 100       8.356 -20.728   0.557  1.00 18.00           C  
ANISOU  492  CG1 VAL D 100     2564   2203   2073   -124     89   -183       C  
ATOM    493  CG2 VAL D 100       9.694 -20.462   2.686  1.00 17.83           C  
ANISOU  493  CG2 VAL D 100     2461   2143   2168    -26    147   -478       C  
ATOM    494  N   SER D 101       7.069 -18.692   3.091  1.00 16.21           N  
ANISOU  494  N   SER D 101     2170   2109   1880    137    -66    -90       N  
ATOM    495  CA  SER D 101       6.523 -17.376   2.790  1.00 16.07           C  
ANISOU  495  CA  SER D 101     2250   2043   1813     79     63   -226       C  
ATOM    496  C   SER D 101       7.633 -16.334   2.736  1.00 16.78           C  
ANISOU  496  C   SER D 101     2177   2076   2122     41     76   -300       C  
ATOM    497  O   SER D 101       8.808 -16.608   3.021  1.00 16.68           O  
ANISOU  497  O   SER D 101     2144   2155   2038    169    232   -160       O  
ATOM    498  CB  SER D 101       5.424 -16.960   3.779  1.00 16.36           C  
ANISOU  498  CB  SER D 101     2201   2174   1840    127    -79   -223       C  
ATOM    499  OG  SER D 101       5.976 -16.611   5.035  1.00 17.17           O  
ANISOU  499  OG  SER D 101     2146   2315   2063     85    -92   -137       O  
ATOM    500  N   LEU D 102       7.232 -15.119   2.372  1.00 16.74           N  
ANISOU  500  N   LEU D 102     2326   1760   2276    102    138    -99       N  
ATOM    501  CA  LEU D 102       8.115 -13.956   2.337  1.00 17.21           C  
ANISOU  501  CA  LEU D 102     2223   2125   2189    198    128     20       C  
ATOM    502  C   LEU D 102       7.388 -12.818   3.045  1.00 16.96           C  
ANISOU  502  C   LEU D 102     2254   1997   2196    240    -49   -125       C  
ATOM    503  O   LEU D 102       6.351 -12.346   2.567  1.00 17.79           O  
ANISOU  503  O   LEU D 102     2270   2223   2268    212    -21     17       O  
ATOM    504  CB  LEU D 102       8.441 -13.574   0.891  1.00 17.26           C  
ANISOU  504  CB  LEU D 102     2380   2132   2045    215     89    107       C  
ATOM    505  CG  LEU D 102       9.373 -12.383   0.672  1.00 17.60           C  
ANISOU  505  CG  LEU D 102     2395   2322   1971     66     49     73       C  
ATOM    506  CD1 LEU D 102      10.777 -12.683   1.194  1.00 17.57           C  
ANISOU  506  CD1 LEU D 102     2397   2345   1933     -4    119    -63       C  
ATOM    507  CD2 LEU D 102       9.412 -11.989  -0.803  1.00 18.56           C  
ANISOU  507  CD2 LEU D 102     2575   2500   1978     44    208   -113       C  
ATOM    508  N   HIS D 103       7.920 -12.384   4.185  1.00 15.62           N  
ANISOU  508  N   HIS D 103     2030   1754   2152    204   -140   -176       N  
ATOM    509  CA  HIS D 103       7.361 -11.275   4.950  1.00 15.35           C  
ANISOU  509  CA  HIS D 103     2174   1565   2095    132    122    133       C  
ATOM    510  C   HIS D 103       8.432 -10.202   5.087  1.00 15.03           C  
ANISOU  510  C   HIS D 103     2164   1549   1998    159     91    152       C  
ATOM    511  O   HIS D 103       9.581 -10.513   5.412  1.00 16.30           O  
ANISOU  511  O   HIS D 103     2091   1713   2391    282     68    140       O  
ATOM    512  CB  HIS D 103       6.930 -11.740   6.349  1.00 16.77           C  
ANISOU  512  CB  HIS D 103     2243   1983   2146    159    231    161       C  
ATOM    513  CG  HIS D 103       6.502 -10.619   7.237  1.00 17.50           C  
ANISOU  513  CG  HIS D 103     2130   2291   2229    159    283    373       C  
ATOM    514  CD2 HIS D 103       7.112 -10.030   8.291  1.00 18.50           C  
ANISOU  514  CD2 HIS D 103     2189   2320   2519    178    272    498       C  
ATOM    515  ND1 HIS D 103       5.331  -9.920   7.032  1.00 19.33           N  
ANISOU  515  ND1 HIS D 103     2187   2529   2629    244    320     18       N  
ATOM    516  CE1 HIS D 103       5.228  -8.964   7.937  1.00 19.99           C  
ANISOU  516  CE1 HIS D 103     2298   2441   2855    219    382     21       C  
ATOM    517  NE2 HIS D 103       6.298  -9.008   8.710  1.00 19.22           N  
ANISOU  517  NE2 HIS D 103     2340   2364   2598     35    346    153       N  
ATOM    518  N   VAL D 104       8.061  -8.942   4.854  1.00 15.24           N  
ANISOU  518  N   VAL D 104     2365   1573   1853    -48     77     19       N  
ATOM    519  CA  VAL D 104       9.030  -7.851   4.894  1.00 15.39           C  
ANISOU  519  CA  VAL D 104     2218   1708   1922    -24    206     35       C  
ATOM    520  C   VAL D 104       8.679  -6.867   6.011  1.00 14.81           C  
ANISOU  520  C   VAL D 104     2054   1621   1953    185    311    -11       C  
ATOM    521  O   VAL D 104       7.506  -6.638   6.330  1.00 16.16           O  
ANISOU  521  O   VAL D 104     2106   1931   2104    286    196    -60       O  
ATOM    522  CB  VAL D 104       9.134  -7.153   3.514  1.00 15.73           C  
ANISOU  522  CB  VAL D 104     2220   1907   1848    127    194    325       C  
ATOM    523  CG1 VAL D 104       7.877  -6.328   3.216  1.00 16.50           C  
ANISOU  523  CG1 VAL D 104     2359   1878   2030    278    113    222       C  
ATOM    524  CG2 VAL D 104      10.393  -6.299   3.413  1.00 15.74           C  
ANISOU  524  CG2 VAL D 104     2054   2066   1862    -33    183    381       C  
ATOM    525  N   HIS D 105       9.721  -6.302   6.620  1.00 15.00           N  
ANISOU  525  N   HIS D 105     2214   1610   1874    295    252     -3       N  
ATOM    526  CA  HIS D 105       9.595  -5.234   7.604  1.00 14.37           C  
ANISOU  526  CA  HIS D 105     2219   1688   1553    393    113    179       C  
ATOM    527  C   HIS D 105       9.713  -3.871   6.922  1.00 14.25           C  
ANISOU  527  C   HIS D 105     2221   1606   1587    307    216    125       C  
ATOM    528  O   HIS D 105      10.410  -3.717   5.914  1.00 15.95           O  
ANISOU  528  O   HIS D 105     2282   1740   2038    337    258    223       O  
ATOM    529  CB  HIS D 105      10.688  -5.358   8.674  1.00 14.68           C  
ANISOU  529  CB  HIS D 105     2250   1571   1756    376    172    308       C  
ATOM    530  CG  HIS D 105      10.456  -6.475   9.644  1.00 14.48           C  
ANISOU  530  CG  HIS D 105     2167   1420   1914    354     31    117       C  
ATOM    531  CD2 HIS D 105      10.324  -7.808   9.454  1.00 16.55           C  
ANISOU  531  CD2 HIS D 105     2491   1503   2296    512    -68    133       C  
ATOM    532  ND1 HIS D 105      10.286  -6.264  10.996  1.00 14.13           N  
ANISOU  532  ND1 HIS D 105     2135   1360   1873    382    241     85       N  
ATOM    533  CE1 HIS D 105      10.080  -7.421  11.598  1.00 14.78           C  
ANISOU  533  CE1 HIS D 105     2258   1192   2166    340    143     62       C  
ATOM    534  NE2 HIS D 105      10.096  -8.374  10.683  1.00 16.11           N  
ANISOU  534  NE2 HIS D 105     2227   1535   2359    269    -16    163       N  
ATOM    535  N   GLY D 106       9.003  -2.882   7.475  1.00 15.52           N  
ANISOU  535  N   GLY D 106     2437   1423   2036    307      9     -6       N  
ATOM    536  CA  GLY D 106       9.193  -1.487   7.108  1.00 15.72           C  
ANISOU  536  CA  GLY D 106     2526   1643   1804    301     11     91       C  
ATOM    537  C   GLY D 106       8.530  -0.980   5.840  1.00 16.31           C  
ANISOU  537  C   GLY D 106     2615   1690   1893    416   -196     19       C  
ATOM    538  O   GLY D 106       8.059   0.160   5.796  1.00 19.32           O  
ANISOU  538  O   GLY D 106     3150   2029   2161    570   -154    119       O  
ATOM    539  N   LEU D 107       8.525  -1.791   4.790  1.00 17.42           N  
ANISOU  539  N   LEU D 107     2579   2207   1834    226   -228     50       N  
ATOM    540  CA  LEU D 107       8.020  -1.358   3.496  1.00 17.71           C  
ANISOU  540  CA  LEU D 107     2419   2333   1976    232   -122     83       C  
ATOM    541  C   LEU D 107       6.496  -1.424   3.463  1.00 18.69           C  
ANISOU  541  C   LEU D 107     2525   2464   2114    278   -128    273       C  
ATOM    542  O   LEU D 107       5.858  -2.044   4.316  1.00 21.36           O  
ANISOU  542  O   LEU D 107     2567   3126   2421      5     87    502       O  
ATOM    543  CB  LEU D 107       8.626  -2.211   2.379  1.00 18.63           C  
ANISOU  543  CB  LEU D 107     2475   2544   2058    122    204    -42       C  
ATOM    544  CG  LEU D 107      10.086  -1.915   1.981  1.00 21.03           C  
ANISOU  544  CG  LEU D 107     2462   3055   2472    299    104   -104       C  
ATOM    545  CD1 LEU D 107      11.117  -2.214   3.065  1.00 22.88           C  
ANISOU  545  CD1 LEU D 107     2727   3231   2736    149    203    -98       C  
ATOM    546  CD2 LEU D 107      10.450  -2.662   0.708  1.00 21.61           C  
ANISOU  546  CD2 LEU D 107     2569   3082   2561    447    214   -390       C  
ATOM    547  N   ASP D 108       5.909  -0.758   2.471  1.00 17.66           N  
ANISOU  547  N   ASP D 108     2451   2076   2182    513   -272    160       N  
ATOM    548  CA  ASP D 108       4.464  -0.799   2.296  1.00 18.67           C  
ANISOU  548  CA  ASP D 108     2415   2381   2298    279    -48    162       C  
ATOM    549  C   ASP D 108       4.090  -2.067   1.542  1.00 19.83           C  
ANISOU  549  C   ASP D 108     2688   2466   2379    254     85     25       C  
ATOM    550  O   ASP D 108       4.731  -2.426   0.549  1.00 23.31           O  
ANISOU  550  O   ASP D 108     3333   2818   2706     26    379   -299       O  
ATOM    551  CB  ASP D 108       3.985   0.420   1.508  1.00 18.91           C  
ANISOU  551  CB  ASP D 108     2404   2292   2490    326   -120    183       C  
ATOM    552  CG  ASP D 108       4.434   1.738   2.121  1.00 19.95           C  
ANISOU  552  CG  ASP D 108     2652   2581   2345    438   -180    282       C  
ATOM    553  OD1 ASP D 108       4.442   1.866   3.372  1.00 19.90           O  
ANISOU  553  OD1 ASP D 108     2745   2472   2345    535    -29    232       O  
ATOM    554  OD2 ASP D 108       4.774   2.662   1.335  1.00 21.35           O1-
ANISOU  554  OD2 ASP D 108     2963   2534   2615    410   -125    211       O1-
ATOM    555  N   TYR D 109       3.066  -2.763   2.025  1.00 19.36           N  
ANISOU  555  N   TYR D 109     2495   2390   2472    282     83    -58       N  
ATOM    556  CA  TYR D 109       2.540  -3.928   1.330  1.00 19.18           C  
ANISOU  556  CA  TYR D 109     2261   2321   2705    265     31    -91       C  
ATOM    557  C   TYR D 109       1.087  -4.099   1.746  1.00 19.97           C  
ANISOU  557  C   TYR D 109     2283   2542   2762    197    127   -162       C  
ATOM    558  O   TYR D 109       0.710  -3.768   2.874  1.00 20.18           O  
ANISOU  558  O   TYR D 109     2205   2507   2954    211    371   -254       O  
ATOM    559  CB  TYR D 109       3.357  -5.203   1.634  1.00 20.67           C  
ANISOU  559  CB  TYR D 109     2384   2370   3100    399    387     19       C  
ATOM    560  CG  TYR D 109       3.479  -5.506   3.112  1.00 22.13           C  
ANISOU  560  CG  TYR D 109     2735   2417   3257    754    748    290       C  
ATOM    561  CD1 TYR D 109       4.502  -4.951   3.871  1.00 22.95           C  
ANISOU  561  CD1 TYR D 109     3071   2566   3083   1116    747    508       C  
ATOM    562  CD2 TYR D 109       2.552  -6.325   3.758  1.00 24.26           C  
ANISOU  562  CD2 TYR D 109     3051   2545   3623    982    795    406       C  
ATOM    563  CE1 TYR D 109       4.606  -5.198   5.226  1.00 24.10           C  
ANISOU  563  CE1 TYR D 109     3470   2586   3100   1426    793    639       C  
ATOM    564  CE2 TYR D 109       2.654  -6.587   5.109  1.00 25.63           C  
ANISOU  564  CE2 TYR D 109     3240   2590   3911   1253    895    508       C  
ATOM    565  CZ  TYR D 109       3.676  -6.020   5.841  1.00 26.05           C  
ANISOU  565  CZ  TYR D 109     3691   2912   3294   1568    928    780       C  
ATOM    566  OH  TYR D 109       3.768  -6.275   7.191  1.00 27.86           O  
ANISOU  566  OH  TYR D 109     4161   3182   3243   1833   1310    893       O  
ATOM    567  N  AGLU D 110       0.274  -4.611   0.827  0.55 21.13           N  
ANISOU  567  N  AGLU D 110     2249   2652   3128    152    -62    -85       N  
ATOM    568  N  BGLU D 110       0.274  -4.603   0.826  0.45 20.80           N  
ANISOU  568  N  BGLU D 110     2228   2666   3011    161     56   -124       N  
ATOM    569  CA AGLU D 110      -1.107  -4.915   1.160  0.55 22.39           C  
ANISOU  569  CA AGLU D 110     2334   2949   3225    178   -234     14       C  
ATOM    570  CA BGLU D 110      -1.101  -4.909   1.178  0.45 21.67           C  
ANISOU  570  CA BGLU D 110     2290   2931   3015    186     -4    -82       C  
ATOM    571  C  AGLU D 110      -1.193  -6.278   1.840  0.55 21.56           C  
ANISOU  571  C  AGLU D 110     2133   2857   3202     41   -345   -118       C  
ATOM    572  C  BGLU D 110      -1.164  -6.239   1.921  0.45 21.81           C  
ANISOU  572  C  BGLU D 110     2298   2904   3084    146   -130   -147       C  
ATOM    573  O  AGLU D 110      -0.256  -7.077   1.809  0.55 20.29           O  
ANISOU  573  O  AGLU D 110     2043   2458   3210      3   -454   -301       O  
ATOM    574  O  BGLU D 110      -0.181  -6.978   2.015  0.45 21.92           O  
ANISOU  574  O  BGLU D 110     2576   2674   3077    311     -4   -249       O  
ATOM    575  CB AGLU D 110      -1.981  -4.886  -0.092  0.55 24.62           C  
ANISOU  575  CB AGLU D 110     2657   3249   3450    322   -330    186       C  
ATOM    576  CB BGLU D 110      -1.986  -4.947  -0.067  0.45 22.59           C  
ANISOU  576  CB BGLU D 110     2386   3148   3048    235     27    -24       C  
ATOM    577  CG AGLU D 110      -2.053  -3.520  -0.748  0.55 27.44           C  
ANISOU  577  CG AGLU D 110     3232   3475   3720    472   -365    386       C  
ATOM    578  CG BGLU D 110      -2.051  -3.625  -0.801  0.45 24.27           C  
ANISOU  578  CG BGLU D 110     2722   3358   3141    321     79     95       C  
ATOM    579  CD AGLU D 110      -2.860  -3.536  -2.029  0.55 30.55           C  
ANISOU  579  CD AGLU D 110     3712   3770   4125    591   -332    501       C  
ATOM    580  CD BGLU D 110      -3.014  -3.658  -1.968  0.45 26.28           C  
ANISOU  580  CD BGLU D 110     2993   3625   3368    382    185    169       C  
ATOM    581  OE1AGLU D 110      -3.196  -4.643  -2.503  0.55 31.89           O  
ANISOU  581  OE1AGLU D 110     3936   3888   4294    668   -329    588       O  
ATOM    582  OE1BGLU D 110      -4.241  -3.613  -1.733  0.45 26.47           O  
ANISOU  582  OE1BGLU D 110     3014   3653   3390    344    219    134       O  
ATOM    583  OE2AGLU D 110      -3.153  -2.444  -2.563  0.55 32.27           O1-
ANISOU  583  OE2AGLU D 110     3991   3981   4290    596   -192    449       O1-
ATOM    584  OE2BGLU D 110      -2.541  -3.744  -3.120  0.45 28.07           O1-
ANISOU  584  OE2BGLU D 110     3228   3921   3519    458    307    235       O1-
ATOM    585  N   ILE D 111      -2.349  -6.545   2.451  1.00 21.56           N  
ANISOU  585  N   ILE D 111     2208   2827   3157    -20   -341   -227       N  
ATOM    586  CA  ILE D 111      -2.502  -7.750   3.256  1.00 23.16           C  
ANISOU  586  CA  ILE D 111     2300   3142   3356   -114   -450    -68       C  
ATOM    587  C   ILE D 111      -2.205  -9.015   2.444  1.00 22.90           C  
ANISOU  587  C   ILE D 111     2472   2983   3245    -19   -526     71       C  
ATOM    588  O   ILE D 111      -1.684 -10.002   2.986  1.00 22.68           O  
ANISOU  588  O   ILE D 111     2421   2958   3237    -67   -534    135       O  
ATOM    589  CB  ILE D 111      -3.877  -7.734   3.958  1.00 25.14           C  
ANISOU  589  CB  ILE D 111     2372   3551   3627     28   -521    235       C  
ATOM    590  CG1 ILE D 111      -3.863  -8.605   5.213  1.00 26.68           C  
ANISOU  590  CG1 ILE D 111     2620   3686   3832     39   -386     37       C  
ATOM    591  CG2 ILE D 111      -5.010  -8.071   2.979  1.00 25.38           C  
ANISOU  591  CG2 ILE D 111     2470   3557   3617     55   -671    182       C  
ATOM    592  CD1 ILE D 111      -2.965  -8.069   6.312  1.00 27.87           C  
ANISOU  592  CD1 ILE D 111     3077   3637   3877    107   -234     19       C  
ATOM    593  N   SER D 112      -2.451  -8.983   1.128  1.00 23.04           N  
ANISOU  593  N   SER D 112     2667   2853   3235     26   -705    -79       N  
ATOM    594  CA  SER D 112      -2.154 -10.128   0.268  1.00 23.63           C  
ANISOU  594  CA  SER D 112     2853   3064   3059    177   -749     -3       C  
ATOM    595  C   SER D 112      -0.661 -10.398   0.101  1.00 23.05           C  
ANISOU  595  C   SER D 112     2882   2980   2895    285   -498   -129       C  
ATOM    596  O   SER D 112      -0.300 -11.460  -0.423  1.00 23.92           O  
ANISOU  596  O   SER D 112     2980   2906   3204    281   -703   -292       O  
ATOM    597  CB  SER D 112      -2.808  -9.957  -1.108  1.00 25.59           C  
ANISOU  597  CB  SER D 112     3207   3297   3218    217   -728    122       C  
ATOM    598  OG  SER D 112      -2.330  -8.790  -1.758  1.00 27.61           O  
ANISOU  598  OG  SER D 112     3446   3691   3356    266   -682    277       O  
ATOM    599  N   SER D 113       0.209  -9.472   0.510  1.00 20.63           N  
ANISOU  599  N   SER D 113     2432   2868   2537    173   -287     15       N  
ATOM    600  CA  SER D 113       1.652  -9.700   0.528  1.00 19.76           C  
ANISOU  600  CA  SER D 113     2643   2688   2177    378    -81    -43       C  
ATOM    601  C   SER D 113       2.216  -9.732   1.948  1.00 19.26           C  
ANISOU  601  C   SER D 113     2486   2708   2123    422    -52     11       C  
ATOM    602  O   SER D 113       3.420  -9.513   2.147  1.00 19.34           O  
ANISOU  602  O   SER D 113     2443   2720   2186    316     74    -89       O  
ATOM    603  CB  SER D 113       2.384  -8.674  -0.340  1.00 20.13           C  
ANISOU  603  CB  SER D 113     2902   2754   1992    366     71   -208       C  
ATOM    604  OG  SER D 113       2.196  -8.946  -1.723  1.00 21.61           O  
ANISOU  604  OG  SER D 113     2995   2922   2294    342     59    -62       O  
ATOM    605  N   ASP D 114       1.361 -10.008   2.937  1.00 19.47           N  
ANISOU  605  N   ASP D 114     2568   2721   2107    512     50     -5       N  
ATOM    606  CA  ASP D 114       1.816 -10.151   4.318  1.00 19.46           C  
ANISOU  606  CA  ASP D 114     2427   2638   2327    577    -91     71       C  
ATOM    607  C   ASP D 114       2.762 -11.341   4.462  1.00 18.81           C  
ANISOU  607  C   ASP D 114     2141   2472   2533    324   -266    -82       C  
ATOM    608  O   ASP D 114       3.720 -11.295   5.243  1.00 19.81           O  
ANISOU  608  O   ASP D 114     2312   2619   2595    370   -224     39       O  
ATOM    609  CB  ASP D 114       0.582 -10.341   5.206  1.00 19.57           C  
ANISOU  609  CB  ASP D 114     2293   2873   2270    509    -51    172       C  
ATOM    610  CG  ASP D 114       0.859 -10.142   6.682  1.00 20.79           C  
ANISOU  610  CG  ASP D 114     2526   2754   2620    506      0     64       C  
ATOM    611  OD1 ASP D 114       1.790  -9.387   7.039  1.00 21.38           O  
ANISOU  611  OD1 ASP D 114     2665   2805   2653    391     24    -81       O  
ATOM    612  OD2 ASP D 114       0.127 -10.755   7.490  1.00 21.54           O1-
ANISOU  612  OD2 ASP D 114     2675   2760   2750    526    244   -189       O1-
ATOM    613  N   GLY D 115       2.517 -12.408   3.707  1.00 19.69           N  
ANISOU  613  N   GLY D 115     2315   2335   2832    405    -64   -174       N  
ATOM    614  CA  GLY D 115       3.346 -13.598   3.799  1.00 20.23           C  
ANISOU  614  CA  GLY D 115     2387   2358   2942    392    -25   -118       C  
ATOM    615  C   GLY D 115       3.093 -14.415   5.048  1.00 19.65           C  
ANISOU  615  C   GLY D 115     2340   2515   2610    522   -159   -124       C  
ATOM    616  O   GLY D 115       4.044 -14.910   5.662  1.00 20.48           O  
ANISOU  616  O   GLY D 115     2555   2897   2328    709    -14   -111       O  
ATOM    617  N   THR D 116       1.833 -14.560   5.449  1.00 20.89           N  
ANISOU  617  N   THR D 116     2417   2755   2764    507   -157    -28       N  
ATOM    618  CA  THR D 116       1.475 -15.334   6.627  1.00 20.78           C  
ANISOU  618  CA  THR D 116     2357   2729   2809    397   -198   -324       C  
ATOM    619  C   THR D 116       0.347 -16.294   6.280  1.00 22.08           C  
ANISOU  619  C   THR D 116     2219   3060   3112    297   -316   -326       C  
ATOM    620  O   THR D 116      -0.425 -16.061   5.347  1.00 21.39           O  
ANISOU  620  O   THR D 116     2235   3095   2798    230   -264   -338       O  
ATOM    621  CB  THR D 116       0.981 -14.426   7.759  1.00 21.00           C  
ANISOU  621  CB  THR D 116     2094   2959   2925    363   -327   -373       C  
ATOM    622  CG2 THR D 116       2.071 -13.456   8.191  1.00 21.41           C  
ANISOU  622  CG2 THR D 116     2200   2835   3099    306   -300   -441       C  
ATOM    623  OG1 THR D 116      -0.170 -13.693   7.304  1.00 22.96           O  
ANISOU  623  OG1 THR D 116     2103   3140   3482    366   -146   -515       O  
ATOM    624  N  ALYS D 117       0.255 -17.378   7.059  0.69 23.14           N  
ANISOU  624  N  ALYS D 117     2025   3172   3597    174   -487   -276       N  
ATOM    625  N  BLYS D 117       0.262 -17.382   7.048  0.31 24.28           N  
ANISOU  625  N  BLYS D 117     2372   3380   3473    349   -293   -267       N  
ATOM    626  CA ALYS D 117      -0.891 -18.279   6.960  0.69 26.12           C  
ANISOU  626  CA ALYS D 117     2122   3601   4201    184   -538   -216       C  
ATOM    627  CA BLYS D 117      -0.814 -18.341   6.840  0.31 27.23           C  
ANISOU  627  CA BLYS D 117     2633   3809   3905    438   -221   -205       C  
ATOM    628  C  ALYS D 117      -2.190 -17.548   7.271  0.69 27.31           C  
ANISOU  628  C  ALYS D 117     1822   4229   4327    209   -524      4       C  
ATOM    629  C  BLYS D 117      -2.166 -17.752   7.219  0.31 29.65           C  
ANISOU  629  C  BLYS D 117     2849   4273   4144    550    -68   -173       C  
ATOM    630  O  ALYS D 117      -3.218 -17.778   6.619  0.69 28.13           O  
ANISOU  630  O  ALYS D 117     1782   4421   4485     31   -641    177       O  
ATOM    631  O  BLYS D 117      -3.198 -18.176   6.683  0.31 30.44           O  
ANISOU  631  O  BLYS D 117     2883   4419   4263    471    -17   -103       O  
ATOM    632  CB ALYS D 117      -0.720 -19.439   7.944  0.69 29.02           C  
ANISOU  632  CB ALYS D 117     2773   3625   4627    231   -443   -287       C  
ATOM    633  CB BLYS D 117      -0.533 -19.614   7.637  0.31 28.18           C  
ANISOU  633  CB BLYS D 117     2759   3813   4132    429   -249   -177       C  
ATOM    634  CG ALYS D 117       0.423 -20.393   7.645  0.69 30.80           C  
ANISOU  634  CG ALYS D 117     3145   3610   4948    274   -431   -414       C  
ATOM    635  CG BLYS D 117      -1.168 -20.869   7.064  0.31 28.68           C  
ANISOU  635  CG BLYS D 117     2846   3803   4249    417   -289   -202       C  
ATOM    636  CD ALYS D 117       0.120 -21.278   6.451  0.69 32.10           C  
ANISOU  636  CD ALYS D 117     3420   3680   5097    332   -446   -495       C  
ATOM    637  CD BLYS D 117      -2.314 -21.367   7.923  0.31 28.98           C  
ANISOU  637  CD BLYS D 117     2878   3821   4313    400   -293   -251       C  
ATOM    638  CE ALYS D 117       1.117 -22.427   6.345  0.69 32.30           C  
ANISOU  638  CE ALYS D 117     3447   3604   5224    293   -517   -582       C  
ATOM    639  CE BLYS D 117      -2.624 -22.822   7.608  0.31 29.21           C  
ANISOU  639  CE BLYS D 117     2894   3823   4380    344   -289   -294       C  
ATOM    640  NZ ALYS D 117       1.040 -23.363   7.507  0.69 32.52           N1+
ANISOU  640  NZ ALYS D 117     3392   3734   5231    182   -521   -611       N1+
ATOM    641  NZ BLYS D 117      -1.433 -23.684   7.840  0.31 29.57           N1+
ANISOU  641  NZ BLYS D 117     2925   3907   4401    316   -247   -310       N1+
ATOM    642  N  AGLN D 118      -2.159 -16.667   8.277  0.69 29.30           N  
ANISOU  642  N  AGLN D 118     2176   4596   4358    591   -187    -44       N  
ATOM    643  N  BGLN D 118      -2.181 -16.767   8.121  0.31 31.66           N  
ANISOU  643  N  BGLN D 118     3176   4559   4294    781     98   -271       N  
ATOM    644  CA AGLN D 118      -3.344 -15.919   8.690  0.69 31.96           C  
ANISOU  644  CA AGLN D 118     2914   4773   4455   1037    -80   -144       C  
ATOM    645  CA BGLN D 118      -3.444 -16.167   8.539  0.31 33.94           C  
ANISOU  645  CA BGLN D 118     3617   4768   4509   1036    193   -383       C  
ATOM    646  C  AGLN D 118      -3.994 -15.211   7.510  0.69 34.14           C  
ANISOU  646  C  AGLN D 118     3362   5036   4573   1225   -152   -222       C  
ATOM    647  C  BGLN D 118      -4.025 -15.262   7.457  0.31 34.92           C  
ANISOU  647  C  BGLN D 118     3751   4948   4567   1193     10   -355       C  
ATOM    648  O  AGLN D 118      -5.224 -15.142   7.412  0.69 35.24           O  
ANISOU  648  O  AGLN D 118     3390   5362   4640   1220   -219   -204       O  
ATOM    649  O  BGLN D 118      -5.246 -15.081   7.398  0.31 35.51           O  
ANISOU  649  O  BGLN D 118     3790   5097   4605   1191     -7   -359       O  
ATOM    650  CB AGLN D 118      -2.934 -14.893   9.748  0.69 32.20           C  
ANISOU  650  CB AGLN D 118     3220   4553   4462   1284     86   -245       C  
ATOM    651  CB BGLN D 118      -3.264 -15.412   9.858  0.31 35.06           C  
ANISOU  651  CB BGLN D 118     3926   4736   4660   1134    457   -544       C  
ATOM    652  CG AGLN D 118      -3.959 -13.795  10.004  0.69 32.44           C  
ANISOU  652  CG AGLN D 118     3467   4367   4492   1355    115   -293       C  
ATOM    653  CG BGLN D 118      -2.843 -13.959   9.711  0.31 36.00           C  
ANISOU  653  CG BGLN D 118     4142   4738   4797   1168    647   -646       C  
ATOM    654  CD AGLN D 118      -4.934 -14.161  11.090  0.69 31.91           C  
ANISOU  654  CD AGLN D 118     3600   4157   4369   1449     50   -256       C  
ATOM    655  CD BGLN D 118      -3.932 -13.000  10.157  0.31 36.80           C  
ANISOU  655  CD BGLN D 118     4377   4704   4901   1181    817   -774       C  
ATOM    656  NE2AGLN D 118      -6.219 -13.935  10.834  0.69 31.35           N  
ANISOU  656  NE2AGLN D 118     3349   4187   4375   1445     36   -228       N  
ATOM    657  NE2BGLN D 118      -3.844 -11.750   9.716  0.31 36.97           N  
ANISOU  657  NE2BGLN D 118     4399   4703   4946   1174    841   -796       N  
ATOM    658  OE1AGLN D 118      -4.543 -14.643  12.151  0.69 30.80           O  
ANISOU  658  OE1AGLN D 118     3683   4010   4010   1622   -148    -62       O  
ATOM    659  OE1BGLN D 118      -4.845 -13.381  10.889  0.31 37.42           O  
ANISOU  659  OE1BGLN D 118     4544   4714   4958   1163    893   -812       O  
ATOM    660  N   ASN D 119      -3.179 -14.688   6.596  1.00 35.14           N  
ANISOU  660  N   ASN D 119     3863   4942   4548   1317   -159   -298       N  
ATOM    661  CA  ASN D 119      -3.645 -13.905   5.457  1.00 37.57           C  
ANISOU  661  CA  ASN D 119     4371   4971   4931   1314   -171   -386       C  
ATOM    662  C   ASN D 119      -3.471 -14.633   4.127  1.00 35.89           C  
ANISOU  662  C   ASN D 119     4350   4928   4357   1321   -192   -354       C  
ATOM    663  O   ASN D 119      -3.422 -13.988   3.074  1.00 35.42           O  
ANISOU  663  O   ASN D 119     4623   4578   4257   1607   -277   -242       O  
ATOM    664  CB  ASN D 119      -2.977 -12.532   5.432  1.00 41.10           C  
ANISOU  664  CB  ASN D 119     4592   5056   5969   1131   -139   -541       C  
ATOM    665  CG  ASN D 119      -3.492 -11.619   6.526  1.00 44.93           C  
ANISOU  665  CG  ASN D 119     4894   5265   6914    883    -61   -700       C  
ATOM    666  ND2 ASN D 119      -4.815 -11.496   6.618  1.00 45.61           N  
ANISOU  666  ND2 ASN D 119     4888   5154   7287    884    -62   -740       N  
ATOM    667  OD1 ASN D 119      -2.716 -11.034   7.279  1.00 46.35           O  
ANISOU  667  OD1 ASN D 119     5046   5398   7166    707    -16   -816       O  
ATOM    668  N   LYS D 120      -3.444 -15.964   4.186  1.00 33.82           N  
ANISOU  668  N   LYS D 120     3794   5087   3970    946   -310   -395       N  
ATOM    669  CA  LYS D 120      -3.375 -16.858   2.998  1.00 33.18           C  
ANISOU  669  CA  LYS D 120     3486   5003   4118    512   -462   -694       C  
ATOM    670  C   LYS D 120      -2.355 -16.370   1.964  1.00 29.12           C  
ANISOU  670  C   LYS D 120     3074   4428   3561    450   -593   -685       C  
ATOM    671  O   LYS D 120      -2.624 -16.454   0.792  1.00 29.59           O  
ANISOU  671  O   LYS D 120     2917   4529   3797    391   -585   -809       O  
ATOM    672  CB  LYS D 120      -4.739 -16.850   2.300  1.00 38.11           C  
ANISOU  672  CB  LYS D 120     4110   5667   4703    452   -129   -740       C  
ATOM    673  CG  LYS D 120      -5.932 -17.239   3.153  1.00 43.49           C  
ANISOU  673  CG  LYS D 120     4996   6095   5436    488    206   -784       C  
ATOM    674  CD  LYS D 120      -5.601 -17.907   4.447  1.00 47.50           C  
ANISOU  674  CD  LYS D 120     5628   6340   6080    526    495   -851       C  
ATOM    675  CE  LYS D 120      -5.100 -19.329   4.340  1.00 50.22           C  
ANISOU  675  CE  LYS D 120     6095   6486   6502    568    719   -924       C  
ATOM    676  NZ  LYS D 120      -4.957 -19.756   2.935  1.00 51.70           N1+
ANISOU  676  NZ  LYS D 120     6323   6667   6655    635    819   -892       N1+
ATOM    677  N   SER D 121      -1.195 -15.915   2.399  1.00 25.62           N  
ANISOU  677  N   SER D 121     2790   3713   3232    330   -597   -597       N  
ATOM    678  CA  SER D 121      -0.185 -15.381   1.497  1.00 25.14           C  
ANISOU  678  CA  SER D 121     2984   3393   3175    120   -361   -464       C  
ATOM    679  C   SER D 121       1.128 -16.141   1.616  1.00 23.65           C  
ANISOU  679  C   SER D 121     2937   3124   2923     11   -403   -466       C  
ATOM    680  O   SER D 121       2.191 -15.597   1.305  1.00 25.10           O  
ANISOU  680  O   SER D 121     3209   3094   3233   -126   -145   -491       O  
ATOM    681  CB  SER D 121      -0.006 -13.875   1.704  1.00 26.76           C  
ANISOU  681  CB  SER D 121     3410   3361   3398    356   -264   -152       C  
ATOM    682  OG  SER D 121      -0.051 -13.542   3.078  1.00 25.57           O  
ANISOU  682  OG  SER D 121     3135   3439   3141    241   -398    -33       O  
ATOM    683  N   HIS D 122       1.074 -17.389   2.078  1.00 22.34           N  
ANISOU  683  N   HIS D 122     2675   3090   2721    -89   -434   -399       N  
ATOM    684  CA  HIS D 122       2.191 -18.314   1.979  1.00 22.10           C  
ANISOU  684  CA  HIS D 122     2649   2845   2905     14   -480   -268       C  
ATOM    685  C   HIS D 122       2.165 -18.982   0.604  1.00 22.25           C  
ANISOU  685  C   HIS D 122     2740   2964   2750    155   -567   -469       C  
ATOM    686  O   HIS D 122       1.218 -18.821  -0.172  1.00 24.00           O  
ANISOU  686  O   HIS D 122     2922   3340   2857    454   -450   -462       O  
ATOM    687  CB  HIS D 122       2.108 -19.361   3.086  1.00 24.36           C  
ANISOU  687  CB  HIS D 122     2597   2858   3801    -26   -517   -118       C  
ATOM    688  CG  HIS D 122       0.874 -20.203   3.025  1.00 27.46           C  
ANISOU  688  CG  HIS D 122     2891   2978   4566   -138   -346   -121       C  
ATOM    689  CD2 HIS D 122       0.708 -21.532   2.816  1.00 30.62           C  
ANISOU  689  CD2 HIS D 122     3134   3201   5301   -152   -214    -97       C  
ATOM    690  ND1 HIS D 122      -0.391 -19.679   3.184  1.00 28.10           N  
ANISOU  690  ND1 HIS D 122     3032   3024   4621   -138   -254   -144       N  
ATOM    691  CE1 HIS D 122      -1.283 -20.649   3.082  1.00 30.31           C  
ANISOU  691  CE1 HIS D 122     3222   3091   5203   -228   -105   -147       C  
ATOM    692  NE2 HIS D 122      -0.643 -21.782   2.857  1.00 31.70           N  
ANISOU  692  NE2 HIS D 122     3245   3229   5570   -182    -62    -83       N  
ATOM    693  N   VAL D 123       3.223 -19.732   0.307  1.00 21.66           N  
ANISOU  693  N   VAL D 123     2753   2616   2863    -55   -535   -607       N  
ATOM    694  CA  VAL D 123       3.405 -20.372  -0.993  1.00 22.04           C  
ANISOU  694  CA  VAL D 123     2983   2729   2662   -122   -431   -675       C  
ATOM    695  C   VAL D 123       3.549 -21.876  -0.786  1.00 23.27           C  
ANISOU  695  C   VAL D 123     3240   2903   2698    -91   -482   -706       C  
ATOM    696  O   VAL D 123       4.455 -22.331  -0.075  1.00 23.18           O  
ANISOU  696  O   VAL D 123     3267   2894   2648   -111   -430   -755       O  
ATOM    697  CB  VAL D 123       4.610 -19.796  -1.758  1.00 21.72           C  
ANISOU  697  CB  VAL D 123     3042   2720   2491    -38   -267   -575       C  
ATOM    698  CG1 VAL D 123       4.714 -20.430  -3.148  1.00 22.92           C  
ANISOU  698  CG1 VAL D 123     3177   2895   2638     11   -270   -602       C  
ATOM    699  CG2 VAL D 123       4.500 -18.282  -1.861  1.00 21.73           C  
ANISOU  699  CG2 VAL D 123     2944   2564   2747   -117   -184   -579       C  
ATOM    700  N  AGLU D 124       2.659 -22.642  -1.409  0.55 23.84           N  
ANISOU  700  N  AGLU D 124     3296   2833   2930   -190   -489   -731       N  
ATOM    701  N  BGLU D 124       2.662 -22.642  -1.416  0.45 23.61           N  
ANISOU  701  N  BGLU D 124     3220   2960   2792   -168   -642   -766       N  
ATOM    702  CA AGLU D 124       2.673 -24.088  -1.273  0.55 25.28           C  
ANISOU  702  CA AGLU D 124     3397   3003   3206   -257   -434   -715       C  
ATOM    703  CA BGLU D 124       2.668 -24.087  -1.277  0.45 24.62           C  
ANISOU  703  CA BGLU D 124     3221   3195   2938   -231   -740   -804       C  
ATOM    704  C  AGLU D 124       3.897 -24.683  -1.967  0.55 24.92           C  
ANISOU  704  C  AGLU D 124     3440   2891   3138   -191   -527   -707       C  
ATOM    705  C  BGLU D 124       3.900 -24.682  -1.963  0.45 24.64           C  
ANISOU  705  C  BGLU D 124     3366   2993   3001   -181   -677   -760       C  
ATOM    706  O  AGLU D 124       4.534 -24.026  -2.794  0.55 24.34           O  
ANISOU  706  O  AGLU D 124     3368   2932   2949   -136   -527   -652       O  
ATOM    707  O  BGLU D 124       4.546 -24.020  -2.780  0.45 24.08           O  
ANISOU  707  O  BGLU D 124     3319   3012   2819   -144   -687   -735       O  
ATOM    708  CB AGLU D 124       1.391 -24.671  -1.860  0.55 27.72           C  
ANISOU  708  CB AGLU D 124     3529   3392   3610   -346   -246   -691       C  
ATOM    709  CB BGLU D 124       1.394 -24.670  -1.889  0.45 26.12           C  
ANISOU  709  CB BGLU D 124     3115   3713   3097   -321   -843   -857       C  
ATOM    710  CG AGLU D 124       0.206 -24.560  -0.923  0.55 29.38           C  
ANISOU  710  CG AGLU D 124     3756   3606   3801   -343    -69   -671       C  
ATOM    711  CG BGLU D 124       1.405 -24.790  -3.408  0.45 26.86           C  
ANISOU  711  CG BGLU D 124     3120   4076   3011   -315   -933   -885       C  
ATOM    712  CD AGLU D 124       0.413 -25.344   0.360  0.55 30.76           C  
ANISOU  712  CD AGLU D 124     4085   3664   3938   -329     97   -716       C  
ATOM    713  CD BGLU D 124       0.955 -23.523  -4.122  0.45 27.90           C  
ANISOU  713  CD BGLU D 124     3159   4499   2942   -263  -1043   -842       C  
ATOM    714  OE1AGLU D 124       0.563 -26.583   0.286  0.55 32.44           O  
ANISOU  714  OE1AGLU D 124     4154   3914   4258   -182    206   -578       O  
ATOM    715  OE1BGLU D 124       1.055 -22.422  -3.536  0.45 29.03           O  
ANISOU  715  OE1BGLU D 124     3099   4871   3062   -216  -1074   -662       O  
ATOM    716  OE2AGLU D 124       0.433 -24.721   1.440  0.55 30.42           O1-
ANISOU  716  OE2AGLU D 124     4292   3612   3654   -362     98   -774       O1-
ATOM    717  OE2BGLU D 124       0.498 -23.635  -5.282  0.45 28.52           O1-
ANISOU  717  OE2BGLU D 124     3273   4581   2983   -249  -1027   -871       O1-
ATOM    718  N   PRO D 125       4.260 -25.922  -1.625  1.00 25.23           N  
ANISOU  718  N   PRO D 125     3463   2929   3193   -169   -550   -654       N  
ATOM    719  CA  PRO D 125       5.393 -26.572  -2.300  1.00 25.36           C  
ANISOU  719  CA  PRO D 125     3486   2751   3399   -190   -609   -691       C  
ATOM    720  C   PRO D 125       5.242 -26.565  -3.813  1.00 25.21           C  
ANISOU  720  C   PRO D 125     3424   2819   3336   -288   -572   -863       C  
ATOM    721  O   PRO D 125       4.200 -26.943  -4.356  1.00 25.41           O  
ANISOU  721  O   PRO D 125     3250   3011   3394   -266   -634   -828       O  
ATOM    722  CB  PRO D 125       5.355 -28.002  -1.748  1.00 25.57           C  
ANISOU  722  CB  PRO D 125     3673   2740   3304    -81   -616   -534       C  
ATOM    723  CG  PRO D 125       4.736 -27.857  -0.401  1.00 26.65           C  
ANISOU  723  CG  PRO D 125     3737   2812   3579   -127   -354   -610       C  
ATOM    724  CD  PRO D 125       3.723 -26.756  -0.532  1.00 26.05           C  
ANISOU  724  CD  PRO D 125     3572   2986   3339    -64   -473   -492       C  
ATOM    725  N   GLY D 126       6.297 -26.123  -4.496  1.00 25.70           N  
ANISOU  725  N   GLY D 126     3716   2881   3166   -237   -469   -863       N  
ATOM    726  CA  GLY D 126       6.282 -26.015  -5.936  1.00 26.72           C  
ANISOU  726  CA  GLY D 126     3957   3216   2979   -131   -442   -658       C  
ATOM    727  C   GLY D 126       5.539 -24.815  -6.476  1.00 26.83           C  
ANISOU  727  C   GLY D 126     4030   3308   2858   -102   -431   -591       C  
ATOM    728  O   GLY D 126       5.532 -24.611  -7.696  1.00 28.49           O  
ANISOU  728  O   GLY D 126     4352   3497   2978   -167   -198   -493       O  
ATOM    729  N   GLY D 127       4.923 -24.004  -5.609  1.00 26.29           N  
ANISOU  729  N   GLY D 127     3747   3337   2903   -219   -438   -645       N  
ATOM    730  CA  GLY D 127       4.047 -22.943  -6.059  1.00 25.89           C  
ANISOU  730  CA  GLY D 127     3549   3482   2807    -54   -495   -576       C  
ATOM    731  C   GLY D 127       4.771 -21.653  -6.417  1.00 24.84           C  
ANISOU  731  C   GLY D 127     3246   3320   2871    -95   -598   -738       C  
ATOM    732  O   GLY D 127       5.965 -21.474  -6.173  1.00 24.99           O  
ANISOU  732  O   GLY D 127     3228   3267   3000   -140   -517   -884       O  
ATOM    733  N   THR D 128       4.010 -20.737  -7.012  1.00 25.47           N  
ANISOU  733  N   THR D 128     3258   3386   3035    -14   -539   -627       N  
ATOM    734  CA  THR D 128       4.493 -19.414  -7.367  1.00 25.91           C  
ANISOU  734  CA  THR D 128     3289   3581   2976     45   -526   -536       C  
ATOM    735  C   THR D 128       3.520 -18.364  -6.849  1.00 25.27           C  
ANISOU  735  C   THR D 128     3133   3334   3133    100   -575   -571       C  
ATOM    736  O   THR D 128       2.327 -18.631  -6.678  1.00 27.11           O  
ANISOU  736  O   THR D 128     3154   3364   3782     36   -362   -737       O  
ATOM    737  CB  THR D 128       4.656 -19.262  -8.891  1.00 27.35           C  
ANISOU  737  CB  THR D 128     3435   3842   3116    -22   -597   -615       C  
ATOM    738  CG2 THR D 128       5.755 -20.184  -9.404  1.00 27.35           C  
ANISOU  738  CG2 THR D 128     3574   3843   2976     63   -433   -686       C  
ATOM    739  OG1 THR D 128       3.422 -19.588  -9.546  1.00 28.67           O  
ANISOU  739  OG1 THR D 128     3712   3816   3365   -152   -636   -744       O  
ATOM    740  N   ARG D 129       4.046 -17.168  -6.602  1.00 23.99           N  
ANISOU  740  N   ARG D 129     3154   3156   2805    363   -600   -507       N  
ATOM    741  CA  ARG D 129       3.244 -16.039  -6.157  1.00 23.03           C  
ANISOU  741  CA  ARG D 129     3106   3061   2585    225   -459   -610       C  
ATOM    742  C   ARG D 129       4.051 -14.782  -6.431  1.00 22.62           C  
ANISOU  742  C   ARG D 129     3197   2871   2527    359   -519   -494       C  
ATOM    743  O   ARG D 129       5.281 -14.791  -6.335  1.00 23.22           O  
ANISOU  743  O   ARG D 129     3085   2984   2754    377   -525   -448       O  
ATOM    744  CB  ARG D 129       2.935 -16.143  -4.654  1.00 24.47           C  
ANISOU  744  CB  ARG D 129     3150   3402   2746    283   -206   -512       C  
ATOM    745  CG  ARG D 129       1.950 -15.103  -4.128  1.00 25.26           C  
ANISOU  745  CG  ARG D 129     3406   3573   2618    358   -114   -501       C  
ATOM    746  CD  ARG D 129       1.785 -15.208  -2.612  1.00 25.08           C  
ANISOU  746  CD  ARG D 129     3384   3592   2552    351   -233   -507       C  
ATOM    747  NE  ARG D 129       0.716 -14.331  -2.137  1.00 27.18           N  
ANISOU  747  NE  ARG D 129     3320   3932   3075    283   -283   -339       N  
ATOM    748  CZ  ARG D 129      -0.553 -14.705  -2.004  1.00 26.95           C  
ANISOU  748  CZ  ARG D 129     3309   3768   3162    326   -288   -357       C  
ATOM    749  NH1 ARG D 129      -0.916 -15.946  -2.299  1.00 26.92           N1+
ANISOU  749  NH1 ARG D 129     3383   3642   3205    345   -315   -562       N1+
ATOM    750  NH2 ARG D 129      -1.459 -13.836  -1.568  1.00 26.60           N  
ANISOU  750  NH2 ARG D 129     3320   3623   3164    407   -422   -273       N  
ATOM    751  N   THR D 130       3.362 -13.700  -6.767  1.00 22.50           N  
ANISOU  751  N   THR D 130     3265   2823   2463    466   -502   -462       N  
ATOM    752  CA  THR D 130       4.006 -12.396  -6.862  1.00 22.62           C  
ANISOU  752  CA  THR D 130     3359   3039   2198    505   -587   -217       C  
ATOM    753  C   THR D 130       3.725 -11.622  -5.579  1.00 22.19           C  
ANISOU  753  C   THR D 130     3213   2989   2228    446   -491   -251       C  
ATOM    754  O   THR D 130       2.573 -11.282  -5.287  1.00 23.88           O  
ANISOU  754  O   THR D 130     3274   3141   2659    386   -425   -386       O  
ATOM    755  CB  THR D 130       3.540 -11.621  -8.090  1.00 25.32           C  
ANISOU  755  CB  THR D 130     3790   3352   2477    577   -468    -99       C  
ATOM    756  CG2 THR D 130       4.206 -10.247  -8.113  1.00 25.28           C  
ANISOU  756  CG2 THR D 130     3875   3186   2544    751   -487     44       C  
ATOM    757  OG1 THR D 130       3.904 -12.346  -9.272  1.00 28.00           O  
ANISOU  757  OG1 THR D 130     4110   3762   2766    500   -187   -205       O  
ATOM    758  N   TYR D 131       4.773 -11.370  -4.806  1.00 20.45           N  
ANISOU  758  N   TYR D 131     3096   2713   1962    241   -306   -372       N  
ATOM    759  CA  TYR D 131       4.696 -10.464  -3.673  1.00 20.33           C  
ANISOU  759  CA  TYR D 131     3013   2554   2160    285   -282   -150       C  
ATOM    760  C   TYR D 131       5.056  -9.067  -4.157  1.00 20.84           C  
ANISOU  760  C   TYR D 131     2906   2635   2377     75    -61   -152       C  
ATOM    761  O   TYR D 131       5.998  -8.891  -4.932  1.00 22.96           O  
ANISOU  761  O   TYR D 131     3107   2723   2894     18    358   -127       O  
ATOM    762  CB  TYR D 131       5.697 -10.886  -2.601  1.00 20.85           C  
ANISOU  762  CB  TYR D 131     2946   2737   2239    241   -297    -32       C  
ATOM    763  CG  TYR D 131       5.372 -12.158  -1.847  1.00 20.42           C  
ANISOU  763  CG  TYR D 131     2954   2683   2123    230   -133    -18       C  
ATOM    764  CD1 TYR D 131       4.386 -12.176  -0.868  1.00 20.66           C  
ANISOU  764  CD1 TYR D 131     2783   2722   2345     99   -102     35       C  
ATOM    765  CD2 TYR D 131       6.097 -13.326  -2.070  1.00 19.83           C  
ANISOU  765  CD2 TYR D 131     3081   2381   2072    231   -162   -151       C  
ATOM    766  CE1 TYR D 131       4.110 -13.327  -0.143  1.00 19.92           C  
ANISOU  766  CE1 TYR D 131     2764   2409   2394     12   -122   -129       C  
ATOM    767  CE2 TYR D 131       5.823 -14.490  -1.351  1.00 19.59           C  
ANISOU  767  CE2 TYR D 131     2905   2366   2173      4   -141   -206       C  
ATOM    768  CZ  TYR D 131       4.831 -14.478  -0.384  1.00 20.05           C  
ANISOU  768  CZ  TYR D 131     3025   2250   2342    -19    -65   -243       C  
ATOM    769  OH  TYR D 131       4.567 -15.615   0.356  1.00 20.01           O  
ANISOU  769  OH  TYR D 131     2899   2331   2372    -68   -181   -276       O  
ATOM    770  N   THR D 132       4.309  -8.071  -3.699  1.00 19.57           N  
ANISOU  770  N   THR D 132     2664   2644   2128    136   -285    -21       N  
ATOM    771  CA  THR D 132       4.539  -6.694  -4.112  1.00 19.81           C  
ANISOU  771  CA  THR D 132     2689   2845   1993    371   -483     72       C  
ATOM    772  C   THR D 132       4.866  -5.830  -2.908  1.00 19.75           C  
ANISOU  772  C   THR D 132     2601   2850   2053    294   -366     22       C  
ATOM    773  O   THR D 132       4.103  -5.787  -1.937  1.00 20.60           O  
ANISOU  773  O   THR D 132     2718   2902   2208    269    -96    -59       O  
ATOM    774  CB  THR D 132       3.332  -6.137  -4.867  1.00 20.99           C  
ANISOU  774  CB  THR D 132     3023   3054   1897    490   -570      1       C  
ATOM    775  CG2 THR D 132       3.553  -4.665  -5.212  1.00 22.77           C  
ANISOU  775  CG2 THR D 132     3362   3177   2112    568   -272    -11       C  
ATOM    776  OG1 THR D 132       3.160  -6.876  -6.083  1.00 23.13           O  
ANISOU  776  OG1 THR D 132     3611   3305   1872    480   -352     11       O  
ATOM    777  N   TRP D 133       5.999  -5.145  -2.979  1.00 18.99           N  
ANISOU  777  N   TRP D 133     2397   2768   2052    138   -422    -70       N  
ATOM    778  CA  TRP D 133       6.411  -4.185  -1.969  1.00 18.50           C  
ANISOU  778  CA  TRP D 133     2535   2496   1997    221   -400    135       C  
ATOM    779  C   TRP D 133       6.406  -2.795  -2.587  1.00 19.77           C  
ANISOU  779  C   TRP D 133     2759   2373   2379    271   -113    202       C  
ATOM    780  O   TRP D 133       6.857  -2.610  -3.721  1.00 21.76           O  
ANISOU  780  O   TRP D 133     3230   2650   2390    609    -44    345       O  
ATOM    781  CB  TRP D 133       7.833  -4.478  -1.478  1.00 18.89           C  
ANISOU  781  CB  TRP D 133     2585   2351   2242    240   -281    176       C  
ATOM    782  CG  TRP D 133       8.042  -5.828  -0.870  1.00 18.48           C  
ANISOU  782  CG  TRP D 133     2688   2231   2101    250   -145     38       C  
ATOM    783  CD1 TRP D 133       7.085  -6.700  -0.437  1.00 18.42           C  
ANISOU  783  CD1 TRP D 133     2689   2139   2173    162   -134    164       C  
ATOM    784  CD2 TRP D 133       9.304  -6.456  -0.619  1.00 18.11           C  
ANISOU  784  CD2 TRP D 133     2584   2232   2067    257    -96     36       C  
ATOM    785  CE2 TRP D 133       9.039  -7.711  -0.029  1.00 17.39           C  
ANISOU  785  CE2 TRP D 133     2531   2174   1901    245   -116     80       C  
ATOM    786  CE3 TRP D 133      10.635  -6.077  -0.838  1.00 19.32           C  
ANISOU  786  CE3 TRP D 133     2644   2500   2198    293    -33    142       C  
ATOM    787  NE1 TRP D 133       7.677  -7.838   0.071  1.00 18.44           N  
ANISOU  787  NE1 TRP D 133     2676   2113   2217    127     61     -0       N  
ATOM    788  CZ2 TRP D 133      10.056  -8.595   0.340  1.00 17.19           C  
ANISOU  788  CZ2 TRP D 133     2307   2358   1866    206   -116     -4       C  
ATOM    789  CZ3 TRP D 133      11.644  -6.961  -0.477  1.00 18.51           C  
ANISOU  789  CZ3 TRP D 133     2426   2555   2054    242    -52     72       C  
ATOM    790  CH2 TRP D 133      11.348  -8.199   0.117  1.00 17.76           C  
ANISOU  790  CH2 TRP D 133     2488   2417   1843    184     62   -104       C  
ATOM    791  N  AARG D 134       5.895  -1.824  -1.842  0.61 19.03           N  
ANISOU  791  N  AARG D 134     2704   2165   2362    211   -214    211       N  
ATOM    792  N  BARG D 134       5.889  -1.824  -1.844  0.39 19.62           N  
ANISOU  792  N  BARG D 134     2764   2308   2383    261   -101    196       N  
ATOM    793  CA AARG D 134       5.913  -0.434  -2.263  0.61 19.27           C  
ANISOU  793  CA AARG D 134     2641   2190   2489    305   -332    310       C  
ATOM    794  CA BARG D 134       5.903  -0.429  -2.254  0.39 20.02           C  
ANISOU  794  CA BARG D 134     2754   2365   2489    335    -86    242       C  
ATOM    795  C  AARG D 134       6.656   0.401  -1.229  0.61 19.18           C  
ANISOU  795  C  AARG D 134     2698   2217   2371    229    -39    304       C  
ATOM    796  C  BARG D 134       6.666   0.398  -1.228  0.39 19.66           C  
ANISOU  796  C  BARG D 134     2755   2279   2433    274     29    281       C  
ATOM    797  O  AARG D 134       6.866  -0.024  -0.089  0.61 19.08           O  
ANISOU  797  O  AARG D 134     2596   2344   2311    143     41    247       O  
ATOM    798  O  BARG D 134       6.878  -0.027  -0.089  0.39 19.63           O  
ANISOU  798  O  BARG D 134     2689   2366   2402    232     71    251       O  
ATOM    799  CB AARG D 134       4.488   0.096  -2.484  0.61 20.92           C  
ANISOU  799  CB AARG D 134     2597   2474   2876    275   -626    228       C  
ATOM    800  CB BARG D 134       4.482   0.123  -2.415  0.39 21.54           C  
ANISOU  800  CB BARG D 134     2786   2661   2737    362   -110    159       C  
ATOM    801  CG AARG D 134       3.773  -0.586  -3.649  0.61 22.90           C  
ANISOU  801  CG AARG D 134     2727   2845   3128    318   -768    252       C  
ATOM    802  CG BARG D 134       3.889  -0.073  -3.803  0.39 23.22           C  
ANISOU  802  CG BARG D 134     2913   2956   2952    404    -16    114       C  
ATOM    803  CD AARG D 134       2.432   0.054  -3.963  0.61 25.76           C  
ANISOU  803  CD AARG D 134     2944   3277   3566    479   -804    352       C  
ATOM    804  CD BARG D 134       2.390   0.152  -3.788  0.39 24.88           C  
ANISOU  804  CD BARG D 134     3008   3170   3275    411     89      4       C  
ATOM    805  NE AARG D 134       2.035  -0.205  -5.348  0.61 29.64           N  
ANISOU  805  NE AARG D 134     3235   3816   4211    581   -666    361       N  
ATOM    806  NE BARG D 134       1.711  -0.902  -3.040  0.39 27.37           N  
ANISOU  806  NE BARG D 134     3135   3471   3794    418    292    -71       N  
ATOM    807  CZ AARG D 134       1.363  -1.278  -5.752  0.61 31.84           C  
ANISOU  807  CZ AARG D 134     3412   4166   4519    681   -596    459       C  
ATOM    808  CZ BARG D 134       1.172  -1.981  -3.598  0.39 28.85           C  
ANISOU  808  CZ BARG D 134     3253   3685   4022    495    507     -5       C  
ATOM    809  NH1AARG D 134       0.988  -2.199  -4.874  0.61 33.38           N1+
ANISOU  809  NH1AARG D 134     3655   4408   4622    801   -435    558       N1+
ATOM    810  NH1BARG D 134       1.215  -2.137  -4.914  0.39 29.81           N1+
ANISOU  810  NH1BARG D 134     3373   3888   4068    535    634     73       N1+
ATOM    811  NH2AARG D 134       1.056  -1.425  -7.036  0.61 31.88           N  
ANISOU  811  NH2AARG D 134     3405   4285   4423    644   -592    331       N  
ATOM    812  NH2BARG D 134       0.583  -2.899  -2.843  0.39 28.46           N  
ANISOU  812  NH2BARG D 134     3257   3634   3920    630    543    161       N  
ATOM    813  N   THR D 135       7.098   1.585  -1.654  1.00 19.45           N  
ANISOU  813  N   THR D 135     2738   2079   2574    270      2    339       N  
ATOM    814  CA  THR D 135       7.797   2.513  -0.776  1.00 19.60           C  
ANISOU  814  CA  THR D 135     2843   2020   2583    344    -84    400       C  
ATOM    815  C   THR D 135       7.315   3.919  -1.098  1.00 20.03           C  
ANISOU  815  C   THR D 135     2883   2153   2574    406    -98    590       C  
ATOM    816  O   THR D 135       6.804   4.180  -2.189  1.00 21.33           O  
ANISOU  816  O   THR D 135     3042   2515   2546    511   -222    704       O  
ATOM    817  CB  THR D 135       9.333   2.456  -0.935  1.00 19.60           C  
ANISOU  817  CB  THR D 135     2926   2158   2364    423   -104    550       C  
ATOM    818  CG2 THR D 135       9.893   1.054  -0.656  1.00 20.25           C  
ANISOU  818  CG2 THR D 135     3014   2304   2375    436    -74    437       C  
ATOM    819  OG1 THR D 135       9.700   2.861  -2.262  1.00 20.28           O  
ANISOU  819  OG1 THR D 135     3134   2206   2364    296    -60    639       O  
ATOM    820  N   HIS D 136       7.496   4.834  -0.144  1.00 20.06           N  
ANISOU  820  N   HIS D 136     2953   2063   2605    465    132    516       N  
ATOM    821  CA  HIS D 136       7.035   6.203  -0.319  1.00 20.40           C  
ANISOU  821  CA  HIS D 136     2804   2137   2809    430     54    619       C  
ATOM    822  C   HIS D 136       8.065   7.185   0.229  1.00 20.06           C  
ANISOU  822  C   HIS D 136     2966   2105   2550    451    -28    847       C  
ATOM    823  O   HIS D 136       8.854   6.855   1.121  1.00 19.89           O  
ANISOU  823  O   HIS D 136     2776   2213   2570    316    -29    795       O  
ATOM    824  CB  HIS D 136       5.682   6.422   0.380  1.00 20.46           C  
ANISOU  824  CB  HIS D 136     2648   2238   2889    547    -34    602       C  
ATOM    825  CG  HIS D 136       5.736   6.228   1.862  1.00 20.65           C  
ANISOU  825  CG  HIS D 136     2719   2336   2791    444    108    541       C  
ATOM    826  CD2 HIS D 136       5.932   7.113   2.867  1.00 22.01           C  
ANISOU  826  CD2 HIS D 136     2910   2417   3036    350    283    328       C  
ATOM    827  ND1 HIS D 136       5.604   4.991   2.459  1.00 20.46           N  
ANISOU  827  ND1 HIS D 136     2890   2175   2706    449    158    467       N  
ATOM    828  CE1 HIS D 136       5.720   5.125   3.768  1.00 20.09           C  
ANISOU  828  CE1 HIS D 136     2890   2021   2720    409    179    465       C  
ATOM    829  NE2 HIS D 136       5.921   6.402   4.041  1.00 21.32           N  
ANISOU  829  NE2 HIS D 136     2975   2261   2863    347    336    357       N  
ATOM    830  N   GLU D 137       8.037   8.403  -0.314  1.00 21.53           N  
ANISOU  830  N   GLU D 137     3222   1961   2996    272     44    860       N  
ATOM    831  CA  GLU D 137       8.838   9.505   0.185  1.00 22.80           C  
ANISOU  831  CA  GLU D 137     3343   2264   3053    189    175   1006       C  
ATOM    832  C   GLU D 137       8.164  10.131   1.403  1.00 22.50           C  
ANISOU  832  C   GLU D 137     3152   2353   3046    421    -25    937       C  
ATOM    833  O   GLU D 137       6.960   9.958   1.615  1.00 22.59           O  
ANISOU  833  O   GLU D 137     3105   2372   3107    224    150    668       O  
ATOM    834  CB  GLU D 137       8.951  10.577  -0.898  1.00 25.55           C  
ANISOU  834  CB  GLU D 137     3542   2779   3387     80    350   1261       C  
ATOM    835  CG  GLU D 137       9.654  10.138  -2.168  1.00 29.40           C  
ANISOU  835  CG  GLU D 137     3966   3198   4005    218    569   1426       C  
ATOM    836  CD  GLU D 137       9.718  11.249  -3.210  1.00 33.68           C  
ANISOU  836  CD  GLU D 137     4541   3624   4630    588    673   1804       C  
ATOM    837  OE1 GLU D 137       8.960  12.236  -3.087  1.00 35.43           O  
ANISOU  837  OE1 GLU D 137     4806   3847   4809    709    800   2065       O  
ATOM    838  OE2 GLU D 137      10.530  11.139  -4.153  1.00 35.02           O1-
ANISOU  838  OE2 GLU D 137     4667   3792   4846    625    619   1882       O1-
ATOM    839  N   PRO D 138       8.916  10.867   2.221  1.00 22.53           N  
ANISOU  839  N   PRO D 138     3253   2225   3082    549      4    692       N  
ATOM    840  CA  PRO D 138       8.290  11.632   3.305  1.00 23.38           C  
ANISOU  840  CA  PRO D 138     3335   2298   3251    619     41    614       C  
ATOM    841  C   PRO D 138       7.506  12.804   2.745  1.00 23.29           C  
ANISOU  841  C   PRO D 138     3249   2411   3190    656    -28    752       C  
ATOM    842  O   PRO D 138       7.725  13.254   1.618  1.00 24.10           O  
ANISOU  842  O   PRO D 138     3325   2596   3236    576     67    871       O  
ATOM    843  CB  PRO D 138       9.475  12.129   4.140  1.00 24.62           C  
ANISOU  843  CB  PRO D 138     3434   2481   3439    619    147    627       C  
ATOM    844  CG  PRO D 138      10.657  12.014   3.268  1.00 25.43           C  
ANISOU  844  CG  PRO D 138     3332   2616   3712    270    269    423       C  
ATOM    845  CD  PRO D 138      10.383  11.006   2.203  1.00 24.58           C  
ANISOU  845  CD  PRO D 138     3248   2548   3542    365    108    543       C  
ATOM    846  N   GLY D 139       6.583  13.309   3.551  1.00 23.94           N  
ANISOU  846  N   GLY D 139     3228   2449   3418    828   -122    650       N  
ATOM    847  CA  GLY D 139       5.820  14.467   3.121  1.00 25.39           C  
ANISOU  847  CA  GLY D 139     3594   2535   3518   1075    -66    697       C  
ATOM    848  C   GLY D 139       4.838  14.920   4.177  1.00 26.58           C  
ANISOU  848  C   GLY D 139     3761   2727   3611   1230    -79    573       C  
ATOM    849  O   GLY D 139       4.569  14.220   5.157  1.00 26.61           O  
ANISOU  849  O   GLY D 139     3743   2920   3449   1186    142    535       O  
ATOM    850  N   ARG D 140       4.281  16.104   3.937  1.00 29.53           N  
ANISOU  850  N   ARG D 140     4015   3171   4035   1256   -188    502       N  
ATOM    851  CA  ARG D 140       3.337  16.722   4.860  1.00 32.17           C  
ANISOU  851  CA  ARG D 140     4219   3536   4468   1268   -111    465       C  
ATOM    852  C   ARG D 140       1.939  16.143   4.635  1.00 32.00           C  
ANISOU  852  C   ARG D 140     3875   3950   4334   1282   -325    802       C  
ATOM    853  O   ARG D 140       1.430  16.153   3.507  1.00 32.59           O  
ANISOU  853  O   ARG D 140     3918   4189   4276   1278   -389    830       O  
ATOM    854  CB  ARG D 140       3.344  18.233   4.620  1.00 34.17           C  
ANISOU  854  CB  ARG D 140     4631   3542   4812   1350    -58    333       C  
ATOM    855  CG  ARG D 140       2.553  19.066   5.617  1.00 35.91           C  
ANISOU  855  CG  ARG D 140     4766   3807   5069   1286   -110    288       C  
ATOM    856  CD  ARG D 140       3.181  19.055   7.006  1.00 36.11           C  
ANISOU  856  CD  ARG D 140     4743   3835   5141   1213   -248    312       C  
ATOM    857  NE  ARG D 140       4.521  19.642   7.041  1.00 36.14           N  
ANISOU  857  NE  ARG D 140     4782   3507   5443    987   -230    109       N  
ATOM    858  CZ  ARG D 140       5.285  19.680   8.130  1.00 35.67           C  
ANISOU  858  CZ  ARG D 140     4704   2951   5899    690   -206   -192       C  
ATOM    859  NH1 ARG D 140       4.839  19.167   9.270  1.00 35.31           N1+
ANISOU  859  NH1 ARG D 140     4682   2835   5898    739   -264   -209       N1+
ATOM    860  NH2 ARG D 140       6.495  20.219   8.083  1.00 34.96           N  
ANISOU  860  NH2 ARG D 140     4589   2468   6226    400   -167   -300       N  
ATOM    861  N   ARG D 141       1.326  15.621   5.700  1.00 32.01           N  
ANISOU  861  N   ARG D 141     3683   3956   4524   1272   -126    774       N  
ATOM    862  CA  ARG D 141      -0.045  15.135   5.625  1.00 32.80           C  
ANISOU  862  CA  ARG D 141     3696   4081   4684   1327    -28    820       C  
ATOM    863  C   ARG D 141      -1.018  16.308   5.654  1.00 35.53           C  
ANISOU  863  C   ARG D 141     3784   4611   5103   1394    -41    724       C  
ATOM    864  O   ARG D 141      -0.673  17.430   6.041  1.00 36.73           O  
ANISOU  864  O   ARG D 141     3959   4743   5253   1381    -17    648       O  
ATOM    865  CB  ARG D 141      -0.372  14.199   6.797  1.00 31.27           C  
ANISOU  865  CB  ARG D 141     3425   3807   4647   1257     40    898       C  
ATOM    866  CG  ARG D 141       0.364  12.860   6.825  1.00 30.77           C  
ANISOU  866  CG  ARG D 141     3531   3507   4652   1003    402    806       C  
ATOM    867  CD  ARG D 141      -0.260  11.931   7.877  1.00 29.97           C  
ANISOU  867  CD  ARG D 141     3512   3091   4786    671    652    693       C  
ATOM    868  NE  ARG D 141       0.511  10.706   8.106  1.00 28.20           N  
ANISOU  868  NE  ARG D 141     3188   2893   4635    386    548    498       N  
ATOM    869  CZ  ARG D 141       1.475  10.588   9.015  1.00 29.37           C  
ANISOU  869  CZ  ARG D 141     3648   2457   5053    407    594    288       C  
ATOM    870  NH1 ARG D 141       1.805  11.624   9.779  1.00 29.77           N1+
ANISOU  870  NH1 ARG D 141     3816   2458   5037    331    445    280       N1+
ATOM    871  NH2 ARG D 141       2.117   9.434   9.156  1.00 28.53           N  
ANISOU  871  NH2 ARG D 141     3565   2169   5107    381    426    273       N  
ATOM    872  N   ALA D 142      -2.259  16.034   5.244  1.00 36.49           N  
ANISOU  872  N   ALA D 142     3648   4786   5431   1573   -118    744       N  
ATOM    873  CA  ALA D 142      -3.290  17.066   5.295  1.00 37.28           C  
ANISOU  873  CA  ALA D 142     3639   4978   5549   1672   -174    905       C  
ATOM    874  C   ALA D 142      -3.539  17.523   6.728  1.00 38.39           C  
ANISOU  874  C   ALA D 142     3820   5005   5762   1566    141    933       C  
ATOM    875  O   ALA D 142      -3.837  18.699   6.969  1.00 38.90           O  
ANISOU  875  O   ALA D 142     3972   4900   5908   1471    245    835       O  
ATOM    876  CB  ALA D 142      -4.581  16.562   4.648  1.00 37.60           C  
ANISOU  876  CB  ALA D 142     3757   5056   5475   1634   -149    824       C  
ATOM    877  N   ASP D 143      -3.406  16.613   7.697  1.00 39.14           N  
ANISOU  877  N   ASP D 143     3922   5088   5863   1369    398    986       N  
ATOM    878  CA  ASP D 143      -3.589  16.985   9.096  1.00 39.41           C  
ANISOU  878  CA  ASP D 143     3984   5045   5944   1207    613   1077       C  
ATOM    879  C   ASP D 143      -2.439  17.819   9.653  1.00 39.82           C  
ANISOU  879  C   ASP D 143     4128   4918   6086   1241    755    922       C  
ATOM    880  O   ASP D 143      -2.455  18.135  10.849  1.00 40.20           O  
ANISOU  880  O   ASP D 143     4291   4939   6046   1368    752   1023       O  
ATOM    881  CB  ASP D 143      -3.889  15.759   9.976  1.00 38.80           C  
ANISOU  881  CB  ASP D 143     3980   4968   5793   1207    518   1479       C  
ATOM    882  CG  ASP D 143      -2.712  14.783  10.093  1.00 38.23           C  
ANISOU  882  CG  ASP D 143     3944   4934   5649   1078    487   1770       C  
ATOM    883  OD1 ASP D 143      -1.554  15.145   9.791  1.00 38.13           O  
ANISOU  883  OD1 ASP D 143     4216   4805   5468    887    624   1839       O  
ATOM    884  OD2 ASP D 143      -2.960  13.624  10.508  1.00 36.94           O1-
ANISOU  884  OD2 ASP D 143     3494   4955   5587   1105    194   2032       O1-
ATOM    885  N   GLY D 144      -1.457  18.184   8.825  1.00 38.67           N  
ANISOU  885  N   GLY D 144     3923   4588   6180   1235    781    689       N  
ATOM    886  CA  GLY D 144      -0.357  19.023   9.244  1.00 36.87           C  
ANISOU  886  CA  GLY D 144     3841   4106   6063   1256    800    529       C  
ATOM    887  C   GLY D 144       0.840  18.277   9.788  1.00 34.82           C  
ANISOU  887  C   GLY D 144     3799   3524   5909   1089    816    352       C  
ATOM    888  O   GLY D 144       1.901  18.889   9.974  1.00 33.54           O  
ANISOU  888  O   GLY D 144     3826   3116   5802   1229    728    493       O  
ATOM    889  N   THR D 145       0.707  16.984  10.057  1.00 33.44           N  
ANISOU  889  N   THR D 145     3831   3126   5750    713    979   -245       N  
ATOM    890  CA  THR D 145       1.831  16.229  10.575  1.00 32.56           C  
ANISOU  890  CA  THR D 145     3785   3086   5500    387   1123   -452       C  
ATOM    891  C   THR D 145       2.741  15.773   9.437  1.00 30.05           C  
ANISOU  891  C   THR D 145     3460   2933   5023    371    794   -311       C  
ATOM    892  O   THR D 145       2.387  15.810   8.256  1.00 30.37           O  
ANISOU  892  O   THR D 145     3422   3203   4916    388    753   -390       O  
ATOM    893  CB  THR D 145       1.352  15.046  11.419  1.00 34.17           C  
ANISOU  893  CB  THR D 145     4172   3153   5658    122   1526   -802       C  
ATOM    894  CG2 THR D 145       0.517  15.538  12.590  1.00 35.06           C  
ANISOU  894  CG2 THR D 145     4273   3161   5885     92   1671   -972       C  
ATOM    895  OG1 THR D 145       0.559  14.160  10.617  1.00 34.68           O  
ANISOU  895  OG1 THR D 145     4221   3368   5588    -71   1727   -838       O  
ATOM    896  N   TRP D 146       3.941  15.352   9.807  1.00 27.64           N  
ANISOU  896  N   TRP D 146     3276   2661   4563    415    496     32       N  
ATOM    897  CA  TRP D 146       4.942  14.915   8.849  1.00 25.83           C  
ANISOU  897  CA  TRP D 146     3216   2448   4152    448    254    152       C  
ATOM    898  C   TRP D 146       4.888  13.396   8.770  1.00 24.86           C  
ANISOU  898  C   TRP D 146     3171   2322   3953    303    126     28       C  
ATOM    899  O   TRP D 146       5.024  12.713   9.792  1.00 26.00           O  
ANISOU  899  O   TRP D 146     3357   2484   4036    332     79    -72       O  
ATOM    900  CB  TRP D 146       6.328  15.376   9.295  1.00 25.30           C  
ANISOU  900  CB  TRP D 146     3144   2413   4057    397    303    404       C  
ATOM    901  CG  TRP D 146       7.402  15.137   8.287  1.00 24.34           C  
ANISOU  901  CG  TRP D 146     3274   2165   3811    499    343    786       C  
ATOM    902  CD1 TRP D 146       8.376  14.189   8.341  1.00 23.76           C  
ANISOU  902  CD1 TRP D 146     3096   2063   3871    381    254    828       C  
ATOM    903  CD2 TRP D 146       7.611  15.859   7.068  1.00 24.39           C  
ANISOU  903  CD2 TRP D 146     3307   2254   3705    673    230   1115       C  
ATOM    904  CE2 TRP D 146       8.739  15.297   6.439  1.00 24.40           C  
ANISOU  904  CE2 TRP D 146     3420   2020   3829    594    173    980       C  
ATOM    905  CE3 TRP D 146       6.961  16.933   6.453  1.00 25.63           C  
ANISOU  905  CE3 TRP D 146     3384   2446   3910    731    166   1331       C  
ATOM    906  NE1 TRP D 146       9.184  14.273   7.232  1.00 24.10           N  
ANISOU  906  NE1 TRP D 146     3139   2119   3901    391    230    859       N  
ATOM    907  CZ2 TRP D 146       9.225  15.766   5.221  1.00 25.09           C  
ANISOU  907  CZ2 TRP D 146     3530   1915   4089    582    175   1085       C  
ATOM    908  CZ3 TRP D 146       7.445  17.396   5.244  1.00 26.15           C  
ANISOU  908  CZ3 TRP D 146     3450   2380   4104    701     81   1362       C  
ATOM    909  CH2 TRP D 146       8.565  16.814   4.640  1.00 26.28           C  
ANISOU  909  CH2 TRP D 146     3582   2249   4154    667     84   1211       C  
ATOM    910  N   ARG D 147       4.674  12.873   7.566  1.00 23.64           N  
ANISOU  910  N   ARG D 147     3127   2269   3586    241    240    -55       N  
ATOM    911  CA  ARG D 147       4.670  11.434   7.339  1.00 22.75           C  
ANISOU  911  CA  ARG D 147     3206   2177   3259    356    240    113       C  
ATOM    912  C   ARG D 147       6.090  10.996   7.008  1.00 22.92           C  
ANISOU  912  C   ARG D 147     3378   2218   3115    568    291    285       C  
ATOM    913  O   ARG D 147       6.687  11.492   6.044  1.00 23.20           O  
ANISOU  913  O   ARG D 147     3331   2404   3081    606    304    648       O  
ATOM    914  CB  ARG D 147       3.730  11.067   6.193  1.00 22.52           C  
ANISOU  914  CB  ARG D 147     3192   2003   3362    364    143    149       C  
ATOM    915  CG  ARG D 147       3.701   9.567   5.880  1.00 22.51           C  
ANISOU  915  CG  ARG D 147     3190   1949   3417    261    -31    -11       C  
ATOM    916  CD  ARG D 147       2.912   9.293   4.607  1.00 24.06           C  
ANISOU  916  CD  ARG D 147     3273   2269   3600    341    -25    137       C  
ATOM    917  NE  ARG D 147       2.794   7.868   4.313  1.00 24.61           N  
ANISOU  917  NE  ARG D 147     3161   2570   3622    264    -50    176       N  
ATOM    918  CZ  ARG D 147       2.354   7.391   3.153  1.00 25.36           C  
ANISOU  918  CZ  ARG D 147     3404   2414   3820    329   -176    306       C  
ATOM    919  NH1 ARG D 147       2.011   8.231   2.186  1.00 26.70           N1+
ANISOU  919  NH1 ARG D 147     3531   2725   3890    362   -343    404       N1+
ATOM    920  NH2 ARG D 147       2.268   6.083   2.954  1.00 23.85           N  
ANISOU  920  NH2 ARG D 147     3291   1963   3808    135   -147    444       N  
ATOM    921  N   ALA D 148       6.631  10.079   7.806  1.00 21.84           N  
ANISOU  921  N   ALA D 148     3591   2017   2690    698    401    237       N  
ATOM    922  CA  ALA D 148       7.957   9.556   7.536  1.00 22.35           C  
ANISOU  922  CA  ALA D 148     3613   2205   2674    821    219    366       C  
ATOM    923  C   ALA D 148       7.968   8.786   6.221  1.00 21.83           C  
ANISOU  923  C   ALA D 148     3514   2113   2669    866    249    238       C  
ATOM    924  O   ALA D 148       6.990   8.134   5.844  1.00 22.96           O  
ANISOU  924  O   ALA D 148     3320   2380   3023    749    422     52       O  
ATOM    925  CB  ALA D 148       8.386   8.609   8.659  1.00 23.39           C  
ANISOU  925  CB  ALA D 148     3792   2272   2825    867     68    467       C  
ATOM    926  N   GLY D 149       9.098   8.858   5.525  1.00 21.40           N  
ANISOU  926  N   GLY D 149     3593   1922   2615    870    278    290       N  
ATOM    927  CA  GLY D 149       9.307   8.012   4.369  1.00 20.53           C  
ANISOU  927  CA  GLY D 149     3398   1756   2647    805    150     82       C  
ATOM    928  C   GLY D 149       9.680   6.581   4.753  1.00 19.71           C  
ANISOU  928  C   GLY D 149     3021   1887   2581    572     85    237       C  
ATOM    929  O   GLY D 149       9.873   6.241   5.924  1.00 20.42           O  
ANISOU  929  O   GLY D 149     3081   2072   2606    638    -27    279       O  
ATOM    930  N   SER D 150       9.780   5.727   3.729  1.00 18.33           N  
ANISOU  930  N   SER D 150     2561   1816   2588    463     -1    488       N  
ATOM    931  CA  SER D 150      10.131   4.322   3.920  1.00 18.08           C  
ANISOU  931  CA  SER D 150     2404   1951   2513    220    -70    365       C  
ATOM    932  C   SER D 150      11.614   4.085   4.181  1.00 17.53           C  
ANISOU  932  C   SER D 150     2371   1994   2296    145      7    474       C  
ATOM    933  O   SER D 150      11.971   2.957   4.535  1.00 18.23           O  
ANISOU  933  O   SER D 150     2461   1924   2542    245     12    575       O  
ATOM    934  CB  SER D 150       9.766   3.518   2.673  1.00 17.87           C  
ANISOU  934  CB  SER D 150     2361   2006   2421    221   -163    261       C  
ATOM    935  OG  SER D 150       8.383   3.580   2.376  1.00 18.80           O  
ANISOU  935  OG  SER D 150     2589   2160   2393    513   -183    466       O  
ATOM    936  N   ALA D 151      12.478   5.091   4.006  1.00 16.89           N  
ANISOU  936  N   ALA D 151     2238   1762   2416     -8    193    383       N  
ATOM    937  CA  ALA D 151      13.923   4.852   4.030  1.00 15.93           C  
ANISOU  937  CA  ALA D 151     2142   1672   2240    103    242    636       C  
ATOM    938  C   ALA D 151      14.379   4.216   5.338  1.00 16.35           C  
ANISOU  938  C   ALA D 151     2229   1764   2216    179    266    455       C  
ATOM    939  O   ALA D 151      13.951   4.607   6.428  1.00 17.27           O  
ANISOU  939  O   ALA D 151     2361   1910   2291    277    335    555       O  
ATOM    940  CB  ALA D 151      14.689   6.159   3.814  1.00 18.08           C  
ANISOU  940  CB  ALA D 151     2354   1889   2626     82    331    565       C  
ATOM    941  N   GLY D 152      15.269   3.245   5.223  1.00 16.16           N  
ANISOU  941  N   GLY D 152     2208   1584   2347    340    140    500       N  
ATOM    942  CA  GLY D 152      15.853   2.624   6.393  1.00 16.26           C  
ANISOU  942  CA  GLY D 152     2253   1500   2425    534     -6    559       C  
ATOM    943  C   GLY D 152      16.519   1.311   6.047  1.00 14.66           C  
ANISOU  943  C   GLY D 152     2190   1471   1909    183    253    350       C  
ATOM    944  O   GLY D 152      16.583   0.894   4.883  1.00 15.54           O  
ANISOU  944  O   GLY D 152     2245   1858   1802    309    287    375       O  
ATOM    945  N   TYR D 153      17.031   0.674   7.097  1.00 14.40           N  
ANISOU  945  N   TYR D 153     1989   1389   2092    268    101    333       N  
ATOM    946  CA  TYR D 153      17.651  -0.645   7.023  1.00 14.28           C  
ANISOU  946  CA  TYR D 153     1943   1509   1974     91    151    365       C  
ATOM    947  C   TYR D 153      16.631  -1.663   7.512  1.00 14.26           C  
ANISOU  947  C   TYR D 153     2080   1509   1828    -24    178    162       C  
ATOM    948  O   TYR D 153      16.292  -1.693   8.700  1.00 15.99           O  
ANISOU  948  O   TYR D 153     2290   1963   1821   -273    336    218       O  
ATOM    949  CB  TYR D 153      18.909  -0.663   7.885  1.00 15.80           C  
ANISOU  949  CB  TYR D 153     1816   1816   2373    -84    155    229       C  
ATOM    950  CG  TYR D 153      20.016   0.199   7.313  1.00 15.14           C  
ANISOU  950  CG  TYR D 153     1849   1628   2276   -152    207    283       C  
ATOM    951  CD1 TYR D 153      20.819  -0.271   6.282  1.00 16.19           C  
ANISOU  951  CD1 TYR D 153     2085   1886   2181     60    411    318       C  
ATOM    952  CD2 TYR D 153      20.255   1.479   7.800  1.00 15.84           C  
ANISOU  952  CD2 TYR D 153     2112   1552   2354   -208    367    189       C  
ATOM    953  CE1 TYR D 153      21.832   0.506   5.738  1.00 17.05           C  
ANISOU  953  CE1 TYR D 153     2168   2051   2260     12    547    275       C  
ATOM    954  CE2 TYR D 153      21.268   2.273   7.269  1.00 17.27           C  
ANISOU  954  CE2 TYR D 153     2323   1820   2420     49    603    189       C  
ATOM    955  CZ  TYR D 153      22.058   1.776   6.241  1.00 16.85           C  
ANISOU  955  CZ  TYR D 153     2266   1785   2351     -9    550    192       C  
ATOM    956  OH  TYR D 153      23.057   2.570   5.719  1.00 17.69           O  
ANISOU  956  OH  TYR D 153     2376   1769   2575     -7    631    181       O  
ATOM    957  N   TRP D 154      16.120  -2.464   6.588  1.00 13.89           N  
ANISOU  957  N   TRP D 154     2061   1212   2006      7    196     82       N  
ATOM    958  CA  TRP D 154      15.003  -3.363   6.816  1.00 14.55           C  
ANISOU  958  CA  TRP D 154     2007   1509   2011    174    123    131       C  
ATOM    959  C   TRP D 154      15.421  -4.790   6.462  1.00 14.70           C  
ANISOU  959  C   TRP D 154     2188   1539   1859    154    452    131       C  
ATOM    960  O   TRP D 154      16.593  -5.067   6.174  1.00 15.03           O  
ANISOU  960  O   TRP D 154     2125   1651   1936    115    332    143       O  
ATOM    961  CB  TRP D 154      13.805  -2.904   5.980  1.00 14.55           C  
ANISOU  961  CB  TRP D 154     2174   1472   1881    376    158     65       C  
ATOM    962  CG  TRP D 154      13.335  -1.505   6.271  1.00 14.29           C  
ANISOU  962  CG  TRP D 154     2044   1558   1828    206    249    224       C  
ATOM    963  CD1 TRP D 154      13.451  -0.407   5.459  1.00 15.07           C  
ANISOU  963  CD1 TRP D 154     2136   1605   1984    203    235    204       C  
ATOM    964  CD2 TRP D 154      12.655  -1.062   7.452  1.00 13.83           C  
ANISOU  964  CD2 TRP D 154     2049   1519   1689    223    187    121       C  
ATOM    965  CE2 TRP D 154      12.381   0.315   7.284  1.00 15.87           C  
ANISOU  965  CE2 TRP D 154     2414   1699   1918    300    229      2       C  
ATOM    966  CE3 TRP D 154      12.237  -1.698   8.634  1.00 14.75           C  
ANISOU  966  CE3 TRP D 154     2199   1713   1691    133    300   -108       C  
ATOM    967  NE1 TRP D 154      12.880   0.688   6.062  1.00 16.07           N  
ANISOU  967  NE1 TRP D 154     2274   1723   2108    203    216    139       N  
ATOM    968  CZ2 TRP D 154      11.710   1.062   8.250  1.00 16.62           C  
ANISOU  968  CZ2 TRP D 154     2489   1909   1914    410    187    117       C  
ATOM    969  CZ3 TRP D 154      11.565  -0.959   9.585  1.00 15.25           C  
ANISOU  969  CZ3 TRP D 154     2413   1585   1797    261     86   -128       C  
ATOM    970  CH2 TRP D 154      11.311   0.414   9.388  1.00 16.92           C  
ANISOU  970  CH2 TRP D 154     2631   1670   2130    318    121     -2       C  
ATOM    971  N   HIS D 155      14.452  -5.706   6.477  1.00 14.50           N  
ANISOU  971  N   HIS D 155     2249   1419   1840    131    387     -6       N  
ATOM    972  CA  HIS D 155      14.768  -7.109   6.239  1.00 13.96           C  
ANISOU  972  CA  HIS D 155     2021   1421   1862    153    151    -90       C  
ATOM    973  C   HIS D 155      13.497  -7.870   5.899  1.00 13.83           C  
ANISOU  973  C   HIS D 155     1925   1658   1673    141    299   -123       C  
ATOM    974  O   HIS D 155      12.388  -7.406   6.165  1.00 14.47           O  
ANISOU  974  O   HIS D 155     1813   1818   1866    224    262    -81       O  
ATOM    975  CB  HIS D 155      15.491  -7.747   7.438  1.00 13.00           C  
ANISOU  975  CB  HIS D 155     1882   1578   1479    277    160     62       C  
ATOM    976  CG  HIS D 155      14.697  -7.747   8.704  1.00 13.50           C  
ANISOU  976  CG  HIS D 155     2033   1742   1354    185    191   -142       C  
ATOM    977  CD2 HIS D 155      14.402  -6.752   9.577  1.00 13.90           C  
ANISOU  977  CD2 HIS D 155     1883   1779   1618     80    429   -291       C  
ATOM    978  ND1 HIS D 155      14.136  -8.894   9.226  1.00 15.40           N  
ANISOU  978  ND1 HIS D 155     2105   1981   1766     63    184   -121       N  
ATOM    979  CE1 HIS D 155      13.512  -8.600  10.354  1.00 15.31           C  
ANISOU  979  CE1 HIS D 155     2163   1987   1666     86    326   -152       C  
ATOM    980  NE2 HIS D 155      13.668  -7.310  10.595  1.00 14.99           N  
ANISOU  980  NE2 HIS D 155     1904   1880   1912    109     75   -261       N  
ATOM    981  N   TYR D 156      13.685  -9.045   5.298  1.00 13.73           N  
ANISOU  981  N   TYR D 156     2036   1460   1722     87    291   -143       N  
ATOM    982  CA  TYR D 156      12.605  -9.950   4.933  1.00 13.35           C  
ANISOU  982  CA  TYR D 156     1995   1458   1621     83    224   -141       C  
ATOM    983  C   TYR D 156      12.936 -11.338   5.472  1.00 12.74           C  
ANISOU  983  C   TYR D 156     1805   1422   1613     25    187      4       C  
ATOM    984  O   TYR D 156      14.107 -11.681   5.655  1.00 13.87           O  
ANISOU  984  O   TYR D 156     1870   1778   1623    112    149     -4       O  
ATOM    985  CB  TYR D 156      12.387 -10.009   3.399  1.00 15.03           C  
ANISOU  985  CB  TYR D 156     2047   2084   1580    173    280    -51       C  
ATOM    986  CG  TYR D 156      13.621 -10.440   2.611  1.00 14.30           C  
ANISOU  986  CG  TYR D 156     1913   1952   1569     80    170    -70       C  
ATOM    987  CD1 TYR D 156      13.892 -11.786   2.386  1.00 15.79           C  
ANISOU  987  CD1 TYR D 156     2247   1918   1835     23    201   -281       C  
ATOM    988  CD2 TYR D 156      14.517  -9.497   2.093  1.00 14.79           C  
ANISOU  988  CD2 TYR D 156     2001   1997   1622    112    241     67       C  
ATOM    989  CE1 TYR D 156      15.015 -12.182   1.661  1.00 15.35           C  
ANISOU  989  CE1 TYR D 156     2258   1913   1663     37    376   -141       C  
ATOM    990  CE2 TYR D 156      15.650  -9.883   1.383  1.00 15.66           C  
ANISOU  990  CE2 TYR D 156     2113   2109   1729    134    173     12       C  
ATOM    991  CZ  TYR D 156      15.888 -11.228   1.166  1.00 15.55           C  
ANISOU  991  CZ  TYR D 156     2253   2103   1551    134    386    -92       C  
ATOM    992  OH  TYR D 156      17.008 -11.626   0.461  1.00 17.86           O  
ANISOU  992  OH  TYR D 156     2515   2396   1874     17    498   -316       O  
ATOM    993  N   HIS D 157      11.903 -12.141   5.729  1.00 13.31           N  
ANISOU  993  N   HIS D 157     1962   1354   1742     52    210   -102       N  
ATOM    994  CA  HIS D 157      12.123 -13.460   6.308  1.00 13.38           C  
ANISOU  994  CA  HIS D 157     2054   1340   1689     36    110   -251       C  
ATOM    995  C   HIS D 157      10.870 -14.313   6.151  1.00 13.47           C  
ANISOU  995  C   HIS D 157     1918   1428   1771    215     53   -144       C  
ATOM    996  O   HIS D 157       9.786 -13.819   5.828  1.00 14.74           O  
ANISOU  996  O   HIS D 157     1924   1596   2081    300     28   -128       O  
ATOM    997  CB  HIS D 157      12.544 -13.366   7.782  1.00 13.72           C  
ANISOU  997  CB  HIS D 157     1995   1616   1603    188     52   -199       C  
ATOM    998  CG  HIS D 157      11.526 -12.714   8.664  1.00 14.65           C  
ANISOU  998  CG  HIS D 157     1977   1844   1748    186    244   -344       C  
ATOM    999  CD2 HIS D 157      11.440 -11.444   9.133  1.00 15.78           C  
ANISOU  999  CD2 HIS D 157     2323   1958   1716    409    256   -377       C  
ATOM   1000  ND1 HIS D 157      10.439 -13.388   9.176  1.00 15.63           N  
ANISOU 1000  ND1 HIS D 157     2022   2105   1810    362    298   -352       N  
ATOM   1001  CE1 HIS D 157       9.722 -12.558   9.919  1.00 17.11           C  
ANISOU 1001  CE1 HIS D 157     2324   2081   2096    312    229   -520       C  
ATOM   1002  NE2 HIS D 157      10.309 -11.375   9.912  1.00 16.96           N  
ANISOU 1002  NE2 HIS D 157     2467   2050   1928    640    113   -365       N  
ATOM   1003  N   ASP D 158      11.039 -15.615   6.392  1.00 13.22           N  
ANISOU 1003  N   ASP D 158     1838   1358   1829    145    215    -63       N  
ATOM   1004  CA  ASP D 158       9.929 -16.557   6.331  1.00 14.49           C  
ANISOU 1004  CA  ASP D 158     1885   1473   2149     55    126   -230       C  
ATOM   1005  C   ASP D 158       9.026 -16.396   7.552  1.00 14.41           C  
ANISOU 1005  C   ASP D 158     1994   1489   1992    -22    216   -357       C  
ATOM   1006  O   ASP D 158       9.462 -15.985   8.627  1.00 15.17           O  
ANISOU 1006  O   ASP D 158     1907   1781   2075    -32    239   -241       O  
ATOM   1007  CB  ASP D 158      10.465 -17.990   6.280  1.00 14.98           C  
ANISOU 1007  CB  ASP D 158     1946   1485   2259     50    -45   -162       C  
ATOM   1008  CG  ASP D 158       9.391 -19.020   6.538  1.00 14.74           C  
ANISOU 1008  CG  ASP D 158     1936   1478   2187    143   -103   -221       C  
ATOM   1009  OD1 ASP D 158       8.450 -19.118   5.723  1.00 15.27           O  
ANISOU 1009  OD1 ASP D 158     1998   1712   2090    203   -217   -313       O  
ATOM   1010  OD2 ASP D 158       9.469 -19.718   7.570  1.00 15.76           O1-
ANISOU 1010  OD2 ASP D 158     2034   1463   2490    136     87   -172       O1-
ATOM   1011  N   HIS D 159       7.747 -16.747   7.384  1.00 14.37           N  
ANISOU 1011  N   HIS D 159     1849   1620   1991     -2    368    -75       N  
ATOM   1012  CA  HIS D 159       6.778 -16.647   8.467  1.00 15.04           C  
ANISOU 1012  CA  HIS D 159     1976   1486   2254    149    372   -234       C  
ATOM   1013  C   HIS D 159       5.961 -17.926   8.652  1.00 14.58           C  
ANISOU 1013  C   HIS D 159     1946   1648   1945    150    246   -115       C  
ATOM   1014  O   HIS D 159       5.000 -17.909   9.431  1.00 15.86           O  
ANISOU 1014  O   HIS D 159     2000   1693   2333    148    547    -15       O  
ATOM   1015  CB  HIS D 159       5.849 -15.434   8.250  1.00 16.05           C  
ANISOU 1015  CB  HIS D 159     2132   1604   2364    360    203   -192       C  
ATOM   1016  CG  HIS D 159       5.472 -14.680   9.502  1.00 15.90           C  
ANISOU 1016  CG  HIS D 159     1879   1744   2418    228    110   -157       C  
ATOM   1017  CD2 HIS D 159       5.682 -13.387   9.850  1.00 16.54           C  
ANISOU 1017  CD2 HIS D 159     2348   1837   2101    436    254   -316       C  
ATOM   1018  ND1 HIS D 159       4.753 -15.239  10.538  1.00 16.96           N  
ANISOU 1018  ND1 HIS D 159     2236   1639   2569    204    214   -354       N  
ATOM   1019  CE1 HIS D 159       4.543 -14.327  11.474  1.00 17.25           C  
ANISOU 1019  CE1 HIS D 159     2513   1500   2540    224    226    -39       C  
ATOM   1020  NE2 HIS D 159       5.093 -13.190  11.078  1.00 16.72           N  
ANISOU 1020  NE2 HIS D 159     2619   1414   2318    362    195   -287       N  
ATOM   1021  N   VAL D 160       6.309 -19.038   7.979  1.00 14.91           N  
ANISOU 1021  N   VAL D 160     2004   1446   2216     24    -86   -124       N  
ATOM   1022  CA  VAL D 160       5.467 -20.236   8.058  1.00 16.17           C  
ANISOU 1022  CA  VAL D 160     2096   1689   2358     21    -32   -308       C  
ATOM   1023  C   VAL D 160       6.189 -21.574   8.234  1.00 15.56           C  
ANISOU 1023  C   VAL D 160     2036   1551   2323     38    124   -303       C  
ATOM   1024  O   VAL D 160       5.532 -22.591   8.479  1.00 16.38           O  
ANISOU 1024  O   VAL D 160     2028   1561   2634   -146     79   -206       O  
ATOM   1025  CB  VAL D 160       4.477 -20.342   6.876  1.00 18.91           C  
ANISOU 1025  CB  VAL D 160     2386   2415   2384    189     -8   -279       C  
ATOM   1026  CG1 VAL D 160       3.607 -19.089   6.740  1.00 21.39           C  
ANISOU 1026  CG1 VAL D 160     2449   2715   2964    296   -169   -144       C  
ATOM   1027  CG2 VAL D 160       5.220 -20.651   5.588  1.00 19.95           C  
ANISOU 1027  CG2 VAL D 160     2490   2755   2336    127     12   -298       C  
ATOM   1028  N   VAL D 161       7.514 -21.626   8.078  1.00 15.25           N  
ANISOU 1028  N   VAL D 161     2148   1675   1972    278    148   -263       N  
ATOM   1029  CA  VAL D 161       8.206 -22.913   8.200  1.00 15.53           C  
ANISOU 1029  CA  VAL D 161     2058   1728   2117     83     32   -175       C  
ATOM   1030  C   VAL D 161       8.378 -23.257   9.677  1.00 14.83           C  
ANISOU 1030  C   VAL D 161     2248   1528   1858    104     94   -247       C  
ATOM   1031  O   VAL D 161       8.884 -22.444  10.456  1.00 14.17           O  
ANISOU 1031  O   VAL D 161     1994   1375   2016     -0     -5   -260       O  
ATOM   1032  CB  VAL D 161       9.563 -22.884   7.473  1.00 15.89           C  
ANISOU 1032  CB  VAL D 161     2227   1753   2057    144     58   -258       C  
ATOM   1033  CG1 VAL D 161      10.339 -24.171   7.738  1.00 16.56           C  
ANISOU 1033  CG1 VAL D 161     2153   1724   2414     11    132   -381       C  
ATOM   1034  CG2 VAL D 161       9.368 -22.656   5.977  1.00 16.63           C  
ANISOU 1034  CG2 VAL D 161     2479   1956   1884     47     95   -356       C  
ATOM   1035  N   GLY D 162       7.972 -24.464  10.058  1.00 15.89           N  
ANISOU 1035  N   GLY D 162     2423   1560   2055    178    238   -125       N  
ATOM   1036  CA  GLY D 162       8.079 -24.936  11.446  1.00 16.41           C  
ANISOU 1036  CA  GLY D 162     2437   1429   2372    216    279   -220       C  
ATOM   1037  C   GLY D 162       6.949 -24.489  12.344  1.00 15.70           C  
ANISOU 1037  C   GLY D 162     2224   1461   2280     75    195    -94       C  
ATOM   1038  O   GLY D 162       6.301 -25.319  12.991  1.00 16.27           O  
ANISOU 1038  O   GLY D 162     2441   1389   2350    135    -56    -64       O  
ATOM   1039  N   THR D 163       6.695 -23.181  12.399  1.00 14.97           N  
ANISOU 1039  N   THR D 163     2003   1256   2427    165     68   -249       N  
ATOM   1040  CA  THR D 163       5.564 -22.623  13.125  1.00 15.05           C  
ANISOU 1040  CA  THR D 163     1859   1456   2404    155     32   -102       C  
ATOM   1041  C   THR D 163       4.999 -21.470  12.308  1.00 16.14           C  
ANISOU 1041  C   THR D 163     2099   1620   2414    124    -88   -126       C  
ATOM   1042  O   THR D 163       5.609 -21.005  11.340  1.00 16.04           O  
ANISOU 1042  O   THR D 163     2244   1476   2373    203   -221    -30       O  
ATOM   1043  CB  THR D 163       5.953 -22.070  14.509  1.00 14.51           C  
ANISOU 1043  CB  THR D 163     1942   1410   2163     72     57    -10       C  
ATOM   1044  CG2 THR D 163       6.767 -23.080  15.340  1.00 16.05           C  
ANISOU 1044  CG2 THR D 163     2230   1703   2164    252     13   -143       C  
ATOM   1045  OG1 THR D 163       6.704 -20.852  14.340  1.00 14.87           O  
ANISOU 1045  OG1 THR D 163     2011   1382   2257     86    266   -179       O  
ATOM   1046  N   GLU D 164       3.829 -20.984  12.731  1.00 16.18           N  
ANISOU 1046  N   GLU D 164     2062   1457   2628    261   -145   -193       N  
ATOM   1047  CA  GLU D 164       3.207 -19.834  12.080  1.00 16.97           C  
ANISOU 1047  CA  GLU D 164     1848   1595   3007    263    -85    -20       C  
ATOM   1048  C   GLU D 164       3.913 -18.522  12.382  1.00 15.58           C  
ANISOU 1048  C   GLU D 164     1744   1620   2556     83     54    -99       C  
ATOM   1049  O   GLU D 164       3.481 -17.477  11.880  1.00 15.89           O  
ANISOU 1049  O   GLU D 164     1751   1874   2413    189    -13     80       O  
ATOM   1050  CB  GLU D 164       1.713 -19.772  12.406  1.00 20.14           C  
ANISOU 1050  CB  GLU D 164     1731   1957   3965    180   -235    289       C  
ATOM   1051  CG  GLU D 164       0.968 -20.906  11.721  1.00 24.36           C  
ANISOU 1051  CG  GLU D 164     1996   2344   4916     51   -225    173       C  
ATOM   1052  CD  GLU D 164      -0.538 -20.749  11.680  1.00 30.32           C  
ANISOU 1052  CD  GLU D 164     2555   2933   6034     34      8    163       C  
ATOM   1053  OE1 GLU D 164      -1.054 -19.628  11.868  1.00 32.27           O  
ANISOU 1053  OE1 GLU D 164     2712   3118   6431    159     98     42       O  
ATOM   1054  OE2 GLU D 164      -1.213 -21.769  11.434  1.00 34.19           O1-
ANISOU 1054  OE2 GLU D 164     3063   3404   6523     55    137    209       O1-
ATOM   1055  N   ALA D 165       4.981 -18.556  13.173  1.00 14.43           N  
ANISOU 1055  N   ALA D 165     1800   1415   2270      5     89   -182       N  
ATOM   1056  CA  ALA D 165       5.894 -17.434  13.340  1.00 14.62           C  
ANISOU 1056  CA  ALA D 165     1794   1541   2220    -63     73   -314       C  
ATOM   1057  C   ALA D 165       7.149 -17.577  12.488  1.00 14.61           C  
ANISOU 1057  C   ALA D 165     1891   1614   2045     72    215   -174       C  
ATOM   1058  O   ALA D 165       8.022 -16.704  12.538  1.00 15.23           O  
ANISOU 1058  O   ALA D 165     2055   1528   2205    -80    303   -195       O  
ATOM   1059  CB  ALA D 165       6.295 -17.291  14.814  1.00 16.08           C  
ANISOU 1059  CB  ALA D 165     2079   1712   2317     -9    255   -497       C  
ATOM   1060  N   GLY D 166       7.268 -18.657  11.722  1.00 13.75           N  
ANISOU 1060  N   GLY D 166     1875   1585   1767    243    243   -105       N  
ATOM   1061  CA  GLY D 166       8.450 -18.874  10.913  1.00 13.75           C  
ANISOU 1061  CA  GLY D 166     1811   1681   1732    297    206     26       C  
ATOM   1062  C   GLY D 166       9.680 -19.310  11.683  1.00 13.23           C  
ANISOU 1062  C   GLY D 166     1768   1360   1899     68    108    -72       C  
ATOM   1063  O   GLY D 166      10.800 -19.158  11.187  1.00 13.45           O  
ANISOU 1063  O   GLY D 166     1723   1473   1912     10    324   -118       O  
ATOM   1064  N   THR D 167       9.515 -19.859  12.889  1.00 12.86           N  
ANISOU 1064  N   THR D 167     1959   1260   1670    221    170    -51       N  
ATOM   1065  CA  THR D 167      10.678 -20.146  13.727  1.00 12.99           C  
ANISOU 1065  CA  THR D 167     1870   1527   1537    228    154    -80       C  
ATOM   1066  C   THR D 167      11.643 -21.095  13.032  1.00 12.80           C  
ANISOU 1066  C   THR D 167     1634   1387   1844     60    180   -222       C  
ATOM   1067  O   THR D 167      12.867 -20.892  13.071  1.00 13.43           O  
ANISOU 1067  O   THR D 167     1778   1384   1943     51    209   -160       O  
ATOM   1068  CB  THR D 167      10.215 -20.728  15.058  1.00 13.07           C  
ANISOU 1068  CB  THR D 167     1744   1540   1680    224    234   -130       C  
ATOM   1069  CG2 THR D 167      11.416 -21.082  15.933  1.00 14.59           C  
ANISOU 1069  CG2 THR D 167     1857   1963   1722    225    176   -192       C  
ATOM   1070  OG1 THR D 167       9.420 -19.738  15.719  1.00 14.02           O  
ANISOU 1070  OG1 THR D 167     1875   1429   2024    132    365   -305       O  
ATOM   1071  N   GLY D 168      11.116 -22.151  12.405  1.00 13.08           N  
ANISOU 1071  N   GLY D 168     1959   1164   1847    187    178   -198       N  
ATOM   1072  CA  GLY D 168      11.985 -23.089  11.714  1.00 14.21           C  
ANISOU 1072  CA  GLY D 168     2001   1338   2061    110    291   -248       C  
ATOM   1073  C   GLY D 168      12.617 -22.491  10.473  1.00 13.90           C  
ANISOU 1073  C   GLY D 168     2136   1265   1881     69    262   -243       C  
ATOM   1074  O   GLY D 168      13.788 -22.748  10.179  1.00 15.48           O  
ANISOU 1074  O   GLY D 168     2282   1486   2113    185    218   -314       O  
ATOM   1075  N   GLY D 169      11.857 -21.687   9.727  1.00 13.93           N  
ANISOU 1075  N   GLY D 169     2311   1283   1699     47    264    -84       N  
ATOM   1076  CA  GLY D 169      12.397 -21.101   8.509  1.00 13.68           C  
ANISOU 1076  CA  GLY D 169     2068   1400   1731   -111    363   -229       C  
ATOM   1077  C   GLY D 169      13.516 -20.120   8.796  1.00 13.23           C  
ANISOU 1077  C   GLY D 169     1929   1516   1580     12    273   -229       C  
ATOM   1078  O   GLY D 169      14.575 -20.157   8.160  1.00 14.40           O  
ANISOU 1078  O   GLY D 169     2056   1614   1803     43    316   -279       O  
ATOM   1079  N   ILE D 170      13.297 -19.240   9.777  1.00 13.28           N  
ANISOU 1079  N   ILE D 170     1899   1423   1722     73     97   -322       N  
ATOM   1080  CA  ILE D 170      14.326 -18.296  10.203  1.00 13.40           C  
ANISOU 1080  CA  ILE D 170     1768   1380   1945    100    143   -318       C  
ATOM   1081  C   ILE D 170      15.553 -19.046  10.714  1.00 13.30           C  
ANISOU 1081  C   ILE D 170     1730   1380   1944     56    148   -222       C  
ATOM   1082  O   ILE D 170      16.694 -18.725  10.352  1.00 13.96           O  
ANISOU 1082  O   ILE D 170     1680   1543   2082    115    340   -173       O  
ATOM   1083  CB  ILE D 170      13.751 -17.344  11.267  1.00 13.36           C  
ANISOU 1083  CB  ILE D 170     2001   1380   1696    200    125   -315       C  
ATOM   1084  CG1 ILE D 170      12.645 -16.461  10.659  1.00 14.92           C  
ANISOU 1084  CG1 ILE D 170     2239   1663   1767    413    268   -227       C  
ATOM   1085  CG2 ILE D 170      14.864 -16.499  11.902  1.00 13.85           C  
ANISOU 1085  CG2 ILE D 170     1993   1337   1932     -4     90   -520       C  
ATOM   1086  CD1 ILE D 170      11.811 -15.716  11.720  1.00 14.63           C  
ANISOU 1086  CD1 ILE D 170     2283   1492   1787    342    326   -332       C  
ATOM   1087  N   ARG D 171      15.334 -20.070  11.552  1.00 13.21           N  
ANISOU 1087  N   ARG D 171     1845   1429   1746    219     95   -205       N  
ATOM   1088  CA  ARG D 171      16.458 -20.849  12.070  1.00 13.67           C  
ANISOU 1088  CA  ARG D 171     1975   1532   1689    345    246    -53       C  
ATOM   1089  C   ARG D 171      17.249 -21.484  10.936  1.00 13.84           C  
ANISOU 1089  C   ARG D 171     2031   1487   1742    272    336   -242       C  
ATOM   1090  O   ARG D 171      18.486 -21.557  10.991  1.00 15.35           O  
ANISOU 1090  O   ARG D 171     1987   1869   1975    286    352   -223       O  
ATOM   1091  CB  ARG D 171      15.961 -21.917  13.043  1.00 14.90           C  
ANISOU 1091  CB  ARG D 171     2008   1743   1910    463     45    -58       C  
ATOM   1092  CG  ARG D 171      17.084 -22.673  13.748  1.00 17.63           C  
ANISOU 1092  CG  ARG D 171     2285   2278   2137    572    156    167       C  
ATOM   1093  CD  ARG D 171      16.536 -23.476  14.917  1.00 19.72           C  
ANISOU 1093  CD  ARG D 171     2694   2429   2372    617    381    198       C  
ATOM   1094  NE  ARG D 171      16.029 -22.601  15.980  1.00 20.08           N  
ANISOU 1094  NE  ARG D 171     2795   2553   2284    486    523     50       N  
ATOM   1095  CZ  ARG D 171      15.013 -22.902  16.786  1.00 19.43           C  
ANISOU 1095  CZ  ARG D 171     2945   2142   2298    303    266   -180       C  
ATOM   1096  NH1 ARG D 171      14.384 -24.061  16.657  1.00 19.16           N1+
ANISOU 1096  NH1 ARG D 171     2851   1926   2502     62   -126   -116       N1+
ATOM   1097  NH2 ARG D 171      14.610 -22.039  17.713  1.00 20.44           N  
ANISOU 1097  NH2 ARG D 171     2947   2144   2675    342    244   -409       N  
ATOM   1098  N   ASN D 172      16.553 -21.922   9.883  1.00 14.30           N  
ANISOU 1098  N   ASN D 172     2261   1359   1813    140    414   -359       N  
ATOM   1099  CA  ASN D 172      17.189 -22.612   8.767  1.00 13.86           C  
ANISOU 1099  CA  ASN D 172     2127   1463   1675    112    385   -309       C  
ATOM   1100  C   ASN D 172      17.940 -21.677   7.825  1.00 13.86           C  
ANISOU 1100  C   ASN D 172     2165   1318   1783    163    297   -241       C  
ATOM   1101  O   ASN D 172      18.734 -22.169   7.018  1.00 14.82           O  
ANISOU 1101  O   ASN D 172     2181   1527   1920    201    370   -309       O  
ATOM   1102  CB  ASN D 172      16.150 -23.392   7.959  1.00 15.61           C  
ANISOU 1102  CB  ASN D 172     2338   1433   2160    -49    307   -357       C  
ATOM   1103  CG  ASN D 172      15.630 -24.619   8.689  1.00 16.68           C  
ANISOU 1103  CG  ASN D 172     2467   1587   2284     -6    102   -388       C  
ATOM   1104  ND2 ASN D 172      14.534 -25.175   8.182  1.00 18.12           N  
ANISOU 1104  ND2 ASN D 172     2668   1673   2542   -146    256   -703       N  
ATOM   1105  OD1 ASN D 172      16.189 -25.053   9.704  1.00 17.82           O  
ANISOU 1105  OD1 ASN D 172     2909   1660   2203     79    210   -281       O  
ATOM   1106  N   GLY D 173      17.699 -20.363   7.881  1.00 14.25           N  
ANISOU 1106  N   GLY D 173     1953   1473   1987     48    337   -131       N  
ATOM   1107  CA  GLY D 173      18.409 -19.410   7.033  1.00 15.01           C  
ANISOU 1107  CA  GLY D 173     2229   1529   1945    205    300    -75       C  
ATOM   1108  C   GLY D 173      17.545 -18.515   6.162  1.00 14.57           C  
ANISOU 1108  C   GLY D 173     2217   1596   1723    164    342   -291       C  
ATOM   1109  O   GLY D 173      18.104 -17.741   5.366  1.00 14.53           O  
ANISOU 1109  O   GLY D 173     2284   1513   1722    156    293   -248       O  
ATOM   1110  N   LEU D 174      16.213 -18.547   6.276  1.00 14.27           N  
ANISOU 1110  N   LEU D 174     2077   1598   1748    191     72   -426       N  
ATOM   1111  CA  LEU D 174      15.335 -17.771   5.397  1.00 13.56           C  
ANISOU 1111  CA  LEU D 174     1896   1617   1637     79    138   -348       C  
ATOM   1112  C   LEU D 174      15.172 -16.344   5.921  1.00 13.64           C  
ANISOU 1112  C   LEU D 174     1798   1754   1629    141    162   -251       C  
ATOM   1113  O   LEU D 174      14.153 -15.962   6.507  1.00 14.34           O  
ANISOU 1113  O   LEU D 174     1781   1761   1909    131    194   -253       O  
ATOM   1114  CB  LEU D 174      13.998 -18.475   5.223  1.00 14.20           C  
ANISOU 1114  CB  LEU D 174     1957   1486   1952   -119     81   -487       C  
ATOM   1115  CG  LEU D 174      14.058 -19.769   4.408  1.00 15.23           C  
ANISOU 1115  CG  LEU D 174     2255   1612   1919   -106    269   -357       C  
ATOM   1116  CD1 LEU D 174      12.796 -20.569   4.639  1.00 16.07           C  
ANISOU 1116  CD1 LEU D 174     2473   1524   2110    -98    218   -285       C  
ATOM   1117  CD2 LEU D 174      14.242 -19.477   2.909  1.00 16.63           C  
ANISOU 1117  CD2 LEU D 174     2831   1811   1677    104    564   -393       C  
ATOM   1118  N   TYR D 175      16.206 -15.539   5.680  1.00 14.20           N  
ANISOU 1118  N   TYR D 175     1965   1512   1918      3    242   -239       N  
ATOM   1119  CA  TYR D 175      16.226 -14.132   6.048  1.00 13.91           C  
ANISOU 1119  CA  TYR D 175     2145   1618   1521    129    309   -277       C  
ATOM   1120  C   TYR D 175      17.187 -13.406   5.115  1.00 14.00           C  
ANISOU 1120  C   TYR D 175     2153   1545   1622    234    348   -205       C  
ATOM   1121  O   TYR D 175      18.165 -13.994   4.643  1.00 14.64           O  
ANISOU 1121  O   TYR D 175     2088   1624   1851    351    396   -172       O  
ATOM   1122  CB  TYR D 175      16.642 -13.932   7.520  1.00 14.15           C  
ANISOU 1122  CB  TYR D 175     1967   1776   1631    188    107   -180       C  
ATOM   1123  CG  TYR D 175      17.956 -14.584   7.923  1.00 13.71           C  
ANISOU 1123  CG  TYR D 175     1816   1664   1729    121    144   -253       C  
ATOM   1124  CD1 TYR D 175      19.185 -13.993   7.601  1.00 13.79           C  
ANISOU 1124  CD1 TYR D 175     1776   1758   1704    150    206   -458       C  
ATOM   1125  CD2 TYR D 175      17.971 -15.778   8.639  1.00 13.86           C  
ANISOU 1125  CD2 TYR D 175     2018   1430   1819    299    331   -320       C  
ATOM   1126  CE1 TYR D 175      20.393 -14.584   7.975  1.00 15.00           C  
ANISOU 1126  CE1 TYR D 175     2182   1672   1844    342    191   -247       C  
ATOM   1127  CE2 TYR D 175      19.177 -16.371   9.022  1.00 14.34           C  
ANISOU 1127  CE2 TYR D 175     1931   1725   1794    309    441   -244       C  
ATOM   1128  CZ  TYR D 175      20.378 -15.770   8.688  1.00 13.42           C  
ANISOU 1128  CZ  TYR D 175     1892   1523   1686    323    161   -291       C  
ATOM   1129  OH  TYR D 175      21.575 -16.342   9.072  1.00 15.46           O  
ANISOU 1129  OH  TYR D 175     1890   1794   2192    281    219   -253       O  
ATOM   1130  N   GLY D 176      16.921 -12.123   4.878  1.00 13.77           N  
ANISOU 1130  N   GLY D 176     2128   1588   1517     49    291    -36       N  
ATOM   1131  CA  GLY D 176      17.792 -11.305   4.061  1.00 14.74           C  
ANISOU 1131  CA  GLY D 176     2244   1560   1797    150    468   -110       C  
ATOM   1132  C   GLY D 176      17.554  -9.820   4.262  1.00 14.21           C  
ANISOU 1132  C   GLY D 176     2241   1572   1585    133    354   -136       C  
ATOM   1133  O   GLY D 176      16.532  -9.415   4.816  1.00 14.47           O  
ANISOU 1133  O   GLY D 176     2103   1744   1653    104    278    -23       O  
ATOM   1134  N   PRO D 177      18.494  -8.986   3.809  1.00 14.82           N  
ANISOU 1134  N   PRO D 177     2199   1534   1898    167    373    -47       N  
ATOM   1135  CA  PRO D 177      18.406  -7.536   4.025  1.00 14.92           C  
ANISOU 1135  CA  PRO D 177     2257   1621   1789    167    250     92       C  
ATOM   1136  C   PRO D 177      17.740  -6.789   2.875  1.00 14.76           C  
ANISOU 1136  C   PRO D 177     2208   1571   1831    176    243     50       C  
ATOM   1137  O   PRO D 177      17.861  -7.153   1.706  1.00 15.69           O  
ANISOU 1137  O   PRO D 177     2196   1910   1857     50    205    113       O  
ATOM   1138  CB  PRO D 177      19.889  -7.132   4.084  1.00 14.67           C  
ANISOU 1138  CB  PRO D 177     2265   1660   1647    136    331   -183       C  
ATOM   1139  CG  PRO D 177      20.559  -8.092   3.101  1.00 14.75           C  
ANISOU 1139  CG  PRO D 177     2121   1593   1889    -14    346     13       C  
ATOM   1140  CD  PRO D 177      19.816  -9.401   3.294  1.00 15.14           C  
ANISOU 1140  CD  PRO D 177     2061   1577   2113    105    416     80       C  
ATOM   1141  N  AVAL D 178      17.049  -5.696   3.216  0.58 16.28           N  
ANISOU 1141  N  AVAL D 178     2333   1827   2025    376    367    192       N  
ATOM   1142  N  BVAL D 178      17.023  -5.729   3.251  0.42 16.01           N  
ANISOU 1142  N  BVAL D 178     2322   1753   2009    286    288    187       N  
ATOM   1143  CA AVAL D 178      16.508  -4.788   2.203  0.58 17.27           C  
ANISOU 1143  CA AVAL D 178     2313   2012   2235    385    337    379       C  
ATOM   1144  CA BVAL D 178      16.486  -4.744   2.321  0.42 16.71           C  
ANISOU 1144  CA BVAL D 178     2339   1897   2115    295    237    369       C  
ATOM   1145  C  AVAL D 178      16.703  -3.343   2.654  0.58 16.63           C  
ANISOU 1145  C  AVAL D 178     2454   1950   1916    465    400    456       C  
ATOM   1146  C  BVAL D 178      16.957  -3.379   2.790  0.42 16.29           C  
ANISOU 1146  C  BVAL D 178     2517   1760   1912    495    226    472       C  
ATOM   1147  O  AVAL D 178      16.188  -2.939   3.704  0.58 17.63           O  
ANISOU 1147  O  AVAL D 178     2620   2007   2073    594    500    462       O  
ATOM   1148  O  BVAL D 178      16.873  -3.065   3.983  0.42 16.63           O  
ANISOU 1148  O  BVAL D 178     2698   1565   2056    695    107    561       O  
ATOM   1149  CB AVAL D 178      15.039  -5.078   1.822  0.58 18.78           C  
ANISOU 1149  CB AVAL D 178     2398   2242   2496    429    207    570       C  
ATOM   1150  CB BVAL D 178      14.946  -4.763   2.279  0.42 17.57           C  
ANISOU 1150  CB BVAL D 178     2261   2125   2290    159    156    520       C  
ATOM   1151  CG1AVAL D 178      14.155  -5.259   3.047  0.58 18.62           C  
ANISOU 1151  CG1AVAL D 178     2612   2255   2208    460    193    668       C  
ATOM   1152  CG1BVAL D 178      14.433  -3.945   1.099  0.42 18.58           C  
ANISOU 1152  CG1BVAL D 178     2215   2263   2580     85    106    734       C  
ATOM   1153  CG2AVAL D 178      14.488  -3.971   0.933  0.58 20.08           C  
ANISOU 1153  CG2AVAL D 178     2438   2401   2792    385     96    711       C  
ATOM   1154  CG2BVAL D 178      14.424  -6.170   2.217  0.42 16.63           C  
ANISOU 1154  CG2BVAL D 178     2298   2054   1967     76     67    341       C  
ATOM   1155  N   ILE D 179      17.449  -2.568   1.862  1.00 16.30           N  
ANISOU 1155  N   ILE D 179     2470   1826   1897    287    276    359       N  
ATOM   1156  CA  ILE D 179      17.773  -1.174   2.143  1.00 17.01           C  
ANISOU 1156  CA  ILE D 179     2404   1902   2158    218    148    358       C  
ATOM   1157  C   ILE D 179      16.901  -0.298   1.257  1.00 17.83           C  
ANISOU 1157  C   ILE D 179     2803   1920   2053    178    300    367       C  
ATOM   1158  O   ILE D 179      16.832  -0.512   0.040  1.00 19.73           O  
ANISOU 1158  O   ILE D 179     3341   2298   1858    290    515    425       O  
ATOM   1159  CB  ILE D 179      19.263  -0.888   1.874  1.00 18.28           C  
ANISOU 1159  CB  ILE D 179     2374   2101   2473    218    240    214       C  
ATOM   1160  CG1 ILE D 179      20.168  -1.772   2.743  1.00 18.86           C  
ANISOU 1160  CG1 ILE D 179     2152   2575   2439    280    117    261       C  
ATOM   1161  CG2 ILE D 179      19.576   0.590   2.075  1.00 19.79           C  
ANISOU 1161  CG2 ILE D 179     2356   2058   3105      5    180    130       C  
ATOM   1162  CD1 ILE D 179      21.645  -1.622   2.410  1.00 19.27           C  
ANISOU 1162  CD1 ILE D 179     2313   2544   2467    189    301    331       C  
ATOM   1163  N   VAL D 180      16.231   0.679   1.861  1.00 17.17           N  
ANISOU 1163  N   VAL D 180     2520   1732   2273    318    259    560       N  
ATOM   1164  CA  VAL D 180      15.495   1.708   1.126  1.00 16.90           C  
ANISOU 1164  CA  VAL D 180     2350   1739   2329    270    173    609       C  
ATOM   1165  C   VAL D 180      16.210   3.028   1.358  1.00 17.95           C  
ANISOU 1165  C   VAL D 180     2739   1882   2199    373    268    576       C  
ATOM   1166  O   VAL D 180      16.396   3.442   2.507  1.00 18.31           O  
ANISOU 1166  O   VAL D 180     2930   1707   2322    175    431    350       O  
ATOM   1167  CB  VAL D 180      14.021   1.787   1.554  1.00 17.17           C  
ANISOU 1167  CB  VAL D 180     2374   1701   2450    248     41    503       C  
ATOM   1168  CG1 VAL D 180      13.306   2.877   0.750  1.00 18.13           C  
ANISOU 1168  CG1 VAL D 180     2475   1993   2419    321    -77    506       C  
ATOM   1169  CG2 VAL D 180      13.331   0.436   1.382  1.00 18.28           C  
ANISOU 1169  CG2 VAL D 180     2414   2001   2530    241     -2    325       C  
ATOM   1170  N   ARG D 181      16.603   3.693   0.274  1.00 17.88           N  
ANISOU 1170  N   ARG D 181     2717   1716   2361    319    300    699       N  
ATOM   1171  CA  ARG D 181      17.380   4.922   0.340  1.00 18.93           C  
ANISOU 1171  CA  ARG D 181     2777   1958   2458    230    513    677       C  
ATOM   1172  C   ARG D 181      16.503   6.133   0.065  1.00 20.07           C  
ANISOU 1172  C   ARG D 181     3042   1955   2631    255    453    613       C  
ATOM   1173  O   ARG D 181      15.558   6.073  -0.724  1.00 21.50           O  
ANISOU 1173  O   ARG D 181     3110   2122   2935    234    440    540       O  
ATOM   1174  CB  ARG D 181      18.539   4.898  -0.660  1.00 20.49           C  
ANISOU 1174  CB  ARG D 181     2834   2130   2820    216    563    506       C  
ATOM   1175  CG  ARG D 181      19.425   3.672  -0.465  1.00 21.75           C  
ANISOU 1175  CG  ARG D 181     2912   2225   3128    189    641    288       C  
ATOM   1176  CD  ARG D 181      20.836   3.915  -0.926  1.00 22.92           C  
ANISOU 1176  CD  ARG D 181     2874   2602   3235    260    344    562       C  
ATOM   1177  NE  ARG D 181      21.626   2.687  -0.957  1.00 22.90           N  
ANISOU 1177  NE  ARG D 181     2776   2841   3083    391    144    818       N  
ATOM   1178  CZ  ARG D 181      22.345   2.226   0.064  1.00 21.37           C  
ANISOU 1178  CZ  ARG D 181     2785   2788   2547    330    287    920       C  
ATOM   1179  NH1 ARG D 181      22.391   2.887   1.211  1.00 20.16           N1+
ANISOU 1179  NH1 ARG D 181     2588   2607   2464    137    459    748       N1+
ATOM   1180  NH2 ARG D 181      23.036   1.105  -0.069  1.00 21.48           N  
ANISOU 1180  NH2 ARG D 181     3046   2878   2238    452    440    869       N  
ATOM   1181  N   ARG D 182      16.831   7.234   0.732  1.00 20.34           N  
ANISOU 1181  N   ARG D 182     3403   1725   2600    226    541    669       N  
ATOM   1182  CA  ARG D 182      16.230   8.529   0.451  1.00 21.13           C  
ANISOU 1182  CA  ARG D 182     3513   1860   2655    264    531    851       C  
ATOM   1183  C   ARG D 182      17.085   9.263  -0.569  1.00 22.96           C  
ANISOU 1183  C   ARG D 182     3560   2223   2940    247    347    916       C  
ATOM   1184  O   ARG D 182      18.309   9.124  -0.589  1.00 23.21           O  
ANISOU 1184  O   ARG D 182     3648   2349   2822    421    203    999       O  
ATOM   1185  CB  ARG D 182      16.148   9.352   1.741  1.00 21.89           C  
ANISOU 1185  CB  ARG D 182     3600   1810   2907    253    552    706       C  
ATOM   1186  CG  ARG D 182      15.556  10.753   1.600  1.00 22.46           C  
ANISOU 1186  CG  ARG D 182     3638   1754   3141    196    799    573       C  
ATOM   1187  CD  ARG D 182      14.982  11.206   2.933  1.00 23.42           C  
ANISOU 1187  CD  ARG D 182     3597   2114   3188    186    811    547       C  
ATOM   1188  NE  ARG D 182      13.983  10.231   3.346  1.00 22.91           N  
ANISOU 1188  NE  ARG D 182     3429   2279   2997    195    953    658       N  
ATOM   1189  CZ  ARG D 182      13.697   9.905   4.603  1.00 22.00           C  
ANISOU 1189  CZ  ARG D 182     3292   2245   2822    293    780    527       C  
ATOM   1190  NH1 ARG D 182      14.318  10.489   5.624  1.00 23.21           N1+
ANISOU 1190  NH1 ARG D 182     3499   2295   3027    416    689    469       N1+
ATOM   1191  NH2 ARG D 182      12.787   8.975   4.833  1.00 21.40           N  
ANISOU 1191  NH2 ARG D 182     3079   1943   3109    214    554    459       N  
ATOM   1192  N   LYS D 183      16.424  10.031  -1.433  1.00 24.01           N  
ANISOU 1192  N   LYS D 183     3566   2432   3125    137    289   1117       N  
ATOM   1193  CA  LYS D 183      17.144  10.856  -2.395  1.00 25.49           C  
ANISOU 1193  CA  LYS D 183     3722   2546   3416     95    114   1298       C  
ATOM   1194  C   LYS D 183      18.211  11.679  -1.685  1.00 25.66           C  
ANISOU 1194  C   LYS D 183     3753   2362   3634    117    184   1238       C  
ATOM   1195  O   LYS D 183      17.943  12.330  -0.670  1.00 25.47           O  
ANISOU 1195  O   LYS D 183     3856   2182   3640    135    279   1112       O  
ATOM   1196  CB  LYS D 183      16.170  11.782  -3.121  1.00 27.89           C  
ANISOU 1196  CB  LYS D 183     4130   2965   3502    181     -9   1694       C  
ATOM   1197  CG  LYS D 183      16.858  12.750  -4.069  1.00 31.31           C  
ANISOU 1197  CG  LYS D 183     4551   3293   4054    326   -152   1861       C  
ATOM   1198  CD  LYS D 183      15.874  13.696  -4.739  1.00 33.77           C  
ANISOU 1198  CD  LYS D 183     4866   3554   4413    454   -234   1972       C  
ATOM   1199  CE  LYS D 183      16.602  14.660  -5.662  1.00 36.53           C  
ANISOU 1199  CE  LYS D 183     5145   3725   5010    403    -74   1864       C  
ATOM   1200  NZ  LYS D 183      15.695  15.666  -6.289  1.00 39.34           N1+
ANISOU 1200  NZ  LYS D 183     5323   3984   5641    244     93   1627       N1+
ATOM   1201  N   GLY D 184      19.434  11.620  -2.208  1.00 25.32           N  
ANISOU 1201  N   GLY D 184     3504   2345   3771     55     88   1297       N  
ATOM   1202  CA  GLY D 184      20.549  12.325  -1.619  1.00 25.32           C  
ANISOU 1202  CA  GLY D 184     3400   2380   3838     52    153   1323       C  
ATOM   1203  C   GLY D 184      21.360  11.529  -0.620  1.00 25.76           C  
ANISOU 1203  C   GLY D 184     3435   2499   3852    149    157   1285       C  
ATOM   1204  O   GLY D 184      22.426  12.003  -0.205  1.00 26.78           O  
ANISOU 1204  O   GLY D 184     3412   2810   3955    243    -26   1300       O  
ATOM   1205  N   ASP D 185      20.896  10.346  -0.214  1.00 24.88           N  
ANISOU 1205  N   ASP D 185     3453   2527   3475     80    237   1308       N  
ATOM   1206  CA  ASP D 185      21.684   9.509   0.683  1.00 24.53           C  
ANISOU 1206  CA  ASP D 185     3409   2394   3516     85    119   1132       C  
ATOM   1207  C   ASP D 185      23.000   9.132   0.016  1.00 25.48           C  
ANISOU 1207  C   ASP D 185     3494   2657   3532     51    -25   1025       C  
ATOM   1208  O   ASP D 185      23.036   8.792  -1.170  1.00 26.30           O  
ANISOU 1208  O   ASP D 185     3571   2894   3526    -12     23    913       O  
ATOM   1209  CB  ASP D 185      20.921   8.225   1.006  1.00 23.79           C  
ANISOU 1209  CB  ASP D 185     3433   2324   3282    -18    218   1027       C  
ATOM   1210  CG  ASP D 185      19.894   8.395   2.123  1.00 23.30           C  
ANISOU 1210  CG  ASP D 185     3534   2434   2883   -100    227    969       C  
ATOM   1211  OD1 ASP D 185      19.778   9.495   2.710  1.00 23.67           O  
ANISOU 1211  OD1 ASP D 185     3590   2564   2839   -144    117    909       O  
ATOM   1212  OD2 ASP D 185      19.196   7.401   2.413  1.00 22.98           O1-
ANISOU 1212  OD2 ASP D 185     3339   2502   2890   -171    180    863       O1-
ATOM   1213  N   VAL D 186      24.085   9.177   0.788  1.00 24.76           N  
ANISOU 1213  N   VAL D 186     3404   2391   3614     34   -307    975       N  
ATOM   1214  CA  VAL D 186      25.397   8.854   0.239  1.00 25.47           C  
ANISOU 1214  CA  VAL D 186     3601   2310   3769     11   -193    686       C  
ATOM   1215  C   VAL D 186      25.513   7.349   0.034  1.00 24.30           C  
ANISOU 1215  C   VAL D 186     3730   2329   3174    160     -7    854       C  
ATOM   1216  O   VAL D 186      25.102   6.550   0.889  1.00 24.81           O  
ANISOU 1216  O   VAL D 186     3951   2314   3163    271     23    967       O  
ATOM   1217  CB  VAL D 186      26.507   9.394   1.158  1.00 27.67           C  
ANISOU 1217  CB  VAL D 186     3801   2330   4382     22   -227    515       C  
ATOM   1218  CG1 VAL D 186      27.879   9.139   0.546  1.00 28.22           C  
ANISOU 1218  CG1 VAL D 186     3769   2539   4415     89   -278    654       C  
ATOM   1219  CG2 VAL D 186      26.308  10.886   1.401  1.00 28.47           C  
ANISOU 1219  CG2 VAL D 186     4073   2176   4569    -82   -157    325       C  
ATOM   1220  N   LEU D 187      26.068   6.952  -1.110  1.00 23.33           N  
ANISOU 1220  N   LEU D 187     3509   2449   2908    137     68    797       N  
ATOM   1221  CA  LEU D 187      26.182   5.537  -1.440  1.00 22.97           C  
ANISOU 1221  CA  LEU D 187     3318   2773   2636    -23    228    838       C  
ATOM   1222  C   LEU D 187      27.543   4.997  -1.010  1.00 21.99           C  
ANISOU 1222  C   LEU D 187     3043   2674   2637   -172    403    768       C  
ATOM   1223  O   LEU D 187      28.551   5.702  -1.107  1.00 23.21           O  
ANISOU 1223  O   LEU D 187     3045   2808   2964   -186    471    827       O  
ATOM   1224  CB  LEU D 187      26.005   5.322  -2.940  1.00 24.42           C  
ANISOU 1224  CB  LEU D 187     3404   3136   2738     86     76    772       C  
ATOM   1225  CG  LEU D 187      24.672   5.781  -3.534  1.00 26.20           C  
ANISOU 1225  CG  LEU D 187     3564   3403   2986    -11     68    712       C  
ATOM   1226  CD1 LEU D 187      24.634   5.503  -5.030  1.00 27.65           C  
ANISOU 1226  CD1 LEU D 187     3740   3702   3065    -91    112    594       C  
ATOM   1227  CD2 LEU D 187      23.517   5.095  -2.821  1.00 26.73           C  
ANISOU 1227  CD2 LEU D 187     3609   3287   3261     40     53    662       C  
ATOM   1228  N   PRO D 188      27.588   3.761  -0.531  1.00 19.88           N  
ANISOU 1228  N   PRO D 188     2743   2654   2156   -176    372    849       N  
ATOM   1229  CA  PRO D 188      28.834   3.202  -0.009  1.00 19.73           C  
ANISOU 1229  CA  PRO D 188     2743   2756   1998    -36    431    802       C  
ATOM   1230  C   PRO D 188      29.665   2.527  -1.092  1.00 19.48           C  
ANISOU 1230  C   PRO D 188     2754   2914   1732    113    359    670       C  
ATOM   1231  O   PRO D 188      29.188   2.213  -2.187  1.00 20.77           O  
ANISOU 1231  O   PRO D 188     2744   3026   2122     55    375    513       O  
ATOM   1232  CB  PRO D 188      28.321   2.142   0.980  1.00 20.16           C  
ANISOU 1232  CB  PRO D 188     2678   2785   2196   -118    457    831       C  
ATOM   1233  CG  PRO D 188      27.080   1.629   0.304  1.00 20.43           C  
ANISOU 1233  CG  PRO D 188     2817   2548   2398    -76    361    777       C  
ATOM   1234  CD  PRO D 188      26.445   2.846  -0.342  1.00 20.16           C  
ANISOU 1234  CD  PRO D 188     2859   2580   2221   -153    428    834       C  
ATOM   1235  N   ASP D 189      30.936   2.288  -0.744  1.00 19.18           N  
ANISOU 1235  N   ASP D 189     2721   2589   1978    -17    547    406       N  
ATOM   1236  CA  ASP D 189      31.806   1.499  -1.613  1.00 19.65           C  
ANISOU 1236  CA  ASP D 189     2807   2837   1824    -11    726    439       C  
ATOM   1237  C   ASP D 189      31.475   0.011  -1.550  1.00 19.68           C  
ANISOU 1237  C   ASP D 189     2797   2687   1992     58    698    392       C  
ATOM   1238  O   ASP D 189      31.699  -0.716  -2.526  1.00 21.44           O  
ANISOU 1238  O   ASP D 189     3064   2633   2451     93    778    191       O  
ATOM   1239  CB  ASP D 189      33.267   1.744  -1.245  1.00 20.83           C  
ANISOU 1239  CB  ASP D 189     2821   2881   2213    -27    703    587       C  
ATOM   1240  CG  ASP D 189      33.697   3.167  -1.522  1.00 21.67           C  
ANISOU 1240  CG  ASP D 189     3053   3167   2013    -21    482    888       C  
ATOM   1241  OD1 ASP D 189      33.398   3.672  -2.627  1.00 25.16           O  
ANISOU 1241  OD1 ASP D 189     3198   3727   2633   -233    469    877       O  
ATOM   1242  OD2 ASP D 189      34.320   3.785  -0.641  1.00 21.81           O1-
ANISOU 1242  OD2 ASP D 189     3058   3126   2103    -23    637    847       O1-
ATOM   1243  N   ALA D 190      30.950  -0.458  -0.420  1.00 18.37           N  
ANISOU 1243  N   ALA D 190     2532   2500   1948    115    658    559       N  
ATOM   1244  CA  ALA D 190      30.574  -1.852  -0.244  1.00 17.63           C  
ANISOU 1244  CA  ALA D 190     2317   2358   2024    168    645    447       C  
ATOM   1245  C   ALA D 190      29.560  -1.928   0.887  1.00 17.48           C  
ANISOU 1245  C   ALA D 190     2454   2389   1801    133    858    374       C  
ATOM   1246  O   ALA D 190      29.542  -1.068   1.774  1.00 17.59           O  
ANISOU 1246  O   ALA D 190     2447   2346   1889    -55    829    252       O  
ATOM   1247  CB  ALA D 190      31.800  -2.714   0.094  1.00 19.34           C  
ANISOU 1247  CB  ALA D 190     2355   2697   2298    340    771    452       C  
ATOM   1248  N   THR D 191      28.712  -2.957   0.837  1.00 17.67           N  
ANISOU 1248  N   THR D 191     2464   2370   1879    240    851    453       N  
ATOM   1249  CA  THR D 191      27.723  -3.236   1.876  1.00 16.78           C  
ANISOU 1249  CA  THR D 191     2284   2096   1995    269    683    519       C  
ATOM   1250  C   THR D 191      27.923  -4.660   2.378  1.00 17.28           C  
ANISOU 1250  C   THR D 191     2436   2138   1989    239    838    309       C  
ATOM   1251  O   THR D 191      28.046  -5.590   1.576  1.00 18.59           O  
ANISOU 1251  O   THR D 191     2665   2261   2138    319    857     -8       O  
ATOM   1252  CB  THR D 191      26.299  -3.076   1.320  1.00 17.48           C  
ANISOU 1252  CB  THR D 191     2200   2156   2285     47    601    405       C  
ATOM   1253  CG2 THR D 191      25.247  -3.427   2.384  1.00 19.15           C  
ANISOU 1253  CG2 THR D 191     2348   2218   2710   -138    668     66       C  
ATOM   1254  OG1 THR D 191      26.109  -1.727   0.869  1.00 19.00           O  
ANISOU 1254  OG1 THR D 191     2687   2336   2197    166    545    402       O  
ATOM   1255  N   HIS D 192      27.956  -4.831   3.699  1.00 15.93           N  
ANISOU 1255  N   HIS D 192     2138   1986   1928     52    728    224       N  
ATOM   1256  CA  HIS D 192      28.106  -6.148   4.304  1.00 15.44           C  
ANISOU 1256  CA  HIS D 192     2025   1941   1900    -18    699    160       C  
ATOM   1257  C   HIS D 192      26.979  -6.379   5.297  1.00 15.60           C  
ANISOU 1257  C   HIS D 192     1987   1952   1991    -61    815    108       C  
ATOM   1258  O   HIS D 192      26.664  -5.496   6.105  1.00 17.63           O  
ANISOU 1258  O   HIS D 192     2472   1774   2451    -97   1028   -228       O  
ATOM   1259  CB  HIS D 192      29.445  -6.256   5.029  1.00 16.54           C  
ANISOU 1259  CB  HIS D 192     2057   2006   2220     65    610    182       C  
ATOM   1260  CG  HIS D 192      30.607  -5.855   4.182  1.00 16.75           C  
ANISOU 1260  CG  HIS D 192     2132   2117   2115    203    621    314       C  
ATOM   1261  CD2 HIS D 192      31.485  -4.832   4.299  1.00 17.69           C  
ANISOU 1261  CD2 HIS D 192     1917   2272   2531    143    657    457       C  
ATOM   1262  ND1 HIS D 192      30.944  -6.519   3.023  1.00 18.02           N  
ANISOU 1262  ND1 HIS D 192     2230   2278   2337    168    712    286       N  
ATOM   1263  CE1 HIS D 192      31.990  -5.931   2.470  1.00 18.77           C  
ANISOU 1263  CE1 HIS D 192     2267   2406   2457     80    754    280       C  
ATOM   1264  NE2 HIS D 192      32.339  -4.907   3.226  1.00 19.10           N  
ANISOU 1264  NE2 HIS D 192     2240   2384   2631    170    745    389       N  
ATOM   1265  N   THR D 193      26.389  -7.573   5.253  1.00 14.44           N  
ANISOU 1265  N   THR D 193     1851   1799   1837   -111    589    283       N  
ATOM   1266  CA  THR D 193      25.252  -7.919   6.108  1.00 13.81           C  
ANISOU 1266  CA  THR D 193     1847   1733   1667    -95    327    133       C  
ATOM   1267  C   THR D 193      25.684  -8.898   7.196  1.00 13.83           C  
ANISOU 1267  C   THR D 193     1973   1634   1649     82    412     47       C  
ATOM   1268  O   THR D 193      26.234  -9.969   6.902  1.00 14.65           O  
ANISOU 1268  O   THR D 193     2055   1682   1829    114    390    -46       O  
ATOM   1269  CB  THR D 193      24.090  -8.471   5.282  1.00 15.51           C  
ANISOU 1269  CB  THR D 193     1943   2096   1854   -135    229    198       C  
ATOM   1270  CG2 THR D 193      22.909  -8.871   6.184  1.00 16.00           C  
ANISOU 1270  CG2 THR D 193     1916   2352   1811   -132    378    203       C  
ATOM   1271  OG1 THR D 193      23.656  -7.457   4.366  1.00 17.13           O  
ANISOU 1271  OG1 THR D 193     2362   2202   1946     67    126    308       O  
ATOM   1272  N   ILE D 194      25.426  -8.526   8.447  1.00 13.86           N  
ANISOU 1272  N   ILE D 194     1844   2061   1362     26    448    -31       N  
ATOM   1273  CA  ILE D 194      25.775  -9.320   9.622  1.00 13.44           C  
ANISOU 1273  CA  ILE D 194     1703   1849   1555     24    426    -63       C  
ATOM   1274  C   ILE D 194      24.472  -9.641  10.344  1.00 12.60           C  
ANISOU 1274  C   ILE D 194     1797   1427   1563    136    419     56       C  
ATOM   1275  O   ILE D 194      23.800  -8.731  10.848  1.00 13.95           O  
ANISOU 1275  O   ILE D 194     1942   1502   1858    129    555      5       O  
ATOM   1276  CB  ILE D 194      26.745  -8.554  10.538  1.00 13.89           C  
ANISOU 1276  CB  ILE D 194     1618   2074   1584    118    348     96       C  
ATOM   1277  CG1 ILE D 194      28.034  -8.241   9.780  1.00 15.70           C  
ANISOU 1277  CG1 ILE D 194     1691   2110   2166   -133    515    -26       C  
ATOM   1278  CG2 ILE D 194      27.031  -9.337  11.825  1.00 14.14           C  
ANISOU 1278  CG2 ILE D 194     1837   1873   1661    278    244    110       C  
ATOM   1279  CD1 ILE D 194      28.932  -7.262  10.486  1.00 15.96           C  
ANISOU 1279  CD1 ILE D 194     1803   2069   2191   -160    226     32       C  
ATOM   1280  N   VAL D 195      24.109 -10.924  10.390  1.00 13.12           N  
ANISOU 1280  N   VAL D 195     1793   1533   1656     19    563    101       N  
ATOM   1281  CA  VAL D 195      22.894 -11.377  11.061  1.00 12.42           C  
ANISOU 1281  CA  VAL D 195     1662   1686   1371    -85    515     38       C  
ATOM   1282  C   VAL D 195      23.283 -12.221  12.267  1.00 12.65           C  
ANISOU 1282  C   VAL D 195     1776   1706   1326    103    613     64       C  
ATOM   1283  O   VAL D 195      23.969 -13.242  12.126  1.00 13.83           O  
ANISOU 1283  O   VAL D 195     1900   1636   1718    310    512    -24       O  
ATOM   1284  CB  VAL D 195      21.966 -12.167  10.120  1.00 13.33           C  
ANISOU 1284  CB  VAL D 195     1744   1818   1504    -96    462    -56       C  
ATOM   1285  CG1 VAL D 195      20.650 -12.474  10.844  1.00 14.40           C  
ANISOU 1285  CG1 VAL D 195     1701   1780   1992    -65    544   -148       C  
ATOM   1286  CG2 VAL D 195      21.713 -11.382   8.822  1.00 14.02           C  
ANISOU 1286  CG2 VAL D 195     1920   1996   1411    -43    255     57       C  
ATOM   1287  N   PHE D 196      22.856 -11.790  13.456  1.00 12.16           N  
ANISOU 1287  N   PHE D 196     1715   1600   1304     51    513     17       N  
ATOM   1288  CA  PHE D 196      22.955 -12.606  14.667  1.00 11.52           C  
ANISOU 1288  CA  PHE D 196     1575   1400   1405   -125    330    -77       C  
ATOM   1289  C   PHE D 196      21.688 -13.448  14.723  1.00 12.45           C  
ANISOU 1289  C   PHE D 196     1754   1356   1620     47    442   -146       C  
ATOM   1290  O   PHE D 196      20.613 -12.947  15.064  1.00 13.68           O  
ANISOU 1290  O   PHE D 196     1724   1429   2045     67    496   -200       O  
ATOM   1291  CB  PHE D 196      23.074 -11.721  15.905  1.00 12.25           C  
ANISOU 1291  CB  PHE D 196     1815   1478   1361   -167    253   -184       C  
ATOM   1292  CG  PHE D 196      24.419 -11.040  16.071  1.00 13.06           C  
ANISOU 1292  CG  PHE D 196     1969   1530   1463     56    201    -40       C  
ATOM   1293  CD1 PHE D 196      25.498 -11.308  15.224  1.00 13.85           C  
ANISOU 1293  CD1 PHE D 196     1746   1558   1957   -148     49    -22       C  
ATOM   1294  CD2 PHE D 196      24.606 -10.144  17.120  1.00 14.46           C  
ANISOU 1294  CD2 PHE D 196     2250   1445   1797   -239    160     26       C  
ATOM   1295  CE1 PHE D 196      26.729 -10.674  15.430  1.00 15.44           C  
ANISOU 1295  CE1 PHE D 196     2134   1605   2129     -1    198    177       C  
ATOM   1296  CE2 PHE D 196      25.828  -9.516  17.326  1.00 15.43           C  
ANISOU 1296  CE2 PHE D 196     2457   1416   1991   -210    376    135       C  
ATOM   1297  CZ  PHE D 196      26.889  -9.781  16.480  1.00 14.66           C  
ANISOU 1297  CZ  PHE D 196     2056   1613   1903    -11    238    443       C  
ATOM   1298  N   ASN D 197      21.800 -14.728  14.353  1.00 12.63           N  
ANISOU 1298  N   ASN D 197     1815   1323   1662    -69    418   -208       N  
ATOM   1299  CA  ASN D 197      20.657 -15.630  14.303  1.00 12.89           C  
ANISOU 1299  CA  ASN D 197     1773   1217   1906    -20    414   -242       C  
ATOM   1300  C   ASN D 197      20.864 -16.684  15.377  1.00 13.31           C  
ANISOU 1300  C   ASN D 197     1721   1457   1877     15    499    -66       C  
ATOM   1301  O   ASN D 197      21.754 -17.533  15.252  1.00 14.67           O  
ANISOU 1301  O   ASN D 197     1846   1651   2078    203    554   -124       O  
ATOM   1302  CB  ASN D 197      20.499 -16.276  12.929  1.00 14.13           C  
ANISOU 1302  CB  ASN D 197     1654   1665   2049    -17    467   -332       C  
ATOM   1303  CG  ASN D 197      19.212 -17.076  12.833  1.00 14.10           C  
ANISOU 1303  CG  ASN D 197     1790   1630   1938    -63    597   -367       C  
ATOM   1304  ND2 ASN D 197      19.204 -18.120  12.009  1.00 15.18           N  
ANISOU 1304  ND2 ASN D 197     2102   1607   2058     60    485   -378       N  
ATOM   1305  OD1 ASN D 197      18.229 -16.754  13.509  1.00 15.57           O  
ANISOU 1305  OD1 ASN D 197     1817   1687   2410    -77    583   -409       O  
ATOM   1306  N   ASP D 198      20.037 -16.634  16.421  1.00 13.73           N  
ANISOU 1306  N   ASP D 198     1973   1466   1780    -83    708    -43       N  
ATOM   1307  CA  ASP D 198      20.277 -17.426  17.621  1.00 14.34           C  
ANISOU 1307  CA  ASP D 198     1973   1499   1978    -61    598     63       C  
ATOM   1308  C   ASP D 198      21.724 -17.205  18.045  1.00 15.17           C  
ANISOU 1308  C   ASP D 198     1979   1784   2000     79    480     -5       C  
ATOM   1309  O   ASP D 198      22.108 -16.065  18.301  1.00 16.77           O  
ANISOU 1309  O   ASP D 198     2246   1678   2449     42    231    -81       O  
ATOM   1310  CB  ASP D 198      19.906 -18.905  17.414  1.00 15.03           C  
ANISOU 1310  CB  ASP D 198     1859   1379   2474   -204    513   -258       C  
ATOM   1311  CG  ASP D 198      18.388 -19.128  17.259  1.00 15.44           C  
ANISOU 1311  CG  ASP D 198     2172   1493   2202     10    586   -296       C  
ATOM   1312  OD1 ASP D 198      17.603 -18.356  17.841  1.00 17.10           O  
ANISOU 1312  OD1 ASP D 198     2260   1855   2381    113    752    -27       O  
ATOM   1313  OD2 ASP D 198      17.986 -20.073  16.543  1.00 16.60           O1-
ANISOU 1313  OD2 ASP D 198     2102   1703   2501     64    394      6       O1-
ATOM   1314  N  AMET D 199      22.537 -18.260  18.104  0.67 15.22           N  
ANISOU 1314  N  AMET D 199     1705   1868   2209     -2    422     59       N  
ATOM   1315  N  BMET D 199      22.523 -18.271  18.098  0.33 16.99           N  
ANISOU 1315  N  BMET D 199     2056   2033   2366    111    448     48       N  
ATOM   1316  CA AMET D 199      23.947 -18.123  18.557  0.67 17.16           C  
ANISOU 1316  CA AMET D 199     2180   2413   1927    210    475    427       C  
ATOM   1317  CA BMET D 199      23.931 -18.149  18.562  0.33 19.54           C  
ANISOU 1317  CA BMET D 199     2466   2456   2503    306    451    254       C  
ATOM   1318  C  AMET D 199      24.932 -18.234  17.392  0.67 17.78           C  
ANISOU 1318  C  AMET D 199     1986   2368   2403    216    487    138       C  
ATOM   1319  C  BMET D 199      24.919 -18.272  17.395  0.33 18.75           C  
ANISOU 1319  C  BMET D 199     2280   2326   2518    237    501    106       C  
ATOM   1320  O  AMET D 199      26.075 -18.550  17.662  0.67 20.53           O  
ANISOU 1320  O  AMET D 199     2201   2823   2777    327    390     17       O  
ATOM   1321  O  BMET D 199      26.085 -18.547  17.673  0.33 20.22           O  
ANISOU 1321  O  BMET D 199     2436   2566   2682    274    444     17       O  
ATOM   1322  CB AMET D 199      24.285 -19.212  19.566  0.67 18.84           C  
ANISOU 1322  CB AMET D 199     2467   2983   1707    281    555    511       C  
ATOM   1323  CB BMET D 199      24.240 -19.219  19.610  0.33 22.89           C  
ANISOU 1323  CB BMET D 199     2877   2958   2864    530    382    379       C  
ATOM   1324  CG AMET D 199      23.305 -19.224  20.672  0.67 21.42           C  
ANISOU 1324  CG AMET D 199     3006   3352   1781    170    600    262       C  
ATOM   1325  CG BMET D 199      24.239 -18.675  21.019  0.33 26.64           C  
ANISOU 1325  CG BMET D 199     3381   3308   3432    619    323    260       C  
ATOM   1326  SD AMET D 199      23.630 -17.815  21.698  0.67 25.66           S  
ANISOU 1326  SD AMET D 199     3515   3791   2444    -75    729    -39       S  
ATOM   1327  SD BMET D 199      25.821 -17.841  21.324  0.33 30.06           S  
ANISOU 1327  SD BMET D 199     3810   3625   3988    546    337    146       S  
ATOM   1328  CE AMET D 199      24.172 -18.809  23.082  0.67 24.60           C  
ANISOU 1328  CE AMET D 199     3314   4090   1942     80    964    436       C  
ATOM   1329  CE BMET D 199      26.918 -19.219  21.675  0.33 29.57           C  
ANISOU 1329  CE BMET D 199     3878   3748   3608    550    269    391       C  
ATOM   1330  N   THR D 200      24.514 -17.860  16.194  1.00 16.90           N  
ANISOU 1330  N   THR D 200     2212   1959   2250    167    618    124       N  
ATOM   1331  CA  THR D 200      25.381 -17.890  15.031  1.00 15.94           C  
ANISOU 1331  CA  THR D 200     2216   1752   2089    199    751   -105       C  
ATOM   1332  C   THR D 200      25.471 -16.500  14.420  1.00 14.25           C  
ANISOU 1332  C   THR D 200     2059   1500   1858    262    507     -3       C  
ATOM   1333  O   THR D 200      24.617 -15.636  14.653  1.00 14.24           O  
ANISOU 1333  O   THR D 200     2008   1580   1821    238    468     65       O  
ATOM   1334  CB  THR D 200      24.833 -18.839  13.946  1.00 18.33           C  
ANISOU 1334  CB  THR D 200     2366   1769   2830     82    674   -108       C  
ATOM   1335  CG2 THR D 200      24.420 -20.185  14.553  1.00 20.02           C  
ANISOU 1335  CG2 THR D 200     2759   1788   3060    -86    878   -174       C  
ATOM   1336  OG1 THR D 200      23.706 -18.220  13.295  1.00 18.59           O  
ANISOU 1336  OG1 THR D 200     2178   2090   2795    157    759   -334       O  
ATOM   1337  N   ILE D 201      26.499 -16.309  13.597  1.00 14.00           N  
ANISOU 1337  N   ILE D 201     1897   1738   1686    138    501    115       N  
ATOM   1338  CA  ILE D 201      26.526 -15.200  12.645  1.00 13.78           C  
ANISOU 1338  CA  ILE D 201     1850   1762   1624     71    287     21       C  
ATOM   1339  C   ILE D 201      26.257 -15.785  11.270  1.00 14.26           C  
ANISOU 1339  C   ILE D 201     1871   1702   1845    124    468   -266       C  
ATOM   1340  O   ILE D 201      27.029 -16.624  10.788  1.00 15.66           O  
ANISOU 1340  O   ILE D 201     1925   1924   2101    238    628   -406       O  
ATOM   1341  CB  ILE D 201      27.852 -14.420  12.659  1.00 14.21           C  
ANISOU 1341  CB  ILE D 201     1909   1826   1663   -102    424     35       C  
ATOM   1342  CG1 ILE D 201      28.255 -14.013  14.083  1.00 15.19           C  
ANISOU 1342  CG1 ILE D 201     1907   1928   1936    -94    320    -26       C  
ATOM   1343  CG2 ILE D 201      27.731 -13.188  11.742  1.00 15.46           C  
ANISOU 1343  CG2 ILE D 201     2093   2104   1676    -97    514    293       C  
ATOM   1344  CD1 ILE D 201      29.618 -13.320  14.156  1.00 16.90           C  
ANISOU 1344  CD1 ILE D 201     2032   2199   2188    -46    176    -32       C  
ATOM   1345  N   ASN D 202      25.149 -15.373  10.651  1.00 13.70           N  
ANISOU 1345  N   ASN D 202     1812   1666   1727    -59    369   -243       N  
ATOM   1346  CA  ASN D 202      24.825 -15.799   9.284  1.00 14.86           C  
ANISOU 1346  CA  ASN D 202     1971   1710   1965   -115    613   -395       C  
ATOM   1347  C   ASN D 202      24.737 -17.322   9.153  1.00 15.42           C  
ANISOU 1347  C   ASN D 202     1953   1787   2121     74    468   -259       C  
ATOM   1348  O   ASN D 202      25.068 -17.883   8.108  1.00 16.26           O  
ANISOU 1348  O   ASN D 202     2001   1873   2306     37    567   -270       O  
ATOM   1349  CB  ASN D 202      25.793 -15.199   8.250  1.00 15.42           C  
ANISOU 1349  CB  ASN D 202     2157   1846   1855     61    579   -320       C  
ATOM   1350  CG  ASN D 202      25.699 -13.689   8.167  1.00 15.74           C  
ANISOU 1350  CG  ASN D 202     2217   1957   1806    120    559   -240       C  
ATOM   1351  ND2 ASN D 202      26.610 -13.074   7.421  1.00 16.26           N  
ANISOU 1351  ND2 ASN D 202     1880   2409   1888     29    504   -105       N  
ATOM   1352  OD1 ASN D 202      24.815 -13.081   8.763  1.00 15.84           O  
ANISOU 1352  OD1 ASN D 202     2410   1788   1819    185    699   -300       O  
ATOM   1353  N   ASN D 203      24.309 -18.004  10.215  1.00 15.24           N  
ANISOU 1353  N   ASN D 203     1820   1606   2365     38    345   -452       N  
ATOM   1354  CA  ASN D 203      24.149 -19.460  10.230  1.00 16.28           C  
ANISOU 1354  CA  ASN D 203     1858   1610   2716     20    353   -660       C  
ATOM   1355  C   ASN D 203      25.473 -20.215  10.117  1.00 18.65           C  
ANISOU 1355  C   ASN D 203     2143   1870   3075    316    370   -750       C  
ATOM   1356  O   ASN D 203      25.476 -21.423   9.864  1.00 21.78           O  
ANISOU 1356  O   ASN D 203     2355   2062   3858    238    466   -913       O  
ATOM   1357  CB  ASN D 203      23.147 -19.966   9.177  1.00 16.67           C  
ANISOU 1357  CB  ASN D 203     2007   1897   2430    -15    575   -704       C  
ATOM   1358  CG  ASN D 203      21.701 -19.823   9.626  1.00 16.46           C  
ANISOU 1358  CG  ASN D 203     2057   1925   2272    206    506   -474       C  
ATOM   1359  ND2 ASN D 203      20.918 -20.866   9.414  1.00 17.36           N  
ANISOU 1359  ND2 ASN D 203     2062   2042   2492     56    431   -489       N  
ATOM   1360  OD1 ASN D 203      21.298 -18.789  10.163  1.00 16.26           O  
ANISOU 1360  OD1 ASN D 203     2131   1774   2271    273    547   -416       O  
ATOM   1361  N   ARG D 204      26.599 -19.545  10.322  1.00 19.20           N  
ANISOU 1361  N   ARG D 204     2069   2122   3102    429    447   -726       N  
ATOM   1362  CA  ARG D 204      27.889 -20.200  10.134  1.00 20.45           C  
ANISOU 1362  CA  ARG D 204     2096   2307   3366    445    404   -558       C  
ATOM   1363  C   ARG D 204      28.304 -20.954  11.393  1.00 21.04           C  
ANISOU 1363  C   ARG D 204     2410   2195   3390    468    465   -586       C  
ATOM   1364  O   ARG D 204      27.891 -20.594  12.505  1.00 20.90           O  
ANISOU 1364  O   ARG D 204     2281   2387   3275    398    425   -442       O  
ATOM   1365  CB  ARG D 204      28.955 -19.157   9.819  1.00 21.84           C  
ANISOU 1365  CB  ARG D 204     2378   2520   3400    523    385   -535       C  
ATOM   1366  CG  ARG D 204      28.719 -18.446   8.502  1.00 24.94           C  
ANISOU 1366  CG  ARG D 204     2942   2965   3567    539    506   -662       C  
ATOM   1367  CD  ARG D 204      29.637 -17.264   8.328  1.00 27.42           C  
ANISOU 1367  CD  ARG D 204     3249   3257   3911    430    600  -1050       C  
ATOM   1368  NE  ARG D 204      31.027 -17.651   8.123  1.00 29.74           N  
ANISOU 1368  NE  ARG D 204     3590   3644   4065    356    598  -1345       N  
ATOM   1369  CZ  ARG D 204      31.633 -17.679   6.938  1.00 32.68           C  
ANISOU 1369  CZ  ARG D 204     3878   4249   4288    372    431  -1473       C  
ATOM   1370  NH1 ARG D 204      30.975 -17.345   5.835  1.00 34.86           N1+
ANISOU 1370  NH1 ARG D 204     4098   4572   4575    433    348  -1436       N1+
ATOM   1371  NH2 ARG D 204      32.902 -18.040   6.859  1.00 33.21           N  
ANISOU 1371  NH2 ARG D 204     3796   4497   4324    201    416  -1496       N  
ATOM   1372  N   PRO D 205      29.116 -22.007  11.242  1.00 22.54           N  
ANISOU 1372  N   PRO D 205     2824   2181   3558    549    346   -636       N  
ATOM   1373  CA  PRO D 205      29.699 -22.656  12.421  1.00 23.36           C  
ANISOU 1373  CA  PRO D 205     3047   2192   3638    582    283   -576       C  
ATOM   1374  C   PRO D 205      30.479 -21.657  13.262  1.00 21.65           C  
ANISOU 1374  C   PRO D 205     3033   2032   3163    772    277   -467       C  
ATOM   1375  O   PRO D 205      31.027 -20.675  12.757  1.00 22.21           O  
ANISOU 1375  O   PRO D 205     2911   2209   3318    872    273   -256       O  
ATOM   1376  CB  PRO D 205      30.633 -23.715  11.820  1.00 24.63           C  
ANISOU 1376  CB  PRO D 205     3317   2251   3791    626    174   -730       C  
ATOM   1377  CG  PRO D 205      30.080 -23.982  10.463  1.00 25.80           C  
ANISOU 1377  CG  PRO D 205     3603   2553   3646    725    377   -663       C  
ATOM   1378  CD  PRO D 205      29.537 -22.663   9.990  1.00 24.59           C  
ANISOU 1378  CD  PRO D 205     3369   2339   3637    702    408   -732       C  
ATOM   1379  N   ALA D 206      30.509 -21.921  14.564  1.00 22.54           N  
ANISOU 1379  N   ALA D 206     3085   2151   3328    672    379   -449       N  
ATOM   1380  CA  ALA D 206      31.220 -21.069  15.507  1.00 21.91           C  
ANISOU 1380  CA  ALA D 206     2884   2647   2793    673    361   -249       C  
ATOM   1381  C   ALA D 206      32.665 -20.840  15.076  1.00 22.05           C  
ANISOU 1381  C   ALA D 206     2710   2861   2807    822    336   -277       C  
ATOM   1382  O   ALA D 206      33.323 -21.735  14.535  1.00 22.86           O  
ANISOU 1382  O   ALA D 206     2939   2989   2757   1104    479   -300       O  
ATOM   1383  CB  ALA D 206      31.197 -21.743  16.876  1.00 24.02           C  
ANISOU 1383  CB  ALA D 206     3394   2767   2965    553    512   -284       C  
ATOM   1384  N   HIS D 207      33.162 -19.625  15.321  1.00 21.67           N  
ANISOU 1384  N   HIS D 207     2476   3022   2735    664    253   -473       N  
ATOM   1385  CA  HIS D 207      34.561 -19.264  15.063  1.00 23.68           C  
ANISOU 1385  CA  HIS D 207     2474   3661   2864    592    333   -388       C  
ATOM   1386  C   HIS D 207      34.916 -19.268  13.576  1.00 21.72           C  
ANISOU 1386  C   HIS D 207     2546   3106   2601    507    515   -423       C  
ATOM   1387  O   HIS D 207      36.075 -19.501  13.220  1.00 23.48           O  
ANISOU 1387  O   HIS D 207     2609   3338   2973    550    447   -254       O  
ATOM   1388  CB  HIS D 207      35.565 -20.138  15.835  1.00 28.29           C  
ANISOU 1388  CB  HIS D 207     2890   4702   3159    766    217   -294       C  
ATOM   1389  CG  HIS D 207      35.401 -20.097  17.321  1.00 33.32           C  
ANISOU 1389  CG  HIS D 207     3255   5525   3881    853    110   -462       C  
ATOM   1390  CD2 HIS D 207      35.741 -19.153  18.230  1.00 33.62           C  
ANISOU 1390  CD2 HIS D 207     3262   5719   3794    822    -91   -694       C  
ATOM   1391  ND1 HIS D 207      34.830 -21.129  18.036  1.00 36.01           N  
ANISOU 1391  ND1 HIS D 207     3598   5846   4236    807    194   -613       N  
ATOM   1392  CE1 HIS D 207      34.822 -20.821  19.321  1.00 36.05           C  
ANISOU 1392  CE1 HIS D 207     3616   5981   4098    803    112   -697       C  
ATOM   1393  NE2 HIS D 207      35.368 -19.627  19.465  1.00 35.67           N  
ANISOU 1393  NE2 HIS D 207     3479   5959   4117    772     12   -738       N  
ATOM   1394  N   THR D 208      33.955 -19.010  12.683  1.00 19.92           N  
ANISOU 1394  N   THR D 208     2585   2445   2537    493    567   -447       N  
ATOM   1395  CA  THR D 208      34.255 -18.966  11.253  1.00 20.24           C  
ANISOU 1395  CA  THR D 208     2644   2287   2762    384    568   -561       C  
ATOM   1396  C   THR D 208      33.893 -17.623  10.620  1.00 20.93           C  
ANISOU 1396  C   THR D 208     2591   2452   2910    325    755   -427       C  
ATOM   1397  O   THR D 208      33.638 -17.546   9.419  1.00 22.86           O  
ANISOU 1397  O   THR D 208     2680   3033   2972    417    651   -195       O  
ATOM   1398  CB  THR D 208      33.650 -20.143  10.478  1.00 21.46           C  
ANISOU 1398  CB  THR D 208     2479   2533   3141    375    418   -504       C  
ATOM   1399  CG2 THR D 208      34.078 -21.481  11.080  1.00 22.65           C  
ANISOU 1399  CG2 THR D 208     2865   2494   3247    551    504   -480       C  
ATOM   1400  OG1 THR D 208      32.222 -20.046  10.468  1.00 22.82           O  
ANISOU 1400  OG1 THR D 208     2567   2850   3253    256    539   -604       O  
ATOM   1401  N   GLY D 209      33.866 -16.552  11.410  1.00 19.94           N  
ANISOU 1401  N   GLY D 209     2333   2229   3012    131    747   -159       N  
ATOM   1402  CA  GLY D 209      33.605 -15.242  10.863  1.00 20.34           C  
ANISOU 1402  CA  GLY D 209     2425   2072   3231    130    633   -109       C  
ATOM   1403  C   GLY D 209      32.125 -14.999  10.671  1.00 19.68           C  
ANISOU 1403  C   GLY D 209     2520   2140   2816     87    869   -250       C  
ATOM   1404  O   GLY D 209      31.305 -15.424  11.486  1.00 19.94           O  
ANISOU 1404  O   GLY D 209     2526   2264   2787     64    979    -71       O  
ATOM   1405  N   PRO D 210      31.741 -14.352   9.561  1.00 18.83           N  
ANISOU 1405  N   PRO D 210     2515   2027   2614     12    894   -297       N  
ATOM   1406  CA  PRO D 210      32.555 -14.010   8.389  1.00 18.97           C  
ANISOU 1406  CA  PRO D 210     2618   2188   2402     56    798   -329       C  
ATOM   1407  C   PRO D 210      33.483 -12.818   8.573  1.00 17.55           C  
ANISOU 1407  C   PRO D 210     2437   2030   2202     56    724   -391       C  
ATOM   1408  O   PRO D 210      33.273 -11.960   9.443  1.00 16.95           O  
ANISOU 1408  O   PRO D 210     2484   1848   2109     -2    811   -383       O  
ATOM   1409  CB  PRO D 210      31.498 -13.642   7.346  1.00 21.19           C  
ANISOU 1409  CB  PRO D 210     2740   2576   2737    136    645   -325       C  
ATOM   1410  CG  PRO D 210      30.403 -13.042   8.150  1.00 21.02           C  
ANISOU 1410  CG  PRO D 210     2399   2597   2991     13    630   -193       C  
ATOM   1411  CD  PRO D 210      30.357 -13.861   9.419  1.00 20.48           C  
ANISOU 1411  CD  PRO D 210     2462   2394   2927      1    713   -148       C  
ATOM   1412  N   ASN D 211      34.500 -12.763   7.721  1.00 17.32           N  
ANISOU 1412  N   ASN D 211     2353   2044   2185    176    735   -124       N  
ATOM   1413  CA  ASN D 211      35.394 -11.620   7.627  1.00 16.76           C  
ANISOU 1413  CA  ASN D 211     2353   1907   2109    118    784    -37       C  
ATOM   1414  C   ASN D 211      35.037 -10.790   6.400  1.00 17.30           C  
ANISOU 1414  C   ASN D 211     2687   1741   2147     94    645    -44       C  
ATOM   1415  O   ASN D 211      34.554 -11.315   5.392  1.00 19.03           O  
ANISOU 1415  O   ASN D 211     3133   1876   2223     26    527   -113       O  
ATOM   1416  CB  ASN D 211      36.856 -12.068   7.521  1.00 17.89           C  
ANISOU 1416  CB  ASN D 211     2703   2113   1980    411    778   -160       C  
ATOM   1417  CG  ASN D 211      37.329 -12.847   8.747  1.00 18.05           C  
ANISOU 1417  CG  ASN D 211     2944   1972   1941    581    809   -336       C  
ATOM   1418  ND2 ASN D 211      38.431 -13.580   8.591  1.00 20.94           N  
ANISOU 1418  ND2 ASN D 211     3197   2439   2322    699    781   -356       N  
ATOM   1419  OD1 ASN D 211      36.724 -12.781   9.823  1.00 18.46           O  
ANISOU 1419  OD1 ASN D 211     2973   1869   2172    607   1007   -241       O  
ATOM   1420  N   PHE D 212      35.284  -9.485   6.493  1.00 16.32           N  
ANISOU 1420  N   PHE D 212     2327   1708   2168    134    723    130       N  
ATOM   1421  CA  PHE D 212      35.067  -8.552   5.395  1.00 16.71           C  
ANISOU 1421  CA  PHE D 212     2362   1925   2061     85    661    124       C  
ATOM   1422  C   PHE D 212      36.325  -7.715   5.234  1.00 17.74           C  
ANISOU 1422  C   PHE D 212     2420   2170   2151   -113    685      9       C  
ATOM   1423  O   PHE D 212      37.019  -7.435   6.214  1.00 20.00           O  
ANISOU 1423  O   PHE D 212     2490   2938   2172   -368    530     85       O  
ATOM   1424  CB  PHE D 212      33.870  -7.628   5.681  1.00 17.40           C  
ANISOU 1424  CB  PHE D 212     2227   1991   2392    -12    607    176       C  
ATOM   1425  CG  PHE D 212      32.607  -8.370   6.014  1.00 17.07           C  
ANISOU 1425  CG  PHE D 212     2128   1947   2412     47    479    236       C  
ATOM   1426  CD1 PHE D 212      31.879  -9.007   5.020  1.00 18.61           C  
ANISOU 1426  CD1 PHE D 212     2372   2125   2576    221    353    238       C  
ATOM   1427  CD2 PHE D 212      32.160  -8.458   7.329  1.00 18.26           C  
ANISOU 1427  CD2 PHE D 212     2114   2064   2762     41    854    134       C  
ATOM   1428  CE1 PHE D 212      30.714  -9.701   5.322  1.00 18.99           C  
ANISOU 1428  CE1 PHE D 212     2401   2121   2693    212    479    181       C  
ATOM   1429  CE2 PHE D 212      30.994  -9.155   7.642  1.00 19.42           C  
ANISOU 1429  CE2 PHE D 212     2114   2244   3017     20    713     40       C  
ATOM   1430  CZ  PHE D 212      30.272  -9.779   6.636  1.00 19.56           C  
ANISOU 1430  CZ  PHE D 212     2281   2170   2981    136    607     84       C  
ATOM   1431  N   GLU D 213      36.628  -7.320   3.997  1.00 17.42           N  
ANISOU 1431  N   GLU D 213     2358   2045   2216    -68    624     89       N  
ATOM   1432  CA  GLU D 213      37.845  -6.574   3.698  1.00 19.10           C  
ANISOU 1432  CA  GLU D 213     2544   2075   2636    171    712    260       C  
ATOM   1433  C   GLU D 213      37.520  -5.181   3.180  1.00 17.95           C  
ANISOU 1433  C   GLU D 213     2545   2057   2219    -15    717    347       C  
ATOM   1434  O   GLU D 213      36.549  -4.997   2.437  1.00 18.60           O  
ANISOU 1434  O   GLU D 213     2295   2404   2368   -116    482    460       O  
ATOM   1435  CB  GLU D 213      38.701  -7.294   2.647  1.00 23.41           C  
ANISOU 1435  CB  GLU D 213     3443   2342   3112    543    900    202       C  
ATOM   1436  CG  GLU D 213      39.233  -8.634   3.093  1.00 27.36           C  
ANISOU 1436  CG  GLU D 213     4002   2962   3430    774   1043    165       C  
ATOM   1437  CD  GLU D 213      40.266  -9.205   2.141  1.00 31.78           C  
ANISOU 1437  CD  GLU D 213     4616   3602   3858    973   1311    241       C  
ATOM   1438  OE1 GLU D 213      40.763  -8.458   1.267  1.00 34.93           O  
ANISOU 1438  OE1 GLU D 213     4957   4032   4281   1027   1511    122       O  
ATOM   1439  OE2 GLU D 213      40.584 -10.403   2.272  1.00 32.90           O1-
ANISOU 1439  OE2 GLU D 213     4817   3728   3957    942   1273     94       O1-
ATOM   1440  N   ALA D 214      38.367  -4.217   3.540  1.00 17.54           N  
ANISOU 1440  N   ALA D 214     2705   1894   2066     -0    934    403       N  
ATOM   1441  CA  ALA D 214      38.268  -2.857   3.031  1.00 16.88           C  
ANISOU 1441  CA  ALA D 214     2479   1925   2010    -47    820    350       C  
ATOM   1442  C   ALA D 214      39.660  -2.246   2.990  1.00 17.18           C  
ANISOU 1442  C   ALA D 214     2416   2149   1962      9    832    354       C  
ATOM   1443  O   ALA D 214      40.613  -2.782   3.563  1.00 17.83           O  
ANISOU 1443  O   ALA D 214     2342   2273   2158    -30    726    493       O  
ATOM   1444  CB  ALA D 214      37.339  -1.994   3.894  1.00 17.87           C  
ANISOU 1444  CB  ALA D 214     2500   2112   2177     55    854    305       C  
ATOM   1445  N   THR D 215      39.760  -1.100   2.318  1.00 17.73           N  
ANISOU 1445  N   THR D 215     2457   2144   2135    -91   1086    280       N  
ATOM   1446  CA  THR D 215      40.955  -0.263   2.321  1.00 17.89           C  
ANISOU 1446  CA  THR D 215     2450   2104   2243   -137   1180    397       C  
ATOM   1447  C   THR D 215      40.668   0.980   3.155  1.00 17.79           C  
ANISOU 1447  C   THR D 215     2322   2186   2251    -50    976    434       C  
ATOM   1448  O   THR D 215      39.540   1.483   3.154  1.00 17.57           O  
ANISOU 1448  O   THR D 215     2157   2062   2456     52    892    299       O  
ATOM   1449  CB  THR D 215      41.336   0.133   0.883  1.00 19.64           C  
ANISOU 1449  CB  THR D 215     2713   2413   2336    -22   1130    314       C  
ATOM   1450  CG2 THR D 215      42.586   1.013   0.850  1.00 20.51           C  
ANISOU 1450  CG2 THR D 215     2724   2635   2433    137    998    588       C  
ATOM   1451  OG1 THR D 215      41.591  -1.053   0.123  1.00 21.85           O  
ANISOU 1451  OG1 THR D 215     3288   2536   2478     55   1126    265       O  
ATOM   1452  N   VAL D 216      41.686   1.465   3.881  1.00 17.24           N  
ANISOU 1452  N   VAL D 216     2444   1973   2134    -34    839    382       N  
ATOM   1453  CA  VAL D 216      41.549   2.702   4.646  1.00 17.81           C  
ANISOU 1453  CA  VAL D 216     2335   2092   2339    -82    710    302       C  
ATOM   1454  C   VAL D 216      40.908   3.765   3.771  1.00 17.33           C  
ANISOU 1454  C   VAL D 216     2284   2125   2177    -66    765    491       C  
ATOM   1455  O   VAL D 216      41.352   4.002   2.641  1.00 18.28           O  
ANISOU 1455  O   VAL D 216     2473   2324   2148    -46    831    662       O  
ATOM   1456  CB  VAL D 216      42.925   3.177   5.149  1.00 18.44           C  
ANISOU 1456  CB  VAL D 216     2433   2051   2523    -34    570    298       C  
ATOM   1457  CG1 VAL D 216      42.818   4.580   5.732  1.00 20.15           C  
ANISOU 1457  CG1 VAL D 216     2629   2129   2900     20    442    262       C  
ATOM   1458  CG2 VAL D 216      43.502   2.210   6.179  1.00 19.24           C  
ANISOU 1458  CG2 VAL D 216     2507   2129   2675     88    493    483       C  
ATOM   1459  N   GLY D 217      39.850   4.407   4.287  1.00 16.74           N  
ANISOU 1459  N   GLY D 217     2177   1975   2210    -20    611    451       N  
ATOM   1460  CA  GLY D 217      39.149   5.453   3.576  1.00 16.87           C  
ANISOU 1460  CA  GLY D 217     2134   2136   2138    -35    593    673       C  
ATOM   1461  C   GLY D 217      37.894   5.008   2.846  1.00 17.57           C  
ANISOU 1461  C   GLY D 217     2316   2119   2242     77    667    588       C  
ATOM   1462  O   GLY D 217      37.087   5.861   2.457  1.00 19.48           O  
ANISOU 1462  O   GLY D 217     2488   2207   2709    239    724    713       O  
ATOM   1463  N   ASP D 218      37.705   3.705   2.645  1.00 17.41           N  
ANISOU 1463  N   ASP D 218     2349   2001   2264    -25    814    439       N  
ATOM   1464  CA  ASP D 218      36.485   3.229   2.004  1.00 16.93           C  
ANISOU 1464  CA  ASP D 218     2189   1999   2247     75    815    477       C  
ATOM   1465  C   ASP D 218      35.276   3.600   2.853  1.00 16.78           C  
ANISOU 1465  C   ASP D 218     2195   1859   2320    215    783    518       C  
ATOM   1466  O   ASP D 218      35.332   3.571   4.086  1.00 17.07           O  
ANISOU 1466  O   ASP D 218     2254   2011   2223    354    665    392       O  
ATOM   1467  CB  ASP D 218      36.505   1.702   1.893  1.00 18.15           C  
ANISOU 1467  CB  ASP D 218     2738   1931   2226    157    904    230       C  
ATOM   1468  CG  ASP D 218      37.432   1.175   0.808  1.00 18.80           C  
ANISOU 1468  CG  ASP D 218     2716   2450   1978     91    812    385       C  
ATOM   1469  OD1 ASP D 218      38.043   1.963   0.053  1.00 20.67           O  
ANISOU 1469  OD1 ASP D 218     2723   2803   2329    -17    799    369       O  
ATOM   1470  OD2 ASP D 218      37.534  -0.070   0.714  1.00 19.19           O1-
ANISOU 1470  OD2 ASP D 218     2775   2364   2151    222    811    248       O1-
ATOM   1471  N   ARG D 219      34.174   3.921   2.190  1.00 16.39           N  
ANISOU 1471  N   ARG D 219     1959   1898   2368    172    897    531       N  
ATOM   1472  CA  ARG D 219      32.896   4.117   2.866  1.00 16.26           C  
ANISOU 1472  CA  ARG D 219     2054   1800   2322    165    776    658       C  
ATOM   1473  C   ARG D 219      32.198   2.764   2.891  1.00 16.29           C  
ANISOU 1473  C   ARG D 219     2277   1967   1945    192    708    646       C  
ATOM   1474  O   ARG D 219      31.800   2.241   1.846  1.00 17.97           O  
ANISOU 1474  O   ARG D 219     2582   2130   2116     94    679    530       O  
ATOM   1475  CB  ARG D 219      32.069   5.172   2.137  1.00 17.39           C  
ANISOU 1475  CB  ARG D 219     2312   1991   2304    422    635    614       C  
ATOM   1476  CG  ARG D 219      30.647   5.333   2.669  1.00 18.13           C  
ANISOU 1476  CG  ARG D 219     2374   1899   2618    444    409    569       C  
ATOM   1477  CD  ARG D 219      29.952   6.569   2.072  1.00 19.69           C  
ANISOU 1477  CD  ARG D 219     2789   1691   3000    398    305    462       C  
ATOM   1478  NE  ARG D 219      30.503   7.810   2.619  1.00 19.39           N  
ANISOU 1478  NE  ARG D 219     2820   1599   2947    346    380    319       N  
ATOM   1479  CZ  ARG D 219      30.040   8.429   3.703  1.00 20.62           C  
ANISOU 1479  CZ  ARG D 219     2835   1597   3401    210    458    361       C  
ATOM   1480  NH1 ARG D 219      28.989   7.942   4.353  1.00 21.98           N1+
ANISOU 1480  NH1 ARG D 219     2859   1960   3532     20    616    258       N1+
ATOM   1481  NH2 ARG D 219      30.623   9.544   4.137  1.00 21.78           N  
ANISOU 1481  NH2 ARG D 219     2905   1876   3494    168    416    407       N  
ATOM   1482  N   VAL D 220      32.088   2.181   4.076  1.00 15.95           N  
ANISOU 1482  N   VAL D 220     2214   1814   2031     58    803    516       N  
ATOM   1483  CA  VAL D 220      31.628   0.808   4.239  1.00 15.37           C  
ANISOU 1483  CA  VAL D 220     2093   1689   2058     88    672    430       C  
ATOM   1484  C   VAL D 220      30.292   0.831   4.968  1.00 15.35           C  
ANISOU 1484  C   VAL D 220     2032   1878   1921     10    640    248       C  
ATOM   1485  O   VAL D 220      30.165   1.452   6.034  1.00 16.41           O  
ANISOU 1485  O   VAL D 220     2051   2173   2012    -54    627     70       O  
ATOM   1486  CB  VAL D 220      32.668  -0.032   5.001  1.00 15.53           C  
ANISOU 1486  CB  VAL D 220     1819   1668   2414    179    572    532       C  
ATOM   1487  CG1 VAL D 220      32.181  -1.464   5.164  1.00 16.93           C  
ANISOU 1487  CG1 VAL D 220     2016   1820   2597    130    563    585       C  
ATOM   1488  CG2 VAL D 220      34.013  -0.004   4.271  1.00 17.53           C  
ANISOU 1488  CG2 VAL D 220     1950   1926   2786    258    729    407       C  
ATOM   1489  N   GLU D 221      29.301   0.160   4.396  1.00 15.76           N  
ANISOU 1489  N   GLU D 221     2048   1910   2031   -146    804    378       N  
ATOM   1490  CA  GLU D 221      27.966   0.087   4.970  1.00 15.27           C  
ANISOU 1490  CA  GLU D 221     1861   1848   2095    -83    539    466       C  
ATOM   1491  C   GLU D 221      27.765  -1.278   5.612  1.00 15.23           C  
ANISOU 1491  C   GLU D 221     2034   1568   2185    -74    718    191       C  
ATOM   1492  O   GLU D 221      28.069  -2.310   5.001  1.00 16.35           O  
ANISOU 1492  O   GLU D 221     2506   1532   2176    115    513    158       O  
ATOM   1493  CB  GLU D 221      26.933   0.305   3.869  1.00 15.86           C  
ANISOU 1493  CB  GLU D 221     1608   2118   2301    -63    459    416       C  
ATOM   1494  CG  GLU D 221      25.490   0.271   4.321  1.00 16.12           C  
ANISOU 1494  CG  GLU D 221     2039   2046   2042     85    500    410       C  
ATOM   1495  CD  GLU D 221      24.588   0.743   3.201  1.00 17.63           C  
ANISOU 1495  CD  GLU D 221     2350   2157   2190    -38    552    252       C  
ATOM   1496  OE1 GLU D 221      24.562   0.085   2.138  1.00 18.00           O  
ANISOU 1496  OE1 GLU D 221     2458   2181   2200     34    392    202       O  
ATOM   1497  OE2 GLU D 221      23.948   1.796   3.365  1.00 17.81           O1-
ANISOU 1497  OE2 GLU D 221     2655   1932   2177     27    590    196       O1-
ATOM   1498  N   ILE D 222      27.256  -1.278   6.843  1.00 15.04           N  
ANISOU 1498  N   ILE D 222     1986   1793   1934    -79    875    348       N  
ATOM   1499  CA  ILE D 222      26.935  -2.488   7.587  1.00 15.89           C  
ANISOU 1499  CA  ILE D 222     2223   1729   2084    -18    601    288       C  
ATOM   1500  C   ILE D 222      25.424  -2.520   7.783  1.00 15.73           C  
ANISOU 1500  C   ILE D 222     2279   1570   2129     77    700    181       C  
ATOM   1501  O   ILE D 222      24.834  -1.531   8.234  1.00 16.54           O  
ANISOU 1501  O   ILE D 222     2330   1571   2382     86    829    166       O  
ATOM   1502  CB  ILE D 222      27.651  -2.500   8.951  1.00 16.38           C  
ANISOU 1502  CB  ILE D 222     2318   1966   1937    111    510    553       C  
ATOM   1503  CG1 ILE D 222      29.178  -2.423   8.786  1.00 18.80           C  
ANISOU 1503  CG1 ILE D 222     2623   1968   2553    413    564    204       C  
ATOM   1504  CG2 ILE D 222      27.233  -3.726   9.775  1.00 17.68           C  
ANISOU 1504  CG2 ILE D 222     2611   2055   2052    -31    565    504       C  
ATOM   1505  CD1 ILE D 222      29.785  -3.559   7.999  1.00 19.43           C  
ANISOU 1505  CD1 ILE D 222     2689   2073   2619    439    650    152       C  
ATOM   1506  N   VAL D 223      24.798  -3.647   7.435  1.00 15.15           N  
ANISOU 1506  N   VAL D 223     1984   1598   2175   -158    666    195       N  
ATOM   1507  CA  VAL D 223      23.402  -3.923   7.761  1.00 15.65           C  
ANISOU 1507  CA  VAL D 223     2217   1714   2016    -99    819    143       C  
ATOM   1508  C   VAL D 223      23.414  -4.988   8.842  1.00 14.89           C  
ANISOU 1508  C   VAL D 223     2203   1790   1664    123    693    138       C  
ATOM   1509  O   VAL D 223      23.995  -6.063   8.647  1.00 15.46           O  
ANISOU 1509  O   VAL D 223     2046   1723   2106     78    737     65       O  
ATOM   1510  CB  VAL D 223      22.601  -4.403   6.541  1.00 17.83           C  
ANISOU 1510  CB  VAL D 223     2542   2192   2042     64    793    375       C  
ATOM   1511  CG1 VAL D 223      21.122  -4.574   6.899  1.00 18.03           C  
ANISOU 1511  CG1 VAL D 223     2544   2332   1974   -109    728     77       C  
ATOM   1512  CG2 VAL D 223      22.763  -3.443   5.369  1.00 19.16           C  
ANISOU 1512  CG2 VAL D 223     2752   2329   2199     85    913    427       C  
ATOM   1513  N   MET D 224      22.791  -4.693   9.979  1.00 13.86           N  
ANISOU 1513  N   MET D 224     2035   1491   1741     -6    591    142       N  
ATOM   1514  CA  MET D 224      22.873  -5.541  11.165  1.00 14.10           C  
ANISOU 1514  CA  MET D 224     2048   1546   1764    -48    475    131       C  
ATOM   1515  C   MET D 224      21.454  -5.986  11.523  1.00 14.18           C  
ANISOU 1515  C   MET D 224     2105   1487   1797    240    458    214       C  
ATOM   1516  O   MET D 224      20.602  -5.152  11.851  1.00 16.55           O  
ANISOU 1516  O   MET D 224     2245   1370   2671    232    715    163       O  
ATOM   1517  CB  MET D 224      23.529  -4.753  12.300  1.00 16.17           C  
ANISOU 1517  CB  MET D 224     2381   1859   1902    128    369    175       C  
ATOM   1518  CG  MET D 224      24.304  -5.592  13.290  1.00 18.14           C  
ANISOU 1518  CG  MET D 224     2620   2214   2059    105    614    289       C  
ATOM   1519  SD  MET D 224      23.187  -6.336  14.492  1.00 19.34           S  
ANISOU 1519  SD  MET D 224     2702   2210   2438    130    440    117       S  
ATOM   1520  CE  MET D 224      23.609  -8.072  14.324  1.00 18.86           C  
ANISOU 1520  CE  MET D 224     2659   1910   2596    331    286     58       C  
ATOM   1521  N   ILE D 225      21.186  -7.296  11.423  1.00 13.68           N  
ANISOU 1521  N   ILE D 225     1933   1572   1691     12    520     -5       N  
ATOM   1522  CA  ILE D 225      19.861  -7.866  11.668  1.00 13.02           C  
ANISOU 1522  CA  ILE D 225     1942   1594   1412    127    282     22       C  
ATOM   1523  C   ILE D 225      20.003  -8.913  12.757  1.00 12.09           C  
ANISOU 1523  C   ILE D 225     1749   1582   1263    105    579    150       C  
ATOM   1524  O   ILE D 225      21.019  -9.619  12.811  1.00 13.60           O  
ANISOU 1524  O   ILE D 225     1708   1734   1724    295    523     37       O  
ATOM   1525  CB  ILE D 225      19.273  -8.497  10.384  1.00 14.06           C  
ANISOU 1525  CB  ILE D 225     1885   1791   1669    186    267     59       C  
ATOM   1526  CG1 ILE D 225      19.195  -7.462   9.258  1.00 14.92           C  
ANISOU 1526  CG1 ILE D 225     1909   2257   1502    501    153    146       C  
ATOM   1527  CG2 ILE D 225      17.899  -9.117  10.655  1.00 15.13           C  
ANISOU 1527  CG2 ILE D 225     1772   2024   1956     64    307    168       C  
ATOM   1528  CD1 ILE D 225      19.125  -8.069   7.860  1.00 17.77           C  
ANISOU 1528  CD1 ILE D 225     2021   2784   1947    596    274    170       C  
ATOM   1529  N   THR D 226      18.997  -9.020  13.622  1.00 12.45           N  
ANISOU 1529  N   THR D 226     1928   1431   1373   -146    565     76       N  
ATOM   1530  CA  THR D 226      18.979 -10.036  14.666  1.00 12.19           C  
ANISOU 1530  CA  THR D 226     1753   1437   1440   -191    452     41       C  
ATOM   1531  C   THR D 226      17.743 -10.907  14.516  1.00 12.52           C  
ANISOU 1531  C   THR D 226     1870   1400   1486      2    474    -21       C  
ATOM   1532  O   THR D 226      16.675 -10.414  14.141  1.00 13.01           O  
ANISOU 1532  O   THR D 226     1747   1509   1685    134    248    -88       O  
ATOM   1533  CB  THR D 226      18.999  -9.353  16.039  1.00 13.08           C  
ANISOU 1533  CB  THR D 226     1850   1585   1534    -67    247    -96       C  
ATOM   1534  CG2 THR D 226      18.947 -10.372  17.171  1.00 13.80           C  
ANISOU 1534  CG2 THR D 226     1845   1823   1577    193    322     84       C  
ATOM   1535  OG1 THR D 226      20.211  -8.594  16.148  1.00 15.93           O  
ANISOU 1535  OG1 THR D 226     2045   2023   1986   -284    329   -324       O  
ATOM   1536  N   HIS D 227      17.892 -12.203  14.797  1.00 12.13           N  
ANISOU 1536  N   HIS D 227     1612   1389   1609      4    434    -75       N  
ATOM   1537  CA  HIS D 227      16.785 -13.141  14.684  1.00 12.45           C  
ANISOU 1537  CA  HIS D 227     1779   1340   1612    139    361    -92       C  
ATOM   1538  C   HIS D 227      16.880 -14.203  15.765  1.00 12.17           C  
ANISOU 1538  C   HIS D 227     1523   1382   1721     51    381    -83       C  
ATOM   1539  O   HIS D 227      17.961 -14.503  16.280  1.00 12.83           O  
ANISOU 1539  O   HIS D 227     1533   1422   1919    128    328   -105       O  
ATOM   1540  CB  HIS D 227      16.789 -13.863  13.334  1.00 13.02           C  
ANISOU 1540  CB  HIS D 227     2002   1526   1420     81    348   -221       C  
ATOM   1541  CG  HIS D 227      15.987 -13.175  12.286  1.00 13.73           C  
ANISOU 1541  CG  HIS D 227     2000   1679   1538    -77    299   -204       C  
ATOM   1542  CD2 HIS D 227      16.337 -12.716  11.061  1.00 15.36           C  
ANISOU 1542  CD2 HIS D 227     2147   2071   1615   -302    230   -222       C  
ATOM   1543  ND1 HIS D 227      14.643 -12.898  12.437  1.00 13.98           N  
ANISOU 1543  ND1 HIS D 227     1911   1614   1788   -107    184   -138       N  
ATOM   1544  CE1 HIS D 227      14.204 -12.290  11.346  1.00 14.75           C  
ANISOU 1544  CE1 HIS D 227     2020   1983   1602   -118    265     65       C  
ATOM   1545  NE2 HIS D 227      15.209 -12.176  10.494  1.00 16.88           N  
ANISOU 1545  NE2 HIS D 227     2141   2207   2066   -252     69    -48       N  
ATOM   1546  N   GLY D 228      15.726 -14.790  16.078  1.00 12.73           N  
ANISOU 1546  N   GLY D 228     1678   1326   1834    -59    548   -115       N  
ATOM   1547  CA  GLY D 228      15.684 -15.991  16.887  1.00 12.46           C  
ANISOU 1547  CA  GLY D 228     1728   1380   1623     42    496    -51       C  
ATOM   1548  C   GLY D 228      15.173 -15.792  18.298  1.00 11.37           C  
ANISOU 1548  C   GLY D 228     1653   1019   1649     87    401   -270       C  
ATOM   1549  O   GLY D 228      14.101 -15.214  18.513  1.00 13.08           O  
ANISOU 1549  O   GLY D 228     1614   1310   2046    104    475   -123       O  
ATOM   1550  N   GLU D 229      15.956 -16.263  19.271  1.00 11.94           N  
ANISOU 1550  N   GLU D 229     1557   1232   1746    -87    348   -119       N  
ATOM   1551  CA  GLU D 229      15.521 -16.369  20.655  1.00 11.61           C  
ANISOU 1551  CA  GLU D 229     1593    969   1849    -86    286      4       C  
ATOM   1552  C   GLU D 229      16.189 -15.377  21.600  1.00 11.83           C  
ANISOU 1552  C   GLU D 229     1594   1239   1663     24    301   -218       C  
ATOM   1553  O   GLU D 229      15.622 -15.086  22.662  1.00 13.59           O  
ANISOU 1553  O   GLU D 229     1868   1358   1934    228    490   -163       O  
ATOM   1554  CB  GLU D 229      15.785 -17.805  21.152  1.00 13.50           C  
ANISOU 1554  CB  GLU D 229     1822   1172   2137     38    333    -18       C  
ATOM   1555  CG  GLU D 229      15.192 -18.132  22.522  1.00 15.77           C  
ANISOU 1555  CG  GLU D 229     1988   1749   2254    109    394    -36       C  
ATOM   1556  CD  GLU D 229      13.673 -17.991  22.567  1.00 15.00           C  
ANISOU 1556  CD  GLU D 229     1871   1732   2098   -169    468   -268       C  
ATOM   1557  OE1 GLU D 229      13.012 -18.024  21.505  1.00 15.74           O  
ANISOU 1557  OE1 GLU D 229     1634   1621   2725   -218    538   -244       O  
ATOM   1558  OE2 GLU D 229      13.131 -17.835  23.682  1.00 17.73           O1-
ANISOU 1558  OE2 GLU D 229     2230   2172   2334   -150    621   -295       O1-
ATOM   1559  N   TYR D 230      17.375 -14.868  21.268  1.00 12.51           N  
ANISOU 1559  N   TYR D 230     1537   1105   2110   -147    162   -188       N  
ATOM   1560  CA  TYR D 230      18.255 -14.237  22.242  1.00 11.41           C  
ANISOU 1560  CA  TYR D 230     1403   1069   1863     40    272    -91       C  
ATOM   1561  C   TYR D 230      18.474 -12.761  21.941  1.00 10.72           C  
ANISOU 1561  C   TYR D 230     1448    919   1707      1    432   -177       C  
ATOM   1562  O   TYR D 230      18.437 -12.331  20.778  1.00 12.44           O  
ANISOU 1562  O   TYR D 230     1668   1377   1681     35    485     23       O  
ATOM   1563  CB  TYR D 230      19.623 -14.962  22.262  1.00 13.19           C  
ANISOU 1563  CB  TYR D 230     1858   1284   1868    196    576    156       C  
ATOM   1564  CG  TYR D 230      19.480 -16.446  22.492  1.00 14.43           C  
ANISOU 1564  CG  TYR D 230     2210   1163   2110    122    556     35       C  
ATOM   1565  CD1 TYR D 230      18.903 -16.938  23.662  1.00 16.09           C  
ANISOU 1565  CD1 TYR D 230     2639   1251   2222    242    436    142       C  
ATOM   1566  CD2 TYR D 230      19.866 -17.356  21.522  1.00 17.10           C  
ANISOU 1566  CD2 TYR D 230     2601   1461   2434    362    750     59       C  
ATOM   1567  CE1 TYR D 230      18.752 -18.304  23.878  1.00 17.48           C  
ANISOU 1567  CE1 TYR D 230     2956   1251   2433    284    536    103       C  
ATOM   1568  CE2 TYR D 230      19.722 -18.721  21.727  1.00 18.61           C  
ANISOU 1568  CE2 TYR D 230     3075   1408   2585    295    749    -98       C  
ATOM   1569  CZ  TYR D 230      19.163 -19.191  22.903  1.00 18.93           C  
ANISOU 1569  CZ  TYR D 230     3204   1251   2736    461    638    175       C  
ATOM   1570  OH  TYR D 230      19.018 -20.552  23.104  1.00 21.95           O  
ANISOU 1570  OH  TYR D 230     3723   1610   3006    338    862    180       O  
ATOM   1571  N   TYR D 231      18.702 -11.978  23.007  1.00 10.98           N  
ANISOU 1571  N   TYR D 231     1323   1128   1720     94    368   -168       N  
ATOM   1572  CA  TYR D 231      19.237 -10.633  22.840  1.00 11.81           C  
ANISOU 1572  CA  TYR D 231     1335   1116   2036    -58    420   -194       C  
ATOM   1573  C   TYR D 231      20.752 -10.722  22.616  1.00 11.11           C  
ANISOU 1573  C   TYR D 231     1509    916   1795    240    281     80       C  
ATOM   1574  O   TYR D 231      21.420 -11.676  23.052  1.00 11.46           O  
ANISOU 1574  O   TYR D 231     1483   1150   1723    104    310    -55       O  
ATOM   1575  CB  TYR D 231      18.890  -9.727  24.059  1.00 11.72           C  
ANISOU 1575  CB  TYR D 231     1667   1171   1615    333    418   -196       C  
ATOM   1576  CG  TYR D 231      19.963  -9.796  25.126  1.00 11.81           C  
ANISOU 1576  CG  TYR D 231     1631   1271   1587    304    339   -132       C  
ATOM   1577  CD1 TYR D 231      19.926 -10.766  26.131  1.00 12.57           C  
ANISOU 1577  CD1 TYR D 231     1688   1409   1681    123    331   -128       C  
ATOM   1578  CD2 TYR D 231      21.050  -8.918  25.095  1.00 12.21           C  
ANISOU 1578  CD2 TYR D 231     1707   1373   1560    141    342   -213       C  
ATOM   1579  CE1 TYR D 231      20.967 -10.878  27.064  1.00 11.86           C  
ANISOU 1579  CE1 TYR D 231     1590   1354   1563    -21    190   -350       C  
ATOM   1580  CE2 TYR D 231      22.079  -9.018  26.007  1.00 12.42           C  
ANISOU 1580  CE2 TYR D 231     1700   1620   1398    158    397    -49       C  
ATOM   1581  CZ  TYR D 231      22.041  -9.991  26.990  1.00 11.62           C  
ANISOU 1581  CZ  TYR D 231     1562   1553   1301     12    233   -184       C  
ATOM   1582  OH  TYR D 231      23.113 -10.060  27.855  1.00 13.03           O  
ANISOU 1582  OH  TYR D 231     1703   1720   1530    125    229    -18       O  
ATOM   1583  N   HIS D 232      21.300  -9.708  21.938  1.00 10.84           N  
ANISOU 1583  N   HIS D 232     1407   1081   1630     55    398    105       N  
ATOM   1584  CA  HIS D 232      22.732  -9.624  21.663  1.00 11.50           C  
ANISOU 1584  CA  HIS D 232     1414   1256   1699    101    406    -23       C  
ATOM   1585  C   HIS D 232      23.186  -8.181  21.834  1.00 11.32           C  
ANISOU 1585  C   HIS D 232     1295   1156   1850    -50    417    -39       C  
ATOM   1586  O   HIS D 232      22.365  -7.263  21.933  1.00 13.06           O  
ANISOU 1586  O   HIS D 232     1477   1259   2225    149    403     18       O  
ATOM   1587  CB  HIS D 232      23.036 -10.077  20.231  1.00 11.52           C  
ANISOU 1587  CB  HIS D 232     1555   1323   1500     47    407    -51       C  
ATOM   1588  CG  HIS D 232      22.615 -11.483  19.942  1.00 11.01           C  
ANISOU 1588  CG  HIS D 232     1376   1230   1578     67    352    -28       C  
ATOM   1589  CD2 HIS D 232      21.498 -11.978  19.357  1.00 12.37           C  
ANISOU 1589  CD2 HIS D 232     1700   1347   1652    -17    343     33       C  
ATOM   1590  ND1 HIS D 232      23.395 -12.572  20.275  1.00 11.54           N  
ANISOU 1590  ND1 HIS D 232     1467   1250   1666    181    503     92       N  
ATOM   1591  CE1 HIS D 232      22.768 -13.679  19.918  1.00 12.16           C  
ANISOU 1591  CE1 HIS D 232     1538   1420   1661     33    287    -16       C  
ATOM   1592  NE2 HIS D 232      21.621 -13.346  19.343  1.00 12.66           N  
ANISOU 1592  NE2 HIS D 232     1742   1434   1634     67    378    -22       N  
ATOM   1593  N   THR D 233      24.505  -7.976  21.859  1.00 11.72           N  
ANISOU 1593  N   THR D 233     1409   1026   2017    -89    255    -70       N  
ATOM   1594  CA  THR D 233      25.073  -6.631  21.758  1.00 11.56           C  
ANISOU 1594  CA  THR D 233     1558   1175   1660    -72    391     63       C  
ATOM   1595  C   THR D 233      26.140  -6.628  20.670  1.00 12.80           C  
ANISOU 1595  C   THR D 233     1669   1389   1805    263    336    299       C  
ATOM   1596  O   THR D 233      27.147  -7.326  20.780  1.00 16.68           O  
ANISOU 1596  O   THR D 233     2294   2196   1849    951    506    470       O  
ATOM   1597  CB  THR D 233      25.627  -6.103  23.099  1.00 11.72           C  
ANISOU 1597  CB  THR D 233     1360   1334   1759     46    271     -6       C  
ATOM   1598  CG2 THR D 233      24.512  -5.764  24.088  1.00 13.79           C  
ANISOU 1598  CG2 THR D 233     1528   1755   1956    161    489     16       C  
ATOM   1599  OG1 THR D 233      26.525  -7.054  23.680  1.00 13.31           O  
ANISOU 1599  OG1 THR D 233     1572   1447   2039    266    235     52       O  
ATOM   1600  N   PHE D 234      25.923  -5.851  19.628  1.00 12.09           N  
ANISOU 1600  N   PHE D 234     1714   1190   1689    138    449    244       N  
ATOM   1601  CA  PHE D 234      26.864  -5.758  18.521  1.00 11.58           C  
ANISOU 1601  CA  PHE D 234     1656   1353   1391    -24    619    344       C  
ATOM   1602  C   PHE D 234      27.936  -4.710  18.822  1.00 11.41           C  
ANISOU 1602  C   PHE D 234     1545   1030   1760   -103    664     90       C  
ATOM   1603  O   PHE D 234      27.615  -3.570  19.161  1.00 13.59           O  
ANISOU 1603  O   PHE D 234     1769   1157   2236    190    535   -138       O  
ATOM   1604  CB  PHE D 234      26.102  -5.354  17.264  1.00 13.99           C  
ANISOU 1604  CB  PHE D 234     2213   1568   1533     31    452    167       C  
ATOM   1605  CG  PHE D 234      26.989  -5.114  16.079  1.00 14.42           C  
ANISOU 1605  CG  PHE D 234     2351   1669   1458    -71    404    213       C  
ATOM   1606  CD1 PHE D 234      27.440  -6.179  15.310  1.00 15.43           C  
ANISOU 1606  CD1 PHE D 234     2537   1775   1550     67    392     40       C  
ATOM   1607  CD2 PHE D 234      27.362  -3.827  15.722  1.00 15.80           C  
ANISOU 1607  CD2 PHE D 234     2505   1995   1504   -187    471    487       C  
ATOM   1608  CE1 PHE D 234      28.271  -5.966  14.214  1.00 16.21           C  
ANISOU 1608  CE1 PHE D 234     2575   1963   1619     18    320    233       C  
ATOM   1609  CE2 PHE D 234      28.193  -3.604  14.633  1.00 17.22           C  
ANISOU 1609  CE2 PHE D 234     2743   2069   1732    -74    662    182       C  
ATOM   1610  CZ  PHE D 234      28.638  -4.672  13.872  1.00 16.47           C  
ANISOU 1610  CZ  PHE D 234     2669   1925   1662    -27    534    186       C  
ATOM   1611  N   HIS D 235      29.209  -5.091  18.693  1.00 12.03           N  
ANISOU 1611  N   HIS D 235     1461   1298   1811   -118    793     80       N  
ATOM   1612  CA  HIS D 235      30.332  -4.187  18.935  1.00 12.40           C  
ANISOU 1612  CA  HIS D 235     1410   1570   1731    -88    659     87       C  
ATOM   1613  C   HIS D 235      31.354  -4.289  17.807  1.00 12.20           C  
ANISOU 1613  C   HIS D 235     1582   1347   1707     20    660    -50       C  
ATOM   1614  O   HIS D 235      31.642  -5.385  17.318  1.00 13.36           O  
ANISOU 1614  O   HIS D 235     2140   1193   1743     34    827    -68       O  
ATOM   1615  CB  HIS D 235      31.053  -4.564  20.245  1.00 14.40           C  
ANISOU 1615  CB  HIS D 235     1774   1791   1908     88    556    239       C  
ATOM   1616  CG  HIS D 235      32.297  -3.762  20.521  1.00 14.41           C  
ANISOU 1616  CG  HIS D 235     1881   1569   2023    143    697     44       C  
ATOM   1617  CD2 HIS D 235      33.553  -4.146  20.855  1.00 13.79           C  
ANISOU 1617  CD2 HIS D 235     1931   1283   2025   -157    577   -213       C  
ATOM   1618  ND1 HIS D 235      32.316  -2.381  20.500  1.00 15.02           N  
ANISOU 1618  ND1 HIS D 235     1945   1509   2252    -50    561     -1       N  
ATOM   1619  CE1 HIS D 235      33.530  -1.954  20.798  1.00 15.09           C  
ANISOU 1619  CE1 HIS D 235     2070   1415   2250    367    416    174       C  
ATOM   1620  NE2 HIS D 235      34.300  -3.006  21.008  1.00 15.18           N  
ANISOU 1620  NE2 HIS D 235     1517   2064   2186    -45    383    169       N  
ATOM   1621  N  AMET D 236      31.880  -3.138  17.394  0.67 13.11           N  
ANISOU 1621  N  AMET D 236     1646   1482   1852     47    720    159       N  
ATOM   1622  N  BMET D 236      31.942  -3.155  17.425  0.33 13.16           N  
ANISOU 1622  N  BMET D 236     1729   1483   1787     32    561    126       N  
ATOM   1623  CA AMET D 236      32.982  -3.059  16.443  0.67 13.89           C  
ANISOU 1623  CA AMET D 236     1846   1652   1780    108    621    236       C  
ATOM   1624  CA BMET D 236      32.991  -3.135  16.407  0.33 13.62           C  
ANISOU 1624  CA BMET D 236     1882   1592   1701     30    413    237       C  
ATOM   1625  C  AMET D 236      34.179  -2.394  17.107  0.67 14.37           C  
ANISOU 1625  C  AMET D 236     1770   1531   2158     86    540    -35       C  
ATOM   1626  C  BMET D 236      34.198  -2.348  16.902  0.33 12.73           C  
ANISOU 1626  C  BMET D 236     1688   1438   1710     42    238    231       C  
ATOM   1627  O  AMET D 236      34.042  -1.322  17.707  0.67 16.31           O  
ANISOU 1627  O  AMET D 236     1989   1504   2706    229    584   -168       O  
ATOM   1628  O  BMET D 236      34.089  -1.148  17.174  0.33 12.39           O  
ANISOU 1628  O  BMET D 236     1672   1210   1827     23     44    355       O  
ATOM   1629  CB AMET D 236      32.596  -2.234  15.214  0.67 16.22           C  
ANISOU 1629  CB AMET D 236     2279   2071   1813    198    379    284       C  
ATOM   1630  CB BMET D 236      32.481  -2.549  15.090  0.33 15.53           C  
ANISOU 1630  CB BMET D 236     2286   1830   1785     16    313    197       C  
ATOM   1631  CG AMET D 236      31.637  -2.905  14.259  0.67 19.37           C  
ANISOU 1631  CG AMET D 236     2799   2318   2243    365    292    375       C  
ATOM   1632  CG BMET D 236      33.591  -2.296  14.086  0.33 17.52           C  
ANISOU 1632  CG BMET D 236     2673   2070   1914     26    243    255       C  
ATOM   1633  SD AMET D 236      31.564  -2.029  12.683  0.67 22.39           S  
ANISOU 1633  SD AMET D 236     3221   2851   2434    614    528    406       S  
ATOM   1634  SD BMET D 236      33.002  -1.840  12.451  0.33 20.58           S  
ANISOU 1634  SD BMET D 236     3175   2323   2320   -136    152     46       S  
ATOM   1635  CE AMET D 236      33.120  -2.523  11.931  0.67 23.97           C  
ANISOU 1635  CE AMET D 236     3645   2952   2509    713    716    168       C  
ATOM   1636  CE BMET D 236      32.445  -3.436  11.857  0.33 19.77           C  
ANISOU 1636  CE BMET D 236     3102   2359   2052   -264     62   -100       C  
ATOM   1637  N   HIS D 237      35.348  -3.020  16.992  1.00 12.74           N  
ANISOU 1637  N   HIS D 237     1594   1483   1764     17    359    153       N  
ATOM   1638  CA  HIS D 237      36.585  -2.364  17.397  1.00 12.66           C  
ANISOU 1638  CA  HIS D 237     1565   1256   1990    -46    533    180       C  
ATOM   1639  C   HIS D 237      36.997  -1.313  16.377  1.00 13.40           C  
ANISOU 1639  C   HIS D 237     1697   1567   1828    107    648    328       C  
ATOM   1640  O   HIS D 237      36.803  -1.485  15.172  1.00 14.42           O  
ANISOU 1640  O   HIS D 237     1909   1607   1963    189    663    351       O  
ATOM   1641  CB  HIS D 237      37.724  -3.379  17.498  1.00 13.19           C  
ANISOU 1641  CB  HIS D 237     1738   1484   1788    289    537    246       C  
ATOM   1642  CG  HIS D 237      37.632  -4.306  18.672  1.00 12.52           C  
ANISOU 1642  CG  HIS D 237     1635   1447   1676    124    572    245       C  
ATOM   1643  CD2 HIS D 237      36.577  -4.922  19.260  1.00 13.30           C  
ANISOU 1643  CD2 HIS D 237     1852   1520   1680    186    591    408       C  
ATOM   1644  ND1 HIS D 237      38.749  -4.732  19.355  1.00 12.50           N  
ANISOU 1644  ND1 HIS D 237     1449   1552   1748    175    439    293       N  
ATOM   1645  CE1 HIS D 237      38.390  -5.553  20.328  1.00 13.44           C  
ANISOU 1645  CE1 HIS D 237     1608   1448   2052     33    460    224       C  
ATOM   1646  NE2 HIS D 237      37.075  -5.686  20.294  1.00 13.73           N  
ANISOU 1646  NE2 HIS D 237     1652   1419   2145     71    441    273       N  
ATOM   1647  N   GLY D 238      37.559  -0.215  16.879  1.00 14.49           N  
ANISOU 1647  N   GLY D 238     1798   1463   2244     30    480    464       N  
ATOM   1648  CA  GLY D 238      38.165   0.818  16.066  1.00 14.61           C  
ANISOU 1648  CA  GLY D 238     1862   1464   2227   -110    391    338       C  
ATOM   1649  C   GLY D 238      37.213   1.752  15.353  1.00 14.33           C  
ANISOU 1649  C   GLY D 238     1873   1375   2197    -38    350    234       C  
ATOM   1650  O   GLY D 238      37.680   2.676  14.680  1.00 15.62           O  
ANISOU 1650  O   GLY D 238     1966   1490   2480    -53    486    462       O  
ATOM   1651  N   HIS D 239      35.904   1.532  15.450  1.00 14.13           N  
ANISOU 1651  N   HIS D 239     1828   1557   1986    173    416    254       N  
ATOM   1652  CA  HIS D 239      34.935   2.267  14.650  1.00 14.21           C  
ANISOU 1652  CA  HIS D 239     1849   1460   2091     74    548    128       C  
ATOM   1653  C   HIS D 239      33.725   2.595  15.510  1.00 14.34           C  
ANISOU 1653  C   HIS D 239     1887   1395   2167     86    635    306       C  
ATOM   1654  O   HIS D 239      33.520   2.002  16.571  1.00 16.23           O  
ANISOU 1654  O   HIS D 239     2115   1628   2426    221    763    433       O  
ATOM   1655  CB  HIS D 239      34.567   1.479  13.379  1.00 14.38           C  
ANISOU 1655  CB  HIS D 239     1936   1682   1846    136    649     82       C  
ATOM   1656  CG  HIS D 239      35.745   1.246  12.479  1.00 13.58           C  
ANISOU 1656  CG  HIS D 239     1907   1504   1747    252    672     84       C  
ATOM   1657  CD2 HIS D 239      36.177   1.915  11.381  1.00 14.37           C  
ANISOU 1657  CD2 HIS D 239     2005   1757   1698    203    964    104       C  
ATOM   1658  ND1 HIS D 239      36.680   0.258  12.714  1.00 14.13           N  
ANISOU 1658  ND1 HIS D 239     1839   1498   2031    288    645    248       N  
ATOM   1659  CE1 HIS D 239      37.618   0.310  11.783  1.00 14.33           C  
ANISOU 1659  CE1 HIS D 239     1846   1590   2007    201    802    359       C  
ATOM   1660  NE2 HIS D 239      37.341   1.312  10.965  1.00 14.84           N  
ANISOU 1660  NE2 HIS D 239     1957   1755   1927    148    882    298       N  
ATOM   1661  N   HIS D 240      32.921   3.547  15.040  1.00 15.04           N  
ANISOU 1661  N   HIS D 240     1787   1576   2352     57    534     95       N  
ATOM   1662  CA  HIS D 240      31.836   4.109  15.835  1.00 14.58           C  
ANISOU 1662  CA  HIS D 240     1944   1483   2113     90    395    138       C  
ATOM   1663  C   HIS D 240      30.840   4.736  14.873  1.00 14.33           C  
ANISOU 1663  C   HIS D 240     1876   1584   1986    219    511    332       C  
ATOM   1664  O   HIS D 240      31.196   5.124  13.754  1.00 16.22           O  
ANISOU 1664  O   HIS D 240     2027   1937   2201    257    678    388       O  
ATOM   1665  CB  HIS D 240      32.386   5.150  16.815  1.00 16.76           C  
ANISOU 1665  CB  HIS D 240     2434   1536   2399    -88    387     28       C  
ATOM   1666  CG  HIS D 240      33.559   5.910  16.267  1.00 18.95           C  
ANISOU 1666  CG  HIS D 240     2772   1630   2798   -293    326    236       C  
ATOM   1667  CD2 HIS D 240      33.638   6.865  15.307  1.00 20.32           C  
ANISOU 1667  CD2 HIS D 240     2890   1938   2891   -448    489    330       C  
ATOM   1668  ND1 HIS D 240      34.855   5.675  16.674  1.00 20.71           N  
ANISOU 1668  ND1 HIS D 240     2933   2043   2893   -434    385    258       N  
ATOM   1669  CE1 HIS D 240      35.679   6.464  16.006  1.00 21.74           C  
ANISOU 1669  CE1 HIS D 240     3232   2108   2923   -335    334    300       C  
ATOM   1670  NE2 HIS D 240      34.966   7.201  15.172  1.00 21.06           N  
ANISOU 1670  NE2 HIS D 240     3178   1861   2962   -296    317    304       N  
ATOM   1671  N   TRP D 241      29.585   4.835  15.310  1.00 13.83           N  
ANISOU 1671  N   TRP D 241     1800   1332   2123    254    495    175       N  
ATOM   1672  CA  TRP D 241      28.539   5.363  14.441  1.00 14.12           C  
ANISOU 1672  CA  TRP D 241     1928   1302   2135    250    491     96       C  
ATOM   1673  C   TRP D 241      27.480   6.080  15.271  1.00 13.86           C  
ANISOU 1673  C   TRP D 241     1814   1265   2187    155    550    229       C  
ATOM   1674  O   TRP D 241      27.426   5.957  16.501  1.00 14.63           O  
ANISOU 1674  O   TRP D 241     1901   1561   2097    332    625    267       O  
ATOM   1675  CB  TRP D 241      27.931   4.259  13.548  1.00 14.26           C  
ANISOU 1675  CB  TRP D 241     2118   1212   2088    125    497    187       C  
ATOM   1676  CG  TRP D 241      27.147   3.220  14.320  1.00 14.30           C  
ANISOU 1676  CG  TRP D 241     2234   1111   2089    177    416    101       C  
ATOM   1677  CD1 TRP D 241      25.788   3.199  14.532  1.00 13.93           C  
ANISOU 1677  CD1 TRP D 241     2056   1222   2017    -52    330     32       C  
ATOM   1678  CD2 TRP D 241      27.672   2.065  14.997  1.00 14.59           C  
ANISOU 1678  CD2 TRP D 241     2406   1001   2135    219    298     11       C  
ATOM   1679  CE2 TRP D 241      26.575   1.392  15.590  1.00 15.33           C  
ANISOU 1679  CE2 TRP D 241     2536   1304   1983    130    275     87       C  
ATOM   1680  CE3 TRP D 241      28.958   1.532  15.160  1.00 15.96           C  
ANISOU 1680  CE3 TRP D 241     2838    881   2343    493     70     56       C  
ATOM   1681  NE1 TRP D 241      25.439   2.097  15.286  1.00 15.05           N  
ANISOU 1681  NE1 TRP D 241     2481   1230   2010     51    357     68       N  
ATOM   1682  CZ2 TRP D 241      26.732   0.222  16.335  1.00 16.68           C  
ANISOU 1682  CZ2 TRP D 241     2766   1462   2111     70    182      5       C  
ATOM   1683  CZ3 TRP D 241      29.110   0.366  15.897  1.00 17.13           C  
ANISOU 1683  CZ3 TRP D 241     2895   1363   2252    130    159    -87       C  
ATOM   1684  CH2 TRP D 241      28.008  -0.275  16.475  1.00 15.80           C  
ANISOU 1684  CH2 TRP D 241     2624   1366   2013    -22    113    -38       C  
ATOM   1685  N   ALA D 242      26.641   6.848  14.584  1.00 14.50           N  
ANISOU 1685  N   ALA D 242     1904   1467   2139    340    602    414       N  
ATOM   1686  CA  ALA D 242      25.528   7.530  15.238  1.00 14.24           C  
ANISOU 1686  CA  ALA D 242     1912   1197   2301    315    725    352       C  
ATOM   1687  C   ALA D 242      24.301   6.626  15.299  1.00 15.06           C  
ANISOU 1687  C   ALA D 242     2073   1394   2255    237    668    327       C  
ATOM   1688  O   ALA D 242      23.960   5.959  14.319  1.00 16.04           O  
ANISOU 1688  O   ALA D 242     2165   1555   2374    242    487    291       O  
ATOM   1689  CB  ALA D 242      25.167   8.799  14.469  1.00 16.22           C  
ANISOU 1689  CB  ALA D 242     2154   1215   2791    307    645    403       C  
ATOM   1690  N   ASP D 243      23.605   6.646  16.440  1.00 15.39           N  
ANISOU 1690  N   ASP D 243     2016   1359   2472    136    485    387       N  
ATOM   1691  CA  ASP D 243      22.415   5.810  16.630  1.00 15.56           C  
ANISOU 1691  CA  ASP D 243     1875   1677   2359   -113    379    532       C  
ATOM   1692  C   ASP D 243      21.201   6.528  16.028  1.00 16.29           C  
ANISOU 1692  C   ASP D 243     2082   1731   2378     32    303    455       C  
ATOM   1693  O   ASP D 243      20.339   7.066  16.725  1.00 17.32           O  
ANISOU 1693  O   ASP D 243     1965   1986   2631    113    507    342       O  
ATOM   1694  CB  ASP D 243      22.226   5.515  18.113  1.00 15.72           C  
ANISOU 1694  CB  ASP D 243     2061   1657   2253   -183    458    441       C  
ATOM   1695  CG  ASP D 243      21.310   4.325  18.380  1.00 16.82           C  
ANISOU 1695  CG  ASP D 243     2116   1846   2428    -58    323    427       C  
ATOM   1696  OD1 ASP D 243      20.920   3.618  17.424  1.00 17.79           O  
ANISOU 1696  OD1 ASP D 243     2428   1634   2699   -130    382    427       O  
ATOM   1697  OD2 ASP D 243      20.987   4.090  19.567  1.00 18.97           O1-
ANISOU 1697  OD2 ASP D 243     2261   2123   2823   -225    563    459       O1-
ATOM   1698  N   ASN D 244      21.156   6.554  14.697  1.00 16.44           N  
ANISOU 1698  N   ASN D 244     2435   1472   2339    145    205    447       N  
ATOM   1699  CA  ASN D 244      20.084   7.239  13.962  1.00 16.34           C  
ANISOU 1699  CA  ASN D 244     2398   1378   2430    179     78    530       C  
ATOM   1700  C   ASN D 244      19.824   6.477  12.663  1.00 16.92           C  
ANISOU 1700  C   ASN D 244     2447   1565   2417   -220    133    456       C  
ATOM   1701  O   ASN D 244      20.309   5.359  12.481  1.00 17.98           O  
ANISOU 1701  O   ASN D 244     2536   1678   2615    -79    185    320       O  
ATOM   1702  CB  ASN D 244      20.389   8.735  13.767  1.00 16.95           C  
ANISOU 1702  CB  ASN D 244     2341   1345   2754    -20    230    429       C  
ATOM   1703  CG  ASN D 244      21.564   8.976  12.828  1.00 16.91           C  
ANISOU 1703  CG  ASN D 244     2392   1315   2717     32    315    456       C  
ATOM   1704  ND2 ASN D 244      21.957  10.244  12.672  1.00 18.56           N  
ANISOU 1704  ND2 ASN D 244     2440   1567   3044     10    259    383       N  
ATOM   1705  OD1 ASN D 244      22.115   8.031  12.248  1.00 17.44           O  
ANISOU 1705  OD1 ASN D 244     2466   1592   2568     18    354    320       O  
ATOM   1706  N   ARG D 245      19.062   7.084  11.744  1.00 18.92           N  
ANISOU 1706  N   ARG D 245     2925   1689   2576   -275    102    552       N  
ATOM   1707  CA  ARG D 245      18.638   6.356  10.548  1.00 20.33           C  
ANISOU 1707  CA  ARG D 245     3147   1863   2714   -380    -57    604       C  
ATOM   1708  C   ARG D 245      19.829   5.897   9.711  1.00 21.32           C  
ANISOU 1708  C   ARG D 245     3485   1920   2696   -512    140    465       C  
ATOM   1709  O   ARG D 245      19.905   4.732   9.305  1.00 22.59           O  
ANISOU 1709  O   ARG D 245     3953   1852   2778   -526    376    349       O  
ATOM   1710  CB  ARG D 245      17.695   7.199   9.684  1.00 22.05           C  
ANISOU 1710  CB  ARG D 245     3354   2312   2712   -340   -210    647       C  
ATOM   1711  CG  ARG D 245      17.389   6.522   8.336  1.00 23.42           C  
ANISOU 1711  CG  ARG D 245     3265   2738   2896   -367   -100    875       C  
ATOM   1712  CD  ARG D 245      16.388   7.287   7.491  1.00 24.22           C  
ANISOU 1712  CD  ARG D 245     3253   3036   2914   -363     -2    872       C  
ATOM   1713  NE  ARG D 245      16.951   8.487   6.874  1.00 23.01           N  
ANISOU 1713  NE  ARG D 245     3136   2760   2847   -295    107   1047       N  
ATOM   1714  CZ  ARG D 245      17.622   8.515   5.720  1.00 23.06           C  
ANISOU 1714  CZ  ARG D 245     3314   2401   3048   -207     80    849       C  
ATOM   1715  NH1 ARG D 245      17.855   7.395   5.038  1.00 22.59           N1+
ANISOU 1715  NH1 ARG D 245     3089   2592   2901    -21   -256    849       N1+
ATOM   1716  NH2 ARG D 245      18.069   9.675   5.246  1.00 22.70           N  
ANISOU 1716  NH2 ARG D 245     3386   2011   3226   -319    362    763       N  
ATOM   1717  N   THR D 246      20.756   6.807   9.410  1.00 20.84           N  
ANISOU 1717  N   THR D 246     3279   2013   2624   -596    164    538       N  
ATOM   1718  CA  THR D 246      21.828   6.506   8.469  1.00 21.20           C  
ANISOU 1718  CA  THR D 246     3418   2039   2598   -438    207    506       C  
ATOM   1719  C   THR D 246      23.114   6.048   9.136  1.00 21.46           C  
ANISOU 1719  C   THR D 246     3763   1703   2686   -119    484    487       C  
ATOM   1720  O   THR D 246      24.023   5.591   8.434  1.00 22.19           O  
ANISOU 1720  O   THR D 246     4075   1636   2720   -115    597    347       O  
ATOM   1721  CB  THR D 246      22.151   7.733   7.605  1.00 22.14           C  
ANISOU 1721  CB  THR D 246     3296   2306   2810   -324    -65    767       C  
ATOM   1722  CG2 THR D 246      20.893   8.292   6.925  1.00 23.00           C  
ANISOU 1722  CG2 THR D 246     3242   2587   2911   -392   -168    816       C  
ATOM   1723  OG1 THR D 246      22.746   8.744   8.430  1.00 22.16           O  
ANISOU 1723  OG1 THR D 246     3111   2265   3043   -450   -140    615       O  
ATOM   1724  N   GLY D 247      23.229   6.180  10.454  1.00 20.02           N  
ANISOU 1724  N   GLY D 247     3559   1554   2496     -7    446    657       N  
ATOM   1725  CA  GLY D 247      24.481   5.906  11.130  1.00 19.29           C  
ANISOU 1725  CA  GLY D 247     3543   1645   2142    216    603    388       C  
ATOM   1726  C   GLY D 247      25.488   7.039  11.091  1.00 19.04           C  
ANISOU 1726  C   GLY D 247     3368   1699   2165    348    588    421       C  
ATOM   1727  O   GLY D 247      26.567   6.910  11.687  1.00 19.21           O  
ANISOU 1727  O   GLY D 247     3131   2078   2091    498    591    462       O  
ATOM   1728  N   MET D 248      25.135   8.144  10.437  1.00 19.75           N  
ANISOU 1728  N   MET D 248     3304   1668   2533    186    450    366       N  
ATOM   1729  CA  MET D 248      25.997   9.342  10.450  1.00 19.80           C  
ANISOU 1729  CA  MET D 248     3131   1755   2639    116    738    424       C  
ATOM   1730  C   MET D 248      25.150  10.521  10.948  1.00 18.55           C  
ANISOU 1730  C   MET D 248     2623   1562   2862     -6    406    422       C  
ATOM   1731  O   MET D 248      24.009  10.593  10.594  1.00 19.70           O  
ANISOU 1731  O   MET D 248     2662   1781   3041     -4    447    510       O  
ATOM   1732  CB  MET D 248      26.603   9.620   9.066  1.00 24.06           C  
ANISOU 1732  CB  MET D 248     3803   2066   3273    309   1098    366       C  
ATOM   1733  CG  MET D 248      27.748   8.658   8.745  1.00 28.29           C  
ANISOU 1733  CG  MET D 248     4231   2561   3958    278   1557    127       C  
ATOM   1734  SD  MET D 248      29.043   9.300   7.668  1.00 32.11           S  
ANISOU 1734  SD  MET D 248     4110   2920   5170   -120   1579   -276       S  
ATOM   1735  CE  MET D 248      30.249   7.971   7.670  1.00 31.17           C  
ANISOU 1735  CE  MET D 248     4243   2744   4855   -156   1928   -239       C  
ATOM   1736  N   LEU D 249      25.700  11.328  11.838  1.00 17.60           N  
ANISOU 1736  N   LEU D 249     2596   1532   2559     27    524    425       N  
ATOM   1737  CA  LEU D 249      24.981  12.516  12.272  1.00 17.65           C  
ANISOU 1737  CA  LEU D 249     2403   1645   2660    -71    467    394       C  
ATOM   1738  C   LEU D 249      24.647  13.368  11.055  1.00 19.66           C  
ANISOU 1738  C   LEU D 249     2795   1690   2984      3    467    448       C  
ATOM   1739  O   LEU D 249      25.434  13.459  10.106  1.00 20.01           O  
ANISOU 1739  O   LEU D 249     2844   1889   2871     63    578    600       O  
ATOM   1740  CB  LEU D 249      25.829  13.318  13.258  1.00 17.22           C  
ANISOU 1740  CB  LEU D 249     2383   1729   2431    -81    396    389       C  
ATOM   1741  CG  LEU D 249      26.077  12.709  14.648  1.00 17.05           C  
ANISOU 1741  CG  LEU D 249     2341   1642   2496   -163    454    393       C  
ATOM   1742  CD1 LEU D 249      26.898  13.672  15.503  1.00 18.88           C  
ANISOU 1742  CD1 LEU D 249     2312   2033   2827   -316    515    185       C  
ATOM   1743  CD2 LEU D 249      24.781  12.338  15.368  1.00 17.46           C  
ANISOU 1743  CD2 LEU D 249     2460   1672   2504    -12    693    432       C  
ATOM   1744  N   THR D 250      23.462  13.985  11.073  1.00 20.96           N  
ANISOU 1744  N   THR D 250     2865   1851   3251     86    319    627       N  
ATOM   1745  CA  THR D 250      23.072  14.820   9.938  1.00 22.84           C  
ANISOU 1745  CA  THR D 250     3043   2319   3317    293    290    882       C  
ATOM   1746  C   THR D 250      23.834  16.137   9.904  1.00 23.71           C  
ANISOU 1746  C   THR D 250     3275   2075   3659    299    410    813       C  
ATOM   1747  O   THR D 250      23.847  16.808   8.865  1.00 25.23           O  
ANISOU 1747  O   THR D 250     3444   2536   3607    186    459    925       O  
ATOM   1748  CB  THR D 250      21.575  15.107   9.969  1.00 25.02           C  
ANISOU 1748  CB  THR D 250     3122   2787   3595    463    248    858       C  
ATOM   1749  CG2 THR D 250      20.773  13.803   9.964  1.00 25.73           C  
ANISOU 1749  CG2 THR D 250     3051   3082   3644    307    168    993       C  
ATOM   1750  OG1 THR D 250      21.266  15.859  11.148  1.00 26.38           O  
ANISOU 1750  OG1 THR D 250     3244   3155   3624    737    207    864       O  
ATOM   1751  N   GLY D 251      24.478  16.504  11.006  1.00 22.11           N  
ANISOU 1751  N   GLY D 251     2880   1620   3900    211    571    543       N  
ATOM   1752  CA  GLY D 251      25.172  17.760  11.127  1.00 22.65           C  
ANISOU 1752  CA  GLY D 251     2694   1828   4084    262    685    732       C  
ATOM   1753  C   GLY D 251      25.261  18.155  12.585  1.00 22.52           C  
ANISOU 1753  C   GLY D 251     2698   1518   4340    163    847    537       C  
ATOM   1754  O   GLY D 251      24.939  17.368  13.485  1.00 23.07           O  
ANISOU 1754  O   GLY D 251     2698   1440   4628    113    935    578       O  
ATOM   1755  N   PRO D 252      25.687  19.392  12.849  1.00 23.93           N  
ANISOU 1755  N   PRO D 252     2900   1714   4480     43    945    690       N  
ATOM   1756  CA  PRO D 252      25.889  19.829  14.240  1.00 25.00           C  
ANISOU 1756  CA  PRO D 252     3114   1822   4564   -126    968    456       C  
ATOM   1757  C   PRO D 252      24.617  19.900  15.078  1.00 25.84           C  
ANISOU 1757  C   PRO D 252     3313   1937   4569    -93   1163    469       C  
ATOM   1758  O   PRO D 252      24.719  20.023  16.305  1.00 28.30           O  
ANISOU 1758  O   PRO D 252     3442   2591   4721   -117   1246    379       O  
ATOM   1759  CB  PRO D 252      26.534  21.213  14.085  1.00 25.56           C  
ANISOU 1759  CB  PRO D 252     3224   1886   4601   -116    883    510       C  
ATOM   1760  CG  PRO D 252      26.154  21.666  12.708  1.00 25.87           C  
ANISOU 1760  CG  PRO D 252     3458   1539   4833    -54    795    370       C  
ATOM   1761  CD  PRO D 252      26.069  20.422  11.871  1.00 24.54           C  
ANISOU 1761  CD  PRO D 252     3234   1371   4718     29    826    519       C  
ATOM   1762  N   ASP D 253      23.436  19.843  14.475  1.00 24.90           N  
ANISOU 1762  N   ASP D 253     3241   1435   4786    -22   1327    309       N  
ATOM   1763  CA  ASP D 253      22.191  19.911  15.231  1.00 27.23           C  
ANISOU 1763  CA  ASP D 253     3520   1575   5252     52   1431    409       C  
ATOM   1764  C   ASP D 253      21.625  18.540  15.583  1.00 25.60           C  
ANISOU 1764  C   ASP D 253     3057   1497   5175    -39   1364    255       C  
ATOM   1765  O   ASP D 253      20.549  18.463  16.183  1.00 27.93           O  
ANISOU 1765  O   ASP D 253     3407   1652   5553     77   1748    239       O  
ATOM   1766  CB  ASP D 253      21.149  20.733  14.461  1.00 31.59           C  
ANISOU 1766  CB  ASP D 253     4312   1849   5843    435   1398    499       C  
ATOM   1767  CG  ASP D 253      21.588  22.171  14.239  1.00 36.09           C  
ANISOU 1767  CG  ASP D 253     5084   2339   6289    644   1249    660       C  
ATOM   1768  OD1 ASP D 253      22.173  22.768  15.169  1.00 36.64           O  
ANISOU 1768  OD1 ASP D 253     5246   2173   6505    647   1192    524       O  
ATOM   1769  OD2 ASP D 253      21.351  22.707  13.132  1.00 38.96           O1-
ANISOU 1769  OD2 ASP D 253     5571   2728   6502    753   1254    753       O1-
ATOM   1770  N   ASP D 254      22.323  17.464  15.242  1.00 20.94           N  
ANISOU 1770  N   ASP D 254     2364   1276   4318    169    983    486       N  
ATOM   1771  CA  ASP D 254      21.820  16.114  15.481  1.00 19.73           C  
ANISOU 1771  CA  ASP D 254     2178   1389   3929    138    756    349       C  
ATOM   1772  C   ASP D 254      22.256  15.652  16.868  1.00 19.26           C  
ANISOU 1772  C   ASP D 254     2213   1281   3825    145    876     62       C  
ATOM   1773  O   ASP D 254      23.462  15.488  17.103  1.00 19.03           O  
ANISOU 1773  O   ASP D 254     2173   1506   3550    210    766    194       O  
ATOM   1774  CB  ASP D 254      22.379  15.184  14.413  1.00 18.88           C  
ANISOU 1774  CB  ASP D 254     2290   1328   3555     74    654    221       C  
ATOM   1775  CG  ASP D 254      21.791  13.782  14.471  1.00 18.30           C  
ANISOU 1775  CG  ASP D 254     2277   1436   3242    116    445    157       C  
ATOM   1776  OD1 ASP D 254      21.274  13.370  15.534  1.00 18.83           O  
ANISOU 1776  OD1 ASP D 254     2321   1670   3164     88    463    167       O  
ATOM   1777  OD2 ASP D 254      21.882  13.072  13.441  1.00 19.43           O1-
ANISOU 1777  OD2 ASP D 254     2138   1739   3506    158    180    134       O1-
ATOM   1778  N   PRO D 255      21.330  15.425  17.801  1.00 20.62           N  
ANISOU 1778  N   PRO D 255     2451   1304   4081    319    974     18       N  
ATOM   1779  CA  PRO D 255      21.699  15.070  19.181  1.00 20.58           C  
ANISOU 1779  CA  PRO D 255     2566   1282   3971    286   1261     -8       C  
ATOM   1780  C   PRO D 255      21.874  13.578  19.432  1.00 20.68           C  
ANISOU 1780  C   PRO D 255     2742   1292   3823    139   1479    148       C  
ATOM   1781  O   PRO D 255      22.020  13.182  20.594  1.00 22.42           O  
ANISOU 1781  O   PRO D 255     3207   1494   3816    185   1764    124       O  
ATOM   1782  CB  PRO D 255      20.487  15.594  19.968  1.00 22.88           C  
ANISOU 1782  CB  PRO D 255     2745   1749   4200    391   1270   -219       C  
ATOM   1783  CG  PRO D 255      19.344  15.311  19.049  1.00 23.21           C  
ANISOU 1783  CG  PRO D 255     2454   2108   4256    304   1432    -38       C  
ATOM   1784  CD  PRO D 255      19.873  15.586  17.650  1.00 22.15           C  
ANISOU 1784  CD  PRO D 255     2395   1940   4082    320   1362     35       C  
ATOM   1785  N   SER D 256      21.867  12.753  18.387  1.00 18.89           N  
ANISOU 1785  N   SER D 256     2458   1134   3585     27   1379     96       N  
ATOM   1786  CA  SER D 256      21.903  11.303  18.569  1.00 18.75           C  
ANISOU 1786  CA  SER D 256     2512   1069   3542     48   1104    128       C  
ATOM   1787  C   SER D 256      23.168  10.861  19.298  1.00 18.71           C  
ANISOU 1787  C   SER D 256     2584   1214   3312     97   1134    135       C  
ATOM   1788  O   SER D 256      24.249  11.410  19.089  1.00 18.48           O  
ANISOU 1788  O   SER D 256     2609   1230   3183     -7    912    220       O  
ATOM   1789  CB  SER D 256      21.875  10.625  17.200  1.00 19.88           C  
ANISOU 1789  CB  SER D 256     2470   1407   3678    152    974    -72       C  
ATOM   1790  OG  SER D 256      20.707  10.945  16.469  1.00 20.32           O  
ANISOU 1790  OG  SER D 256     2261   1584   3877    102    798     83       O  
ATOM   1791  N   GLN D 257      23.033   9.837  20.147  1.00 18.47           N  
ANISOU 1791  N   GLN D 257     2531   1229   3257    169   1269    247       N  
ATOM   1792  CA  GLN D 257      24.207   9.267  20.798  1.00 17.86           C  
ANISOU 1792  CA  GLN D 257     2308   1257   3222    179   1232    248       C  
ATOM   1793  C   GLN D 257      25.112   8.632  19.751  1.00 16.67           C  
ANISOU 1793  C   GLN D 257     2243   1280   2810    138   1007     69       C  
ATOM   1794  O   GLN D 257      24.643   8.026  18.786  1.00 18.43           O  
ANISOU 1794  O   GLN D 257     2326   1608   3070     68   1032    -92       O  
ATOM   1795  CB  GLN D 257      23.815   8.214  21.850  1.00 19.15           C  
ANISOU 1795  CB  GLN D 257     2192   1764   3319    336    851    471       C  
ATOM   1796  CG  GLN D 257      24.950   7.864  22.842  1.00 21.23           C  
ANISOU 1796  CG  GLN D 257     2440   2071   3556    172    756    520       C  
ATOM   1797  CD  GLN D 257      24.542   6.847  23.906  1.00 23.02           C  
ANISOU 1797  CD  GLN D 257     2754   2585   3410    326    635    667       C  
ATOM   1798  NE2 GLN D 257      25.523   6.110  24.431  1.00 21.84           N  
ANISOU 1798  NE2 GLN D 257     2895   2161   3244    263    633    256       N  
ATOM   1799  OE1 GLN D 257      23.369   6.741  24.263  1.00 25.80           O  
ANISOU 1799  OE1 GLN D 257     2948   2791   4062     -9    613    677       O  
ATOM   1800  N   VAL D 258      26.412   8.799  19.936  1.00 15.31           N  
ANISOU 1800  N   VAL D 258     2013   1298   2508     -6   1051    137       N  
ATOM   1801  CA  VAL D 258      27.415   8.125  19.129  1.00 14.95           C  
ANISOU 1801  CA  VAL D 258     2162   1285   2230    -67    944    151       C  
ATOM   1802  C   VAL D 258      27.882   6.924  19.931  1.00 14.13           C  
ANISOU 1802  C   VAL D 258     2118   1275   1976     18    742    -35       C  
ATOM   1803  O   VAL D 258      28.144   7.046  21.138  1.00 14.36           O  
ANISOU 1803  O   VAL D 258     1934   1332   2190     92    584   -113       O  
ATOM   1804  CB  VAL D 258      28.569   9.086  18.795  1.00 17.70           C  
ANISOU 1804  CB  VAL D 258     2534   1618   2573   -209   1008    236       C  
ATOM   1805  CG1 VAL D 258      29.705   8.346  18.092  1.00 18.22           C  
ANISOU 1805  CG1 VAL D 258     2493   1927   2504   -257   1073     75       C  
ATOM   1806  CG2 VAL D 258      28.037  10.216  17.931  1.00 19.06           C  
ANISOU 1806  CG2 VAL D 258     2959   1704   2578   -156   1088    304       C  
ATOM   1807  N   ILE D 259      27.931   5.753  19.280  1.00 13.89           N  
ANISOU 1807  N   ILE D 259     2005   1029   2242     38    598   -151       N  
ATOM   1808  CA  ILE D 259      28.071   4.473  19.970  1.00 12.88           C  
ANISOU 1808  CA  ILE D 259     1697   1061   2137     46    582     19       C  
ATOM   1809  C   ILE D 259      29.042   3.574  19.212  1.00 13.13           C  
ANISOU 1809  C   ILE D 259     1938   1119   1930    112    430     40       C  
ATOM   1810  O   ILE D 259      29.327   3.784  18.032  1.00 13.91           O  
ANISOU 1810  O   ILE D 259     2137   1267   1881    219    661     53       O  
ATOM   1811  CB  ILE D 259      26.705   3.753  20.128  1.00 13.28           C  
ANISOU 1811  CB  ILE D 259     1720   1421   1905     15    401    -23       C  
ATOM   1812  CG1 ILE D 259      26.072   3.485  18.755  1.00 14.13           C  
ANISOU 1812  CG1 ILE D 259     1566   1548   2254    -74    253    104       C  
ATOM   1813  CG2 ILE D 259      25.766   4.563  21.017  1.00 14.69           C  
ANISOU 1813  CG2 ILE D 259     2099   1556   1929    116    773   -126       C  
ATOM   1814  CD1 ILE D 259      24.815   2.618  18.801  1.00 15.02           C  
ANISOU 1814  CD1 ILE D 259     1866   1465   2376     11    295    152       C  
ATOM   1815  N   ASP D 260      29.526   2.535  19.900  1.00 12.30           N  
ANISOU 1815  N   ASP D 260     1769    962   1945    -47    316    -10       N  
ATOM   1816  CA  ASP D 260      30.218   1.432  19.236  1.00 12.04           C  
ANISOU 1816  CA  ASP D 260     1587   1005   1982    -11    397     87       C  
ATOM   1817  C   ASP D 260      29.677   0.075  19.689  1.00 12.43           C  
ANISOU 1817  C   ASP D 260     1655   1009   2058    -33    318    164       C  
ATOM   1818  O   ASP D 260      30.279  -0.963  19.370  1.00 12.70           O  
ANISOU 1818  O   ASP D 260     1703   1098   2026     44    385     -2       O  
ATOM   1819  CB  ASP D 260      31.757   1.510  19.356  1.00 13.80           C  
ANISOU 1819  CB  ASP D 260     1845   1383   2016    -87    384     36       C  
ATOM   1820  CG  ASP D 260      32.273   1.191  20.765  1.00 13.11           C  
ANISOU 1820  CG  ASP D 260     1777   1499   1706   -107    352     72       C  
ATOM   1821  OD1 ASP D 260      31.482   0.795  21.653  1.00 14.13           O  
ANISOU 1821  OD1 ASP D 260     2012   1554   1802   -100    317     32       O  
ATOM   1822  OD2 ASP D 260      33.508   1.328  20.977  1.00 13.59           O1-
ANISOU 1822  OD2 ASP D 260     1731   1454   1979   -193    406    -24       O1-
ATOM   1823  N   ASN D 261      28.548   0.062  20.401  1.00 12.80           N  
ANISOU 1823  N   ASN D 261     1625   1257   1980    -28    376    265       N  
ATOM   1824  CA  ASN D 261      27.993  -1.128  21.034  1.00 12.34           C  
ANISOU 1824  CA  ASN D 261     1636   1161   1892    -50    234    104       C  
ATOM   1825  C   ASN D 261      26.491  -0.893  21.096  1.00 13.21           C  
ANISOU 1825  C   ASN D 261     1750   1152   2119    -17    477    -47       C  
ATOM   1826  O   ASN D 261      26.060   0.205  21.460  1.00 14.41           O  
ANISOU 1826  O   ASN D 261     1825   1307   2343      2    497   -182       O  
ATOM   1827  CB  ASN D 261      28.572  -1.237  22.456  1.00 12.33           C  
ANISOU 1827  CB  ASN D 261     1860   1193   1631     17    209    274       C  
ATOM   1828  CG  ASN D 261      28.553  -2.646  23.006  1.00 13.98           C  
ANISOU 1828  CG  ASN D 261     2024   1370   1917    102    410    106       C  
ATOM   1829  ND2 ASN D 261      27.475  -3.001  23.717  1.00 14.58           N  
ANISOU 1829  ND2 ASN D 261     2106   1529   1902   -294    362    135       N  
ATOM   1830  OD1 ASN D 261      29.513  -3.399  22.824  1.00 17.15           O  
ANISOU 1830  OD1 ASN D 261     2628   1704   2182    493    546    109       O  
ATOM   1831  N   LYS D 262      25.696  -1.890  20.710  1.00 12.56           N  
ANISOU 1831  N   LYS D 262     1482   1210   2081     44    294     36       N  
ATOM   1832  CA  LYS D 262      24.252  -1.684  20.606  1.00 12.73           C  
ANISOU 1832  CA  LYS D 262     1475   1271   2091     34    263     90       C  
ATOM   1833  C   LYS D 262      23.506  -2.969  20.944  1.00 12.04           C  
ANISOU 1833  C   LYS D 262     1556    986   2033     80    436    -75       C  
ATOM   1834  O   LYS D 262      23.768  -4.016  20.340  1.00 13.68           O  
ANISOU 1834  O   LYS D 262     1799   1117   2283    157    625     67       O  
ATOM   1835  CB  LYS D 262      23.871  -1.207  19.193  1.00 14.77           C  
ANISOU 1835  CB  LYS D 262     1753   1378   2482     77    -35    157       C  
ATOM   1836  CG  LYS D 262      22.393  -0.851  19.008  1.00 14.50           C  
ANISOU 1836  CG  LYS D 262     1817   1317   2375    166   -183    293       C  
ATOM   1837  CD  LYS D 262      22.148  -0.169  17.658  1.00 15.98           C  
ANISOU 1837  CD  LYS D 262     2027   1656   2389    229    -55     97       C  
ATOM   1838  CE  LYS D 262      20.650  -0.006  17.322  1.00 17.16           C  
ANISOU 1838  CE  LYS D 262     2307   1559   2654    320    266   -265       C  
ATOM   1839  NZ  LYS D 262      19.910   0.921  18.231  1.00 18.74           N1+
ANISOU 1839  NZ  LYS D 262     2494   1780   2847    325    463    -55       N1+
ATOM   1840  N   ILE D 263      22.549  -2.883  21.874  1.00 12.21           N  
ANISOU 1840  N   ILE D 263     1566    983   2090    -19    416    -88       N  
ATOM   1841  CA  ILE D 263      21.713  -4.032  22.207  1.00 11.55           C  
ANISOU 1841  CA  ILE D 263     1445   1061   1882     20    376   -127       C  
ATOM   1842  C   ILE D 263      20.652  -4.218  21.130  1.00 13.07           C  
ANISOU 1842  C   ILE D 263     1668   1146   2153      5    166    -52       C  
ATOM   1843  O   ILE D 263      20.074  -3.248  20.616  1.00 15.69           O  
ANISOU 1843  O   ILE D 263     2043   1238   2679     30   -120    188       O  
ATOM   1844  CB  ILE D 263      21.093  -3.893  23.613  1.00 12.67           C  
ANISOU 1844  CB  ILE D 263     1710   1145   1959    217    516   -194       C  
ATOM   1845  CG1 ILE D 263      20.497  -5.232  24.059  1.00 13.06           C  
ANISOU 1845  CG1 ILE D 263     1926   1433   1600    260    536     40       C  
ATOM   1846  CG2 ILE D 263      20.020  -2.787  23.667  1.00 15.83           C  
ANISOU 1846  CG2 ILE D 263     1749   1525   2739    365    549   -375       C  
ATOM   1847  CD1 ILE D 263      19.962  -5.243  25.486  1.00 15.99           C  
ANISOU 1847  CD1 ILE D 263     2242   2101   1731    269    475    -18       C  
ATOM   1848  N  ACYS D 264      20.384  -5.479  20.789  0.75 11.68           N  
ANISOU 1848  N  ACYS D 264     1427   1225   1784   -204    362   -217       N  
ATOM   1849  N  BCYS D 264      20.387  -5.470  20.772  0.25 14.08           N  
ANISOU 1849  N  BCYS D 264     1866   1341   2144   -230    278    -35       N  
ATOM   1850  CA ACYS D 264      19.427  -5.807  19.746  0.75 13.43           C  
ANISOU 1850  CA ACYS D 264     1936   1329   1839   -222    328   -226       C  
ATOM   1851  CA BCYS D 264      19.366  -5.756  19.778  0.25 15.84           C  
ANISOU 1851  CA BCYS D 264     2233   1574   2212   -417    365     26       C  
ATOM   1852  C  ACYS D 264      18.721  -7.107  20.105  0.75 12.51           C  
ANISOU 1852  C  ACYS D 264     1780   1138   1836   -123    190      6       C  
ATOM   1853  C  BCYS D 264      18.716  -7.090  20.097  0.25 14.16           C  
ANISOU 1853  C  BCYS D 264     1969   1376   2034   -315    243     21       C  
ATOM   1854  O  ACYS D 264      19.277  -7.958  20.801  0.75 13.90           O  
ANISOU 1854  O  ACYS D 264     1723   1315   2244    226    126    219       O  
ATOM   1855  O  BCYS D 264      19.318  -7.956  20.736  0.25 14.64           O  
ANISOU 1855  O  BCYS D 264     1932   1450   2180   -290    238     83       O  
ATOM   1856  CB ACYS D 264      20.115  -5.912  18.368  0.75 17.02           C  
ANISOU 1856  CB ACYS D 264     2299   2196   1971    151    384    -71       C  
ATOM   1857  CB BCYS D 264      19.934  -5.783  18.353  0.25 19.92           C  
ANISOU 1857  CB BCYS D 264     2826   2208   2533   -515    546    218       C  
ATOM   1858  SG ACYS D 264      21.749  -6.757  18.311  0.75 18.67           S  
ANISOU 1858  SG ACYS D 264     2369   2496   2227    430    409    -81       S  
ATOM   1859  SG BCYS D 264      19.922  -4.192  17.500  0.25 23.50           S  
ANISOU 1859  SG BCYS D 264     3251   2659   3022   -656    674    324       S  
ATOM   1860  N   GLY D 265      17.481  -7.242  19.641  1.00 12.85           N  
ANISOU 1860  N   GLY D 265     1804   1233   1846   -161    129    -63       N  
ATOM   1861  CA  GLY D 265      16.739  -8.461  19.842  1.00 12.88           C  
ANISOU 1861  CA  GLY D 265     1843   1227   1823   -101    151    -87       C  
ATOM   1862  C   GLY D 265      16.117  -8.961  18.557  1.00 12.40           C  
ANISOU 1862  C   GLY D 265     1737   1136   1838     22    340    -63       C  
ATOM   1863  O   GLY D 265      16.227  -8.329  17.498  1.00 12.99           O  
ANISOU 1863  O   GLY D 265     1724   1302   1908     32    228     37       O  
ATOM   1864  N   PRO D 266      15.443 -10.109  18.638  1.00 11.68           N  
ANISOU 1864  N   PRO D 266     1589   1230   1619    126    216     24       N  
ATOM   1865  CA  PRO D 266      14.888 -10.754  17.444  1.00 11.93           C  
ANISOU 1865  CA  PRO D 266     1741   1262   1531    261    259    123       C  
ATOM   1866  C   PRO D 266      14.025  -9.820  16.604  1.00 11.88           C  
ANISOU 1866  C   PRO D 266     1631   1204   1677    229    418   -146       C  
ATOM   1867  O   PRO D 266      13.092  -9.170  17.106  1.00 12.92           O  
ANISOU 1867  O   PRO D 266     1809   1226   1876    266    329    132       O  
ATOM   1868  CB  PRO D 266      14.087 -11.924  18.028  1.00 12.19           C  
ANISOU 1868  CB  PRO D 266     1824   1214   1596    211    215     20       C  
ATOM   1869  CG  PRO D 266      14.902 -12.303  19.246  1.00 12.61           C  
ANISOU 1869  CG  PRO D 266     2008   1082   1700    206    148   -230       C  
ATOM   1870  CD  PRO D 266      15.305 -10.960  19.832  1.00 12.41           C  
ANISOU 1870  CD  PRO D 266     2040   1022   1652    218    266    -34       C  
ATOM   1871  N   ALA D 267      14.373  -9.760  15.312  1.00 12.08           N  
ANISOU 1871  N   ALA D 267     1611   1517   1460     50    251     99       N  
ATOM   1872  CA  ALA D 267      13.780  -8.977  14.234  1.00 13.18           C  
ANISOU 1872  CA  ALA D 267     1596   1802   1611    -62    181     40       C  
ATOM   1873  C   ALA D 267      14.146  -7.498  14.253  1.00 13.17           C  
ANISOU 1873  C   ALA D 267     1769   1677   1560    254    138     17       C  
ATOM   1874  O   ALA D 267      13.613  -6.729  13.415  1.00 13.79           O  
ANISOU 1874  O   ALA D 267     1877   1782   1582    440    324    -27       O  
ATOM   1875  CB  ALA D 267      12.282  -9.203  14.055  1.00 15.78           C  
ANISOU 1875  CB  ALA D 267     1732   2407   1856     27    151    182       C  
ATOM   1876  N   ASP D 268      15.059  -7.077  15.127  1.00 13.33           N  
ANISOU 1876  N   ASP D 268     1830   1516   1720    192    384    -75       N  
ATOM   1877  CA  ASP D 268      15.599  -5.731  15.026  1.00 12.89           C  
ANISOU 1877  CA  ASP D 268     1943   1072   1884     46    314     -6       C  
ATOM   1878  C   ASP D 268      16.508  -5.630  13.806  1.00 13.60           C  
ANISOU 1878  C   ASP D 268     1973   1233   1960    195    349    157       C  
ATOM   1879  O   ASP D 268      17.198  -6.587  13.437  1.00 15.15           O  
ANISOU 1879  O   ASP D 268     2294   1286   2175    209    493    123       O  
ATOM   1880  CB  ASP D 268      16.435  -5.392  16.263  1.00 14.27           C  
ANISOU 1880  CB  ASP D 268     2194   1361   1865    132    155   -135       C  
ATOM   1881  CG  ASP D 268      15.615  -4.891  17.429  1.00 16.07           C  
ANISOU 1881  CG  ASP D 268     2301   1717   2086    267    -23   -241       C  
ATOM   1882  OD1 ASP D 268      14.447  -4.493  17.228  1.00 18.47           O  
ANISOU 1882  OD1 ASP D 268     2464   2360   2193    368    243   -310       O  
ATOM   1883  OD2 ASP D 268      16.174  -4.861  18.554  1.00 17.48           O1-
ANISOU 1883  OD2 ASP D 268     2667   1819   2154    536    -84   -151       O1-
ATOM   1884  N   SER D 269      16.510  -4.455  13.172  1.00 12.65           N  
ANISOU 1884  N   SER D 269     1695   1305   1807     22    407    157       N  
ATOM   1885  CA  SER D 269      17.474  -4.153  12.120  1.00 13.10           C  
ANISOU 1885  CA  SER D 269     1731   1384   1860    -65    306     79       C  
ATOM   1886  C   SER D 269      17.922  -2.708  12.242  1.00 13.66           C  
ANISOU 1886  C   SER D 269     1797   1402   1994    -18    419    124       C  
ATOM   1887  O   SER D 269      17.129  -1.828  12.584  1.00 15.50           O  
ANISOU 1887  O   SER D 269     1997   1491   2403     22    566    120       O  
ATOM   1888  CB  SER D 269      16.910  -4.420  10.715  1.00 14.17           C  
ANISOU 1888  CB  SER D 269     2058   1421   1905     90    358    -51       C  
ATOM   1889  OG  SER D 269      15.716  -3.687  10.479  1.00 15.08           O  
ANISOU 1889  OG  SER D 269     2118   1581   2031    153    326     32       O  
ATOM   1890  N   PHE D 270      19.208  -2.477  11.990  1.00 14.13           N  
ANISOU 1890  N   PHE D 270     2023   1485   1861    -11    332    248       N  
ATOM   1891  CA  PHE D 270      19.754  -1.133  11.889  1.00 14.60           C  
ANISOU 1891  CA  PHE D 270     2142   1579   1827   -102    524     57       C  
ATOM   1892  C   PHE D 270      20.910  -1.194  10.909  1.00 14.21           C  
ANISOU 1892  C   PHE D 270     1964   1479   1957    -81    423     26       C  
ATOM   1893  O   PHE D 270      21.324  -2.269  10.482  1.00 15.79           O  
ANISOU 1893  O   PHE D 270     2296   1497   2205     82    571    139       O  
ATOM   1894  CB  PHE D 270      20.150  -0.558  13.265  1.00 15.65           C  
ANISOU 1894  CB  PHE D 270     2242   1643   2061     57    439    -36       C  
ATOM   1895  CG  PHE D 270      21.305  -1.266  13.922  1.00 15.26           C  
ANISOU 1895  CG  PHE D 270     2185   1356   2258     41    315   -197       C  
ATOM   1896  CD1 PHE D 270      21.097  -2.414  14.668  1.00 16.27           C  
ANISOU 1896  CD1 PHE D 270     2587   1389   2209    436    117   -126       C  
ATOM   1897  CD2 PHE D 270      22.608  -0.785  13.790  1.00 17.25           C  
ANISOU 1897  CD2 PHE D 270     2220   1995   2338    162    265   -127       C  
ATOM   1898  CE1 PHE D 270      22.158  -3.061  15.277  1.00 18.01           C  
ANISOU 1898  CE1 PHE D 270     2756   1781   2307    530    353   -210       C  
ATOM   1899  CE2 PHE D 270      23.674  -1.440  14.396  1.00 19.00           C  
ANISOU 1899  CE2 PHE D 270     2496   2328   2394    211    445   -276       C  
ATOM   1900  CZ  PHE D 270      23.449  -2.577  15.137  1.00 18.81           C  
ANISOU 1900  CZ  PHE D 270     2499   2288   2360    380    326   -295       C  
ATOM   1901  N   GLY D 271      21.415  -0.028  10.538  1.00 15.05           N  
ANISOU 1901  N   GLY D 271     1945   1727   2046    -38    627    148       N  
ATOM   1902  CA  GLY D 271      22.604  -0.029   9.709  1.00 15.47           C  
ANISOU 1902  CA  GLY D 271     2084   1637   2157    -84    595    149       C  
ATOM   1903  C   GLY D 271      23.344   1.273   9.870  1.00 15.35           C  
ANISOU 1903  C   GLY D 271     2078   1632   2123    -78    573    145       C  
ATOM   1904  O   GLY D 271      22.879   2.209  10.524  1.00 15.96           O  
ANISOU 1904  O   GLY D 271     2130   1832   2101     67    661    157       O  
ATOM   1905  N   PHE D 272      24.521   1.322   9.267  1.00 15.81           N  
ANISOU 1905  N   PHE D 272     2087   1795   2123   -109    576    350       N  
ATOM   1906  CA  PHE D 272      25.346   2.509   9.382  1.00 15.83           C  
ANISOU 1906  CA  PHE D 272     2181   1596   2240   -191    557     48       C  
ATOM   1907  C   PHE D 272      26.402   2.474   8.295  1.00 15.51           C  
ANISOU 1907  C   PHE D 272     2255   1487   2149    -77    605    223       C  
ATOM   1908  O   PHE D 272      26.676   1.427   7.703  1.00 16.80           O  
ANISOU 1908  O   PHE D 272     2571   1620   2194   -121    901    179       O  
ATOM   1909  CB  PHE D 272      25.990   2.628  10.772  1.00 16.50           C  
ANISOU 1909  CB  PHE D 272     2265   1577   2425    -77    332    134       C  
ATOM   1910  CG  PHE D 272      26.794   1.418  11.203  1.00 15.78           C  
ANISOU 1910  CG  PHE D 272     2173   1677   2147   -100    346    134       C  
ATOM   1911  CD1 PHE D 272      28.141   1.317  10.890  1.00 16.95           C  
ANISOU 1911  CD1 PHE D 272     2239   1803   2397    -13    382     -6       C  
ATOM   1912  CD2 PHE D 272      26.218   0.416  11.973  1.00 16.34           C  
ANISOU 1912  CD2 PHE D 272     2670   1634   1903     56    446     71       C  
ATOM   1913  CE1 PHE D 272      28.888   0.223  11.310  1.00 16.69           C  
ANISOU 1913  CE1 PHE D 272     2410   1766   2165     29    584    249       C  
ATOM   1914  CE2 PHE D 272      26.961  -0.687  12.389  1.00 16.29           C  
ANISOU 1914  CE2 PHE D 272     2598   1696   1896    -65    558     40       C  
ATOM   1915  CZ  PHE D 272      28.294  -0.783  12.064  1.00 15.88           C  
ANISOU 1915  CZ  PHE D 272     2519   1747   1767   -120    747     59       C  
ATOM   1916  N   GLN D 273      26.989   3.632   8.038  1.00 16.24           N  
ANISOU 1916  N   GLN D 273     2178   1810   2180    -50    604    359       N  
ATOM   1917  CA  GLN D 273      28.178   3.710   7.209  1.00 17.03           C  
ANISOU 1917  CA  GLN D 273     2327   1656   2486    -75    517    275       C  
ATOM   1918  C   GLN D 273      29.321   4.241   8.055  1.00 18.02           C  
ANISOU 1918  C   GLN D 273     2210   1726   2910   -179    576   -101       C  
ATOM   1919  O   GLN D 273      29.139   5.160   8.864  1.00 21.98           O  
ANISOU 1919  O   GLN D 273     2469   2073   3810   -118    615   -550       O  
ATOM   1920  CB  GLN D 273      27.941   4.581   5.975  1.00 18.25           C  
ANISOU 1920  CB  GLN D 273     2698   1812   2421    112    403    498       C  
ATOM   1921  CG  GLN D 273      26.851   4.015   5.074  1.00 19.20           C  
ANISOU 1921  CG  GLN D 273     2984   1835   2478     70    267    482       C  
ATOM   1922  CD  GLN D 273      26.613   4.845   3.839  1.00 20.08           C  
ANISOU 1922  CD  GLN D 273     2976   1896   2757   -123    306    517       C  
ATOM   1923  NE2 GLN D 273      25.728   4.377   2.964  1.00 20.80           N  
ANISOU 1923  NE2 GLN D 273     3019   2346   2539     58    362    469       N  
ATOM   1924  OE1 GLN D 273      27.227   5.895   3.664  1.00 23.02           O  
ANISOU 1924  OE1 GLN D 273     3258   2139   3348   -149    288    804       O  
ATOM   1925  N   ILE D 274      30.484   3.622   7.898  1.00 16.22           N  
ANISOU 1925  N   ILE D 274     2011   1863   2291   -110    464    181       N  
ATOM   1926  CA  ILE D 274      31.702   4.078   8.542  1.00 16.65           C  
ANISOU 1926  CA  ILE D 274     2124   2059   2142    -76    619    329       C  
ATOM   1927  C   ILE D 274      32.733   4.343   7.454  1.00 16.64           C  
ANISOU 1927  C   ILE D 274     2291   2106   1925    -54    859    294       C  
ATOM   1928  O   ILE D 274      32.659   3.805   6.344  1.00 18.24           O  
ANISOU 1928  O   ILE D 274     2352   2333   2247   -151    908    202       O  
ATOM   1929  CB  ILE D 274      32.232   3.050   9.567  1.00 17.21           C  
ANISOU 1929  CB  ILE D 274     2458   2057   2025    110    682    219       C  
ATOM   1930  CG1 ILE D 274      32.235   1.651   8.940  1.00 19.85           C  
ANISOU 1930  CG1 ILE D 274     2863   2007   2671    352    557    406       C  
ATOM   1931  CG2 ILE D 274      31.403   3.090  10.863  1.00 17.22           C  
ANISOU 1931  CG2 ILE D 274     2480   2185   1880   -126    852     98       C  
ATOM   1932  CD1 ILE D 274      32.817   0.565   9.822  1.00 22.18           C  
ANISOU 1932  CD1 ILE D 274     3161   2208   3058    391    547    370       C  
ATOM   1933  N   ILE D 275      33.701   5.188   7.778  1.00 15.83           N  
ANISOU 1933  N   ILE D 275     1871   1953   2187   -185    703    327       N  
ATOM   1934  CA  ILE D 275      34.892   5.340   6.950  1.00 16.38           C  
ANISOU 1934  CA  ILE D 275     2115   1768   2341     17    630    587       C  
ATOM   1935  C   ILE D 275      35.950   4.398   7.515  1.00 14.97           C  
ANISOU 1935  C   ILE D 275     2102   1491   2095    148    551    384       C  
ATOM   1936  O   ILE D 275      36.400   4.563   8.655  1.00 15.58           O  
ANISOU 1936  O   ILE D 275     2109   1557   2255     84    595    235       O  
ATOM   1937  CB  ILE D 275      35.378   6.797   6.922  1.00 16.87           C  
ANISOU 1937  CB  ILE D 275     2144   1625   2639   -131    676    638       C  
ATOM   1938  CG1 ILE D 275      34.269   7.706   6.378  1.00 19.15           C  
ANISOU 1938  CG1 ILE D 275     2532   2091   2654    206    483    461       C  
ATOM   1939  CG2 ILE D 275      36.652   6.928   6.064  1.00 17.58           C  
ANISOU 1939  CG2 ILE D 275     2329   1794   2556   -187    985    800       C  
ATOM   1940  CD1 ILE D 275      33.794   7.315   4.983  1.00 21.72           C  
ANISOU 1940  CD1 ILE D 275     3033   2106   3113    261    382    495       C  
ATOM   1941  N   ALA D 276      36.337   3.398   6.728  1.00 14.77           N  
ANISOU 1941  N   ALA D 276     1961   1523   2128     77    592    372       N  
ATOM   1942  CA  ALA D 276      37.231   2.367   7.238  1.00 14.46           C  
ANISOU 1942  CA  ALA D 276     2000   1504   1989    189    624    193       C  
ATOM   1943  C   ALA D 276      38.545   2.977   7.719  1.00 14.93           C  
ANISOU 1943  C   ALA D 276     2161   1449   2064    165    755    248       C  
ATOM   1944  O   ALA D 276      39.206   3.720   6.991  1.00 16.06           O  
ANISOU 1944  O   ALA D 276     2114   1671   2319    117    798    457       O  
ATOM   1945  CB  ALA D 276      37.491   1.332   6.143  1.00 15.85           C  
ANISOU 1945  CB  ALA D 276     2302   1635   2087     61    727    -34       C  
ATOM   1946  N   GLY D 277      38.930   2.654   8.953  1.00 15.13           N  
ANISOU 1946  N   GLY D 277     2049   1496   2204     50    688     44       N  
ATOM   1947  CA  GLY D 277      40.171   3.166   9.501  1.00 15.38           C  
ANISOU 1947  CA  GLY D 277     2204   1511   2127    -13    654     69       C  
ATOM   1948  C   GLY D 277      40.182   4.629   9.890  1.00 15.47           C  
ANISOU 1948  C   GLY D 277     1986   1599   2291     41    688    208       C  
ATOM   1949  O   GLY D 277      41.252   5.161  10.192  1.00 16.67           O  
ANISOU 1949  O   GLY D 277     2091   1857   2387    -22    775    276       O  
ATOM   1950  N   GLU D 278      39.028   5.296   9.921  1.00 15.99           N  
ANISOU 1950  N   GLU D 278     2088   1593   2396    220    805    160       N  
ATOM   1951  CA  GLU D 278      39.004   6.736  10.163  1.00 16.65           C  
ANISOU 1951  CA  GLU D 278     2040   1812   2476    162    707    337       C  
ATOM   1952  C   GLU D 278      39.516   7.060  11.564  1.00 16.26           C  
ANISOU 1952  C   GLU D 278     2050   1616   2510    -47    629     86       C  
ATOM   1953  O   GLU D 278      38.941   6.623  12.564  1.00 16.90           O  
ANISOU 1953  O   GLU D 278     2312   1618   2490     22    715    203       O  
ATOM   1954  CB  GLU D 278      37.585   7.263   9.974  1.00 17.22           C  
ANISOU 1954  CB  GLU D 278     2173   1535   2837    228    559    204       C  
ATOM   1955  CG  GLU D 278      37.459   8.752  10.190  1.00 18.03           C  
ANISOU 1955  CG  GLU D 278     2456   1554   2842    345    456    302       C  
ATOM   1956  CD  GLU D 278      36.109   9.277   9.745  1.00 18.12           C  
ANISOU 1956  CD  GLU D 278     2540   1541   2805    375    390    458       C  
ATOM   1957  OE1 GLU D 278      35.088   8.896  10.365  1.00 18.16           O  
ANISOU 1957  OE1 GLU D 278     2574   1563   2761    290    268    294       O  
ATOM   1958  OE2 GLU D 278      36.071  10.058   8.762  1.00 20.74           O1-
ANISOU 1958  OE2 GLU D 278     2817   2144   2920    572    285    728       O1-
ATOM   1959  N   GLY D 279      40.604   7.825  11.640  1.00 16.22           N  
ANISOU 1959  N   GLY D 279     2107   1493   2564    -20    513    147       N  
ATOM   1960  CA  GLY D 279      41.212   8.156  12.913  1.00 16.20           C  
ANISOU 1960  CA  GLY D 279     2007   1518   2630    -46    452    268       C  
ATOM   1961  C   GLY D 279      41.973   7.034  13.587  1.00 16.30           C  
ANISOU 1961  C   GLY D 279     1986   1613   2595    -25    548    250       C  
ATOM   1962  O   GLY D 279      42.516   7.251  14.679  1.00 17.49           O  
ANISOU 1962  O   GLY D 279     2210   1601   2836    131    535    309       O  
ATOM   1963  N   VAL D 280      42.021   5.844  12.986  1.00 14.94           N  
ANISOU 1963  N   VAL D 280     1696   1594   2387    107    721    319       N  
ATOM   1964  CA  VAL D 280      42.566   4.663  13.653  1.00 15.26           C  
ANISOU 1964  CA  VAL D 280     1855   1495   2446     28    773    174       C  
ATOM   1965  C   VAL D 280      43.531   3.869  12.794  1.00 15.78           C  
ANISOU 1965  C   VAL D 280     2178   1504   2311     63   1047    260       C  
ATOM   1966  O   VAL D 280      44.365   3.130  13.347  1.00 16.95           O  
ANISOU 1966  O   VAL D 280     2221   1642   2578     68    890    249       O  
ATOM   1967  CB  VAL D 280      41.460   3.735  14.211  1.00 14.89           C  
ANISOU 1967  CB  VAL D 280     1864   1605   2188     22    538     63       C  
ATOM   1968  CG1 VAL D 280      40.569   4.487  15.199  1.00 16.05           C  
ANISOU 1968  CG1 VAL D 280     2063   1669   2365    201    634    -14       C  
ATOM   1969  CG2 VAL D 280      40.655   3.099  13.086  1.00 15.83           C  
ANISOU 1969  CG2 VAL D 280     1936   1656   2424    -74    481     16       C  
ATOM   1970  N   GLY D 281      43.465   3.949  11.465  1.00 15.37           N  
ANISOU 1970  N   GLY D 281     2221   1416   2206      5   1051    232       N  
ATOM   1971  CA  GLY D 281      44.415   3.260  10.610  1.00 15.84           C  
ANISOU 1971  CA  GLY D 281     2119   1614   2287   -135   1052    173       C  
ATOM   1972  C   GLY D 281      44.017   1.829  10.303  1.00 15.66           C  
ANISOU 1972  C   GLY D 281     2085   1617   2249    -15    989    349       C  
ATOM   1973  O   GLY D 281      42.931   1.343  10.645  1.00 16.78           O  
ANISOU 1973  O   GLY D 281     2199   1807   2370    -39    942    536       O  
ATOM   1974  N   ALA D 282      44.946   1.141   9.639  1.00 15.83           N  
ANISOU 1974  N   ALA D 282     2264   1568   2182    133   1067    117       N  
ATOM   1975  CA  ALA D 282      44.745  -0.224   9.175  1.00 15.43           C  
ANISOU 1975  CA  ALA D 282     2177   1600   2087    159   1002    318       C  
ATOM   1976  C   ALA D 282      44.852  -1.224  10.333  1.00 16.02           C  
ANISOU 1976  C   ALA D 282     2225   1710   2153     15   1015    278       C  
ATOM   1977  O   ALA D 282      45.388  -0.926  11.408  1.00 16.18           O  
ANISOU 1977  O   ALA D 282     2118   1716   2314     93    833    157       O  
ATOM   1978  CB  ALA D 282      45.773  -0.548   8.092  1.00 17.29           C  
ANISOU 1978  CB  ALA D 282     2217   2154   2197     17   1094    226       C  
ATOM   1979  N   GLY D 283      44.334  -2.419  10.105  1.00 15.43           N  
ANISOU 1979  N   GLY D 283     2122   1713   2027   -173   1006    203       N  
ATOM   1980  CA  GLY D 283      44.371  -3.456  11.123  1.00 15.01           C  
ANISOU 1980  CA  GLY D 283     2231   1577   1898   -210    909    276       C  
ATOM   1981  C   GLY D 283      43.255  -4.462  10.933  1.00 13.94           C  
ANISOU 1981  C   GLY D 283     2139   1550   1607    121    825    343       C  
ATOM   1982  O   GLY D 283      42.325  -4.262  10.158  1.00 15.19           O  
ANISOU 1982  O   GLY D 283     2229   1704   1838    152    798     96       O  
ATOM   1983  N   ALA D 284      43.378  -5.583  11.655  1.00 13.44           N  
ANISOU 1983  N   ALA D 284     2006   1458   1641   -125    860     64       N  
ATOM   1984  CA  ALA D 284      42.322  -6.594  11.710  1.00 14.15           C  
ANISOU 1984  CA  ALA D 284     1945   1505   1929    147    805     31       C  
ATOM   1985  C   ALA D 284      41.414  -6.179  12.860  1.00 14.05           C  
ANISOU 1985  C   ALA D 284     1914   1569   1855     98    772    -41       C  
ATOM   1986  O   ALA D 284      41.678  -6.465  14.029  1.00 15.28           O  
ANISOU 1986  O   ALA D 284     2074   1821   1910     81    875     89       O  
ATOM   1987  CB  ALA D 284      42.913  -7.981  11.926  1.00 14.96           C  
ANISOU 1987  CB  ALA D 284     1950   1631   2104    204    930     83       C  
ATOM   1988  N   TRP D 285      40.348  -5.458  12.519  1.00 14.17           N  
ANISOU 1988  N   TRP D 285     1783   1572   2026    322    796     12       N  
ATOM   1989  CA  TRP D 285      39.452  -4.839  13.491  1.00 13.26           C  
ANISOU 1989  CA  TRP D 285     1785   1290   1963    130    890    128       C  
ATOM   1990  C   TRP D 285      38.306  -5.803  13.782  1.00 13.71           C  
ANISOU 1990  C   TRP D 285     1904   1528   1778     -2    750     37       C  
ATOM   1991  O   TRP D 285      37.437  -6.023  12.935  1.00 14.67           O  
ANISOU 1991  O   TRP D 285     1934   1681   1959     27    563    -79       O  
ATOM   1992  CB  TRP D 285      38.921  -3.526  12.928  1.00 13.95           C  
ANISOU 1992  CB  TRP D 285     1855   1348   2095      7    855     35       C  
ATOM   1993  CG  TRP D 285      39.973  -2.452  12.799  1.00 13.84           C  
ANISOU 1993  CG  TRP D 285     1869   1380   2009     50    862    -64       C  
ATOM   1994  CD1 TRP D 285      40.507  -1.952  11.641  1.00 15.32           C  
ANISOU 1994  CD1 TRP D 285     1958   1635   2228     60    872     65       C  
ATOM   1995  CD2 TRP D 285      40.624  -1.758  13.871  1.00 13.79           C  
ANISOU 1995  CD2 TRP D 285     1731   1235   2274     89    730   -176       C  
ATOM   1996  CE2 TRP D 285      41.533  -0.843  13.296  1.00 14.04           C  
ANISOU 1996  CE2 TRP D 285     1835   1395   2105    201    717   -141       C  
ATOM   1997  CE3 TRP D 285      40.521  -1.820  15.265  1.00 14.81           C  
ANISOU 1997  CE3 TRP D 285     1770   1800   2056    159    584   -144       C  
ATOM   1998  NE1 TRP D 285      41.443  -0.975  11.934  1.00 15.37           N  
ANISOU 1998  NE1 TRP D 285     1966   1601   2274     85    887    -46       N  
ATOM   1999  CZ2 TRP D 285      42.320   0.016  14.069  1.00 14.95           C  
ANISOU 1999  CZ2 TRP D 285     1832   1639   2210    352    528    -64       C  
ATOM   2000  CZ3 TRP D 285      41.300  -0.980  16.032  1.00 15.81           C  
ANISOU 2000  CZ3 TRP D 285     1700   1855   2451    -50    558   -238       C  
ATOM   2001  CH2 TRP D 285      42.191  -0.070  15.434  1.00 15.61           C  
ANISOU 2001  CH2 TRP D 285     1661   1770   2500    -29    574   -229       C  
ATOM   2002  N  AMET D 286      38.283  -6.334  14.999  0.53 14.43           N  
ANISOU 2002  N  AMET D 286     2022   1488   1972    -16    730    101       N  
ATOM   2003  N  BMET D 286      38.317  -6.422  14.954  0.47 14.39           N  
ANISOU 2003  N  BMET D 286     1968   1531   1971     65    842     45       N  
ATOM   2004  CA AMET D 286      37.262  -7.296  15.385  0.53 14.45           C  
ANISOU 2004  CA AMET D 286     2038   1650   1804    -18    666    246       C  
ATOM   2005  CA BMET D 286      37.324  -7.455  15.216  0.47 14.43           C  
ANISOU 2005  CA BMET D 286     1974   1659   1852     59    872    121       C  
ATOM   2006  C  AMET D 286      35.876  -6.659  15.432  0.53 13.59           C  
ANISOU 2006  C  AMET D 286     1839   1414   1911     32    664    160       C  
ATOM   2007  C  BMET D 286      35.964  -6.846  15.541  0.47 13.76           C  
ANISOU 2007  C  BMET D 286     1867   1601   1760     24    887    -76       C  
ATOM   2008  O  AMET D 286      35.711  -5.483  15.780  0.53 13.14           O  
ANISOU 2008  O  AMET D 286     1939   1180   1872    154    673    194       O  
ATOM   2009  O  BMET D 286      35.870  -5.785  16.171  0.47 13.47           O  
ANISOU 2009  O  BMET D 286     1889   1615   1613    -47    844    -46       O  
ATOM   2010  CB AMET D 286      37.567  -7.849  16.775  0.53 17.15           C  
ANISOU 2010  CB AMET D 286     2505   1996   2013     73    633    301       C  
ATOM   2011  CB BMET D 286      37.780  -8.384  16.343  0.47 17.12           C  
ANISOU 2011  CB BMET D 286     2406   1967   2131    221    889    209       C  
ATOM   2012  CG AMET D 286      38.864  -8.610  16.864  0.53 21.68           C  
ANISOU 2012  CG AMET D 286     3273   2497   2469    364    383    339       C  
ATOM   2013  CG BMET D 286      38.010  -7.705  17.669  0.47 17.79           C  
ANISOU 2013  CG BMET D 286     2924   1833   2001    454    838     49       C  
ATOM   2014  SD AMET D 286      39.226  -9.072  18.563  0.53 26.85           S  
ANISOU 2014  SD AMET D 286     4080   2959   3162    585    205     33       S  
ATOM   2015  SD BMET D 286      38.492  -8.886  18.947  0.47 19.85           S  
ANISOU 2015  SD BMET D 286     3529   1959   2054    769    599   -130       S  
ATOM   2016  CE AMET D 286      40.983  -9.277  18.424  0.53 27.46           C  
ANISOU 2016  CE AMET D 286     4117   3125   3192    536      6   -128       C  
ATOM   2017  CE BMET D 286      37.277 -10.178  18.696  0.47 21.81           C  
ANISOU 2017  CE BMET D 286     3586   2374   2326    897    537    345       C  
ATOM   2018  N  ATYR D 287      34.871  -7.459  15.084  0.53 13.28           N  
ANISOU 2018  N  ATYR D 287     1824   1345   1874     -5    831     45       N  
ATOM   2019  N  BTYR D 287      34.907  -7.512  15.078  0.47 13.27           N  
ANISOU 2019  N  BTYR D 287     1889   1557   1596     11   1015   -174       N  
ATOM   2020  CA ATYR D 287      33.494  -7.208  15.486  0.53 12.89           C  
ANISOU 2020  CA ATYR D 287     1799   1299   1798     71    768     43       C  
ATOM   2021  CA BTYR D 287      33.548  -7.235  15.519  0.47 13.45           C  
ANISOU 2021  CA BTYR D 287     1891   1514   1704     42    973   -207       C  
ATOM   2022  C  ATYR D 287      32.988  -8.474  16.167  0.53 12.14           C  
ANISOU 2022  C  ATYR D 287     1724   1234   1654     41    851    -94       C  
ATOM   2023  C  BTYR D 287      33.011  -8.490  16.192  0.47 12.35           C  
ANISOU 2023  C  BTYR D 287     1754   1387   1551     17    955   -203       C  
ATOM   2024  O  ATYR D 287      33.417  -9.584  15.833  0.53 13.64           O  
ANISOU 2024  O  ATYR D 287     1984   1162   2035      3    753   -343       O  
ATOM   2025  O  BTYR D 287      33.430  -9.607  15.869  0.47 13.46           O  
ANISOU 2025  O  BTYR D 287     1959   1354   1800    -12    873   -388       O  
ATOM   2026  CB ATYR D 287      32.582  -6.790  14.297  0.53 13.23           C  
ANISOU 2026  CB ATYR D 287     1849   1374   1805    241    500     69       C  
ATOM   2027  CB BTYR D 287      32.633  -6.802  14.348  0.47 14.31           C  
ANISOU 2027  CB BTYR D 287     1960   1649   1828    101    768   -338       C  
ATOM   2028  CG ATYR D 287      32.214  -7.943  13.392  0.53 13.13           C  
ANISOU 2028  CG ATYR D 287     1934   1190   1866    226    362    123       C  
ATOM   2029  CG BTYR D 287      32.264  -7.930  13.406  0.47 14.94           C  
ANISOU 2029  CG BTYR D 287     2072   1646   1960     54    691   -400       C  
ATOM   2030  CD1ATYR D 287      31.095  -8.724  13.659  0.53 12.65           C  
ANISOU 2030  CD1ATYR D 287     1799   1220   1787    163    231    187       C  
ATOM   2031  CD1BTYR D 287      33.057  -8.236  12.305  0.47 16.36           C  
ANISOU 2031  CD1BTYR D 287     2280   1820   2115    112    677   -410       C  
ATOM   2032  CD2ATYR D 287      32.990  -8.265  12.283  0.53 14.47           C  
ANISOU 2032  CD2ATYR D 287     2138   1328   2030    252    378    115       C  
ATOM   2033  CD2BTYR D 287      31.121  -8.693  13.620  0.47 14.85           C  
ANISOU 2033  CD2BTYR D 287     2020   1685   1938      8    614   -406       C  
ATOM   2034  CE1ATYR D 287      30.763  -9.798  12.856  0.53 13.28           C  
ANISOU 2034  CE1ATYR D 287     2001   1142   1902    209    367     46       C  
ATOM   2035  CE1BTYR D 287      32.725  -9.278  11.450  0.47 16.50           C  
ANISOU 2035  CE1BTYR D 287     2254   1814   2200    -31    649   -467       C  
ATOM   2036  CE2ATYR D 287      32.661  -9.343  11.468  0.53 14.35           C  
ANISOU 2036  CE2ATYR D 287     2169   1209   2076     72    414     27       C  
ATOM   2037  CE2BTYR D 287      30.783  -9.734  12.774  0.47 15.62           C  
ANISOU 2037  CE2BTYR D 287     2153   1732   2049     42    645   -477       C  
ATOM   2038  CZ ATYR D 287      31.540 -10.102  11.765  0.53 13.89           C  
ANISOU 2038  CZ ATYR D 287     2014   1269   1997     61    407     27       C  
ATOM   2039  CZ BTYR D 287      31.583 -10.021  11.692  0.47 16.67           C  
ANISOU 2039  CZ BTYR D 287     2161   1876   2295    -54    619   -546       C  
ATOM   2040  OH ATYR D 287      31.178 -11.180  10.987  0.53 14.33           O  
ANISOU 2040  OH ATYR D 287     2013   1403   2029     16    552    -10       O  
ATOM   2041  OH BTYR D 287      31.233 -11.057  10.857  0.47 17.97           O  
ANISOU 2041  OH BTYR D 287     2178   2062   2588   -114    646   -705       O  
ATOM   2042  N   HIS D 288      32.104  -8.312  17.147  1.00 12.12           N  
ANISOU 2042  N   HIS D 288     1586   1249   1770    -25    787    -24       N  
ATOM   2043  CA  HIS D 288      31.603  -9.478  17.865  1.00 12.47           C  
ANISOU 2043  CA  HIS D 288     1688   1242   1806     20    643    223       C  
ATOM   2044  C   HIS D 288      30.365  -9.110  18.655  1.00 11.26           C  
ANISOU 2044  C   HIS D 288     1632   1145   1502     50    679    166       C  
ATOM   2045  O   HIS D 288      30.108  -7.937  18.926  1.00 13.17           O  
ANISOU 2045  O   HIS D 288     1826   1177   1999    174    789     22       O  
ATOM   2046  CB  HIS D 288      32.678 -10.117  18.777  1.00 13.79           C  
ANISOU 2046  CB  HIS D 288     1813   1544   1883    118    446     50       C  
ATOM   2047  CG  HIS D 288      33.294  -9.190  19.793  1.00 14.36           C  
ANISOU 2047  CG  HIS D 288     1853   1884   1720     26    669     56       C  
ATOM   2048  CD2 HIS D 288      34.393  -8.400  19.728  1.00 14.93           C  
ANISOU 2048  CD2 HIS D 288     1747   2052   1872     14    504    109       C  
ATOM   2049  ND1 HIS D 288      32.815  -9.065  21.082  1.00 15.71           N  
ANISOU 2049  ND1 HIS D 288     1906   2256   1808   -145    594   -258       N  
ATOM   2050  CE1 HIS D 288      33.575  -8.217  21.756  1.00 15.28           C  
ANISOU 2050  CE1 HIS D 288     1823   2084   1899    -94    606   -194       C  
ATOM   2051  NE2 HIS D 288      34.545  -7.801  20.958  1.00 15.14           N  
ANISOU 2051  NE2 HIS D 288     1820   1881   2052     -0    586    -60       N  
ATOM   2052  N   CYS D 289      29.588 -10.129  19.018  1.00 10.94           N  
ANISOU 2052  N   CYS D 289     1454   1350   1353    -31    476     75       N  
ATOM   2053  CA  CYS D 289      28.628  -9.930  20.094  1.00 11.19           C  
ANISOU 2053  CA  CYS D 289     1626   1290   1338    -67    622   -107       C  
ATOM   2054  C   CYS D 289      29.394  -9.773  21.401  1.00 10.67           C  
ANISOU 2054  C   CYS D 289     1546   1140   1370     50    585   -186       C  
ATOM   2055  O   CYS D 289      30.398 -10.459  21.630  1.00 12.22           O  
ANISOU 2055  O   CYS D 289     1444   1378   1823    266    463   -169       O  
ATOM   2056  CB  CYS D 289      27.679 -11.119  20.202  1.00 12.16           C  
ANISOU 2056  CB  CYS D 289     1722   1239   1661     31    583     76       C  
ATOM   2057  SG  CYS D 289      26.495 -10.911  21.565  1.00 12.11           S  
ANISOU 2057  SG  CYS D 289     1528   1405   1669     46    352    137       S  
ATOM   2058  N   HIS D 290      28.964  -8.830  22.241  1.00 10.65           N  
ANISOU 2058  N   HIS D 290     1482   1208   1357     57    446     38       N  
ATOM   2059  CA  HIS D 290      29.681  -8.570  23.479  1.00 10.93           C  
ANISOU 2059  CA  HIS D 290     1525   1184   1443     55    359     43       C  
ATOM   2060  C   HIS D 290      29.105  -9.313  24.678  1.00 11.16           C  
ANISOU 2060  C   HIS D 290     1391   1259   1589    -18    189    -78       C  
ATOM   2061  O   HIS D 290      29.658  -9.192  25.778  1.00 12.28           O  
ANISOU 2061  O   HIS D 290     1520   1474   1671    -14    221    -46       O  
ATOM   2062  CB  HIS D 290      29.802  -7.064  23.751  1.00 11.55           C  
ANISOU 2062  CB  HIS D 290     1481   1320   1587     61    220     11       C  
ATOM   2063  CG  HIS D 290      31.125  -6.661  24.328  1.00 12.98           C  
ANISOU 2063  CG  HIS D 290     1630   1709   1591     54    298   -132       C  
ATOM   2064  CD2 HIS D 290      32.059  -5.781  23.884  1.00 14.27           C  
ANISOU 2064  CD2 HIS D 290     1570   1808   2045    -24    334   -219       C  
ATOM   2065  ND1 HIS D 290      31.619  -7.183  25.504  1.00 13.66           N  
ANISOU 2065  ND1 HIS D 290     1475   2004   1715   -147    107    -74       N  
ATOM   2066  CE1 HIS D 290      32.793  -6.634  25.770  1.00 15.50           C  
ANISOU 2066  CE1 HIS D 290     1518   2269   2102   -127    123     88       C  
ATOM   2067  NE2 HIS D 290      33.083  -5.779  24.803  1.00 16.07           N  
ANISOU 2067  NE2 HIS D 290     1722   2291   2090   -149    287   -105       N  
ATOM   2068  N   VAL D 291      28.011 -10.068  24.500  1.00 10.34           N  
ANISOU 2068  N   VAL D 291     1337   1100   1493    115    457     75       N  
ATOM   2069  CA  VAL D 291      27.599 -10.994  25.550  1.00 10.49           C  
ANISOU 2069  CA  VAL D 291     1208   1167   1612     99    537    149       C  
ATOM   2070  C   VAL D 291      28.725 -12.006  25.702  1.00 10.81           C  
ANISOU 2070  C   VAL D 291     1299   1396   1412    266    430    122       C  
ATOM   2071  O   VAL D 291      29.129 -12.652  24.727  1.00 11.75           O  
ANISOU 2071  O   VAL D 291     1797   1258   1410    391    513   -128       O  
ATOM   2072  CB  VAL D 291      26.266 -11.673  25.189  1.00 10.16           C  
ANISOU 2072  CB  VAL D 291     1296   1145   1418     27    551    149       C  
ATOM   2073  CG1 VAL D 291      25.871 -12.693  26.260  1.00 11.83           C  
ANISOU 2073  CG1 VAL D 291     1456   1398   1641    -75    752    254       C  
ATOM   2074  CG2 VAL D 291      25.136 -10.640  24.974  1.00 11.04           C  
ANISOU 2074  CG2 VAL D 291     1190   1500   1503    146    457    162       C  
ATOM   2075  N   GLN D 292      29.274 -12.123  26.914  1.00 11.31           N  
ANISOU 2075  N   GLN D 292     1281   1425   1591    256    354     67       N  
ATOM   2076  CA  GLN D 292      30.585 -12.764  27.032  1.00 11.46           C  
ANISOU 2076  CA  GLN D 292     1454   1333   1567    350    216   -106       C  
ATOM   2077  C   GLN D 292      30.562 -14.219  26.566  1.00 11.78           C  
ANISOU 2077  C   GLN D 292     1456   1313   1706    163    242    -92       C  
ATOM   2078  O   GLN D 292      31.471 -14.654  25.843  1.00 13.12           O  
ANISOU 2078  O   GLN D 292     1577   1669   1740    453    382    -95       O  
ATOM   2079  CB  GLN D 292      31.153 -12.613  28.442  1.00 12.34           C  
ANISOU 2079  CB  GLN D 292     1756   1468   1464    252    258   -188       C  
ATOM   2080  CG  GLN D 292      31.527 -11.159  28.819  1.00 12.00           C  
ANISOU 2080  CG  GLN D 292     1664   1361   1535    138    413    -49       C  
ATOM   2081  CD  GLN D 292      32.625 -10.534  27.950  1.00 11.58           C  
ANISOU 2081  CD  GLN D 292     1441   1338   1621    232    333     10       C  
ATOM   2082  NE2 GLN D 292      33.696 -11.288  27.691  1.00 12.36           N  
ANISOU 2082  NE2 GLN D 292     1396   1602   1698    297    280   -214       N  
ATOM   2083  OE1 GLN D 292      32.526  -9.365  27.549  1.00 12.72           O  
ANISOU 2083  OE1 GLN D 292     1680   1437   1717    193    359    -76       O  
ATOM   2084  N   SER D 293      29.535 -14.991  26.944  1.00 11.66           N  
ANISOU 2084  N   SER D 293     1746   1359   1326    111     69    -84       N  
ATOM   2085  CA  SER D 293      29.517 -16.384  26.495  1.00 12.23           C  
ANISOU 2085  CA  SER D 293     1883   1254   1509     -9    394   -133       C  
ATOM   2086  C   SER D 293      29.334 -16.488  24.988  1.00 11.87           C  
ANISOU 2086  C   SER D 293     2001   1094   1416    106    233   -199       C  
ATOM   2087  O   SER D 293      29.791 -17.462  24.376  1.00 13.25           O  
ANISOU 2087  O   SER D 293     2292   1199   1542    324    252   -139       O  
ATOM   2088  CB  SER D 293      28.452 -17.204  27.226  1.00 15.12           C  
ANISOU 2088  CB  SER D 293     2052   1681   2014    -86    396     75       C  
ATOM   2089  OG  SER D 293      27.153 -16.887  26.752  1.00 16.75           O  
ANISOU 2089  OG  SER D 293     2184   2140   2042   -119    364    148       O  
ATOM   2090  N   HIS D 294      28.665 -15.514  24.374  1.00 11.76           N  
ANISOU 2090  N   HIS D 294     1883   1263   1324    206    232    157       N  
ATOM   2091  CA  HIS D 294      28.456 -15.551  22.932  1.00 11.80           C  
ANISOU 2091  CA  HIS D 294     1724   1347   1414    313    273    308       C  
ATOM   2092  C   HIS D 294      29.760 -15.295  22.194  1.00 12.37           C  
ANISOU 2092  C   HIS D 294     1701   1386   1612    234    368    196       C  
ATOM   2093  O   HIS D 294      30.067 -15.975  21.209  1.00 13.02           O  
ANISOU 2093  O   HIS D 294     2010   1389   1548    253    466     30       O  
ATOM   2094  CB  HIS D 294      27.418 -14.508  22.504  1.00 12.55           C  
ANISOU 2094  CB  HIS D 294     1415   1545   1808    271    182    248       C  
ATOM   2095  CG  HIS D 294      26.049 -14.730  23.069  1.00 12.09           C  
ANISOU 2095  CG  HIS D 294     1484   1541   1567    -26    448    113       C  
ATOM   2096  CD2 HIS D 294      25.615 -15.488  24.106  1.00 13.88           C  
ANISOU 2096  CD2 HIS D 294     1689   1660   1925     48    508    144       C  
ATOM   2097  ND1 HIS D 294      24.937 -14.076  22.583  1.00 12.54           N  
ANISOU 2097  ND1 HIS D 294     1470   1385   1909    -33    145    -90       N  
ATOM   2098  CE1 HIS D 294      23.873 -14.448  23.279  1.00 12.64           C  
ANISOU 2098  CE1 HIS D 294     1678   1304   1819   -200    367    149       C  
ATOM   2099  NE2 HIS D 294      24.254 -15.323  24.193  1.00 14.68           N  
ANISOU 2099  NE2 HIS D 294     1750   1794   2033   -110    496    141       N  
ATOM   2100  N  ASER D 295      30.535 -14.308  22.647  0.56 12.29           N  
ANISOU 2100  N  ASER D 295     1589   1433   1647    319    315    180       N  
ATOM   2101  N  BSER D 295      30.551 -14.316  22.638  0.44 13.08           N  
ANISOU 2101  N  BSER D 295     1702   1600   1667    213    362    167       N  
ATOM   2102  CA ASER D 295      31.865 -14.109  22.085  0.56 12.17           C  
ANISOU 2102  CA ASER D 295     1485   1343   1795    371    218     39       C  
ATOM   2103  CA BSER D 295      31.845 -14.113  21.990  0.44 13.72           C  
ANISOU 2103  CA BSER D 295     1713   1717   1783    170    311     91       C  
ATOM   2104  C  ASER D 295      32.711 -15.364  22.255  0.56 12.36           C  
ANISOU 2104  C  ASER D 295     1521   1358   1816    480    290    -16       C  
ATOM   2105  C  BSER D 295      32.795 -15.273  22.268  0.44 14.59           C  
ANISOU 2105  C  BSER D 295     1972   1715   1855    299    323    112       C  
ATOM   2106  O  ASER D 295      33.294 -15.870  21.288  0.56 11.70           O  
ANISOU 2106  O  ASER D 295     1515   1252   1679    368    497    -97       O  
ATOM   2107  O  BSER D 295      33.646 -15.590  21.429  0.44 16.24           O  
ANISOU 2107  O  BSER D 295     2162   2018   1991    287    459    296       O  
ATOM   2108  CB ASER D 295      32.538 -12.907  22.740  0.56 15.02           C  
ANISOU 2108  CB ASER D 295     1649   1833   2226    274    267    -49       C  
ATOM   2109  CB BSER D 295      32.464 -12.787  22.421  0.44 15.47           C  
ANISOU 2109  CB BSER D 295     1650   2220   2007     21    290    -38       C  
ATOM   2110  OG ASER D 295      33.666 -12.515  21.987  0.56 18.33           O  
ANISOU 2110  OG ASER D 295     2093   2178   2692    206    411     38       O  
ATOM   2111  OG BSER D 295      32.627 -12.761  23.820  0.44 17.24           O  
ANISOU 2111  OG BSER D 295     1934   2370   2247    -72    439    -70       O  
ATOM   2112  N  AASP D 296      32.751 -15.904  23.479  0.56 12.38           N  
ANISOU 2112  N  AASP D 296     1411   1486   1806    503    351    219       N  
ATOM   2113  N  BASP D 296      32.657 -15.924  23.426  0.44 13.12           N  
ANISOU 2113  N  BASP D 296     1914   1378   1691    299    263     35       N  
ATOM   2114  CA AASP D 296      33.613 -17.046  23.770  0.56 14.18           C  
ANISOU 2114  CA AASP D 296     1834   1655   1899    603    303    240       C  
ATOM   2115  CA BASP D 296      33.505 -17.070  23.735  0.44 12.75           C  
ANISOU 2115  CA BASP D 296     2197   1100   1546    298    142   -130       C  
ATOM   2116  C  AASP D 296      33.260 -18.240  22.907  0.56 17.36           C  
ANISOU 2116  C  AASP D 296     2307   2095   2196    694    413    271       C  
ATOM   2117  C  BASP D 296      33.158 -18.266  22.858  0.44 13.12           C  
ANISOU 2117  C  BASP D 296     2405   1195   1386    320    105   -174       C  
ATOM   2118  O  AASP D 296      34.143 -19.030  22.552  0.56 18.85           O  
ANISOU 2118  O  AASP D 296     2705   2103   2354   1029    474    199       O  
ATOM   2119  O  BASP D 296      34.052 -18.992  22.410  0.44 14.55           O  
ANISOU 2119  O  BASP D 296     2533   1268   1726    566     38   -315       O  
ATOM   2120  CB AASP D 296      33.494 -17.432  25.241  0.56 13.53           C  
ANISOU 2120  CB AASP D 296     1583   1846   1711    368    365    181       C  
ATOM   2121  CB BASP D 296      33.387 -17.439  25.213  0.44 13.08           C  
ANISOU 2121  CB BASP D 296     2187   1216   1567    179    207   -189       C  
ATOM   2122  CG AASP D 296      34.154 -16.438  26.163  0.56 12.76           C  
ANISOU 2122  CG AASP D 296     1419   1810   1620    394    271    276       C  
ATOM   2123  CG BASP D 296      34.121 -16.473  26.124  0.44 13.14           C  
ANISOU 2123  CG BASP D 296     2145   1123   1727     64    344   -185       C  
ATOM   2124  OD1AASP D 296      35.073 -15.717  25.715  0.56 12.83           O  
ANISOU 2124  OD1AASP D 296     1690   1618   1566    357    241    230       O  
ATOM   2125  OD1BASP D 296      35.017 -15.743  25.642  0.44 14.12           O  
ANISOU 2125  OD1BASP D 296     2292   1239   1832      2    354   -118       O  
ATOM   2126  OD2AASP D 296      33.759 -16.380  27.346  0.56 12.78           O1-
ANISOU 2126  OD2AASP D 296     1396   1977   1483    438    156    396       O1-
ATOM   2127  OD2BASP D 296      33.807 -16.451  27.334  0.44 12.80           O1-
ANISOU 2127  OD2BASP D 296     2099   1047   1717    -43    419   -286       O1-
ATOM   2128  N  AMET D 297      31.971 -18.398  22.587  0.56 18.92           N  
ANISOU 2128  N  AMET D 297     2607   2161   2419    478    636    169       N  
ATOM   2129  N  BMET D 297      31.874 -18.447  22.571  0.44 11.02           N  
ANISOU 2129  N  BMET D 297     2481    774    931     52    132   -207       N  
ATOM   2130  CA AMET D 297      31.475 -19.530  21.754  0.56 22.92           C  
ANISOU 2130  CA AMET D 297     3202   2472   3035    318    681    -26       C  
ATOM   2131  CA BMET D 297      31.466 -19.618  21.753  0.44 13.24           C  
ANISOU 2131  CA BMET D 297     3005    916   1108     70     48   -238       C  
ATOM   2132  C  AMET D 297      31.732 -19.282  20.257  0.56 23.10           C  
ANISOU 2132  C  AMET D 297     3766   2170   2840    328    684    -62       C  
ATOM   2133  C  BMET D 297      31.697 -19.374  20.255  0.44 15.30           C  
ANISOU 2133  C  BMET D 297     3372   1078   1362     41    215   -333       C  
ATOM   2134  O  AMET D 297      31.558 -20.242  19.496  0.56 26.76           O  
ANISOU 2134  O  AMET D 297     4374   2528   3264    223    665    -11       O  
ATOM   2135  O  BMET D 297      31.547 -20.323  19.489  0.44 18.98           O  
ANISOU 2135  O  BMET D 297     4016   1337   1860   -109    188   -527       O  
ATOM   2136  CB AMET D 297      30.016 -19.909  22.052  0.56 28.88           C  
ANISOU 2136  CB AMET D 297     3517   3208   4248    167    776   -253       C  
ATOM   2137  CB BMET D 297      30.063 -20.141  22.076  0.44 16.69           C  
ANISOU 2137  CB BMET D 297     3499    957   1885    144   -165   -226       C  
ATOM   2138  CG AMET D 297      29.889 -20.836  23.258  0.56 34.62           C  
ANISOU 2138  CG AMET D 297     3857   4028   5270     99    937   -321       C  
ATOM   2139  CG BMET D 297      28.969 -19.142  21.912  0.44 20.73           C  
ANISOU 2139  CG BMET D 297     3988   1334   2556    224    -65   -157       C  
ATOM   2140  SD AMET D 297      28.229 -21.306  23.906  0.56 39.45           S  
ANISOU 2140  SD AMET D 297     4281   4543   6164     94   1084   -456       S  
ATOM   2141  SD BMET D 297      28.517 -18.876  20.192  0.44 24.45           S  
ANISOU 2141  SD BMET D 297     4153   2211   2926    159    146    -20       S  
ATOM   2142  CE AMET D 297      27.630 -22.438  22.649  0.56 40.15           C  
ANISOU 2142  CE AMET D 297     4262   4706   6289     87   1034   -413       C  
ATOM   2143  CE BMET D 297      27.974 -20.513  19.706  0.44 24.38           C  
ANISOU 2143  CE BMET D 297     4086   2254   2923     12     65   -298       C  
ATOM   2144  N  AGLY D 298      32.141 -18.072  19.845  0.56 19.81           N  
ANISOU 2144  N  AGLY D 298     3476   1824   2227    551    631    158       N  
ATOM   2145  N  BGLY D 298      32.042 -18.153  19.850  0.44 14.19           N  
ANISOU 2145  N  BGLY D 298     3293   1043   1053    450    344    -61       N  
ATOM   2146  CA AGLY D 298      32.548 -17.865  18.471  0.56 18.41           C  
ANISOU 2146  CA AGLY D 298     3179   1785   2031    490    520    200       C  
ATOM   2147  CA BGLY D 298      32.458 -17.936  18.477  0.44 15.09           C  
ANISOU 2147  CA BGLY D 298     3154   1241   1337    421    343    -73       C  
ATOM   2148  C  AGLY D 298      31.728 -16.891  17.657  0.56 15.98           C  
ANISOU 2148  C  AGLY D 298     2625   1631   1817    309    410     41       C  
ATOM   2149  C  BGLY D 298      31.690 -16.918  17.656  0.44 14.31           C  
ANISOU 2149  C  BGLY D 298     2618   1299   1519    216    344   -121       C  
ATOM   2150  O  AGLY D 298      31.851 -16.896  16.429  0.56 16.94           O  
ANISOU 2150  O  AGLY D 298     2651   1950   1837    376    451     39       O  
ATOM   2151  O  BGLY D 298      31.815 -16.916  16.429  0.44 15.33           O  
ANISOU 2151  O  BGLY D 298     2612   1571   1642    207    376   -119       O  
ATOM   2152  N   MET D 299      30.915 -16.036  18.293  1.00 14.16           N  
ANISOU 2152  N   MET D 299     2235   1388   1756    144    288    -18       N  
ATOM   2153  CA  MET D 299      30.209 -14.968  17.564  1.00 12.88           C  
ANISOU 2153  CA  MET D 299     2061   1267   1567    119    390     91       C  
ATOM   2154  C   MET D 299      31.151 -13.776  17.381  1.00 12.64           C  
ANISOU 2154  C   MET D 299     1957   1153   1693     84    340    -44       C  
ATOM   2155  O   MET D 299      30.967 -12.694  17.953  1.00 13.23           O  
ANISOU 2155  O   MET D 299     1898   1377   1752    143    433    -99       O  
ATOM   2156  CB  MET D 299      28.933 -14.554  18.288  1.00 14.69           C  
ANISOU 2156  CB  MET D 299     1943   1833   1807      6    717    207       C  
ATOM   2157  CG  MET D 299      27.814 -15.604  18.335  1.00 16.30           C  
ANISOU 2157  CG  MET D 299     2216   1884   2092     46    399     51       C  
ATOM   2158  SD  MET D 299      26.230 -14.964  18.983  1.00 16.91           S  
ANISOU 2158  SD  MET D 299     2171   2321   1934    -59    337    183       S  
ATOM   2159  CE  MET D 299      25.724 -13.846  17.684  1.00 17.87           C  
ANISOU 2159  CE  MET D 299     2014   2583   2195     30    490    472       C  
ATOM   2160  N  AVAL D 300      32.193 -14.001  16.573  0.73 13.26           N  
ANISOU 2160  N  AVAL D 300     1981   1473   1586     26    582    161       N  
ATOM   2161  N  BVAL D 300      32.201 -14.011  16.589  0.27 12.95           N  
ANISOU 2161  N  BVAL D 300     2012   1289   1618     92    487      6       N  
ATOM   2162  CA AVAL D 300      33.261 -13.036  16.313  0.73 14.48           C  
ANISOU 2162  CA AVAL D 300     1986   1647   1868    100    571    165       C  
ATOM   2163  CA BVAL D 300      33.228 -13.017  16.300  0.27 13.43           C  
ANISOU 2163  CA BVAL D 300     2059   1347   1698    160    534    -38       C  
ATOM   2164  C  AVAL D 300      33.626 -13.092  14.833  0.73 14.00           C  
ANISOU 2164  C  AVAL D 300     1981   1559   1777    131    776    -20       C  
ATOM   2165  C  BVAL D 300      33.564 -13.077  14.814  0.27 13.74           C  
ANISOU 2165  C  BVAL D 300     2073   1444   1702    184    686    -52       C  
ATOM   2166  O  AVAL D 300      33.594 -14.155  14.205  0.73 15.51           O  
ANISOU 2166  O  AVAL D 300     2460   1538   1893     93    718   -326       O  
ATOM   2167  O  BVAL D 300      33.432 -14.121  14.168  0.27 14.38           O  
ANISOU 2167  O  BVAL D 300     2213   1457   1794    148    595   -199       O  
ATOM   2168  CB AVAL D 300      34.532 -13.372  17.141  0.73 16.58           C  
ANISOU 2168  CB AVAL D 300     1961   2024   2314     38    424    179       C  
ATOM   2169  CB BVAL D 300      34.511 -13.238  17.145  0.27 13.91           C  
ANISOU 2169  CB BVAL D 300     2090   1386   1808    129    477   -179       C  
ATOM   2170  CG1AVAL D 300      35.631 -12.312  16.952  0.73 17.80           C  
ANISOU 2170  CG1AVAL D 300     1984   2099   2679    -75    359    218       C  
ATOM   2171  CG1BVAL D 300      34.201 -13.266  18.630  0.27 14.50           C  
ANISOU 2171  CG1BVAL D 300     2116   1532   1860    178    505   -135       C  
ATOM   2172  CG2AVAL D 300      34.211 -13.588  18.613  0.73 16.43           C  
ANISOU 2172  CG2AVAL D 300     2050   2086   2105    304    255    169       C  
ATOM   2173  CG2BVAL D 300      35.208 -14.528  16.741  0.27 13.71           C  
ANISOU 2173  CG2BVAL D 300     2170   1294   1747    195    402   -301       C  
ATOM   2174  N   GLY D 301      33.994 -11.940  14.268  1.00 14.07           N  
ANISOU 2174  N   GLY D 301     2168   1574   1605    210    875     71       N  
ATOM   2175  CA  GLY D 301      34.509 -11.881  12.910  1.00 14.21           C  
ANISOU 2175  CA  GLY D 301     2096   1460   1842    134    957      2       C  
ATOM   2176  C   GLY D 301      35.491 -10.730  12.801  1.00 15.02           C  
ANISOU 2176  C   GLY D 301     2163   1576   1969    215   1031     34       C  
ATOM   2177  O   GLY D 301      35.726 -10.008  13.770  1.00 15.26           O  
ANISOU 2177  O   GLY D 301     2278   1485   2036    246   1098   -168       O  
ATOM   2178  N   LEU D 302      36.073 -10.551  11.614  1.00 14.93           N  
ANISOU 2178  N   LEU D 302     1926   1652   2095     47    857    -25       N  
ATOM   2179  CA  LEU D 302      37.067  -9.505  11.401  1.00 14.53           C  
ANISOU 2179  CA  LEU D 302     1699   1815   2007     63    702    208       C  
ATOM   2180  C   LEU D 302      36.678  -8.571  10.267  1.00 14.65           C  
ANISOU 2180  C   LEU D 302     2096   1624   1847    -62    592      2       C  
ATOM   2181  O   LEU D 302      36.236  -9.016   9.202  1.00 17.18           O  
ANISOU 2181  O   LEU D 302     2751   1718   2060     14    502    -73       O  
ATOM   2182  CB  LEU D 302      38.457 -10.076  11.092  1.00 15.96           C  
ANISOU 2182  CB  LEU D 302     1839   2138   2085    395    758    172       C  
ATOM   2183  CG  LEU D 302      39.094 -10.914  12.201  1.00 17.82           C  
ANISOU 2183  CG  LEU D 302     2169   2296   2305    642    644     96       C  
ATOM   2184  CD1 LEU D 302      40.397 -11.570  11.721  1.00 19.18           C  
ANISOU 2184  CD1 LEU D 302     2251   2192   2843    658    869    -87       C  
ATOM   2185  CD2 LEU D 302      39.340 -10.090  13.461  1.00 20.31           C  
ANISOU 2185  CD2 LEU D 302     2543   2609   2564    670    748      7       C  
ATOM   2186  N   PHE D 303      36.901  -7.277  10.504  1.00 15.05           N  
ANISOU 2186  N   PHE D 303     2025   1605   2091     66    781    101       N  
ATOM   2187  CA  PHE D 303      36.855  -6.228   9.494  1.00 15.66           C  
ANISOU 2187  CA  PHE D 303     2121   1680   2149    188    729     74       C  
ATOM   2188  C   PHE D 303      38.320  -5.942   9.171  1.00 15.08           C  
ANISOU 2188  C   PHE D 303     2137   1666   1927     28    788    145       C  
ATOM   2189  O   PHE D 303      39.005  -5.234   9.920  1.00 15.41           O  
ANISOU 2189  O   PHE D 303     2173   1674   2007     -5    780     63       O  
ATOM   2190  CB  PHE D 303      36.135  -5.023  10.096  1.00 16.65           C  
ANISOU 2190  CB  PHE D 303     2328   1692   2306    361    708    213       C  
ATOM   2191  CG  PHE D 303      35.943  -3.864   9.158  1.00 17.25           C  
ANISOU 2191  CG  PHE D 303     2418   1906   2229    154    801    343       C  
ATOM   2192  CD1 PHE D 303      35.630  -4.060   7.817  1.00 18.74           C  
ANISOU 2192  CD1 PHE D 303     2670   2188   2263    264    738    477       C  
ATOM   2193  CD2 PHE D 303      36.040  -2.563   9.635  1.00 17.40           C  
ANISOU 2193  CD2 PHE D 303     2465   1660   2485    261    700    482       C  
ATOM   2194  CE1 PHE D 303      35.445  -2.972   6.968  1.00 19.92           C  
ANISOU 2194  CE1 PHE D 303     2836   2244   2490    149    983    583       C  
ATOM   2195  CE2 PHE D 303      35.839  -1.473   8.790  1.00 18.41           C  
ANISOU 2195  CE2 PHE D 303     2361   1938   2697     30    694    521       C  
ATOM   2196  CZ  PHE D 303      35.546  -1.680   7.460  1.00 19.57           C  
ANISOU 2196  CZ  PHE D 303     2458   2308   2669     80    848    659       C  
ATOM   2197  N   LEU D 304      38.817  -6.539   8.081  1.00 15.41           N  
ANISOU 2197  N   LEU D 304     1864   1862   2132     26    617    242       N  
ATOM   2198  CA  LEU D 304      40.232  -6.461   7.716  1.00 15.60           C  
ANISOU 2198  CA  LEU D 304     2237   1671   2021     64    702    183       C  
ATOM   2199  C   LEU D 304      40.456  -5.192   6.897  1.00 16.61           C  
ANISOU 2199  C   LEU D 304     2374   1802   2134    -71    665    323       C  
ATOM   2200  O   LEU D 304      40.078  -5.133   5.722  1.00 17.92           O  
ANISOU 2200  O   LEU D 304     2764   1893   2154    -53    521    422       O  
ATOM   2201  CB  LEU D 304      40.623  -7.698   6.909  1.00 16.82           C  
ANISOU 2201  CB  LEU D 304     2672   1528   2188    159    607    -36       C  
ATOM   2202  CG  LEU D 304      40.501  -9.036   7.655  1.00 17.19           C  
ANISOU 2202  CG  LEU D 304     2582   1747   2200     76    396    -83       C  
ATOM   2203  CD1 LEU D 304      40.684 -10.234   6.723  1.00 19.51           C  
ANISOU 2203  CD1 LEU D 304     2970   1943   2502    191    213   -317       C  
ATOM   2204  CD2 LEU D 304      41.480  -9.114   8.811  1.00 17.30           C  
ANISOU 2204  CD2 LEU D 304     2513   2000   2059    101    359    -17       C  
ATOM   2205  N   VAL D 305      41.061  -4.176   7.511  1.00 14.64           N  
ANISOU 2205  N   VAL D 305     2045   1529   1990   -136    818    139       N  
ATOM   2206  CA  VAL D 305      41.266  -2.883   6.863  1.00 15.09           C  
ANISOU 2206  CA  VAL D 305     1910   1640   2182   -145    912    184       C  
ATOM   2207  C   VAL D 305      42.730  -2.771   6.445  1.00 15.67           C  
ANISOU 2207  C   VAL D 305     1876   1875   2201    -68    742    276       C  
ATOM   2208  O   VAL D 305      43.633  -2.794   7.293  1.00 15.62           O  
ANISOU 2208  O   VAL D 305     2059   1874   2004     -5    753    129       O  
ATOM   2209  CB  VAL D 305      40.848  -1.722   7.780  1.00 15.28           C  
ANISOU 2209  CB  VAL D 305     2002   1614   2190   -122    852    335       C  
ATOM   2210  CG1 VAL D 305      41.086  -0.382   7.078  1.00 16.04           C  
ANISOU 2210  CG1 VAL D 305     2264   1501   2329    -42    789    476       C  
ATOM   2211  CG2 VAL D 305      39.369  -1.868   8.188  1.00 16.67           C  
ANISOU 2211  CG2 VAL D 305     1920   2002   2410   -275    811    341       C  
ATOM   2212  N   LYS D 306      42.968  -2.637   5.141  1.00 16.26           N  
ANISOU 2212  N   LYS D 306     2072   2122   1984   -167   1026    352       N  
ATOM   2213  CA  LYS D 306      44.313  -2.586   4.578  1.00 17.90           C  
ANISOU 2213  CA  LYS D 306     2254   2299   2248   -151   1072    269       C  
ATOM   2214  C   LYS D 306      44.723  -1.148   4.274  1.00 18.63           C  
ANISOU 2214  C   LYS D 306     2221   2330   2527    -39   1009    486       C  
ATOM   2215  O   LYS D 306      43.898  -0.319   3.877  1.00 19.97           O  
ANISOU 2215  O   LYS D 306     2518   2504   2564    316   1005    662       O  
ATOM   2216  CB  LYS D 306      44.363  -3.360   3.259  1.00 22.18           C  
ANISOU 2216  CB  LYS D 306     3036   2837   2553    -92   1026    116       C  
ATOM   2217  CG  LYS D 306      43.937  -4.806   3.357  1.00 25.16           C  
ANISOU 2217  CG  LYS D 306     3775   3199   2585    103    775     65       C  
ATOM   2218  CD  LYS D 306      43.719  -5.406   1.972  1.00 29.47           C  
ANISOU 2218  CD  LYS D 306     4322   3593   3284    316    521     62       C  
ATOM   2219  CE  LYS D 306      42.628  -4.646   1.229  1.00 33.11           C  
ANISOU 2219  CE  LYS D 306     4639   3943   3998    270    553    229       C  
ATOM   2220  NZ  LYS D 306      41.506  -5.531   0.786  1.00 34.46           N1+
ANISOU 2220  NZ  LYS D 306     4643   4170   4281    156    726    373       N1+
ATOM   2221  N   LYS D 307      46.019  -0.866   4.432  1.00 17.30           N  
ANISOU 2221  N   LYS D 307     2137   1956   2478   -277   1012    274       N  
ATOM   2222  CA  LYS D 307      46.577   0.364   3.901  1.00 19.51           C  
ANISOU 2222  CA  LYS D 307     2350   2207   2856   -172   1024    451       C  
ATOM   2223  C   LYS D 307      46.509   0.332   2.378  1.00 21.90           C  
ANISOU 2223  C   LYS D 307     2671   2499   3152    -59   1176    716       C  
ATOM   2224  O   LYS D 307      46.317  -0.731   1.781  1.00 21.58           O  
ANISOU 2224  O   LYS D 307     2606   2710   2885    -95   1128    643       O  
ATOM   2225  CB  LYS D 307      48.038   0.501   4.321  1.00 19.87           C  
ANISOU 2225  CB  LYS D 307     2553   2159   2838   -211    845    252       C  
ATOM   2226  CG  LYS D 307      48.264   0.647   5.814  1.00 22.14           C  
ANISOU 2226  CG  LYS D 307     2866   2525   3022   -191    788    116       C  
ATOM   2227  CD  LYS D 307      49.732   0.938   6.115  1.00 25.35           C  
ANISOU 2227  CD  LYS D 307     3019   2983   3629   -274    673    149       C  
ATOM   2228  CE  LYS D 307      50.028   0.807   7.604  1.00 28.19           C  
ANISOU 2228  CE  LYS D 307     3169   3328   4215   -350    497    -11       C  
ATOM   2229  NZ  LYS D 307      51.432   1.179   7.938  1.00 30.84           N1+
ANISOU 2229  NZ  LYS D 307     3357   3666   4694   -246    407    -38       N1+
ATOM   2230  N   PRO D 308      46.657   1.489   1.721  1.00 25.64           N  
ANISOU 2230  N   PRO D 308     3340   2891   3512    225   1474    999       N  
ATOM   2231  CA  PRO D 308      46.751   1.486   0.254  1.00 27.19           C  
ANISOU 2231  CA  PRO D 308     3570   3244   3518    336   1473   1161       C  
ATOM   2232  C   PRO D 308      47.789   0.520  -0.288  1.00 27.17           C  
ANISOU 2232  C   PRO D 308     3525   3692   3105    263   1504   1126       C  
ATOM   2233  O   PRO D 308      47.590  -0.038  -1.376  1.00 29.15           O  
ANISOU 2233  O   PRO D 308     3674   4114   3289    379   1202    950       O  
ATOM   2234  CB  PRO D 308      47.091   2.947  -0.074  1.00 28.45           C  
ANISOU 2234  CB  PRO D 308     3764   3275   3771    375   1681   1275       C  
ATOM   2235  CG  PRO D 308      46.423   3.712   1.031  1.00 29.10           C  
ANISOU 2235  CG  PRO D 308     3963   3095   3999    492   1637   1318       C  
ATOM   2236  CD  PRO D 308      46.610   2.860   2.263  1.00 27.87           C  
ANISOU 2236  CD  PRO D 308     3798   2904   3888    413   1541   1171       C  
ATOM   2237  N   ASP D 309      48.883   0.284   0.440  1.00 25.93           N  
ANISOU 2237  N   ASP D 309     3244   3704   2905     -3   1573    990       N  
ATOM   2238  CA  ASP D 309      49.880  -0.675  -0.022  1.00 26.01           C  
ANISOU 2238  CA  ASP D 309     3299   3510   3073     36   1343    762       C  
ATOM   2239  C   ASP D 309      49.500  -2.120   0.268  1.00 25.15           C  
ANISOU 2239  C   ASP D 309     3254   3530   2771     -0   1330    484       C  
ATOM   2240  O   ASP D 309      50.296  -3.020  -0.015  1.00 26.53           O  
ANISOU 2240  O   ASP D 309     3493   3600   2985    117   1405    217       O  
ATOM   2241  CB  ASP D 309      51.275  -0.343   0.525  1.00 25.93           C  
ANISOU 2241  CB  ASP D 309     3084   3380   3388   -273   1325    665       C  
ATOM   2242  CG  ASP D 309      51.425  -0.610   2.024  1.00 26.77           C  
ANISOU 2242  CG  ASP D 309     2990   3351   3831   -356   1150    438       C  
ATOM   2243  OD1 ASP D 309      50.472  -1.078   2.694  1.00 24.33           O  
ANISOU 2243  OD1 ASP D 309     2826   2930   3489   -245   1222    280       O  
ATOM   2244  OD2 ASP D 309      52.538  -0.351   2.535  1.00 29.08           O1-
ANISOU 2244  OD2 ASP D 309     3236   3684   4129   -478   1110    288       O1-
ATOM   2245  N   GLY D 310      48.322  -2.357   0.845  1.00 23.26           N  
ANISOU 2245  N   GLY D 310     3125   3427   2284    -35   1317    617       N  
ATOM   2246  CA  GLY D 310      47.825  -3.697   1.063  1.00 21.86           C  
ANISOU 2246  CA  GLY D 310     3073   2987   2247    -70    937    371       C  
ATOM   2247  C   GLY D 310      48.136  -4.303   2.415  1.00 20.71           C  
ANISOU 2247  C   GLY D 310     3089   2758   2021    -46    955    146       C  
ATOM   2248  O   GLY D 310      47.690  -5.427   2.688  1.00 22.02           O  
ANISOU 2248  O   GLY D 310     3450   2576   2340    -75    614      1       O  
ATOM   2249  N   THR D 311      48.876  -3.608   3.273  1.00 17.85           N  
ANISOU 2249  N   THR D 311     2455   2465   1862     10   1014     42       N  
ATOM   2250  CA  THR D 311      49.288  -4.200   4.540  1.00 17.78           C  
ANISOU 2250  CA  THR D 311     2201   2475   2080     -7    935    229       C  
ATOM   2251  C   THR D 311      48.229  -4.042   5.632  1.00 16.65           C  
ANISOU 2251  C   THR D 311     2254   1949   2122     24    860    -93       C  
ATOM   2252  O   THR D 311      47.449  -3.082   5.653  1.00 16.86           O  
ANISOU 2252  O   THR D 311     2521   1813   2072     23    774     51       O  
ATOM   2253  CB  THR D 311      50.629  -3.636   5.010  1.00 18.78           C  
ANISOU 2253  CB  THR D 311     2185   2489   2459   -140    757    171       C  
ATOM   2254  CG2 THR D 311      51.739  -4.023   4.032  1.00 20.67           C  
ANISOU 2254  CG2 THR D 311     2355   2902   2596    102    865    310       C  
ATOM   2255  OG1 THR D 311      50.553  -2.210   5.119  1.00 21.62           O  
ANISOU 2255  OG1 THR D 311     2678   2465   3070   -309    691   -146       O  
ATOM   2256  N   ILE D 312      48.214  -5.012   6.540  1.00 15.71           N  
ANISOU 2256  N   ILE D 312     2246   1911   1812     78    920     13       N  
ATOM   2257  CA  ILE D 312      47.315  -5.048   7.694  1.00 15.64           C  
ANISOU 2257  CA  ILE D 312     2273   1862   1810    159    928     71       C  
ATOM   2258  C   ILE D 312      48.221  -5.267   8.899  1.00 17.00           C  
ANISOU 2258  C   ILE D 312     2434   1909   2117    230    869     22       C  
ATOM   2259  O   ILE D 312      48.559  -6.419   9.212  1.00 17.35           O  
ANISOU 2259  O   ILE D 312     2506   1981   2105    244    817   -146       O  
ATOM   2260  CB  ILE D 312      46.285  -6.186   7.582  1.00 16.31           C  
ANISOU 2260  CB  ILE D 312     2164   2089   1946    103    961    235       C  
ATOM   2261  CG1 ILE D 312      45.541  -6.134   6.246  1.00 16.34           C  
ANISOU 2261  CG1 ILE D 312     2057   1897   2257    -62    621    154       C  
ATOM   2262  CG2 ILE D 312      45.278  -6.124   8.742  1.00 18.01           C  
ANISOU 2262  CG2 ILE D 312     2491   2089   2263    225   1215    184       C  
ATOM   2263  CD1 ILE D 312      44.694  -7.374   5.975  1.00 17.96           C  
ANISOU 2263  CD1 ILE D 312     2185   2001   2637    -39    543     17       C  
ATOM   2264  N   PRO D 313      48.641  -4.207   9.589  1.00 17.54           N  
ANISOU 2264  N   PRO D 313     2430   1937   2296     44    935     41       N  
ATOM   2265  CA  PRO D 313      49.720  -4.333  10.584  1.00 17.96           C  
ANISOU 2265  CA  PRO D 313     2371   2078   2373   -204    811    -15       C  
ATOM   2266  C   PRO D 313      49.378  -5.300  11.706  1.00 18.70           C  
ANISOU 2266  C   PRO D 313     2444   2205   2458   -162    814    -14       C  
ATOM   2267  O   PRO D 313      48.359  -5.159  12.385  1.00 18.89           O  
ANISOU 2267  O   PRO D 313     2529   2378   2270    -63    960   -325       O  
ATOM   2268  CB  PRO D 313      49.886  -2.902  11.102  1.00 19.49           C  
ANISOU 2268  CB  PRO D 313     2510   2112   2782   -108    525    203       C  
ATOM   2269  CG  PRO D 313      49.427  -2.053   9.957  1.00 21.70           C  
ANISOU 2269  CG  PRO D 313     2786   2376   3080     57    509    316       C  
ATOM   2270  CD  PRO D 313      48.280  -2.803   9.341  1.00 18.57           C  
ANISOU 2270  CD  PRO D 313     2368   1979   2707    -78    741    250       C  
ATOM   2271  N   GLY D 314      50.254  -6.291  11.893  1.00 19.59           N  
ANISOU 2271  N   GLY D 314     2626   2283   2533    -67    523    167       N  
ATOM   2272  CA  GLY D 314      50.150  -7.229  12.989  1.00 20.35           C  
ANISOU 2272  CA  GLY D 314     2833   2280   2618    119    446    132       C  
ATOM   2273  C   GLY D 314      49.205  -8.385  12.761  1.00 19.68           C  
ANISOU 2273  C   GLY D 314     2758   2366   2355    207    644     -7       C  
ATOM   2274  O   GLY D 314      49.114  -9.269  13.623  1.00 22.32           O  
ANISOU 2274  O   GLY D 314     3157   2767   2556    410    704   -151       O  
ATOM   2275  N   TYR D 315      48.505  -8.418  11.633  1.00 18.20           N  
ANISOU 2275  N   TYR D 315     2693   1989   2233    284    847   -185       N  
ATOM   2276  CA  TYR D 315      47.561  -9.500  11.399  1.00 17.58           C  
ANISOU 2276  CA  TYR D 315     2627   1900   2151    448    830     65       C  
ATOM   2277  C   TYR D 315      48.324 -10.798  11.183  1.00 18.37           C  
ANISOU 2277  C   TYR D 315     2970   2080   1931    634   1165    239       C  
ATOM   2278  O   TYR D 315      49.157 -10.913  10.285  1.00 20.98           O  
ANISOU 2278  O   TYR D 315     3031   2504   2435    697   1523    258       O  
ATOM   2279  CB  TYR D 315      46.699  -9.184  10.187  1.00 16.92           C  
ANISOU 2279  CB  TYR D 315     2315   1910   2206    299    732    151       C  
ATOM   2280  CG  TYR D 315      45.633 -10.202   9.857  1.00 16.94           C  
ANISOU 2280  CG  TYR D 315     2232   1895   2308    234   1125     76       C  
ATOM   2281  CD1 TYR D 315      44.816 -10.749  10.849  1.00 17.87           C  
ANISOU 2281  CD1 TYR D 315     2216   1935   2639    340   1095    151       C  
ATOM   2282  CD2 TYR D 315      45.416 -10.593   8.540  1.00 17.46           C  
ANISOU 2282  CD2 TYR D 315     2398   1808   2428    484    953     -3       C  
ATOM   2283  CE1 TYR D 315      43.835 -11.672  10.532  1.00 18.10           C  
ANISOU 2283  CE1 TYR D 315     2236   2080   2561    442   1170    -28       C  
ATOM   2284  CE2 TYR D 315      44.434 -11.500   8.211  1.00 18.85           C  
ANISOU 2284  CE2 TYR D 315     2421   2025   2715    430   1025     44       C  
ATOM   2285  CZ  TYR D 315      43.651 -12.040   9.209  1.00 18.81           C  
ANISOU 2285  CZ  TYR D 315     2385   2005   2756    356   1058     22       C  
ATOM   2286  OH  TYR D 315      42.669 -12.945   8.876  1.00 21.07           O  
ANISOU 2286  OH  TYR D 315     2507   2367   3130    274   1026   -124       O  
ATOM   2287  N   ASP D 316      48.022 -11.788  12.011  1.00 19.59           N  
ANISOU 2287  N   ASP D 316     3240   2002   2202    784    933    214       N  
ATOM   2288  CA  ASP D 316      48.731 -13.090  11.997  1.00 23.65           C  
ANISOU 2288  CA  ASP D 316     3953   2600   2431   1078    615    419       C  
ATOM   2289  C   ASP D 316      47.727 -14.195  12.277  1.00 24.79           C  
ANISOU 2289  C   ASP D 316     4307   2816   2297    836    719    570       C  
ATOM   2290  O   ASP D 316      47.767 -14.761  13.359  1.00 27.19           O  
ANISOU 2290  O   ASP D 316     4411   3178   2744    767    651    539       O  
ATOM   2291  CB  ASP D 316      49.892 -13.018  12.979  1.00 27.55           C  
ANISOU 2291  CB  ASP D 316     4398   3112   2959   1440    368    440       C  
ATOM   2292  CG  ASP D 316      50.755 -14.264  13.055  1.00 31.47           C  
ANISOU 2292  CG  ASP D 316     4881   3611   3462   1623    364    406       C  
ATOM   2293  OD1 ASP D 316      50.791 -14.998  12.090  1.00 31.72           O  
ANISOU 2293  OD1 ASP D 316     4886   3470   3697   1709    434    258       O  
ATOM   2294  OD2 ASP D 316      51.379 -14.436  14.075  1.00 33.49           O1-
ANISOU 2294  OD2 ASP D 316     5093   4134   3498   1631    319    583       O1-
ATOM   2295  N   PRO D 317      46.857 -14.560  11.326  1.00 24.41           N  
ANISOU 2295  N   PRO D 317     4373   2566   2338    473    731    355       N  
ATOM   2296  CA  PRO D 317      45.849 -15.579  11.556  1.00 27.86           C  
ANISOU 2296  CA  PRO D 317     4850   2719   3017    264    702    283       C  
ATOM   2297  C   PRO D 317      46.445 -16.986  11.696  1.00 32.08           C  
ANISOU 2297  C   PRO D 317     5296   2957   3935    295    601    251       C  
ATOM   2298  O   PRO D 317      47.485 -17.218  11.233  0.78 32.79           O  
ANISOU 2298  O   PRO D 317     5615   2643   4198    391    500    245       O  
ATOM   2299  CB  PRO D 317      44.967 -15.509  10.309  1.00 26.13           C  
ANISOU 2299  CB  PRO D 317     4540   2662   2725    170    627    370       C  
ATOM   2300  CG  PRO D 317      45.876 -14.959   9.248  1.00 24.66           C  
ANISOU 2300  CG  PRO D 317     4334   2511   2526    222    712    329       C  
ATOM   2301  CD  PRO D 317      46.822 -14.036   9.973  1.00 23.12           C  
ANISOU 2301  CD  PRO D 317     4193   2414   2177    376    655    273       C  
TER   
HETATM 2302 CU    CU D 401      25.050 -12.518  21.361  0.99 13.04          CU  
ANISOU 2302 CU    CU D 401     1542   1339   2073     72    270    154      CU  
HETATM 2303 CU    CU D 402      36.187  -6.875  21.647  0.92 16.81          CU  
ANISOU 2303 CU    CU D 402     1730   2322   2333   -297     29    844      CU  
HETATM 2304 CU    CU D 403       9.289 -10.301  11.323  0.41 17.51          CU  
ANISOU 2304 CU    CU D 403     3378   1454   1819    402     -0    -16      CU  
ATOM   2305  N   ALA E  40      -9.773  13.920  18.501  1.00 61.76           N  
ANISOU 2305  N   ALA E  40     5839   6703  10924   -287  -1089    841       N  
ATOM   2306  CA  ALA E  40      -9.076  14.703  17.486  1.00 60.84           C  
ANISOU 2306  CA  ALA E  40     5767   6585  10765   -228  -1150    821       C  
ATOM   2307  C   ALA E  40      -8.733  16.095  18.010  1.00 58.67           C  
ANISOU 2307  C   ALA E  40     5636   6283  10374    -82  -1218    788       C  
ATOM   2308  O   ALA E  40      -9.181  16.492  19.088  1.00 59.95           O  
ANISOU 2308  O   ALA E  40     5700   6591  10489    -48  -1176    880       O  
ATOM   2309  CB  ALA E  40      -9.910  14.795  16.217  1.00 61.43           C  
ANISOU 2309  CB  ALA E  40     5820   6699  10821   -245  -1145    838       C  
ATOM   2310  N   GLY E  41      -7.941  16.834  17.241  1.00 54.29           N  
ANISOU 2310  N   GLY E  41     5476   5470   9683     68  -1334    633       N  
ATOM   2311  CA  GLY E  41      -7.442  18.124  17.669  1.00 49.14           C  
ANISOU 2311  CA  GLY E  41     5379   4407   8883    283  -1420    407       C  
ATOM   2312  C   GLY E  41      -6.035  18.040  18.227  1.00 43.45           C  
ANISOU 2312  C   GLY E  41     5153   3430   7927    524  -1548    209       C  
ATOM   2313  O   GLY E  41      -5.270  17.114  17.947  1.00 41.24           O  
ANISOU 2313  O   GLY E  41     5154   2826   7690    689  -1769    185       O  
ATOM   2314  N   ALA E  42      -5.697  19.037  19.047  1.00 39.62           N  
ANISOU 2314  N   ALA E  42     4929   2803   7320    606  -1392      5       N  
ATOM   2315  CA  ALA E  42      -4.382  19.134  19.664  1.00 35.52           C  
ANISOU 2315  CA  ALA E  42     4623   2282   6591    750  -1254   -216       C  
ATOM   2316  C   ALA E  42      -4.514  19.438  21.150  1.00 32.84           C  
ANISOU 2316  C   ALA E  42     4278   2134   6067    987  -1077   -229       C  
ATOM   2317  O   ALA E  42      -5.476  20.076  21.592  1.00 32.72           O  
ANISOU 2317  O   ALA E  42     4239   2320   5873   1212  -1136   -332       O  
ATOM   2318  CB  ALA E  42      -3.519  20.212  18.996  1.00 36.21           C  
ANISOU 2318  CB  ALA E  42     4730   2508   6519    662  -1135   -228       C  
ATOM   2319  N   ALA E  43      -3.519  18.991  21.912  1.00 29.99           N  
ANISOU 2319  N   ALA E  43     3878   1901   5616    796   -884   -374       N  
ATOM   2320  CA  ALA E  43      -3.545  19.171  23.355  1.00 28.48           C  
ANISOU 2320  CA  ALA E  43     3678   1910   5233    896   -568   -234       C  
ATOM   2321  C   ALA E  43      -3.448  20.653  23.700  1.00 28.36           C  
ANISOU 2321  C   ALA E  43     3660   1906   5211    907   -313   -201       C  
ATOM   2322  O   ALA E  43      -2.663  21.386  23.085  1.00 28.10           O  
ANISOU 2322  O   ALA E  43     3542   1712   5424    809   -250   -221       O  
ATOM   2323  CB  ALA E  43      -2.370  18.438  24.002  1.00 27.01           C  
ANISOU 2323  CB  ALA E  43     3363   1852   5047   1003   -633     63       C  
ATOM   2324  N   PRO E  44      -4.225  21.123  24.672  1.00 28.05           N  
ANISOU 2324  N   PRO E  44     3708   1995   4954    980   -111   -306       N  
ATOM   2325  CA  PRO E  44      -4.087  22.505  25.132  1.00 27.81           C  
ANISOU 2325  CA  PRO E  44     3860   1885   4822   1027      2   -351       C  
ATOM   2326  C   PRO E  44      -2.968  22.612  26.158  1.00 28.21           C  
ANISOU 2326  C   PRO E  44     3972   2019   4726    915    133   -523       C  
ATOM   2327  O   PRO E  44      -2.378  21.621  26.590  1.00 28.74           O  
ANISOU 2327  O   PRO E  44     3787   2252   4882   1080     44   -410       O  
ATOM   2328  CB  PRO E  44      -5.440  22.763  25.798  1.00 27.63           C  
ANISOU 2328  CB  PRO E  44     3773   1930   4796    993    114   -359       C  
ATOM   2329  CG  PRO E  44      -5.787  21.438  26.400  1.00 27.41           C  
ANISOU 2329  CG  PRO E  44     3666   1921   4828    851    110   -418       C  
ATOM   2330  CD  PRO E  44      -5.288  20.407  25.402  1.00 27.58           C  
ANISOU 2330  CD  PRO E  44     3627   2003   4851    932     -1   -317       C  
ATOM   2331  N   ALA E  45      -2.679  23.851  26.545  1.00 28.95           N  
ANISOU 2331  N   ALA E  45     4053   2283   4663    571    241   -520       N  
ATOM   2332  CA  ALA E  45      -1.766  24.074  27.655  1.00 29.33           C  
ANISOU 2332  CA  ALA E  45     4079   2386   4677    593    172   -472       C  
ATOM   2333  C   ALA E  45      -2.379  23.518  28.934  1.00 28.76           C  
ANISOU 2333  C   ALA E  45     3847   2392   4689    711    150   -538       C  
ATOM   2334  O   ALA E  45      -3.592  23.598  29.148  1.00 29.23           O  
ANISOU 2334  O   ALA E  45     3686   2649   4771    767    130   -470       O  
ATOM   2335  CB  ALA E  45      -1.486  25.567  27.818  1.00 29.63           C  
ANISOU 2335  CB  ALA E  45     4248   2437   4572    356    196   -586       C  
ATOM   2336  N   GLY E  46      -1.536  22.930  29.776  1.00 27.57           N  
ANISOU 2336  N   GLY E  46     3757   2178   4542    799    146   -573       N  
ATOM   2337  CA  GLY E  46      -1.971  22.368  31.033  1.00 26.87           C  
ANISOU 2337  CA  GLY E  46     3541   2209   4460    829    192   -546       C  
ATOM   2338  C   GLY E  46      -1.932  23.387  32.154  1.00 26.57           C  
ANISOU 2338  C   GLY E  46     3560   1882   4652    862    251   -495       C  
ATOM   2339  O   GLY E  46      -1.701  24.583  31.953  1.00 27.37           O  
ANISOU 2339  O   GLY E  46     3668   1966   4766    650    360   -432       O  
ATOM   2340  N   GLY E  47      -2.168  22.893  33.364  1.00 25.45           N  
ANISOU 2340  N   GLY E  47     3453   1776   4440    994    280   -510       N  
ATOM   2341  CA  GLY E  47      -2.156  23.752  34.528  1.00 26.37           C  
ANISOU 2341  CA  GLY E  47     3515   1880   4625   1017    309   -697       C  
ATOM   2342  C   GLY E  47      -3.358  23.597  35.430  1.00 26.85           C  
ANISOU 2342  C   GLY E  47     3369   2061   4773   1002    335   -898       C  
ATOM   2343  O   GLY E  47      -3.545  24.398  36.347  1.00 28.75           O  
ANISOU 2343  O   GLY E  47     3741   2330   4853    990    533  -1194       O  
ATOM   2344  N  AGLU E  48      -4.181  22.593  35.152  0.49 26.90           N  
ANISOU 2344  N  AGLU E  48     3196   2326   4699    926    461   -901       N  
ATOM   2345  N  BGLU E  48      -4.169  22.573  35.192  0.51 26.41           N  
ANISOU 2345  N  BGLU E  48     3233   2105   4696   1127    240   -777       N  
ATOM   2346  CA AGLU E  48      -5.396  22.345  35.966  0.49 27.38           C  
ANISOU 2346  CA AGLU E  48     3195   2663   4545    701    697   -976       C  
ATOM   2347  CA BGLU E  48      -5.345  22.320  36.008  0.51 26.70           C  
ANISOU 2347  CA BGLU E  48     3259   2243   4645   1078    308   -786       C  
ATOM   2348  C  AGLU E  48      -5.094  21.373  37.109  0.49 25.89           C  
ANISOU 2348  C  AGLU E  48     2988   2447   4402    640    808  -1037       C  
ATOM   2349  C  BGLU E  48      -5.000  21.399  37.172  0.51 24.64           C  
ANISOU 2349  C  BGLU E  48     3013   2096   4251   1114    383   -756       C  
ATOM   2350  O  AGLU E  48      -4.227  20.506  36.940  0.49 26.08           O  
ANISOU 2350  O  AGLU E  48     2924   2555   4433    821    770   -943       O  
ATOM   2351  O  BGLU E  48      -4.091  20.569  37.087  0.51 24.68           O  
ANISOU 2351  O  BGLU E  48     3055   2240   4079   1368    385   -577       O  
ATOM   2352  CB AGLU E  48      -6.573  21.954  35.065  0.49 30.31           C  
ANISOU 2352  CB AGLU E  48     3302   3454   4760    628    645   -751       C  
ATOM   2353  CB BGLU E  48      -6.453  21.693  35.162  0.51 29.88           C  
ANISOU 2353  CB BGLU E  48     3399   2861   5096   1081    140   -545       C  
ATOM   2354  CG AGLU E  48      -6.938  20.487  35.073  0.49 32.69           C  
ANISOU 2354  CG AGLU E  48     3377   4140   4904    597    587   -574       C  
ATOM   2355  CG BGLU E  48      -6.879  22.550  33.974  0.51 32.99           C  
ANISOU 2355  CG BGLU E  48     3565   3557   5411   1103     26   -358       C  
ATOM   2356  CD AGLU E  48      -7.966  20.046  34.034  0.49 34.51           C  
ANISOU 2356  CD AGLU E  48     3359   4730   5026    543    546   -422       C  
ATOM   2357  CD BGLU E  48      -7.699  23.761  34.382  0.51 35.92           C  
ANISOU 2357  CD BGLU E  48     3844   4091   5715   1056     73   -363       C  
ATOM   2358  OE1AGLU E  48      -7.648  20.044  32.826  0.49 35.06           O  
ANISOU 2358  OE1AGLU E  48     3301   4927   5094    545    474   -419       O  
ATOM   2359  OE1BGLU E  48      -7.106  24.821  34.682  0.51 36.61           O  
ANISOU 2359  OE1BGLU E  48     3932   4185   5792   1115     51   -370       O  
ATOM   2360  OE2AGLU E  48      -9.088  19.699  34.437  0.49 35.35           O1-
ANISOU 2360  OE2AGLU E  48     3400   4915   5116    494    612   -340       O1-
ATOM   2361  OE2BGLU E  48      -8.941  23.653  34.405  0.51 37.89           O1-
ANISOU 2361  OE2BGLU E  48     4153   4379   5863   1026    191   -346       O1-
ATOM   2362  N  AVAL E  49      -5.739  21.570  38.258  0.49 25.17           N  
ANISOU 2362  N  AVAL E  49     2861   2281   4420    398    973  -1126       N  
ATOM   2363  N  BVAL E  49      -5.731  21.559  38.269  0.51 24.10           N  
ANISOU 2363  N  BVAL E  49     2870   2067   4222    951    547   -801       N  
ATOM   2364  CA AVAL E  49      -5.636  20.657  39.391  0.49 25.50           C  
ANISOU 2364  CA AVAL E  49     2881   2302   4504    258    999  -1179       C  
ATOM   2365  CA BVAL E  49      -5.655  20.655  39.411  0.51 24.69           C  
ANISOU 2365  CA BVAL E  49     2865   2219   4297    919    619   -848       C  
ATOM   2366  C  AVAL E  49      -6.815  19.695  39.331  0.49 25.90           C  
ANISOU 2366  C  AVAL E  49     2779   2278   4784    158    994  -1079       C  
ATOM   2367  C  BVAL E  49      -6.829  19.693  39.311  0.51 25.13           C  
ANISOU 2367  C  BVAL E  49     2691   2373   4486    936    568   -679       C  
ATOM   2368  O  AVAL E  49      -7.974  20.119  39.366  0.49 26.94           O  
ANISOU 2368  O  AVAL E  49     2831   2296   5109    293    983  -1044       O  
ATOM   2369  O  BVAL E  49      -7.991  20.119  39.302  0.51 26.05           O  
ANISOU 2369  O  BVAL E  49     2619   2445   4834   1049    580   -607       O  
ATOM   2370  CB AVAL E  49      -5.619  21.425  40.721  0.49 26.44           C  
ANISOU 2370  CB AVAL E  49     2992   2506   4547    103    896  -1108       C  
ATOM   2371  CB BVAL E  49      -5.677  21.421  40.742  0.51 25.84           C  
ANISOU 2371  CB BVAL E  49     3024   2436   4356    753    593   -791       C  
ATOM   2372  CG1AVAL E  49      -5.591  20.449  41.889  0.49 26.98           C  
ANISOU 2372  CG1AVAL E  49     3143   2741   4368    160    881  -1039       C  
ATOM   2373  CG1BVAL E  49      -5.635  20.442  41.908  0.51 26.43           C  
ANISOU 2373  CG1BVAL E  49     3174   2659   4207    761    600   -738       C  
ATOM   2374  CG2AVAL E  49      -4.425  22.371  40.778  0.49 27.01           C  
ANISOU 2374  CG2AVAL E  49     2950   2647   4665     65    864  -1008       C  
ATOM   2375  CG2BVAL E  49      -4.513  22.400  40.816  0.51 26.41           C  
ANISOU 2375  CG2BVAL E  49     3012   2550   4472    707    596   -724       C  
ATOM   2376  N  AARG E  50      -6.518  18.399  39.243  0.49 25.29           N  
ANISOU 2376  N  AARG E  50     2726   1939   4943   -109    890  -1181       N  
ATOM   2377  N  BARG E  50      -6.529  18.401  39.229  0.51 24.85           N  
ANISOU 2377  N  BARG E  50     2695   2258   4490    834    406   -676       N  
ATOM   2378  CA AARG E  50      -7.513  17.353  39.068  0.49 27.02           C  
ANISOU 2378  CA AARG E  50     2957   2316   4994   -143   1077  -1105       C  
ATOM   2379  CA BARG E  50      -7.521  17.360  39.015  0.51 26.63           C  
ANISOU 2379  CA BARG E  50     2921   2757   4439    852    555   -575       C  
ATOM   2380  C  AARG E  50      -7.475  16.398  40.255  0.49 25.84           C  
ANISOU 2380  C  AARG E  50     2724   2241   4853    -84   1093  -1043       C  
ATOM   2381  C  BARG E  50      -7.466  16.359  40.161  0.51 25.09           C  
ANISOU 2381  C  BARG E  50     2493   2672   4367    835    543   -474       C  
ATOM   2382  O  AARG E  50      -6.458  16.261  40.941  0.49 23.98           O  
ANISOU 2382  O  AARG E  50     2700   1828   4582     -3   1091  -1079       O  
ATOM   2383  O  BARG E  50      -6.411  16.133  40.760  0.51 22.78           O  
ANISOU 2383  O  BARG E  50     2228   2343   4084   1124    430   -326       O  
ATOM   2384  CB AARG E  50      -7.234  16.548  37.790  0.49 29.36           C  
ANISOU 2384  CB AARG E  50     3374   2614   5167   -233   1121  -1080       C  
ATOM   2385  CB BARG E  50      -7.251  16.627  37.689  0.51 29.07           C  
ANISOU 2385  CB BARG E  50     3496   3132   4417    931    520   -563       C  
ATOM   2386  CG AARG E  50      -6.938  17.401  36.571  0.49 32.00           C  
ANISOU 2386  CG AARG E  50     3653   3069   5437   -333   1223  -1056       C  
ATOM   2387  CG BARG E  50      -7.358  17.518  36.454  0.51 31.88           C  
ANISOU 2387  CG BARG E  50     3915   3685   4514    931    540   -603       C  
ATOM   2388  CD AARG E  50      -6.592  16.557  35.354  0.49 33.92           C  
ANISOU 2388  CD AARG E  50     3766   3422   5699   -417   1255   -936       C  
ATOM   2389  CD BARG E  50      -6.796  16.845  35.204  0.51 33.59           C  
ANISOU 2389  CD BARG E  50     4160   4035   4567   1006    494   -630       C  
ATOM   2390  NE AARG E  50      -6.556  17.352  34.127  0.49 35.24           N  
ANISOU 2390  NE AARG E  50     3678   3681   6029   -560   1200   -929       N  
ATOM   2391  NE BARG E  50      -7.077  15.409  35.156  0.51 35.14           N  
ANISOU 2391  NE BARG E  50     4227   4359   4765    951    421   -765       N  
ATOM   2392  CZ AARG E  50      -6.403  16.843  32.909  0.49 35.64           C  
ANISOU 2392  CZ AARG E  50     3602   3789   6153   -664   1136   -982       C  
ATOM   2393  CZ BARG E  50      -7.017  14.669  34.053  0.51 36.11           C  
ANISOU 2393  CZ BARG E  50     4107   4662   4953    903    321   -778       C  
ATOM   2394  NH1AARG E  50      -6.271  15.535  32.747  0.49 37.53           N1+
ANISOU 2394  NH1AARG E  50     3866   4146   6248   -448   1154   -831       N1+
ATOM   2395  NH1BARG E  50      -6.707  15.227  32.891  0.51 36.93           N1+
ANISOU 2395  NH1BARG E  50     4146   4863   5020    917    383   -780       N1+
ATOM   2396  NH2AARG E  50      -6.387  17.643  31.853  0.49 35.07           N  
ANISOU 2396  NH2AARG E  50     3331   3780   6215   -878   1093  -1068       N  
ATOM   2397  NH2BARG E  50      -7.280  13.371  34.107  0.51 36.12           N  
ANISOU 2397  NH2BARG E  50     4018   4671   5037    854    256   -879       N  
ATOM   2398  N  AARG E  51      -8.603  15.726  40.482  0.49 27.23           N  
ANISOU 2398  N  AARG E  51     2700   2644   5001     76   1007   -859       N  
ATOM   2399  N  BARG E  51      -8.616  15.764  40.467  0.51 26.37           N  
ANISOU 2399  N  BARG E  51     2405   2909   4707    672    495   -471       N  
ATOM   2400  CA AARG E  51      -8.718  14.717  41.523  0.49 28.23           C  
ANISOU 2400  CA AARG E  51     2774   2809   5145    251    979   -833       C  
ATOM   2401  CA BARG E  51      -8.714  14.734  41.489  0.51 27.42           C  
ANISOU 2401  CA BARG E  51     2445   2947   5026    530    574   -624       C  
ATOM   2402  C  AARG E  51      -9.496  13.534  40.973  0.49 27.54           C  
ANISOU 2402  C  AARG E  51     2597   2600   5268    335    707   -685       C  
ATOM   2403  C  BARG E  51      -9.440  13.530  40.906  0.51 26.56           C  
ANISOU 2403  C  BARG E  51     2200   2635   5257    355    348   -615       C  
ATOM   2404  O  AARG E  51     -10.524  13.712  40.314  0.49 28.26           O  
ANISOU 2404  O  AARG E  51     2589   2640   5510    315    418   -561       O  
ATOM   2405  O  BARG E  51     -10.315  13.671  40.047  0.51 27.10           O  
ANISOU 2405  O  BARG E  51     2211   2611   5476    262     81   -566       O  
ATOM   2406  CB AARG E  51      -9.462  15.254  42.756  0.49 30.21           C  
ANISOU 2406  CB AARG E  51     3171   3150   5157    365   1263  -1011       C  
ATOM   2407  CB BARG E  51      -9.470  15.233  42.736  0.51 29.71           C  
ANISOU 2407  CB BARG E  51     2879   3321   5091    581    919   -826       C  
ATOM   2408  CG AARG E  51      -8.866  16.509  43.370  0.49 33.02           C  
ANISOU 2408  CG AARG E  51     3693   3654   5200    533   1563  -1040       C  
ATOM   2409  CG BARG E  51      -8.891  16.496  43.361  0.51 32.81           C  
ANISOU 2409  CG BARG E  51     3450   3837   5179    701   1268   -868       C  
ATOM   2410  CD AARG E  51      -9.574  16.888  44.669  0.49 35.71           C  
ANISOU 2410  CD AARG E  51     4225   4128   5215    718   1814  -1045       C  
ATOM   2411  CD BARG E  51      -9.587  16.858  44.673  0.51 35.70           C  
ANISOU 2411  CD BARG E  51     4018   4309   5240    845   1550   -886       C  
ATOM   2412  NE AARG E  51      -9.229  15.981  45.760  0.49 37.67           N  
ANISOU 2412  NE AARG E  51     4721   4457   5135    789   2084  -1160       N  
ATOM   2413  NE BARG E  51      -9.200  15.964  45.761  0.51 37.91           N  
ANISOU 2413  NE BARG E  51     4532   4650   5222    884   1837   -990       N  
ATOM   2414  CZ AARG E  51      -8.163  16.128  46.542  0.49 38.98           C  
ANISOU 2414  CZ AARG E  51     5043   4676   5091    768   2307  -1331       C  
ATOM   2415  CZ BARG E  51      -8.130  16.142  46.530  0.51 39.36           C  
ANISOU 2415  CZ BARG E  51     4842   4881   5232    846   2105  -1157       C  
ATOM   2416  NH1AARG E  51      -7.338  17.151  46.356  0.49 39.30           N1+
ANISOU 2416  NH1AARG E  51     5140   4816   4977    739   2391  -1382       N1+
ATOM   2417  NH1BARG E  51      -7.336  17.188  46.336  0.51 39.91           N1+
ANISOU 2417  NH1BARG E  51     4975   5019   5168    819   2273  -1232       N1+
ATOM   2418  NH2AARG E  51      -7.920  15.255  47.511  0.49 39.55           N  
ANISOU 2418  NH2AARG E  51     5176   4664   5188    808   2335  -1462       N  
ATOM   2419  NH2BARG E  51      -7.852  15.276  47.497  0.51 39.98           N  
ANISOU 2419  NH2BARG E  51     4973   4876   5342    882   2135  -1278       N  
ATOM   2420  N  AVAL E  52      -9.002  12.324  41.248  0.49 25.90           N  
ANISOU 2420  N  AVAL E  52     2537   2381   4921    478    836   -729       N  
ATOM   2421  N  BVAL E  52      -9.063  12.341  41.372  0.51 25.07           N  
ANISOU 2421  N  BVAL E  52     2107   2368   5049    333    458   -715       N  
ATOM   2422  CA AVAL E  52      -9.699  11.090  40.906  0.49 25.07           C  
ANISOU 2422  CA AVAL E  52     2594   2309   4620    469    880   -724       C  
ATOM   2423  CA BVAL E  52      -9.709  11.107  40.941  0.51 24.22           C  
ANISOU 2423  CA BVAL E  52     2151   2209   4842    169    513   -795       C  
ATOM   2424  C  AVAL E  52      -9.609  10.140  42.091  0.49 24.69           C  
ANISOU 2424  C  AVAL E  52     2542   2319   4517    494    841   -593       C  
ATOM   2425  C  BVAL E  52      -9.576  10.078  42.055  0.51 24.09           C  
ANISOU 2425  C  BVAL E  52     2120   2309   4724    211    565   -623       C  
ATOM   2426  O  AVAL E  52      -8.711  10.238  42.929  0.49 25.16           O  
ANISOU 2426  O  AVAL E  52     2688   2406   4465    450    782   -505       O  
ATOM   2427  O  BVAL E  52      -8.600  10.080  42.811  0.51 24.26           O  
ANISOU 2427  O  BVAL E  52     2129   2437   4654    110    476   -533       O  
ATOM   2428  CB AVAL E  52      -9.127  10.404  39.641  0.49 25.86           C  
ANISOU 2428  CB AVAL E  52     2794   2534   4497    509    965   -658       C  
ATOM   2429  CB BVAL E  52      -9.119  10.588  39.605  0.51 24.87           C  
ANISOU 2429  CB BVAL E  52     2296   2339   4816     61    499   -807       C  
ATOM   2430  CG1AVAL E  52      -9.227  11.320  38.429  0.49 26.38           C  
ANISOU 2430  CG1AVAL E  52     2980   2660   4383    647    924   -542       C  
ATOM   2431  CG1BVAL E  52      -7.755   9.935  39.822  0.51 25.11           C  
ANISOU 2431  CG1BVAL E  52     2363   2376   4800     77    558   -843       C  
ATOM   2432  CG2AVAL E  52      -7.684   9.966  39.875  0.49 26.00           C  
ANISOU 2432  CG2AVAL E  52     2852   2550   4477    532   1043   -723       C  
ATOM   2433  CG2BVAL E  52     -10.083   9.628  38.926  0.51 25.17           C  
ANISOU 2433  CG2BVAL E  52     2410   2342   4812     54    363   -877       C  
ATOM   2434  N  ATHR E  53     -10.561   9.210  42.157  0.49 23.83           N  
ANISOU 2434  N  ATHR E  53     2315   2274   4464    482    895   -583       N  
ATOM   2435  N  BTHR E  53     -10.574   9.204  42.166  0.51 23.50           N  
ANISOU 2435  N  BTHR E  53     2006   2261   4659    257    711   -626       N  
ATOM   2436  CA ATHR E  53     -10.485   8.085  43.082  0.49 23.66           C  
ANISOU 2436  CA ATHR E  53     2291   2386   4312    406   1049   -643       C  
ATOM   2437  CA BTHR E  53     -10.507   8.070  43.079  0.51 23.67           C  
ANISOU 2437  CA BTHR E  53     2120   2385   4490    262    948   -686       C  
ATOM   2438  C  ATHR E  53      -9.883   6.880  42.369  0.49 23.23           C  
ANISOU 2438  C  ATHR E  53     2401   2204   4221    362   1001   -725       C  
ATOM   2439  C  BTHR E  53      -9.888   6.873  42.367  0.51 23.26           C  
ANISOU 2439  C  BTHR E  53     2330   2197   4310    298    945   -748       C  
ATOM   2440  O  ATHR E  53     -10.172   6.630  41.197  0.49 24.18           O  
ANISOU 2440  O  ATHR E  53     2575   2270   4341    521    828   -668       O  
ATOM   2441  O  BTHR E  53     -10.170   6.620  41.193  0.51 24.24           O  
ANISOU 2441  O  BTHR E  53     2524   2260   4427    475    760   -686       O  
ATOM   2442  CB ATHR E  53     -11.870   7.706  43.616  0.49 24.43           C  
ANISOU 2442  CB ATHR E  53     2287   2616   4379    389   1154   -743       C  
ATOM   2443  CB BTHR E  53     -11.905   7.688  43.569  0.51 24.72           C  
ANISOU 2443  CB BTHR E  53     2141   2624   4627    236   1091   -794       C  
ATOM   2444  CG2ATHR E  53     -12.431   8.806  44.506  0.49 24.91           C  
ANISOU 2444  CG2ATHR E  53     2301   2664   4501    325   1185   -795       C  
ATOM   2445  CG2BTHR E  53     -12.548   8.841  44.325  0.51 25.31           C  
ANISOU 2445  CG2BTHR E  53     2189   2674   4755    172   1122   -850       C  
ATOM   2446  OG1ATHR E  53     -12.764   7.471  42.519  0.49 25.08           O  
ANISOU 2446  OG1ATHR E  53     2429   2708   4391    547   1104   -716       O  
ATOM   2447  OG1BTHR E  53     -12.729   7.336  42.450  0.51 25.46           O  
ANISOU 2447  OG1BTHR E  53     2277   2711   4687    379   1068   -782       O  
ATOM   2448  N   MET E  54      -9.040   6.139  43.084  1.00 21.67           N  
ANISOU 2448  N   MET E  54     2199   1982   4052    155   1150   -784       N  
ATOM   2449  CA  MET E  54      -8.494   4.886  42.582  1.00 20.40           C  
ANISOU 2449  CA  MET E  54     2128   1889   3734    150   1158   -743       C  
ATOM   2450  C   MET E  54      -8.574   3.834  43.681  1.00 20.27           C  
ANISOU 2450  C   MET E  54     2297   1838   3564    230   1113   -672       C  
ATOM   2451  O   MET E  54      -8.376   4.140  44.861  1.00 21.17           O  
ANISOU 2451  O   MET E  54     2497   2027   3521    217    972   -643       O  
ATOM   2452  CB  MET E  54      -7.046   5.042  42.097  1.00 19.87           C  
ANISOU 2452  CB  MET E  54     1893   1886   3770    141    943   -801       C  
ATOM   2453  CG  MET E  54      -6.480   3.765  41.480  1.00 20.74           C  
ANISOU 2453  CG  MET E  54     2048   2085   3746    225    976   -671       C  
ATOM   2454  SD  MET E  54      -4.768   3.925  40.915  1.00 21.29           S  
ANISOU 2454  SD  MET E  54     2196   2156   3738    342    929   -380       S  
ATOM   2455  CE  MET E  54      -4.973   4.958  39.471  1.00 22.41           C  
ANISOU 2455  CE  MET E  54     2321   2440   3753    306    906    -80       C  
ATOM   2456  N   TYR E  55      -8.874   2.595  43.289  1.00 19.93           N  
ANISOU 2456  N   TYR E  55     2171   1887   3515    318    955   -507       N  
ATOM   2457  CA  TYR E  55      -8.980   1.471  44.209  1.00 20.38           C  
ANISOU 2457  CA  TYR E  55     2185   1985   3576    299   1071   -557       C  
ATOM   2458  C   TYR E  55      -8.053   0.365  43.738  1.00 20.62           C  
ANISOU 2458  C   TYR E  55     2463   2083   3288    429    969   -474       C  
ATOM   2459  O   TYR E  55      -7.884   0.158  42.533  1.00 21.59           O  
ANISOU 2459  O   TYR E  55     2718   2256   3228    567    879   -509       O  
ATOM   2460  CB  TYR E  55     -10.410   0.915  44.236  1.00 22.30           C  
ANISOU 2460  CB  TYR E  55     2262   2445   3765    355   1111   -643       C  
ATOM   2461  CG  TYR E  55     -11.438   1.963  44.604  1.00 23.61           C  
ANISOU 2461  CG  TYR E  55     2253   2737   3981    355   1270   -668       C  
ATOM   2462  CD1 TYR E  55     -11.986   2.800  43.633  1.00 23.93           C  
ANISOU 2462  CD1 TYR E  55     2070   2645   4375    369   1160   -610       C  
ATOM   2463  CD2 TYR E  55     -11.843   2.141  45.926  1.00 23.45           C  
ANISOU 2463  CD2 TYR E  55     2140   2936   3836    209   1352   -790       C  
ATOM   2464  CE1 TYR E  55     -12.920   3.771  43.965  1.00 25.38           C  
ANISOU 2464  CE1 TYR E  55     2166   2755   4722    315   1299   -747       C  
ATOM   2465  CE2 TYR E  55     -12.775   3.109  46.265  1.00 25.68           C  
ANISOU 2465  CE2 TYR E  55     2417   2936   4404    384   1459   -784       C  
ATOM   2466  CZ  TYR E  55     -13.309   3.919  45.282  1.00 26.94           C  
ANISOU 2466  CZ  TYR E  55     2354   3021   4860    473   1372   -775       C  
ATOM   2467  OH  TYR E  55     -14.227   4.882  45.616  1.00 29.67           O  
ANISOU 2467  OH  TYR E  55     2569   3245   5460    619   1417   -789       O  
ATOM   2468  N   ALA E  56      -7.435  -0.332  44.687  1.00 20.37           N  
ANISOU 2468  N   ALA E  56     2423   2132   3186    279    850   -435       N  
ATOM   2469  CA  ALA E  56      -6.764  -1.594  44.408  1.00 20.64           C
[truncated: 767,230 more chars]
