# Supplementary material for: Hydrophobic tuning with non-canonical amino acids in a copper metalloenzyme
Source: Nat Chem. 2026 Apr 13;18(7):1269–77. doi: 10.1038/s41557-026-02116-7 (PMC13323077; doi:10.1038/s41557-026-02116-7)
Supplement: Supplementary file 4 — Code related to logP prediction, PDB analysis and redox deconvolution. [file 41557_2026_2116_MOESM4_ESM.zip › Code_lite/PDB_analysis_lite/inputs/starting_pdbs/6yzf.pdb]

CRYST1   51.400  104.240  162.060  90.00  90.00  90.00 P 21 21 21    1
ATOM      1  N   GLY A  43      -7.854   4.416 -14.480  1.00 52.87      A    N  
ATOM      2  CA  GLY A  43      -9.214   4.701 -13.936  1.00 45.99      A    C  
ATOM      3  C   GLY A  43     -10.245   4.791 -15.054  1.00 41.46      A    C  
ATOM      4  O   GLY A  43     -10.030   5.552 -16.005  1.00 43.20      A    O  
ATOM      5  H   GLY A  43      -7.292   5.098 -14.259  1.00 50.64      A    H  
ATOM      6  HA2 GLY A  43      -9.468   3.981 -13.306  1.00 46.28      A    H  
ATOM      7  HA3 GLY A  43      -9.191   5.557 -13.439  1.00 46.36      A    H  
ATOM      8  N   GLU A  44     -11.343   4.054 -14.924  1.00 35.33      A    N  
ATOM      9  CA  GLU A  44     -12.458   4.010 -15.901  1.00 34.81      A    C  
ATOM     10  C   GLU A  44     -13.609   4.872 -15.365  1.00 30.20      A    C  
ATOM     11  O   GLU A  44     -13.776   4.971 -14.129  1.00 27.54      A    O  
ATOM     12  CB  GLU A  44     -12.952   2.572 -16.080  1.00 42.98      A    C  
ATOM     13  CG  GLU A  44     -11.961   1.632 -16.755  1.00 52.15      A    C  
ATOM     14  CD  GLU A  44     -12.320   0.155 -16.615  1.00 60.46      A    C  
ATOM     15  OE1 GLU A  44     -13.470  -0.158 -16.192  1.00 57.25      A    O  
ATOM     16  OE2 GLU A  44     -11.445  -0.692 -16.915  1.00 74.96      A    O1-
ATOM     17  H   GLU A  44     -11.482   3.517 -14.201  1.00 36.64      A    H  
ATOM     18  HA  GLU A  44     -12.150   4.367 -16.765  1.00 35.37      A    H  
ATOM     19  HB2 GLU A  44     -13.176   2.212 -15.197  1.00 42.83      A    H  
ATOM     20  HB3 GLU A  44     -13.776   2.592 -16.611  1.00 42.78      A    H  
ATOM     21  HG2 GLU A  44     -11.910   1.852 -17.709  1.00 51.58      A    H  
ATOM     22  HG3 GLU A  44     -11.071   1.774 -16.369  1.00 51.55      A    H  
ATOM     23  N   VAL A  45     -14.378   5.456 -16.278  1.00 27.88      A    N  
ATOM     24  CA  VAL A  45     -15.672   6.130 -15.999  1.00 28.29      A    C  
ATOM     25  C   VAL A  45     -16.722   5.051 -16.203  1.00 28.75      A    C  
ATOM     26  O   VAL A  45     -16.729   4.435 -17.277  1.00 31.17      A    O  
ATOM     27  CB  VAL A  45     -15.872   7.338 -16.925  1.00 25.80      A    C  
ATOM     28  CG1 VAL A  45     -17.208   8.025 -16.664  1.00 29.17      A    C  
ATOM     29  CG2 VAL A  45     -14.710   8.314 -16.781  1.00 27.24      A    C  
ATOM     30  H   VAL A  45     -14.150   5.478 -17.159  1.00 28.53      A    H  
ATOM     31  HA  VAL A  45     -15.686   6.427 -15.072  1.00 27.79      A    H  
ATOM     32  HB  VAL A  45     -15.877   7.004 -17.856  1.00 27.16      A    H  
ATOM     33 HG11 VAL A  45     -17.935   7.436 -16.929  1.00 28.09      A    H  
ATOM     34 HG12 VAL A  45     -17.255   8.849 -17.180  1.00 28.08      A    H  
ATOM     35 HG13 VAL A  45     -17.287   8.232 -15.717  1.00 28.09      A    H  
ATOM     36 HG21 VAL A  45     -14.602   8.554 -15.844  1.00 26.78      A    H  
ATOM     37 HG22 VAL A  45     -14.893   9.116 -17.301  1.00 26.79      A    H  
ATOM     38 HG23 VAL A  45     -13.892   7.898 -17.105  1.00 26.79      A    H  
ATOM     39  N   ARG A  46     -17.483   4.739 -15.165  1.00 28.56      A    N  
ATOM     40  CA  ARG A  46     -18.525   3.696 -15.239  1.00 30.36      A    C  
ATOM     41  C   ARG A  46     -19.871   4.372 -15.002  1.00 26.74      A    C  
ATOM     42  O   ARG A  46     -19.936   5.405 -14.313  1.00 22.66      A    O  
ATOM     43  CB  ARG A  46     -18.223   2.590 -14.226  1.00 36.09      A    C  
ATOM     44  CG  ARG A  46     -16.883   1.914 -14.466  1.00 42.17      A    C  
ATOM     45  CD  ARG A  46     -16.639   0.730 -13.555  1.00 49.22      A    C  
ATOM     46  NE  ARG A  46     -15.273   0.226 -13.724  1.00 59.75      A    N  
ATOM     47  CZ  ARG A  46     -14.663  -0.659 -12.924  1.00 64.22      A    C  
ATOM     48  NH1 ARG A  46     -15.292  -1.162 -11.871  1.00 69.07      A    N1+
ATOM     49  NH2 ARG A  46     -13.426  -1.046 -13.189  1.00 61.13      A    N  
ATOM     50  H   ARG A  46     -17.412   5.143 -14.352  1.00 29.01      A    H  
ATOM     51  HA  ARG A  46     -18.521   3.309 -16.144  1.00 30.27      A    H  
ATOM     52  HB2 ARG A  46     -18.229   2.976 -13.325  1.00 35.94      A    H  
ATOM     53  HB3 ARG A  46     -18.933   1.916 -14.273  1.00 35.94      A    H  
ATOM     54  HG2 ARG A  46     -16.839   1.610 -15.397  1.00 42.15      A    H  
ATOM     55  HG3 ARG A  46     -16.164   2.569 -14.331  1.00 42.12      A    H  
ATOM     56  HD2 ARG A  46     -16.775   1.002 -12.622  1.00 49.74      A    H  
ATOM     57  HD3 ARG A  46     -17.279   0.017 -13.764  1.00 49.69      A    H  
ATOM     58  HE  ARG A  46     -14.818   0.523 -14.407  1.00 58.38      A    H  
ATOM     59 HH11 ARG A  46     -16.114  -0.917 -11.688  1.00 66.72      A    H  
ATOM     60 HH12 ARG A  46     -14.882  -1.743 -11.354  1.00 66.77      A    H  
ATOM     61 HH21 ARG A  46     -13.002  -0.716 -13.887  1.00 61.99      A    H  
ATOM     62 HH22 ARG A  46     -13.024  -1.627 -12.662  1.00 61.99      A    H  
ATOM     63  N   ARG A  47     -20.919   3.776 -15.547  1.00 27.98      A    N  
ATOM     64  CA  ARG A  47     -22.293   4.326 -15.480  1.00 32.63      A    C  
ATOM     65  C   ARG A  47     -23.216   3.154 -15.140  1.00 32.73      A    C  
ATOM     66  O   ARG A  47     -23.070   2.096 -15.773  1.00 30.38      A    O  
ATOM     67  CB  ARG A  47     -22.593   5.057 -16.793  1.00 38.30      A    C  
ATOM     68  CG  ARG A  47     -23.658   6.138 -16.679  1.00 50.68      A    C  
ATOM     69  CD  ARG A  47     -23.483   7.330 -17.623  1.00 54.35      A    C  
ATOM     70  NE  ARG A  47     -24.206   8.490 -17.081  1.00 59.09      A    N  
ATOM     71  CZ  ARG A  47     -23.801   9.763 -17.157  1.00 61.85      A    C  
ATOM     72  NH1 ARG A  47     -22.668  10.082 -17.765  1.00 63.75      A    N1+
ATOM     73  NH2 ARG A  47     -24.534  10.717 -16.609  1.00 64.95      A    N  
ATOM     74  H   ARG A  47     -20.856   2.989 -16.002  1.00 28.72      A    H  
ATOM     75  HA  ARG A  47     -22.329   4.975 -14.744  1.00 32.62      A    H  
ATOM     76  HB2 ARG A  47     -21.763   5.464 -17.119  1.00 39.43      A    H  
ATOM     77  HB3 ARG A  47     -22.884   4.397 -17.457  1.00 39.40      A    H  
ATOM     78  HG2 ARG A  47     -24.535   5.734 -16.852  1.00 48.18      A    H  
ATOM     79  HG3 ARG A  47     -23.669   6.474 -15.757  1.00 48.05      A    H  
ATOM     80  HD2 ARG A  47     -22.531   7.540 -17.712  1.00 54.54      A    H  
ATOM     81  HD3 ARG A  47     -23.836   7.105 -18.510  1.00 54.53      A    H  
ATOM     82  HE  ARG A  47     -24.954   8.335 -16.661  1.00 58.84      A    H  
ATOM     83 HH11 ARG A  47     -22.168   9.461 -18.129  1.00 62.92      A    H  
ATOM     84 HH12 ARG A  47     -22.418  10.924 -17.807  1.00 62.95      A    H  
ATOM     85 HH21 ARG A  47     -25.289  10.514 -16.202  1.00 63.68      A    H  
ATOM     86 HH22 ARG A  47     -24.272  11.557 -16.661  1.00 63.68      A    H  
ATOM     87  N   ILE A  48     -24.028   3.287 -14.085  1.00 27.81      A    N  
ATOM     88  CA  ILE A  48     -25.072   2.290 -13.737  1.00 26.84      A    C  
ATOM     89  C   ILE A  48     -26.376   3.025 -13.457  1.00 25.09      A    C  
ATOM     90  O   ILE A  48     -26.344   4.233 -13.173  1.00 24.87      A    O  
ATOM     91  CB  ILE A  48     -24.646   1.404 -12.553  1.00 27.51      A    C  
ATOM     92  CG1 ILE A  48     -24.579   2.202 -11.244  1.00 26.09      A    C  
ATOM     93  CG2 ILE A  48     -23.331   0.719 -12.892  1.00 30.68      A    C  
ATOM     94  CD1 ILE A  48     -24.471   1.352 -10.009  1.00 28.23      A    C  
ATOM     95  H   ILE A  48     -23.989   3.996 -13.514  1.00 28.66      A    H  
ATOM     96  HA  ILE A  48     -25.211   1.713 -14.509  1.00 26.82      A    H  
ATOM     97  HB  ILE A  48     -25.334   0.702 -12.441  1.00 27.67      A    H  
ATOM     98 HG12 ILE A  48     -23.804   2.801 -11.282  1.00 26.89      A    H  
ATOM     99 HG13 ILE A  48     -25.383   2.757 -11.169  1.00 26.90      A    H  
ATOM    100 HG21 ILE A  48     -23.395   0.307 -13.771  1.00 29.67      A    H  
ATOM    101 HG22 ILE A  48     -23.140   0.034 -12.228  1.00 29.66      A    H  
ATOM    102 HG23 ILE A  48     -22.612   1.374 -12.895  1.00 29.67      A    H  
ATOM    103 HD11 ILE A  48     -25.227   0.741  -9.966  1.00 27.56      A    H  
ATOM    104 HD12 ILE A  48     -24.471   1.922  -9.220  1.00 27.56      A    H  
ATOM    105 HD13 ILE A  48     -23.643   0.840 -10.036  1.00 27.56      A    H  
ATOM    106  N   LYS A  49     -27.474   2.288 -13.547  1.00 25.91      A    N  
ATOM    107  CA  LYS A  49     -28.801   2.720 -13.068  1.00 25.93      A    C  
ATOM    108  C   LYS A  49     -29.049   2.107 -11.692  1.00 24.08      A    C  
ATOM    109  O   LYS A  49     -28.649   0.986 -11.458  1.00 22.81      A    O  
ATOM    110  CB  LYS A  49     -29.880   2.287 -14.063  1.00 27.52      A    C  
ATOM    111  CG  LYS A  49     -29.804   3.033 -15.382  1.00 33.23      A    C  
ATOM    112  CD  LYS A  49     -30.945   2.706 -16.319  1.00 38.41      A    C  
ATOM    113  CE  LYS A  49     -30.731   3.314 -17.689  1.00 44.04      A    C  
ATOM    114  NZ  LYS A  49     -31.976   3.903 -18.227  1.00 49.54      A    N1+
ATOM    115  H   LYS A  49     -27.473   1.455 -13.915  1.00 25.74      A    H  
ATOM    116  HA  LYS A  49     -28.809   3.700 -12.991  1.00 25.83      A    H  
ATOM    117  HB2 LYS A  49     -29.787   1.326 -14.235  1.00 28.36      A    H  
ATOM    118  HB3 LYS A  49     -30.761   2.440 -13.662  1.00 28.36      A    H  
ATOM    119  HG2 LYS A  49     -29.806   3.997 -15.200  1.00 32.89      A    H  
ATOM    120  HG3 LYS A  49     -28.956   2.812 -15.822  1.00 32.89      A    H  
ATOM    121  HD2 LYS A  49     -31.023   1.732 -16.408  1.00 38.34      A    H  
ATOM    122  HD3 LYS A  49     -31.784   3.047 -15.941  1.00 38.38      A    H  
ATOM    123  HE2 LYS A  49     -30.049   4.011 -17.635  1.00 43.81      A    H  
ATOM    124  HE3 LYS A  49     -30.413   2.627 -18.305  1.00 43.83      A    H  
ATOM    125  HZ1 LYS A  49     -32.624   3.270 -18.263  1.00 47.77      A    H  
ATOM    126  HZ2 LYS A  49     -31.828   4.224 -19.063  1.00 47.77      A    H  
ATOM    127  HZ3 LYS A  49     -32.251   4.582 -17.693  1.00 47.75      A    H  
ATOM    128  N   LEU A  50     -29.703   2.841 -10.792  1.00 21.49      A    N  
ATOM    129  CA  LEU A  50     -30.107   2.288  -9.488  1.00 20.08      A    C  
ATOM    130  C   LEU A  50     -31.510   2.803  -9.218  1.00 19.62      A    C  
ATOM    131  O   LEU A  50     -31.785   3.934  -9.581  1.00 20.13      A    O  
ATOM    132  CB  LEU A  50     -29.121   2.777  -8.427  1.00 22.01      A    C  
ATOM    133  CG  LEU A  50     -29.124   1.979  -7.124  1.00 22.06      A    C  
ATOM    134  CD1 LEU A  50     -28.590   0.586  -7.333  1.00 20.76      A    C  
ATOM    135  CD2 LEU A  50     -28.330   2.711  -6.053  1.00 23.29      A    C  
ATOM    136  H   LEU A  50     -29.929   3.714 -10.926  1.00 21.73      A    H  
ATOM    137  HA  LEU A  50     -30.115   1.307  -9.532  1.00 20.61      A    H  
ATOM    138  HB2 LEU A  50     -28.220   2.750  -8.806  1.00 21.55      A    H  
ATOM    139  HB3 LEU A  50     -29.326   3.711  -8.220  1.00 21.55      A    H  
ATOM    140  HG  LEU A  50     -30.060   1.905  -6.813  1.00 22.01      A    H  
ATOM    141 HD11 LEU A  50     -29.191   0.089  -7.914  1.00 21.14      A    H  
ATOM    142 HD12 LEU A  50     -28.523   0.132  -6.475  1.00 21.14      A    H  
ATOM    143 HD13 LEU A  50     -27.709   0.633  -7.743  1.00 21.14      A    H  
ATOM    144 HD21 LEU A  50     -27.412   2.830  -6.352  1.00 22.90      A    H  
ATOM    145 HD22 LEU A  50     -28.338   2.191  -5.230  1.00 22.90      A    H  
ATOM    146 HD23 LEU A  50     -28.733   3.582  -5.889  1.00 22.90      A    H  
ATOM    147  N   TYR A  51     -32.337   2.007  -8.566  1.00 18.48      A    N  
ATOM    148  CA  TYR A  51     -33.743   2.379  -8.284  1.00 19.69      A    C  
ATOM    149  C   TYR A  51     -33.961   2.144  -6.808  1.00 19.09      A    C  
ATOM    150  O   TYR A  51     -33.470   1.092  -6.329  1.00 20.55      A    O  
ATOM    151  CB  TYR A  51     -34.712   1.490  -9.069  1.00 20.61      A    C  
ATOM    152  CG  TYR A  51     -34.526   1.561 -10.551  1.00 22.65      A    C  
ATOM    153  CD1 TYR A  51     -33.623   0.743 -11.215  1.00 25.68      A    C  
ATOM    154  CD2 TYR A  51     -35.221   2.506 -11.291  1.00 25.85      A    C  
ATOM    155  CE1 TYR A  51     -33.428   0.862 -12.585  1.00 27.75      A    C  
ATOM    156  CE2 TYR A  51     -35.030   2.646 -12.651  1.00 27.92      A    C  
ATOM    157  CZ  TYR A  51     -34.157   1.793 -13.308  1.00 29.15      A    C  
ATOM    158  OH  TYR A  51     -33.975   1.959 -14.651  1.00 29.91      A    O  
ATOM    159  H   TYR A  51     -32.112   1.182  -8.250  1.00 19.02      A    H  
ATOM    160  HA  TYR A  51     -33.897   3.330  -8.502  1.00 19.51      A    H  
ATOM    161  HB2 TYR A  51     -34.590   0.564  -8.777  1.00 20.87      A    H  
ATOM    162  HB3 TYR A  51     -35.629   1.757  -8.849  1.00 20.86      A    H  
ATOM    163  HD1 TYR A  51     -33.131   0.102 -10.730  1.00 25.47      A    H  
ATOM    164  HD2 TYR A  51     -35.824   3.081 -10.851  1.00 25.59      A    H  
ATOM    165  HE1 TYR A  51     -32.821   0.292 -13.028  1.00 27.40      A    H  
ATOM    166  HE2 TYR A  51     -35.525   3.283 -13.138  1.00 27.55      A    H  
ATOM    167  HH  TYR A  51     -34.136   1.218 -15.057  0.00 29.88      A    H  
ATOM    168  N   ALA A  52     -34.691   3.045  -6.139  1.00 18.05      A    N  
ATOM    169  CA  ALA A  52     -35.250   2.800  -4.796  1.00 17.41      A    C  
ATOM    170  C   ALA A  52     -36.712   2.417  -4.993  1.00 19.34      A    C  
ATOM    171  O   ALA A  52     -37.390   3.119  -5.789  1.00 19.41      A    O  
ATOM    172  CB  ALA A  52     -35.103   4.000  -3.906  1.00 17.51      A    C  
ATOM    173  H   ALA A  52     -34.896   3.873  -6.461  1.00 18.14      A    H  
ATOM    174  HA  ALA A  52     -34.776   2.040  -4.389  1.00 17.92      A    H  
ATOM    175  HB1 ALA A  52     -35.483   3.805  -3.033  1.00 17.48      A    H  
ATOM    176  HB2 ALA A  52     -34.161   4.217  -3.807  1.00 17.49      A    H  
ATOM    177  HB3 ALA A  52     -35.569   4.756  -4.300  1.00 17.48      A    H  
ATOM    178  N   GLU A  53     -37.147   1.313  -4.385  1.00 19.64      A    N  
ATOM    179  CA  GLU A  53     -38.541   0.821  -4.511  1.00 20.45      A    C  
ATOM    180  C   GLU A  53     -39.034   0.303  -3.167  1.00 19.08      A    C  
ATOM    181  O   GLU A  53     -38.245  -0.298  -2.404  1.00 18.15      A    O  
ATOM    182  CB  GLU A  53     -38.725  -0.354  -5.481  1.00 25.76      A    C  
ATOM    183  CG  GLU A  53     -37.582  -0.678  -6.381  1.00 31.88      A    C  
ATOM    184  CD  GLU A  53     -37.861  -1.872  -7.301  1.00 30.81      A    C  
ATOM    185  OE1 GLU A  53     -37.749  -3.100  -6.874  1.00 35.48      A    O  
ATOM    186  OE2 GLU A  53     -38.220  -1.579  -8.410  1.00 32.66      A    O1-
ATOM    187  H   GLU A  53     -36.614   0.795  -3.859  1.00 19.74      A    H  
ATOM    188  HA  GLU A  53     -39.115   1.567  -4.796  1.00 20.92      A    H  
ATOM    189  HB2 GLU A  53     -38.933  -1.154  -4.954  1.00 25.63      A    H  
ATOM    190  HB3 GLU A  53     -39.508  -0.163  -6.039  1.00 25.65      A    H  
ATOM    191  HG2 GLU A  53     -37.375   0.105  -6.935  1.00 30.07      A    H  
ATOM    192  HG3 GLU A  53     -36.790  -0.879  -5.839  1.00 30.02      A    H  
ATOM    193  N   ARG A  54     -40.312   0.527  -2.895  1.00 17.73      A    N  
ATOM    194  CA  ARG A  54     -41.036  -0.242  -1.865  1.00 19.95      A    C  
ATOM    195  C   ARG A  54     -41.024  -1.738  -2.217  1.00 19.48      A    C  
ATOM    196  O   ARG A  54     -41.279  -2.111  -3.373  1.00 21.52      A    O  
ATOM    197  CB  ARG A  54     -42.433   0.375  -1.725  1.00 21.61      A    C  
ATOM    198  CG  ARG A  54     -42.429   1.791  -1.154  1.00 21.65      A    C  
ATOM    199  CD  ARG A  54     -43.784   2.192  -0.624  1.00 21.47      A    C  
ATOM    200  NE  ARG A  54     -43.829   3.496   0.048  1.00 19.43      A    N  
ATOM    201  CZ  ARG A  54     -43.728   3.703   1.337  1.00 19.68      A    C  
ATOM    202  NH1 ARG A  54     -43.471   2.726   2.193  1.00 24.91      A    N1+
ATOM    203  NH2 ARG A  54     -43.835   4.922   1.793  1.00 19.55      A    N  
ATOM    204  H   ARG A  54     -40.811   1.155  -3.327  1.00 18.59      A    H  
ATOM    205  HA  ARG A  54     -40.560  -0.123  -1.011  1.00 19.73      A    H  
ATOM    206  HB2 ARG A  54     -42.860   0.390  -2.607  1.00 21.21      A    H  
ATOM    207  HB3 ARG A  54     -42.971  -0.200  -1.141  1.00 21.21      A    H  
ATOM    208  HG2 ARG A  54     -41.773   1.847  -0.428  1.00 21.59      A    H  
ATOM    209  HG3 ARG A  54     -42.161   2.423  -1.855  1.00 21.59      A    H  
ATOM    210  HD2 ARG A  54     -44.416   2.208  -1.374  1.00 21.01      A    H  
ATOM    211  HD3 ARG A  54     -44.094   1.502  -0.000  1.00 21.02      A    H  
ATOM    212  HE  ARG A  54     -44.013   4.188  -0.448  1.00 20.04      A    H  
ATOM    213 HH11 ARG A  54     -43.400   1.898   1.912  1.00 22.89      A    H  
ATOM    214 HH12 ARG A  54     -43.393   2.905   3.050  1.00 22.89      A    H  
ATOM    215 HH21 ARG A  54     -43.991   5.588   1.238  1.00 19.76      A    H  
ATOM    216 HH22 ARG A  54     -43.741   5.079   2.655  1.00 19.76      A    H  
ATOM    217  N   LEU A  55     -40.775  -2.579  -1.215  1.00 21.42      A    N  
ATOM    218  CA  LEU A  55     -40.807  -4.043  -1.284  1.00 23.74      A    C  
ATOM    219  C   LEU A  55     -41.946  -4.512  -0.365  1.00 24.14      A    C  
ATOM    220  O   LEU A  55     -42.506  -3.690   0.399  1.00 21.94      A    O  
ATOM    221  CB  LEU A  55     -39.431  -4.572  -0.844  1.00 24.05      A    C  
ATOM    222  CG  LEU A  55     -38.268  -4.210  -1.775  1.00 23.92      A    C  
ATOM    223  CD1 LEU A  55     -36.913  -4.637  -1.206  1.00 23.60      A    C  
ATOM    224  CD2 LEU A  55     -38.460  -4.858  -3.131  1.00 26.09      A    C  
ATOM    225  H   LEU A  55     -40.563  -2.277  -0.384  1.00 21.45      A    H  
ATOM    226  HA  LEU A  55     -41.000  -4.321  -2.208  1.00 23.41      A    H  
ATOM    227  HB2 LEU A  55     -39.236  -4.220   0.046  1.00 23.93      A    H  
ATOM    228  HB3 LEU A  55     -39.482  -5.546  -0.773  1.00 23.94      A    H  
ATOM    229  HG  LEU A  55     -38.259  -3.228  -1.897  1.00 24.28      A    H  
ATOM    230 HD11 LEU A  55     -36.750  -4.167  -0.371  1.00 23.68      A    H  
ATOM    231 HD12 LEU A  55     -36.210  -4.421  -1.843  1.00 23.70      A    H  
ATOM    232 HD13 LEU A  55     -36.918  -5.597  -1.042  1.00 23.69      A    H  
ATOM    233 HD21 LEU A  55     -38.714  -5.790  -3.012  1.00 25.39      A    H  
ATOM    234 HD22 LEU A  55     -37.631  -4.812  -3.635  1.00 25.38      A    H  
ATOM    235 HD23 LEU A  55     -39.161  -4.392  -3.618  1.00 25.39      A    H  
ATOM    236  N   ALA A  56     -42.265  -5.787  -0.425  1.00 27.49      A    N  
ATOM    237  CA  ALA A  56     -43.254  -6.447   0.460  1.00 28.38      A    C  
ATOM    238  C   ALA A  56     -42.878  -6.244   1.932  1.00 29.38      A    C  
ATOM    239  O   ALA A  56     -41.683  -6.037   2.259  1.00 26.71      A    O  
ATOM    240  CB  ALA A  56     -43.314  -7.922   0.129  1.00 31.00      A    C  
ATOM    241  H   ALA A  56     -41.896  -6.365  -1.026  1.00 26.87      A    H  
ATOM    242  HA  ALA A  56     -44.140  -6.045   0.300  1.00 28.87      A    H  
ATOM    243  HB1 ALA A  56     -43.957  -8.360   0.711  1.00 30.23      A    H  
ATOM    244  HB2 ALA A  56     -43.586  -8.037  -0.797  1.00 30.17      A    H  
ATOM    245  HB3 ALA A  56     -42.437  -8.321   0.259  1.00 30.17      A    H  
ATOM    246  N   ASP A  57     -43.891  -6.314   2.799  1.00 26.84      A    N  
ATOM    247  CA  ASP A  57     -43.718  -6.474   4.259  1.00 25.26      A    C  
ATOM    248  C   ASP A  57     -43.140  -5.160   4.807  1.00 22.50      A    C  
ATOM    249  O   ASP A  57     -42.344  -5.216   5.763  1.00 23.78      A    O  
ATOM    250  CB  ASP A  57     -42.813  -7.673   4.559  1.00 27.86      A    C  
ATOM    251  CG  ASP A  57     -43.283  -9.039   4.039  1.00 29.96      A    C  
ATOM    252  OD1 ASP A  57     -44.470  -9.171   3.782  1.00 31.10      A    O  
ATOM    253  OD2 ASP A  57     -42.442  -9.978   3.970  1.00 38.57      A    O1-
ATOM    254  H   ASP A  57     -44.762  -6.265   2.538  1.00 27.03      A    H  
ATOM    255  HA  ASP A  57     -44.601  -6.631   4.665  1.00 25.47      A    H  
ATOM    256  HB2 ASP A  57     -41.922  -7.502   4.194  1.00 27.70      A    H  
ATOM    257  HB3 ASP A  57     -42.727  -7.752   5.530  1.00 27.71      A    H  
ATOM    258  N   GLY A  58     -43.427  -4.041   4.138  1.00 21.16      A    N  
ATOM    259  CA  GLY A  58     -43.140  -2.669   4.597  1.00 21.63      A    C  
ATOM    260  C   GLY A  58     -41.656  -2.337   4.410  1.00 19.67      A    C  
ATOM    261  O   GLY A  58     -41.149  -1.468   5.082  1.00 21.55      A    O  
ATOM    262  H   GLY A  58     -43.847  -4.060   3.331  1.00 21.61      A    H  
ATOM    263  HA2 GLY A  58     -43.690  -2.035   4.080  1.00 21.04      A    H  
ATOM    264  HA3 GLY A  58     -43.381  -2.589   5.554  1.00 21.04      A    H  
ATOM    265  N   GLN A  59     -41.003  -3.002   3.475  1.00 18.50      A    N  
ATOM    266  CA  GLN A  59     -39.553  -2.816   3.247  1.00 19.32      A    C  
ATOM    267  C   GLN A  59     -39.327  -1.862   2.070  1.00 17.98      A    C  
ATOM    268  O   GLN A  59     -40.298  -1.454   1.369  1.00 15.86      A    O  
ATOM    269  CB  GLN A  59     -38.847  -4.142   3.003  1.00 20.47      A    C  
ATOM    270  CG  GLN A  59     -39.061  -5.200   4.064  1.00 24.99      A    C  
ATOM    271  CD  GLN A  59     -38.292  -4.930   5.311  1.00 29.61      A    C  
ATOM    272  NE2 GLN A  59     -37.179  -5.619   5.498  1.00 27.52      A    N  
ATOM    273  OE1 GLN A  59     -38.737  -4.140   6.138  1.00 40.95      A    O  
ATOM    274  H   GLN A  59     -41.398  -3.600   2.914  1.00 18.98      A    H  
ATOM    275  HA  GLN A  59     -39.166  -2.405   4.054  1.00 19.12      A    H  
ATOM    276  HB2 GLN A  59     -39.153  -4.496   2.144  1.00 21.16      A    H  
ATOM    277  HB3 GLN A  59     -37.886  -3.968   2.924  1.00 21.14      A    H  
ATOM    278  HG2 GLN A  59     -40.016  -5.249   4.282  1.00 24.80      A    H  
ATOM    279  HG3 GLN A  59     -38.792  -6.072   3.705  1.00 24.82      A    H  
ATOM    280 HE21 GLN A  59     -36.702  -5.479   6.230  0.00 27.54      A    H  
ATOM    281 HE22 GLN A  59     -36.921  -6.205   4.900  0.00 27.54      A    H  
ATOM    282  N   MET A  60     -38.047  -1.534   1.863  1.00 16.70      A    N  
ATOM    283  CA  MET A  60     -37.578  -0.613   0.809  1.00 16.32      A    C  
ATOM    284  C   MET A  60     -36.200  -1.118   0.405  1.00 17.91      A    C  
ATOM    285  O   MET A  60     -35.443  -1.592   1.275  1.00 18.90      A    O  
ATOM    286  CB  MET A  60     -37.458   0.827   1.296  1.00 18.80      A    C  
ATOM    287  CG  MET A  60     -38.775   1.537   1.463  1.00 20.21      A    C  
ATOM    288  SD  MET A  60     -38.512   3.145   2.228  1.00 19.29      A    S  
ATOM    289  CE  MET A  60     -40.206   3.746   2.249  1.00 18.88      A    C  
ATOM    290  H   MET A  60     -37.374  -1.853   2.388  1.00 16.93      A    H  
ATOM    291  HA  MET A  60     -38.187  -0.666   0.039  1.00 17.15      A    H  
ATOM    292  HB2 MET A  60     -36.988   0.828   2.153  1.00 18.50      A    H  
ATOM    293  HB3 MET A  60     -36.910   1.327   0.658  1.00 18.49      A    H  
ATOM    294  HG2 MET A  60     -39.203   1.655   0.588  1.00 19.65      A    H  
ATOM    295  HG3 MET A  60     -39.371   1.001   2.029  1.00 19.64      A    H  
ATOM    296  HE1 MET A  60     -40.229   4.627   2.642  1.00 19.00      A    H  
ATOM    297  HE2 MET A  60     -40.543   3.787   1.346  1.00 19.00      A    H  
ATOM    298  HE3 MET A  60     -40.753   3.145   2.771  1.00 19.00      A    H  
ATOM    299  N   GLY A  61     -35.903  -1.072  -0.866  1.00 18.21      A    N  
ATOM    300  CA  GLY A  61     -34.596  -1.565  -1.322  1.00 18.10      A    C  
ATOM    301  C   GLY A  61     -34.145  -0.875  -2.579  1.00 16.72      A    C  
ATOM    302  O   GLY A  61     -34.969  -0.218  -3.279  1.00 17.79      A    O  
ATOM    303  H   GLY A  61     -36.463  -0.747  -1.507  1.00 18.10      A    H  
ATOM    304  HA2 GLY A  61     -33.925  -1.417  -0.609  1.00 17.79      A    H  
ATOM    305  HA3 GLY A  61     -34.659  -2.539  -1.487  1.00 17.79      A    H  
ATOM    306  N   TYR A  62     -32.838  -0.954  -2.795  1.00 16.64      A    N  
ATOM    307  CA  TYR A  62     -32.147  -0.532  -4.020  1.00 15.87      A    C  
ATOM    308  C   TYR A  62     -32.022  -1.756  -4.952  1.00 15.61      A    C  
ATOM    309  O   TYR A  62     -31.739  -2.905  -4.495  1.00 18.01      A    O  
ATOM    310  CB  TYR A  62     -30.752  -0.008  -3.696  1.00 15.29      A    C  
ATOM    311  CG  TYR A  62     -30.708   1.258  -2.881  1.00 15.87      A    C  
ATOM    312  CD1 TYR A  62     -31.113   2.486  -3.409  1.00 15.03      A    C  
ATOM    313  CD2 TYR A  62     -30.206   1.239  -1.598  1.00 14.86      A    C  
ATOM    314  CE1 TYR A  62     -30.994   3.648  -2.659  1.00 16.10      A    C  
ATOM    315  CE2 TYR A  62     -30.073   2.399  -0.849  1.00 16.50      A    C  
ATOM    316  CZ  TYR A  62     -30.420   3.615  -1.402  1.00 16.41      A    C  
ATOM    317  OH  TYR A  62     -30.287   4.711  -0.597  1.00 17.84      A    O  
ATOM    318  H   TYR A  62     -32.260  -1.291  -2.176  1.00 16.48      A    H  
ATOM    319  HA  TYR A  62     -32.670   0.174  -4.468  1.00 15.87      A    H  
ATOM    320  HB2 TYR A  62     -30.265  -0.709  -3.215  1.00 15.56      A    H  
ATOM    321  HB3 TYR A  62     -30.281   0.150  -4.541  1.00 15.56      A    H  
ATOM    322  HD1 TYR A  62     -31.446   2.530  -4.291  1.00 15.51      A    H  
ATOM    323  HD2 TYR A  62     -29.900   0.424  -1.237  1.00 15.51      A    H  
ATOM    324  HE1 TYR A  62     -31.248   4.475  -3.032  1.00 15.93      A    H  
ATOM    325  HE2 TYR A  62     -29.700   2.364   0.015  1.00 16.06      A    H  
ATOM    326  HH  TYR A  62     -31.059   5.038  -0.420  0.00 17.93      A    H  
ATOM    327  N   GLY A  63     -32.209  -1.510  -6.239  1.00 16.68      A    N  
ATOM    328  CA  GLY A  63     -32.066  -2.496  -7.333  1.00 17.72      A    C  
ATOM    329  C   GLY A  63     -31.355  -1.918  -8.542  1.00 18.94      A    C  
ATOM    330  O   GLY A  63     -31.491  -0.696  -8.780  1.00 18.49      A    O  
ATOM    331  H   GLY A  63     -32.449  -0.682  -6.534  1.00 16.66      A    H  
ATOM    332  HA2 GLY A  63     -31.556  -3.275  -6.999  1.00 17.75      A    H  
ATOM    333  HA3 GLY A  63     -32.961  -2.814  -7.601  1.00 17.78      A    H  
ATOM    334  N   LEU A  64     -30.654  -2.774  -9.319  1.00 20.36      A    N  
ATOM    335  CA  LEU A  64     -30.053  -2.397 -10.623  1.00 23.95      A    C  
ATOM    336  C   LEU A  64     -31.154  -2.280 -11.696  1.00 25.82      A    C  
ATOM    337  O   LEU A  64     -30.908  -1.628 -12.710  1.00 24.91      A    O  
ATOM    338  CB  LEU A  64     -29.004  -3.443 -11.018  1.00 25.49      A    C  
ATOM    339  CG  LEU A  64     -27.771  -3.519 -10.109  1.00 26.05      A    C  
ATOM    340  CD1 LEU A  64     -26.815  -4.622 -10.564  1.00 26.24      A    C  
ATOM    341  CD2 LEU A  64     -27.080  -2.177 -10.071  1.00 27.01      A    C  
ATOM    342  H   LEU A  64     -30.511  -3.643  -9.083  1.00 20.81      A    H  
ATOM    343  HA  LEU A  64     -29.621  -1.518 -10.522  1.00 23.83      A    H  
ATOM    344  HB2 LEU A  64     -29.434  -4.322 -11.031  1.00 25.24      A    H  
ATOM    345  HB3 LEU A  64     -28.705  -3.249 -11.929  1.00 25.25      A    H  
ATOM    346  HG  LEU A  64     -28.077  -3.734  -9.193  1.00 26.16      A    H  
ATOM    347 HD11 LEU A  64     -27.273  -5.480 -10.536  1.00 26.18      A    H  
ATOM    348 HD12 LEU A  64     -26.043  -4.647  -9.971  1.00 26.18      A    H  
ATOM    349 HD13 LEU A  64     -26.520  -4.441 -11.473  1.00 26.18      A    H  
ATOM    350 HD21 LEU A  64     -27.014  -1.820 -10.974  1.00 26.71      A    H  
ATOM    351 HD22 LEU A  64     -26.187  -2.283  -9.699  1.00 26.71      A    H  
ATOM    352 HD23 LEU A  64     -27.591  -1.563  -9.516  1.00 26.70      A    H  
ATOM    353  N   GLU A  65     -32.330  -2.862 -11.454  1.00 25.55      A    N  
ATOM    354  CA  GLU A  65     -33.496  -2.795 -12.370  1.00 30.50      A    C  
ATOM    355  C   GLU A  65     -34.775  -2.717 -11.549  1.00 27.58      A    C  
ATOM    356  O   GLU A  65     -34.832  -3.301 -10.433  1.00 26.31      A    O  
ATOM    357  CB  GLU A  65     -33.554  -4.041 -13.256  1.00 34.25      A    C  
ATOM    358  CG  GLU A  65     -32.333  -4.209 -14.130  1.00 40.74      A    C  
ATOM    359  CD  GLU A  65     -32.458  -5.354 -15.121  1.00 51.44      A    C  
ATOM    360  OE1 GLU A  65     -32.254  -5.097 -16.334  1.00 62.21      A    O  
ATOM    361  OE2 GLU A  65     -32.771  -6.493 -14.679  1.00 49.46      A    O1-
ATOM    362  H   GLU A  65     -32.486  -3.361 -10.709  1.00 26.67      A    H  
ATOM    363  HA  GLU A  65     -33.419  -1.992 -12.934  1.00 29.55      A    H  
ATOM    364  HB2 GLU A  65     -33.648  -4.830 -12.683  1.00 34.70      A    H  
ATOM    365  HB3 GLU A  65     -34.350  -3.985 -13.826  1.00 34.70      A    H  
ATOM    366  HG2 GLU A  65     -32.176  -3.378 -14.628  1.00 41.35      A    H  
ATOM    367  HG3 GLU A  65     -31.550  -4.372 -13.563  1.00 41.26      A    H  
ATOM    368  N   LYS A  66     -35.792  -2.076 -12.109  1.00 30.08      A    N  
ATOM    369  CA  LYS A  66     -37.134  -2.005 -11.484  1.00 32.42      A    C  
ATOM    370  C   LYS A  66     -37.638  -3.421 -11.281  1.00 30.26      A    C  
ATOM    371  O   LYS A  66     -37.404  -4.270 -12.162  1.00 32.24      A    O  
ATOM    372  CB  LYS A  66     -38.140  -1.245 -12.350  1.00 35.49      A    C  
ATOM    373  CG  LYS A  66     -37.796   0.200 -12.607  1.00 38.32      A    C  
ATOM    374  CD  LYS A  66     -38.895   0.937 -13.320  1.00 43.39      A    C  
ATOM    375  CE  LYS A  66     -38.749   2.431 -13.139  1.00 48.74      A    C  
ATOM    376  NZ  LYS A  66     -39.701   3.194 -13.986  1.00 52.90      A    N1+
ATOM    377  H   LYS A  66     -35.728  -1.652 -12.912  1.00 30.05      A    H  
ATOM    378  HA  LYS A  66     -37.053  -1.559 -10.612  1.00 32.09      A    H  
ATOM    379  HB2 LYS A  66     -38.217  -1.704 -13.212  1.00 35.37      A    H  
ATOM    380  HB3 LYS A  66     -39.017  -1.283 -11.913  1.00 35.38      A    H  
ATOM    381  HG2 LYS A  66     -37.616   0.641 -11.749  1.00 38.76      A    H  
ATOM    382  HG3 LYS A  66     -36.979   0.243 -13.147  1.00 38.73      A    H  
ATOM    383  HD2 LYS A  66     -38.864   0.721 -14.277  1.00 43.30      A    H  
ATOM    384  HD3 LYS A  66     -39.764   0.651 -12.966  1.00 43.27      A    H  
ATOM    385  HE2 LYS A  66     -38.905   2.662 -12.204  1.00 48.33      A    H  
ATOM    386  HE3 LYS A  66     -37.839   2.699 -13.368  1.00 48.28      A    H  
ATOM    387  HZ1 LYS A  66     -39.540   3.020 -14.862  1.00 51.58      A    H  
ATOM    388  HZ2 LYS A  66     -39.601   4.083 -13.837  1.00 51.58      A    H  
ATOM    389  HZ3 LYS A  66     -40.552   2.952 -13.786  1.00 51.58      A    H  
ATOM    390  N   GLY A  67     -38.282  -3.630 -10.140  1.00 31.12      A    N  
ATOM    391  CA  GLY A  67     -38.731  -4.927  -9.604  1.00 30.82      A    C  
ATOM    392  C   GLY A  67     -37.602  -5.865  -9.230  1.00 32.62      A    C  
ATOM    393  O   GLY A  67     -37.922  -6.998  -8.923  1.00 35.63      A    O  
ATOM    394  H   GLY A  67     -38.514  -2.935  -9.602  1.00 30.85      A    H  
ATOM    395  HA2 GLY A  67     -39.289  -4.760  -8.803  1.00 31.31      A    H  
ATOM    396  HA3 GLY A  67     -39.304  -5.366 -10.280  1.00 31.31      A    H  
ATOM    397  N   ARG A  68     -36.336  -5.434  -9.193  1.00 30.40      A    N  
ATOM    398  CA  ARG A  68     -35.224  -6.327  -8.768  1.00 30.28      A    C  
ATOM    399  C   ARG A  68     -34.474  -5.784  -7.534  1.00 24.16      A    C  
ATOM    400  O   ARG A  68     -33.348  -6.209  -7.333  1.00 24.08      A    O  
ATOM    401  CB  ARG A  68     -34.288  -6.600  -9.949  1.00 36.97      A    C  
ATOM    402  CG  ARG A  68     -34.992  -7.250 -11.133  1.00 44.33      A    C  
ATOM    403  CD  ARG A  68     -35.610  -8.589 -10.764  1.00 51.53      A    C  
ATOM    404  NE  ARG A  68     -35.817  -9.398 -11.952  1.00 62.24      A    N  
ATOM    405  CZ  ARG A  68     -34.845  -9.980 -12.655  1.00 73.41      A    C  
ATOM    406  NH1 ARG A  68     -33.577  -9.857 -12.286  1.00 74.52      A    N1+
ATOM    407  NH2 ARG A  68     -35.147 -10.684 -13.735  1.00 77.99      A    N  
ATOM    408  H   ARG A  68     -36.082  -4.587  -9.407  1.00 30.88      A    H  
ATOM    409  HA  ARG A  68     -35.624  -7.187  -8.504  1.00 30.24      A    H  
ATOM    410  HB2 ARG A  68     -33.891  -5.753 -10.240  1.00 36.78      A    H  
ATOM    411  HB3 ARG A  68     -33.564  -7.188  -9.650  1.00 36.78      A    H  
ATOM    412  HG2 ARG A  68     -35.699  -6.652 -11.458  1.00 44.01      A    H  
ATOM    413  HG3 ARG A  68     -34.349  -7.379 -11.861  1.00 44.17      A    H  
ATOM    414  HD2 ARG A  68     -35.020  -9.064 -10.140  1.00 52.03      A    H  
ATOM    415  HD3 ARG A  68     -36.470  -8.441 -10.318  1.00 51.90      A    H  
ATOM    416  HE  ARG A  68     -36.636  -9.498 -12.236  1.00 62.62      A    H  
ATOM    417 HH11 ARG A  68     -33.363  -9.393 -11.574  1.00 73.29      A    H  
ATOM    418 HH12 ARG A  68     -32.947 -10.249 -12.758  1.00 73.51      A    H  
ATOM    419 HH21 ARG A  68     -35.988 -10.768 -13.985  1.00 75.63      A    H  
ATOM    420 HH22 ARG A  68     -34.507 -11.073 -14.200  1.00 75.63      A    H  
ATOM    421  N   ALA A  69     -35.098  -4.961  -6.685  1.00 21.34      A    N  
ATOM    422  CA  ALA A  69     -34.445  -4.436  -5.468  1.00 20.74      A    C  
ATOM    423  C   ALA A  69     -34.177  -5.586  -4.509  1.00 22.85      A    C  
ATOM    424  O   ALA A  69     -35.006  -6.510  -4.429  1.00 23.16      A    O  
ATOM    425  CB  ALA A  69     -35.304  -3.394  -4.787  1.00 21.23      A    C  
ATOM    426  H   ALA A  69     -35.955  -4.670  -6.787  1.00 21.84      A    H  
ATOM    427  HA  ALA A  69     -33.588  -4.031  -5.722  1.00 21.30      A    H  
ATOM    428  HB1 ALA A  69     -34.955  -3.217  -3.897  1.00 21.08      A    H  
ATOM    429  HB2 ALA A  69     -35.291  -2.573  -5.308  1.00 21.10      A    H  
ATOM    430  HB3 ALA A  69     -36.216  -3.718  -4.717  1.00 21.09      A    H  
ATOM    431  N   THR A  70     -33.061  -5.514  -3.807  1.00 20.22      A    N  
ATOM    432  CA  THR A  70     -32.666  -6.527  -2.805  1.00 21.38      A    C  
ATOM    433  C   THR A  70     -32.242  -5.770  -1.551  1.00 20.70      A    C  
ATOM    434  O   THR A  70     -31.938  -4.576  -1.646  1.00 19.56      A    O  
ATOM    435  CB  THR A  70     -31.534  -7.416  -3.330  1.00 22.16      A    C  
ATOM    436  CG2 THR A  70     -31.882  -8.125  -4.614  1.00 22.88      A    C  
ATOM    437  OG1 THR A  70     -30.421  -6.544  -3.564  1.00 22.84      A    O  
ATOM    438  H   THR A  70     -32.453  -4.841  -3.890  1.00 21.08      A    H  
ATOM    439  HA  THR A  70     -33.447  -7.087  -2.595  1.00 21.19      A    H  
ATOM    440  HB  THR A  70     -31.297  -8.079  -2.638  1.00 22.27      A    H  
ATOM    441  HG1 THR A  70     -29.764  -6.989  -3.856  0.00 22.89      A    H  
ATOM    442 HG21 THR A  70     -32.689  -8.656  -4.485  1.00 22.65      A    H  
ATOM    443 HG22 THR A  70     -31.148  -8.711  -4.872  1.00 22.65      A    H  
ATOM    444 HG23 THR A  70     -32.035  -7.470  -5.318  1.00 22.65      A    H  
ATOM    445  N   ILE A  71     -32.223  -6.474  -0.426  1.00 19.29      A    N  
ATOM    446  CA  ILE A  71     -31.694  -5.950   0.855  1.00 19.74      A    C  
ATOM    447  C   ILE A  71     -30.718  -6.997   1.365  1.00 20.92      A    C  
ATOM    448  O   ILE A  71     -31.127  -8.109   1.632  1.00 22.84      A    O  
ATOM    449  CB  ILE A  71     -32.835  -5.700   1.860  1.00 19.35      A    C  
ATOM    450  CG1 ILE A  71     -33.934  -4.792   1.298  1.00 20.28      A    C  
ATOM    451  CG2 ILE A  71     -32.256  -5.193   3.169  1.00 20.17      A    C  
ATOM    452  CD1 ILE A  71     -35.215  -4.864   2.073  1.00 19.38      A    C  
ATOM    453  H   ILE A  71     -32.541  -7.326  -0.372  1.00 19.73      A    H  
ATOM    454  HA  ILE A  71     -31.228  -5.115   0.694  1.00 19.78      A    H  
ATOM    455  HB  ILE A  71     -33.254  -6.576   2.046  1.00 19.76      A    H  
ATOM    456 HG12 ILE A  71     -33.613  -3.866   1.302  1.00 19.84      A    H  
ATOM    457 HG13 ILE A  71     -34.115  -5.046   0.369  1.00 19.84      A    H  
ATOM    458 HG21 ILE A  71     -31.769  -5.910   3.611  1.00 19.92      A    H  
ATOM    459 HG22 ILE A  71     -32.974  -4.888   3.750  1.00 19.92      A    H  
ATOM    460 HG23 ILE A  71     -31.649  -4.453   2.992  1.00 19.92      A    H  
ATOM    461 HD11 ILE A  71     -35.570  -5.769   2.033  1.00 19.65      A    H  
ATOM    462 HD12 ILE A  71     -35.862  -4.247   1.690  1.00 19.66      A    H  
ATOM    463 HD13 ILE A  71     -35.051  -4.623   3.000  1.00 19.65      A    H  
ATOM    464  N   PRO A  72     -29.417  -6.696   1.513  1.00 19.13      A    N  
ATOM    465  CA  PRO A  72     -28.834  -5.411   1.099  1.00 17.83      A    C  
ATOM    466  C   PRO A  72     -28.947  -5.136  -0.396  1.00 16.49      A    C  
ATOM    467  O   PRO A  72     -29.149  -6.053  -1.200  1.00 18.62      A    O  
ATOM    468  CB  PRO A  72     -27.333  -5.569   1.380  1.00 18.67      A    C  
ATOM    469  CG  PRO A  72     -27.110  -6.972   1.876  1.00 20.49      A    C  
ATOM    470  CD  PRO A  72     -28.452  -7.571   2.169  1.00 20.18      A    C  
ATOM    471  HA  PRO A  72     -29.211  -4.668   1.634  1.00 17.96      A    H  
ATOM    472  HB2 PRO A  72     -26.812  -5.412   0.564  1.00 18.87      A    H  
ATOM    473  HB3 PRO A  72     -27.044  -4.921   2.057  1.00 18.87      A    H  
ATOM    474  HG2 PRO A  72     -26.645  -7.501   1.197  1.00 19.98      A    H  
ATOM    475  HG3 PRO A  72     -26.561  -6.961   2.686  1.00 19.98      A    H  
ATOM    476  HD2 PRO A  72     -28.512  -8.477   1.816  1.00 20.01      A    H  
ATOM    477  HD3 PRO A  72     -28.615  -7.598   3.130  1.00 20.00      A    H  
ATOM    478  N   GLY A  73     -28.697  -3.901  -0.774  1.00 17.89      A    N  
ATOM    479  CA  GLY A  73     -28.623  -3.511  -2.176  1.00 16.47      A    C  
ATOM    480  C   GLY A  73     -27.433  -4.158  -2.894  1.00 17.03      A    C  
ATOM    481  O   GLY A  73     -26.627  -4.901  -2.318  1.00 16.19      A    O  
ATOM    482  H   GLY A  73     -28.558  -3.225  -0.181  1.00 17.21      A    H  
ATOM    483  HA2 GLY A  73     -29.464  -3.777  -2.626  1.00 16.93      A    H  
ATOM    484  HA3 GLY A  73     -28.544  -2.526  -2.228  1.00 16.94      A    H  
ATOM    485  N   PRO A  74     -27.363  -3.912  -4.205  1.00 17.47      A    N  
ATOM    486  CA  PRO A  74     -26.337  -4.506  -5.060  1.00 19.00      A    C  
ATOM    487  C   PRO A  74     -24.936  -4.065  -4.605  1.00 16.87      A    C  
ATOM    488  O   PRO A  74     -24.769  -2.928  -4.174  1.00 17.17      A    O  
ATOM    489  CB  PRO A  74     -26.627  -3.918  -6.434  1.00 19.71      A    C  
ATOM    490  CG  PRO A  74     -27.496  -2.723  -6.167  1.00 20.12      A    C  
ATOM    491  CD  PRO A  74     -28.294  -3.038  -4.934  1.00 19.51      A    C  
ATOM    492  HA  PRO A  74     -26.422  -5.492  -5.075  1.00 18.41      A    H  
ATOM    493  HB2 PRO A  74     -25.797  -3.650  -6.884  1.00 19.63      A    H  
ATOM    494  HB3 PRO A  74     -27.096  -4.568  -6.999  1.00 19.63      A    H  
ATOM    495  HG2 PRO A  74     -26.947  -1.926  -6.023  1.00 19.88      A    H  
ATOM    496  HG3 PRO A  74     -28.092  -2.557  -6.926  1.00 19.88      A    H  
ATOM    497  HD2 PRO A  74     -28.501  -2.230  -4.430  1.00 19.13      A    H  
ATOM    498  HD3 PRO A  74     -29.122  -3.504  -5.154  1.00 19.14      A    H  
ATOM    499  N   LEU A  75     -23.978  -4.980  -4.675  1.00 18.18      A    N  
ATOM    500  CA  LEU A  75     -22.580  -4.650  -4.418  1.00 18.49      A    C  
ATOM    501  C   LEU A  75     -22.047  -3.781  -5.569  1.00 18.50      A    C  
ATOM    502  O   LEU A  75     -22.112  -4.198  -6.740  1.00 20.13      A    O  
ATOM    503  CB  LEU A  75     -21.761  -5.904  -4.236  1.00 18.81      A    C  
ATOM    504  CG  LEU A  75     -20.269  -5.647  -4.125  1.00 20.64      A    C  
ATOM    505  CD1 LEU A  75     -19.971  -5.025  -2.784  1.00 21.89      A    C  
ATOM    506  CD2 LEU A  75     -19.533  -6.955  -4.300  1.00 24.07      A    C  
ATOM    507  H   LEU A  75     -24.134  -5.853  -4.884  1.00 17.94      A    H  
ATOM    508  HA  LEU A  75     -22.543  -4.121  -3.590  1.00 18.49      A    H  
ATOM    509  HB2 LEU A  75     -22.064  -6.363  -3.427  1.00 19.16      A    H  
ATOM    510  HB3 LEU A  75     -21.923  -6.497  -4.996  1.00 19.16      A    H  
ATOM    511  HG  LEU A  75     -19.990  -5.024  -4.840  1.00 21.11      A    H  
ATOM    512 HD11 LEU A  75     -20.385  -4.146  -2.732  1.00 21.46      A    H  
ATOM    513 HD12 LEU A  75     -19.008  -4.934  -2.677  1.00 21.47      A    H  
ATOM    514 HD13 LEU A  75     -20.323  -5.592  -2.076  1.00 21.47      A    H  
ATOM    515 HD21 LEU A  75     -19.833  -7.589  -3.626  1.00 22.95      A    H  
ATOM    516 HD22 LEU A  75     -18.576  -6.805  -4.201  1.00 22.95      A    H  
ATOM    517 HD23 LEU A  75     -19.714  -7.314  -5.186  1.00 22.94      A    H  
ATOM    518  N   ILE A  76     -21.450  -2.655  -5.205  1.00 16.41      A    N  
ATOM    519  CA  ILE A  76     -20.762  -1.753  -6.166  1.00 17.78      A    C  
ATOM    520  C   ILE A  76     -19.265  -1.896  -5.891  1.00 18.89      A    C  
ATOM    521  O   ILE A  76     -18.861  -1.718  -4.720  1.00 19.16      A    O  
ATOM    522  CB  ILE A  76     -21.277  -0.327  -6.024  1.00 19.36      A    C  
ATOM    523  CG1 ILE A  76     -22.756  -0.243  -6.423  1.00 21.61      A    C  
ATOM    524  CG2 ILE A  76     -20.422   0.651  -6.828  1.00 18.63      A    C  
ATOM    525  CD1 ILE A  76     -23.409   1.054  -6.021  1.00 21.93      A    C  
ATOM    526  H   ILE A  76     -21.423  -2.362  -4.342  1.00 17.21      A    H  
ATOM    527  HA  ILE A  76     -20.947  -2.059  -7.071  1.00 18.01      A    H  
ATOM    528  HB  ILE A  76     -21.209  -0.076  -5.069  1.00 19.31      A    H  
ATOM    529 HG12 ILE A  76     -22.827  -0.345  -7.396  1.00 21.13      A    H  
ATOM    530 HG13 ILE A  76     -23.241  -0.984  -6.003  1.00 21.12      A    H  
ATOM    531 HG21 ILE A  76     -19.518   0.667  -6.471  1.00 18.86      A    H  
ATOM    532 HG22 ILE A  76     -20.804   1.544  -6.771  1.00 18.87      A    H  
ATOM    533 HG23 ILE A  76     -20.396   0.372  -7.760  1.00 18.86      A    H  
ATOM    534 HD11 ILE A  76     -23.243   1.223  -5.077  1.00 21.83      A    H  
ATOM    535 HD12 ILE A  76     -24.368   0.995  -6.174  1.00 21.83      A    H  
ATOM    536 HD13 ILE A  76     -23.042   1.783  -6.550  1.00 21.82      A    H  
ATOM    537  N   GLU A  77     -18.501  -2.256  -6.915  1.00 19.40      A    N  
ATOM    538  CA  GLU A  77     -17.043  -2.522  -6.825  1.00 20.45      A    C  
ATOM    539  C   GLU A  77     -16.331  -1.559  -7.794  1.00 20.68      A    C  
ATOM    540  O   GLU A  77     -16.774  -1.479  -8.931  1.00 21.21      A    O  
ATOM    541  CB  GLU A  77     -16.758  -3.995  -7.094  1.00 24.98      A    C  
ATOM    542  CG  GLU A  77     -15.299  -4.343  -6.849  1.00 29.40      A    C  
ATOM    543  CD  GLU A  77     -14.906  -5.796  -7.012  1.00 35.56      A    C  
ATOM    544  OE1 GLU A  77     -15.836  -6.667  -6.851  1.00 40.17      A    O  
ATOM    545  OE2 GLU A  77     -13.669  -6.048  -7.274  1.00 31.31      A    O1-
ATOM    546  H   GLU A  77     -18.834  -2.362  -7.756  1.00 19.51      A    H  
ATOM    547  HA  GLU A  77     -16.751  -2.314  -5.912  1.00 21.04      A    H  
ATOM    548  HB2 GLU A  77     -17.325  -4.540  -6.509  1.00 24.78      A    H  
ATOM    549  HB3 GLU A  77     -16.989  -4.200  -8.024  1.00 24.77      A    H  
ATOM    550  HG2 GLU A  77     -14.749  -3.813  -7.460  1.00 29.59      A    H  
ATOM    551  HG3 GLU A  77     -15.064  -4.068  -5.938  1.00 29.59      A    H  
ATOM    552  N   LEU A  78     -15.378  -0.767  -7.286  1.00 17.53      A    N  
ATOM    553  CA  LEU A  78     -14.567   0.196  -8.065  1.00 18.30      A    C  
ATOM    554  C   LEU A  78     -13.091  -0.085  -7.761  1.00 19.43      A    C  
ATOM    555  O   LEU A  78     -12.779  -0.670  -6.689  1.00 18.51      A    O  
ATOM    556  CB  LEU A  78     -14.921   1.618  -7.651  1.00 20.17      A    C  
ATOM    557  CG  LEU A  78     -16.367   2.022  -7.907  1.00 21.92      A    C  
ATOM    558  CD1 LEU A  78     -16.664   3.393  -7.323  1.00 24.77      A    C  
ATOM    559  CD2 LEU A  78     -16.686   1.973  -9.388  1.00 22.46      A    C  
ATOM    560  H   LEU A  78     -15.167  -0.774  -6.399  1.00 18.42      A    H  
ATOM    561  HA  LEU A  78     -14.735   0.064  -9.026  1.00 18.73      A    H  
ATOM    562  HB2 LEU A  78     -14.734   1.718  -6.697  1.00 20.10      A    H  
ATOM    563  HB3 LEU A  78     -14.336   2.235  -8.134  1.00 20.10      A    H  
ATOM    564  HG  LEU A  78     -16.951   1.367  -7.450  1.00 22.18      A    H  
ATOM    565 HD11 LEU A  78     -16.506   3.378  -6.363  1.00 23.84      A    H  
ATOM    566 HD12 LEU A  78     -17.593   3.625  -7.495  1.00 23.85      A    H  
ATOM    567 HD13 LEU A  78     -16.083   4.055  -7.737  1.00 23.85      A    H  
ATOM    568 HD21 LEU A  78     -16.013   2.472  -9.882  1.00 22.29      A    H  
ATOM    569 HD22 LEU A  78     -17.561   2.370  -9.544  1.00 22.28      A    H  
ATOM    570 HD23 LEU A  78     -16.692   1.050  -9.691  1.00 22.27      A    H  
ATOM    571  N   ASN A  79     -12.233   0.288  -8.692  1.00 19.07      A    N  
ATOM    572  CA  ASN A  79     -10.778   0.402  -8.464  1.00 19.76      A    C  
ATOM    573  C   ASN A  79     -10.464   1.866  -8.191  1.00 19.07      A    C  
ATOM    574  O   ASN A  79     -11.069   2.735  -8.856  1.00 20.56      A    O  
ATOM    575  CB  ASN A  79      -9.972  -0.019  -9.680  1.00 22.66      A    C  
ATOM    576  CG  ASN A  79     -10.258  -1.437 -10.077  1.00 22.27      A    C  
ATOM    577  ND2 ASN A  79     -10.316  -2.344  -9.112  1.00 20.32      A    N  
ATOM    578  OD1 ASN A  79     -10.462  -1.701 -11.259  1.00 30.47      A    O  
ATOM    579  H   ASN A  79     -12.489   0.493  -9.541  1.00 19.33      A    H  
ATOM    580  HA  ASN A  79     -10.514  -0.149  -7.691  1.00 20.00      A    H  
ATOM    581  HB2 ASN A  79     -10.187   0.575 -10.428  1.00 21.86      A    H  
ATOM    582  HB3 ASN A  79      -9.018   0.073  -9.480  1.00 21.84      A    H  
ATOM    583 HD21 ASN A  79     -10.481  -3.193  -9.299  0.00 20.35      A    H  
ATOM    584 HD22 ASN A  79     -10.187  -2.105  -8.263  0.00 20.35      A    H  
ATOM    585  N   GLU A  80      -9.503   2.138  -7.320  1.00 18.98      A    N  
ATOM    586  CA  GLU A  80      -9.054   3.520  -7.050  1.00 19.76      A    C  
ATOM    587  C   GLU A  80      -8.755   4.204  -8.394  1.00 21.16      A    C  
ATOM    588  O   GLU A  80      -7.972   3.642  -9.203  1.00 21.16      A    O  
ATOM    589  CB  GLU A  80      -7.830   3.546  -6.140  1.00 20.09      A    C  
ATOM    590  CG  GLU A  80      -8.097   3.034  -4.737  1.00 18.27      A    C  
ATOM    591  CD  GLU A  80      -6.877   3.144  -3.826  1.00 15.56      A    C  
ATOM    592  OE1 GLU A  80      -5.796   2.719  -4.266  1.00 16.82      A    O  
ATOM    593  OE2 GLU A  80      -6.967   3.752  -2.718  1.00 15.42      A    O1-
ATOM    594  H   GLU A  80      -9.061   1.495  -6.851  1.00 19.18      A    H  
ATOM    595  HA  GLU A  80      -9.789   4.002  -6.605  1.00 19.92      A    H  
ATOM    596  HB2 GLU A  80      -7.127   3.000  -6.549  1.00 19.56      A    H  
ATOM    597  HB3 GLU A  80      -7.501   4.468  -6.085  1.00 19.57      A    H  
ATOM    598  HG2 GLU A  80      -8.833   3.547  -4.341  1.00 17.99      A    H  
ATOM    599  HG3 GLU A  80      -8.373   2.098  -4.780  1.00 17.99      A    H  
ATOM    600  N   GLY A  81      -9.365   5.365  -8.595  1.00 19.35      A    N  
ATOM    601  CA  GLY A  81      -9.240   6.255  -9.764  1.00 19.99      A    C  
ATOM    602  C   GLY A  81     -10.506   6.200 -10.605  1.00 22.22      A    C  
ATOM    603  O   GLY A  81     -10.692   7.106 -11.405  1.00 21.47      A    O  
ATOM    604  H   GLY A  81      -9.942   5.699  -7.976  1.00 19.91      A    H  
ATOM    605  HA2 GLY A  81      -9.086   7.182  -9.454  1.00 20.33      A    H  
ATOM    606  HA3 GLY A  81      -8.465   5.972 -10.310  1.00 20.34      A    H  
ATOM    607  N   ASP A  82     -11.331   5.158 -10.440  1.00 22.88      A    N  
ATOM    608  CA  ASP A  82     -12.612   4.997 -11.182  1.00 21.75      A    C  
ATOM    609  C   ASP A  82     -13.569   6.102 -10.745  1.00 19.91      A    C  
ATOM    610  O   ASP A  82     -13.530   6.523  -9.563  1.00 21.62      A    O  
ATOM    611  CB  ASP A  82     -13.304   3.650 -10.949  1.00 23.33      A    C  
ATOM    612  CG  ASP A  82     -12.605   2.452 -11.564  1.00 26.76      A    C  
ATOM    613  OD1 ASP A  82     -11.647   2.668 -12.360  1.00 26.52      A    O  
ATOM    614  OD2 ASP A  82     -12.964   1.322 -11.152  1.00 25.84      A    O1-
ATOM    615  H   ASP A  82     -11.155   4.476  -9.865  1.00 22.44      A    H  
ATOM    616  HA  ASP A  82     -12.428   5.097 -12.143  1.00 21.90      A    H  
ATOM    617  HB2 ASP A  82     -13.377   3.497  -9.984  1.00 23.69      A    H  
ATOM    618  HB3 ASP A  82     -14.209   3.692 -11.318  1.00 23.69      A    H  
ATOM    619  N   THR A  83     -14.369   6.584 -11.689  1.00 20.42      A    N  
ATOM    620  CA  THR A  83     -15.537   7.481 -11.457  1.00 18.83      A    C  
ATOM    621  C   THR A  83     -16.802   6.669 -11.714  1.00 18.36      A    C  
ATOM    622  O   THR A  83     -16.837   5.914 -12.706  1.00 19.26      A    O  
ATOM    623  CB  THR A  83     -15.480   8.727 -12.354  1.00 19.03      A    C  
ATOM    624  CG2 THR A  83     -16.762   9.542 -12.216  1.00 18.62      A    C  
ATOM    625  OG1 THR A  83     -14.289   9.459 -11.979  1.00 18.28      A    O  
ATOM    626  H   THR A  83     -14.254   6.394 -12.572  1.00 19.92      A    H  
ATOM    627  HA  THR A  83     -15.527   7.767 -10.515  1.00 19.07      A    H  
ATOM    628  HB  THR A  83     -15.391   8.430 -13.291  1.00 18.77      A    H  
ATOM    629  HG1 THR A  83     -14.225  10.159 -12.456  0.00 18.32      A    H  
ATOM    630 HG21 THR A  83     -17.492   9.088 -12.675  1.00 18.74      A    H  
ATOM    631 HG22 THR A  83     -16.631  10.423 -12.613  1.00 18.74      A    H  
ATOM    632 HG23 THR A  83     -16.985   9.643 -11.273  1.00 18.74      A    H  
ATOM    633  N   LEU A  84     -17.807   6.777 -10.841  1.00 17.63      A    N  
ATOM    634  CA  LEU A  84     -19.110   6.096 -11.059  1.00 18.08      A    C  
ATOM    635  C   LEU A  84     -20.220   7.135 -11.121  1.00 18.75      A    C  
ATOM    636  O   LEU A  84     -20.324   7.985 -10.146  1.00 17.34      A    O  
ATOM    637  CB  LEU A  84     -19.373   5.053  -9.977  1.00 18.81      A    C  
ATOM    638  CG  LEU A  84     -20.695   4.298 -10.135  1.00 18.34      A    C  
ATOM    639  CD1 LEU A  84     -20.714   3.450 -11.401  1.00 19.59      A    C  
ATOM    640  CD2 LEU A  84     -20.946   3.431  -8.908  1.00 20.81      A    C  
ATOM    641  H   LEU A  84     -17.756   7.266 -10.074  1.00 17.91      A    H  
ATOM    642  HA  LEU A  84     -19.069   5.641 -11.928  1.00 18.27      A    H  
ATOM    643  HB2 LEU A  84     -18.640   4.406  -9.983  1.00 18.53      A    H  
ATOM    644  HB3 LEU A  84     -19.370   5.499  -9.106  1.00 18.53      A    H  
ATOM    645  HG  LEU A  84     -21.426   4.960 -10.197  1.00 19.12      A    H  
ATOM    646 HD11 LEU A  84     -20.760   4.030 -12.180  1.00 19.20      A    H  
ATOM    647 HD12 LEU A  84     -21.490   2.865 -11.387  1.00 19.21      A    H  
ATOM    648 HD13 LEU A  84     -19.904   2.913 -11.444  1.00 19.20      A    H  
ATOM    649 HD21 LEU A  84     -20.229   2.780  -8.817  1.00 20.02      A    H  
ATOM    650 HD22 LEU A  84     -21.795   2.966  -9.006  1.00 20.02      A    H  
ATOM    651 HD23 LEU A  84     -20.975   3.993  -8.114  1.00 20.02      A    H  
ATOM    652  N   HIS A  85     -20.965   7.115 -12.235  1.00 19.15      A    N  
ATOM    653  CA  HIS A  85     -22.200   7.915 -12.374  1.00 20.27      A    C  
ATOM    654  C   HIS A  85     -23.367   6.979 -12.123  1.00 19.28      A    C  
ATOM    655  O   HIS A  85     -23.537   6.050 -12.898  1.00 19.15      A    O  
ATOM    656  CB  HIS A  85     -22.313   8.668 -13.707  1.00 21.24      A    C  
ATOM    657  CG  HIS A  85     -21.156   9.550 -14.038  1.00 23.93      A    C  
ATOM    658  CD2 HIS A  85     -20.207   9.442 -14.988  1.00 24.23      A    C  
ATOM    659  ND1 HIS A  85     -20.872  10.723 -13.339  1.00 25.92      A    N  
ATOM    660  CE1 HIS A  85     -19.774  11.275 -13.839  1.00 24.43      A    C  
ATOM    661  NE2 HIS A  85     -19.345  10.495 -14.840  1.00 24.47      A    N  
ATOM    662  H   HIS A  85     -20.772   6.621 -12.975  1.00 19.30      A    H  
ATOM    663  HA  HIS A  85     -22.198   8.588 -11.656  1.00 20.03      A    H  
ATOM    664  HB2 HIS A  85     -22.420   8.009 -14.429  1.00 21.65      A    H  
ATOM    665  HB3 HIS A  85     -23.129   9.216 -13.687  1.00 21.62      A    H  
ATOM    666  HD1 HIS A  85     -21.334  11.034 -12.660  0.00 25.98      A    H  
ATOM    667  HD2 HIS A  85     -20.121   8.744 -15.611  1.00 24.20      A    H  
ATOM    668  HE1 HIS A  85     -19.373  12.075 -13.545  1.00 24.72      A    H  
ATOM    669  HE2 HIS A  85     -18.633  10.649 -15.329  0.00 24.45      A    H  
ATOM    670  N   ILE A  86     -24.151   7.257 -11.083  1.00 19.78      A    N  
ATOM    671  CA  ILE A  86     -25.351   6.468 -10.741  1.00 19.18      A    C  
ATOM    672  C   ILE A  86     -26.571   7.277 -11.167  1.00 19.90      A    C  
ATOM    673  O   ILE A  86     -26.871   8.291 -10.542  1.00 20.27      A    O  
ATOM    674  CB  ILE A  86     -25.375   6.126  -9.253  1.00 20.70      A    C  
ATOM    675  CG1 ILE A  86     -24.025   5.559  -8.831  1.00 21.65      A    C  
ATOM    676  CG2 ILE A  86     -26.553   5.219  -8.953  1.00 17.57      A    C  
ATOM    677  CD1 ILE A  86     -23.969   5.049  -7.450  1.00 26.04      A    C  
ATOM    678  H   ILE A  86     -23.995   7.952 -10.515  1.00 19.52      A    H  
ATOM    679  HA  ILE A  86     -25.333   5.637 -11.246  1.00 19.73      A    H  
ATOM    680  HB  ILE A  86     -25.511   6.969  -8.755  1.00 19.94      A    H  
ATOM    681 HG12 ILE A  86     -23.789   4.830  -9.443  1.00 22.38      A    H  
ATOM    682 HG13 ILE A  86     -23.348   6.262  -8.929  1.00 22.37      A    H  
ATOM    683 HG21 ILE A  86     -27.373   5.627  -9.278  1.00 18.49      A    H  
ATOM    684 HG22 ILE A  86     -26.624   5.081  -7.992  1.00 18.51      A    H  
ATOM    685 HG23 ILE A  86     -26.423   4.360  -9.392  1.00 18.49      A    H  
ATOM    686 HD11 ILE A  86     -24.252   5.746  -6.835  1.00 24.58      A    H  
ATOM    687 HD12 ILE A  86     -23.056   4.785  -7.239  1.00 24.58      A    H  
ATOM    688 HD13 ILE A  86     -24.556   4.279  -7.360  1.00 24.56      A    H  
ATOM    689  N   GLU A  87     -27.241   6.805 -12.202  1.00 21.78      A    N  
ATOM    690  CA  GLU A  87     -28.548   7.359 -12.626  1.00 25.12      A    C  
ATOM    691  C   GLU A  87     -29.608   6.757 -11.688  1.00 21.69      A    C  
ATOM    692  O   GLU A  87     -30.029   5.669 -11.918  1.00 22.24      A    O  
ATOM    693  CB  GLU A  87     -28.712   7.027 -14.105  1.00 28.52      A    C  
ATOM    694  CG  GLU A  87     -29.836   7.796 -14.779  1.00 39.05      A    C  
ATOM    695  CD  GLU A  87     -30.017   7.370 -16.233  1.00 43.83      A    C  
ATOM    696  OE1 GLU A  87     -28.983   7.218 -16.937  1.00 46.68      A    O  
ATOM    697  OE2 GLU A  87     -31.183   7.126 -16.631  1.00 49.74      A    O1-
ATOM    698  H   GLU A  87     -26.943   6.112 -12.713  1.00 22.07      A    H  
ATOM    699  HA  GLU A  87     -28.533   8.337 -12.514  1.00 24.33      A    H  
ATOM    700  HB2 GLU A  87     -27.869   7.227 -14.564  1.00 29.80      A    H  
ATOM    701  HB3 GLU A  87     -28.883   6.067 -14.196  1.00 29.80      A    H  
ATOM    702  HG2 GLU A  87     -30.674   7.642 -14.294  1.00 37.27      A    H  
ATOM    703  HG3 GLU A  87     -29.638   8.756 -14.751  1.00 37.25      A    H  
ATOM    704  N   PHE A  88     -29.970   7.479 -10.641  1.00 22.23      A    N  
ATOM    705  CA  PHE A  88     -30.810   6.976  -9.528  1.00 22.46      A    C  
ATOM    706  C   PHE A  88     -32.260   7.392  -9.813  1.00 21.99      A    C  
ATOM    707  O   PHE A  88     -32.455   8.571 -10.208  1.00 22.24      A    O  
ATOM    708  CB  PHE A  88     -30.309   7.539  -8.204  1.00 20.65      A    C  
ATOM    709  CG  PHE A  88     -31.213   7.220  -7.049  1.00 22.40      A    C  
ATOM    710  CD1 PHE A  88     -31.306   5.936  -6.550  1.00 21.07      A    C  
ATOM    711  CD2 PHE A  88     -31.932   8.228  -6.423  1.00 21.67      A    C  
ATOM    712  CE1 PHE A  88     -32.148   5.654  -5.485  1.00 22.43      A    C  
ATOM    713  CE2 PHE A  88     -32.729   7.953  -5.320  1.00 23.37      A    C  
ATOM    714  CZ  PHE A  88     -32.842   6.665  -4.859  1.00 22.82      A    C  
ATOM    715  H   PHE A  88     -29.731   8.352 -10.531  1.00 22.16      A    H  
ATOM    716  HA  PHE A  88     -30.755   5.990  -9.501  1.00 21.95      A    H  
ATOM    717  HB2 PHE A  88     -29.418   7.172  -8.024  1.00 21.47      A    H  
ATOM    718  HB3 PHE A  88     -30.225   8.511  -8.286  1.00 21.47      A    H  
ATOM    719  HD1 PHE A  88     -30.834   5.236  -6.973  1.00 21.74      A    H  
ATOM    720  HD2 PHE A  88     -31.850   9.115  -6.731  1.00 22.20      A    H  
ATOM    721  HE1 PHE A  88     -32.209   4.771  -5.157  1.00 22.17      A    H  
ATOM    722  HE2 PHE A  88     -33.225   8.645  -4.913  1.00 22.75      A    H  
ATOM    723  HZ  PHE A  88     -33.403   6.472  -4.126  1.00 22.76      A    H  
ATOM    724  N   GLU A  89     -33.199   6.467  -9.699  1.00 19.17      A    N  
ATOM    725  CA  GLU A  89     -34.621   6.814  -9.854  1.00 20.11      A    C  
ATOM    726  C   GLU A  89     -35.323   6.454  -8.558  1.00 20.14      A    C  
ATOM    727  O   GLU A  89     -35.180   5.288  -8.078  1.00 20.54      A    O  
ATOM    728  CB  GLU A  89     -35.237   6.148 -11.073  1.00 22.88      A    C  
ATOM    729  CG  GLU A  89     -36.689   6.557 -11.234  1.00 23.83      A    C  
ATOM    730  CD  GLU A  89     -37.353   6.044 -12.498  1.00 27.45      A    C  
ATOM    731  OE1 GLU A  89     -36.654   5.856 -13.470  1.00 31.46      A    O  
ATOM    732  OE2 GLU A  89     -38.581   5.870 -12.482  1.00 31.36      A    O1-
ATOM    733  H   GLU A  89     -33.029   5.589  -9.524  1.00 20.03      A    H  
ATOM    734  HA  GLU A  89     -34.684   7.788  -9.975  1.00 20.43      A    H  
ATOM    735  HB2 GLU A  89     -34.732   6.410 -11.870  1.00 22.45      A    H  
ATOM    736  HB3 GLU A  89     -35.179   5.178 -10.974  1.00 22.43      A    H  
ATOM    737  HG2 GLU A  89     -37.200   6.230 -10.464  1.00 24.39      A    H  
ATOM    738  HG3 GLU A  89     -36.746   7.537 -11.231  1.00 24.40      A    H  
ATOM    739  N   ASN A  90     -35.949   7.458  -7.944  1.00 21.06      A    N  
ATOM    740  CA  ASN A  90     -36.769   7.217  -6.743  1.00 20.86      A    C  
ATOM    741  C   ASN A  90     -38.162   6.821  -7.202  1.00 21.45      A    C  
ATOM    742  O   ASN A  90     -38.945   7.751  -7.512  1.00 21.59      A    O  
ATOM    743  CB  ASN A  90     -36.820   8.443  -5.837  1.00 19.44      A    C  
ATOM    744  CG  ASN A  90     -37.672   8.203  -4.617  1.00 18.80      A    C  
ATOM    745  ND2 ASN A  90     -37.925   9.266  -3.853  1.00 18.81      A    N  
ATOM    746  OD1 ASN A  90     -38.021   7.044  -4.333  1.00 19.58      A    O  
ATOM    747  H   ASN A  90     -35.911   8.326  -8.220  1.00 20.78      A    H  
ATOM    748  HA  ASN A  90     -36.373   6.473  -6.231  1.00 20.73      A    H  
ATOM    749  HB2 ASN A  90     -35.910   8.669  -5.555  1.00 19.61      A    H  
ATOM    750  HB3 ASN A  90     -37.181   9.200  -6.341  1.00 19.61      A    H  
ATOM    751 HD21 ASN A  90     -38.419   9.179  -3.124  0.00 18.91      A    H  
ATOM    752 HD22 ASN A  90     -37.602  10.058  -4.073  0.00 18.91      A    H  
ATOM    753  N   THR A  91     -38.473   5.527  -7.222  1.00 20.97      A    N  
ATOM    754  CA  THR A  91     -39.834   5.071  -7.639  1.00 21.11      A    C  
ATOM    755  C   THR A  91     -40.847   5.181  -6.500  1.00 21.43      A    C  
ATOM    756  O   THR A  91     -42.037   4.866  -6.753  1.00 20.29      A    O  
ATOM    757  CB  THR A  91     -39.864   3.662  -8.212  1.00 19.51      A    C  
ATOM    758  CG2 THR A  91     -38.850   3.469  -9.304  1.00 20.97      A    C  
ATOM    759  OG1 THR A  91     -39.654   2.722  -7.144  1.00 19.58      A    O  
ATOM    760  H   THR A  91     -37.913   4.849  -6.986  1.00 21.11      A    H  
ATOM    761  HA  THR A  91     -40.131   5.680  -8.353  1.00 20.85      A    H  
ATOM    762  HB  THR A  91     -40.761   3.509  -8.592  1.00 20.09      A    H  
ATOM    763  HG1 THR A  91     -39.670   1.933  -7.450  0.00 19.48      A    H  
ATOM    764 HG21 THR A  91     -38.973   4.151  -9.987  1.00 20.51      A    H  
ATOM    765 HG22 THR A  91     -38.965   2.587  -9.702  1.00 20.51      A    H  
ATOM    766 HG23 THR A  91     -37.952   3.540  -8.932  1.00 20.51      A    H  
ATOM    767  N   MET A  92     -40.463   5.690  -5.336  1.00 21.18      A    N  
ATOM    768  CA  MET A  92     -41.355   5.675  -4.152  1.00 23.10      A    C  
ATOM    769  C   MET A  92     -42.148   6.979  -4.072  1.00 21.59      A    C  
ATOM    770  O   MET A  92     -41.869   7.922  -4.852  1.00 19.45      A    O  
ATOM    771  CB  MET A  92     -40.551   5.460  -2.864  1.00 22.18      A    C  
ATOM    772  CG  MET A  92     -39.594   4.281  -2.967  1.00 20.08      A    C  
ATOM    773  SD  MET A  92     -38.918   3.770  -1.361  1.00 21.26      A    S  
ATOM    774  CE  MET A  92     -37.782   5.132  -1.090  1.00 20.56      A    C  
ATOM    775  H   MET A  92     -39.652   6.073  -5.193  1.00 21.67      A    H  
ATOM    776  HA  MET A  92     -41.993   4.932  -4.258  1.00 22.25      A    H  
ATOM    777  HB2 MET A  92     -40.043   6.272  -2.668  1.00 21.87      A    H  
ATOM    778  HB3 MET A  92     -41.172   5.308  -2.124  1.00 21.87      A    H  
ATOM    779  HG2 MET A  92     -40.064   3.519  -3.368  1.00 20.83      A    H  
ATOM    780  HG3 MET A  92     -38.850   4.521  -3.559  1.00 20.84      A    H  
ATOM    781  HE1 MET A  92     -37.374   5.042  -0.221  1.00 20.77      A    H  
ATOM    782  HE2 MET A  92     -37.098   5.120  -1.771  1.00 20.77      A    H  
ATOM    783  HE3 MET A  92     -38.265   5.966  -1.134  1.00 20.77      A    H  
ATOM    784  N   ASP A  93     -43.085   7.011  -3.122  1.00 21.53      A    N  
ATOM    785  CA  ASP A  93     -44.015   8.133  -2.849  1.00 20.43      A    C  
ATOM    786  C   ASP A  93     -43.429   9.026  -1.755  1.00 20.89      A    C  
ATOM    787  O   ASP A  93     -44.113   9.973  -1.330  1.00 21.67      A    O  
ATOM    788  CB  ASP A  93     -45.352   7.581  -2.381  1.00 19.49      A    C  
ATOM    789  CG  ASP A  93     -45.135   6.542  -1.303  1.00 19.46      A    C  
ATOM    790  OD1 ASP A  93     -44.835   5.414  -1.707  1.00 18.88      A    O  
ATOM    791  OD2 ASP A  93     -45.148   6.894  -0.108  1.00 17.66      A    O1-
ATOM    792  H   ASP A  93     -43.206   6.308  -2.559  1.00 21.28      A    H  
ATOM    793  HA  ASP A  93     -44.145   8.658  -3.672  1.00 20.53      A    H  
ATOM    794  HB2 ASP A  93     -45.903   8.305  -2.023  1.00 19.70      A    H  
ATOM    795  HB3 ASP A  93     -45.825   7.171  -3.133  1.00 19.70      A    H  
ATOM    796  N   VAL A  94     -42.218   8.735  -1.281  1.00 20.37      A    N  
ATOM    797  CA  VAL A  94     -41.534   9.575  -0.251  1.00 19.79      A    C  
ATOM    798  C   VAL A  94     -40.184   9.952  -0.847  1.00 19.62      A    C  
ATOM    799  O   VAL A  94     -39.654   9.201  -1.676  1.00 16.46      A    O  
ATOM    800  CB  VAL A  94     -41.304   8.894   1.117  1.00 20.14      A    C  
ATOM    801  CG1 VAL A  94     -42.603   8.660   1.876  1.00 22.38      A    C  
ATOM    802  CG2 VAL A  94     -40.509   7.598   1.000  1.00 20.22      A    C  
ATOM    803  H   VAL A  94     -41.734   8.013  -1.548  1.00 20.35      A    H  
ATOM    804  HA  VAL A  94     -42.051  10.388  -0.114  1.00 19.94      A    H  
ATOM    805  HB  VAL A  94     -40.760   9.519   1.658  1.00 20.49      A    H  
ATOM    806 HG11 VAL A  94     -43.046   9.513   2.033  1.00 21.67      A    H  
ATOM    807 HG12 VAL A  94     -42.409   8.235   2.730  1.00 21.66      A    H  
ATOM    808 HG13 VAL A  94     -43.187   8.084   1.353  1.00 21.67      A    H  
ATOM    809 HG21 VAL A  94     -40.956   6.997   0.379  1.00 20.19      A    H  
ATOM    810 HG22 VAL A  94     -40.452   7.174   1.874  1.00 20.20      A    H  
ATOM    811 HG23 VAL A  94     -39.613   7.791   0.676  1.00 20.19      A    H  
ATOM    812  N   ARG A  95     -39.650  11.057  -0.364  1.00 19.54      A    N  
ATOM    813  CA  ARG A  95     -38.305  11.512  -0.775  1.00 19.96      A    C  
ATOM    814  C   ARG A  95     -37.308  10.448  -0.319  1.00 17.79      A    C  
ATOM    815  O   ARG A  95     -37.520   9.842   0.752  1.00 19.58      A    O  
ATOM    816  CB  ARG A  95     -38.014  12.879  -0.158  1.00 20.26      A    C  
ATOM    817  CG  ARG A  95     -38.817  14.025  -0.776  1.00 22.17      A    C  
ATOM    818  CD  ARG A  95     -38.317  15.337  -0.224  1.00 22.56      A    C  
ATOM    819  NE  ARG A  95     -37.132  15.767  -0.961  1.00 21.16      A    N  
ATOM    820  CZ  ARG A  95     -37.153  16.431  -2.116  1.00 23.01      A    C  
ATOM    821  NH1 ARG A  95     -38.307  16.713  -2.692  1.00 24.54      A    N1+
ATOM    822  NH2 ARG A  95     -36.023  16.822  -2.697  1.00 23.96      A    N  
ATOM    823  H   ARG A  95     -40.070  11.595   0.239  1.00 19.66      A    H  
ATOM    824  HA  ARG A  95     -38.281  11.583  -1.756  1.00 19.49      A    H  
ATOM    825  HB2 ARG A  95     -38.209  12.837   0.802  1.00 20.62      A    H  
ATOM    826  HB3 ARG A  95     -37.059  13.071  -0.262  1.00 20.62      A    H  
ATOM    827  HG2 ARG A  95     -38.712  14.017  -1.750  1.00 21.79      A    H  
ATOM    828  HG3 ARG A  95     -39.769  13.919  -0.562  1.00 21.79      A    H  
ATOM    829  HD2 ARG A  95     -39.020  16.016  -0.296  1.00 22.14      A    H  
ATOM    830  HD3 ARG A  95     -38.092  15.230   0.725  1.00 22.12      A    H  
ATOM    831  HE  ARG A  95     -36.356  15.618  -0.598  1.00 22.03      A    H  
ATOM    832 HH11 ARG A  95     -39.062  16.469  -2.319  1.00 23.95      A    H  
ATOM    833 HH12 ARG A  95     -38.317  17.145  -3.458  1.00 23.96      A    H  
ATOM    834 HH21 ARG A  95     -35.249  16.638  -2.321  1.00 23.61      A    H  
ATOM    835 HH22 ARG A  95     -36.049  17.249  -3.467  1.00 23.61      A    H  
ATOM    836  N   ALA A  96     -36.249  10.238  -1.111  1.00 17.65      A    N  
ATOM    837  CA  ALA A  96     -35.192   9.258  -0.795  1.00 17.79      A    C  
ATOM    838  C   ALA A  96     -33.893   9.746  -1.412  1.00 17.36      A    C  
ATOM    839  O   ALA A  96     -33.912  10.614  -2.310  1.00 17.89      A    O  
ATOM    840  CB  ALA A  96     -35.564   7.889  -1.318  1.00 18.52      A    C  
ATOM    841  H   ALA A  96     -36.106  10.675  -1.898  1.00 17.72      A    H  
ATOM    842  HA  ALA A  96     -35.082   9.210   0.182  1.00 17.83      A    H  
ATOM    843  HB1 ALA A  96     -34.861   7.255  -1.098  1.00 18.29      A    H  
ATOM    844  HB2 ALA A  96     -36.398   7.601  -0.910  1.00 18.29      A    H  
ATOM    845  HB3 ALA A  96     -35.673   7.928  -2.283  1.00 18.29      A    H  
ATOM    846  N   SER A  97     -32.790   9.178  -0.979  1.00 16.98      A    N  
ATOM    847  CA  SER A  97     -31.486   9.634  -1.481  1.00 16.31      A    C  
ATOM    848  C   SER A  97     -30.531   8.446  -1.570  1.00 18.24      A    C  
ATOM    849  O   SER A  97     -30.866   7.311  -1.087  1.00 16.33      A    O  
ATOM    850  CB  SER A  97     -30.983  10.752  -0.620  1.00 17.10      A    C  
ATOM    851  OG  SER A  97     -30.411  10.250   0.589  1.00 15.89      A    O  
ATOM    852  H   SER A  97     -32.741   8.503  -0.368  1.00 16.91      A    H  
ATOM    853  HA  SER A  97     -31.617   9.987  -2.402  1.00 16.95      A    H  
ATOM    854  HB2 SER A  97     -30.306  11.267  -1.115  1.00 16.62      A    H  
ATOM    855  HB3 SER A  97     -31.727  11.356  -0.402  1.00 16.64      A    H  
ATOM    856  HG  SER A  97     -30.138  10.907   1.051  0.00 15.83      A    H  
ATOM    857  N   LEU A  98     -29.360   8.732  -2.109  1.00 18.52      A    N  
ATOM    858  CA  LEU A  98     -28.189   7.847  -2.122  1.00 18.40      A    C  
ATOM    859  C   LEU A  98     -27.048   8.652  -1.507  1.00 18.45      A    C  
ATOM    860  O   LEU A  98     -26.708   9.734  -2.066  1.00 17.74      A    O  
ATOM    861  CB  LEU A  98     -27.908   7.421  -3.555  1.00 19.37      A    C  
ATOM    862  CG  LEU A  98     -26.810   6.393  -3.779  1.00 22.48      A    C  
ATOM    863  CD1 LEU A  98     -27.180   5.068  -3.120  1.00 20.87      A    C  
ATOM    864  CD2 LEU A  98     -26.580   6.203  -5.270  1.00 23.30      A    C  
ATOM    865  H   LEU A  98     -29.207   9.528  -2.524  1.00 18.42      A    H  
ATOM    866  HA  LEU A  98     -28.374   7.059  -1.563  1.00 18.61      A    H  
ATOM    867  HB2 LEU A  98     -28.738   7.065  -3.930  1.00 19.82      A    H  
ATOM    868  HB3 LEU A  98     -27.680   8.223  -4.067  1.00 19.81      A    H  
ATOM    869  HG  LEU A  98     -25.975   6.728  -3.370  1.00 21.68      A    H  
ATOM    870 HD11 LEU A  98     -27.177   5.173  -2.152  1.00 21.34      A    H  
ATOM    871 HD12 LEU A  98     -26.532   4.387  -3.372  1.00 21.35      A    H  
ATOM    872 HD13 LEU A  98     -28.066   4.795  -3.414  1.00 21.35      A    H  
ATOM    873 HD21 LEU A  98     -27.427   6.006  -5.707  1.00 23.04      A    H  
ATOM    874 HD22 LEU A  98     -25.964   5.464  -5.411  1.00 23.05      A    H  
ATOM    875 HD23 LEU A  98     -26.203   7.017  -5.647  1.00 23.04      A    H  
ATOM    876  N   HIS A  99     -26.519   8.136  -0.406  1.00 16.08      A    N  
ATOM    877  CA  HIS A  99     -25.344   8.726   0.285  1.00 18.00      A    C  
ATOM    878  C   HIS A  99     -24.294   7.640   0.437  1.00 18.71      A    C  
ATOM    879  O   HIS A  99     -24.669   6.512   0.769  1.00 15.81      A    O  
ATOM    880  CB  HIS A  99     -25.781   9.290   1.622  1.00 18.93      A    C  
ATOM    881  CG  HIS A  99     -24.647   9.595   2.521  1.00 23.75      A    C  
ATOM    882  CD2 HIS A  99     -24.149   8.918   3.572  1.00 26.93      A    C  
ATOM    883  ND1 HIS A  99     -23.887  10.740   2.360  1.00 28.74      A    N  
ATOM    884  CE1 HIS A  99     -22.960  10.739   3.286  1.00 32.84      A    C  
ATOM    885  NE2 HIS A  99     -23.114   9.642   4.048  1.00 28.94      A    N  
ATOM    886  H   HIS A  99     -26.835   7.390   0.008  1.00 17.07      A    H  
ATOM    887  HA  HIS A  99     -24.976   9.450  -0.273  1.00 17.92      A    H  
ATOM    888  HB2 HIS A  99     -26.296  10.113   1.468  1.00 19.74      A    H  
ATOM    889  HB3 HIS A  99     -26.373   8.643   2.064  1.00 19.73      A    H  
ATOM    890  HD1 HIS A  99     -23.999  11.338   1.754  0.00 28.88      A    H  
ATOM    891  HD2 HIS A  99     -24.466   8.106   3.920  1.00 26.61      A    H  
ATOM    892  HE1 HIS A  99     -22.312  11.410   3.411  1.00 30.52      A    H  
ATOM    893  HE2 HIS A  99     -22.625   9.404   4.750  0.00 29.17      A    H  
ATOM    894  N   VAL A 100     -23.022   7.980   0.270  1.00 18.20      A    N  
ATOM    895  CA  VAL A 100     -21.951   6.974   0.334  1.00 17.42      A    C  
ATOM    896  C   VAL A 100     -20.931   7.389   1.381  1.00 17.13      A    C  
ATOM    897  O   VAL A 100     -20.626   8.613   1.496  1.00 18.19      A    O  
ATOM    898  CB  VAL A 100     -21.363   6.722  -1.068  1.00 18.02      A    C  
ATOM    899  CG1 VAL A 100     -20.549   7.899  -1.620  1.00 18.66      A    C  
ATOM    900  CG2 VAL A 100     -20.604   5.401  -1.128  1.00 17.22      A    C  
ATOM    901  H   VAL A 100     -22.739   8.832   0.111  1.00 18.13      A    H  
ATOM    902  HA  VAL A 100     -22.351   6.139   0.635  1.00 17.61      A    H  
ATOM    903  HB  VAL A 100     -22.140   6.621  -1.669  1.00 17.87      A    H  
ATOM    904 HG11 VAL A 100     -21.088   8.709  -1.592  1.00 18.46      A    H  
ATOM    905 HG12 VAL A 100     -20.293   7.713  -2.540  1.00 18.46      A    H  
ATOM    906 HG13 VAL A 100     -19.748   8.024  -1.082  1.00 18.46      A    H  
ATOM    907 HG21 VAL A 100     -19.867   5.420  -0.495  1.00 17.45      A    H  
ATOM    908 HG22 VAL A 100     -20.256   5.266  -2.026  1.00 17.46      A    H  
ATOM    909 HG23 VAL A 100     -21.206   4.670  -0.901  1.00 17.46      A    H  
ATOM    910  N   HIS A 101     -20.371   6.385   2.076  1.00 14.77      A    N  
ATOM    911  CA  HIS A 101     -19.202   6.519   2.979  1.00 14.41      A    C  
ATOM    912  C   HIS A 101     -17.897   6.381   2.187  1.00 14.30      A    C  
ATOM    913  O   HIS A 101     -17.866   5.587   1.195  1.00 15.85      A    O  
ATOM    914  CB  HIS A 101     -19.336   5.496   4.138  1.00 14.65      A    C  
ATOM    915  CG  HIS A 101     -20.385   5.883   5.138  1.00 15.81      A    C  
ATOM    916  CD2 HIS A 101     -21.746   5.959   5.041  1.00 16.61      A    C  
ATOM    917  ND1 HIS A 101     -20.068   6.326   6.401  1.00 16.14      A    N  
ATOM    918  CE1 HIS A 101     -21.187   6.673   7.036  1.00 16.99      A    C  
ATOM    919  NE2 HIS A 101     -22.229   6.522   6.201  1.00 17.63      A    N  
ATOM    920  H   HIS A 101     -20.677   5.528   2.033  1.00 15.22      A    H  
ATOM    921  HA  HIS A 101     -19.227   7.425   3.366  1.00 14.52      A    H  
ATOM    922  HB2 HIS A 101     -19.559   4.614   3.764  1.00 14.86      A    H  
ATOM    923  HB3 HIS A 101     -18.471   5.418   4.597  1.00 14.86      A    H  
ATOM    924  HD1 HIS A 101     -19.256   6.421   6.718  0.00 16.05      A    H  
ATOM    925  HD2 HIS A 101     -22.254   5.771   4.274  1.00 16.64      A    H  
ATOM    926  HE1 HIS A 101     -21.234   6.999   7.919  1.00 16.89      A    H  
ATOM    927  HE2 HIS A 101     -23.065   6.621   6.414  1.00 17.22      A    H  
ATOM    928  N   GLY A 102     -16.856   7.090   2.598  1.00 15.53      A    N  
ATOM    929  CA  GLY A 102     -15.455   6.816   2.170  1.00 16.22      A    C  
ATOM    930  C   GLY A 102     -15.058   7.480   0.847  1.00 18.10      A    C  
ATOM    931  O   GLY A 102     -13.917   7.950   0.738  1.00 16.07      A    O  
ATOM    932  H   GLY A 102     -16.942   7.792   3.172  1.00 15.38      A    H  
ATOM    933  HA2 GLY A 102     -14.840   7.124   2.883  1.00 16.47      A    H  
ATOM    934  HA3 GLY A 102     -15.341   5.844   2.080  1.00 16.45      A    H  
ATOM    935  N   LEU A 103     -15.960   7.468  -0.140  1.00 18.71      A    N  
ATOM    936  CA  LEU A 103     -15.686   7.839  -1.549  1.00 19.11      A    C  
ATOM    937  C   LEU A 103     -15.691   9.356  -1.731  1.00 18.86      A    C  
ATOM    938  O   LEU A 103     -16.157  10.128  -0.822  1.00 18.92      A    O  
ATOM    939  CB  LEU A 103     -16.692   7.091  -2.441  1.00 20.52      A    C  
ATOM    940  CG  LEU A 103     -16.294   5.677  -2.819  1.00 19.75      A    C  
ATOM    941  CD1 LEU A 103     -16.366   4.714  -1.650  1.00 21.42      A    C  
ATOM    942  CD2 LEU A 103     -17.149   5.149  -3.961  1.00 20.09      A    C  
ATOM    943  H   LEU A 103     -16.825   7.230   0.003  1.00 18.64      A    H  
ATOM    944  HA  LEU A 103     -14.781   7.518  -1.767  1.00 19.24      A    H  
ATOM    945  HB2 LEU A 103     -17.554   7.060  -1.981  1.00 19.99      A    H  
ATOM    946  HB3 LEU A 103     -16.816   7.607  -3.263  1.00 19.99      A    H  
ATOM    947  HG  LEU A 103     -15.357   5.701  -3.132  1.00 20.25      A    H  
ATOM    948 HD11 LEU A 103     -15.705   4.965  -0.981  1.00 20.88      A    H  
ATOM    949 HD12 LEU A 103     -16.184   3.811  -1.961  1.00 20.87      A    H  
ATOM    950 HD13 LEU A 103     -17.255   4.748  -1.256  1.00 20.87      A    H  
ATOM    951 HD21 LEU A 103     -18.085   5.154  -3.695  1.00 19.98      A    H  
ATOM    952 HD22 LEU A 103     -16.879   4.239  -4.175  1.00 19.99      A    H  
ATOM    953 HD23 LEU A 103     -17.032   5.715  -4.743  1.00 19.98      A    H  
ATOM    954  N   ASP A 104     -15.096   9.830  -2.821  1.00 18.50      A    N  
ATOM    955  CA  ASP A 104     -15.090  11.268  -3.169  1.00 20.08      A    C  
ATOM    956  C   ASP A 104     -16.431  11.639  -3.804  1.00 19.41      A    C  
ATOM    957  O   ASP A 104     -16.824  10.998  -4.734  1.00 22.74      A    O  
ATOM    958  CB  ASP A 104     -13.926  11.611  -4.089  1.00 18.72      A    C  
ATOM    959  CG  ASP A 104     -12.593  11.134  -3.521  1.00 20.88      A    C  
ATOM    960  OD1 ASP A 104     -12.413  11.277  -2.298  1.00 19.26      A    O  
ATOM    961  OD2 ASP A 104     -11.743  10.625  -4.315  1.00 18.50      A    O1-
ATOM    962  H   ASP A 104     -14.671   9.295  -3.424  1.00 18.95      A    H  
ATOM    963  HA  ASP A 104     -14.984  11.786  -2.337  1.00 19.38      A    H  
ATOM    964  HB2 ASP A 104     -14.065  11.185  -4.957  1.00 19.54      A    H  
ATOM    965  HB3 ASP A 104     -13.886  12.580  -4.221  1.00 19.53      A    H  
ATOM    966  N   TYR A 105     -17.138  12.577  -3.211  1.00 18.70      A    N  
ATOM    967  CA  TYR A 105     -18.357  13.172  -3.809  1.00 19.41      A    C  
ATOM    968  C   TYR A 105     -18.405  14.644  -3.426  1.00 20.55      A    C  
ATOM    969  O   TYR A 105     -17.905  14.995  -2.328  1.00 20.22      A    O  
ATOM    970  CB  TYR A 105     -19.593  12.389  -3.345  1.00 17.54      A    C  
ATOM    971  CG  TYR A 105     -19.755  12.373  -1.856  1.00 18.96      A    C  
ATOM    972  CD1 TYR A 105     -20.442  13.391  -1.212  1.00 19.53      A    C  
ATOM    973  CD2 TYR A 105     -19.167  11.384  -1.072  1.00 18.63      A    C  
ATOM    974  CE1 TYR A 105     -20.615  13.396   0.156  1.00 18.86      A    C  
ATOM    975  CE2 TYR A 105     -19.286  11.400   0.306  1.00 18.57      A    C  
ATOM    976  CZ  TYR A 105     -20.035  12.401   0.917  1.00 21.93      A    C  
ATOM    977  OH  TYR A 105     -20.187  12.459   2.258  1.00 22.70      A    O  
ATOM    978  H   TYR A 105     -16.938  12.923  -2.392  1.00 19.04      A    H  
ATOM    979  HA  TYR A 105     -18.292  13.108  -4.795  1.00 19.12      A    H  
ATOM    980  HB2 TYR A 105     -20.389  12.790  -3.751  1.00 18.30      A    H  
ATOM    981  HB3 TYR A 105     -19.519  11.467  -3.670  1.00 18.29      A    H  
ATOM    982  HD1 TYR A 105     -20.858  14.060  -1.727  1.00 19.26      A    H  
ATOM    983  HD2 TYR A 105     -18.669  10.699  -1.486  1.00 18.78      A    H  
ATOM    984  HE1 TYR A 105     -21.102  14.088   0.571  1.00 19.65      A    H  
ATOM    985  HE2 TYR A 105     -18.902  10.712   0.824  1.00 19.33      A    H  
ATOM    986  HH  TYR A 105     -21.019  12.434   2.457  0.00 22.59      A    H  
ATOM    987  N   GLU A 106     -19.017  15.471  -4.295  1.00 19.73      A    N  
ATOM    988  CA  GLU A 106     -19.313  16.894  -4.030  1.00 21.87      A    C  
ATOM    989  C   GLU A 106     -20.633  16.992  -3.268  1.00 19.44      A    C  
ATOM    990  O   GLU A 106     -21.393  16.009  -3.217  1.00 19.98      A    O  
ATOM    991  CB  GLU A 106     -19.321  17.668  -5.356  1.00 23.00      A    C  
ATOM    992  CG  GLU A 106     -17.974  17.565  -6.032  1.00 26.73      A    C  
ATOM    993  CD  GLU A 106     -17.758  18.354  -7.305  1.00 32.52      A    C  
ATOM    994  OE1 GLU A 106     -18.513  19.262  -7.558  1.00 34.72      A    O  
ATOM    995  OE2 GLU A 106     -16.779  18.055  -8.009  1.00 44.67      A    O1-
ATOM    996  H   GLU A 106     -19.299  15.189  -5.114  1.00 20.44      A    H  
ATOM    997  HA  GLU A 106     -18.598  17.256  -3.460  1.00 21.17      A    H  
ATOM    998  HB2 GLU A 106     -20.013  17.298  -5.943  1.00 23.55      A    H  
ATOM    999  HB3 GLU A 106     -19.531  18.609  -5.179  1.00 23.58      A    H  
ATOM   1000  HG2 GLU A 106     -17.288  17.844  -5.391  1.00 27.00      A    H  
ATOM   1001  HG3 GLU A 106     -17.804  16.622  -6.236  1.00 26.99      A    H  
ATOM   1002  N   VAL A 107     -20.904  18.151  -2.673  1.00 20.24      A    N  
ATOM   1003  CA  VAL A 107     -22.148  18.304  -1.866  1.00 20.13      A    C  
ATOM   1004  C   VAL A 107     -23.380  18.024  -2.727  1.00 22.52      A    C  
ATOM   1005  O   VAL A 107     -24.379  17.555  -2.154  1.00 19.35      A    O  
ATOM   1006  CB  VAL A 107     -22.210  19.661  -1.163  1.00 19.26      A    C  
ATOM   1007  CG1 VAL A 107     -21.224  19.643  -0.025  1.00 19.37      A    C  
ATOM   1008  CG2 VAL A 107     -21.963  20.841  -2.122  1.00 18.78      A    C  
ATOM   1009  H   VAL A 107     -20.361  18.879  -2.703  1.00 20.01      A    H  
ATOM   1010  HA  VAL A 107     -22.122  17.621  -1.173  1.00 20.40      A    H  
ATOM   1011  HB  VAL A 107     -23.115  19.760  -0.783  1.00 19.36      A    H  
ATOM   1012 HG11 VAL A 107     -21.432  18.907   0.576  1.00 19.34      A    H  
ATOM   1013 HG12 VAL A 107     -21.277  20.483   0.463  1.00 19.34      A    H  
ATOM   1014 HG13 VAL A 107     -20.324  19.530  -0.377  1.00 19.34      A    H  
ATOM   1015 HG21 VAL A 107     -21.022  20.873  -2.366  1.00 18.93      A    H  
ATOM   1016 HG22 VAL A 107     -22.210  21.673  -1.681  1.00 18.93      A    H  
ATOM   1017 HG23 VAL A 107     -22.502  20.728  -2.924  1.00 18.93      A    H  
ATOM   1018  N   SER A 108     -23.293  18.272  -4.034  1.00 19.66      A    N  
ATOM   1019  CA  SER A 108     -24.361  17.970  -5.019  1.00 22.97      A    C  
ATOM   1020  C   SER A 108     -24.648  16.456  -5.067  1.00 21.30      A    C  
ATOM   1021  O   SER A 108     -25.715  16.072  -5.633  1.00 20.58      A    O  
ATOM   1022  CB  SER A 108     -24.019  18.559  -6.398  1.00 23.67      A    C  
ATOM   1023  OG  SER A 108     -22.859  17.939  -6.950  1.00 26.52      A    O  
ATOM   1024  H   SER A 108     -22.570  18.668  -4.420  1.00 21.05      A    H  
ATOM   1025  HA  SER A 108     -25.190  18.418  -4.698  1.00 22.13      A    H  
ATOM   1026  HB2 SER A 108     -24.781  18.426  -7.006  1.00 24.14      A    H  
ATOM   1027  HB3 SER A 108     -23.865  19.526  -6.310  1.00 24.16      A    H  
ATOM   1028  HG  SER A 108     -22.704  18.293  -7.705  0.00 26.49      A    H  
ATOM   1029  N   SER A 109     -23.774  15.599  -4.511  1.00 20.77      A    N  
ATOM   1030  CA  SER A 109     -24.005  14.133  -4.381  1.00 20.40      A    C  
ATOM   1031  C   SER A 109     -23.981  13.694  -2.909  1.00 20.32      A    C  
ATOM   1032  O   SER A 109     -23.779  12.525  -2.646  1.00 19.40      A    O  
ATOM   1033  CB  SER A 109     -23.042  13.306  -5.239  1.00 20.41      A    C  
ATOM   1034  OG  SER A 109     -23.395  13.331  -6.603  1.00 20.07      A    O  
ATOM   1035  H   SER A 109     -22.959  15.846  -4.196  1.00 20.80      A    H  
ATOM   1036  HA  SER A 109     -24.923  13.955  -4.718  1.00 20.45      A    H  
ATOM   1037  HB2 SER A 109     -22.131  13.661  -5.133  1.00 20.32      A    H  
ATOM   1038  HB3 SER A 109     -23.043  12.374  -4.924  1.00 20.32      A    H  
ATOM   1039  HG  SER A 109     -22.836  12.865  -7.030  0.00 20.04      A    H  
ATOM   1040  N   ASP A 110     -24.159  14.623  -1.951  1.00 18.82      A    N  
ATOM   1041  CA  ASP A 110     -24.248  14.289  -0.513  1.00 18.23      A    C  
ATOM   1042  C   ASP A 110     -25.475  13.403  -0.214  1.00 16.82      A    C  
ATOM   1043  O   ASP A 110     -25.439  12.630   0.735  1.00 17.79      A    O  
ATOM   1044  CB  ASP A 110     -24.297  15.613   0.270  1.00 18.71      A    C  
ATOM   1045  CG  ASP A 110     -23.937  15.549   1.724  1.00 18.73      A    C  
ATOM   1046  OD1 ASP A 110     -23.176  14.630   2.118  1.00 16.90      A    O  
ATOM   1047  OD2 ASP A 110     -24.377  16.478   2.467  1.00 19.20      A    O1-
ATOM   1048  H   ASP A 110     -24.256  15.507  -2.134  1.00 19.02      A    H  
ATOM   1049  HA  ASP A 110     -23.432  13.798  -0.256  1.00 18.15      A    H  
ATOM   1050  HB2 ASP A 110     -23.679  16.245  -0.150  1.00 18.61      A    H  
ATOM   1051  HB3 ASP A 110     -25.200  15.984   0.200  1.00 18.60      A    H  
ATOM   1052  N   GLY A 111     -26.567  13.563  -0.935  1.00 16.89      A    N  
ATOM   1053  CA  GLY A 111     -27.858  12.878  -0.680  1.00 16.55      A    C  
ATOM   1054  C   GLY A 111     -28.617  13.398   0.526  1.00 17.55      A    C  
ATOM   1055  O   GLY A 111     -29.318  12.567   1.171  1.00 18.30      A    O  
ATOM   1056  H   GLY A 111     -26.592  14.125  -1.650  1.00 16.80      A    H  
ATOM   1057  HA2 GLY A 111     -28.427  12.969  -1.480  1.00 16.86      A    H  
ATOM   1058  HA3 GLY A 111     -27.681  11.912  -0.553  1.00 16.86      A    H  
ATOM   1059  N   THR A 112     -28.344  14.623   0.969  1.00 17.23      A    N  
ATOM   1060  CA  THR A 112     -28.895  15.216   2.212  1.00 17.45      A    C  
ATOM   1061  C   THR A 112     -29.923  16.290   1.878  1.00 18.74      A    C  
ATOM   1062  O   THR A 112     -29.824  16.936   0.813  1.00 19.88      A    O  
ATOM   1063  CB  THR A 112     -27.778  15.805   3.082  1.00 18.24      A    C  
ATOM   1064  CG2 THR A 112     -26.826  14.748   3.608  1.00 17.89      A    C  
ATOM   1065  OG1 THR A 112     -27.036  16.716   2.280  1.00 16.97      A    O  
ATOM   1066  H   THR A 112     -27.795  15.199   0.527  1.00 17.36      A    H  
ATOM   1067  HA  THR A 112     -29.342  14.501   2.720  1.00 17.80      A    H  
ATOM   1068  HB  THR A 112     -28.184  16.289   3.840  1.00 17.77      A    H  
ATOM   1069  HG1 THR A 112     -26.410  17.055   2.738  0.00 16.97      A    H  
ATOM   1070 HG21 THR A 112     -27.295  14.171   4.237  1.00 18.00      A    H  
ATOM   1071 HG22 THR A 112     -26.078  15.178   4.059  1.00 18.01      A    H  
ATOM   1072 HG23 THR A 112     -26.491  14.213   2.866  1.00 18.00      A    H  
ATOM   1073  N   THR A 113     -30.838  16.514   2.819  1.00 19.20      A    N  
ATOM   1074  CA  THR A 113     -31.693  17.713   2.916  1.00 20.90      A    C  
ATOM   1075  C   THR A 113     -30.815  18.976   2.949  1.00 20.91      A    C  
ATOM   1076  O   THR A 113     -31.022  19.902   2.123  1.00 19.81      A    O  
ATOM   1077  CB  THR A 113     -32.578  17.588   4.156  1.00 21.30      A    C  
ATOM   1078  CG2 THR A 113     -33.478  18.788   4.345  1.00 22.91      A    C  
ATOM   1079  OG1 THR A 113     -33.339  16.396   3.940  1.00 22.00      A    O  
ATOM   1080  H   THR A 113     -31.004  15.918   3.488  1.00 19.48      A    H  
ATOM   1081  HA  THR A 113     -32.268  17.747   2.117  1.00 20.64      A    H  
ATOM   1082  HB  THR A 113     -32.006  17.476   4.951  1.00 21.66      A    H  
ATOM   1083  HG1 THR A 113     -33.855  16.265   4.602  0.00 22.00      A    H  
ATOM   1084 HG21 THR A 113     -32.942  19.564   4.589  1.00 22.43      A    H  
ATOM   1085 HG22 THR A 113     -34.121  18.605   5.052  1.00 22.45      A    H  
ATOM   1086 HG23 THR A 113     -33.954  18.972   3.515  1.00 22.42      A    H  
ATOM   1087  N   LEU A 114     -29.804  18.983   3.815  1.00 20.42      A    N  
ATOM   1088  CA  LEU A 114     -28.905  20.151   4.011  1.00 20.52      A    C  
ATOM   1089  C   LEU A 114     -28.421  20.641   2.659  1.00 20.95      A    C  
ATOM   1090  O   LEU A 114     -28.452  21.839   2.410  1.00 22.90      A    O  
ATOM   1091  CB  LEU A 114     -27.725  19.669   4.853  1.00 21.69      A    C  
ATOM   1092  CG  LEU A 114     -26.565  20.656   4.955  1.00 20.97      A    C  
ATOM   1093  CD1 LEU A 114     -26.907  21.725   5.937  1.00 20.57      A    C  
ATOM   1094  CD2 LEU A 114     -25.311  19.932   5.382  1.00 22.86      A    C  
ATOM   1095  H   LEU A 114     -29.611  18.271   4.350  1.00 20.56      A    H  
ATOM   1096  HA  LEU A 114     -29.393  20.870   4.475  1.00 20.82      A    H  
ATOM   1097  HB2 LEU A 114     -28.048  19.470   5.754  1.00 21.24      A    H  
ATOM   1098  HB3 LEU A 114     -27.391  18.834   4.467  1.00 21.24      A    H  
ATOM   1099  HG  LEU A 114     -26.409  21.069   4.071  1.00 21.38      A    H  
ATOM   1100 HD11 LEU A 114     -27.698  22.204   5.633  1.00 20.69      A    H  
ATOM   1101 HD12 LEU A 114     -26.162  22.345   6.013  1.00 20.69      A    H  
ATOM   1102 HD13 LEU A 114     -27.085  21.324   6.805  1.00 20.69      A    H  
ATOM   1103 HD21 LEU A 114     -25.416  19.611   6.294  1.00 22.26      A    H  
ATOM   1104 HD22 LEU A 114     -24.554  20.543   5.340  1.00 22.26      A    H  
ATOM   1105 HD23 LEU A 114     -25.151  19.178   4.788  1.00 22.26      A    H  
ATOM   1106  N   ASN A 115     -27.957  19.726   1.797  1.00 20.51      A    N  
ATOM   1107  CA  ASN A 115     -27.369  20.112   0.491  1.00 21.04      A    C  
ATOM   1108  C   ASN A 115     -28.379  19.888  -0.640  1.00 20.97      A    C  
ATOM   1109  O   ASN A 115     -27.981  19.857  -1.774  1.00 20.91      A    O  
ATOM   1110  CB  ASN A 115     -26.036  19.385   0.304  1.00 19.57      A    C  
ATOM   1111  CG  ASN A 115     -24.945  20.059   1.098  1.00 21.01      A    C  
ATOM   1112  ND2 ASN A 115     -24.232  19.333   1.963  1.00 18.26      A    N  
ATOM   1113  OD1 ASN A 115     -24.704  21.220   0.818  1.00 18.96      A    O  
ATOM   1114  H   ASN A 115     -27.972  18.830   1.958  1.00 20.73      A    H  
ATOM   1115  HA  ASN A 115     -27.170  21.077   0.525  1.00 20.64      A    H  
ATOM   1116  HB2 ASN A 115     -26.128  18.456   0.598  1.00 20.23      A    H  
ATOM   1117  HB3 ASN A 115     -25.794  19.386  -0.645  1.00 20.24      A    H  
ATOM   1118 HD21 ASN A 115     -23.591  19.717   2.436  0.00 18.24      A    H  
ATOM   1119 HD22 ASN A 115     -24.405  18.475   2.064  0.00 18.24      A    H  
ATOM   1120  N   LYS A 116     -29.672  19.793  -0.334  1.00 18.72      A    N  
ATOM   1121  CA  LYS A 116     -30.737  19.707  -1.351  1.00 19.65      A    C  
ATOM   1122  C   LYS A 116     -30.404  18.645  -2.416  1.00 17.96      A    C  
ATOM   1123  O   LYS A 116     -30.648  18.853  -3.608  1.00 19.47      A    O  
ATOM   1124  CB  LYS A 116     -30.981  21.107  -1.892  1.00 20.05      A    C  
ATOM   1125  CG  LYS A 116     -31.618  22.069  -0.885  1.00 20.98      A    C  
ATOM   1126  CD  LYS A 116     -32.028  23.374  -1.565  1.00 23.16      A    C  
ATOM   1127  CE  LYS A 116     -30.841  24.285  -1.763  1.00 25.03      A    C  
ATOM   1128  NZ  LYS A 116     -31.308  25.656  -2.113  1.00 23.62      A    N1+
ATOM   1129  H   LYS A 116     -29.979  19.780   0.519  1.00 19.45      A    H  
ATOM   1130  HA  LYS A 116     -31.557  19.418  -0.890  1.00 19.22      A    H  
ATOM   1131  HB2 LYS A 116     -30.126  21.483  -2.188  1.00 20.17      A    H  
ATOM   1132  HB3 LYS A 116     -31.567  21.041  -2.675  1.00 20.17      A    H  
ATOM   1133  HG2 LYS A 116     -32.409  21.645  -0.488  1.00 21.25      A    H  
ATOM   1134  HG3 LYS A 116     -30.977  22.259  -0.168  1.00 21.26      A    H  
ATOM   1135  HD2 LYS A 116     -32.433  23.176  -2.436  1.00 23.03      A    H  
ATOM   1136  HD3 LYS A 116     -32.697  23.832  -1.012  1.00 23.05      A    H  
ATOM   1137  HE2 LYS A 116     -30.311  24.324  -0.945  1.00 24.24      A    H  
ATOM   1138  HE3 LYS A 116     -30.276  23.943  -2.481  1.00 24.24      A    H  
ATOM   1139  HZ1 LYS A 116     -31.816  25.626  -2.864  1.00 24.04      A    H  
ATOM   1140  HZ2 LYS A 116     -30.594  26.196  -2.259  1.00 24.04      A    H  
ATOM   1141  HZ3 LYS A 116     -31.803  25.996  -1.433  1.00 24.04      A    H  
ATOM   1142  N   SER A 117     -29.804  17.531  -2.046  1.00 17.57      A    N  
ATOM   1143  CA  SER A 117     -29.352  16.569  -3.087  1.00 17.48      A    C  
ATOM   1144  C   SER A 117     -29.950  15.195  -2.816  1.00 20.59      A    C  
ATOM   1145  O   SER A 117     -29.321  14.172  -3.236  1.00 19.65      A    O  
ATOM   1146  CB  SER A 117     -27.829  16.525  -3.200  1.00 18.06      A    C  
ATOM   1147  OG  SER A 117     -27.216  16.386  -1.926  1.00 19.41      A    O  
ATOM   1148  H   SER A 117     -29.627  17.271  -1.191  1.00 17.65      A    H  
ATOM   1149  HA  SER A 117     -29.710  16.878  -3.961  1.00 18.17      A    H  
ATOM   1150  HB2 SER A 117     -27.565  15.772  -3.774  1.00 18.24      A    H  
ATOM   1151  HB3 SER A 117     -27.513  17.355  -3.624  1.00 18.23      A    H  
ATOM   1152  HG  SER A 117     -26.374  16.366  -2.032  0.00 19.36      A    H  
ATOM   1153  N   ASP A 118     -31.129  15.157  -2.186  1.00 19.43      A    N  
ATOM   1154  CA  ASP A 118     -32.043  13.985  -2.172  1.00 20.18      A    C  
ATOM   1155  C   ASP A 118     -32.979  14.046  -3.390  1.00 21.15      A    C  
ATOM   1156  O   ASP A 118     -32.717  14.868  -4.337  1.00 18.82      A    O  
ATOM   1157  CB  ASP A 118     -32.792  13.893  -0.845  1.00 21.25      A    C  
ATOM   1158  CG  ASP A 118     -33.769  15.040  -0.637  1.00 22.40      A    C  
ATOM   1159  OD1 ASP A 118     -33.554  16.088  -1.270  1.00 19.44      A    O  
ATOM   1160  OD2 ASP A 118     -34.744  14.861   0.134  1.00 24.39      A    O1-
ATOM   1161  H   ASP A 118     -31.450  15.868  -1.718  1.00 19.86      A    H  
ATOM   1162  HA  ASP A 118     -31.490  13.172  -2.255  1.00 20.41      A    H  
ATOM   1163  HB2 ASP A 118     -33.287  13.051  -0.813  1.00 21.24      A    H  
ATOM   1164  HB3 ASP A 118     -32.145  13.898  -0.110  1.00 21.25      A    H  
ATOM   1165  N   VAL A 119     -33.948  13.119  -3.482  1.00 18.34      A    N  
ATOM   1166  CA  VAL A 119     -34.745  12.968  -4.715  1.00 19.04      A    C  
ATOM   1167  C   VAL A 119     -36.230  12.902  -4.372  1.00 19.35      A    C  
ATOM   1168  O   VAL A 119     -36.633  12.110  -3.496  1.00 17.27      A    O  
ATOM   1169  CB  VAL A 119     -34.281  11.771  -5.556  1.00 17.45      A    C  
ATOM   1170  CG1 VAL A 119     -35.028  11.704  -6.857  1.00 18.70      A    C  
ATOM   1171  CG2 VAL A 119     -32.801  11.811  -5.800  1.00 18.83      A    C  
ATOM   1172  H   VAL A 119     -34.164  12.537  -2.815  1.00 19.14      A    H  
ATOM   1173  HA  VAL A 119     -34.606  13.768  -5.251  1.00 18.67      A    H  
ATOM   1174  HB  VAL A 119     -34.484  10.949  -5.045  1.00 18.24      A    H  
ATOM   1175 HG11 VAL A 119     -35.959  11.479  -6.688  1.00 18.31      A    H  
ATOM   1176 HG12 VAL A 119     -34.631  11.021  -7.426  1.00 18.31      A    H  
ATOM   1177 HG13 VAL A 119     -34.979  12.566  -7.305  1.00 18.30      A    H  
ATOM   1178 HG21 VAL A 119     -32.545  12.701  -6.097  1.00 18.40      A    H  
ATOM   1179 HG22 VAL A 119     -32.565  11.162  -6.484  1.00 18.41      A    H  
ATOM   1180 HG23 VAL A 119     -32.330  11.597  -4.976  1.00 18.40      A    H  
ATOM   1181  N   GLU A 120     -37.000  13.720  -5.077  1.00 20.53      A    N  
ATOM   1182  CA  GLU A 120     -38.466  13.782  -4.879  1.00 23.02      A    C  
ATOM   1183  C   GLU A 120     -39.058  12.447  -5.298  1.00 18.97      A    C  
ATOM   1184  O   GLU A 120     -38.521  11.754  -6.156  1.00 21.11      A    O  
ATOM   1185  CB  GLU A 120     -39.096  14.952  -5.668  1.00 21.76      A    C  
ATOM   1186  CG  GLU A 120     -39.071  14.750  -7.160  1.00 25.63      A    C  
ATOM   1187  CD  GLU A 120     -39.710  15.890  -7.945  1.00 30.53      A    C  
ATOM   1188  OE1 GLU A 120     -40.639  16.589  -7.397  1.00 30.91      A    O  
ATOM   1189  OE2 GLU A 120     -39.252  16.091  -9.079  1.00 34.40      A    O1-
ATOM   1190  H   GLU A 120     -36.678  14.287  -5.713  1.00 20.81      A    H  
ATOM   1191  HA  GLU A 120     -38.636  13.919  -3.923  1.00 21.47      A    H  
ATOM   1192  HB2 GLU A 120     -40.023  15.064  -5.376  1.00 22.91      A    H  
ATOM   1193  HB3 GLU A 120     -38.609  15.774  -5.450  1.00 22.92      A    H  
ATOM   1194  HG2 GLU A 120     -38.141  14.650  -7.455  1.00 25.69      A    H  
ATOM   1195  HG3 GLU A 120     -39.544  13.920  -7.382  1.00 25.67      A    H  
ATOM   1196  N   PRO A 121     -40.277  12.138  -4.818  1.00 21.70      A    N  
ATOM   1197  CA  PRO A 121     -40.999  10.949  -5.276  1.00 19.74      A    C  
ATOM   1198  C   PRO A 121     -41.088  10.928  -6.801  1.00 20.65      A    C  
ATOM   1199  O   PRO A 121     -41.504  11.936  -7.385  1.00 21.37      A    O  
ATOM   1200  CB  PRO A 121     -42.379  11.085  -4.609  1.00 20.51      A    C  
ATOM   1201  CG  PRO A 121     -42.130  12.008  -3.415  1.00 19.75      A    C  
ATOM   1202  CD  PRO A 121     -41.035  12.934  -3.855  1.00 19.65      A    C  
ATOM   1203  HA  PRO A 121     -40.544  10.135  -4.944  1.00 20.42      A    H  
ATOM   1204  HB2 PRO A 121     -43.032  11.481  -5.225  1.00 20.15      A    H  
ATOM   1205  HB3 PRO A 121     -42.712  10.215  -4.311  1.00 20.15      A    H  
ATOM   1206  HG2 PRO A 121     -42.939  12.511  -3.191  1.00 19.91      A    H  
ATOM   1207  HG3 PRO A 121     -41.852  11.493  -2.631  1.00 19.91      A    H  
ATOM   1208  HD2 PRO A 121     -41.402  13.734  -4.273  1.00 20.15      A    H  
ATOM   1209  HD3 PRO A 121     -40.479  13.196  -3.099  1.00 20.15      A    H  
ATOM   1210  N   GLY A 122     -40.732   9.797  -7.412  1.00 20.36      A    N  
ATOM   1211  CA  GLY A 122     -40.748   9.581  -8.863  1.00 22.65      A    C  
ATOM   1212  C   GLY A 122     -39.643  10.327  -9.599  1.00 24.42      A    C  
ATOM   1213  O   GLY A 122     -39.592  10.223 -10.819  1.00 24.55      A    O  
ATOM   1214  H   GLY A 122     -40.448   9.070  -6.942  1.00 20.94      A    H  
ATOM   1215  HA2 GLY A 122     -40.662   8.614  -9.042  1.00 22.50      A    H  
ATOM   1216  HA3 GLY A 122     -41.626   9.874  -9.216  1.00 22.48      A    H  
ATOM   1217  N   GLY A 123     -38.748  11.010  -8.890  1.00 22.28      A    N  
ATOM   1218  CA  GLY A 123     -37.693  11.814  -9.538  1.00 22.46      A    C  
ATOM   1219  C   GLY A 123     -36.503  10.965  -9.948  1.00 22.50      A    C  
ATOM   1220  O   GLY A 123     -36.351   9.831  -9.473  1.00 19.52      A    O  
ATOM   1221  H   GLY A 123     -38.721  11.006  -7.982  1.00 22.80      A    H  
ATOM   1222  HA2 GLY A 123     -38.070  12.260 -10.338  1.00 22.43      A    H  
ATOM   1223  HA3 GLY A 123     -37.393  12.516  -8.909  1.00 22.43      A    H  
ATOM   1224  N   THR A 124     -35.634  11.545 -10.765  1.00 22.91      A    N  
ATOM   1225  CA  THR A 124     -34.334  10.961 -11.136  1.00 24.27      A    C  
ATOM   1226  C   THR A 124     -33.247  11.977 -10.796  1.00 23.30      A    C  
ATOM   1227  O   THR A 124     -33.433  13.186 -11.060  1.00 27.09      A    O  
ATOM   1228  CB  THR A 124     -34.274  10.605 -12.623  1.00 26.43      A    C  
ATOM   1229  CG2 THR A 124     -32.952   9.986 -13.034  1.00 33.21      A    C  
ATOM   1230  OG1 THR A 124     -35.309   9.666 -12.906  1.00 28.43      A    O  
ATOM   1231  H   THR A 124     -35.783  12.352 -11.161  1.00 23.12      A    H  
ATOM   1232  HA  THR A 124     -34.192  10.148 -10.603  1.00 24.18      A    H  
ATOM   1233  HB  THR A 124     -34.426  11.425 -13.150  1.00 27.54      A    H  
ATOM   1234  HG1 THR A 124     -35.287   9.451 -13.727  0.00 28.43      A    H  
ATOM   1235 HG21 THR A 124     -32.223  10.590 -12.812  1.00 30.91      A    H  
ATOM   1236 HG22 THR A 124     -32.955   9.824 -13.995  1.00 30.94      A    H  
ATOM   1237 HG23 THR A 124     -32.827   9.142 -12.567  1.00 30.92      A    H  
ATOM   1238  N   ARG A 125     -32.097  11.480 -10.392  1.00 22.65      A    N  
ATOM   1239  CA  ARG A 125     -30.907  12.313 -10.186  1.00 22.23      A    C  
ATOM   1240  C   ARG A 125     -29.677  11.467 -10.492  1.00 22.36      A    C  
ATOM   1241  O   ARG A 125     -29.636  10.312 -10.066  1.00 21.78      A    O  
ATOM   1242  CB  ARG A 125     -30.922  12.846  -8.762  1.00 22.39      A    C  
ATOM   1243  CG  ARG A 125     -29.708  13.670  -8.403  1.00 23.83      A    C  
ATOM   1244  CD  ARG A 125     -29.828  14.085  -6.975  1.00 24.96      A    C  
ATOM   1245  NE  ARG A 125     -28.873  15.159  -6.797  1.00 29.53      A    N  
ATOM   1246  CZ  ARG A 125     -29.159  16.454  -6.819  1.00 26.61      A    C  
ATOM   1247  NH1 ARG A 125     -30.414  16.862  -6.865  1.00 28.38      A    N1+
ATOM   1248  NH2 ARG A 125     -28.189  17.331  -6.659  1.00 25.71      A    N  
ATOM   1249  H   ARG A 125     -31.973  10.595 -10.213  1.00 22.71      A    H  
ATOM   1250  HA  ARG A 125     -30.937  13.071 -10.814  1.00 22.37      A    H  
ATOM   1251  HB2 ARG A 125     -31.724  13.397  -8.644  1.00 22.69      A    H  
ATOM   1252  HB3 ARG A 125     -30.983  12.088  -8.145  1.00 22.69      A    H  
ATOM   1253  HG2 ARG A 125     -28.891  13.140  -8.524  1.00 23.74      A    H  
ATOM   1254  HG3 ARG A 125     -29.658  14.464  -8.977  1.00 23.75      A    H  
ATOM   1255  HD2 ARG A 125     -30.738  14.389  -6.779  1.00 25.69      A    H  
ATOM   1256  HD3 ARG A 125     -29.609  13.334  -6.383  1.00 25.67      A    H  
ATOM   1257  HE  ARG A 125     -28.030  14.939  -6.759  1.00 27.65      A    H  
ATOM   1258 HH11 ARG A 125     -31.066  16.286  -6.967  1.00 27.72      A    H  
ATOM   1259 HH12 ARG A 125     -30.591  17.723  -6.855  1.00 27.72      A    H  
ATOM   1260 HH21 ARG A 125     -27.353  17.058  -6.598  1.00 26.11      A    H  
ATOM   1261 HH22 ARG A 125     -28.374  18.192  -6.634  1.00 26.11      A    H  
ATOM   1262  N   THR A 126     -28.697  12.061 -11.146  1.00 22.10      A    N  
ATOM   1263  CA  THR A 126     -27.371  11.446 -11.362  1.00 23.22      A    C  
ATOM   1264  C   THR A 126     -26.441  11.813 -10.190  1.00 22.68      A    C  
ATOM   1265  O   THR A 126     -26.138  12.986  -9.977  1.00 22.44      A    O  
ATOM   1266  CB  THR A 126     -26.838  11.788 -12.755  1.00 23.77      A    C  
ATOM   1267  CG2 THR A 126     -25.468  11.197 -12.978  1.00 26.58      A    C  
ATOM   1268  OG1 THR A 126     -27.739  11.226 -13.705  1.00 27.80      A    O  
ATOM   1269  H   THR A 126     -28.765  12.894 -11.511  1.00 22.43      A    H  
ATOM   1270  HA  THR A 126     -27.503  10.473 -11.338  1.00 22.98      A    H  
ATOM   1271  HB  THR A 126     -26.803  12.769 -12.861  1.00 24.90      A    H  
ATOM   1272  HG1 THR A 126     -27.471  11.390 -14.495  0.00 27.78      A    H  
ATOM   1273 HG21 THR A 126     -24.816  11.663 -12.424  1.00 25.68      A    H  
ATOM   1274 HG22 THR A 126     -25.222  11.293 -13.916  1.00 25.68      A    H  
ATOM   1275 HG23 THR A 126     -25.478  10.252 -12.741  1.00 25.68      A    H  
ATOM   1276  N   TYR A 127     -26.031  10.798  -9.423  1.00 21.48      A    N  
ATOM   1277  CA  TYR A 127     -25.020  10.913  -8.348  1.00 18.74      A    C  
ATOM   1278  C   TYR A 127     -23.672  10.562  -8.966  1.00 17.53      A    C  
ATOM   1279  O   TYR A 127     -23.588   9.688  -9.817  1.00 20.50      A    O  
ATOM   1280  CB  TYR A 127     -25.384   9.971  -7.195  1.00 18.43      A    C  
ATOM   1281  CG  TYR A 127     -26.538  10.433  -6.356  1.00 16.72      A    C  
ATOM   1282  CD1 TYR A 127     -26.366  11.440  -5.430  1.00 17.22      A    C  
ATOM   1283  CD2 TYR A 127     -27.778   9.853  -6.457  1.00 17.56      A    C  
ATOM   1284  CE1 TYR A 127     -27.391  11.835  -4.591  1.00 18.68      A    C  
ATOM   1285  CE2 TYR A 127     -28.823  10.258  -5.642  1.00 16.49      A    C  
ATOM   1286  CZ  TYR A 127     -28.632  11.247  -4.703  1.00 17.02      A    C  
ATOM   1287  OH  TYR A 127     -29.693  11.608  -3.914  1.00 16.36      A    O  
ATOM   1288  H   TYR A 127     -26.349   9.949  -9.512  1.00 21.06      A    H  
ATOM   1289  HA  TYR A 127     -24.996  11.845  -8.016  1.00 18.94      A    H  
ATOM   1290  HB2 TYR A 127     -25.596   9.090  -7.568  1.00 18.08      A    H  
ATOM   1291  HB3 TYR A 127     -24.597   9.870  -6.619  1.00 18.08      A    H  
ATOM   1292  HD1 TYR A 127     -25.514  11.829  -5.328  1.00 17.43      A    H  
ATOM   1293  HD2 TYR A 127     -27.919   9.160  -7.081  1.00 17.14      A    H  
ATOM   1294  HE1 TYR A 127     -27.250  12.523  -3.962  1.00 17.86      A    H  
ATOM   1295  HE2 TYR A 127     -29.666   9.844  -5.720  1.00 16.91      A    H  
ATOM   1296  HH  TYR A 127     -29.874  12.438  -4.031  0.00 16.33      A    H  
ATOM   1297  N   THR A 128     -22.616  11.203  -8.513  1.00 18.63      A    N  
ATOM   1298  CA  THR A 128     -21.263  10.905  -9.029  1.00 16.97      A    C  
ATOM   1299  C   THR A 128     -20.405  10.560  -7.844  1.00 16.48      A    C  
ATOM   1300  O   THR A 128     -20.380  11.347  -6.885  1.00 16.95      A    O  
ATOM   1301  CB  THR A 128     -20.669  12.068  -9.834  1.00 19.22      A    C  
ATOM   1302  CG2 THR A 128     -19.249  11.829 -10.285  1.00 19.37      A    C  
ATOM   1303  OG1 THR A 128     -21.501  12.200 -10.981  1.00 19.07      A    O  
ATOM   1304  H   THR A 128     -22.632  11.855  -7.876  1.00 17.97      A    H  
ATOM   1305  HA  THR A 128     -21.323  10.119  -9.615  1.00 17.59      A    H  
ATOM   1306  HB  THR A 128     -20.713  12.893  -9.293  1.00 18.77      A    H  
ATOM   1307  HG1 THR A 128     -21.215  12.837 -11.465  0.00 19.00      A    H  
ATOM   1308 HG21 THR A 128     -18.654  11.837  -9.514  1.00 19.36      A    H  
ATOM   1309 HG22 THR A 128     -18.983  12.532 -10.905  1.00 19.50      A    H  
ATOM   1310 HG23 THR A 128     -19.191  10.965 -10.731  1.00 19.36      A    H  
ATOM   1311  N   TRP A 129     -19.794   9.384  -7.881  1.00 17.47      A    N  
ATOM   1312  CA  TRP A 129     -18.796   8.990  -6.870  1.00 16.88      A    C  
ATOM   1313  C   TRP A 129     -17.462   8.943  -7.586  1.00 16.95      A    C  
ATOM   1314  O   TRP A 129     -17.388   8.298  -8.645  1.00 18.22      A    O  
ATOM   1315  CB  TRP A 129     -19.078   7.663  -6.200  1.00 18.35      A    C  
ATOM   1316  CG  TRP A 129     -20.417   7.517  -5.575  1.00 18.38      A    C  
ATOM   1317  CD1 TRP A 129     -21.256   8.518  -5.181  1.00 19.09      A    C  
ATOM   1318  CD2 TRP A 129     -21.001   6.280  -5.121  1.00 19.01      A    C  
ATOM   1319  CE2 TRP A 129     -22.247   6.616  -4.551  1.00 18.87      A    C  
ATOM   1320  CE3 TRP A 129     -20.657   4.919  -5.223  1.00 17.44      A    C  
ATOM   1321  NE1 TRP A 129     -22.339   7.972  -4.542  1.00 18.02      A    N  
ATOM   1322  CZ2 TRP A 129     -23.102   5.645  -4.006  1.00 19.78      A    C  
ATOM   1323  CZ3 TRP A 129     -21.499   3.966  -4.691  1.00 19.10      A    C  
ATOM   1324  CH2 TRP A 129     -22.728   4.328  -4.130  1.00 17.85      A    C  
ATOM   1325  H   TRP A 129     -19.947   8.753  -8.519  1.00 17.09      A    H  
ATOM   1326  HA  TRP A 129     -18.765   9.686  -6.173  1.00 17.28      A    H  
ATOM   1327  HB2 TRP A 129     -18.968   6.958  -6.870  1.00 18.00      A    H  
ATOM   1328  HB3 TRP A 129     -18.396   7.522  -5.512  1.00 18.00      A    H  
ATOM   1329  HD1 TRP A 129     -21.114   9.442  -5.311  1.00 18.64      A    H  
ATOM   1330  HE1 TRP A 129     -23.027   8.425  -4.258  1.00 18.49      A    H  
ATOM   1331  HE3 TRP A 129     -19.837   4.665  -5.616  1.00 18.23      A    H  
ATOM   1332  HZ2 TRP A 129     -23.922   5.886  -3.613  1.00 19.03      A    H  
ATOM   1333  HZ3 TRP A 129     -21.272   3.053  -4.763  1.00 18.43      A    H  
ATOM   1334  HH2 TRP A 129     -23.286   3.658  -3.776  1.00 18.57      A    H  
ATOM   1335  N   ARG A 130     -16.487   9.634  -7.034  1.00 19.07      A    N  
ATOM   1336  CA  ARG A 130     -15.081   9.506  -7.506  1.00 20.74      A    C  
ATOM   1337  C   ARG A 130     -14.272   8.706  -6.493  1.00 18.45      A    C  
ATOM   1338  O   ARG A 130     -14.722   8.519  -5.349  1.00 17.82      A    O  
ATOM   1339  CB  ARG A 130     -14.484  10.881  -7.789  1.00 22.49      A    C  
ATOM   1340  CG  ARG A 130     -15.212  11.600  -8.914  1.00 28.05      A    C  
ATOM   1341  CD  ARG A 130     -14.635  12.935  -9.314  1.00 32.36      A    C  
ATOM   1342  NE  ARG A 130     -15.199  13.282 -10.622  1.00 40.46      A    N  
ATOM   1343  CZ  ARG A 130     -16.266  14.062 -10.855  1.00 45.00      A    C  
ATOM   1344  NH1 ARG A 130     -16.924  14.643  -9.863  1.00 46.01      A    N1+
ATOM   1345  NH2 ARG A 130     -16.664  14.265 -12.105  1.00 46.92      A    N  
ATOM   1346  H   ARG A 130     -16.608  10.220  -6.348  1.00 18.91      A    H  
ATOM   1347  HA  ARG A 130     -15.090   9.001  -8.351  1.00 20.26      A    H  
ATOM   1348  HB2 ARG A 130     -14.536  11.424  -6.977  1.00 23.23      A    H  
ATOM   1349  HB3 ARG A 130     -13.540  10.776  -8.029  1.00 23.24      A    H  
ATOM   1350  HG2 ARG A 130     -15.219  11.017  -9.703  1.00 27.55      A    H  
ATOM   1351  HG3 ARG A 130     -16.145  11.737  -8.645  1.00 27.52      A    H  
ATOM   1352  HD2 ARG A 130     -14.865  13.617  -8.649  1.00 33.03      A    H  
ATOM   1353  HD3 ARG A 130     -13.657  12.873  -9.376  1.00 32.99      A    H  
ATOM   1354  HE  ARG A 130     -14.816  12.925 -11.320  1.00 39.72      A    H  
ATOM   1355 HH11 ARG A 130     -16.676  14.515  -9.032  1.00 45.30      A    H  
ATOM   1356 HH12 ARG A 130     -17.618  15.153 -10.039  1.00 45.34      A    H  
ATOM   1357 HH21 ARG A 130     -16.230  13.887 -12.772  1.00 45.89      A    H  
ATOM   1358 HH22 ARG A 130     -17.358  14.783 -12.266  1.00 45.89      A    H  
ATOM   1359  N   THR A 131     -13.089   8.254  -6.922  1.00 18.18      A    N  
ATOM   1360  CA  THR A 131     -12.114   7.559  -6.071  1.00 17.45      A    C  
ATOM   1361  C   THR A 131     -10.721   7.987  -6.556  1.00 18.46      A    C  
ATOM   1362  O   THR A 131     -10.612   8.461  -7.713  1.00 19.28      A    O  
ATOM   1363  CB  THR A 131     -12.267   6.051  -6.157  1.00 17.54      A    C  
ATOM   1364  CG2 THR A 131     -13.663   5.554  -5.814  1.00 16.15      A    C  
ATOM   1365  OG1 THR A 131     -11.888   5.700  -7.480  1.00 16.99      A    O  
ATOM   1366  H   THR A 131     -12.806   8.340  -7.784  1.00 18.08      A    H  
ATOM   1367  HA  THR A 131     -12.239   7.850  -5.140  1.00 17.79      A    H  
ATOM   1368  HB  THR A 131     -11.626   5.643  -5.527  1.00 17.15      A    H  
ATOM   1369  HG1 THR A 131     -11.955   4.860  -7.584  0.00 16.99      A    H  
ATOM   1370 HG21 THR A 131     -13.943   5.933  -4.962  1.00 16.58      A    H  
ATOM   1371 HG22 THR A 131     -13.657   4.582  -5.750  1.00 16.57      A    H  
ATOM   1372 HG23 THR A 131     -14.287   5.828  -6.511  1.00 16.57      A    H  
ATOM   1373  N   HIS A 132      -9.733   7.882  -5.683  1.00 19.95      A    N  
ATOM   1374  CA  HIS A 132      -8.345   8.356  -5.946  1.00 18.70      A    C  
ATOM   1375  C   HIS A 132      -7.411   7.314  -5.344  1.00 18.59      A    C  
ATOM   1376  O   HIS A 132      -7.784   6.676  -4.317  1.00 16.43      A    O  
ATOM   1377  CB  HIS A 132      -8.116   9.766  -5.363  1.00 18.51      A    C  
ATOM   1378  CG  HIS A 132      -8.219   9.816  -3.877  1.00 19.53      A    C  
ATOM   1379  CD2 HIS A 132      -7.284   9.608  -2.917  1.00 19.09      A    C  
ATOM   1380  ND1 HIS A 132      -9.448  10.024  -3.240  1.00 18.08      A    N  
ATOM   1381  CE1 HIS A 132      -9.243   9.971  -1.940  1.00 19.84      A    C  
ATOM   1382  NE2 HIS A 132      -7.910   9.672  -1.705  1.00 17.92      A    N  
ATOM   1383  H   HIS A 132      -9.831   7.518  -4.853  1.00 19.29      A    H  
ATOM   1384  HA  HIS A 132      -8.202   8.382  -6.921  1.00 18.88      A    H  
ATOM   1385  HB2 HIS A 132      -7.224  10.080  -5.631  1.00 18.80      A    H  
ATOM   1386  HB3 HIS A 132      -8.778  10.381  -5.748  1.00 18.82      A    H  
ATOM   1387  HD1 HIS A 132     -10.220  10.132  -3.648  0.00 18.08      A    H  
ATOM   1388  HD2 HIS A 132      -6.376   9.415  -3.056  1.00 18.91      A    H  
ATOM   1389  HE1 HIS A 132      -9.904  10.089  -1.278  1.00 18.94      A    H  
ATOM   1390  HE2 HIS A 132      -7.539   9.587  -0.919  0.00 18.01      A    H  
ATOM   1391  N   ALA A 133      -6.239   7.166  -5.940  1.00 17.58      A    N  
ATOM   1392  CA  ALA A 133      -5.140   6.363  -5.388  1.00 19.80      A    C  
ATOM   1393  C   ALA A 133      -4.451   7.212  -4.321  1.00 18.74      A    C  
ATOM   1394  O   ALA A 133      -4.567   8.425  -4.306  1.00 19.41      A    O  
ATOM   1395  CB  ALA A 133      -4.197   5.934  -6.497  1.00 20.34      A    C  
ATOM   1396  H   ALA A 133      -6.026   7.555  -6.736  1.00 18.33      A    H  
ATOM   1397  HA  ALA A 133      -5.519   5.560  -4.960  1.00 19.25      A    H  
ATOM   1398  HB1 ALA A 133      -3.479   5.395  -6.126  1.00 20.17      A    H  
ATOM   1399  HB2 ALA A 133      -4.686   5.411  -7.155  1.00 20.17      A    H  
ATOM   1400  HB3 ALA A 133      -3.820   6.721  -6.926  1.00 20.17      A    H  
ATOM   1401  N   PRO A 134      -3.707   6.592  -3.387  1.00 17.57      A    N  
ATOM   1402  CA  PRO A 134      -2.931   7.349  -2.427  1.00 16.08      A    C  
ATOM   1403  C   PRO A 134      -1.777   7.997  -3.189  1.00 15.57      A    C  
ATOM   1404  O   PRO A 134      -1.393   7.554  -4.302  1.00 16.11      A    O  
ATOM   1405  CB  PRO A 134      -2.438   6.292  -1.397  1.00 17.05      A    C  
ATOM   1406  CG  PRO A 134      -2.521   4.979  -2.122  1.00 17.82      A    C  
ATOM   1407  CD  PRO A 134      -3.543   5.149  -3.218  1.00 18.20      A    C  
ATOM   1408  HA  PRO A 134      -3.498   8.029  -1.986  1.00 16.45      A    H  
ATOM   1409  HB2 PRO A 134      -1.518   6.477  -1.122  1.00 16.99      A    H  
ATOM   1410  HB3 PRO A 134      -3.009   6.287  -0.603  1.00 16.99      A    H  
ATOM   1411  HG2 PRO A 134      -1.651   4.743  -2.503  1.00 17.72      A    H  
ATOM   1412  HG3 PRO A 134      -2.795   4.267  -1.509  1.00 17.72      A    H  
ATOM   1413  HD2 PRO A 134      -3.231   4.739  -4.045  1.00 17.97      A    H  
ATOM   1414  HD3 PRO A 134      -4.390   4.735  -2.967  1.00 17.96      A    H  
ATOM   1415  N   GLY A 135      -1.177   8.988  -2.566  1.00 16.42      A    N  
ATOM   1416  CA  GLY A 135       0.016   9.610  -3.186  1.00 16.44      A    C  
ATOM   1417  C   GLY A 135       0.620  10.612  -2.271  1.00 17.94      A    C  
ATOM   1418  O   GLY A 135      -0.038  11.032  -1.302  1.00 17.77      A    O  
ATOM   1419  H   GLY A 135      -1.450   9.327  -1.764  1.00 16.23      A    H  
ATOM   1420  HA2 GLY A 135       0.682   8.906  -3.392  1.00 16.77      A    H  
ATOM   1421  HA3 GLY A 135      -0.248  10.050  -4.033  1.00 16.78      A    H  
ATOM   1422  N   ARG A 136       1.843  11.026  -2.567  1.00 18.20      A    N  
ATOM   1423  CA  ARG A 136       2.559  12.005  -1.713  1.00 18.79      A    C  
ATOM   1424  C   ARG A 136       2.041  13.427  -1.996  1.00 21.06      A    C  
ATOM   1425  O   ARG A 136       2.000  13.810  -3.138  1.00 22.41      A    O  
ATOM   1426  CB  ARG A 136       4.056  11.837  -2.009  1.00 20.40      A    C  
ATOM   1427  CG  ARG A 136       4.976  12.703  -1.162  1.00 23.08      A    C  
ATOM   1428  CD  ARG A 136       5.126  12.288   0.280  1.00 21.63      A    C  
ATOM   1429  NE  ARG A 136       5.433  10.895   0.492  1.00 20.00      A    N  
ATOM   1430  CZ  ARG A 136       5.190  10.262   1.638  1.00 21.33      A    C  
ATOM   1431  NH1 ARG A 136       4.748  10.940   2.684  1.00 20.38      A    N1+
ATOM   1432  NH2 ARG A 136       5.435   8.977   1.767  1.00 21.72      A    N  
ATOM   1433  H   ARG A 136       2.305  10.743  -3.300  1.00 18.28      A    H  
ATOM   1434  HA  ARG A 136       2.391  11.783  -0.769  1.00 19.38      A    H  
ATOM   1435  HB2 ARG A 136       4.294  10.897  -1.875  1.00 20.60      A    H  
ATOM   1436  HB3 ARG A 136       4.210  12.051  -2.953  1.00 20.59      A    H  
ATOM   1437  HG2 ARG A 136       5.867  12.705  -1.573  1.00 22.08      A    H  
ATOM   1438  HG3 ARG A 136       4.646  13.626  -1.182  1.00 22.08      A    H  
ATOM   1439  HD2 ARG A 136       5.834  12.829   0.689  1.00 21.56      A    H  
ATOM   1440  HD3 ARG A 136       4.290  12.500   0.745  1.00 21.55      A    H  
ATOM   1441  HE  ARG A 136       5.703  10.423  -0.189  1.00 20.71      A    H  
ATOM   1442 HH11 ARG A 136       4.570  11.795   2.617  1.00 20.70      A    H  
ATOM   1443 HH12 ARG A 136       4.605  10.522   3.444  1.00 20.70      A    H  
ATOM   1444 HH21 ARG A 136       5.747   8.518   1.082  1.00 21.52      A    H  
ATOM   1445 HH22 ARG A 136       5.302   8.578   2.541  1.00 21.52      A    H  
ATOM   1446  N   ARG A 137       1.637  14.179  -0.975  1.00 19.40      A    N  
ATOM   1447  CA  ARG A 137       1.163  15.579  -1.133  1.00 20.74      A    C  
ATOM   1448  C   ARG A 137       2.389  16.525  -1.132  1.00 20.05      A    C  
ATOM   1449  O   ARG A 137       3.533  16.091  -0.764  1.00 20.33      A    O  
ATOM   1450  CB  ARG A 137       0.271  15.985   0.039  1.00 20.43      A    C  
ATOM   1451  CG  ARG A 137      -0.979  15.126   0.234  1.00 18.87      A    C  
ATOM   1452  CD  ARG A 137      -1.910  15.895   1.122  1.00 19.00      A    C  
ATOM   1453  NE  ARG A 137      -3.149  15.204   1.464  1.00 18.70      A    N  
ATOM   1454  CZ  ARG A 137      -3.326  14.380   2.489  1.00 19.66      A    C  
ATOM   1455  NH1 ARG A 137      -2.316  14.002   3.271  1.00 17.87      A    N1+
ATOM   1456  NH2 ARG A 137      -4.530  13.839   2.665  1.00 20.82      A    N  
ATOM   1457  H   ARG A 137       1.629  13.879  -0.115  1.00 20.09      A    H  
ATOM   1458  HA  ARG A 137       0.669  15.670  -1.980  1.00 20.29      A    H  
ATOM   1459  HB2 ARG A 137       0.805  15.944   0.858  1.00 20.12      A    H  
ATOM   1460  HB3 ARG A 137      -0.003  16.917  -0.091  1.00 20.12      A    H  
ATOM   1461  HG2 ARG A 137      -1.409  14.950  -0.630  1.00 19.26      A    H  
ATOM   1462  HG3 ARG A 137      -0.743  14.272   0.654  1.00 19.26      A    H  
ATOM   1463  HD2 ARG A 137      -1.437  16.125   1.950  1.00 18.91      A    H  
ATOM   1464  HD3 ARG A 137      -2.140  16.738   0.676  1.00 18.90      A    H  
ATOM   1465  HE  ARG A 137      -3.852  15.401   0.992  1.00 19.01      A    H  
ATOM   1466 HH11 ARG A 137      -1.517  14.347   3.160  1.00 18.50      A    H  
ATOM   1467 HH12 ARG A 137      -2.463  13.438   3.930  1.00 18.50      A    H  
ATOM   1468 HH21 ARG A 137      -5.198  14.065   2.139  1.00 20.29      A    H  
ATOM   1469 HH22 ARG A 137      -4.662  13.267   3.323  1.00 20.30      A    H  
ATOM   1470  N   SER A 138       2.180  17.756  -1.555  1.00 20.97      A    N  
ATOM   1471  CA  SER A 138       3.244  18.789  -1.664  1.00 21.53      A    C  
ATOM   1472  C   SER A 138       3.617  19.286  -0.275  1.00 22.78      A    C  
ATOM   1473  O   SER A 138       4.642  19.974  -0.153  1.00 22.96      A    O  
ATOM   1474  CB  SER A 138       2.777  19.918  -2.567  1.00 22.30      A    C  
ATOM   1475  OG  SER A 138       1.602  20.505  -2.028  1.00 24.18      A    O  
ATOM   1476  H   SER A 138       1.363  18.067  -1.811  1.00 20.88      A    H  
ATOM   1477  HA  SER A 138       4.047  18.367  -2.072  1.00 21.80      A    H  
ATOM   1478  HB2 SER A 138       3.484  20.598  -2.639  1.00 22.54      A    H  
ATOM   1479  HB3 SER A 138       2.590  19.566  -3.466  1.00 22.54      A    H  
ATOM   1480  HG  SER A 138       1.353  21.131  -2.543  0.00 24.25      A    H  
ATOM   1481  N   ASP A 139       2.859  18.910   0.763  1.00 21.71      A    N  
ATOM   1482  CA  ASP A 139       3.266  19.158   2.168  1.00 20.28      A    C  
ATOM   1483  C   ASP A 139       4.015  17.951   2.745  1.00 18.55      A    C  
ATOM   1484  O   ASP A 139       4.325  18.024   3.916  1.00 19.21      A    O  
ATOM   1485  CB  ASP A 139       2.086  19.524   3.067  1.00 21.99      A    C  
ATOM   1486  CG  ASP A 139       1.066  18.405   3.253  1.00 22.95      A    C  
ATOM   1487  OD1 ASP A 139       1.333  17.265   2.776  1.00 20.13      A    O  
ATOM   1488  OD2 ASP A 139      -0.037  18.718   3.764  1.00 20.64      A    O1-
ATOM   1489  H   ASP A 139       2.048  18.510   0.673  1.00 21.61      A    H  
ATOM   1490  HA  ASP A 139       3.884  19.925   2.170  1.00 20.52      A    H  
ATOM   1491  HB2 ASP A 139       2.424  19.782   3.949  1.00 21.79      A    H  
ATOM   1492  HB3 ASP A 139       1.624  20.297   2.682  1.00 21.79      A    H  
ATOM   1493  N   GLY A 140       4.360  16.949   1.937  1.00 18.24      A    N  
ATOM   1494  CA  GLY A 140       5.199  15.800   2.334  1.00 20.60      A    C  
ATOM   1495  C   GLY A 140       4.384  14.697   2.987  1.00 20.05      A    C  
ATOM   1496  O   GLY A 140       4.961  13.675   3.340  1.00 18.99      A    O  
ATOM   1497  H   GLY A 140       4.088  16.912   1.072  1.00 18.86      A    H  
ATOM   1498  HA2 GLY A 140       5.652  15.440   1.530  1.00 19.89      A    H  
ATOM   1499  HA3 GLY A 140       5.896  16.111   2.965  1.00 19.89      A    H  
ATOM   1500  N   THR A 141       3.081  14.892   3.164  1.00 18.03      A    N  
ATOM   1501  CA  THR A 141       2.252  13.874   3.848  1.00 16.57      A    C  
ATOM   1502  C   THR A 141       1.809  12.834   2.806  1.00 15.64      A    C  
ATOM   1503  O   THR A 141       1.972  13.027   1.609  1.00 16.71      A    O  
ATOM   1504  CB  THR A 141       1.141  14.471   4.708  1.00 17.43      A    C  
ATOM   1505  CG2 THR A 141       1.665  15.448   5.741  1.00 20.16      A    C  
ATOM   1506  OG1 THR A 141       0.207  15.094   3.841  1.00 18.28      A    O  
ATOM   1507  H   THR A 141       2.611  15.619   2.884  1.00 18.12      A    H  
ATOM   1508  HA  THR A 141       2.853  13.404   4.470  1.00 16.83      A    H  
ATOM   1509  HB  THR A 141       0.688  13.732   5.178  1.00 17.93      A    H  
ATOM   1510  HG1 THR A 141      -0.424  15.433   4.294  0.00 18.13      A    H  
ATOM   1511 HG21 THR A 141       2.386  15.029   6.243  1.00 19.30      A    H  
ATOM   1512 HG22 THR A 141       0.946  15.696   6.350  1.00 19.28      A    H  
ATOM   1513 HG23 THR A 141       2.001  16.245   5.294  1.00 19.28      A    H  
ATOM   1514  N   TRP A 142       1.155  11.785   3.264  1.00 14.96      A    N  
ATOM   1515  CA  TRP A 142       0.661  10.687   2.391  1.00 15.33      A    C  
ATOM   1516  C   TRP A 142      -0.872  10.755   2.354  1.00 17.20      A    C  
ATOM   1517  O   TRP A 142      -1.536  10.464   3.385  1.00 19.31      A    O  
ATOM   1518  CB  TRP A 142       1.166   9.352   2.937  1.00 15.45      A    C  
ATOM   1519  CG  TRP A 142       0.845   8.186   2.060  1.00 15.18      A    C  
ATOM   1520  CD1 TRP A 142      -0.093   7.229   2.286  1.00 15.25      A    C  
ATOM   1521  CD2 TRP A 142       1.438   7.895   0.789  1.00 14.83      A    C  
ATOM   1522  CE2 TRP A 142       0.817   6.739   0.299  1.00 16.16      A    C  
ATOM   1523  CE3 TRP A 142       2.396   8.550  -0.008  1.00 16.55      A    C  
ATOM   1524  NE1 TRP A 142      -0.084   6.326   1.251  1.00 16.80      A    N  
ATOM   1525  CZ2 TRP A 142       1.194   6.168  -0.906  1.00 16.39      A    C  
ATOM   1526  CZ3 TRP A 142       2.760   8.000  -1.206  1.00 16.34      A    C  
ATOM   1527  CH2 TRP A 142       2.130   6.844  -1.669  1.00 16.95      A    C  
ATOM   1528  H   TRP A 142       0.965  11.661   4.146  1.00 15.22      A    H  
ATOM   1529  HA  TRP A 142       1.022  10.813   1.482  1.00 15.64      A    H  
ATOM   1530  HB2 TRP A 142       2.137   9.411   3.049  1.00 15.36      A    H  
ATOM   1531  HB3 TRP A 142       0.770   9.209   3.820  1.00 15.37      A    H  
ATOM   1532  HD1 TRP A 142      -0.614   7.145   3.070  1.00 15.65      A    H  
ATOM   1533  HE1 TRP A 142      -0.594   5.623   1.194  1.00 16.25      A    H  
ATOM   1534  HE3 TRP A 142       2.817   9.335   0.305  1.00 16.09      A    H  
ATOM   1535  HZ2 TRP A 142       0.768   5.393  -1.229  1.00 16.40      A    H  
ATOM   1536  HZ3 TRP A 142       3.411   8.423  -1.739  1.00 16.46      A    H  
ATOM   1537  HH2 TRP A 142       2.398   6.475  -2.492  1.00 16.58      A    H  
ATOM   1538  N   ARG A 143      -1.410  11.170   1.220  1.00 18.97      A    N  
ATOM   1539  CA  ARG A 143      -2.875  11.170   0.978  1.00 19.52      A    C  
ATOM   1540  C   ARG A 143      -3.431   9.746   1.014  1.00 17.48      A    C  
ATOM   1541  O   ARG A 143      -3.106   8.930   0.116  1.00 18.04      A    O  
ATOM   1542  CB  ARG A 143      -3.162  11.874  -0.345  1.00 20.28      A    C  
ATOM   1543  CG  ARG A 143      -4.655  12.077  -0.565  1.00 20.34      A    C  
ATOM   1544  CD  ARG A 143      -4.947  12.444  -1.979  1.00 21.85      A    C  
ATOM   1545  NE  ARG A 143      -6.360  12.738  -2.206  1.00 22.63      A    N  
ATOM   1546  CZ  ARG A 143      -6.852  13.021  -3.411  1.00 25.26      A    C  
ATOM   1547  NH1 ARG A 143      -6.068  12.931  -4.471  1.00 24.93      A    N1+
ATOM   1548  NH2 ARG A 143      -8.138  13.282  -3.585  1.00 21.79      A    N  
ATOM   1549  H   ARG A 143      -0.914  11.481   0.521  1.00 18.65      A    H  
ATOM   1550  HA  ARG A 143      -3.300  11.684   1.701  1.00 19.14      A    H  
ATOM   1551  HB2 ARG A 143      -2.713  12.745  -0.349  1.00 20.11      A    H  
ATOM   1552  HB3 ARG A 143      -2.797  11.337  -1.079  1.00 20.11      A    H  
ATOM   1553  HG2 ARG A 143      -5.138  11.253  -0.341  1.00 20.67      A    H  
ATOM   1554  HG3 ARG A 143      -4.979  12.790   0.027  1.00 20.67      A    H  
ATOM   1555  HD2 ARG A 143      -4.412  13.230  -2.223  1.00 21.67      A    H  
ATOM   1556  HD3 ARG A 143      -4.674  11.703  -2.561  1.00 21.68      A    H  
ATOM   1557  HE  ARG A 143      -6.891  12.798  -1.516  1.00 23.06      A    H  
ATOM   1558 HH11 ARG A 143      -5.214  12.753  -4.379  1.00 24.81      A    H  
ATOM   1559 HH12 ARG A 143      -6.395  13.098  -5.270  1.00 24.82      A    H  
ATOM   1560 HH21 ARG A 143      -8.675  13.322  -2.888  1.00 22.87      A    H  
ATOM   1561 HH22 ARG A 143      -8.450  13.438  -4.394  1.00 22.87      A    H  
ATOM   1562  N   ALA A 144      -4.342   9.454   1.943  1.00 17.71      A    N  
ATOM   1563  CA  ALA A 144      -4.977   8.113   2.045  1.00 17.97      A    C  
ATOM   1564  C   ALA A 144      -5.856   7.902   0.811  1.00 16.65      A    C  
ATOM   1565  O   ALA A 144      -6.605   8.845   0.399  1.00 17.52      A    O  
ATOM   1566  CB  ALA A 144      -5.776   7.992   3.324  1.00 18.08      A    C  
ATOM   1567  H   ALA A 144      -4.640  10.041   2.573  1.00 17.72      A    H  
ATOM   1568  HA  ALA A 144      -4.267   7.432   2.046  1.00 17.67      A    H  
ATOM   1569  HB1 ALA A 144      -6.215   7.125   3.352  1.00 18.03      A    H  
ATOM   1570  HB2 ALA A 144      -5.181   8.077   4.088  1.00 18.05      A    H  
ATOM   1571  HB3 ALA A 144      -6.447   8.694   3.357  1.00 18.04      A    H  
ATOM   1572  N   GLY A 145      -5.707   6.770   0.158  1.00 14.98      A    N  
ATOM   1573  CA  GLY A 145      -6.567   6.440  -0.980  1.00 16.05      A    C  
ATOM   1574  C   GLY A 145      -8.012   6.182  -0.558  1.00 16.42      A    C  
ATOM   1575  O   GLY A 145      -8.282   6.041   0.649  1.00 17.38      A    O  
ATOM   1576  H   GLY A 145      -5.084   6.142   0.377  1.00 15.62      A    H  
ATOM   1577  HA2 GLY A 145      -6.544   7.188  -1.628  1.00 15.89      A    H  
ATOM   1578  HA3 GLY A 145      -6.208   5.638  -1.429  1.00 15.88      A    H  
ATOM   1579  N   SER A 146      -8.887   6.064  -1.544  1.00 18.29      A    N  
ATOM   1580  CA  SER A 146     -10.287   5.599  -1.386  1.00 16.37      A    C  
ATOM   1581  C   SER A 146     -10.428   4.130  -0.971  1.00 17.87      A    C  
ATOM   1582  O   SER A 146     -11.554   3.789  -0.541  1.00 17.23      A    O  
ATOM   1583  CB  SER A 146     -11.047   5.824  -2.638  1.00 16.17      A    C  
ATOM   1584  OG  SER A 146     -10.915   7.169  -3.055  1.00 16.38      A    O  
ATOM   1585  H   SER A 146      -8.686   6.265  -2.410  1.00 17.36      A    H  
ATOM   1586  HA  SER A 146     -10.704   6.153  -0.673  1.00 16.96      A    H  
ATOM   1587  HB2 SER A 146     -10.706   5.226  -3.341  1.00 16.27      A    H  
ATOM   1588  HB3 SER A 146     -11.997   5.615  -2.488  1.00 16.27      A    H  
ATOM   1589  HG  SER A 146     -11.356   7.271  -3.771  0.00 16.43      A    H  
ATOM   1590  N   ALA A 147      -9.433   3.243  -1.175  1.00 15.98      A    N  
ATOM   1591  CA  ALA A 147      -9.591   1.785  -1.033  1.00 19.15      A    C  
ATOM   1592  C   ALA A 147     -10.127   1.448   0.347  1.00 17.56      A    C  
ATOM   1593  O   ALA A 147      -9.713   2.107   1.348  1.00 16.67      A    O  
ATOM   1594  CB  ALA A 147      -8.312   1.040  -1.302  1.00 17.92      A    C  
ATOM   1595  H   ALA A 147      -8.589   3.481  -1.419  1.00 17.12      A    H  
ATOM   1596  HA  ALA A 147     -10.257   1.494  -1.696  1.00 17.95      A    H  
ATOM   1597  HB1 ALA A 147      -8.446   0.092  -1.132  1.00 18.28      A    H  
ATOM   1598  HB2 ALA A 147      -8.051   1.167  -2.229  1.00 18.28      A    H  
ATOM   1599  HB3 ALA A 147      -7.611   1.377  -0.719  1.00 18.28      A    H  
ATOM   1600  N   GLY A 148     -11.081   0.524   0.371  1.00 15.16      A    N  
ATOM   1601  CA  GLY A 148     -11.607   0.019   1.637  1.00 16.72      A    C  
ATOM   1602  C   GLY A 148     -13.011  -0.535   1.497  1.00 16.94      A    C  
ATOM   1603  O   GLY A 148     -13.526  -0.618   0.379  1.00 17.90      A    O  
ATOM   1604  H   GLY A 148     -11.447   0.162  -0.381  1.00 16.07      A    H  
ATOM   1605  HA2 GLY A 148     -11.008  -0.689   1.975  1.00 16.41      A    H  
ATOM   1606  HA3 GLY A 148     -11.614   0.754   2.300  1.00 16.40      A    H  
ATOM   1607  N   TYR A 149     -13.542  -1.025   2.611  1.00 15.92      A    N  
ATOM   1608  CA  TYR A 149     -14.909  -1.581   2.735  1.00 14.77      A    C  
ATOM   1609  C   TYR A 149     -15.814  -0.457   3.185  1.00 16.04      A    C  
ATOM   1610  O   TYR A 149     -15.589   0.117   4.280  1.00 17.29      A    O  
ATOM   1611  CB  TYR A 149     -14.859  -2.767   3.707  1.00 15.07      A    C  
ATOM   1612  CG  TYR A 149     -14.078  -3.915   3.150  1.00 14.85      A    C  
ATOM   1613  CD1 TYR A 149     -14.681  -4.767   2.243  1.00 15.66      A    C  
ATOM   1614  CD2 TYR A 149     -12.762  -4.171   3.524  1.00 15.12      A    C  
ATOM   1615  CE1 TYR A 149     -13.983  -5.800   1.671  1.00 15.28      A    C  
ATOM   1616  CE2 TYR A 149     -12.080  -5.273   3.015  1.00 14.58      A    C  
ATOM   1617  CZ  TYR A 149     -12.690  -6.066   2.075  1.00 14.66      A    C  
ATOM   1618  OH  TYR A 149     -11.999  -7.101   1.521  1.00 18.30      A    O  
ATOM   1619  H   TYR A 149     -13.089  -1.047   3.401  1.00 15.86      A    H  
ATOM   1620  HA  TYR A 149     -15.209  -1.903   1.847  1.00 15.28      A    H  
ATOM   1621  HB2 TYR A 149     -14.451  -2.474   4.548  1.00 14.94      A    H  
ATOM   1622  HB3 TYR A 149     -15.775  -3.060   3.897  1.00 14.94      A    H  
ATOM   1623  HD1 TYR A 149     -15.559  -4.585   1.951  1.00 15.38      A    H  
ATOM   1624  HD2 TYR A 149     -12.347  -3.626   4.171  1.00 14.97      A    H  
ATOM   1625  HE1 TYR A 149     -14.406  -6.366   1.047  1.00 15.23      A    H  
ATOM   1626  HE2 TYR A 149     -11.181  -5.429   3.255  1.00 14.79      A    H  
ATOM   1627  HH  TYR A 149     -11.925  -6.982   0.673  0.00 18.26      A    H  
ATOM   1628  N   TRP A 150     -16.748  -0.083   2.319  1.00 15.82      A    N  
ATOM   1629  CA  TRP A 150     -17.614   1.099   2.477  1.00 15.06      A    C  
ATOM   1630  C   TRP A 150     -19.059   0.661   2.227  1.00 16.59      A    C  
ATOM   1631  O   TRP A 150     -19.314  -0.516   2.105  1.00 16.19      A    O  
ATOM   1632  CB  TRP A 150     -17.216   2.217   1.510  1.00 14.64      A    C  
ATOM   1633  CG  TRP A 150     -15.785   2.670   1.613  1.00 14.21      A    C  
ATOM   1634  CD1 TRP A 150     -14.755   2.395   0.757  1.00 14.44      A    C  
ATOM   1635  CD2 TRP A 150     -15.215   3.407   2.707  1.00 13.91      A    C  
ATOM   1636  CE2 TRP A 150     -13.867   3.657   2.373  1.00 13.96      A    C  
ATOM   1637  CE3 TRP A 150     -15.732   3.917   3.907  1.00 13.72      A    C  
ATOM   1638  NE1 TRP A 150     -13.607   2.996   1.201  1.00 14.28      A    N  
ATOM   1639  CZ2 TRP A 150     -13.024   4.397   3.196  1.00 13.82      A    C  
ATOM   1640  CZ3 TRP A 150     -14.912   4.706   4.690  1.00 12.87      A    C  
ATOM   1641  CH2 TRP A 150     -13.572   4.915   4.353  1.00 14.18      A    C  
ATOM   1642  H   TRP A 150     -16.917  -0.543   1.551  1.00 15.69      A    H  
ATOM   1643  HA  TRP A 150     -17.528   1.435   3.400  1.00 15.41      A    H  
ATOM   1644  HB2 TRP A 150     -17.384   1.905   0.599  1.00 14.65      A    H  
ATOM   1645  HB3 TRP A 150     -17.799   2.984   1.673  1.00 14.65      A    H  
ATOM   1646  HD1 TRP A 150     -14.834   1.927  -0.060  1.00 14.29      A    H  
ATOM   1647  HE1 TRP A 150     -12.844   2.993   0.782  1.00 14.20      A    H  
ATOM   1648  HE3 TRP A 150     -16.654   3.845   4.099  1.00 13.62      A    H  
ATOM   1649  HZ2 TRP A 150     -12.111   4.506   2.990  1.00 13.94      A    H  
ATOM   1650  HZ3 TRP A 150     -15.248   5.071   5.493  1.00 13.45      A    H  
ATOM   1651  HH2 TRP A 150     -13.019   5.393   4.946  1.00 13.81      A    H  
ATOM   1652  N   HIS A 151     -19.974   1.607   2.115  1.00 17.20      A    N  
ATOM   1653  CA  HIS A 151     -21.417   1.279   2.055  1.00 15.71      A    C  
ATOM   1654  C   HIS A 151     -22.142   2.543   1.612  1.00 16.29      A    C  
ATOM   1655  O   HIS A 151     -21.597   3.665   1.784  1.00 15.78      A    O  
ATOM   1656  CB  HIS A 151     -21.933   0.724   3.394  1.00 14.36      A    C  
ATOM   1657  CG  HIS A 151     -21.856   1.667   4.562  1.00 13.57      A    C  
ATOM   1658  CD2 HIS A 151     -20.811   2.101   5.300  1.00 13.92      A    C  
ATOM   1659  ND1 HIS A 151     -22.936   2.260   5.069  1.00 14.89      A    N  
ATOM   1660  CE1 HIS A 151     -22.591   3.044   6.074  1.00 15.01      A    C  
ATOM   1661  NE2 HIS A 151     -21.281   2.933   6.250  1.00 14.15      A    N  
ATOM   1662  H   HIS A 151     -19.802   2.500   2.088  1.00 16.68      A    H  
ATOM   1663  HA  HIS A 151     -21.544   0.592   1.360  1.00 15.82      A    H  
ATOM   1664  HB2 HIS A 151     -22.869   0.451   3.275  1.00 14.48      A    H  
ATOM   1665  HB3 HIS A 151     -21.420  -0.086   3.614  1.00 14.48      A    H  
ATOM   1666  HD1 HIS A 151     -23.755   2.155   4.776  0.00 14.88      A    H  
ATOM   1667  HD2 HIS A 151     -19.914   1.847   5.189  1.00 13.93      A    H  
ATOM   1668  HE1 HIS A 151     -23.180   3.560   6.599  1.00 14.74      A    H  
ATOM   1669  HE2 HIS A 151     -20.815   3.361   6.857  0.00 14.14      A    H  
ATOM   1670  N   TYR A 152     -23.343   2.351   1.111  1.00 14.49      A    N  
ATOM   1671  CA  TYR A 152     -24.254   3.418   0.688  1.00 15.84      A    C  
ATOM   1672  C   TYR A 152     -25.595   3.198   1.350  1.00 15.84      A    C  
ATOM   1673  O   TYR A 152     -25.919   2.031   1.695  1.00 14.86      A    O  
ATOM   1674  CB  TYR A 152     -24.390   3.475  -0.823  1.00 17.31      A    C  
ATOM   1675  CG  TYR A 152     -24.974   2.262  -1.487  1.00 16.14      A    C  
ATOM   1676  CD1 TYR A 152     -26.344   2.043  -1.535  1.00 17.03      A    C  
ATOM   1677  CD2 TYR A 152     -24.148   1.295  -2.028  1.00 17.59      A    C  
ATOM   1678  CE1 TYR A 152     -26.861   0.902  -2.134  1.00 16.19      A    C  
ATOM   1679  CE2 TYR A 152     -24.645   0.169  -2.652  1.00 16.21      A    C  
ATOM   1680  CZ  TYR A 152     -26.011  -0.035  -2.678  1.00 16.08      A    C  
ATOM   1681  OH  TYR A 152     -26.495  -1.152  -3.286  1.00 16.39      A    O  
ATOM   1682  H   TYR A 152     -23.701   1.522   0.990  1.00 15.22      A    H  
ATOM   1683  HA  TYR A 152     -23.891   4.281   1.003  1.00 15.84      A    H  
ATOM   1684  HB2 TYR A 152     -24.949   4.249  -1.047  1.00 16.67      A    H  
ATOM   1685  HB3 TYR A 152     -23.501   3.638  -1.201  1.00 16.68      A    H  
ATOM   1686  HD1 TYR A 152     -26.931   2.677  -1.158  1.00 16.62      A    H  
ATOM   1687  HD2 TYR A 152     -23.218   1.429  -2.007  1.00 16.90      A    H  
ATOM   1688  HE1 TYR A 152     -27.790   0.768  -2.170  1.00 16.38      A    H  
ATOM   1689  HE2 TYR A 152     -24.059  -0.473  -3.017  1.00 16.50      A    H  
ATOM   1690  HH  TYR A 152     -26.990  -0.936  -3.948  0.00 16.38      A    H  
ATOM   1691  N   HIS A 153     -26.294   4.287   1.625  1.00 15.58      A    N  
ATOM   1692  CA  HIS A 153     -27.636   4.209   2.250  1.00 17.16      A    C  
ATOM   1693  C   HIS A 153     -28.423   5.491   2.035  1.00 16.52      A    C  
ATOM   1694  O   HIS A 153     -27.818   6.504   1.629  1.00 15.87      A    O  
ATOM   1695  CB  HIS A 153     -27.487   3.833   3.709  1.00 18.54      A    C  
ATOM   1696  CG  HIS A 153     -26.796   4.884   4.537  1.00 19.37      A    C  
ATOM   1697  CD2 HIS A 153     -25.508   5.000   4.933  1.00 19.38      A    C  
ATOM   1698  ND1 HIS A 153     -27.475   5.900   5.126  1.00 20.03      A    N  
ATOM   1699  CE1 HIS A 153     -26.621   6.637   5.837  1.00 21.69      A    C  
ATOM   1700  NE2 HIS A 153     -25.415   6.109   5.731  1.00 19.85      A    N  
ATOM   1701  H   HIS A 153     -26.016   5.139   1.459  1.00 16.00      A    H  
ATOM   1702  HA  HIS A 153     -28.127   3.483   1.801  1.00 16.97      A    H  
ATOM   1703  HB2 HIS A 153     -28.380   3.673   4.087  1.00 18.39      A    H  
ATOM   1704  HB3 HIS A 153     -26.982   2.994   3.774  1.00 18.38      A    H  
ATOM   1705  HD1 HIS A 153     -28.335   6.028   5.081  0.00 19.97      A    H  
ATOM   1706  HD2 HIS A 153     -24.799   4.433   4.693  1.00 19.52      A    H  
ATOM   1707  HE1 HIS A 153     -26.841   7.415   6.322  1.00 20.77      A    H  
ATOM   1708  HE2 HIS A 153     -24.691   6.419   6.098  1.00 20.13      A    H  
ATOM   1709  N   ASP A 154     -29.705   5.443   2.380  1.00 15.94      A    N  
ATOM   1710  CA  ASP A 154     -30.633   6.578   2.220  1.00 17.65      A    C  
ATOM   1711  C   ASP A 154     -30.348   7.538   3.388  1.00 19.80      A    C  
ATOM   1712  O   ASP A 154     -29.877   7.050   4.444  1.00 19.59      A    O  
ATOM   1713  CB  ASP A 154     -32.080   6.121   2.145  1.00 19.28      A    C  
ATOM   1714  CG  ASP A 154     -33.015   7.266   2.487  1.00 19.77      A    C  
ATOM   1715  OD1 ASP A 154     -33.152   8.176   1.652  1.00 18.03      A    O  
ATOM   1716  OD2 ASP A 154     -33.526   7.248   3.604  1.00 20.93      A    O1-
ATOM   1717  H   ASP A 154     -30.088   4.700   2.741  1.00 16.48      A    H  
ATOM   1718  HA  ASP A 154     -30.413   7.039   1.378  1.00 17.99      A    H  
ATOM   1719  HB2 ASP A 154     -32.281   5.804   1.240  1.00 19.00      A    H  
ATOM   1720  HB3 ASP A 154     -32.232   5.386   2.774  1.00 18.99      A    H  
ATOM   1721  N   HIS A 155     -30.535   8.839   3.172  1.00 21.10      A    N  
ATOM   1722  CA  HIS A 155     -30.313   9.894   4.202  1.00 20.83      A    C  
ATOM   1723  C   HIS A 155     -31.588  10.724   4.421  1.00 22.10      A    C  
ATOM   1724  O   HIS A 155     -31.511  11.711   5.210  1.00 23.41      A    O  
ATOM   1725  CB  HIS A 155     -29.106  10.742   3.766  1.00 22.06      A    C  
ATOM   1726  CG  HIS A 155     -28.227  11.230   4.872  1.00 23.23      A    C  
ATOM   1727  CD2 HIS A 155     -26.922  10.996   5.164  1.00 23.14      A    C  
ATOM   1728  ND1 HIS A 155     -28.691  12.100   5.856  1.00 22.79      A    N  
ATOM   1729  CE1 HIS A 155     -27.673  12.389   6.678  1.00 23.85      A    C  
ATOM   1730  NE2 HIS A 155     -26.592  11.701   6.303  1.00 26.79      A    N  
ATOM   1731  H   HIS A 155     -30.801   9.180   2.370  1.00 20.73      A    H  
ATOM   1732  HA  HIS A 155     -30.090   9.449   5.053  1.00 21.35      A    H  
ATOM   1733  HB2 HIS A 155     -28.559  10.211   3.146  1.00 22.03      A    H  
ATOM   1734  HB3 HIS A 155     -29.439  11.521   3.271  1.00 22.02      A    H  
ATOM   1735  HD1 HIS A 155     -29.507  12.419   5.905  0.00 22.75      A    H  
ATOM   1736  HD2 HIS A 155     -26.344  10.435   4.683  1.00 23.96      A    H  
ATOM   1737  HE1 HIS A 155     -27.730  12.944   7.436  1.00 24.22      A    H  
ATOM   1738  HE2 HIS A 155     -25.810  11.722   6.693  1.00 25.06      A    H  
ATOM   1739  N   VAL A 156     -32.748  10.364   3.848  1.00 24.87      A    N  
ATOM   1740  CA  VAL A 156     -33.955  11.227   4.021  1.00 22.28      A    C  
ATOM   1741  C   VAL A 156     -35.281  10.498   4.277  1.00 24.54      A    C  
ATOM   1742  O   VAL A 156     -36.275  11.217   4.531  1.00 28.36      A    O  
ATOM   1743  CB  VAL A 156     -34.110  12.194   2.839  1.00 20.67      A    C  
ATOM   1744  CG1 VAL A 156     -32.858  13.062   2.725  1.00 20.88      A    C  
ATOM   1745  CG2 VAL A 156     -34.406  11.471   1.540  1.00 21.39      A    C  
ATOM   1746  H   VAL A 156     -32.863   9.634   3.327  1.00 23.55      A    H  
ATOM   1747  HA  VAL A 156     -33.792  11.777   4.805  1.00 22.85      A    H  
ATOM   1748  HB  VAL A 156     -34.874  12.789   3.037  1.00 21.16      A    H  
ATOM   1749 HG11 VAL A 156     -32.623  13.413   3.601  1.00 20.82      A    H  
ATOM   1750 HG12 VAL A 156     -33.032  13.802   2.117  1.00 20.82      A    H  
ATOM   1751 HG13 VAL A 156     -32.121  12.529   2.379  1.00 20.82      A    H  
ATOM   1752 HG21 VAL A 156     -33.684  10.850   1.341  1.00 21.17      A    H  
ATOM   1753 HG22 VAL A 156     -34.483  12.119   0.819  1.00 21.16      A    H  
ATOM   1754 HG23 VAL A 156     -35.242  10.982   1.623  1.00 21.15      A    H  
ATOM   1755  N   VAL A 157     -35.363   9.188   4.182  1.00 24.62      A    N  
ATOM   1756  CA  VAL A 157     -36.659   8.505   4.455  1.00 25.89      A    C  
ATOM   1757  C   VAL A 157     -36.838   8.460   5.963  1.00 25.16      A    C  
ATOM   1758  O   VAL A 157     -35.888   8.011   6.657  1.00 23.27      A    O  
ATOM   1759  CB  VAL A 157     -36.715   7.108   3.830  1.00 23.26      A    C  
ATOM   1760  CG1 VAL A 157     -37.977   6.389   4.259  1.00 22.29      A    C  
ATOM   1761  CG2 VAL A 157     -36.576   7.183   2.326  1.00 21.68      A    C  
ATOM   1762  H   VAL A 157     -34.672   8.640   3.976  1.00 24.86      A    H  
ATOM   1763  HA  VAL A 157     -37.375   9.039   4.073  1.00 24.99      A    H  
ATOM   1764  HB  VAL A 157     -35.947   6.603   4.177  1.00 23.17      A    H  
ATOM   1765 HG11 VAL A 157     -37.901   6.121   5.192  1.00 22.59      A    H  
ATOM   1766 HG12 VAL A 157     -38.103   5.598   3.707  1.00 22.58      A    H  
ATOM   1767 HG13 VAL A 157     -38.742   6.982   4.153  1.00 22.58      A    H  
ATOM   1768 HG21 VAL A 157     -37.384   7.567   1.944  1.00 22.15      A    H  
ATOM   1769 HG22 VAL A 157     -36.444   6.288   1.968  1.00 22.16      A    H  
ATOM   1770 HG23 VAL A 157     -35.812   7.739   2.095  1.00 22.16      A    H  
ATOM   1771  N   GLY A 158     -37.974   8.987   6.438  1.00 25.84      A    N  
ATOM   1772  CA  GLY A 158     -38.387   8.911   7.847  1.00 26.86      A    C  
ATOM   1773  C   GLY A 158     -37.902  10.131   8.595  1.00 27.38      A    C  
ATOM   1774  O   GLY A 158     -38.719  10.802   9.231  1.00 26.85      A    O  
ATOM   1775  H   GLY A 158     -38.563   9.431   5.904  1.00 25.91      A    H  
ATOM   1776  HA2 GLY A 158     -39.375   8.860   7.896  1.00 26.74      A    H  
ATOM   1777  HA3 GLY A 158     -38.008   8.094   8.258  1.00 26.73      A    H  
ATOM   1778  N   THR A 159     -36.607  10.418   8.472  1.00 28.50      A    N  
ATOM   1779  CA  THR A 159     -35.924  11.578   9.103  1.00 27.32      A    C  
ATOM   1780  C   THR A 159     -34.851  12.111   8.138  1.00 27.05      A    C  
ATOM   1781  O   THR A 159     -34.548  11.444   7.102  1.00 29.16      A    O  
ATOM   1782  CB  THR A 159     -35.291  11.195  10.456  1.00 30.04      A    C  
ATOM   1783  CG2 THR A 159     -36.179  10.346  11.345  1.00 31.28      A    C  
ATOM   1784  OG1 THR A 159     -34.050  10.507  10.233  1.00 26.71      A    O  
ATOM   1785  H   THR A 159     -36.030   9.899   7.998  1.00 27.93      A    H  
ATOM   1786  HA  THR A 159     -36.593  12.286   9.255  1.00 27.99      A    H  
ATOM   1787  HB  THR A 159     -35.093  12.034  10.937  1.00 29.07      A    H  
ATOM   1788  HG1 THR A 159     -33.700  10.296  10.970  0.00 26.73      A    H  
ATOM   1789 HG21 THR A 159     -37.059  10.757  11.413  1.00 30.91      A    H  
ATOM   1790 HG22 THR A 159     -35.785  10.280  12.232  1.00 30.89      A    H  
ATOM   1791 HG23 THR A 159     -36.267   9.455  10.963  1.00 30.87      A    H  
ATOM   1792  N   GLU A 160     -34.226  13.227   8.499  1.00 25.25      A    N  
ATOM   1793  CA  GLU A 160     -33.135  13.862   7.712  1.00 27.66      A    C  
ATOM   1794  C   GLU A 160     -31.837  13.090   7.951  1.00 25.83      A    C  
ATOM   1795  O   GLU A 160     -30.808  13.522   7.411  1.00 26.07      A    O  
ATOM   1796  CB  GLU A 160     -33.021  15.340   8.072  1.00 30.42      A    C  
ATOM   1797  CG  GLU A 160     -34.143  16.139   7.442  1.00 36.21      A    C  
ATOM   1798  CD  GLU A 160     -34.199  17.609   7.795  1.00 37.48      A    C  
ATOM   1799  OE1 GLU A 160     -33.248  18.125   8.428  1.00 43.09      A    O  
ATOM   1800  OE2 GLU A 160     -35.214  18.218   7.446  1.00 40.48      A    O1-
ATOM   1801  H   GLU A 160     -34.432  13.673   9.266  1.00 26.25      A    H  
ATOM   1802  HA  GLU A 160     -33.366  13.790   6.757  1.00 27.35      A    H  
ATOM   1803  HB2 GLU A 160     -33.055  15.439   9.047  1.00 30.98      A    H  
ATOM   1804  HB3 GLU A 160     -32.160  15.684   7.757  1.00 30.97      A    H  
ATOM   1805  HG2 GLU A 160     -34.069  16.064   6.467  1.00 34.98      A    H  
ATOM   1806  HG3 GLU A 160     -34.997  15.732   7.700  1.00 35.01      A    H  
ATOM   1807  N   HIS A 161     -31.881  11.989   8.710  1.00 26.86      A    N  
ATOM   1808  CA  HIS A 161     -30.734  11.035   8.797  1.00 28.89      A    C  
ATOM   1809  C   HIS A 161     -31.036   9.669   8.183  1.00 27.31      A    C  
ATOM   1810  O   HIS A 161     -30.143   8.767   8.293  1.00 25.64      A    O  
ATOM   1811  CB  HIS A 161     -30.200  10.986  10.220  1.00 31.13      A    C  
ATOM   1812  CG  HIS A 161     -29.445  12.251  10.469  1.00 34.97      A    C  
ATOM   1813  CD2 HIS A 161     -28.181  12.606  10.154  1.00 33.26      A    C  
ATOM   1814  ND1 HIS A 161     -30.059  13.390  10.948  1.00 37.01      A    N  
ATOM   1815  CE1 HIS A 161     -29.176  14.370  11.017  1.00 38.08      A    C  
ATOM   1816  NE2 HIS A 161     -28.012  13.914  10.521  1.00 36.31      A    N  
ATOM   1817  H   HIS A 161     -32.575  11.759   9.249  1.00 27.06      A    H  
ATOM   1818  HA  HIS A 161     -30.012  11.421   8.249  1.00 28.60      A    H  
ATOM   1819  HB2 HIS A 161     -30.945  10.908  10.857  1.00 31.42      A    H  
ATOM   1820  HB3 HIS A 161     -29.604  10.212  10.332  1.00 31.41      A    H  
ATOM   1821  HD1 HIS A 161     -30.901  13.469  11.131  0.00 37.13      A    H  
ATOM   1822  HD2 HIS A 161     -27.520  12.046   9.792  1.00 34.40      A    H  
ATOM   1823  HE1 HIS A 161     -29.341  15.240  11.338  1.00 37.23      A    H  
ATOM   1824  HE2 HIS A 161     -27.259  14.371  10.447  0.00 36.48      A    H  
ATOM   1825  N   GLY A 162     -32.204   9.506   7.553  1.00 25.63      A    N  
ATOM   1826  CA  GLY A 162     -32.532   8.287   6.791  1.00 24.37      A    C  
ATOM   1827  C   GLY A 162     -32.907   7.127   7.710  1.00 25.16      A    C  
ATOM   1828  O   GLY A 162     -32.896   5.995   7.239  1.00 24.30      A    O  
ATOM   1829  H   GLY A 162     -32.860  10.135   7.559  1.00 25.72      A    H  
ATOM   1830  HA2 GLY A 162     -33.288   8.481   6.182  1.00 24.84      A    H  
ATOM   1831  HA3 GLY A 162     -31.750   8.030   6.241  1.00 24.85      A    H  
ATOM   1832  N   THR A 163     -33.295   7.414   8.956  1.00 23.66      A    N  
ATOM   1833  CA  THR A 163     -33.610   6.394   9.991  1.00 24.79      A    C  
ATOM   1834  C   THR A 163     -34.642   5.415   9.404  1.00 23.75      A    C  
ATOM   1835  O   THR A 163     -34.466   4.192   9.561  1.00 23.77      A    O  
ATOM   1836  CB  THR A 163     -34.090   7.065  11.285  1.00 27.31      A    C  
ATOM   1837  CG2 THR A 163     -34.510   6.081  12.356  1.00 26.33      A    C  
ATOM   1838  OG1 THR A 163     -33.025   7.879  11.781  1.00 28.06      A    O  
ATOM   1839  H   THR A 163     -33.404   8.265   9.262  1.00 24.28      A    H  
ATOM   1840  HA  THR A 163     -32.783   5.895  10.186  1.00 24.82      A    H  
ATOM   1841  HB  THR A 163     -34.858   7.643  11.066  1.00 26.77      A    H  
ATOM   1842  HG1 THR A 163     -33.271   8.261  12.498  0.00 28.06      A    H  
ATOM   1843 HG21 THR A 163     -35.286   5.579  12.052  1.00 26.70      A    H  
ATOM   1844 HG22 THR A 163     -34.736   6.564  13.171  1.00 26.64      A    H  
ATOM   1845 HG23 THR A 163     -33.778   5.465  12.538  1.00 26.64      A    H  
ATOM   1846  N   GLY A 164     -35.692   5.954   8.770  1.00 22.83      A    N  
ATOM   1847  CA  GLY A 164     -36.789   5.140   8.222  1.00 21.85      A    C  
ATOM   1848  C   GLY A 164     -36.279   4.338   7.045  1.00 20.79      A    C  
ATOM   1849  O   GLY A 164     -36.558   3.151   6.994  1.00 20.15      A    O  
ATOM   1850  H   GLY A 164     -35.787   6.852   8.649  1.00 22.82      A    H  
ATOM   1851  HA2 GLY A 164     -37.129   4.530   8.924  1.00 21.82      A    H  
ATOM   1852  HA3 GLY A 164     -37.524   5.734   7.930  1.00 21.84      A    H  
ATOM   1853  N   GLY A 165     -35.524   4.957   6.136  1.00 16.79      A    N  
ATOM   1854  CA  GLY A 165     -35.110   4.267   4.916  1.00 16.92      A    C  
ATOM   1855  C   GLY A 165     -34.152   3.136   5.235  1.00 17.43      A    C  
ATOM   1856  O   GLY A 165     -34.198   2.075   4.598  1.00 18.90      A    O  
ATOM   1857  H   GLY A 165     -35.232   5.815   6.226  1.00 17.72      A    H  
ATOM   1858  HA2 GLY A 165     -35.910   3.906   4.458  1.00 17.02      A    H  
ATOM   1859  HA3 GLY A 165     -34.666   4.912   4.311  1.00 17.03      A    H  
ATOM   1860  N   ILE A 166     -33.222   3.401   6.122  1.00 17.41      A    N  
ATOM   1861  CA  ILE A 166     -32.206   2.422   6.585  1.00 16.48      A    C  
ATOM   1862  C   ILE A 166     -32.920   1.258   7.279  1.00 18.94      A    C  
ATOM   1863  O   ILE A 166     -32.656   0.104   6.941  1.00 20.04      A    O  
ATOM   1864  CB  ILE A 166     -31.227   3.103   7.567  1.00 17.74      A    C  
ATOM   1865  CG1 ILE A 166     -30.312   4.074   6.830  1.00 18.17      A    C  
ATOM   1866  CG2 ILE A 166     -30.448   2.045   8.327  1.00 18.59      A    C  
ATOM   1867  CD1 ILE A 166     -29.519   4.996   7.775  1.00 20.10      A    C  
ATOM   1868  H   ILE A 166     -33.139   4.220   6.512  1.00 17.19      A    H  
ATOM   1869  HA  ILE A 166     -31.710   2.086   5.817  1.00 17.35      A    H  
ATOM   1870  HB  ILE A 166     -31.760   3.620   8.220  1.00 17.73      A    H  
ATOM   1871 HG12 ILE A 166     -29.679   3.561   6.284  1.00 18.50      A    H  
ATOM   1872 HG13 ILE A 166     -30.853   4.627   6.227  1.00 18.50      A    H  
ATOM   1873 HG21 ILE A 166     -31.034   1.596   8.960  1.00 18.33      A    H  
ATOM   1874 HG22 ILE A 166     -29.716   2.464   8.812  1.00 18.33      A    H  
ATOM   1875 HG23 ILE A 166     -30.087   1.393   7.701  1.00 18.33      A    H  
ATOM   1876 HD11 ILE A 166     -30.128   5.417   8.406  1.00 19.48      A    H  
ATOM   1877 HD12 ILE A 166     -29.068   5.684   7.255  1.00 19.48      A    H  
ATOM   1878 HD13 ILE A 166     -28.858   4.475   8.262  1.00 19.48      A    H  
ATOM   1879  N   ARG A 167     -33.843   1.574   8.175  1.00 19.21      A    N  
ATOM   1880  CA  ARG A 167     -34.587   0.546   8.953  1.00 19.64      A    C  
ATOM   1881  C   ARG A 167     -35.262  -0.405   7.959  1.00 18.38      A    C  
ATOM   1882  O   ARG A 167     -35.255  -1.610   8.168  1.00 20.09      A    O  
ATOM   1883  CB  ARG A 167     -35.621   1.190   9.893  1.00 22.51      A    C  
ATOM   1884  CG  ARG A 167     -36.391   0.162  10.725  1.00 28.44      A    C  
ATOM   1885  CD  ARG A 167     -37.216   0.794  11.843  1.00 36.01      A    C  
ATOM   1886  NE  ARG A 167     -38.141   1.789  11.312  1.00 41.41      A    N  
ATOM   1887  CZ  ARG A 167     -38.084   3.107  11.538  1.00 47.39      A    C  
ATOM   1888  NH1 ARG A 167     -37.157   3.630  12.328  1.00 49.59      A    N1+
ATOM   1889  NH2 ARG A 167     -38.981   3.899  10.976  1.00 47.57      A    N  
ATOM   1890  H   ARG A 167     -34.072   2.434   8.372  1.00 19.24      A    H  
ATOM   1891  HA  ARG A 167     -33.942   0.034   9.490  1.00 19.82      A    H  
ATOM   1892  HB2 ARG A 167     -35.158   1.806  10.497  1.00 23.04      A    H  
ATOM   1893  HB3 ARG A 167     -36.257   1.708   9.357  1.00 23.06      A    H  
ATOM   1894  HG2 ARG A 167     -36.992  -0.344  10.138  1.00 28.43      A    H  
ATOM   1895  HG3 ARG A 167     -35.755  -0.472  11.121  1.00 28.45      A    H  
ATOM   1896  HD2 ARG A 167     -37.725   0.094  12.305  1.00 35.21      A    H  
ATOM   1897  HD3 ARG A 167     -36.615   1.209  12.496  1.00 35.28      A    H  
ATOM   1898  HE  ARG A 167     -38.769   1.505  10.778  1.00 41.74      A    H  
ATOM   1899 HH11 ARG A 167     -36.554   3.119  12.707  1.00 48.35      A    H  
ATOM   1900 HH12 ARG A 167     -37.145   4.497  12.468  1.00 48.32      A    H  
ATOM   1901 HH21 ARG A 167     -39.603   3.558  10.453  1.00 47.22      A    H  
ATOM   1902 HH22 ARG A 167     -38.958   4.767  11.127  1.00 47.22      A    H  
ATOM   1903  N   LYS A 168     -35.770   0.133   6.865  1.00 16.49      A    N  
ATOM   1904  CA  LYS A 168     -36.635  -0.620   5.939  1.00 16.61      A    C  
ATOM   1905  C   LYS A 168     -35.829  -1.289   4.853  1.00 15.31      A    C  
ATOM   1906  O   LYS A 168     -36.429  -2.109   4.153  1.00 15.15      A    O  
ATOM   1907  CB  LYS A 168     -37.673   0.302   5.311  1.00 18.22      A    C  
ATOM   1908  CG  LYS A 168     -38.693   0.800   6.321  1.00 21.15      A    C  
ATOM   1909  CD  LYS A 168     -39.711   1.748   5.776  1.00 23.71      A    C  
ATOM   1910  CE  LYS A 168     -40.588   2.224   6.914  1.00 25.46      A    C  
ATOM   1911  NZ  LYS A 168     -41.761   2.963   6.407  1.00 32.11      A    N1+
ATOM   1912  H   LYS A 168     -35.629   0.999   6.623  1.00 16.97      A    H  
ATOM   1913  HA  LYS A 168     -37.105  -1.316   6.453  1.00 16.63      A    H  
ATOM   1914  HB2 LYS A 168     -37.217   1.071   4.910  1.00 18.45      A    H  
ATOM   1915  HB3 LYS A 168     -38.141  -0.182   4.599  1.00 18.45      A    H  
ATOM   1916  HG2 LYS A 168     -39.159   0.024   6.698  1.00 20.99      A    H  
ATOM   1917  HG3 LYS A 168     -38.215   1.241   7.055  1.00 20.98      A    H  
ATOM   1918  HD2 LYS A 168     -39.263   2.515   5.359  1.00 23.47      A    H  
ATOM   1919  HD3 LYS A 168     -40.260   1.296   5.100  1.00 23.47      A    H  
ATOM   1920  HE2 LYS A 168     -40.895   1.458   7.435  1.00 26.42      A    H  
ATOM   1921  HE3 LYS A 168     -40.073   2.807   7.504  1.00 26.44      A    H  
ATOM   1922  HZ1 LYS A 168     -41.487   3.693   5.942  1.00 29.89      A    H  
ATOM   1923  HZ2 LYS A 168     -42.280   3.231   7.101  1.00 29.89      A    H  
ATOM   1924  HZ3 LYS A 168     -42.249   2.429   5.860  1.00 29.89      A    H  
ATOM   1925  N   GLY A 169     -34.537  -0.973   4.694  1.00 15.88      A    N  
ATOM   1926  CA  GLY A 169     -33.686  -1.753   3.778  1.00 16.46      A    C  
ATOM   1927  C   GLY A 169     -32.802  -0.958   2.816  1.00 16.74      A    C  
ATOM   1928  O   GLY A 169     -32.052  -1.628   2.033  1.00 17.47      A    O  
ATOM   1929  H   GLY A 169     -34.127  -0.290   5.133  1.00 15.89      A    H  
ATOM   1930  HA2 GLY A 169     -33.102  -2.334   4.327  1.00 16.38      A    H  
ATOM   1931  HA3 GLY A 169     -34.264  -2.354   3.248  1.00 16.38      A    H  
ATOM   1932  N   LEU A 170     -32.880   0.366   2.803  1.00 18.21      A    N  
ATOM   1933  CA  LEU A 170     -32.085   1.184   1.851  1.00 17.09      A    C  
ATOM   1934  C   LEU A 170     -30.631   1.254   2.309  1.00 16.27      A    C  
ATOM   1935  O   LEU A 170     -30.181   2.345   2.808  1.00 16.27      A    O  
ATOM   1936  CB  LEU A 170     -32.748   2.537   1.688  1.00 17.71      A    C  
ATOM   1937  CG  LEU A 170     -34.101   2.448   1.010  1.00 18.93      A    C  
ATOM   1938  CD1 LEU A 170     -34.830   3.768   1.037  1.00 19.17      A    C  
ATOM   1939  CD2 LEU A 170     -33.937   1.907  -0.414  1.00 19.25      A    C  
ATOM   1940  H   LEU A 170     -33.414   0.845   3.363  1.00 17.58      A    H  
ATOM   1941  HA  LEU A 170     -32.098   0.723   0.983  1.00 17.26      A    H  
ATOM   1942  HB2 LEU A 170     -32.857   2.947   2.569  1.00 17.84      A    H  
ATOM   1943  HB3 LEU A 170     -32.164   3.113   1.157  1.00 17.84      A    H  
ATOM   1944  HG  LEU A 170     -34.647   1.797   1.515  1.00 18.79      A    H  
ATOM   1945 HD11 LEU A 170     -34.952   4.053   1.959  1.00 19.09      A    H  
ATOM   1946 HD12 LEU A 170     -35.699   3.667   0.611  1.00 19.10      A    H  
ATOM   1947 HD13 LEU A 170     -34.310   4.436   0.558  1.00 19.09      A    H  
ATOM   1948 HD21 LEU A 170     -33.185   2.349  -0.845  1.00 19.14      A    H  
ATOM   1949 HD22 LEU A 170     -34.749   2.081  -0.922  1.00 19.14      A    H  
ATOM   1950 HD23 LEU A 170     -33.776   0.949  -0.382  1.00 19.13      A    H  
ATOM   1951  N   TYR A 171     -29.921   0.156   2.091  1.00 17.45      A    N  
ATOM   1952  CA  TYR A 171     -28.468   0.052   2.359  1.00 16.44      A    C  
ATOM   1953  C   TYR A 171     -27.845  -0.967   1.419  1.00 16.58      A    C  
ATOM   1954  O   TYR A 171     -28.486  -1.969   1.036  1.00 17.19      A    O  
ATOM   1955  CB  TYR A 171     -28.195  -0.237   3.830  1.00 16.58      A    C  
ATOM   1956  CG  TYR A 171     -28.844  -1.470   4.399  1.00 17.01      A    C  
ATOM   1957  CD1 TYR A 171     -28.341  -2.727   4.105  1.00 16.81      A    C  
ATOM   1958  CD2 TYR A 171     -29.974  -1.406   5.201  1.00 19.34      A    C  
ATOM   1959  CE1 TYR A 171     -28.889  -3.890   4.633  1.00 17.67      A    C  
ATOM   1960  CE2 TYR A 171     -30.528  -2.564   5.752  1.00 19.65      A    C  
ATOM   1961  CZ  TYR A 171     -30.013  -3.814   5.435  1.00 21.20      A    C  
ATOM   1962  OH  TYR A 171     -30.526  -4.967   6.004  1.00 20.76      A    O  
ATOM   1963  H   TYR A 171     -30.273  -0.614   1.754  1.00 16.92      A    H  
ATOM   1964  HA  TYR A 171     -28.066   0.930   2.150  1.00 16.67      A    H  
ATOM   1965  HB2 TYR A 171     -27.227  -0.316   3.947  1.00 16.66      A    H  
ATOM   1966  HB3 TYR A 171     -28.492   0.539   4.351  1.00 16.66      A    H  
ATOM   1967  HD1 TYR A 171     -27.575  -2.795   3.560  1.00 17.22      A    H  
ATOM   1968  HD2 TYR A 171     -30.337  -0.565   5.426  1.00 18.80      A    H  
ATOM   1969  HE1 TYR A 171     -28.509  -4.729   4.429  1.00 18.26      A    H  
ATOM   1970  HE2 TYR A 171     -31.287  -2.501   6.308  1.00 19.76      A    H  
ATOM   1971  HH  TYR A 171     -29.937  -5.333   6.509  0.00 20.82      A    H  
ATOM   1972  N   GLY A 172     -26.571  -0.743   1.099  1.00 15.57      A    N  
ATOM   1973  CA  GLY A 172     -25.809  -1.715   0.306  1.00 15.65      A    C  
ATOM   1974  C   GLY A 172     -24.316  -1.475   0.435  1.00 17.36      A    C  
ATOM   1975  O   GLY A 172     -23.909  -0.420   0.937  1.00 15.75      A    O  
ATOM   1976  H   GLY A 172     -26.118   0.007   1.348  1.00 15.83      A    H  
ATOM   1977  HA2 GLY A 172     -26.026  -2.626   0.623  1.00 16.03      A    H  
ATOM   1978  HA3 GLY A 172     -26.077  -1.645  -0.642  1.00 16.02      A    H  
ATOM   1979  N   PRO A 173     -23.517  -2.487   0.031  1.00 17.11      A    N  
ATOM   1980  CA  PRO A 173     -22.063  -2.478   0.199  1.00 18.11      A    C  
ATOM   1981  C   PRO A 173     -21.325  -1.842  -0.982  1.00 17.29      A    C  
ATOM   1982  O   PRO A 173     -21.739  -1.920  -2.083  1.00 17.76      A    O  
ATOM   1983  CB  PRO A 173     -21.714  -3.953   0.272  1.00 18.88      A    C  
ATOM   1984  CG  PRO A 173     -22.726  -4.619  -0.626  1.00 17.81      A    C  
ATOM   1985  CD  PRO A 173     -23.983  -3.772  -0.525  1.00 17.39      A    C  
ATOM   1986  HA  PRO A 173     -21.822  -2.030   1.048  1.00 17.89      A    H  
ATOM   1987  HB2 PRO A 173     -20.801  -4.116  -0.050  1.00 18.44      A    H  
ATOM   1988  HB3 PRO A 173     -21.790  -4.287   1.191  1.00 18.44      A    H  
ATOM   1989  HG2 PRO A 173     -22.404  -4.648  -1.549  1.00 17.98      A    H  
ATOM   1990  HG3 PRO A 173     -22.904  -5.534  -0.328  1.00 17.96      A    H  
ATOM   1991  HD2 PRO A 173     -24.389  -3.644  -1.402  1.00 17.42      A    H  
ATOM   1992  HD3 PRO A 173     -24.635  -4.192   0.065  1.00 17.41      A    H  
ATOM   1993  N   VAL A 174     -20.192  -1.269  -0.691  1.00 15.78      A    N  
ATOM   1994  CA  VAL A 174     -19.266  -0.710  -1.713  1.00 17.25      A    C  
ATOM   1995  C   VAL A 174     -17.869  -1.167  -1.352  1.00 16.04      A    C  
ATOM   1996  O   VAL A 174     -17.451  -0.944  -0.215  1.00 18.19      A    O  
ATOM   1997  CB  VAL A 174     -19.243   0.820  -1.762  1.00 19.50      A    C  
ATOM   1998  CG1 VAL A 174     -18.406   1.281  -2.947  1.00 19.90      A    C  
ATOM   1999  CG2 VAL A 174     -20.614   1.449  -1.778  1.00 19.23      A    C  
ATOM   2000  H   VAL A 174     -19.893  -1.173   0.164  1.00 16.47      A    H  
ATOM   2001  HA  VAL A 174     -19.505  -1.057  -2.587  1.00 17.13      A    H  
ATOM   2002  HB  VAL A 174     -18.789   1.131  -0.942  1.00 19.05      A    H  
ATOM   2003 HG11 VAL A 174     -17.468   1.078  -2.784  1.00 19.77      A    H  
ATOM   2004 HG12 VAL A 174     -18.512   2.241  -3.065  1.00 19.77      A    H  
ATOM   2005 HG13 VAL A 174     -18.701   0.822  -3.753  1.00 19.77      A    H  
ATOM   2006 HG21 VAL A 174     -21.101   1.142  -2.561  1.00 19.30      A    H  
ATOM   2007 HG22 VAL A 174     -20.526   2.418  -1.810  1.00 19.31      A    H  
ATOM   2008 HG23 VAL A 174     -21.099   1.195  -0.974  1.00 19.30      A    H  
ATOM   2009  N   ILE A 175     -17.173  -1.722  -2.333  1.00 16.03      A    N  
ATOM   2010  CA  ILE A 175     -15.734  -2.081  -2.197  1.00 15.92      A    C  
ATOM   2011  C   ILE A 175     -14.951  -1.252  -3.205  1.00 16.16      A    C  
ATOM   2012  O   ILE A 175     -15.333  -1.159  -4.352  1.00 15.78      A    O  
ATOM   2013  CB  ILE A 175     -15.511  -3.573  -2.397  1.00 15.71      A    C  
ATOM   2014  CG1 ILE A 175     -16.300  -4.418  -1.392  1.00 17.28      A    C  
ATOM   2015  CG2 ILE A 175     -14.020  -3.901  -2.343  1.00 17.14      A    C  
ATOM   2016  CD1 ILE A 175     -16.242  -5.889  -1.673  1.00 19.10      A    C  
ATOM   2017  H   ILE A 175     -17.528  -1.920  -3.148  1.00 16.01      A    H  
ATOM   2018  HA  ILE A 175     -15.437  -1.844  -1.301  1.00 15.96      A    H  
ATOM   2019  HB  ILE A 175     -15.837  -3.804  -3.301  1.00 16.31      A    H  
ATOM   2020 HG12 ILE A 175     -15.944  -4.254  -0.493  1.00 17.30      A    H  
ATOM   2021 HG13 ILE A 175     -17.237  -4.131  -1.403  1.00 17.31      A    H  
ATOM   2022 HG21 ILE A 175     -13.556  -3.440  -3.062  1.00 16.70      A    H  
ATOM   2023 HG22 ILE A 175     -13.891  -4.859  -2.442  1.00 16.70      A    H  
ATOM   2024 HG23 ILE A 175     -13.654  -3.614  -1.488  1.00 16.69      A    H  
ATOM   2025 HD11 ILE A 175     -16.406  -6.047  -2.620  1.00 18.52      A    H  
ATOM   2026 HD12 ILE A 175     -16.921  -6.347  -1.147  1.00 18.52      A    H  
ATOM   2027 HD13 ILE A 175     -15.364  -6.233  -1.435  1.00 18.51      A    H  
ATOM   2028  N   VAL A 176     -13.897  -0.619  -2.721  1.00 17.23      A    N  
ATOM   2029  CA  VAL A 176     -12.892   0.092  -3.553  1.00 16.32      A    C  
ATOM   2030  C   VAL A 176     -11.576  -0.639  -3.319  1.00 16.23      A    C  
ATOM   2031  O   VAL A 176     -11.136  -0.781  -2.168  1.00 17.53      A    O  
ATOM   2032  CB  VAL A 176     -12.805   1.583  -3.195  1.00 17.00      A    C  
ATOM   2033  CG1 VAL A 176     -11.825   2.303  -4.103  1.00 16.04      A    C  
ATOM   2034  CG2 VAL A 176     -14.176   2.257  -3.256  1.00 16.96      A    C  
ATOM   2035  H   VAL A 176     -13.718  -0.576  -1.828  1.00 16.75      A    H  
ATOM   2036  HA  VAL A 176     -13.142   0.007  -4.487  1.00 16.61      A    H  
ATOM   2037  HB  VAL A 176     -12.472   1.651  -2.267  1.00 16.68      A    H  
ATOM   2038 HG11 VAL A 176     -10.920   2.000  -3.912  1.00 16.33      A    H  
ATOM   2039 HG12 VAL A 176     -11.883   3.262  -3.948  1.00 16.33      A    H  
ATOM   2040 HG13 VAL A 176     -12.042   2.112  -5.032  1.00 16.33      A    H  
ATOM   2041 HG21 VAL A 176     -14.567   2.117  -4.136  1.00 16.97      A    H  
ATOM   2042 HG22 VAL A 176     -14.077   3.211  -3.094  1.00 16.97      A    H  
ATOM   2043 HG23 VAL A 176     -14.758   1.873  -2.578  1.00 16.97      A    H  
ATOM   2044  N   ARG A 177     -11.020  -1.129  -4.401  1.00 18.17      A    N  
ATOM   2045  CA  ARG A 177      -9.756  -1.862  -4.425  1.00 17.83      A    C  
ATOM   2046  C   ARG A 177      -8.603  -0.981  -4.880  1.00 17.03      A    C  
ATOM   2047  O   ARG A 177      -8.785  -0.030  -5.712  1.00 16.39      A    O  
ATOM   2048  CB  ARG A 177      -9.881  -3.057  -5.361  1.00 19.12      A    C  
ATOM   2049  CG  ARG A 177     -11.147  -3.844  -5.064  1.00 22.02      A    C  
ATOM   2050  CD  ARG A 177     -10.895  -5.284  -4.972  1.00 22.01      A    C  
ATOM   2051  NE  ARG A 177     -12.114  -6.042  -4.947  1.00 20.58      A    N  
ATOM   2052  CZ  ARG A 177     -12.442  -6.835  -3.948  1.00 18.82      A    C  
ATOM   2053  NH1 ARG A 177     -11.704  -6.812  -2.862  1.00 19.15      A    N1+
ATOM   2054  NH2 ARG A 177     -13.593  -7.498  -3.979  1.00 17.53      A    N  
ATOM   2055  H   ARG A 177     -11.393  -1.033  -5.227  1.00 17.62      A    H  
ATOM   2056  HA  ARG A 177      -9.567  -2.190  -3.516  1.00 17.98      A    H  
ATOM   2057  HB2 ARG A 177      -9.903  -2.741  -6.288  1.00 19.44      A    H  
ATOM   2058  HB3 ARG A 177      -9.099  -3.637  -5.248  1.00 19.46      A    H  
ATOM   2059  HG2 ARG A 177     -11.533  -3.536  -4.217  1.00 21.27      A    H  
ATOM   2060  HG3 ARG A 177     -11.804  -3.679  -5.774  1.00 21.29      A    H  
ATOM   2061  HD2 ARG A 177     -10.362  -5.564  -5.747  1.00 21.67      A    H  
ATOM   2062  HD3 ARG A 177     -10.368  -5.467  -4.169  1.00 21.64      A    H  
ATOM   2063  HE  ARG A 177     -12.611  -6.049  -5.661  1.00 20.37      A    H  
ATOM   2064 HH11 ARG A 177     -10.955  -6.361  -2.838  1.00 19.08      A    H  
ATOM   2065 HH12 ARG A 177     -11.929  -7.314  -2.177  1.00 19.07      A    H  
ATOM   2066 HH21 ARG A 177     -14.094  -7.474  -4.703  1.00 18.07      A    H  
ATOM   2067 HH22 ARG A 177     -13.831  -7.996  -3.294  1.00 18.07      A    H  
ATOM   2068  N   ARG A 178      -7.463  -1.327  -4.313  1.00 19.17      A    N  
ATOM   2069  CA  ARG A 178      -6.153  -0.732  -4.622  1.00 18.43      A    C  
ATOM   2070  C   ARG A 178      -5.488  -1.655  -5.647  1.00 20.82      A    C  
ATOM   2071  O   ARG A 178      -5.709  -2.891  -5.558  1.00 19.09      A    O  
ATOM   2072  CB  ARG A 178      -5.301  -0.613  -3.360  1.00 17.96      A    C  
ATOM   2073  CG  ARG A 178      -3.976   0.102  -3.616  1.00 16.80      A    C  
ATOM   2074  CD  ARG A 178      -3.381   0.698  -2.384  1.00 18.16      A    C  
ATOM   2075  NE  ARG A 178      -4.307   1.727  -1.993  1.00 18.59      A    N  
ATOM   2076  CZ  ARG A 178      -4.558   2.083  -0.752  1.00 18.04      A    C  
ATOM   2077  NH1 ARG A 178      -3.963   1.459   0.259  1.00 20.64      A    N1+
ATOM   2078  NH2 ARG A 178      -5.484   3.001  -0.545  1.00 18.52      A    N  
ATOM   2079  H   ARG A 178      -7.418  -1.970  -3.672  1.00 18.47      A    H  
ATOM   2080  HA  ARG A 178      -6.285   0.160  -5.019  1.00 18.90      A    H  
ATOM   2081  HB2 ARG A 178      -5.808  -0.122  -2.681  1.00 17.79      A    H  
ATOM   2082  HB3 ARG A 178      -5.118  -1.510  -3.015  1.00 17.79      A    H  
ATOM   2083  HG2 ARG A 178      -3.337  -0.538  -3.995  1.00 17.38      A    H  
ATOM   2084  HG3 ARG A 178      -4.114   0.810  -4.278  1.00 17.39      A    H  
ATOM   2085  HD2 ARG A 178      -3.296   0.017  -1.684  1.00 17.94      A    H  
ATOM   2086  HD3 ARG A 178      -2.499   1.081  -2.576  1.00 17.93      A    H  
ATOM   2087  HE  ARG A 178      -4.744   2.138  -2.624  1.00 18.39      A    H  
ATOM   2088 HH11 ARG A 178      -3.365   0.836   0.109  1.00 19.68      A    H  
ATOM   2089 HH12 ARG A 178      -4.144   1.700   1.085  1.00 19.69      A    H  
ATOM   2090 HH21 ARG A 178      -5.877   3.392  -1.228  1.00 18.41      A    H  
ATOM   2091 HH22 ARG A 178      -5.672   3.256   0.277  1.00 18.42      A    H  
ATOM   2092  N   LYS A 179      -4.725  -1.079  -6.580  1.00 20.08      A    N  
ATOM   2093  CA  LYS A 179      -3.884  -1.865  -7.518  1.00 22.09      A    C  
ATOM   2094  C   LYS A 179      -3.082  -2.910  -6.718  1.00 19.94      A    C  
ATOM   2095  O   LYS A 179      -2.468  -2.584  -5.682  1.00 20.48      A    O  
ATOM   2096  CB  LYS A 179      -3.017  -0.937  -8.370  1.00 26.11      A    C  
ATOM   2097  CG  LYS A 179      -1.977  -1.652  -9.223  1.00 31.29      A    C  
ATOM   2098  CD  LYS A 179      -1.622  -0.907 -10.496  1.00 39.01      A    C  
ATOM   2099  CE  LYS A 179      -0.777  -1.749 -11.429  1.00 44.83      A    C  
ATOM   2100  NZ  LYS A 179       0.025  -0.903 -12.345  1.00 50.57      A    N1+
ATOM   2101  H   LYS A 179      -4.679  -0.176  -6.696  1.00 20.73      A    H  
ATOM   2102  HA  LYS A 179      -4.491  -2.349  -8.123  1.00 21.97      A    H  
ATOM   2103  HB2 LYS A 179      -3.604  -0.418  -8.959  1.00 26.24      A    H  
ATOM   2104  HB3 LYS A 179      -2.557  -0.309  -7.776  1.00 26.19      A    H  
ATOM   2105  HG2 LYS A 179      -1.163  -1.776  -8.690  1.00 31.58      A    H  
ATOM   2106  HG3 LYS A 179      -2.319  -2.540  -9.460  1.00 31.54      A    H  
ATOM   2107  HD2 LYS A 179      -2.447  -0.647 -10.959  1.00 38.23      A    H  
ATOM   2108  HD3 LYS A 179      -1.130  -0.090 -10.266  1.00 38.28      A    H  
ATOM   2109  HE2 LYS A 179      -0.175  -2.313 -10.907  1.00 44.60      A    H  
ATOM   2110  HE3 LYS A 179      -1.354  -2.331 -11.958  1.00 44.63      A    H  
ATOM   2111  HZ1 LYS A 179      -0.522  -0.354 -12.815  1.00 48.72      A    H  
ATOM   2112  HZ2 LYS A 179       0.488  -1.428 -12.922  1.00 48.72      A    H  
ATOM   2113  HZ3 LYS A 179       0.611  -0.401 -11.866  1.00 48.70      A    H  
ATOM   2114  N   GLY A 180      -3.124  -4.160  -7.183  1.00 22.76      A    N  
ATOM   2115  CA  GLY A 180      -2.390  -5.289  -6.589  1.00 22.54      A    C  
ATOM   2116  C   GLY A 180      -3.115  -5.892  -5.415  1.00 22.58      A    C  
ATOM   2117  O   GLY A 180      -2.568  -6.802  -4.816  1.00 23.67      A    O  
ATOM   2118  H   GLY A 180      -3.622  -4.388  -7.911  1.00 22.01      A    H  
ATOM   2119  HA2 GLY A 180      -2.256  -5.983  -7.282  1.00 22.60      A    H  
ATOM   2120  HA3 GLY A 180      -1.498  -4.974  -6.296  1.00 22.59      A    H  
ATOM   2121  N   ASP A 181      -4.287  -5.364  -5.018  1.00 18.85      A    N  
ATOM   2122  CA  ASP A 181      -5.105  -6.043  -3.986  1.00 21.53      A    C  
ATOM   2123  C   ASP A 181      -5.375  -7.492  -4.417  1.00 24.11      A    C  
ATOM   2124  O   ASP A 181      -5.600  -7.722  -5.613  1.00 27.81      A    O  
ATOM   2125  CB  ASP A 181      -6.397  -5.268  -3.710  1.00 19.95      A    C  
ATOM   2126  CG  ASP A 181      -6.249  -4.165  -2.681  1.00 19.85      A    C  
ATOM   2127  OD1 ASP A 181      -5.113  -3.897  -2.214  1.00 19.34      A    O  
ATOM   2128  OD2 ASP A 181      -7.264  -3.533  -2.379  1.00 18.91      A    O1-
ATOM   2129  H   ASP A 181      -4.636  -4.590  -5.342  1.00 20.30      A    H  
ATOM   2130  HA  ASP A 181      -4.579  -6.066  -3.153  1.00 21.15      A    H  
ATOM   2131  HB2 ASP A 181      -6.724  -4.875  -4.544  1.00 20.29      A    H  
ATOM   2132  HB3 ASP A 181      -7.075  -5.894  -3.384  1.00 20.30      A    H  
ATOM   2133  N   VAL A 182      -5.379  -8.417  -3.453  1.00 24.08      A    N  
ATOM   2134  CA  VAL A 182      -5.752  -9.846  -3.615  1.00 29.24      A    C  
ATOM   2135  C   VAL A 182      -7.267  -9.895  -3.815  1.00 26.14      A    C  
ATOM   2136  O   VAL A 182      -7.996  -9.275  -2.974  1.00 24.43      A    O  
ATOM   2137  CB  VAL A 182      -5.312 -10.679  -2.392  1.00 33.14      A    C  
ATOM   2138  CG1 VAL A 182      -5.759 -12.110  -2.536  1.00 36.29      A    C  
ATOM   2139  CG2 VAL A 182      -3.799 -10.604  -2.169  1.00 37.37      A    C  
ATOM   2140  H   VAL A 182      -5.159  -8.209  -2.594  1.00 25.28      A    H  
ATOM   2141  HA  VAL A 182      -5.314 -10.196  -4.412  1.00 28.23      A    H  
ATOM   2142  HB  VAL A 182      -5.757 -10.298  -1.595  1.00 33.66      A    H  
ATOM   2143 HG11 VAL A 182      -6.726 -12.141  -2.623  1.00 35.17      A    H  
ATOM   2144 HG12 VAL A 182      -5.488 -12.615  -1.749  1.00 35.17      A    H  
ATOM   2145 HG13 VAL A 182      -5.350 -12.501  -3.327  1.00 35.24      A    H  
ATOM   2146 HG21 VAL A 182      -3.337 -10.916  -2.966  1.00 35.99      A    H  
ATOM   2147 HG22 VAL A 182      -3.555 -11.166  -1.413  1.00 35.96      A    H  
ATOM   2148 HG23 VAL A 182      -3.541  -9.685  -1.984  1.00 35.94      A    H  
ATOM   2149  N   LEU A 183      -7.718 -10.550  -4.885  1.00 24.45      A    N  
ATOM   2150  CA  LEU A 183      -9.154 -10.633  -5.226  1.00 27.76      A    C  
ATOM   2151  C   LEU A 183      -9.693 -11.958  -4.716  1.00 27.08      A    C  
ATOM   2152  O   LEU A 183      -8.978 -12.957  -4.716  1.00 25.76      A    O  
ATOM   2153  CB  LEU A 183      -9.370 -10.499  -6.725  1.00 30.00      A    C  
ATOM   2154  CG  LEU A 183      -8.906  -9.170  -7.316  1.00 34.41      A    C  
ATOM   2155  CD1 LEU A 183      -8.806  -9.264  -8.824  1.00 37.85      A    C  
ATOM   2156  CD2 LEU A 183      -9.860  -8.064  -6.930  1.00 37.97      A    C  
ATOM   2157  H   LEU A 183      -7.170 -10.986  -5.468  1.00 25.61      A    H  
ATOM   2158  HA  LEU A 183      -9.622  -9.903  -4.765  1.00 27.37      A    H  
ATOM   2159  HB2 LEU A 183      -8.892 -11.226  -7.173  1.00 30.45      A    H  
ATOM   2160  HB3 LEU A 183     -10.323 -10.610  -6.913  1.00 30.45      A    H  
ATOM   2161  HG  LEU A 183      -8.011  -8.956  -6.953  1.00 34.76      A    H  
ATOM   2162 HD11 LEU A 183      -8.232 -10.012  -9.066  1.00 36.74      A    H  
ATOM   2163 HD12 LEU A 183      -8.430  -8.439  -9.178  1.00 36.75      A    H  
ATOM   2164 HD13 LEU A 183      -9.693  -9.403  -9.200  1.00 36.75      A    H  
ATOM   2165 HD21 LEU A 183     -10.763  -8.305  -7.201  1.00 36.80      A    H  
ATOM   2166 HD22 LEU A 183      -9.598  -7.239  -7.375  1.00 36.82      A    H  
ATOM   2167 HD23 LEU A 183      -9.836  -7.934  -5.966  1.00 36.78      A    H  
ATOM   2168  N   PRO A 184     -10.953 -11.994  -4.250  1.00 25.37      A    N  
ATOM   2169  CA  PRO A 184     -11.476 -13.213  -3.653  1.00 22.59      A    C  
ATOM   2170  C   PRO A 184     -12.120 -14.139  -4.697  1.00 24.42      A    C  
ATOM   2171  O   PRO A 184     -12.386 -13.693  -5.787  1.00 26.94      A    O  
ATOM   2172  CB  PRO A 184     -12.548 -12.654  -2.701  1.00 21.82      A    C  
ATOM   2173  CG  PRO A 184     -13.095 -11.451  -3.452  1.00 22.11      A    C  
ATOM   2174  CD  PRO A 184     -11.872 -10.845  -4.096  1.00 22.70      A    C  
ATOM   2175  HA  PRO A 184     -10.770 -13.682  -3.144  1.00 23.30      A    H  
ATOM   2176  HB2 PRO A 184     -13.251 -13.313  -2.533  1.00 22.05      A    H  
ATOM   2177  HB3 PRO A 184     -12.152 -12.384  -1.846  1.00 22.05      A    H  
ATOM   2178  HG2 PRO A 184     -13.748 -11.726  -4.128  1.00 22.17      A    H  
ATOM   2179  HG3 PRO A 184     -13.518 -10.817  -2.838  1.00 22.16      A    H  
ATOM   2180  HD2 PRO A 184     -12.089 -10.454  -4.963  1.00 23.16      A    H  
ATOM   2181  HD3 PRO A 184     -11.480 -10.158  -3.526  1.00 23.17      A    H  
ATOM   2182  N   ASP A 185     -12.550 -15.310  -4.245  1.00 23.42      A    N  
ATOM   2183  CA  ASP A 185     -13.365 -16.267  -5.039  1.00 23.28      A    C  
ATOM   2184  C   ASP A 185     -14.832 -15.878  -4.924  1.00 23.03      A    C  
ATOM   2185  O   ASP A 185     -15.586 -16.194  -5.836  1.00 22.22      A    O  
ATOM   2186  CB  ASP A 185     -13.161 -17.699  -4.546  1.00 26.50      A    C  
ATOM   2187  CG  ASP A 185     -11.758 -18.180  -4.852  1.00 25.20      A    C  
ATOM   2188  OD1 ASP A 185     -11.249 -17.786  -5.911  1.00 28.43      A    O  
ATOM   2189  OD2 ASP A 185     -11.178 -18.897  -4.015  1.00 27.10      A    O1-
ATOM   2190  H   ASP A 185     -12.368 -15.601  -3.401  1.00 23.62      A    H  
ATOM   2191  HA  ASP A 185     -13.092 -16.209  -5.985  1.00 23.86      A    H  
ATOM   2192  HB2 ASP A 185     -13.308 -17.740  -3.579  1.00 25.40      A    H  
ATOM   2193  HB3 ASP A 185     -13.803 -18.293  -4.985  1.00 25.40      A    H  
ATOM   2194  N   ALA A 186     -15.229 -15.187  -3.844  1.00 19.90      A    N  
ATOM   2195  CA  ALA A 186     -16.637 -14.839  -3.592  1.00 18.36      A    C  
ATOM   2196  C   ALA A 186     -16.656 -13.752  -2.514  1.00 16.20      A    C  
ATOM   2197  O   ALA A 186     -15.684 -13.676  -1.740  1.00 16.50      A    O  
ATOM   2198  CB  ALA A 186     -17.463 -16.030  -3.144  1.00 18.97      A    C  
ATOM   2199  H   ALA A 186     -14.670 -14.905  -3.184  1.00 20.21      A    H  
ATOM   2200  HA  ALA A 186     -17.025 -14.470  -4.420  1.00 18.32      A    H  
ATOM   2201  HB1 ALA A 186     -18.381 -15.751  -2.992  1.00 18.77      A    H  
ATOM   2202  HB2 ALA A 186     -17.444 -16.716  -3.833  1.00 18.77      A    H  
ATOM   2203  HB3 ALA A 186     -17.094 -16.390  -2.320  1.00 18.77      A    H  
ATOM   2204  N   THR A 187     -17.704 -12.958  -2.540  1.00 16.68      A    N  
ATOM   2205  CA  THR A 187     -17.925 -11.843  -1.597  1.00 16.47      A    C  
ATOM   2206  C   THR A 187     -19.315 -12.037  -0.999  1.00 18.48      A    C  
ATOM   2207  O   THR A 187     -20.292 -12.209  -1.747  1.00 20.13      A    O  
ATOM   2208  CB  THR A 187     -17.743 -10.486  -2.280  1.00 18.02      A    C  
ATOM   2209  CG2 THR A 187     -17.915  -9.346  -1.308  1.00 17.77      A    C  
ATOM   2210  OG1 THR A 187     -16.400 -10.442  -2.740  1.00 17.58      A    O  
ATOM   2211  H   THR A 187     -18.376 -13.038  -3.151  1.00 16.53      A    H  
ATOM   2212  HA  THR A 187     -17.262 -11.919  -0.877  1.00 17.16      A    H  
ATOM   2213  HB  THR A 187     -18.372 -10.399  -3.035  1.00 17.58      A    H  
ATOM   2214  HG1 THR A 187     -16.252  -9.708  -3.127  0.00 17.49      A    H  
ATOM   2215 HG21 THR A 187     -18.843  -9.304  -1.014  1.00 17.85      A    H  
ATOM   2216 HG22 THR A 187     -17.676  -8.509  -1.744  1.00 17.85      A    H  
ATOM   2217 HG23 THR A 187     -17.337  -9.486  -0.537  1.00 17.85      A    H  
ATOM   2218  N   HIS A 188     -19.412 -11.948   0.313  1.00 16.74      A    N  
ATOM   2219  CA  HIS A 188     -20.698 -12.063   1.036  1.00 17.69      A    C  
ATOM   2220  C   HIS A 188     -20.842 -10.840   1.928  1.00 17.49      A    C  
ATOM   2221  O   HIS A 188     -19.822 -10.493   2.619  1.00 19.27      A    O  
ATOM   2222  CB  HIS A 188     -20.743 -13.368   1.864  1.00 16.87      A    C  
ATOM   2223  CG  HIS A 188     -20.407 -14.570   1.037  1.00 17.77      A    C  
ATOM   2224  CD2 HIS A 188     -19.385 -15.442   1.113  1.00 18.47      A    C  
ATOM   2225  ND1 HIS A 188     -21.169 -14.961  -0.034  1.00 19.88      A    N  
ATOM   2226  CE1 HIS A 188     -20.607 -16.015  -0.611  1.00 19.82      A    C  
ATOM   2227  NE2 HIS A 188     -19.495 -16.322   0.050  1.00 18.50      A    N  
ATOM   2228  H   HIS A 188     -18.702 -11.814   0.869  1.00 17.35      A    H  
ATOM   2229  HA  HIS A 188     -21.432 -12.067   0.380  1.00 17.32      A    H  
ATOM   2230  HB2 HIS A 188     -20.105 -13.300   2.608  1.00 17.27      A    H  
ATOM   2231  HB3 HIS A 188     -21.642 -13.476   2.244  1.00 17.28      A    H  
ATOM   2232  HD1 HIS A 188     -21.892 -14.556  -0.318  0.00 19.83      A    H  
ATOM   2233  HD2 HIS A 188     -18.680 -15.415   1.733  1.00 18.33      A    H  
ATOM   2234  HE1 HIS A 188     -20.945 -16.473  -1.361  1.00 19.44      A    H  
ATOM   2235  HE2 HIS A 188     -18.958 -16.986  -0.149  0.00 18.42      A    H  
ATOM   2236  N   THR A 189     -22.031 -10.230   1.911  1.00 15.98      A    N  
ATOM   2237  CA  THR A 189     -22.324  -9.028   2.733  1.00 16.95      A    C  
ATOM   2238  C   THR A 189     -23.176  -9.430   3.922  1.00 17.37      A    C  
ATOM   2239  O   THR A 189     -24.257 -10.049   3.703  1.00 19.68      A    O  
ATOM   2240  CB  THR A 189     -22.971  -7.955   1.863  1.00 16.89      A    C  
ATOM   2241  CG2 THR A 189     -23.263  -6.691   2.645  1.00 17.98      A    C  
ATOM   2242  OG1 THR A 189     -22.027  -7.680   0.824  1.00 18.25      A    O  
ATOM   2243  H   THR A 189     -22.739 -10.499   1.404  1.00 16.55      A    H  
ATOM   2244  HA  THR A 189     -21.469  -8.676   3.068  1.00 16.83      A    H  
ATOM   2245  HB  THR A 189     -23.806  -8.310   1.473  1.00 17.36      A    H  
ATOM   2246  HG1 THR A 189     -22.336  -7.088   0.308  0.00 18.11      A    H  
ATOM   2247 HG21 THR A 189     -23.965  -6.865   3.299  1.00 17.63      A    H  
ATOM   2248 HG22 THR A 189     -23.557  -5.991   2.035  1.00 17.63      A    H  
ATOM   2249 HG23 THR A 189     -22.456  -6.400   3.107  1.00 17.63      A    H  
ATOM   2250  N   ILE A 190     -22.815  -8.965   5.107  1.00 16.14      A    N  
ATOM   2251  CA  ILE A 190     -23.568  -9.238   6.352  1.00 16.88      A    C  
ATOM   2252  C   ILE A 190     -23.832  -7.884   6.958  1.00 17.35      A    C  
ATOM   2253  O   ILE A 190     -22.845  -7.205   7.306  1.00 17.16      A    O  
ATOM   2254  CB  ILE A 190     -22.765 -10.165   7.298  1.00 15.97      A    C  
ATOM   2255  CG1 ILE A 190     -22.494 -11.519   6.663  1.00 17.49      A    C  
ATOM   2256  CG2 ILE A 190     -23.438 -10.287   8.647  1.00 17.19      A    C  
ATOM   2257  CD1 ILE A 190     -21.506 -12.362   7.444  1.00 16.76      A    C  
ATOM   2258  H   ILE A 190     -22.073  -8.450   5.232  1.00 16.60      A    H  
ATOM   2259  HA  ILE A 190     -24.415  -9.665   6.131  1.00 16.66      A    H  
ATOM   2260  HB  ILE A 190     -21.887  -9.735   7.447  1.00 16.65      A    H  
ATOM   2261 HG12 ILE A 190     -23.341 -12.009   6.590  1.00 16.95      A    H  
ATOM   2262 HG13 ILE A 190     -22.144 -11.382   5.757  1.00 16.94      A    H  
ATOM   2263 HG21 ILE A 190     -23.488  -9.412   9.070  1.00 16.80      A    H  
ATOM   2264 HG22 ILE A 190     -22.927 -10.887   9.216  1.00 16.80      A    H  
ATOM   2265 HG23 ILE A 190     -24.338 -10.641   8.532  1.00 16.80      A    H  
ATOM   2266 HD11 ILE A 190     -20.722 -11.828   7.661  1.00 16.98      A    H  
ATOM   2267 HD12 ILE A 190     -21.236 -13.128   6.908  1.00 16.98      A    H  
ATOM   2268 HD13 ILE A 190     -21.921 -12.675   8.266  1.00 16.98      A    H  
ATOM   2269  N   VAL A 191     -25.100  -7.478   6.992  1.00 17.69      A    N  
ATOM   2270  CA  VAL A 191     -25.482  -6.210   7.635  1.00 18.39      A    C  
ATOM   2271  C   VAL A 191     -26.221  -6.544   8.923  1.00 18.03      A    C  
ATOM   2272  O   VAL A 191     -27.288  -7.179   8.856  1.00 18.39      A    O  
ATOM   2273  CB  VAL A 191     -26.337  -5.316   6.715  1.00 17.78      A    C  
ATOM   2274  CG1 VAL A 191     -26.570  -3.962   7.377  1.00 18.97      A    C  
ATOM   2275  CG2 VAL A 191     -25.717  -5.138   5.360  1.00 20.12      A    C  
ATOM   2276  H   VAL A 191     -25.794  -7.944   6.628  1.00 17.76      A    H  
ATOM   2277  HA  VAL A 191     -24.672  -5.728   7.861  1.00 18.07      A    H  
ATOM   2278  HB  VAL A 191     -27.215  -5.756   6.597  1.00 18.55      A    H  
ATOM   2279 HG11 VAL A 191     -27.099  -4.079   8.186  1.00 18.59      A    H  
ATOM   2280 HG12 VAL A 191     -27.046  -3.377   6.763  1.00 18.59      A    H  
ATOM   2281 HG13 VAL A 191     -25.714  -3.560   7.606  1.00 18.59      A    H  
ATOM   2282 HG21 VAL A 191     -24.776  -4.913   5.460  1.00 19.36      A    H  
ATOM   2283 HG22 VAL A 191     -26.172  -4.422   4.884  1.00 19.35      A    H  
ATOM   2284 HG23 VAL A 191     -25.799  -5.965   4.854  1.00 19.36      A    H  
ATOM   2285  N   PHE A 192     -25.711  -6.027  10.033  1.00 19.51      A    N  
ATOM   2286  CA  PHE A 192     -26.452  -5.963  11.305  1.00 20.59      A    C  
ATOM   2287  C   PHE A 192     -27.256  -4.660  11.293  1.00 19.90      A    C  
ATOM   2288  O   PHE A 192     -26.726  -3.557  11.535  1.00 18.90      A    O  
ATOM   2289  CB  PHE A 192     -25.499  -6.082  12.496  1.00 22.81      A    C  
ATOM   2290  CG  PHE A 192     -24.847  -7.409  12.770  1.00 21.18      A    C  
ATOM   2291  CD1 PHE A 192     -25.085  -8.552  12.019  1.00 21.45      A    C  
ATOM   2292  CD2 PHE A 192     -23.937  -7.500  13.809  1.00 23.04      A    C  
ATOM   2293  CE1 PHE A 192     -24.475  -9.752  12.336  1.00 21.10      A    C  
ATOM   2294  CE2 PHE A 192     -23.350  -8.707  14.148  1.00 20.95      A    C  
ATOM   2295  CZ  PHE A 192     -23.590  -9.821  13.381  1.00 20.94      A    C  
ATOM   2296  H   PHE A 192     -24.873  -5.675  10.091  1.00 19.40      A    H  
ATOM   2297  HA  PHE A 192     -27.089  -6.721  11.338  1.00 20.64      A    H  
ATOM   2298  HB2 PHE A 192     -24.789  -5.418  12.373  1.00 21.87      A    H  
ATOM   2299  HB3 PHE A 192     -25.997  -5.822  13.298  1.00 21.88      A    H  
ATOM   2300  HD1 PHE A 192     -25.695  -8.517  11.299  1.00 21.33      A    H  
ATOM   2301  HD2 PHE A 192     -23.773  -6.741  14.342  1.00 22.01      A    H  
ATOM   2302  HE1 PHE A 192     -24.651 -10.520  11.816  1.00 21.19      A    H  
ATOM   2303  HE2 PHE A 192     -22.729  -8.747  14.858  1.00 21.43      A    H  
ATOM   2304  HZ  PHE A 192     -23.170 -10.639  13.591  1.00 21.04      A    H  
ATOM   2305  N   ASN A 193     -28.548  -4.774  11.045  1.00 19.21      A    N  
ATOM   2306  CA  ASN A 193     -29.472  -3.618  10.988  1.00 19.99      A    C  
ATOM   2307  C   ASN A 193     -30.432  -3.696  12.177  1.00 20.91      A    C  
ATOM   2308  O   ASN A 193     -31.284  -4.560  12.154  1.00 17.93      A    O  
ATOM   2309  CB  ASN A 193     -30.236  -3.578   9.665  1.00 20.71      A    C  
ATOM   2310  CG  ASN A 193     -31.067  -2.318   9.539  1.00 20.72      A    C  
ATOM   2311  ND2 ASN A 193     -32.133  -2.387   8.772  1.00 22.36      A    N  
ATOM   2312  OD1 ASN A 193     -30.760  -1.299  10.164  1.00 22.18      A    O  
ATOM   2313  H   ASN A 193     -28.952  -5.575  10.890  1.00 19.56      A    H  
ATOM   2314  HA  ASN A 193     -28.944  -2.789  11.059  1.00 20.15      A    H  
ATOM   2315  HB2 ASN A 193     -29.596  -3.618   8.924  1.00 20.54      A    H  
ATOM   2316  HB3 ASN A 193     -30.821  -4.360   9.606  1.00 20.54      A    H  
ATOM   2317 HD21 ASN A 193     -32.651  -1.676   8.669  0.00 22.38      A    H  
ATOM   2318 HD22 ASN A 193     -32.335  -3.141   8.358  0.00 22.38      A    H  
ATOM   2319  N   ASP A 194     -30.300  -2.825  13.180  1.00 20.21      A    N  
ATOM   2320  CA  ASP A 194     -31.009  -2.984  14.480  1.00 22.45      A    C  
ATOM   2321  C   ASP A 194     -30.734  -4.405  14.976  1.00 24.52      A    C  
ATOM   2322  O   ASP A 194     -29.551  -4.764  15.013  1.00 21.98      A    O  
ATOM   2323  CB  ASP A 194     -32.475  -2.547  14.337  1.00 22.99      A    C  
ATOM   2324  CG  ASP A 194     -32.589  -1.038  14.207  1.00 25.28      A    C  
ATOM   2325  OD1 ASP A 194     -31.760  -0.343  14.853  1.00 25.25      A    O  
ATOM   2326  OD2 ASP A 194     -33.540  -0.568  13.516  1.00 27.48      A    O1-
ATOM   2327  H   ASP A 194     -29.771  -2.085  13.130  1.00 20.88      A    H  
ATOM   2328  HA  ASP A 194     -30.585  -2.366  15.119  1.00 22.50      A    H  
ATOM   2329  HB2 ASP A 194     -32.876  -2.968  13.551  1.00 23.36      A    H  
ATOM   2330  HB3 ASP A 194     -32.977  -2.823  15.130  1.00 23.39      A    H  
ATOM   2331  N   MET A 195     -31.774  -5.223  15.206  1.00 25.20      A    N  
ATOM   2332  CA  MET A 195     -31.654  -6.600  15.727  1.00 26.25      A    C  
ATOM   2333  C   MET A 195     -31.673  -7.608  14.569  1.00 27.02      A    C  
ATOM   2334  O   MET A 195     -31.647  -8.792  14.870  1.00 27.33      A    O  
ATOM   2335  CB  MET A 195     -32.811  -6.914  16.685  1.00 26.26      A    C  
ATOM   2336  CG  MET A 195     -32.714  -6.203  18.026  1.00 27.96      A    C  
ATOM   2337  SD  MET A 195     -31.042  -6.267  18.744  1.00 33.84      A    S  
ATOM   2338  CE  MET A 195     -31.342  -5.300  20.227  1.00 36.59      A    C  
ATOM   2339  H   MET A 195     -32.634  -4.978  15.038  1.00 25.27      A    H  
ATOM   2340  HA  MET A 195     -30.797  -6.683  16.200  1.00 26.19      A    H  
ATOM   2341  HB2 MET A 195     -33.652  -6.665  16.254  1.00 26.64      A    H  
ATOM   2342  HB3 MET A 195     -32.835  -7.879  16.843  1.00 26.65      A    H  
ATOM   2343  HG2 MET A 195     -32.973  -5.264  17.912  1.00 28.82      A    H  
ATOM   2344  HG3 MET A 195     -33.343  -6.615  18.655  1.00 28.82      A    H  
ATOM   2345  HE1 MET A 195     -30.506  -5.139  20.680  1.00 35.70      A    H  
ATOM   2346  HE2 MET A 195     -31.744  -4.459  19.985  1.00 35.69      A    H  
ATOM   2347  HE3 MET A 195     -31.937  -5.786  20.811  1.00 35.71      A    H  
ATOM   2348  N   LEU A 196     -31.727  -7.153  13.303  1.00 23.76      A    N  
ATOM   2349  CA  LEU A 196     -31.920  -8.028  12.113  1.00 23.48      A    C  
ATOM   2350  C   LEU A 196     -30.574  -8.276  11.451  1.00 23.19      A    C  
ATOM   2351  O   LEU A 196     -29.628  -7.481  11.670  1.00 21.05      A    O  
ATOM   2352  CB  LEU A 196     -32.859  -7.370  11.099  1.00 24.18      A    C  
ATOM   2353  CG  LEU A 196     -34.149  -6.801  11.703  1.00 28.06      A    C  
ATOM   2354  CD1 LEU A 196     -34.904  -5.906  10.720  1.00 29.08      A    C  
ATOM   2355  CD2 LEU A 196     -35.030  -7.932  12.202  1.00 29.64      A    C  
ATOM   2356  H   LEU A 196     -31.637  -6.273  13.092  1.00 24.43      A    H  
ATOM   2357  HA  LEU A 196     -32.296  -8.884  12.406  1.00 23.82      A    H  
ATOM   2358  HB2 LEU A 196     -32.377  -6.645  10.653  1.00 24.87      A    H  
ATOM   2359  HB3 LEU A 196     -33.097  -8.032  10.420  1.00 24.87      A    H  
ATOM   2360  HG  LEU A 196     -33.901  -6.246  12.482  1.00 27.73      A    H  
ATOM   2361 HD11 LEU A 196     -34.331  -5.169  10.446  1.00 28.76      A    H  
ATOM   2362 HD12 LEU A 196     -35.703  -5.553  11.150  1.00 28.76      A    H  
ATOM   2363 HD13 LEU A 196     -35.160  -6.425   9.938  1.00 28.75      A    H  
ATOM   2364 HD21 LEU A 196     -35.199  -8.557  11.476  1.00 29.13      A    H  
ATOM   2365 HD22 LEU A 196     -35.875  -7.569  12.520  1.00 29.13      A    H  
ATOM   2366 HD23 LEU A 196     -34.583  -8.396  12.931  1.00 29.11      A    H  
ATOM   2367  N   ILE A 197     -30.522  -9.293  10.614  1.00 21.86      A    N  
ATOM   2368  CA  ILE A 197     -29.358  -9.534   9.722  1.00 21.78      A    C  
ATOM   2369  C   ILE A 197     -29.885  -9.457   8.309  1.00 22.20      A    C  
ATOM   2370  O   ILE A 197     -30.773 -10.241   7.983  1.00 22.34      A    O  
ATOM   2371  CB  ILE A 197     -28.610 -10.832  10.050  1.00 24.45      A    C  
ATOM   2372  CG1 ILE A 197     -28.237 -10.860  11.540  1.00 25.28      A    C  
ATOM   2373  CG2 ILE A 197     -27.407 -10.957   9.122  1.00 25.78      A    C  
ATOM   2374  CD1 ILE A 197     -27.655 -12.168  12.034  1.00 24.81      A    C  
ATOM   2375  H   ILE A 197     -31.189  -9.908  10.532  1.00 22.15      A    H  
ATOM   2376  HA  ILE A 197     -28.734  -8.802   9.847  1.00 22.34      A    H  
ATOM   2377  HB  ILE A 197     -29.220 -11.590   9.872  1.00 24.31      A    H  
ATOM   2378 HG12 ILE A 197     -27.586 -10.146  11.710  1.00 24.97      A    H  
ATOM   2379 HG13 ILE A 197     -29.040 -10.662  12.067  1.00 24.96      A    H  
ATOM   2380 HG21 ILE A 197     -27.711 -11.060   8.203  1.00 25.36      A    H  
ATOM   2381 HG22 ILE A 197     -26.879 -11.734   9.374  1.00 25.36      A    H  
ATOM   2382 HG23 ILE A 197     -26.857 -10.158   9.191  1.00 25.36      A    H  
ATOM   2383 HD11 ILE A 197     -28.235 -12.903  11.769  1.00 25.03      A    H  
ATOM   2384 HD12 ILE A 197     -27.584 -12.146  13.004  1.00 24.97      A    H  
ATOM   2385 HD13 ILE A 197     -26.772 -12.298  11.648  1.00 24.97      A    H  
ATOM   2386  N   ASN A 198     -29.452  -8.444   7.544  1.00 18.61      A    N  
ATOM   2387  CA  ASN A 198     -29.902  -8.262   6.145  1.00 19.43      A    C  
ATOM   2388  C   ASN A 198     -31.437  -8.173   6.109  1.00 20.73      A    C  
ATOM   2389  O   ASN A 198     -32.017  -8.650   5.142  1.00 22.15      A    O  
ATOM   2390  CB  ASN A 198     -29.400  -9.376   5.214  1.00 19.92      A    C  
ATOM   2391  CG  ASN A 198     -27.893  -9.336   5.076  1.00 20.75      A    C  
ATOM   2392  ND2 ASN A 198     -27.308 -10.251   4.333  1.00 18.80      A    N  
ATOM   2393  OD1 ASN A 198     -27.268  -8.452   5.652  1.00 21.23      A    O  
ATOM   2394  H   ASN A 198     -28.862  -7.814   7.836  1.00 19.61      A    H  
ATOM   2395  HA  ASN A 198     -29.535  -7.409   5.814  1.00 19.61      A    H  
ATOM   2396  HB2 ASN A 198     -29.671 -10.246   5.573  1.00 20.00      A    H  
ATOM   2397  HB3 ASN A 198     -29.807  -9.267   4.331  1.00 20.00      A    H  
ATOM   2398 HD21 ASN A 198     -26.429 -10.249   4.239  0.00 18.83      A    H  
ATOM   2399 HD22 ASN A 198     -27.794 -10.872   3.934  0.00 18.83      A    H  
ATOM   2400  N   ASN A 199     -32.044  -7.587   7.138  1.00 20.15      A    N  
ATOM   2401  CA  ASN A 199     -33.518  -7.424   7.278  1.00 24.27      A    C  
ATOM   2402  C   ASN A 199     -34.268  -8.768   7.209  1.00 27.93      A    C  
ATOM   2403  O   ASN A 199     -35.504  -8.730   7.077  1.00 26.62      A    O  
ATOM   2404  CB  ASN A 199     -34.013  -6.400   6.253  1.00 24.84      A    C  
ATOM   2405  CG  ASN A 199     -33.867  -4.986   6.771  1.00 25.55      A    C  
ATOM   2406  ND2 ASN A 199     -34.912  -4.188   6.607  1.00 23.21      A    N  
ATOM   2407  OD1 ASN A 199     -32.820  -4.633   7.326  1.00 22.63      A    O  
ATOM   2408  H   ASN A 199     -31.580  -7.226   7.833  1.00 21.18      A    H  
ATOM   2409  HA  ASN A 199     -33.685  -7.038   8.170  1.00 24.17      A    H  
ATOM   2410  HB2 ASN A 199     -33.500  -6.495   5.425  1.00 24.83      A    H  
ATOM   2411  HB3 ASN A 199     -34.954  -6.574   6.051  1.00 24.87      A    H  
ATOM   2412 HD21 ASN A 199     -34.879  -3.352   6.891  0.00 23.26      A    H  
ATOM   2413 HD22 ASN A 199     -35.644  -4.492   6.214  0.00 23.26      A    H  
ATOM   2414  N   ARG A 200     -33.606  -9.910   7.396  1.00 27.50      A    N  
ATOM   2415  CA  ARG A 200     -34.270 -11.243   7.333  1.00 36.74      A    C  
ATOM   2416  C   ARG A 200     -35.087 -11.522   8.599  1.00 38.82      A    C  
ATOM   2417  O   ARG A 200     -34.764 -11.066   9.696  1.00 35.46      A    O  
ATOM   2418  CB  ARG A 200     -33.238 -12.357   7.176  1.00 39.56      A    C  
ATOM   2419  CG  ARG A 200     -32.552 -12.347   5.821  1.00 45.03      A    C  
ATOM   2420  CD  ARG A 200     -31.315 -13.194   5.928  1.00 51.53      A    C  
ATOM   2421  NE  ARG A 200     -31.643 -14.594   5.713  1.00 56.97      A    N  
ATOM   2422  CZ  ARG A 200     -31.725 -15.166   4.513  1.00 52.66      A    C  
ATOM   2423  NH1 ARG A 200     -31.531 -14.458   3.409  1.00 53.23      A    N1+
ATOM   2424  NH2 ARG A 200     -32.007 -16.450   4.426  1.00 51.91      A    N  
ATOM   2425  H   ARG A 200     -32.720  -9.945   7.597  1.00 29.55      A    H  
ATOM   2426  HA  ARG A 200     -34.870 -11.252   6.554  1.00 35.66      A    H  
ATOM   2427  HB2 ARG A 200     -32.563 -12.260   7.880  1.00 40.06      A    H  
ATOM   2428  HB3 ARG A 200     -33.684 -13.221   7.300  1.00 40.07      A    H  
ATOM   2429  HG2 ARG A 200     -33.150 -12.714   5.136  1.00 45.11      A    H  
ATOM   2430  HG3 ARG A 200     -32.307 -11.430   5.572  1.00 45.05      A    H  
ATOM   2431  HD2 ARG A 200     -30.653 -12.900   5.268  1.00 51.08      A    H  
ATOM   2432  HD3 ARG A 200     -30.924 -13.086   6.819  1.00 50.89      A    H  
ATOM   2433  HE  ARG A 200     -31.767 -15.098   6.414  1.00 54.50      A    H  
ATOM   2434 HH11 ARG A 200     -31.340 -13.604   3.456  1.00 53.06      A    H  
ATOM   2435 HH12 ARG A 200     -31.594 -14.849   2.624  1.00 53.06      A    H  
ATOM   2436 HH21 ARG A 200     -32.139 -16.922   5.158  1.00 52.26      A    H  
ATOM   2437 HH22 ARG A 200     -32.072 -16.833   3.635  1.00 52.26      A    H  
ATOM   2438  N   PRO A 201     -36.192 -12.288   8.469  1.00 50.07      A    N  
ATOM   2439  CA  PRO A 201     -36.930 -12.815   9.627  1.00 53.81      A    C  
ATOM   2440  C   PRO A 201     -36.077 -13.405  10.770  1.00 58.19      A    C  
ATOM   2441  O   PRO A 201     -35.024 -13.990  10.500  1.00 50.42      A    O  
ATOM   2442  CB  PRO A 201     -37.751 -13.941   8.986  1.00 53.43      A    C  
ATOM   2443  CG  PRO A 201     -38.032 -13.437   7.588  1.00 52.85      A    C  
ATOM   2444  CD  PRO A 201     -36.776 -12.694   7.182  1.00 51.71      A    C  
ATOM   2445  HA  PRO A 201     -37.539 -12.117   9.976  1.00 53.82      A    H  
ATOM   2446  HB2 PRO A 201     -37.241 -14.779   8.960  1.00 53.39      A    H  
ATOM   2447  HB3 PRO A 201     -38.586 -14.092   9.478  1.00 53.38      A    H  
ATOM   2448  HG2 PRO A 201     -38.206 -14.183   6.978  1.00 52.72      A    H  
ATOM   2449  HG3 PRO A 201     -38.806 -12.838   7.584  1.00 52.72      A    H  
ATOM   2450  HD2 PRO A 201     -36.168 -13.274   6.688  1.00 51.54      A    H  
ATOM   2451  HD3 PRO A 201     -36.991 -11.917   6.633  1.00 51.50      A    H  
ATOM   2452  N   ALA A 202     -36.559 -13.251  12.013  1.00 66.99      A    N  
ATOM   2453  CA  ALA A 202     -35.897 -13.626  13.290  1.00 67.38      A    C  
ATOM   2454  C   ALA A 202     -34.699 -14.556  13.042  1.00 63.84      A    C  
ATOM   2455  O   ALA A 202     -34.801 -15.755  13.381  1.00 53.74      A    O  
ATOM   2456  CB  ALA A 202     -36.911 -14.254  14.218  1.00 75.94      A    C  
ATOM   2457  H   ALA A 202     -37.378 -12.879  12.163  1.00 64.87      A    H  
ATOM   2458  HA  ALA A 202     -35.564 -12.804  13.709  1.00 68.17      A    H  
ATOM   2459  HB1 ALA A 202     -36.474 -14.524  15.043  1.00 73.13      A    H  
ATOM   2460  HB2 ALA A 202     -37.610 -13.609  14.420  1.00 73.15      A    H  
ATOM   2461  HB3 ALA A 202     -37.305 -15.033  13.791  1.00 73.13      A    H  
ATOM   2462  N   PRO A 206     -28.774 -15.436   7.149  1.00 26.73      A    N  
ATOM   2463  CA  PRO A 206     -28.321 -16.003   5.873  1.00 26.99      A    C  
ATOM   2464  C   PRO A 206     -27.079 -16.897   5.999  1.00 25.21      A    C  
ATOM   2465  O   PRO A 206     -26.176 -16.591   6.807  1.00 23.88      A    O  
ATOM   2466  CB  PRO A 206     -27.944 -14.843   4.942  1.00 27.94      A    C  
ATOM   2467  CG  PRO A 206     -27.591 -13.724   5.892  1.00 28.31      A    C  
ATOM   2468  CD  PRO A 206     -28.303 -14.045   7.195  1.00 28.66      A    C  
ATOM   2469  H   PRO A 206     -28.379 -15.855   7.824  1.00 27.23      A    H  
ATOM   2470  HA  PRO A 206     -29.064 -16.517   5.468  1.00 26.75      A    H  
ATOM   2471  HB2 PRO A 206     -27.179 -15.077   4.374  1.00 27.80      A    H  
ATOM   2472  HB3 PRO A 206     -28.700 -14.591   4.369  1.00 27.80      A    H  
ATOM   2473  HG2 PRO A 206     -26.623 -13.682   6.031  1.00 28.30      A    H  
ATOM   2474  HG3 PRO A 206     -27.893 -12.863   5.538  1.00 28.30      A    H  
ATOM   2475  HD2 PRO A 206     -27.695 -13.924   7.947  1.00 28.12      A    H  
ATOM   2476  HD3 PRO A 206     -29.055 -13.440   7.323  1.00 28.20      A    H  
ATOM   2477  N   ASN A 207     -27.031 -17.925   5.149  1.00 22.87      A    N  
ATOM   2478  CA  ASN A 207     -25.917 -18.899   5.032  1.00 25.98      A    C  
ATOM   2479  C   ASN A 207     -25.088 -18.588   3.784  1.00 24.72      A    C  
ATOM   2480  O   ASN A 207     -25.621 -18.025   2.798  1.00 24.58      A    O  
ATOM   2481  CB  ASN A 207     -26.412 -20.344   5.035  1.00 25.91      A    C  
ATOM   2482  CG  ASN A 207     -27.069 -20.716   6.342  1.00 27.26      A    C  
ATOM   2483  ND2 ASN A 207     -27.909 -21.725   6.300  1.00 29.53      A    N  
ATOM   2484  OD1 ASN A 207     -26.890 -20.048   7.356  1.00 29.06      A    O  
ATOM   2485  H   ASN A 207     -27.709 -18.096   4.564  1.00 24.13      A    H  
ATOM   2486  HA  ASN A 207     -25.337 -18.787   5.818  1.00 25.09      A    H  
ATOM   2487  HB2 ASN A 207     -27.055 -20.463   4.306  1.00 26.23      A    H  
ATOM   2488  HB3 ASN A 207     -25.653 -20.942   4.874  1.00 26.23      A    H  
ATOM   2489 HD21 ASN A 207     -28.321 -21.985   7.047  0.00 29.72      A    H  
ATOM   2490 HD22 ASN A 207     -28.064 -22.145   5.547  0.00 29.72      A    H  
ATOM   2491  N   PHE A 208     -23.802 -18.908   3.836  1.00 22.96      A    N  
ATOM   2492  CA  PHE A 208     -22.859 -18.685   2.714  1.00 23.26      A    C  
ATOM   2493  C   PHE A 208     -22.050 -19.969   2.547  1.00 24.79      A    C  
ATOM   2494  O   PHE A 208     -21.507 -20.543   3.519  1.00 26.87      A    O  
ATOM   2495  CB  PHE A 208     -22.016 -17.415   2.945  1.00 22.03      A    C  
ATOM   2496  CG  PHE A 208     -22.805 -16.168   3.265  1.00 19.74      A    C  
ATOM   2497  CD1 PHE A 208     -23.494 -15.459   2.279  1.00 19.64      A    C  
ATOM   2498  CD2 PHE A 208     -22.822 -15.656   4.550  1.00 21.08      A    C  
ATOM   2499  CE1 PHE A 208     -24.229 -14.324   2.592  1.00 20.92      A    C  
ATOM   2500  CE2 PHE A 208     -23.562 -14.530   4.865  1.00 20.98      A    C  
ATOM   2501  CZ  PHE A 208     -24.245 -13.847   3.879  1.00 21.57      A    C  
ATOM   2502  H   PHE A 208     -23.403 -19.282   4.565  1.00 23.45      A    H  
ATOM   2503  HA  PHE A 208     -23.390 -18.552   1.888  1.00 23.26      A    H  
ATOM   2504  HB2 PHE A 208     -21.393 -17.591   3.681  1.00 21.74      A    H  
ATOM   2505  HB3 PHE A 208     -21.483 -17.251   2.139  1.00 21.75      A    H  
ATOM   2506  HD1 PHE A 208     -23.494 -15.784   1.392  1.00 20.05      A    H  
ATOM   2507  HD2 PHE A 208     -22.367 -16.118   5.236  1.00 20.75      A    H  
ATOM   2508  HE1 PHE A 208     -24.696 -13.864   1.912  1.00 20.77      A    H  
ATOM   2509  HE2 PHE A 208     -23.565 -14.205   5.751  1.00 21.09      A    H  
ATOM   2510  HZ  PHE A 208     -24.735 -13.069   4.092  1.00 21.22      A    H  
ATOM   2511  N   GLU A 209     -22.024 -20.477   1.329  1.00 26.32      A    N  
ATOM   2512  CA  GLU A 209     -21.354 -21.754   1.031  1.00 25.03      A    C  
ATOM   2513  C   GLU A 209     -19.967 -21.492   0.480  1.00 22.17      A    C  
ATOM   2514  O   GLU A 209     -19.812 -20.639  -0.364  1.00 20.88      A    O  
ATOM   2515  CB  GLU A 209     -22.172 -22.580   0.047  1.00 30.14      A    C  
ATOM   2516  CG  GLU A 209     -23.469 -23.048   0.665  1.00 35.37      A    C  
ATOM   2517  CD  GLU A 209     -24.185 -24.162  -0.086  1.00 39.40      A    C  
ATOM   2518  OE1 GLU A 209     -23.549 -24.841  -0.922  1.00 41.19      A    O  
ATOM   2519  OE2 GLU A 209     -25.382 -24.322   0.168  1.00 45.10      A    O1-
ATOM   2520  H   GLU A 209     -22.408 -20.073   0.608  1.00 25.65      A    H  
ATOM   2521  HA  GLU A 209     -21.269 -22.262   1.868  1.00 25.58      A    H  
ATOM   2522  HB2 GLU A 209     -22.365 -22.036  -0.745  1.00 29.94      A    H  
ATOM   2523  HB3 GLU A 209     -21.644 -23.357  -0.233  1.00 29.95      A    H  
ATOM   2524  HG2 GLU A 209     -23.290 -23.360   1.577  1.00 34.85      A    H  
ATOM   2525  HG3 GLU A 209     -24.080 -22.283   0.732  1.00 34.92      A    H  
ATOM   2526  N   ALA A 210     -19.017 -22.323   0.860  1.00 21.91      A    N  
ATOM   2527  CA  ALA A 210     -17.694 -22.302   0.220  1.00 24.82      A    C  
ATOM   2528  C   ALA A 210     -17.112 -23.705   0.223  1.00 24.18      A    C  
ATOM   2529  O   ALA A 210     -17.624 -24.584   0.915  1.00 24.76      A    O  
ATOM   2530  CB  ALA A 210     -16.798 -21.310   0.920  1.00 25.03      A    C  
ATOM   2531  H   ALA A 210     -19.095 -22.944   1.523  1.00 22.64      A    H  
ATOM   2532  HA  ALA A 210     -17.805 -22.018  -0.718  1.00 24.14      A    H  
ATOM   2533  HB1 ALA A 210     -15.989 -21.176   0.398  1.00 24.96      A    H  
ATOM   2534  HB2 ALA A 210     -17.263 -20.463   1.018  1.00 24.96      A    H  
ATOM   2535  HB3 ALA A 210     -16.561 -21.650   1.800  1.00 24.96      A    H  
ATOM   2536  N   THR A 211     -16.026 -23.870  -0.516  1.00 26.08      A    N  
ATOM   2537  CA  THR A 211     -15.160 -25.053  -0.415  1.00 23.53      A    C  
ATOM   2538  C   THR A 211     -13.874 -24.728   0.337  1.00 21.57      A    C  
ATOM   2539  O   THR A 211     -13.272 -23.696   0.090  1.00 22.27      A    O  
ATOM   2540  CB  THR A 211     -14.902 -25.648  -1.795  1.00 24.89      A    C  
ATOM   2541  CG2 THR A 211     -14.137 -26.948  -1.714  1.00 25.42      A    C  
ATOM   2542  OG1 THR A 211     -16.213 -25.813  -2.345  1.00 25.70      A    O  
ATOM   2543  H   THR A 211     -15.746 -23.276  -1.144  1.00 25.00      A    H  
ATOM   2544  HA  THR A 211     -15.648 -25.727   0.109  1.00 23.85      A    H  
ATOM   2545  HB  THR A 211     -14.394 -24.997  -2.337  1.00 24.87      A    H  
ATOM   2546  HG1 THR A 211     -16.158 -26.141  -3.126  0.00 25.78      A    H  
ATOM   2547 HG21 THR A 211     -13.230 -26.776  -1.404  1.00 25.25      A    H  
ATOM   2548 HG22 THR A 211     -14.104 -27.361  -2.595  1.00 25.25      A    H  
ATOM   2549 HG23 THR A 211     -14.583 -27.550  -1.091  1.00 25.25      A    H  
ATOM   2550  N   VAL A 212     -13.422 -25.658   1.161  1.00 21.43      A    N  
ATOM   2551  CA  VAL A 212     -12.082 -25.561   1.795  1.00 22.33      A    C  
ATOM   2552  C   VAL A 212     -11.073 -25.024   0.783  1.00 22.44      A    C  
ATOM   2553  O   VAL A 212     -11.017 -25.479  -0.394  1.00 24.65      A    O  
ATOM   2554  CB  VAL A 212     -11.621 -26.889   2.410  1.00 23.83      A    C  
ATOM   2555  CG1 VAL A 212     -12.463 -27.248   3.606  1.00 25.91      A    C  
ATOM   2556  CG2 VAL A 212     -11.623 -28.021   1.375  1.00 25.12      A    C  
ATOM   2557  H   VAL A 212     -13.900 -26.395   1.394  1.00 21.72      A    H  
ATOM   2558  HA  VAL A 212     -12.152 -24.913   2.516  1.00 22.45      A    H  
ATOM   2559  HB  VAL A 212     -10.691 -26.765   2.721  1.00 24.15      A    H  
ATOM   2560 HG11 VAL A 212     -12.429 -26.524   4.256  1.00 25.24      A    H  
ATOM   2561 HG12 VAL A 212     -12.119 -28.062   4.012  1.00 25.25      A    H  
ATOM   2562 HG13 VAL A 212     -13.384 -27.389   3.328  1.00 25.24      A    H  
ATOM   2563 HG21 VAL A 212     -12.505 -28.096   0.973  1.00 24.70      A    H  
ATOM   2564 HG22 VAL A 212     -11.397 -28.859   1.814  1.00 24.71      A    H  
ATOM   2565 HG23 VAL A 212     -10.967 -27.832   0.683  1.00 24.70      A    H  
ATOM   2566  N   GLY A 213     -10.334 -24.010   1.210  1.00 21.06      A    N  
ATOM   2567  CA  GLY A 213      -9.273 -23.390   0.411  1.00 20.82      A    C  
ATOM   2568  C   GLY A 213      -9.776 -22.219  -0.394  1.00 20.19      A    C  
ATOM   2569  O   GLY A 213      -8.933 -21.465  -0.897  1.00 23.38      A    O  
ATOM   2570  H   GLY A 213     -10.444 -23.638   2.035  1.00 21.33      A    H  
ATOM   2571  HA2 GLY A 213      -8.552 -23.087   1.015  1.00 20.72      A    H  
ATOM   2572  HA3 GLY A 213      -8.891 -24.068  -0.201  1.00 20.73      A    H  
ATOM   2573  N   ASP A 214     -11.080 -22.034  -0.530  1.00 21.04      A    N  
ATOM   2574  CA  ASP A 214     -11.631 -20.845  -1.240  1.00 20.03      A    C  
ATOM   2575  C   ASP A 214     -11.139 -19.569  -0.534  1.00 18.62      A    C  
ATOM   2576  O   ASP A 214     -11.153 -19.554   0.674  1.00 17.35      A    O  
ATOM   2577  CB  ASP A 214     -13.168 -20.865  -1.240  1.00 20.06      A    C  
ATOM   2578  CG  ASP A 214     -13.810 -21.789  -2.264  1.00 21.87      A    C  
ATOM   2579  OD1 ASP A 214     -13.083 -22.389  -3.058  1.00 22.50      A    O  
ATOM   2580  OD2 ASP A 214     -15.020 -21.921  -2.218  1.00 20.84      A    O1-
ATOM   2581  H   ASP A 214     -11.708 -22.610  -0.212  1.00 20.60      A    H  
ATOM   2582  HA  ASP A 214     -11.304 -20.848  -2.170  1.00 19.96      A    H  
ATOM   2583  HB2 ASP A 214     -13.480 -21.129  -0.351  1.00 20.47      A    H  
ATOM   2584  HB3 ASP A 214     -13.491 -19.957  -1.414  1.00 20.46      A    H  
ATOM   2585  N   ARG A 215     -10.794 -18.519  -1.282  1.00 18.86      A    N  
ATOM   2586  CA  ARG A 215     -10.518 -17.192  -0.715  1.00 19.39      A    C  
ATOM   2587  C   ARG A 215     -11.869 -16.479  -0.618  1.00 19.03      A    C  
ATOM   2588  O   ARG A 215     -12.402 -16.048  -1.643  1.00 19.16      A    O  
ATOM   2589  CB  ARG A 215      -9.522 -16.434  -1.597  1.00 20.35      A    C  
ATOM   2590  CG  ARG A 215      -9.240 -15.020  -1.119  1.00 22.89      A    C  
ATOM   2591  CD  ARG A 215      -7.950 -14.488  -1.714  1.00 22.94      A    C  
ATOM   2592  NE  ARG A 215      -6.765 -15.049  -1.074  1.00 22.03      A    N  
ATOM   2593  CZ  ARG A 215      -6.281 -14.638   0.107  1.00 26.92      A    C  
ATOM   2594  NH1 ARG A 215      -6.920 -13.718   0.823  1.00 25.25      A    N1+
ATOM   2595  NH2 ARG A 215      -5.189 -15.200   0.609  1.00 27.87      A    N  
ATOM   2596  H   ARG A 215     -10.710 -18.564  -2.187  1.00 18.94      A    H  
ATOM   2597  HA  ARG A 215     -10.139 -17.298   0.188  1.00 19.39      A    H  
ATOM   2598  HB2 ARG A 215      -8.680 -16.935  -1.620  1.00 20.69      A    H  
ATOM   2599  HB3 ARG A 215      -9.876 -16.395  -2.510  1.00 20.67      A    H  
ATOM   2600  HG2 ARG A 215      -9.981 -14.433  -1.373  1.00 22.27      A    H  
ATOM   2601  HG3 ARG A 215      -9.169 -15.015  -0.140  1.00 22.29      A    H  
ATOM   2602  HD2 ARG A 215      -7.928 -14.702  -2.671  1.00 22.72      A    H  
ATOM   2603  HD3 ARG A 215      -7.935 -13.514  -1.628  1.00 22.78      A    H  
ATOM   2604  HE  ARG A 215      -6.313 -15.654  -1.510  1.00 23.50      A    H  
ATOM   2605 HH11 ARG A 215      -7.645 -13.337   0.510  1.00 25.67      A    H  
ATOM   2606 HH12 ARG A 215      -6.597 -13.470   1.602  1.00 25.69      A    H  
ATOM   2607 HH21 ARG A 215      -4.765 -15.822   0.152  1.00 27.29      A    H  
ATOM   2608 HH22 ARG A 215      -4.885 -14.944   1.395  1.00 27.29      A    H  
ATOM   2609  N   VAL A 216     -12.405 -16.332   0.589  1.00 20.01      A    N  
ATOM   2610  CA  VAL A 216     -13.769 -15.800   0.800  1.00 17.29      A    C  
ATOM   2611  C   VAL A 216     -13.699 -14.444   1.499  1.00 20.01      A    C  
ATOM   2612  O   VAL A 216     -13.095 -14.336   2.551  1.00 18.96      A    O  
ATOM   2613  CB  VAL A 216     -14.648 -16.781   1.590  1.00 16.56      A    C  
ATOM   2614  CG1 VAL A 216     -16.071 -16.241   1.598  1.00 16.53      A    C  
ATOM   2615  CG2 VAL A 216     -14.566 -18.188   0.978  1.00 18.46      A    C  
ATOM   2616  H   VAL A 216     -11.969 -16.548   1.359  1.00 19.10      A    H  
ATOM   2617  HA  VAL A 216     -14.178 -15.670  -0.073  1.00 18.13      A    H  
ATOM   2618  HB  VAL A 216     -14.316 -16.818   2.521  1.00 17.04      A    H  
ATOM   2619 HG11 VAL A 216     -16.113 -15.436   2.144  1.00 16.55      A    H  
ATOM   2620 HG12 VAL A 216     -16.670 -16.912   1.967  1.00 16.54      A    H  
ATOM   2621 HG13 VAL A 216     -16.345 -16.029   0.688  1.00 16.55      A    H  
ATOM   2622 HG21 VAL A 216     -14.757 -18.140   0.026  1.00 17.85      A    H  
ATOM   2623 HG22 VAL A 216     -15.216 -18.768   1.410  1.00 17.85      A    H  
ATOM   2624 HG23 VAL A 216     -13.672 -18.550   1.111  1.00 17.85      A    H  
ATOM   2625  N   GLU A 217     -14.320 -13.467   0.850  1.00 18.48      A    N  
ATOM   2626  CA  GLU A 217     -14.435 -12.080   1.317  1.00 18.70      A    C  
ATOM   2627  C   GLU A 217     -15.757 -11.898   2.027  1.00 18.42      A    C  
ATOM   2628  O   GLU A 217     -16.804 -12.249   1.490  1.00 16.90      A    O  
ATOM   2629  CB  GLU A 217     -14.305 -11.117   0.131  1.00 17.25      A    C  
ATOM   2630  CG  GLU A 217     -14.208  -9.694   0.528  1.00 18.29      A    C  
ATOM   2631  CD  GLU A 217     -13.768  -8.809  -0.630  1.00 16.91      A    C  
ATOM   2632  OE1 GLU A 217     -14.487  -8.807  -1.621  1.00 16.87      A    O  
ATOM   2633  OE2 GLU A 217     -12.672  -8.192  -0.524  1.00 17.56      A    O1-
ATOM   2634  H   GLU A 217     -14.729 -13.605   0.048  1.00 18.87      A    H  
ATOM   2635  HA  GLU A 217     -13.705 -11.904   1.950  1.00 18.32      A    H  
ATOM   2636  HB2 GLU A 217     -13.506 -11.359  -0.379  1.00 17.84      A    H  
ATOM   2637  HB3 GLU A 217     -15.082 -11.233  -0.453  1.00 17.83      A    H  
ATOM   2638  HG2 GLU A 217     -15.081  -9.384   0.850  1.00 17.71      A    H  
ATOM   2639  HG3 GLU A 217     -13.563  -9.603   1.261  1.00 17.71      A    H  
ATOM   2640  N   PHE A 218     -15.707 -11.134   3.115  1.00 18.47      A    N  
ATOM   2641  CA  PHE A 218     -16.908 -10.684   3.839  1.00 16.88      A    C  
ATOM   2642  C   PHE A 218     -16.862  -9.167   3.987  1.00 19.70      A    C  
ATOM   2643  O   PHE A 218     -15.796  -8.580   4.347  1.00 17.51      A    O  
ATOM   2644  CB  PHE A 218     -16.984 -11.354   5.209  1.00 16.74      A    C  
ATOM   2645  CG  PHE A 218     -17.211 -12.838   5.173  1.00 18.66      A    C  
ATOM   2646  CD1 PHE A 218     -18.492 -13.355   5.141  1.00 19.20      A    C  
ATOM   2647  CD2 PHE A 218     -16.134 -13.719   5.146  1.00 18.14      A    C  
ATOM   2648  CE1 PHE A 218     -18.690 -14.723   5.073  1.00 20.39      A    C  
ATOM   2649  CE2 PHE A 218     -16.344 -15.091   5.100  1.00 18.64      A    C  
ATOM   2650  CZ  PHE A 218     -17.624 -15.593   5.060  1.00 18.27      A    C  
ATOM   2651  H   PHE A 218     -14.933 -10.837   3.493  1.00 18.08      A    H  
ATOM   2652  HA  PHE A 218     -17.708 -10.930   3.318  1.00 17.67      A    H  
ATOM   2653  HB2 PHE A 218     -16.147 -11.174   5.686  1.00 17.21      A    H  
ATOM   2654  HB3 PHE A 218     -17.711 -10.936   5.716  1.00 17.21      A    H  
ATOM   2655  HD1 PHE A 218     -19.233 -12.770   5.142  1.00 19.26      A    H  
ATOM   2656  HD2 PHE A 218     -15.253 -13.380   5.169  1.00 18.41      A    H  
ATOM   2657  HE1 PHE A 218     -19.570 -15.064   5.058  1.00 19.49      A    H  
ATOM   2658  HE2 PHE A 218     -15.606 -15.680   5.086  1.00 18.46      A    H  
ATOM   2659  HZ  PHE A 218     -17.770 -16.525   5.030  1.00 18.81      A    H  
ATOM   2660  N   VAL A 219     -18.003  -8.543   3.691  1.00 19.84      A    N  
ATOM   2661  CA  VAL A 219     -18.258  -7.133   3.987  1.00 18.51      A    C  
ATOM   2662  C   VAL A 219     -19.216  -7.093   5.157  1.00 17.71      A    C  
ATOM   2663  O   VAL A 219     -20.256  -7.699   5.055  1.00 17.34      A    O  
ATOM   2664  CB  VAL A 219     -18.799  -6.349   2.771  1.00 19.82      A    C  
ATOM   2665  CG1 VAL A 219     -18.867  -4.871   3.107  1.00 20.03      A    C  
ATOM   2666  CG2 VAL A 219     -17.946  -6.602   1.551  1.00 20.78      A    C  
ATOM   2667  H   VAL A 219     -18.701  -8.960   3.281  1.00 19.47      A    H  
ATOM   2668  HA  VAL A 219     -17.419  -6.722   4.265  1.00 18.83      A    H  
ATOM   2669  HB  VAL A 219     -19.716  -6.669   2.584  1.00 19.78      A    H  
ATOM   2670 HG11 VAL A 219     -19.540  -4.722   3.794  1.00 19.96      A    H  
ATOM   2671 HG12 VAL A 219     -19.105  -4.367   2.309  1.00 19.96      A    H  
ATOM   2672 HG13 VAL A 219     -18.001  -4.571   3.433  1.00 19.96      A    H  
ATOM   2673 HG21 VAL A 219     -17.011  -6.450   1.771  1.00 20.46      A    H  
ATOM   2674 HG22 VAL A 219     -18.213  -5.997   0.837  1.00 20.47      A    H  
ATOM   2675 HG23 VAL A 219     -18.064  -7.521   1.256  1.00 20.47      A    H  
ATOM   2676  N   MET A 220     -18.917  -6.246   6.151  1.00 16.92      A    N  
ATOM   2677  CA  MET A 220     -19.643  -6.265   7.416  1.00 16.81      A    C  
ATOM   2678  C   MET A 220     -20.009  -4.824   7.775  1.00 18.01      A    C  
ATOM   2679  O   MET A 220     -19.114  -3.972   7.955  1.00 16.52      A    O  
ATOM   2680  CB  MET A 220     -18.830  -6.972   8.504  1.00 16.51      A    C  
ATOM   2681  CG  MET A 220     -19.713  -7.496   9.599  1.00 15.40      A    C  
ATOM   2682  SD  MET A 220     -20.293  -6.266  10.804  1.00 17.67      A    S  
ATOM   2683  CE  MET A 220     -22.029  -6.739  10.813  1.00 17.10      A    C  
ATOM   2684  H   MET A 220     -18.255  -5.622   6.099  1.00 17.09      A    H  
ATOM   2685  HA  MET A 220     -20.476  -6.764   7.274  1.00 16.99      A    H  
ATOM   2686  HB2 MET A 220     -18.334  -7.714   8.103  1.00 16.31      A    H  
ATOM   2687  HB3 MET A 220     -18.183  -6.343   8.880  1.00 16.31      A    H  
ATOM   2688  HG2 MET A 220     -20.498  -7.921   9.192  1.00 16.17      A    H  
ATOM   2689  HG3 MET A 220     -19.224  -8.193  10.086  1.00 16.17      A    H  
ATOM   2690  HE1 MET A 220     -22.513  -6.169  11.423  1.00 17.27      A    H  
ATOM   2691  HE2 MET A 220     -22.392  -6.643   9.924  1.00 17.27      A    H  
ATOM   2692  HE3 MET A 220     -22.110  -7.657  11.097  1.00 17.27      A    H  
ATOM   2693  N   ILE A 221     -21.315  -4.549   7.678  1.00 16.62      A    N  
ATOM   2694  CA  ILE A 221     -21.903  -3.206   7.798  1.00 18.80      A    C  
ATOM   2695  C   ILE A 221     -22.926  -3.243   8.929  1.00 18.34      A    C  
ATOM   2696  O   ILE A 221     -23.620  -4.232   9.044  1.00 18.52      A    O  
ATOM   2697  CB  ILE A 221     -22.535  -2.763   6.462  1.00 19.47      A    C  
ATOM   2698  CG1 ILE A 221     -21.522  -2.727   5.313  1.00 19.49      A    C  
ATOM   2699  CG2 ILE A 221     -23.241  -1.423   6.621  1.00 16.27      A    C  
ATOM   2700  CD1 ILE A 221     -22.171  -3.001   3.978  1.00 20.06      A    C  
ATOM   2701  H   ILE A 221     -21.939  -5.196   7.529  1.00 17.43      A    H  
ATOM   2702  HA  ILE A 221     -21.200  -2.577   8.030  1.00 18.39      A    H  
ATOM   2703  HB  ILE A 221     -23.222  -3.434   6.227  1.00 18.69      A    H  
ATOM   2704 HG12 ILE A 221     -21.096  -1.844   5.288  1.00 19.60      A    H  
ATOM   2705 HG13 ILE A 221     -20.826  -3.398   5.473  1.00 19.60      A    H  
ATOM   2706 HG21 ILE A 221     -24.050  -1.539   7.150  1.00 17.19      A    H  
ATOM   2707 HG22 ILE A 221     -23.478  -1.074   5.744  1.00 17.20      A    H  
ATOM   2708 HG23 ILE A 221     -22.649  -0.794   7.069  1.00 17.19      A    H  
ATOM   2709 HD11 ILE A 221     -22.571  -3.888   3.985  1.00 19.87      A    H  
ATOM   2710 HD12 ILE A 221     -21.500  -2.955   3.274  1.00 19.88      A    H  
ATOM   2711 HD13 ILE A 221     -22.862  -2.337   3.809  1.00 19.87      A    H  
ATOM   2712  N   THR A 222     -22.912  -2.220   9.781  1.00 17.50      A    N  
ATOM   2713  CA  THR A 222     -23.864  -2.075  10.904  1.00 19.71      A    C  
ATOM   2714  C   THR A 222     -24.703  -0.808  10.684  1.00 17.18      A    C  
ATOM   2715  O   THR A 222     -24.222   0.160  10.091  1.00 17.73      A    O  
ATOM   2716  CB  THR A 222     -23.080  -2.069  12.220  1.00 19.72      A    C  
ATOM   2717  CG2 THR A 222     -23.976  -1.838  13.420  1.00 19.66      A    C  
ATOM   2718  OG1 THR A 222     -22.337  -3.292  12.265  1.00 17.88      A    O  
ATOM   2719  H   THR A 222     -22.315  -1.534   9.735  1.00 18.19      A    H  
ATOM   2720  HA  THR A 222     -24.463  -2.853  10.901  1.00 18.77      A    H  
ATOM   2721  HB  THR A 222     -22.436  -1.325  12.175  1.00 19.34      A    H  
ATOM   2722  HG1 THR A 222     -21.888  -3.321  12.985  0.00 17.88      A    H  
ATOM   2723 HG21 THR A 222     -24.270  -0.909  13.436  1.00 19.66      A    H  
ATOM   2724 HG22 THR A 222     -23.483  -2.034  14.237  1.00 19.66      A    H  
ATOM   2725 HG23 THR A 222     -24.754  -2.422  13.364  1.00 19.66      A    H  
ATOM   2726  N   HIS A 223     -25.979  -0.860  11.073  1.00 17.51      A    N  
ATOM   2727  CA  HIS A 223     -26.955   0.229  10.974  1.00 18.10      A    C  
ATOM   2728  C   HIS A 223     -27.877   0.216  12.183  1.00 19.73      A    C  
ATOM   2729  O   HIS A 223     -28.082  -0.865  12.762  1.00 18.38      A    O  
ATOM   2730  CB  HIS A 223     -27.783   0.112   9.703  1.00 18.58      A    C  
ATOM   2731  CG  HIS A 223     -27.143   0.799   8.559  1.00 17.39      A    C  
ATOM   2732  CD2 HIS A 223     -26.752   0.320   7.357  1.00 16.06      A    C  
ATOM   2733  ND1 HIS A 223     -26.793   2.123   8.602  1.00 18.47      A    N  
ATOM   2734  CE1 HIS A 223     -26.241   2.457   7.455  1.00 16.66      A    C  
ATOM   2735  NE2 HIS A 223     -26.259   1.361   6.650  1.00 18.05      A    N  
ATOM   2736  H   HIS A 223     -26.344  -1.610  11.439  1.00 17.58      A    H  
ATOM   2737  HA  HIS A 223     -26.466   1.084  10.966  1.00 18.38      A    H  
ATOM   2738  HB2 HIS A 223     -27.903  -0.838   9.482  1.00 18.18      A    H  
ATOM   2739  HB3 HIS A 223     -28.671   0.503   9.858  1.00 18.18      A    H  
ATOM   2740  HD1 HIS A 223     -26.915   2.659   9.281  0.00 18.44      A    H  
ATOM   2741  HD2 HIS A 223     -26.888  -0.551   7.034  1.00 16.86      A    H  
ATOM   2742  HE1 HIS A 223     -25.931   3.315   7.220  1.00 17.39      A    H  
ATOM   2743  HE2 HIS A 223     -25.951   1.315   5.828  0.00 17.98      A    H  
ATOM   2744  N   GLY A 224     -28.403   1.382  12.532  1.00 20.93      A    N  
ATOM   2745  CA  GLY A 224     -29.597   1.503  13.385  1.00 20.94      A    C  
ATOM   2746  C   GLY A 224     -29.271   2.088  14.735  1.00 22.24      A    C  
ATOM   2747  O   GLY A 224     -28.554   3.058  14.777  1.00 19.23      A    O  
ATOM   2748  H   GLY A 224     -28.051   2.178  12.261  1.00 20.63      A    H  
ATOM   2749  HA2 GLY A 224     -30.259   2.082  12.929  1.00 21.24      A    H  
ATOM   2750  HA3 GLY A 224     -30.001   0.610  13.500  1.00 21.25      A    H  
ATOM   2751  N   GLU A 225     -29.707   1.418  15.805  1.00 24.02      A    N  
ATOM   2752  CA  GLU A 225     -29.723   2.011  17.170  1.00 24.25      A    C  
ATOM   2753  C   GLU A 225     -28.619   1.393  18.037  1.00 19.59      A    C  
ATOM   2754  O   GLU A 225     -28.209   2.013  18.994  1.00 19.28      A    O  
ATOM   2755  CB  GLU A 225     -31.100   1.704  17.773  1.00 28.85      A    C  
ATOM   2756  CG  GLU A 225     -31.453   2.592  18.950  1.00 36.33      A    C  
ATOM   2757  CD  GLU A 225     -31.275   4.069  18.643  1.00 39.08      A    C  
ATOM   2758  OE1 GLU A 225     -31.543   4.473  17.468  1.00 45.50      A    O  
ATOM   2759  OE2 GLU A 225     -30.786   4.807  19.554  1.00 48.05      A    O1-
ATOM   2760  H   GLU A 225     -30.030   0.567  15.761  1.00 23.62      A    H  
ATOM   2761  HA  GLU A 225     -29.588   2.983  17.106  1.00 24.07      A    H  
ATOM   2762  HB2 GLU A 225     -31.780   1.814  17.075  1.00 29.25      A    H  
ATOM   2763  HB3 GLU A 225     -31.115   0.768  18.063  1.00 29.22      A    H  
ATOM   2764  HG2 GLU A 225     -32.387   2.433  19.207  1.00 35.00      A    H  
ATOM   2765  HG3 GLU A 225     -30.886   2.357  19.715  1.00 35.02      A    H  
ATOM   2766  N   TYR A 226     -28.173   0.188  17.728  1.00 19.58      A    N  
ATOM   2767  CA  TYR A 226     -27.416  -0.624  18.716  1.00 20.53      A    C  
ATOM   2768  C   TYR A 226     -25.976  -0.871  18.274  1.00 19.49      A    C  
ATOM   2769  O   TYR A 226     -25.705  -0.987  17.072  1.00 20.31      A    O  
ATOM   2770  CB  TYR A 226     -28.064  -1.979  19.006  1.00 21.85      A    C  
ATOM   2771  CG  TYR A 226     -29.558  -1.934  19.160  1.00 23.93      A    C  
ATOM   2772  CD1 TYR A 226     -30.138  -1.397  20.288  1.00 26.97      A    C  
ATOM   2773  CD2 TYR A 226     -30.383  -2.354  18.128  1.00 28.10      A    C  
ATOM   2774  CE1 TYR A 226     -31.516  -1.352  20.417  1.00 29.09      A    C  
ATOM   2775  CE2 TYR A 226     -31.761  -2.301  18.233  1.00 29.95      A    C  
ATOM   2776  CZ  TYR A 226     -32.327  -1.796  19.387  1.00 30.34      A    C  
ATOM   2777  OH  TYR A 226     -33.691  -1.739  19.486  1.00 37.14      A    O  
ATOM   2778  H   TYR A 226     -28.278  -0.222  16.922  1.00 19.82      A    H  
ATOM   2779  HA  TYR A 226     -27.385  -0.118  19.565  1.00 20.39      A    H  
ATOM   2780  HB2 TYR A 226     -27.839  -2.593  18.276  1.00 22.01      A    H  
ATOM   2781  HB3 TYR A 226     -27.673  -2.337  19.828  1.00 22.00      A    H  
ATOM   2782  HD1 TYR A 226     -29.593  -1.102  20.999  1.00 26.86      A    H  
ATOM   2783  HD2 TYR A 226     -29.996  -2.706  17.344  1.00 27.52      A    H  
ATOM   2784  HE1 TYR A 226     -31.904  -0.999  21.201  1.00 28.77      A    H  
ATOM   2785  HE2 TYR A 226     -32.308  -2.610  17.529  1.00 29.42      A    H  
ATOM   2786  HH  TYR A 226     -33.946  -0.942  19.592  0.00 36.89      A    H  
ATOM   2787  N   TYR A 227     -25.095  -1.016  19.256  1.00 20.23      A    N  
ATOM   2788  CA  TYR A 227     -23.755  -1.613  19.067  1.00 20.11      A    C  
ATOM   2789  C   TYR A 227     -23.935  -3.140  18.940  1.00 19.45      A    C  
ATOM   2790  O   TYR A 227     -24.908  -3.776  19.496  1.00 19.87      A    O  
ATOM   2791  CB  TYR A 227     -22.805  -1.166  20.188  1.00 19.98      A    C  
ATOM   2792  CG  TYR A 227     -22.795  -2.132  21.343  1.00 18.83      A    C  
ATOM   2793  CD1 TYR A 227     -21.930  -3.208  21.358  1.00 21.99      A    C  
ATOM   2794  CD2 TYR A 227     -23.750  -2.059  22.337  1.00 21.05      A    C  
ATOM   2795  CE1 TYR A 227     -21.990  -4.169  22.349  1.00 20.20      A    C  
ATOM   2796  CE2 TYR A 227     -23.802  -2.995  23.359  1.00 19.25      A    C  
ATOM   2797  CZ  TYR A 227     -22.926  -4.061  23.348  1.00 19.40      A    C  
ATOM   2798  OH  TYR A 227     -22.959  -5.025  24.309  1.00 19.65      A    O  
ATOM   2799  H   TYR A 227     -25.255  -0.768  20.118  1.00 20.02      A    H  
ATOM   2800  HA  TYR A 227     -23.391  -1.279  18.209  1.00 19.98      A    H  
ATOM   2801  HB2 TYR A 227     -21.899  -1.089  19.823  1.00 19.73      A    H  
ATOM   2802  HB3 TYR A 227     -23.082  -0.282  20.507  1.00 19.73      A    H  
ATOM   2803  HD1 TYR A 227     -21.303  -3.305  20.660  1.00 20.71      A    H  
ATOM   2804  HD2 TYR A 227     -24.363  -1.344  22.336  1.00 20.10      A    H  
ATOM   2805  HE1 TYR A 227     -21.381  -4.888  22.348  1.00 20.36      A    H  
ATOM   2806  HE2 TYR A 227     -24.455  -2.925  24.036  1.00 19.74      A    H  
ATOM   2807  HH  TYR A 227     -22.205  -5.052  24.723  0.00 19.66      A    H  
ATOM   2808  N   HIS A 228     -23.016  -3.785  18.226  1.00 18.49      A    N  
ATOM   2809  CA  HIS A 228     -22.939  -5.252  18.085  1.00 18.22      A    C  
ATOM   2810  C   HIS A 228     -21.493  -5.743  18.223  1.00 17.59      A    C  
ATOM   2811  O   HIS A 228     -20.576  -4.914  18.175  1.00 18.52      A    O  
ATOM   2812  CB  HIS A 228     -23.565  -5.706  16.765  1.00 17.73      A    C  
ATOM   2813  CG  HIS A 228     -24.948  -5.203  16.561  1.00 16.84      A    C  
ATOM   2814  CD2 HIS A 228     -25.407  -4.166  15.849  1.00 16.54      A    C  
ATOM   2815  ND1 HIS A 228     -26.062  -5.930  16.924  1.00 17.98      A    N  
ATOM   2816  CE1 HIS A 228     -27.146  -5.241  16.668  1.00 16.12      A    C  
ATOM   2817  NE2 HIS A 228     -26.769  -4.167  15.930  1.00 17.03      A    N  
ATOM   2818  H   HIS A 228     -22.358  -3.358  17.763  1.00 18.65      A    H  
ATOM   2819  HA  HIS A 228     -23.459  -5.651  18.821  1.00 18.06      A    H  
ATOM   2820  HB2 HIS A 228     -23.000  -5.394  16.023  1.00 17.64      A    H  
ATOM   2821  HB3 HIS A 228     -23.577  -6.689  16.739  1.00 17.63      A    H  
ATOM   2822  HD1 HIS A 228     -26.041  -6.642  17.423  1.00 17.30      A    H  
ATOM   2823  HD2 HIS A 228     -24.883  -3.495  15.454  1.00 16.77      A    H  
ATOM   2824  HE1 HIS A 228     -28.030  -5.527  16.823  1.00 16.78      A    H  
ATOM   2825  HE2 HIS A 228     -27.308  -3.543  15.631  0.00 17.05      A    H  
ATOM   2826  N   THR A 229     -21.296  -7.044  18.407  1.00 19.03      A    N  
ATOM   2827  CA  THR A 229     -19.958  -7.653  18.220  1.00 16.61      A    C  
ATOM   2828  C   THR A 229     -20.129  -8.749  17.166  1.00 17.51      A    C  
ATOM   2829  O   THR A 229     -20.964  -9.656  17.337  1.00 23.04      A    O  
ATOM   2830  CB  THR A 229     -19.311  -8.084  19.537  1.00 16.50      A    C  
ATOM   2831  CG2 THR A 229     -18.875  -6.906  20.395  1.00 17.65      A    C  
ATOM   2832  OG1 THR A 229     -20.274  -8.852  20.262  1.00 20.14      A    O  
ATOM   2833  H   THR A 229     -21.929  -7.631  18.685  1.00 18.10      A    H  
ATOM   2834  HA  THR A 229     -19.381  -6.960  17.830  1.00 17.20      A    H  
ATOM   2835  HB  THR A 229     -18.528  -8.649  19.335  1.00 17.38      A    H  
ATOM   2836  HG1 THR A 229     -19.946  -9.102  20.999  0.00 20.01      A    H  
ATOM   2837 HG21 THR A 229     -18.155  -6.427  19.948  1.00 17.28      A    H  
ATOM   2838 HG22 THR A 229     -18.561  -7.231  21.257  1.00 17.28      A    H  
ATOM   2839 HG23 THR A 229     -19.630  -6.305  20.531  1.00 17.28      A    H  
ATOM   2840  N   PHE A 230     -19.388  -8.648  16.083  1.00 18.47      A    N  
ATOM   2841  CA  PHE A 230     -19.414  -9.641  14.988  1.00 17.18      A    C  
ATOM   2842  C   PHE A 230     -18.365 -10.695  15.343  1.00 17.41      A    C  
ATOM   2843  O   PHE A 230     -17.214 -10.299  15.643  1.00 16.62      A    O  
ATOM   2844  CB  PHE A 230     -19.126  -8.995  13.632  1.00 16.58      A    C  
ATOM   2845  CG  PHE A 230     -19.036  -9.996  12.513  1.00 15.86      A    C  
ATOM   2846  CD1 PHE A 230     -20.181 -10.463  11.904  1.00 17.29      A    C  
ATOM   2847  CD2 PHE A 230     -17.821 -10.506  12.104  1.00 16.58      A    C  
ATOM   2848  CE1 PHE A 230     -20.112 -11.396  10.886  1.00 16.76      A    C  
ATOM   2849  CE2 PHE A 230     -17.747 -11.457  11.093  1.00 16.98      A    C  
ATOM   2850  CZ  PHE A 230     -18.892 -11.882  10.480  1.00 19.56      A    C  
ATOM   2851  H   PHE A 230     -18.805  -7.965  15.929  1.00 17.92      A    H  
ATOM   2852  HA  PHE A 230     -20.306 -10.070  14.958  1.00 17.36      A    H  
ATOM   2853  HB2 PHE A 230     -19.837  -8.352  13.433  1.00 16.55      A    H  
ATOM   2854  HB3 PHE A 230     -18.280  -8.503  13.692  1.00 16.55      A    H  
ATOM   2855  HD1 PHE A 230     -21.020 -10.126  12.174  1.00 16.87      A    H  
ATOM   2856  HD2 PHE A 230     -17.029 -10.209  12.523  1.00 16.58      A    H  
ATOM   2857  HE1 PHE A 230     -20.903 -11.697  10.468  1.00 17.46      A    H  
ATOM   2858  HE2 PHE A 230     -16.907 -11.785  10.812  1.00 17.41      A    H  
ATOM   2859  HZ  PHE A 230     -18.846 -12.524   9.789  1.00 18.12      A    H  
ATOM   2860  N   HIS A 231     -18.775 -11.958  15.367  1.00 18.83      A    N  
ATOM   2861  CA  HIS A 231     -17.913 -13.135  15.663  1.00 17.67      A    C  
ATOM   2862  C   HIS A 231     -18.114 -14.217  14.595  1.00 18.46      A    C  
ATOM   2863  O   HIS A 231     -19.269 -14.496  14.182  1.00 20.63      A    O  
ATOM   2864  CB  HIS A 231     -18.155 -13.623  17.091  1.00 18.55      A    C  
ATOM   2865  CG  HIS A 231     -17.450 -14.918  17.402  1.00 20.09      A    C  
ATOM   2866  CD2 HIS A 231     -17.903 -16.101  17.873  1.00 20.51      A    C  
ATOM   2867  ND1 HIS A 231     -16.060 -15.074  17.246  1.00 22.07      A    N  
ATOM   2868  CE1 HIS A 231     -15.704 -16.285  17.651  1.00 20.94      A    C  
ATOM   2869  NE2 HIS A 231     -16.832 -16.945  17.984  1.00 23.71      A    N  
ATOM   2870  H   HIS A 231     -19.638 -12.199  15.200  1.00 18.20      A    H  
ATOM   2871  HA  HIS A 231     -16.980 -12.833  15.606  1.00 18.21      A    H  
ATOM   2872  HB2 HIS A 231     -17.849 -12.934  17.719  1.00 18.69      A    H  
ATOM   2873  HB3 HIS A 231     -19.121 -13.746  17.227  1.00 18.69      A    H  
ATOM   2874  HD1 HIS A 231     -15.511 -14.451  16.964  0.00 22.07      A    H  
ATOM   2875  HD2 HIS A 231     -18.797 -16.317  18.065  1.00 21.11      A    H  
ATOM   2876  HE1 HIS A 231     -14.838 -16.648  17.618  1.00 21.74      A    H  
ATOM   2877  HE2 HIS A 231     -16.870 -17.765  18.285  0.00 23.67      A    H  
ATOM   2878  N   MET A 232     -17.018 -14.790  14.127  1.00 19.92      A    N  
ATOM   2879  CA  MET A 232     -17.046 -15.966  13.216  1.00 21.51      A    C  
ATOM   2880  C   MET A 232     -16.262 -17.109  13.868  1.00 21.18      A    C  
ATOM   2881  O   MET A 232     -15.083 -16.892  14.272  1.00 17.81      A    O  
ATOM   2882  CB  MET A 232     -16.431 -15.632  11.856  1.00 20.67      A    C  
ATOM   2883  CG  MET A 232     -16.565 -16.750  10.805  1.00 21.88      A    C  
ATOM   2884  SD  MET A 232     -16.042 -16.172   9.167  1.00 26.45      A    S  
ATOM   2885  CE  MET A 232     -17.611 -15.504   8.637  1.00 24.63      A    C  
ATOM   2886  H   MET A 232     -16.179 -14.500  14.333  1.00 19.91      A    H  
ATOM   2887  HA  MET A 232     -17.980 -16.250  13.095  1.00 20.97      A    H  
ATOM   2888  HB2 MET A 232     -16.859 -14.823  11.512  1.00 21.14      A    H  
ATOM   2889  HB3 MET A 232     -15.482 -15.432  11.985  1.00 21.14      A    H  
ATOM   2890  HG2 MET A 232     -16.011 -17.516  11.068  1.00 22.57      A    H  
ATOM   2891  HG3 MET A 232     -17.498 -17.047  10.760  1.00 22.57      A    H  
ATOM   2892  HE1 MET A 232     -17.500 -15.056   7.790  1.00 25.16      A    H  
ATOM   2893  HE2 MET A 232     -18.249 -16.222   8.541  1.00 25.17      A    H  
ATOM   2894  HE3 MET A 232     -17.931 -14.875   9.295  1.00 25.17      A    H  
ATOM   2895  N   HIS A 233     -16.868 -18.291  13.927  1.00 21.56      A    N  
ATOM   2896  CA  HIS A 233     -16.231 -19.514  14.456  1.00 20.68      A    C  
ATOM   2897  C   HIS A 233     -15.231 -20.027  13.421  1.00 19.61      A    C  
ATOM   2898  O   HIS A 233     -15.526 -19.934  12.211  1.00 21.21      A    O  
ATOM   2899  CB  HIS A 233     -17.289 -20.591  14.753  1.00 22.05      A    C  
ATOM   2900  CG  HIS A 233     -18.130 -20.396  15.964  1.00 21.44      A    C  
ATOM   2901  CD2 HIS A 233     -18.674 -19.317  16.569  1.00 21.87      A    C  
ATOM   2902  ND1 HIS A 233     -18.451 -21.481  16.757  1.00 21.50      A    N  
ATOM   2903  CE1 HIS A 233     -19.148 -21.063  17.793  1.00 24.58      A    C  
ATOM   2904  NE2 HIS A 233     -19.372 -19.772  17.659  1.00 23.63      A    N  
ATOM   2905  H   HIS A 233     -17.722 -18.432  13.642  1.00 21.26      A    H  
ATOM   2906  HA  HIS A 233     -15.748 -19.286  15.285  1.00 20.88      A    H  
ATOM   2907  HB2 HIS A 233     -17.884 -20.661  13.974  1.00 21.58      A    H  
ATOM   2908  HB3 HIS A 233     -16.828 -21.455  14.841  1.00 21.58      A    H  
ATOM   2909  HD1 HIS A 233     -18.197 -22.306  16.616  0.00 21.48      A    H  
ATOM   2910  HD2 HIS A 233     -18.657 -18.432  16.253  1.00 22.21      A    H  
ATOM   2911  HE1 HIS A 233     -19.516 -21.617  18.460  1.00 23.52      A    H  
ATOM   2912  HE2 HIS A 233     -19.789 -19.272  18.235  1.00 23.37      A    H  
ATOM   2913  N   GLY A 234     -14.098 -20.547  13.884  1.00 19.27      A    N  
ATOM   2914  CA  GLY A 234     -13.141 -21.296  13.038  1.00 19.24      A    C  
ATOM   2915  C   GLY A 234     -12.259 -20.404  12.166  1.00 18.97      A    C  
ATOM   2916  O   GLY A 234     -11.429 -20.954  11.417  1.00 19.02      A    O  
ATOM   2917  H   GLY A 234     -13.847 -20.469  14.756  1.00 19.35      A    H  
ATOM   2918  HA2 GLY A 234     -12.563 -21.845  13.625  1.00 19.19      A    H  
ATOM   2919  HA3 GLY A 234     -13.648 -21.912  12.455  1.00 19.20      A    H  
ATOM   2920  N   HIS A 235     -12.439 -19.087  12.230  1.00 18.05      A    N  
ATOM   2921  CA  HIS A 235     -11.736 -18.128  11.322  1.00 17.80      A    C  
ATOM   2922  C   HIS A 235     -11.315 -16.871  12.085  1.00 18.82      A    C  
ATOM   2923  O   HIS A 235     -11.911 -16.551  13.127  1.00 20.66      A    O  
ATOM   2924  CB  HIS A 235     -12.628 -17.826  10.127  1.00 17.84      A    C  
ATOM   2925  CG  HIS A 235     -12.920 -19.052   9.306  1.00 19.68      A    C  
ATOM   2926  CD2 HIS A 235     -12.283 -19.571   8.246  1.00 17.46      A    C  
ATOM   2927  ND1 HIS A 235     -13.979 -19.908   9.597  1.00 17.72      A    N  
ATOM   2928  CE1 HIS A 235     -13.963 -20.899   8.711  1.00 17.70      A    C  
ATOM   2929  NE2 HIS A 235     -12.930 -20.712   7.880  1.00 18.03      A    N  
ATOM   2930  H   HIS A 235     -12.981 -18.672  12.830  1.00 18.21      A    H  
ATOM   2931  HA  HIS A 235     -10.918 -18.568  10.993  1.00 18.09      A    H  
ATOM   2932  HB2 HIS A 235     -13.476 -17.444  10.447  1.00 18.25      A    H  
ATOM   2933  HB3 HIS A 235     -12.189 -17.155   9.559  1.00 18.25      A    H  
ATOM   2934  HD1 HIS A 235     -14.545 -19.806  10.258  0.00 17.81      A    H  
ATOM   2935  HD2 HIS A 235     -11.524 -19.212   7.827  1.00 18.08      A    H  
ATOM   2936  HE1 HIS A 235     -14.575 -21.612   8.677  1.00 17.81      A    H  
ATOM   2937  HE2 HIS A 235     -12.714 -21.238   7.214  0.00 18.07      A    H  
ATOM   2938  N   ARG A 236     -10.352 -16.139  11.521  1.00 19.44      A    N  
ATOM   2939  CA  ARG A 236      -9.892 -14.896  12.156  1.00 20.65      A    C  
ATOM   2940  C   ARG A 236      -9.374 -13.972  11.039  1.00 18.94      A    C  
ATOM   2941  O   ARG A 236      -9.108 -14.442   9.933  1.00 17.67      A    O  
ATOM   2942  CB  ARG A 236      -8.833 -15.197  13.213  1.00 20.55      A    C  
ATOM   2943  CG  ARG A 236      -7.491 -15.644  12.641  1.00 23.55      A    C  
ATOM   2944  CD  ARG A 236      -6.849 -16.706  13.540  1.00 24.72      A    C  
ATOM   2945  NE  ARG A 236      -7.767 -17.822  13.691  1.00 22.37      A    N  
ATOM   2946  CZ  ARG A 236      -7.948 -18.807  12.783  1.00 24.05      A    C  
ATOM   2947  NH1 ARG A 236      -8.808 -19.783  13.036  1.00 24.12      A    N1+
ATOM   2948  NH2 ARG A 236      -7.254 -18.825  11.655  1.00 22.67      A    N  
ATOM   2949  H   ARG A 236      -9.934 -16.361  10.742  1.00 19.56      A    H  
ATOM   2950  HA  ARG A 236     -10.662 -14.462  12.591  1.00 20.06      A    H  
ATOM   2951  HB2 ARG A 236      -8.691 -14.390  13.749  1.00 21.24      A    H  
ATOM   2952  HB3 ARG A 236      -9.178 -15.894  13.808  1.00 21.25      A    H  
ATOM   2953  HG2 ARG A 236      -7.623 -16.018  11.744  1.00 23.04      A    H  
ATOM   2954  HG3 ARG A 236      -6.890 -14.873  12.568  1.00 23.05      A    H  
ATOM   2955  HD2 ARG A 236      -6.007 -17.015  13.144  1.00 23.86      A    H  
ATOM   2956  HD3 ARG A 236      -6.653 -16.319  14.420  1.00 23.87      A    H  
ATOM   2957  HE  ARG A 236      -8.241 -17.858  14.422  1.00 23.30      A    H  
ATOM   2958 HH11 ARG A 236      -9.268 -19.778  13.785  1.00 24.02      A    H  
ATOM   2959 HH12 ARG A 236      -8.926 -20.427  12.449  1.00 24.02      A    H  
ATOM   2960 HH21 ARG A 236      -6.677 -18.186  11.477  1.00 23.14      A    H  
ATOM   2961 HH22 ARG A 236      -7.380 -19.476  11.074  1.00 23.14      A    H  
ATOM   2962  N   TRP A 237      -9.201 -12.716  11.365  1.00 17.25      A    N  
ATOM   2963  CA  TRP A 237      -8.720 -11.733  10.379  1.00 16.03      A    C  
ATOM   2964  C   TRP A 237      -7.929 -10.636  11.092  1.00 17.15      A    C  
ATOM   2965  O   TRP A 237      -7.896 -10.642  12.301  1.00 17.22      A    O  
ATOM   2966  CB  TRP A 237      -9.904 -11.167   9.593  1.00 16.49      A    C  
ATOM   2967  CG  TRP A 237     -10.865 -10.377  10.413  1.00 17.89      A    C  
ATOM   2968  CD1 TRP A 237     -10.882  -9.027  10.583  1.00 18.43      A    C  
ATOM   2969  CD2 TRP A 237     -11.997 -10.881  11.141  1.00 17.70      A    C  
ATOM   2970  CE2 TRP A 237     -12.578  -9.783  11.806  1.00 17.77      A    C  
ATOM   2971  CE3 TRP A 237     -12.472 -12.162  11.411  1.00 19.45      A    C  
ATOM   2972  NE1 TRP A 237     -11.927  -8.667  11.391  1.00 19.22      A    N  
ATOM   2973  CZ2 TRP A 237     -13.703  -9.919  12.614  1.00 18.37      A    C  
ATOM   2974  CZ3 TRP A 237     -13.585 -12.308  12.207  1.00 18.83      A    C  
ATOM   2975  CH2 TRP A 237     -14.155 -11.205  12.845  1.00 18.41      A    C  
ATOM   2976  H   TRP A 237      -9.366 -12.376  12.195  1.00 17.34      A    H  
ATOM   2977  HA  TRP A 237      -8.122 -12.196   9.746  1.00 16.56      A    H  
ATOM   2978  HB2 TRP A 237      -9.554 -10.599   8.878  1.00 16.71      A    H  
ATOM   2979  HB3 TRP A 237     -10.379 -11.914   9.175  1.00 16.70      A    H  
ATOM   2980  HD1 TRP A 237     -10.277  -8.421  10.190  1.00 18.46      A    H  
ATOM   2981  HE1 TRP A 237     -12.105  -7.852  11.652  1.00 18.65      A    H  
ATOM   2982  HE3 TRP A 237     -12.070 -12.914  11.007  1.00 18.81      A    H  
ATOM   2983  HZ2 TRP A 237     -14.110  -9.171  13.018  1.00 18.26      A    H  
ATOM   2984  HZ3 TRP A 237     -13.921 -13.172  12.385  1.00 18.79      A    H  
ATOM   2985  HH2 TRP A 237     -14.923 -11.330  13.374  1.00 18.48      A    H  
ATOM   2986  N   ALA A 238      -7.325  -9.753  10.315  1.00 16.03      A    N  
ATOM   2987  CA  ALA A 238      -6.483  -8.658  10.807  1.00 17.75      A    C  
ATOM   2988  C   ALA A 238      -7.365  -7.436  10.914  1.00 17.72      A    C  
ATOM   2989  O   ALA A 238      -8.174  -7.144   9.993  1.00 18.78      A    O  
ATOM   2990  CB  ALA A 238      -5.277  -8.422   9.918  1.00 17.06      A    C  
ATOM   2991  H   ALA A 238      -7.388  -9.762   9.407  1.00 16.69      A    H  
ATOM   2992  HA  ALA A 238      -6.164  -8.892  11.710  1.00 17.28      A    H  
ATOM   2993  HB1 ALA A 238      -4.746  -7.692  10.277  1.00 17.27      A    H  
ATOM   2994  HB2 ALA A 238      -4.736  -9.229   9.883  1.00 17.27      A    H  
ATOM   2995  HB3 ALA A 238      -5.575  -8.194   9.021  1.00 17.27      A    H  
ATOM   2996  N   ASP A 239      -7.210  -6.685  11.998  1.00 19.90      A    N  
ATOM   2997  CA  ASP A 239      -7.973  -5.435  12.128  1.00 21.81      A    C  
ATOM   2998  C   ASP A 239      -7.236  -4.330  11.350  1.00 19.37      A    C  
ATOM   2999  O   ASP A 239      -6.565  -3.536  11.972  1.00 19.75      A    O  
ATOM   3000  CB  ASP A 239      -8.177  -5.089  13.592  1.00 24.07      A    C  
ATOM   3001  CG  ASP A 239      -9.205  -3.997  13.780  1.00 28.57      A    C  
ATOM   3002  OD1 ASP A 239     -10.184  -3.939  12.996  1.00 26.92      A    O  
ATOM   3003  OD2 ASP A 239      -9.025  -3.236  14.715  1.00 35.24      A    O1-
ATOM   3004  H   ASP A 239      -6.651  -6.885  12.689  1.00 19.78      A    H  
ATOM   3005  HA  ASP A 239      -8.858  -5.569  11.718  1.00 21.36      A    H  
ATOM   3006  HB2 ASP A 239      -8.478  -5.886  14.072  1.00 24.49      A    H  
ATOM   3007  HB3 ASP A 239      -7.328  -4.797  13.983  1.00 24.50      A    H  
ATOM   3008  N   ASN A 240      -7.361  -4.298  10.034  1.00 17.23      A    N  
ATOM   3009  CA  ASN A 240      -6.626  -3.319   9.194  1.00 16.68      A    C  
ATOM   3010  C   ASN A 240      -7.440  -3.076   7.940  1.00 15.62      A    C  
ATOM   3011  O   ASN A 240      -8.569  -3.582   7.854  1.00 18.77      A    O  
ATOM   3012  CB  ASN A 240      -5.179  -3.766   8.941  1.00 16.12      A    C  
ATOM   3013  CG  ASN A 240      -5.091  -4.970   8.037  1.00 15.77      A    C  
ATOM   3014  ND2 ASN A 240      -3.880  -5.495   7.858  1.00 18.13      A    N  
ATOM   3015  OD1 ASN A 240      -6.122  -5.420   7.544  1.00 15.46      A    O  
ATOM   3016  H   ASN A 240      -7.896  -4.872   9.570  1.00 17.57      A    H  
ATOM   3017  HA  ASN A 240      -6.581  -2.470   9.691  1.00 16.50      A    H  
ATOM   3018  HB2 ASN A 240      -4.681  -3.028   8.542  1.00 16.17      A    H  
ATOM   3019  HB3 ASN A 240      -4.763  -3.982   9.800  1.00 16.18      A    H  
ATOM   3020 HD21 ASN A 240      -3.778  -6.203   7.333  0.00 18.10      A    H  
ATOM   3021 HD22 ASN A 240      -3.178  -5.138   8.254  0.00 18.10      A    H  
ATOM   3022  N   ARG A 241      -6.874  -2.369   6.975  1.00 17.31      A    N  
ATOM   3023  CA  ARG A 241      -7.615  -1.939   5.778  1.00 17.77      A    C  
ATOM   3024  C   ARG A 241      -8.196  -3.140   5.017  1.00 19.39      A    C  
ATOM   3025  O   ARG A 241      -9.392  -3.145   4.725  1.00 20.89      A    O  
ATOM   3026  CB  ARG A 241      -6.668  -1.139   4.893  1.00 19.31      A    C  
ATOM   3027  CG  ARG A 241      -7.347  -0.170   3.939  1.00 22.96      A    C  
ATOM   3028  CD  ARG A 241      -7.360  -0.504   2.472  1.00 23.06      A    C  
ATOM   3029  NE  ARG A 241      -6.131  -0.918   1.792  1.00 20.27      A    N  
ATOM   3030  CZ  ARG A 241      -6.126  -1.686   0.699  1.00 18.44      A    C  
ATOM   3031  NH1 ARG A 241      -7.260  -2.123   0.189  1.00 17.45      A    N1+
ATOM   3032  NH2 ARG A 241      -4.999  -2.013   0.099  1.00 20.15      A    N  
ATOM   3033  H   ARG A 241      -6.003  -2.108   6.996  1.00 17.01      A    H  
ATOM   3034  HA  ARG A 241      -8.355  -1.356   6.064  1.00 18.28      A    H  
ATOM   3035  HB2 ARG A 241      -6.060  -0.630   5.469  1.00 19.71      A    H  
ATOM   3036  HB3 ARG A 241      -6.127  -1.767   4.371  1.00 19.72      A    H  
ATOM   3037  HG2 ARG A 241      -8.278  -0.063   4.226  1.00 22.03      A    H  
ATOM   3038  HG3 ARG A 241      -6.918   0.707   4.041  1.00 22.06      A    H  
ATOM   3039  HD2 ARG A 241      -8.019  -1.218   2.352  1.00 22.32      A    H  
ATOM   3040  HD3 ARG A 241      -7.710   0.279   1.996  1.00 22.34      A    H  
ATOM   3041  HE  ARG A 241      -5.367  -0.632   2.101  1.00 20.33      A    H  
ATOM   3042 HH11 ARG A 241      -8.025  -1.913   0.559  1.00 17.97      A    H  
ATOM   3043 HH12 ARG A 241      -7.248  -2.627  -0.530  1.00 17.95      A    H  
ATOM   3044 HH21 ARG A 241      -4.230  -1.732   0.426  1.00 19.59      A    H  
ATOM   3045 HH22 ARG A 241      -5.013  -2.526  -0.617  1.00 19.59      A    H  
ATOM   3046  N   THR A 242      -7.375  -4.147   4.707  1.00 16.46      A    N  
ATOM   3047  CA  THR A 242      -7.803  -5.292   3.856  1.00 18.65      A    C  
ATOM   3048  C   THR A 242      -8.385  -6.449   4.681  1.00 16.76      A    C  
ATOM   3049  O   THR A 242      -8.870  -7.408   4.080  1.00 21.08      A    O  
ATOM   3050  CB  THR A 242      -6.637  -5.834   3.029  1.00 18.15      A    C  
ATOM   3051  CG2 THR A 242      -6.032  -4.770   2.142  1.00 18.33      A    C  
ATOM   3052  OG1 THR A 242      -5.682  -6.362   3.942  1.00 17.58      A    O  
ATOM   3053  H   THR A 242      -6.510  -4.209   4.987  1.00 17.62      A    H  
ATOM   3054  HA  THR A 242      -8.498  -4.970   3.237  1.00 17.76      A    H  
ATOM   3055  HB  THR A 242      -6.974  -6.567   2.461  1.00 18.17      A    H  
ATOM   3056  HG1 THR A 242      -5.017  -6.672   3.511  0.00 17.61      A    H  
ATOM   3057 HG21 THR A 242      -6.718  -4.408   1.554  1.00 18.27      A    H  
ATOM   3058 HG22 THR A 242      -5.320  -5.161   1.605  1.00 18.27      A    H  
ATOM   3059 HG23 THR A 242      -5.666  -4.054   2.692  1.00 18.27      A    H  
ATOM   3060  N   GLY A 243      -8.222  -6.406   5.992  1.00 17.17      A    N  
ATOM   3061  CA  GLY A 243      -8.524  -7.544   6.885  1.00 19.94      A    C  
ATOM   3062  C   GLY A 243      -7.538  -8.665   6.748  1.00 19.91      A    C  
ATOM   3063  O   GLY A 243      -7.795  -9.738   7.282  1.00 21.47      A    O  
ATOM   3064  H   GLY A 243      -7.914  -5.666   6.424  1.00 17.69      A    H  
ATOM   3065  HA2 GLY A 243      -8.528  -7.224   7.817  1.00 19.24      A    H  
ATOM   3066  HA3 GLY A 243      -9.430  -7.880   6.676  1.00 19.23      A    H  
ATOM   3067  N   MET A 244      -6.386  -8.431   6.123  1.00 19.50      A    N  
ATOM   3068  CA  MET A 244      -5.304  -9.433   6.046  1.00 21.87      A    C  
ATOM   3069  C   MET A 244      -3.992  -8.750   6.398  1.00 19.53      A    C  
ATOM   3070  O   MET A 244      -3.726  -7.639   5.886  1.00 20.05      A    O  
ATOM   3071  CB  MET A 244      -5.183 -10.010   4.630  1.00 24.48      A    C  
ATOM   3072  CG  MET A 244      -6.504 -10.521   4.097  1.00 29.33      A    C  
ATOM   3073  SD  MET A 244      -6.399 -11.070   2.392  1.00 34.02      A    S  
ATOM   3074  CE  MET A 244      -6.768  -9.527   1.565  1.00 28.92      A    C  
ATOM   3075  H   MET A 244      -6.189  -7.642   5.716  1.00 20.11      A    H  
ATOM   3076  HA  MET A 244      -5.480 -10.154   6.693  1.00 21.38      A    H  
ATOM   3077  HB2 MET A 244      -4.843  -9.315   4.031  1.00 24.86      A    H  
ATOM   3078  HB3 MET A 244      -4.536 -10.743   4.640  1.00 24.87      A    H  
ATOM   3079  HG2 MET A 244      -6.808 -11.270   4.653  1.00 29.09      A    H  
ATOM   3080  HG3 MET A 244      -7.176  -9.809   4.157  1.00 29.06      A    H  
ATOM   3081  HE1 MET A 244      -6.561  -9.608   0.626  1.00 30.40      A    H  
ATOM   3082  HE2 MET A 244      -7.703  -9.323   1.673  1.00 30.39      A    H  
ATOM   3083  HE3 MET A 244      -6.237  -8.820   1.953  1.00 30.42      A    H  
ATOM   3084  N   LEU A 245      -3.160  -9.411   7.183  1.00 19.22      A    N  
ATOM   3085  CA  LEU A 245      -1.808  -8.890   7.482  1.00 18.48      A    C  
ATOM   3086  C   LEU A 245      -1.010  -8.804   6.181  1.00 20.16      A    C  
ATOM   3087  O   LEU A 245      -1.105  -9.740   5.303  1.00 20.18      A    O  
ATOM   3088  CB  LEU A 245      -1.105  -9.832   8.472  1.00 18.29      A    C  
ATOM   3089  CG  LEU A 245      -1.573  -9.862   9.920  1.00 18.58      A    C  
ATOM   3090  CD1 LEU A 245      -0.587 -10.668  10.742  1.00 20.28      A    C  
ATOM   3091  CD2 LEU A 245      -1.668  -8.475  10.560  1.00 17.40      A    C  
ATOM   3092  H   LEU A 245      -3.364 -10.207   7.577  1.00 19.12      A    H  
ATOM   3093  HA  LEU A 245      -1.893  -7.993   7.870  1.00 18.90      A    H  
ATOM   3094  HB2 LEU A 245      -1.179 -10.740   8.117  1.00 18.42      A    H  
ATOM   3095  HB3 LEU A 245      -0.154  -9.603   8.472  1.00 18.42      A    H  
ATOM   3096  HG  LEU A 245      -2.460 -10.298   9.964  1.00 18.60      A    H  
ATOM   3097 HD11 LEU A 245      -0.509 -11.563  10.369  1.00 19.75      A    H  
ATOM   3098 HD12 LEU A 245      -0.902 -10.727  11.661  1.00 19.74      A    H  
ATOM   3099 HD13 LEU A 245       0.283 -10.233  10.726  1.00 19.74      A    H  
ATOM   3100 HD21 LEU A 245      -0.812  -8.020  10.478  1.00 17.76      A    H  
ATOM   3101 HD22 LEU A 245      -1.896  -8.567  11.502  1.00 17.77      A    H  
ATOM   3102 HD23 LEU A 245      -2.356  -7.954  10.111  1.00 17.76      A    H  
ATOM   3103  N   THR A 246      -0.273  -7.714   6.005  1.00 23.50      A    N  
ATOM   3104  CA  THR A 246       0.504  -7.454   4.776  1.00 24.58      A    C  
ATOM   3105  C   THR A 246       1.759  -8.329   4.805  1.00 23.87      A    C  
ATOM   3106  O   THR A 246       2.260  -8.627   3.751  1.00 27.06      A    O  
ATOM   3107  CB  THR A 246       0.826  -5.968   4.609  1.00 26.87      A    C  
ATOM   3108  CG2 THR A 246      -0.435  -5.127   4.599  1.00 27.65      A    C  
ATOM   3109  OG1 THR A 246       1.692  -5.543   5.665  1.00 25.71      A    O  
ATOM   3110  H   THR A 246      -0.180  -7.059   6.631  1.00 22.91      A    H  
ATOM   3111  HA  THR A 246      -0.048  -7.734   4.010  1.00 24.63      A    H  
ATOM   3112  HB  THR A 246       1.293  -5.850   3.748  1.00 26.34      A    H  
ATOM   3113  HG1 THR A 246       1.868  -4.721   5.579  0.00 25.80      A    H  
ATOM   3114 HG21 THR A 246      -1.057  -5.482   3.938  1.00 27.41      A    H  
ATOM   3115 HG22 THR A 246      -0.211  -4.207   4.371  1.00 27.40      A    H  
ATOM   3116 HG23 THR A 246      -0.851  -5.150   5.480  1.00 27.39      A    H  
ATOM   3117  N   GLY A 247       2.193  -8.765   5.982  1.00 21.81      A    N  
ATOM   3118  CA  GLY A 247       3.457  -9.509   6.167  1.00 23.10      A    C  
ATOM   3119  C   GLY A 247       3.921  -9.401   7.613  1.00 21.26      A    C  
ATOM   3120  O   GLY A 247       3.176  -8.922   8.475  1.00 19.31      A    O  
ATOM   3121  H   GLY A 247       1.734  -8.620   6.754  1.00 22.57      A    H  
ATOM   3122  HA2 GLY A 247       3.319 -10.455   5.928  1.00 22.36      A    H  
ATOM   3123  HA3 GLY A 247       4.145  -9.131   5.566  1.00 22.36      A    H  
ATOM   3124  N   PRO A 248       5.175  -9.788   7.914  1.00 21.25      A    N  
ATOM   3125  CA  PRO A 248       5.650  -9.872   9.295  1.00 22.52      A    C  
ATOM   3126  C   PRO A 248       5.817  -8.514   9.979  1.00 22.10      A    C  
ATOM   3127  O   PRO A 248       5.874  -8.521  11.184  1.00 25.45      A    O  
ATOM   3128  CB  PRO A 248       7.016 -10.593   9.140  1.00 23.10      A    C  
ATOM   3129  CG  PRO A 248       7.461 -10.173   7.757  1.00 24.60      A    C  
ATOM   3130  CD  PRO A 248       6.185 -10.239   6.941  1.00 23.29      A    C  
ATOM   3131  HA  PRO A 248       5.034 -10.442   9.820  1.00 22.30      A    H  
ATOM   3132  HB2 PRO A 248       7.655 -10.296   9.823  1.00 23.30      A    H  
ATOM   3133  HB3 PRO A 248       6.912 -11.566   9.198  1.00 23.30      A    H  
ATOM   3134  HG2 PRO A 248       7.827  -9.265   7.764  1.00 23.93      A    H  
ATOM   3135  HG3 PRO A 248       8.137 -10.788   7.403  1.00 23.93      A    H  
ATOM   3136  HD2 PRO A 248       6.227  -9.643   6.171  1.00 23.08      A    H  
ATOM   3137  HD3 PRO A 248       6.003 -11.147   6.636  1.00 23.09      A    H  
ATOM   3138  N   ASP A 249       5.889  -7.407   9.217  1.00 21.32      A    N  
ATOM   3139  CA  ASP A 249       6.056  -6.030   9.739  1.00 25.25      A    C  
ATOM   3140  C   ASP A 249       4.683  -5.412  10.063  1.00 24.11      A    C  
ATOM   3141  O   ASP A 249       4.655  -4.212  10.400  1.00 25.16      A    O  
ATOM   3142  CB  ASP A 249       6.761  -5.118   8.715  1.00 27.16      A    C  
ATOM   3143  CG  ASP A 249       6.050  -5.023   7.371  1.00 28.25      A    C  
ATOM   3144  OD1 ASP A 249       5.666  -6.131   6.808  1.00 26.29      A    O  
ATOM   3145  OD2 ASP A 249       5.852  -3.867   6.879  1.00 31.85      A    O1-
ATOM   3146  H   ASP A 249       5.848  -7.443   8.310  1.00 22.39      A    H  
ATOM   3147  HA  ASP A 249       6.597  -6.065  10.563  1.00 24.57      A    H  
ATOM   3148  HB2 ASP A 249       6.840  -4.216   9.087  1.00 26.98      A    H  
ATOM   3149  HB3 ASP A 249       7.665  -5.461   8.558  1.00 26.95      A    H  
ATOM   3150  N   ASP A 250       3.582  -6.146   9.879  1.00 19.06      A    N  
ATOM   3151  CA  ASP A 250       2.219  -5.620  10.139  1.00 18.95      A    C  
ATOM   3152  C   ASP A 250       1.792  -5.994  11.557  1.00 19.16      A    C  
ATOM   3153  O   ASP A 250       1.501  -7.148  11.841  1.00 19.16      A    O  
ATOM   3154  CB  ASP A 250       1.217  -6.102   9.082  1.00 17.99      A    C  
ATOM   3155  CG  ASP A 250      -0.184  -5.537   9.237  1.00 17.74      A    C  
ATOM   3156  OD1 ASP A 250      -0.433  -4.823  10.238  1.00 18.16      A    O  
ATOM   3157  OD2 ASP A 250      -1.021  -5.810   8.353  1.00 18.79      A    O1-
ATOM   3158  H   ASP A 250       3.597  -7.004   9.579  1.00 20.12      A    H  
ATOM   3159  HA  ASP A 250       2.258  -4.640  10.074  1.00 18.86      A    H  
ATOM   3160  HB2 ASP A 250       1.550  -5.854   8.196  1.00 18.16      A    H  
ATOM   3161  HB3 ASP A 250       1.160  -7.079   9.123  1.00 18.15      A    H  
ATOM   3162  N   PRO A 251       1.722  -5.008  12.494  1.00 19.45      A    N  
ATOM   3163  CA  PRO A 251       1.419  -5.303  13.893  1.00 20.66      A    C  
ATOM   3164  C   PRO A 251      -0.068  -5.316  14.270  1.00 20.26      A    C  
ATOM   3165  O   PRO A 251      -0.346  -5.475  15.415  1.00 26.02      A    O  
ATOM   3166  CB  PRO A 251       2.057  -4.096  14.599  1.00 20.19      A    C  
ATOM   3167  CG  PRO A 251       1.824  -2.960  13.636  1.00 21.44      A    C  
ATOM   3168  CD  PRO A 251       1.928  -3.571  12.245  1.00 21.77      A    C  
ATOM   3169  HA  PRO A 251       1.867  -6.140  14.175  1.00 20.25      A    H  
ATOM   3170  HB2 PRO A 251       1.627  -3.918  15.462  1.00 20.59      A    H  
ATOM   3171  HB3 PRO A 251       3.016  -4.240  14.745  1.00 20.59      A    H  
ATOM   3172  HG2 PRO A 251       0.937  -2.568  13.774  1.00 21.21      A    H  
ATOM   3173  HG3 PRO A 251       2.498  -2.262  13.757  1.00 21.21      A    H  
ATOM   3174  HD2 PRO A 251       1.242  -3.215  11.652  1.00 21.11      A    H  
ATOM   3175  HD3 PRO A 251       2.806  -3.403  11.856  1.00 21.12      A    H  
ATOM   3176  N   SER A 252      -0.955  -5.198  13.296  1.00 21.04      A    N  
ATOM   3177  CA  SER A 252      -2.428  -5.177  13.482  1.00 18.65      A    C  
ATOM   3178  C   SER A 252      -2.852  -6.345  14.379  1.00 20.32      A    C  
ATOM   3179  O   SER A 252      -2.357  -7.486  14.197  1.00 18.12      A    O  
ATOM   3180  CB  SER A 252      -3.127  -5.238  12.179  1.00 19.97      A    C  
ATOM   3181  OG  SER A 252      -2.732  -4.216  11.278  1.00 19.02      A    O  
ATOM   3182  H   SER A 252      -0.722  -5.115  12.421  1.00 20.26      A    H  
ATOM   3183  HA  SER A 252      -2.672  -4.326  13.936  1.00 19.65      A    H  
ATOM   3184  HB2 SER A 252      -2.953  -6.114  11.765  1.00 19.43      A    H  
ATOM   3185  HB3 SER A 252      -4.096  -5.170  12.334  1.00 19.42      A    H  
ATOM   3186  HG  SER A 252      -3.165  -4.308  10.560  0.00 18.96      A    H  
ATOM   3187  N   GLN A 253      -3.813  -6.099  15.267  1.00 20.05      A    N  
ATOM   3188  CA  GLN A 253      -4.402  -7.183  16.085  1.00 18.19      A    C  
ATOM   3189  C   GLN A 253      -5.078  -8.178  15.123  1.00 17.93      A    C  
ATOM   3190  O   GLN A 253      -5.683  -7.764  14.072  1.00 17.45      A    O  
ATOM   3191  CB  GLN A 253      -5.352  -6.634  17.146  1.00 20.54      A    C  
ATOM   3192  CG  GLN A 253      -5.665  -7.680  18.223  1.00 24.62      A    C  
ATOM   3193  CD  GLN A 253      -6.663  -7.243  19.283  1.00 23.77      A    C  
ATOM   3194  NE2 GLN A 253      -6.801  -8.042  20.321  1.00 25.40      A    N  
ATOM   3195  OE1 GLN A 253      -7.354  -6.263  19.148  1.00 30.01      A    O  
ATOM   3196  H   GLN A 253      -4.160  -5.270  15.418  1.00 19.66      A    H  
ATOM   3197  HA  GLN A 253      -3.665  -7.649  16.543  1.00 18.91      A    H  
ATOM   3198  HB2 GLN A 253      -4.941  -5.851  17.562  1.00 20.87      A    H  
ATOM   3199  HB3 GLN A 253      -6.184  -6.351  16.712  1.00 20.85      A    H  
ATOM   3200  HG2 GLN A 253      -6.012  -8.487  17.786  1.00 23.38      A    H  
ATOM   3201  HG3 GLN A 253      -4.828  -7.929  18.670  1.00 23.39      A    H  
ATOM   3202 HE21 GLN A 253      -7.368  -7.848  20.964  0.00 25.44      A    H  
ATOM   3203 HE22 GLN A 253      -6.318  -8.792  20.372  0.00 25.44      A    H  
ATOM   3204  N   VAL A 254      -4.948  -9.447  15.449  1.00 19.23      A    N  
ATOM   3205  CA  VAL A 254      -5.672 -10.554  14.784  1.00 18.81      A    C  
ATOM   3206  C   VAL A 254      -6.820 -10.957  15.699  1.00 18.95      A    C  
ATOM   3207  O   VAL A 254      -6.578 -11.179  16.866  1.00 18.49      A    O  
ATOM   3208  CB  VAL A 254      -4.702 -11.685  14.453  1.00 18.79      A    C  
ATOM   3209  CG1 VAL A 254      -5.427 -12.938  13.978  1.00 18.75      A    C  
ATOM   3210  CG2 VAL A 254      -3.701 -11.132  13.415  1.00 20.78      A    C  
ATOM   3211  H   VAL A 254      -4.397  -9.728  16.117  1.00 18.81      A    H  
ATOM   3212  HA  VAL A 254      -6.045 -10.219  13.952  1.00 18.91      A    H  
ATOM   3213  HB  VAL A 254      -4.203 -11.909  15.277  1.00 19.15      A    H  
ATOM   3214 HG11 VAL A 254      -5.899 -13.346  14.725  1.00 18.76      A    H  
ATOM   3215 HG12 VAL A 254      -4.780 -13.571  13.621  1.00 18.76      A    H  
ATOM   3216 HG13 VAL A 254      -6.066 -12.701  13.283  1.00 18.76      A    H  
ATOM   3217 HG21 VAL A 254      -4.184 -10.831  12.626  1.00 20.14      A    H  
ATOM   3218 HG22 VAL A 254      -3.076 -11.833  13.163  1.00 20.15      A    H  
ATOM   3219 HG23 VAL A 254      -3.211 -10.386  13.800  1.00 20.14      A    H  
ATOM   3220  N   VAL A 255      -8.032 -10.926  15.160  1.00 19.27      A    N  
ATOM   3221  CA  VAL A 255      -9.303 -10.946  15.921  1.00 16.87      A    C  
ATOM   3222  C   VAL A 255     -10.255 -11.966  15.295  1.00 19.04      A    C  
ATOM   3223  O   VAL A 255     -10.085 -12.272  14.107  1.00 17.67      A    O  
ATOM   3224  CB  VAL A 255      -9.918  -9.545  15.966  1.00 17.99      A    C  
ATOM   3225  CG1 VAL A 255      -8.955  -8.521  16.569  1.00 17.82      A    C  
ATOM   3226  CG2 VAL A 255     -10.432  -9.076  14.623  1.00 16.50      A    C  
ATOM   3227  H   VAL A 255      -8.159 -10.895  14.258  1.00 18.60      A    H  
ATOM   3228  HA  VAL A 255      -9.111 -11.228  16.833  1.00 17.92      A    H  
ATOM   3229  HB  VAL A 255     -10.698  -9.598  16.571  1.00 17.45      A    H  
ATOM   3230 HG11 VAL A 255      -8.641  -8.840  17.433  1.00 17.89      A    H  
ATOM   3231 HG12 VAL A 255      -9.416  -7.672  16.686  1.00 17.89      A    H  
ATOM   3232 HG13 VAL A 255      -8.196  -8.397  15.974  1.00 17.88      A    H  
ATOM   3233 HG21 VAL A 255      -9.740  -9.194  13.950  1.00 16.95      A    H  
ATOM   3234 HG22 VAL A 255     -10.671  -8.134  14.679  1.00 16.95      A    H  
ATOM   3235 HG23 VAL A 255     -11.218  -9.593  14.375  1.00 16.95      A    H  
ATOM   3236  N   ASP A 256     -11.215 -12.468  16.088  1.00 17.91      A    N  
ATOM   3237  CA  ASP A 256     -12.377 -13.226  15.565  1.00 17.72      A    C  
ATOM   3238  C   ASP A 256     -13.656 -12.535  16.057  1.00 18.39      A    C  
ATOM   3239  O   ASP A 256     -14.727 -13.047  15.799  1.00 20.87      A    O  
ATOM   3240  CB  ASP A 256     -12.312 -14.711  15.911  1.00 17.95      A    C  
ATOM   3241  CG  ASP A 256     -12.562 -15.042  17.354  1.00 17.96      A    C  
ATOM   3242  OD1 ASP A 256     -12.825 -14.076  18.163  1.00 17.83      A    O  
ATOM   3243  OD2 ASP A 256     -12.457 -16.232  17.651  1.00 21.79      A    O1-
ATOM   3244  H   ASP A 256     -11.189 -12.401  16.996  1.00 18.13      A    H  
ATOM   3245  HA  ASP A 256     -12.360 -13.157  14.583  1.00 17.93      A    H  
ATOM   3246  HB2 ASP A 256     -12.976 -15.189  15.372  1.00 17.90      A    H  
ATOM   3247  HB3 ASP A 256     -11.426 -15.051  15.671  1.00 17.90      A    H  
ATOM   3248  N   ASN A 257     -13.519 -11.381  16.686  1.00 18.73      A    N  
ATOM   3249  CA  ASN A 257     -14.628 -10.658  17.353  1.00 20.57      A    C  
ATOM   3250  C   ASN A 257     -14.391  -9.158  17.230  1.00 20.89      A    C  
ATOM   3251  O   ASN A 257     -13.273  -8.714  17.506  1.00 18.53      A    O  
ATOM   3252  CB  ASN A 257     -14.732 -11.091  18.810  1.00 19.75      A    C  
ATOM   3253  CG  ASN A 257     -16.079 -10.802  19.429  1.00 20.89      A    C  
ATOM   3254  ND2 ASN A 257     -16.196  -9.707  20.163  1.00 18.12      A    N  
ATOM   3255  OD1 ASN A 257     -16.976 -11.619  19.308  1.00 19.75      A    O  
ATOM   3256  H   ASN A 257     -12.725 -10.939  16.733  1.00 19.06      A    H  
ATOM   3257  HA  ASN A 257     -15.471 -10.889  16.905  1.00 20.09      A    H  
ATOM   3258  HB2 ASN A 257     -14.557 -12.053  18.865  1.00 20.20      A    H  
ATOM   3259  HB3 ASN A 257     -14.039 -10.630  19.326  1.00 20.20      A    H  
ATOM   3260 HD21 ASN A 257     -16.973  -9.514  20.541  0.00 18.08      A    H  
ATOM   3261 HD22 ASN A 257     -15.503  -9.178  20.278  0.00 18.08      A    H  
ATOM   3262  N   LYS A 258     -15.397  -8.382  16.843  1.00 17.04      A    N  
ATOM   3263  CA  LYS A 258     -15.172  -6.947  16.576  1.00 20.02      A    C  
ATOM   3264  C   LYS A 258     -16.408  -6.151  16.943  1.00 17.09      A    C  
ATOM   3265  O   LYS A 258     -17.483  -6.478  16.438  1.00 17.86      A    O  
ATOM   3266  CB  LYS A 258     -14.895  -6.692  15.105  1.00 20.49      A    C  
ATOM   3267  CG  LYS A 258     -14.368  -5.302  14.812  1.00 20.64      A    C  
ATOM   3268  CD  LYS A 258     -13.910  -5.137  13.413  1.00 22.26      A    C  
ATOM   3269  CE  LYS A 258     -13.769  -3.698  12.955  1.00 20.44      A    C  
ATOM   3270  NZ  LYS A 258     -12.782  -2.957  13.760  1.00 19.50      A    N1+
ATOM   3271  H   LYS A 258     -16.252  -8.676  16.722  1.00 18.57      A    H  
ATOM   3272  HA  LYS A 258     -14.410  -6.634  17.110  1.00 18.93      A    H  
ATOM   3273  HB2 LYS A 258     -14.239  -7.349  14.791  1.00 20.41      A    H  
ATOM   3274  HB3 LYS A 258     -15.723  -6.828  14.598  1.00 20.40      A    H  
ATOM   3275  HG2 LYS A 258     -15.075  -4.648  14.995  1.00 20.97      A    H  
ATOM   3276  HG3 LYS A 258     -13.619  -5.113  15.418  1.00 20.97      A    H  
ATOM   3277  HD2 LYS A 258     -13.042  -5.582  13.313  1.00 21.43      A    H  
ATOM   3278  HD3 LYS A 258     -14.544  -5.592  12.820  1.00 21.42      A    H  
ATOM   3279  HE2 LYS A 258     -13.492  -3.680  12.019  1.00 20.63      A    H  
ATOM   3280  HE3 LYS A 258     -14.633  -3.249  13.022  1.00 20.63      A    H  
ATOM   3281  HZ1 LYS A 258     -13.124  -2.781  14.582  1.00 19.79      A    H  
ATOM   3282  HZ2 LYS A 258     -12.578  -2.173  13.350  1.00 19.79      A    H  
ATOM   3283  HZ3 LYS A 258     -12.027  -3.450  13.851  1.00 19.80      A    H  
ATOM   3284  N   ILE A 259     -16.236  -5.172  17.818  1.00 16.62      A    N  
ATOM   3285  CA  ILE A 259     -17.342  -4.276  18.211  1.00 17.17      A    C  
ATOM   3286  C   ILE A 259     -17.598  -3.299  17.048  1.00 17.72      A    C  
ATOM   3287  O   ILE A 259     -16.636  -2.788  16.426  1.00 18.36      A    O  
ATOM   3288  CB  ILE A 259     -17.036  -3.592  19.560  1.00 17.40      A    C  
ATOM   3289  CG1 ILE A 259     -18.338  -2.995  20.111  1.00 16.95      A    C  
ATOM   3290  CG2 ILE A 259     -15.906  -2.554  19.464  1.00 19.19      A    C  
ATOM   3291  CD1 ILE A 259     -18.160  -2.142  21.356  1.00 16.61      A    C  
ATOM   3292  H   ILE A 259     -15.442  -4.999  18.229  1.00 16.88      A    H  
ATOM   3293  HA  ILE A 259     -18.137  -4.820  18.328  1.00 17.21      A    H  
ATOM   3294  HB  ILE A 259     -16.744  -4.296  20.189  1.00 17.60      A    H  
ATOM   3295 HG12 ILE A 259     -18.752  -2.445  19.412  1.00 16.98      A    H  
ATOM   3296 HG13 ILE A 259     -18.955  -3.729  20.319  1.00 16.98      A    H  
ATOM   3297 HG21 ILE A 259     -15.172  -2.915  18.937  1.00 18.61      A    H  
ATOM   3298 HG22 ILE A 259     -15.584  -2.339  20.357  1.00 18.61      A    H  
ATOM   3299 HG23 ILE A 259     -16.240  -1.745  19.039  1.00 18.61      A    H  
ATOM   3300 HD11 ILE A 259     -17.615  -2.621  22.004  1.00 16.72      A    H  
ATOM   3301 HD12 ILE A 259     -19.030  -1.950  21.746  1.00 16.72      A    H  
ATOM   3302 HD13 ILE A 259     -17.721  -1.306  21.120  1.00 16.72      A    H  
ATOM   3303  N   VAL A 260     -18.856  -3.124  16.701  1.00 16.20      A    N  
ATOM   3304  CA  VAL A 260     -19.268  -2.273  15.554  1.00 15.98      A    C  
ATOM   3305  C   VAL A 260     -20.483  -1.491  16.029  1.00 17.90      A    C  
ATOM   3306  O   VAL A 260     -21.297  -2.030  16.855  1.00 19.81      A    O  
ATOM   3307  CB  VAL A 260     -19.582  -3.110  14.297  1.00 16.96      A    C  
ATOM   3308  CG1 VAL A 260     -18.327  -3.623  13.648  1.00 18.45      A    C  
ATOM   3309  CG2 VAL A 260     -20.527  -4.234  14.598  1.00 19.34      A    C  
ATOM   3310  H   VAL A 260     -19.552  -3.509  17.146  1.00 16.51      A    H  
ATOM   3311  HA  VAL A 260     -18.551  -1.648  15.348  1.00 16.58      A    H  
ATOM   3312  HB  VAL A 260     -20.029  -2.511  13.650  1.00 17.47      A    H  
ATOM   3313 HG11 VAL A 260     -17.742  -2.875  13.436  1.00 17.99      A    H  
ATOM   3314 HG12 VAL A 260     -18.556  -4.096  12.830  1.00 17.98      A    H  
ATOM   3315 HG13 VAL A 260     -17.870  -4.230  14.256  1.00 17.98      A    H  
ATOM   3316 HG21 VAL A 260     -20.141  -4.813  15.278  1.00 18.56      A    H  
ATOM   3317 HG22 VAL A 260     -20.686  -4.749  13.789  1.00 18.57      A    H  
ATOM   3318 HG23 VAL A 260     -21.371  -3.873  14.921  1.00 18.57      A    H  
ATOM   3319  N   GLY A 261     -20.634  -0.307  15.461  1.00 17.36      A    N  
ATOM   3320  CA  GLY A 261     -21.776   0.561  15.716  1.00 17.82      A    C  
ATOM   3321  C   GLY A 261     -22.335   1.068  14.401  1.00 17.77      A    C  
ATOM   3322  O   GLY A 261     -21.786   0.819  13.339  1.00 20.36      A    O  
ATOM   3323  H   GLY A 261     -20.026   0.034  14.876  1.00 17.58      A    H  
ATOM   3324  HA2 GLY A 261     -22.472   0.054  16.202  1.00 17.70      A    H  
ATOM   3325  HA3 GLY A 261     -21.490   1.326  16.275  1.00 17.70      A    H  
ATOM   3326  N   PRO A 262     -23.500   1.721  14.456  1.00 17.27      A    N  
ATOM   3327  CA  PRO A 262     -24.178   2.244  13.276  1.00 18.46      A    C  
ATOM   3328  C   PRO A 262     -23.297   3.053  12.321  1.00 16.00      A    C  
ATOM   3329  O   PRO A 262     -22.594   3.927  12.785  1.00 16.44      A    O  
ATOM   3330  CB  PRO A 262     -25.212   3.189  13.883  1.00 15.35      A    C  
ATOM   3331  CG  PRO A 262     -25.606   2.434  15.117  1.00 16.06      A    C  
ATOM   3332  CD  PRO A 262     -24.299   1.896  15.679  1.00 16.71      A    C  
ATOM   3333  HA  PRO A 262     -24.636   1.509  12.797  1.00 17.12      A    H  
ATOM   3334  HB2 PRO A 262     -24.820   4.060  14.107  1.00 16.20      A    H  
ATOM   3335  HB3 PRO A 262     -25.977   3.319  13.283  1.00 16.20      A    H  
ATOM   3336  HG2 PRO A 262     -26.043   3.026  15.763  1.00 16.06      A    H  
ATOM   3337  HG3 PRO A 262     -26.217   1.702  14.897  1.00 16.05      A    H  
ATOM   3338  HD2 PRO A 262     -23.883   2.535  16.285  1.00 16.70      A    H  
ATOM   3339  HD3 PRO A 262     -24.435   1.049  16.142  1.00 16.70      A    H  
ATOM   3340  N   ALA A 263     -23.256   2.548  11.088  1.00 16.85      A    N  
ATOM   3341  CA  ALA A 263     -22.568   3.033   9.873  1.00 17.24      A    C  
ATOM   3342  C   ALA A 263     -21.106   2.611   9.886  1.00 15.21      A    C  
ATOM   3343  O   ALA A 263     -20.362   3.009   9.001  1.00 15.73      A    O  
ATOM   3344  CB  ALA A 263     -22.757   4.502   9.672  1.00 17.03      A    C  
ATOM   3345  H   ALA A 263     -23.705   1.780  10.900  1.00 16.74      A    H  
ATOM   3346  HA  ALA A 263     -22.989   2.579   9.106  1.00 16.72      A    H  
ATOM   3347  HB1 ALA A 263     -22.251   4.792   8.896  1.00 17.11      A    H  
ATOM   3348  HB2 ALA A 263     -23.698   4.686   9.530  1.00 17.14      A    H  
ATOM   3349  HB3 ALA A 263     -22.447   4.981  10.457  1.00 17.12      A    H  
ATOM   3350  N   ASP A 264     -20.730   1.723  10.780  1.00 16.20      A    N  
ATOM   3351  CA  ASP A 264     -19.386   1.110  10.712  1.00 15.87      A    C  
ATOM   3352  C   ASP A 264     -19.389   0.158   9.514  1.00 16.30      A    C  
ATOM   3353  O   ASP A 264     -20.408  -0.515   9.265  1.00 17.45      A    O  
ATOM   3354  CB  ASP A 264     -19.023   0.401  12.005  1.00 17.21      A    C  
ATOM   3355  CG  ASP A 264     -18.359   1.330  13.001  1.00 17.68      A    C  
ATOM   3356  OD1 ASP A 264     -17.794   2.360  12.547  1.00 18.39      A    O  
ATOM   3357  OD2 ASP A 264     -18.236   0.897  14.169  1.00 19.08      A    O1-
ATOM   3358  H   ASP A 264     -21.253   1.435  11.466  1.00 15.89      A    H  
ATOM   3359  HA  ASP A 264     -18.729   1.823  10.545  1.00 16.27      A    H  
ATOM   3360  HB2 ASP A 264     -19.824   0.017  12.411  1.00 17.00      A    H  
ATOM   3361  HB3 ASP A 264     -18.402  -0.330  11.807  1.00 16.99      A    H  
ATOM   3362  N   SER A 265     -18.254   0.057   8.844  1.00 15.88      A    N  
ATOM   3363  CA  SER A 265     -18.045  -0.926   7.760  1.00 14.87      A    C  
ATOM   3364  C   SER A 265     -16.604  -1.424   7.842  1.00 16.62      A    C  
ATOM   3365  O   SER A 265     -15.672  -0.625   8.100  1.00 16.61      A    O  
ATOM   3366  CB  SER A 265     -18.405  -0.394   6.422  1.00 17.45      A    C  
ATOM   3367  OG  SER A 265     -17.557   0.659   6.029  1.00 17.74      A    O  
ATOM   3368  H   SER A 265     -17.524   0.582   8.993  1.00 15.73      A    H  
ATOM   3369  HA  SER A 265     -18.638  -1.698   7.945  1.00 15.86      A    H  
ATOM   3370  HB2 SER A 265     -18.350  -1.120   5.760  1.00 16.86      A    H  
ATOM   3371  HB3 SER A 265     -19.334  -0.072   6.442  1.00 16.85      A    H  
ATOM   3372  HG  SER A 265     -17.796   0.929   5.263  0.00 17.69      A    H  
ATOM   3373  N   PHE A 266     -16.439  -2.736   7.732  1.00 16.99      A    N  
ATOM   3374  CA  PHE A 266     -15.099  -3.351   7.639  1.00 15.17      A    C  
ATOM   3375  C   PHE A 266     -15.254  -4.568   6.749  1.00 15.78      A    C  
ATOM   3376  O   PHE A 266     -16.396  -5.023   6.506  1.00 16.77      A    O  
ATOM   3377  CB  PHE A 266     -14.517  -3.640   9.019  1.00 14.97      A    C  
ATOM   3378  CG  PHE A 266     -15.110  -4.804   9.750  1.00 15.75      A    C  
ATOM   3379  CD1 PHE A 266     -16.243  -4.637  10.522  1.00 15.85      A    C  
ATOM   3380  CD2 PHE A 266     -14.532  -6.071   9.652  1.00 15.93      A    C  
ATOM   3381  CE1 PHE A 266     -16.759  -5.720  11.215  1.00 17.04      A    C  
ATOM   3382  CE2 PHE A 266     -15.056  -7.156  10.352  1.00 19.39      A    C  
ATOM   3383  CZ  PHE A 266     -16.198  -6.971  11.114  1.00 19.15      A    C  
ATOM   3384  H   PHE A 266     -17.119  -3.343   7.715  1.00 16.45      A    H  
ATOM   3385  HA  PHE A 266     -14.497  -2.713   7.178  1.00 15.58      A    H  
ATOM   3386  HB2 PHE A 266     -13.555  -3.795   8.917  1.00 15.20      A    H  
ATOM   3387  HB3 PHE A 266     -14.629  -2.838   9.571  1.00 15.20      A    H  
ATOM   3388  HD1 PHE A 266     -16.642  -3.785  10.602  1.00 16.20      A    H  
ATOM   3389  HD2 PHE A 266     -13.755  -6.186   9.128  1.00 16.67      A    H  
ATOM   3390  HE1 PHE A 266     -17.534  -5.605  11.737  1.00 17.20      A    H  
ATOM   3391  HE2 PHE A 266     -14.662  -8.010  10.275  1.00 18.29      A    H  
ATOM   3392  HZ  PHE A 266     -16.571  -7.697  11.588  1.00 18.49      A    H  
ATOM   3393  N   GLY A 267     -14.127  -5.144   6.369  1.00 14.99      A    N  
ATOM   3394  CA  GLY A 267     -14.180  -6.354   5.546  1.00 16.02      A    C  
ATOM   3395  C   GLY A 267     -12.925  -7.151   5.765  1.00 15.09      A    C  
ATOM   3396  O   GLY A 267     -11.964  -6.629   6.387  1.00 15.24      A    O  
ATOM   3397  H   GLY A 267     -13.298  -4.831   6.585  1.00 15.41      A    H  
ATOM   3398  HA2 GLY A 267     -14.965  -6.895   5.809  1.00 15.56      A    H  
ATOM   3399  HA3 GLY A 267     -14.265  -6.111   4.596  1.00 15.55      A    H  
ATOM   3400  N   PHE A 268     -12.907  -8.349   5.219  1.00 16.14      A    N  
ATOM   3401  CA  PHE A 268     -11.761  -9.251   5.367  1.00 15.41      A    C  
ATOM   3402  C   PHE A 268     -11.928 -10.388   4.371  1.00 17.44      A    C  
ATOM   3403  O   PHE A 268     -12.968 -10.540   3.750  1.00 17.52      A    O  
ATOM   3404  CB  PHE A 268     -11.569  -9.697   6.812  1.00 16.01      A    C  
ATOM   3405  CG  PHE A 268     -12.751 -10.424   7.391  1.00 18.21      A    C  
ATOM   3406  CD1 PHE A 268     -12.871 -11.792   7.184  1.00 18.19      A    C  
ATOM   3407  CD2 PHE A 268     -13.776  -9.742   8.030  1.00 17.62      A    C  
ATOM   3408  CE1 PHE A 268     -13.955 -12.503   7.692  1.00 19.07      A    C  
ATOM   3409  CE2 PHE A 268     -14.877 -10.443   8.509  1.00 18.38      A    C  
ATOM   3410  CZ  PHE A 268     -14.966 -11.820   8.335  1.00 19.68      A    C  
ATOM   3411  H   PHE A 268     -13.587  -8.701   4.724  1.00 15.72      A    H  
ATOM   3412  HA  PHE A 268     -10.951  -8.747   5.103  1.00 16.05      A    H  
ATOM   3413  HB2 PHE A 268     -10.786 -10.284   6.853  1.00 16.36      A    H  
ATOM   3414  HB3 PHE A 268     -11.382  -8.909   7.362  1.00 16.36      A    H  
ATOM   3415  HD1 PHE A 268     -12.176 -12.254   6.745  1.00 18.39      A    H  
ATOM   3416  HD2 PHE A 268     -13.719  -8.808   8.149  1.00 17.97      A    H  
ATOM   3417  HE1 PHE A 268     -14.016 -13.436   7.561  1.00 18.92      A    H  
ATOM   3418  HE2 PHE A 268     -15.562  -9.982   8.967  1.00 18.47      A    H  
ATOM   3419  HZ  PHE A 268     -15.711 -12.291   8.674  1.00 19.12      A    H  
ATOM   3420  N   GLN A 269     -10.834 -11.093   4.178  1.00 16.63      A    N  
ATOM   3421  CA  GLN A 269     -10.823 -12.332   3.390  1.00 17.43      A    C  
ATOM   3422  C   GLN A 269     -10.221 -13.412   4.277  1.00 18.19      A    C  
ATOM   3423  O   GLN A 269      -9.225 -13.127   5.004  1.00 18.22      A    O  
ATOM   3424  CB  GLN A 269      -9.999 -12.175   2.128  1.00 16.33      A    C  
ATOM   3425  CG  GLN A 269     -10.590 -11.178   1.161  1.00 18.59      A    C  
ATOM   3426  CD  GLN A 269      -9.775 -11.048  -0.102  1.00 19.32      A    C  
ATOM   3427  NE2 GLN A 269     -10.096 -10.051  -0.924  1.00 18.79      A    N  
ATOM   3428  OE1 GLN A 269      -8.903 -11.870  -0.354  1.00 21.72      A    O  
ATOM   3429  H   GLN A 269     -10.022 -10.855   4.516  1.00 17.00      A    H  
ATOM   3430  HA  GLN A 269     -11.744 -12.574   3.155  1.00 17.21      A    H  
ATOM   3431  HB2 GLN A 269      -9.097 -11.888   2.377  1.00 17.11      A    H  
ATOM   3432  HB3 GLN A 269      -9.928 -13.049   1.690  1.00 17.11      A    H  
ATOM   3433  HG2 GLN A 269     -11.500 -11.457   0.927  1.00 18.19      A    H  
ATOM   3434  HG3 GLN A 269     -10.647 -10.301   1.596  1.00 18.19      A    H  
ATOM   3435 HE21 GLN A 269      -9.643  -9.935  -1.675  0.00 18.76      A    H  
ATOM   3436 HE22 GLN A 269     -10.754  -9.501  -0.716  0.00 18.76      A    H  
ATOM   3437  N   VAL A 270     -10.776 -14.601   4.199  1.00 18.51      A    N  
ATOM   3438  CA  VAL A 270     -10.252 -15.784   4.929  1.00 17.27      A    C  
ATOM   3439  C   VAL A 270     -10.023 -16.853   3.880  1.00 18.80      A    C  
ATOM   3440  O   VAL A 270     -10.684 -16.789   2.850  1.00 18.37      A    O  
ATOM   3441  CB  VAL A 270     -11.231 -16.270   5.999  1.00 19.20      A    C  
ATOM   3442  CG1 VAL A 270     -11.388 -15.267   7.113  1.00 20.24      A    C  
ATOM   3443  CG2 VAL A 270     -12.573 -16.631   5.377  1.00 21.29      A    C  
ATOM   3444  H   VAL A 270     -11.501 -14.776   3.677  1.00 18.15      A    H  
ATOM   3445  HA  VAL A 270      -9.402 -15.557   5.347  1.00 18.15      A    H  
ATOM   3446  HB  VAL A 270     -10.851 -17.094   6.391  1.00 19.38      A    H  
ATOM   3447 HG11 VAL A 270     -10.524 -15.104   7.528  1.00 19.91      A    H  
ATOM   3448 HG12 VAL A 270     -12.007 -15.615   7.778  1.00 19.91      A    H  
ATOM   3449 HG13 VAL A 270     -11.736 -14.434   6.752  1.00 19.91      A    H  
ATOM   3450 HG21 VAL A 270     -12.945 -15.854   4.926  1.00 20.61      A    H  
ATOM   3451 HG22 VAL A 270     -13.184 -16.920   6.077  1.00 20.62      A    H  
ATOM   3452 HG23 VAL A 270     -12.454 -17.353   4.736  1.00 20.61      A    H  
ATOM   3453  N   ILE A 271      -9.115 -17.782   4.135  1.00 18.78      A    N  
ATOM   3454  CA  ILE A 271      -9.098 -19.041   3.361  1.00 16.39      A    C  
ATOM   3455  C   ILE A 271     -10.053 -19.989   4.097  1.00 17.08      A    C  
ATOM   3456  O   ILE A 271      -9.799 -20.317   5.285  1.00 18.03      A    O  
ATOM   3457  CB  ILE A 271      -7.673 -19.587   3.243  1.00 17.63      A    C  
ATOM   3458  CG1 ILE A 271      -6.763 -18.580   2.536  1.00 17.99      A    C  
ATOM   3459  CG2 ILE A 271      -7.692 -20.947   2.549  1.00 18.25      A    C  
ATOM   3460  CD1 ILE A 271      -7.266 -18.173   1.176  1.00 18.28      A    C  
ATOM   3461  H   ILE A 271      -8.471 -17.710   4.775  1.00 18.19      A    H  
ATOM   3462  HA  ILE A 271      -9.445 -18.872   2.470  1.00 17.21      A    H  
ATOM   3463  HB  ILE A 271      -7.323 -19.716   4.158  1.00 17.58      A    H  
ATOM   3464 HG12 ILE A 271      -6.679 -17.779   3.096  1.00 18.03      A    H  
ATOM   3465 HG13 ILE A 271      -5.870 -18.975   2.438  1.00 17.98      A    H  
ATOM   3466 HG21 ILE A 271      -8.042 -21.621   3.157  1.00 18.06      A    H  
ATOM   3467 HG22 ILE A 271      -6.787 -21.191   2.285  1.00 18.06      A    H  
ATOM   3468 HG23 ILE A 271      -8.257 -20.901   1.758  1.00 18.07      A    H  
ATOM   3469 HD11 ILE A 271      -7.529 -18.963   0.673  1.00 18.19      A    H  
ATOM   3470 HD12 ILE A 271      -6.561 -17.706   0.696  1.00 18.19      A    H  
ATOM   3471 HD13 ILE A 271      -8.033 -17.582   1.274  1.00 18.19      A    H  
ATOM   3472  N   ALA A 272     -11.137 -20.396   3.427  1.00 19.80      A    N  
ATOM   3473  CA  ALA A 272     -12.209 -21.225   4.020  1.00 20.11      A    C  
ATOM   3474  C   ALA A 272     -11.601 -22.494   4.618  1.00 20.51      A    C  
ATOM   3475  O   ALA A 272     -10.898 -23.241   3.878  1.00 18.36      A    O  
ATOM   3476  CB  ALA A 272     -13.253 -21.574   2.993  1.00 19.65      A    C  
ATOM   3477  H   ALA A 272     -11.295 -20.192   2.553  1.00 19.18      A    H  
ATOM   3478  HA  ALA A 272     -12.636 -20.709   4.743  1.00 20.04      A    H  
ATOM   3479  HB1 ALA A 272     -13.946 -22.118   3.404  1.00 19.79      A    H  
ATOM   3480  HB2 ALA A 272     -13.649 -20.759   2.641  1.00 19.79      A    H  
ATOM   3481  HB3 ALA A 272     -12.842 -22.072   2.266  1.00 19.79      A    H  
ATOM   3482  N   GLY A 273     -11.935 -22.732   5.877  1.00 20.58      A    N  
ATOM   3483  CA  GLY A 273     -11.504 -23.897   6.673  1.00 20.24      A    C  
ATOM   3484  C   GLY A 273      -9.994 -23.944   6.894  1.00 21.77      A    C  
ATOM   3485  O   GLY A 273      -9.505 -25.004   7.310  1.00 21.77      A    O  
ATOM   3486  H   GLY A 273     -12.490 -22.178   6.332  1.00 20.47      A    H  
ATOM   3487  HA2 GLY A 273     -11.961 -23.870   7.548  1.00 20.66      A    H  
ATOM   3488  HA3 GLY A 273     -11.789 -24.723   6.208  1.00 20.67      A    H  
ATOM   3489  N   GLU A 274      -9.242 -22.862   6.656  1.00 20.65      A    N  
ATOM   3490  CA  GLU A 274      -7.768 -22.932   6.839  1.00 22.52      A    C  
ATOM   3491  C   GLU A 274      -7.413 -23.360   8.272  1.00 21.02      A    C  
ATOM   3492  O   GLU A 274      -7.769 -22.649   9.247  1.00 20.43      A    O  
ATOM   3493  CB  GLU A 274      -7.108 -21.603   6.496  1.00 22.10      A    C  
ATOM   3494  CG  GLU A 274      -5.605 -21.601   6.608  1.00 24.64      A    C  
ATOM   3495  CD  GLU A 274      -5.058 -20.323   5.991  1.00 24.19      A    C  
ATOM   3496  OE1 GLU A 274      -5.439 -19.245   6.469  1.00 23.34      A    O  
ATOM   3497  OE2 GLU A 274      -4.294 -20.425   5.018  1.00 23.80      A    O1-
ATOM   3498  H   GLU A 274      -9.568 -22.052   6.400  1.00 21.34      A    H  
ATOM   3499  HA  GLU A 274      -7.422 -23.614   6.219  1.00 21.80      A    H  
ATOM   3500  HB2 GLU A 274      -7.356 -21.365   5.579  1.00 22.75      A    H  
ATOM   3501  HB3 GLU A 274      -7.471 -20.914   7.092  1.00 22.77      A    H  
ATOM   3502  HG2 GLU A 274      -5.338 -21.647   7.551  1.00 23.94      A    H  
ATOM   3503  HG3 GLU A 274      -5.233 -22.377   6.139  1.00 23.92      A    H  
ATOM   3504  N   GLY A 275      -6.661 -24.458   8.376  1.00 20.50      A    N  
ATOM   3505  CA  GLY A 275      -6.179 -25.047   9.641  1.00 20.55      A    C  
ATOM   3506  C   GLY A 275      -7.292 -25.586  10.518  1.00 20.39      A    C  
ATOM   3507  O   GLY A 275      -6.962 -26.013  11.627  1.00 22.05      A    O  
ATOM   3508  H   GLY A 275      -6.393 -24.924   7.640  1.00 20.64      A    H  
ATOM   3509  HA2 GLY A 275      -5.550 -25.781   9.430  1.00 20.50      A    H  
ATOM   3510  HA3 GLY A 275      -5.678 -24.356  10.143  1.00 20.50      A    H  
ATOM   3511  N   VAL A 276      -8.549 -25.606  10.055  1.00 20.53      A    N  
ATOM   3512  CA  VAL A 276      -9.730 -25.993  10.887  1.00 19.64      A    C  
ATOM   3513  C   VAL A 276     -10.628 -27.014  10.173  1.00 20.09      A    C  
ATOM   3514  O   VAL A 276     -11.417 -27.646  10.899  1.00 22.13      A    O  
ATOM   3515  CB  VAL A 276     -10.568 -24.794  11.341  1.00 19.55      A    C  
ATOM   3516  CG1 VAL A 276      -9.721 -23.807  12.141  1.00 20.85      A    C  
ATOM   3517  CG2 VAL A 276     -11.271 -24.085  10.182  1.00 18.27      A    C  
ATOM   3518  H   VAL A 276      -8.765 -25.365   9.208  1.00 20.28      A    H  
ATOM   3519  HA  VAL A 276      -9.387 -26.426  11.689  1.00 19.88      A    H  
ATOM   3520  HB  VAL A 276     -11.270 -25.141  11.943  1.00 19.56      A    H  
ATOM   3521 HG11 VAL A 276      -9.233 -24.285  12.834  1.00 20.44      A    H  
ATOM   3522 HG12 VAL A 276     -10.299 -23.141  12.553  1.00 20.43      A    H  
ATOM   3523 HG13 VAL A 276      -9.090 -23.365  11.548  1.00 20.44      A    H  
ATOM   3524 HG21 VAL A 276     -10.606 -23.729   9.569  1.00 18.66      A    H  
ATOM   3525 HG22 VAL A 276     -11.813 -23.356  10.529  1.00 18.66      A    H  
ATOM   3526 HG23 VAL A 276     -11.844 -24.714   9.711  1.00 18.66      A    H  
ATOM   3527  N   GLY A 277     -10.548 -27.110   8.852  1.00 19.75      A    N  
ATOM   3528  CA  GLY A 277     -11.289 -28.097   8.036  1.00 21.61      A    C  
ATOM   3529  C   GLY A 277     -12.717 -27.654   7.727  1.00 21.93      A    C  
ATOM   3530  O   GLY A 277     -13.169 -26.554   8.096  1.00 21.81      A    O  
ATOM   3531  H   GLY A 277     -10.031 -26.552   8.356  1.00 20.26      A    H  
ATOM   3532  HA2 GLY A 277     -10.801 -28.238   7.186  1.00 21.23      A    H  
ATOM   3533  HA3 GLY A 277     -11.312 -28.959   8.521  1.00 21.23      A    H  
ATOM   3534  N   ALA A 278     -13.405 -28.465   6.962  1.00 20.38      A    N  
ATOM   3535  CA  ALA A 278     -14.812 -28.269   6.595  1.00 20.27      A    C  
ATOM   3536  C   ALA A 278     -15.713 -28.309   7.821  1.00 19.90      A    C  
ATOM   3537  O   ALA A 278     -15.384 -28.928   8.866  1.00 21.84      A    O  
ATOM   3538  CB  ALA A 278     -15.199 -29.321   5.557  1.00 19.98      A    C  
ATOM   3539  H   ALA A 278     -13.052 -29.221   6.595  1.00 20.70      A    H  
ATOM   3540  HA  ALA A 278     -14.898 -27.378   6.182  1.00 20.17      A    H  
ATOM   3541  HB1 ALA A 278     -16.155 -29.279   5.390  1.00 20.08      A    H  
ATOM   3542  HB2 ALA A 278     -14.719 -29.152   4.728  1.00 20.07      A    H  
ATOM   3543  HB3 ALA A 278     -14.970 -30.206   5.888  1.00 20.07      A    H  
ATOM   3544  N   GLY A 279     -16.876 -27.700   7.683  1.00 21.79      A    N  
ATOM   3545  CA  GLY A 279     -17.920 -27.732   8.715  1.00 22.41      A    C  
ATOM   3546  C   GLY A 279     -18.899 -26.596   8.556  1.00 20.84      A    C  
ATOM   3547  O   GLY A 279     -18.696 -25.735   7.661  1.00 18.58      A    O  
ATOM   3548  H   GLY A 279     -17.095 -27.228   6.934  1.00 21.46      A    H  
ATOM   3549  HA2 GLY A 279     -18.403 -28.594   8.660  1.00 21.91      A    H  
ATOM   3550  HA3 GLY A 279     -17.495 -27.673   9.604  1.00 21.91      A    H  
ATOM   3551  N   ALA A 280     -19.908 -26.597   9.406  1.00 20.93      A    N  
ATOM   3552  CA  ALA A 280     -20.884 -25.516   9.586  1.00 20.84      A    C  
ATOM   3553  C   ALA A 280     -20.270 -24.546  10.602  1.00 20.92      A    C  
ATOM   3554  O   ALA A 280     -20.198 -24.873  11.791  1.00 20.56      A    O  
ATOM   3555  CB  ALA A 280     -22.227 -26.054  10.006  1.00 21.40      A    C  
ATOM   3556  H   ALA A 280     -20.073 -27.298   9.964  1.00 20.89      A    H  
ATOM   3557  HA  ALA A 280     -20.989 -25.045   8.727  1.00 20.97      A    H  
ATOM   3558  HB1 ALA A 280     -22.855 -25.318  10.107  1.00 21.22      A    H  
ATOM   3559  HB2 ALA A 280     -22.557 -26.669   9.329  1.00 21.22      A    H  
ATOM   3560  HB3 ALA A 280     -22.140 -26.522  10.853  1.00 21.22      A    H  
ATOM   3561  N   TRP A 281     -19.714 -23.449  10.086  1.00 19.14      A    N  
ATOM   3562  CA  TRP A 281     -18.958 -22.475  10.900  1.00 20.33      A    C  
ATOM   3563  C   TRP A 281     -19.889 -21.324  11.207  1.00 21.93      A    C  
ATOM   3564  O   TRP A 281     -20.115 -20.468  10.303  1.00 20.92      A    O  
ATOM   3565  CB  TRP A 281     -17.701 -22.025  10.176  1.00 21.27      A    C  
ATOM   3566  CG  TRP A 281     -16.682 -23.111  10.094  1.00 21.19      A    C  
ATOM   3567  CD1 TRP A 281     -16.306 -23.814   8.990  1.00 22.61      A    C  
ATOM   3568  CD2 TRP A 281     -15.977 -23.697  11.202  1.00 22.05      A    C  
ATOM   3569  CE2 TRP A 281     -15.147 -24.711  10.672  1.00 22.50      A    C  
ATOM   3570  CE3 TRP A 281     -15.924 -23.422  12.572  1.00 22.12      A    C  
ATOM   3571  NE1 TRP A 281     -15.376 -24.759   9.324  1.00 22.36      A    N  
ATOM   3572  CZ2 TRP A 281     -14.291 -25.467  11.470  1.00 22.13      A    C  
ATOM   3573  CZ3 TRP A 281     -15.077 -24.174  13.361  1.00 23.35      A    C  
ATOM   3574  CH2 TRP A 281     -14.255 -25.167  12.811  1.00 22.44      A    C  
ATOM   3575  H   TRP A 281     -19.766 -23.227   9.204  1.00 19.83      A    H  
ATOM   3576  HA  TRP A 281     -18.691 -22.911  11.742  1.00 20.58      A    H  
ATOM   3577  HB2 TRP A 281     -17.942 -21.734   9.274  1.00 21.02      A    H  
ATOM   3578  HB3 TRP A 281     -17.322 -21.258  10.652  1.00 21.02      A    H  
ATOM   3579  HD1 TRP A 281     -16.625 -23.663   8.115  1.00 22.21      A    H  
ATOM   3580  HE1 TRP A 281     -14.992 -25.307   8.762  1.00 22.42      A    H  
ATOM   3581  HE3 TRP A 281     -16.462 -22.745  12.947  1.00 22.36      A    H  
ATOM   3582  HZ2 TRP A 281     -13.746 -26.140  11.100  1.00 22.28      A    H  
ATOM   3583  HZ3 TRP A 281     -15.037 -24.002  14.284  1.00 22.77      A    H  
ATOM   3584  HH2 TRP A 281     -13.703 -25.672  13.379  1.00 22.53      A    H  
ATOM   3585  N   MET A 282     -20.422 -21.277  12.411  1.00 22.52      A    N  
ATOM   3586  CA  MET A 282     -21.398 -20.190  12.724  1.00 26.52      A    C  
ATOM   3587  C   MET A 282     -20.747 -18.788  12.751  1.00 21.90      A    C  
ATOM   3588  O   MET A 282     -19.559 -18.595  13.133  1.00 19.64      A    O  
ATOM   3589  CB  MET A 282     -22.230 -20.474  13.982  1.00 30.02      A    C  
ATOM   3590  CG  MET A 282     -21.498 -20.877  15.228  1.00 35.36      A    C  
ATOM   3591  SD  MET A 282     -22.664 -21.175  16.656  1.00 35.88      A    S  
ATOM   3592  CE  MET A 282     -23.181 -22.840  16.278  1.00 37.76      A    C  
ATOM   3593  H   MET A 282     -20.243 -21.868  13.078  1.00 23.32      A    H  
ATOM   3594  HA  MET A 282     -22.029 -20.179  11.969  1.00 25.34      A    H  
ATOM   3595  HB2 MET A 282     -22.752 -19.671  14.183  1.00 30.28      A    H  
ATOM   3596  HB3 MET A 282     -22.869 -21.181  13.764  1.00 30.30      A    H  
ATOM   3597  HG2 MET A 282     -20.987 -21.695  15.059  1.00 34.02      A    H  
ATOM   3598  HG3 MET A 282     -20.869 -20.168  15.473  1.00 34.04      A    H  
ATOM   3599  HE1 MET A 282     -23.665 -23.204  17.030  1.00 37.17      A    H  
ATOM   3600  HE2 MET A 282     -23.754 -22.828  15.503  1.00 37.17      A    H  
ATOM   3601  HE3 MET A 282     -22.405 -23.385  16.099  1.00 37.17      A    H  
ATOM   3602  N   TYR A 283     -21.462 -17.785  12.257  1.00 22.83      A    N  
ATOM   3603  CA  TYR A 283     -21.149 -16.378  12.585  1.00 19.73      A    C  
ATOM   3604  C   TYR A 283     -22.348 -15.813  13.326  1.00 19.85      A    C  
ATOM   3605  O   TYR A 283     -23.491 -16.146  13.034  1.00 20.32      A    O  
ATOM   3606  CB  TYR A 283     -20.793 -15.545  11.349  1.00 20.91      A    C  
ATOM   3607  CG  TYR A 283     -21.978 -15.302  10.458  1.00 21.42      A    C  
ATOM   3608  CD1 TYR A 283     -22.807 -14.234  10.709  1.00 22.91      A    C  
ATOM   3609  CD2 TYR A 283     -22.339 -16.197   9.464  1.00 21.87      A    C  
ATOM   3610  CE1 TYR A 283     -23.940 -13.989   9.955  1.00 22.31      A    C  
ATOM   3611  CE2 TYR A 283     -23.454 -15.949   8.674  1.00 22.90      A    C  
ATOM   3612  CZ  TYR A 283     -24.280 -14.876   8.957  1.00 24.26      A    C  
ATOM   3613  OH  TYR A 283     -25.422 -14.600   8.251  1.00 26.62      A    O  
ATOM   3614  H   TYR A 283     -22.179 -17.881  11.704  1.00 21.85      A    H  
ATOM   3615  HA  TYR A 283     -20.376 -16.365  13.201  1.00 20.54      A    H  
ATOM   3616  HB2 TYR A 283     -20.427 -14.685  11.642  1.00 20.75      A    H  
ATOM   3617  HB3 TYR A 283     -20.099 -16.015  10.841  1.00 20.74      A    H  
ATOM   3618  HD1 TYR A 283     -22.588 -13.640  11.408  1.00 22.45      A    H  
ATOM   3619  HD2 TYR A 283     -21.787 -16.939   9.277  1.00 22.09      A    H  
ATOM   3620  HE1 TYR A 283     -24.492 -13.248  10.144  1.00 22.87      A    H  
ATOM   3621  HE2 TYR A 283     -23.695 -16.559   7.997  1.00 22.94      A    H  
ATOM   3622  HH  TYR A 283     -25.355 -13.840   7.867  0.00 26.49      A    H  
ATOM   3623  N   HIS A 284     -22.100 -14.903  14.253  1.00 21.40      A    N  
ATOM   3624  CA  HIS A 284     -23.207 -14.340  15.056  1.00 19.93      A    C  
ATOM   3625  C   HIS A 284     -22.738 -13.056  15.695  1.00 20.34      A    C  
ATOM   3626  O   HIS A 284     -21.531 -12.908  15.931  1.00 22.09      A    O  
ATOM   3627  CB  HIS A 284     -23.769 -15.345  16.079  1.00 21.69      A    C  
ATOM   3628  CG  HIS A 284     -22.787 -15.993  17.002  1.00 22.83      A    C  
ATOM   3629  CD2 HIS A 284     -22.096 -17.151  16.916  1.00 25.06      A    C  
ATOM   3630  ND1 HIS A 284     -22.491 -15.466  18.251  1.00 23.30      A    N  
ATOM   3631  CE1 HIS A 284     -21.622 -16.250  18.855  1.00 22.86      A    C  
ATOM   3632  NE2 HIS A 284     -21.348 -17.283  18.046  1.00 25.02      A    N  
ATOM   3633  H   HIS A 284     -21.277 -14.571  14.463  1.00 20.67      A    H  
ATOM   3634  HA  HIS A 284     -23.935 -14.109  14.432  1.00 20.60      A    H  
ATOM   3635  HB2 HIS A 284     -24.441 -14.880  16.626  1.00 21.52      A    H  
ATOM   3636  HB3 HIS A 284     -24.239 -16.054  15.586  1.00 21.52      A    H  
ATOM   3637  HD1 HIS A 284     -22.840 -14.739  18.596  0.00 23.31      A    H  
ATOM   3638  HD2 HIS A 284     -22.086 -17.735  16.181  1.00 24.44      A    H  
ATOM   3639  HE1 HIS A 284     -21.248 -16.102  19.706  1.00 23.47      A    H  
ATOM   3640  HE2 HIS A 284     -20.814 -17.942  18.231  1.00 24.42      A    H  
ATOM   3641  N   CYS A 285     -23.705 -12.228  16.050  1.00 18.69      A    N  
ATOM   3642  CA  CYS A 285     -23.499 -11.231  17.115  1.00 19.23      A    C  
ATOM   3643  C   CYS A 285     -23.170 -11.976  18.413  1.00 21.77      A    C  
ATOM   3644  O   CYS A 285     -23.822 -13.007  18.697  1.00 24.53      A    O  
ATOM   3645  CB  CYS A 285     -24.715 -10.356  17.293  1.00 18.10      A    C  
ATOM   3646  SG  CYS A 285     -24.363  -9.055  18.486  1.00 21.56      A    S  
ATOM   3647  H   CYS A 285     -24.539 -12.208  15.684  1.00 19.19      A    H  
ATOM   3648  HA  CYS A 285     -22.738 -10.667  16.864  1.00 19.38      A    H  
ATOM   3649  HB2 CYS A 285     -24.959  -9.952  16.436  1.00 19.14      A    H  
ATOM   3650  HB3 CYS A 285     -25.469 -10.894  17.613  1.00 19.14      A    H  
ATOM   3651  HG  CYS A 285     -23.357  -8.656  17.927  1.00 20.32      A    H  
ATOM   3652  N   HIS A 286     -22.226 -11.451  19.192  1.00 21.78      A    N  
ATOM   3653  CA  HIS A 286     -21.815 -12.082  20.470  1.00 20.70      A    C  
ATOM   3654  C   HIS A 286     -22.423 -11.309  21.647  1.00 21.61      A    C  
ATOM   3655  O   HIS A 286     -22.270 -11.785  22.780  1.00 23.16      A    O  
ATOM   3656  CB  HIS A 286     -20.304 -12.200  20.538  1.00 20.60      A    C  
ATOM   3657  CG  HIS A 286     -19.866 -13.409  21.268  1.00 20.95      A    C  
ATOM   3658  CD2 HIS A 286     -19.028 -14.401  20.910  1.00 22.23      A    C  
ATOM   3659  ND1 HIS A 286     -20.322 -13.704  22.531  1.00 22.83      A    N  
ATOM   3660  CE1 HIS A 286     -19.743 -14.817  22.941  1.00 23.71      A    C  
ATOM   3661  NE2 HIS A 286     -18.954 -15.275  21.963  1.00 23.62      A    N  
ATOM   3662  H   HIS A 286     -21.766 -10.687  19.002  1.00 21.51      A    H  
ATOM   3663  HA  HIS A 286     -22.189 -12.993  20.486  1.00 21.07      A    H  
ATOM   3664  HB2 HIS A 286     -19.941 -12.227  19.624  1.00 20.71      A    H  
ATOM   3665  HB3 HIS A 286     -19.938 -11.405  20.985  1.00 20.70      A    H  
ATOM   3666  HD1 HIS A 286     -20.887 -13.222  22.995  0.00 22.82      A    H  
ATOM   3667  HD2 HIS A 286     -18.561 -14.472  20.099  1.00 22.26      A    H  
ATOM   3668  HE1 HIS A 286     -19.892 -15.238  23.771  1.00 23.39      A    H  
ATOM   3669  HE2 HIS A 286     -18.481 -16.005  21.991  1.00 23.22      A    H  
ATOM   3670  N   VAL A 287     -23.213 -10.262  21.395  1.00 19.09      A    N  
ATOM   3671  CA  VAL A 287     -24.092  -9.686  22.460  1.00 20.19      A    C  
ATOM   3672  C   VAL A 287     -25.143 -10.768  22.801  1.00 20.92      A    C  
ATOM   3673  O   VAL A 287     -25.971 -11.139  21.950  1.00 22.44      A    O  
ATOM   3674  CB  VAL A 287     -24.737  -8.332  22.105  1.00 20.73      A    C  
ATOM   3675  CG1 VAL A 287     -25.528  -7.784  23.288  1.00 22.62      A    C  
ATOM   3676  CG2 VAL A 287     -23.712  -7.287  21.659  1.00 19.77      A    C  
ATOM   3677  H   VAL A 287     -23.271  -9.848  20.588  1.00 19.93      A    H  
ATOM   3678  HA  VAL A 287     -23.541  -9.549  23.251  1.00 20.23      A    H  
ATOM   3679  HB  VAL A 287     -25.366  -8.483  21.358  1.00 20.79      A    H  
ATOM   3680 HG11 VAL A 287     -26.298  -8.354  23.458  1.00 22.01      A    H  
ATOM   3681 HG12 VAL A 287     -25.833  -6.882  23.085  1.00 22.01      A    H  
ATOM   3682 HG13 VAL A 287     -24.959  -7.763  24.077  1.00 22.01      A    H  
ATOM   3683 HG21 VAL A 287     -23.045  -7.167  22.357  1.00 20.06      A    H  
ATOM   3684 HG22 VAL A 287     -24.162  -6.440  21.492  1.00 20.06      A    H  
ATOM   3685 HG23 VAL A 287     -23.275  -7.586  20.843  1.00 20.06      A    H  
ATOM   3686  N   GLN A 288     -25.102 -11.293  24.015  1.00 22.09      A    N  
ATOM   3687  CA  GLN A 288     -25.794 -12.552  24.383  1.00 23.39      A    C  
ATOM   3688  C   GLN A 288     -27.269 -12.514  23.959  1.00 23.36      A    C  
ATOM   3689  O   GLN A 288     -27.679 -13.420  23.214  1.00 24.73      A    O  
ATOM   3690  CB  GLN A 288     -25.541 -12.822  25.863  1.00 22.74      A    C  
ATOM   3691  CG  GLN A 288     -24.071 -13.170  26.139  1.00 22.46      A    C  
ATOM   3692  CD  GLN A 288     -23.600 -14.361  25.342  1.00 23.43      A    C  
ATOM   3693  NE2 GLN A 288     -22.365 -14.312  24.890  1.00 23.43      A    N  
ATOM   3694  OE1 GLN A 288     -24.334 -15.325  25.114  1.00 28.76      A    O  
ATOM   3695  H   GLN A 288     -24.655 -10.897  24.703  1.00 22.10      A    H  
ATOM   3696  HA  GLN A 288     -25.365 -13.274  23.870  1.00 23.02      A    H  
ATOM   3697  HB2 GLN A 288     -25.790 -12.026  26.379  1.00 22.82      A    H  
ATOM   3698  HB3 GLN A 288     -26.112 -13.564  26.152  1.00 22.84      A    H  
ATOM   3699  HG2 GLN A 288     -23.509 -12.398  25.921  1.00 22.75      A    H  
ATOM   3700  HG3 GLN A 288     -23.960 -13.361  27.093  1.00 22.75      A    H  
ATOM   3701 HE21 GLN A 288     -22.040 -14.978  24.414  0.00 23.40      A    H  
ATOM   3702 HE22 GLN A 288     -21.862 -13.600  25.056  0.00 23.40      A    H  
ATOM   3703  N   SER A 289     -28.007 -11.481  24.336  1.00 25.01      A    N  
ATOM   3704  CA  SER A 289     -29.465 -11.381  24.074  1.00 26.35      A    C  
ATOM   3705  C   SER A 289     -29.720 -11.280  22.570  1.00 27.13      A    C  
ATOM   3706  O   SER A 289     -30.740 -11.795  22.137  1.00 26.33      A    O  
ATOM   3707  CB  SER A 289     -30.096 -10.231  24.822  1.00 28.18      A    C  
ATOM   3708  OG  SER A 289     -29.808  -8.997  24.184  1.00 29.37      A    O  
ATOM   3709  H   SER A 289     -27.677 -10.757  24.780  1.00 24.93      A    H  
ATOM   3710  HA  SER A 289     -29.885 -12.223  24.397  1.00 26.57      A    H  
ATOM   3711  HB2 SER A 289     -31.070 -10.361  24.856  1.00 28.01      A    H  
ATOM   3712  HB3 SER A 289     -29.758 -10.214  25.744  1.00 28.01      A    H  
ATOM   3713  HG  SER A 289     -30.172  -8.371  24.614  0.00 29.29      A    H  
ATOM   3714  N   HIS A 290     -28.805 -10.676  21.787  1.00 24.24      A    N  
ATOM   3715  CA  HIS A 290     -28.926 -10.610  20.316  1.00 24.67      A    C  
ATOM   3716  C   HIS A 290     -28.758 -12.027  19.770  1.00 22.09      A    C  
ATOM   3717  O   HIS A 290     -29.566 -12.424  18.917  1.00 24.33      A    O  
ATOM   3718  CB  HIS A 290     -27.922  -9.642  19.638  1.00 23.35      A    C  
ATOM   3719  CG  HIS A 290     -27.917  -8.228  20.134  1.00 23.43      A    C  
ATOM   3720  CD2 HIS A 290     -28.580  -7.624  21.138  1.00 25.76      A    C  
ATOM   3721  ND1 HIS A 290     -27.186  -7.212  19.518  1.00 24.03      A    N  
ATOM   3722  CE1 HIS A 290     -27.328  -6.094  20.182  1.00 27.03      A    C  
ATOM   3723  NE2 HIS A 290     -28.212  -6.301  21.156  1.00 28.12      A    N  
ATOM   3724  H   HIS A 290     -28.053 -10.270  22.102  1.00 24.99      A    H  
ATOM   3725  HA  HIS A 290     -29.840 -10.308  20.102  1.00 23.83      A    H  
ATOM   3726  HB2 HIS A 290     -27.017 -10.010  19.749  1.00 23.67      A    H  
ATOM   3727  HB3 HIS A 290     -28.111  -9.629  18.674  1.00 23.67      A    H  
ATOM   3728  HD1 HIS A 290     -26.639  -7.329  18.852  1.00 24.56      A    H  
ATOM   3729  HD2 HIS A 290     -29.171  -8.036  21.739  1.00 25.68      A    H  
ATOM   3730  HE1 HIS A 290     -26.944  -5.266  19.952  1.00 26.41      A    H  
ATOM   3731  HE2 HIS A 290     -28.477  -5.703  21.742  0.00 28.03      A    H  
ATOM   3732  N   SER A 291     -27.707 -12.739  20.179  1.00 21.60      A    N  
ATOM   3733  CA  SER A 291     -27.411 -14.111  19.698  1.00 22.21      A    C  
ATOM   3734  C   SER A 291     -28.567 -15.050  20.098  1.00 24.91      A    C  
ATOM   3735  O   SER A 291     -28.872 -15.983  19.348  1.00 25.01      A    O  
ATOM   3736  CB  SER A 291     -26.064 -14.583  20.223  1.00 25.88      A    C  
ATOM   3737  OG  SER A 291     -26.078 -14.851  21.621  1.00 26.15      A    O  
ATOM   3738  H   SER A 291     -27.094 -12.436  20.782  1.00 21.88      A    H  
ATOM   3739  HA  SER A 291     -27.366 -14.083  18.705  1.00 23.25      A    H  
ATOM   3740  HB2 SER A 291     -25.800 -15.399  19.741  1.00 25.02      A    H  
ATOM   3741  HB3 SER A 291     -25.392 -13.894  20.038  1.00 25.01      A    H  
ATOM   3742  HG  SER A 291     -25.307 -15.107  21.857  0.00 26.11      A    H  
ATOM   3743  N   ASP A 292     -29.235 -14.756  21.207  1.00 23.53      A    N  
ATOM   3744  CA  ASP A 292     -30.343 -15.594  21.754  1.00 27.60      A    C  
ATOM   3745  C   ASP A 292     -31.656 -15.407  20.971  1.00 33.28      A    C  
ATOM   3746  O   ASP A 292     -32.597 -16.206  21.230  1.00 32.78      A    O  
ATOM   3747  CB  ASP A 292     -30.499 -15.343  23.258  1.00 26.11      A    C  
ATOM   3748  CG  ASP A 292     -29.388 -16.005  24.061  1.00 24.96      A    C  
ATOM   3749  OD1 ASP A 292     -28.746 -16.959  23.514  1.00 25.51      A    O  
ATOM   3750  OD2 ASP A 292     -29.182 -15.580  25.214  1.00 26.49      A    O1-
ATOM   3751  H   ASP A 292     -29.046 -14.025  21.715  1.00 24.75      A    H  
ATOM   3752  HA  ASP A 292     -30.074 -16.535  21.645  1.00 27.45      A    H  
ATOM   3753  HB2 ASP A 292     -30.485 -14.380  23.434  1.00 26.17      A    H  
ATOM   3754  HB3 ASP A 292     -31.359 -15.700  23.560  1.00 26.19      A    H  
ATOM   3755  N   MET A 293     -31.730 -14.468  20.012  1.00 31.69      A    N  
ATOM   3756  CA  MET A 293     -33.005 -14.089  19.345  1.00 33.10      A    C  
ATOM   3757  C   MET A 293     -33.261 -15.010  18.156  1.00 33.32      A    C  
ATOM   3758  O   MET A 293     -34.388 -14.950  17.659  1.00 33.38      A    O  
ATOM   3759  CB  MET A 293     -32.987 -12.645  18.834  1.00 33.31      A    C  
ATOM   3760  CG  MET A 293     -33.241 -11.610  19.901  1.00 37.38      A    C  
ATOM   3761  SD  MET A 293     -32.801  -9.930  19.291  1.00 40.32      A    S  
ATOM   3762  CE  MET A 293     -32.728  -9.041  20.851  1.00 39.14      A    C  
ATOM   3763  H   MET A 293     -31.007 -14.004  19.715  1.00 32.35      A    H  
ATOM   3764  HA  MET A 293     -33.739 -14.198  19.992  1.00 32.91      A    H  
ATOM   3765  HB2 MET A 293     -32.123 -12.468  18.416  1.00 34.19      A    H  
ATOM   3766  HB3 MET A 293     -33.672 -12.551  18.150  1.00 34.37      A    H  
ATOM   3767  HG2 MET A 293     -34.189 -11.624  20.155  1.00 37.02      A    H  
ATOM   3768  HG3 MET A 293     -32.706 -11.818  20.695  1.00 36.99      A    H  
ATOM   3769  HE1 MET A 293     -32.514  -8.115  20.684  1.00 39.49      A    H  
ATOM   3770  HE2 MET A 293     -33.584  -9.099  21.293  1.00 39.50      A    H  
ATOM   3771  HE3 MET A 293     -32.048  -9.433  21.412  1.00 39.50      A    H  
ATOM   3772  N   GLY A 294     -32.266 -15.791  17.696  1.00 36.01      A    N  
ATOM   3773  CA  GLY A 294     -32.509 -16.964  16.825  1.00 42.12      A    C  
ATOM   3774  C   GLY A 294     -31.808 -16.941  15.475  1.00 47.94      A    C  
ATOM   3775  O   GLY A 294     -31.960 -17.954  14.724  1.00 43.88      A    O  
ATOM   3776  H   GLY A 294     -31.390 -15.642  17.898  1.00 36.75      A    H  
ATOM   3777  HA2 GLY A 294     -32.228 -17.777  17.312  1.00 41.84      A    H  
ATOM   3778  HA3 GLY A 294     -33.483 -17.044  16.672  1.00 41.81      A    H  
ATOM   3779  N   TYR A 295     -31.047 -15.881  15.182  1.00 52.44      A    N  
ATOM   3780  CA  TYR A 295     -30.532 -15.543  13.828  1.00 63.60      A    C  
ATOM   3781  C   TYR A 295     -29.206 -16.291  13.627  1.00 68.01      A    C  
ATOM   3782  O   TYR A 295     -28.138 -15.627  13.598  1.00 66.48      A    O  
ATOM   3783  CB  TYR A 295     -30.365 -14.023  13.648  1.00 70.58      A    C  
ATOM   3784  CG  TYR A 295     -31.547 -13.136  13.976  1.00 78.06      A    C  
ATOM   3785  CD1 TYR A 295     -32.224 -13.236  15.185  1.00 88.14      A    C  
ATOM   3786  CD2 TYR A 295     -31.960 -12.132  13.108  1.00 86.39      A    C  
ATOM   3787  CE1 TYR A 295     -33.297 -12.415  15.500  1.00 84.51      A    C  
ATOM   3788  CE2 TYR A 295     -33.029 -11.297  13.414  1.00 87.29      A    C  
ATOM   3789  CZ  TYR A 295     -33.699 -11.430  14.621  1.00 82.26      A    C  
ATOM   3790  OH  TYR A 295     -34.752 -10.629  14.971  1.00 66.07      A    O  
ATOM   3791  H   TYR A 295     -30.716 -15.324  15.818  1.00 53.82      A    H  
ATOM   3792  HA  TYR A 295     -31.180 -15.871  13.154  1.00 63.30      A    H  
ATOM   3793  HB2 TYR A 295     -29.611 -13.738  14.205  1.00 70.48      A    H  
ATOM   3794  HB3 TYR A 295     -30.113 -13.861  12.715  1.00 70.37      A    H  
ATOM   3795  HD1 TYR A 295     -31.969 -13.897  15.799  1.00 83.86      A    H  
ATOM   3796  HD2 TYR A 295     -31.513 -12.022  12.285  1.00 84.15      A    H  
ATOM   3797  HE1 TYR A 295     -33.745 -12.520  16.318  1.00 83.85      A    H  
ATOM   3798  HE2 TYR A 295     -33.296 -10.632  12.803  1.00 84.85      A    H  
ATOM   3799  HH  TYR A 295     -34.655 -10.302  15.808  0.00 65.21      A    H  
ATOM   3800  N   VAL A 296     -29.263 -17.629  13.510  1.00 61.75      A    N  
ATOM   3801  CA  VAL A 296     -28.049 -18.489  13.348  1.00 61.28      A    C  
ATOM   3802  C   VAL A 296     -27.609 -18.503  11.866  1.00 50.74      A    C  
ATOM   3803  O   VAL A 296     -28.193 -19.252  11.038  1.00 53.18      A    O  
ATOM   3804  CB  VAL A 296     -28.247 -19.903  13.947  1.00 69.66      A    C  
ATOM   3805  CG1 VAL A 296     -29.120 -20.835  13.104  1.00 63.54      A    C  
ATOM   3806  CG2 VAL A 296     -26.898 -20.554  14.249  1.00 71.85      A    C  
ATOM   3807  H   VAL A 296     -30.046 -18.094  13.519  1.00 63.04      A    H  
ATOM   3808  HA  VAL A 296     -27.333 -18.065  13.854  1.00 60.58      A    H  
ATOM   3809  HB  VAL A 296     -28.709 -19.780  14.813  1.00 67.19      A    H  
ATOM   3810 HG11 VAL A 296     -29.849 -20.328  12.706  1.00 65.32      A    H  
ATOM   3811 HG12 VAL A 296     -29.487 -21.535  13.671  1.00 65.34      A    H  
ATOM   3812 HG13 VAL A 296     -28.582 -21.238  12.401  1.00 65.30      A    H  
ATOM   3813 HG21 VAL A 296     -26.381 -20.631  13.428  1.00 71.12      A    H  
ATOM   3814 HG22 VAL A 296     -27.042 -21.440  14.625  1.00 71.15      A    H  
ATOM   3815 HG23 VAL A 296     -26.409 -20.007  14.889  1.00 71.12      A    H  
ATOM   3816  N   GLY A 297     -26.608 -17.688  11.528  1.00 36.69      A    N  
ATOM   3817  CA  GLY A 297     -25.948 -17.731  10.217  1.00 27.48      A    C  
ATOM   3818  C   GLY A 297     -24.814 -18.739  10.178  1.00 24.17      A    C  
ATOM   3819  O   GLY A 297     -24.037 -18.807  11.130  1.00 22.92      A    O  
ATOM   3820  H   GLY A 297     -26.280 -17.056  12.096  1.00 37.10      A    H  
ATOM   3821  HA2 GLY A 297     -26.618 -17.962   9.525  1.00 28.59      A    H  
ATOM   3822  HA3 GLY A 297     -25.596 -16.835  10.010  1.00 28.54      A    H  
ATOM   3823  N   LEU A 298     -24.685 -19.460   9.071  1.00 22.30      A    N  
ATOM   3824  CA  LEU A 298     -23.626 -20.469   8.849  1.00 22.07      A    C  
ATOM   3825  C   LEU A 298     -22.760 -20.086   7.646  1.00 20.53      A    C  
ATOM   3826  O   LEU A 298     -23.263 -19.772   6.557  1.00 19.49      A    O  
ATOM   3827  CB  LEU A 298     -24.300 -21.814   8.632  1.00 23.70      A    C  
ATOM   3828  CG  LEU A 298     -25.210 -22.285   9.758  1.00 25.20      A    C  
ATOM   3829  CD1 LEU A 298     -25.803 -23.641   9.403  1.00 26.23      A    C  
ATOM   3830  CD2 LEU A 298     -24.453 -22.349  11.071  1.00 26.95      A    C  
ATOM   3831  H   LEU A 298     -25.254 -19.373   8.364  1.00 22.70      A    H  
ATOM   3832  HA  LEU A 298     -23.056 -20.510   9.651  1.00 22.12      A    H  
ATOM   3833  HB2 LEU A 298     -24.826 -21.765   7.809  1.00 23.65      A    H  
ATOM   3834  HB3 LEU A 298     -23.604 -22.488   8.496  1.00 23.65      A    H  
ATOM   3835  HG  LEU A 298     -25.951 -21.637   9.855  1.00 25.42      A    H  
ATOM   3836 HD11 LEU A 298     -26.308 -23.568   8.575  1.00 25.91      A    H  
ATOM   3837 HD12 LEU A 298     -26.393 -23.935  10.118  1.00 25.91      A    H  
ATOM   3838 HD13 LEU A 298     -25.086 -24.289   9.288  1.00 25.90      A    H  
ATOM   3839 HD21 LEU A 298     -23.609 -22.815  10.937  1.00 26.39      A    H  
ATOM   3840 HD22 LEU A 298     -24.986 -22.829  11.729  1.00 26.39      A    H  
ATOM   3841 HD23 LEU A 298     -24.279 -21.448  11.392  1.00 26.37      A    H  
ATOM   3842  N   PHE A 299     -21.464 -20.153   7.854  1.00 20.30      A    N  
ATOM   3843  CA  PHE A 299     -20.450 -20.232   6.787  1.00 21.58      A    C  
ATOM   3844  C   PHE A 299     -20.247 -21.723   6.533  1.00 20.90      A    C  
ATOM   3845  O   PHE A 299     -19.559 -22.415   7.350  1.00 19.41      A    O  
ATOM   3846  CB  PHE A 299     -19.209 -19.459   7.227  1.00 20.71      A    C  
ATOM   3847  CG  PHE A 299     -18.076 -19.401   6.234  1.00 22.62      A    C  
ATOM   3848  CD1 PHE A 299     -18.299 -19.331   4.866  1.00 21.34      A    C  
ATOM   3849  CD2 PHE A 299     -16.767 -19.323   6.688  1.00 22.10      A    C  
ATOM   3850  CE1 PHE A 299     -17.237 -19.227   3.982  1.00 19.98      A    C  
ATOM   3851  CE2 PHE A 299     -15.711 -19.223   5.789  1.00 21.02      A    C  
ATOM   3852  CZ  PHE A 299     -15.950 -19.165   4.446  1.00 19.45      A    C  
ATOM   3853  H   PHE A 299     -21.093 -20.157   8.686  1.00 20.66      A    H  
ATOM   3854  HA  PHE A 299     -20.815 -19.814   5.968  1.00 21.05      A    H  
ATOM   3855  HB2 PHE A 299     -19.482 -18.543   7.441  1.00 21.35      A    H  
ATOM   3856  HB3 PHE A 299     -18.876 -19.867   8.053  1.00 21.35      A    H  
ATOM   3857  HD1 PHE A 299     -19.182 -19.360   4.534  1.00 21.26      A    H  
ATOM   3858  HD2 PHE A 299     -16.593 -19.352   7.615  1.00 21.84      A    H  
ATOM   3859  HE1 PHE A 299     -17.403 -19.197   3.053  1.00 20.25      A    H  
ATOM   3860  HE2 PHE A 299     -14.824 -19.187   6.110  1.00 20.90      A    H  
ATOM   3861  HZ  PHE A 299     -15.229 -19.110   3.838  1.00 20.05      A    H  
ATOM   3862  N   LEU A 300     -20.876 -22.243   5.482  1.00 22.88      A    N  
ATOM   3863  CA  LEU A 300     -20.935 -23.714   5.217  1.00 22.65      A    C  
ATOM   3864  C   LEU A 300     -19.746 -24.080   4.340  1.00 22.68      A    C  
ATOM   3865  O   LEU A 300     -19.747 -23.694   3.165  1.00 22.83      A    O  
ATOM   3866  CB  LEU A 300     -22.271 -24.082   4.555  1.00 23.49      A    C  
ATOM   3867  CG  LEU A 300     -23.504 -23.883   5.428  1.00 23.58      A    C  
ATOM   3868  CD1 LEU A 300     -24.776 -23.932   4.598  1.00 28.53      A    C  
ATOM   3869  CD2 LEU A 300     -23.579 -24.947   6.543  1.00 25.83      A    C  
ATOM   3870  H   LEU A 300     -21.306 -21.735   4.860  1.00 22.34      A    H  
ATOM   3871  HA  LEU A 300     -20.854 -24.190   6.075  1.00 22.84      A    H  
ATOM   3872  HB2 LEU A 300     -22.373 -23.542   3.746  1.00 23.34      A    H  
ATOM   3873  HB3 LEU A 300     -22.232 -25.020   4.281  1.00 23.35      A    H  
ATOM   3874  HG  LEU A 300     -23.445 -22.992   5.853  1.00 24.86      A    H  
ATOM   3875 HD11 LEU A 300     -24.755 -23.226   3.928  1.00 26.90      A    H  
ATOM   3876 HD12 LEU A 300     -25.548 -23.806   5.177  1.00 26.90      A    H  
ATOM   3877 HD13 LEU A 300     -24.842 -24.796   4.155  1.00 26.90      A    H  
ATOM   3878 HD21 LEU A 300     -23.569 -25.835   6.146  1.00 25.11      A    H  
ATOM   3879 HD22 LEU A 300     -24.401 -24.829   7.051  1.00 25.11      A    H  
ATOM   3880 HD23 LEU A 300     -22.815 -24.850   7.138  1.00 25.11      A    H  
ATOM   3881  N   VAL A 301     -18.698 -24.630   4.956  1.00 19.30      A    N  
ATOM   3882  CA  VAL A 301     -17.422 -24.890   4.271  1.00 20.95      A    C  
ATOM   3883  C   VAL A 301     -17.403 -26.372   3.947  1.00 23.06      A    C  
ATOM   3884  O   VAL A 301     -17.335 -27.180   4.872  1.00 25.25      A    O  
ATOM   3885  CB  VAL A 301     -16.215 -24.437   5.087  1.00 20.17      A    C  
ATOM   3886  CG1 VAL A 301     -14.925 -24.740   4.351  1.00 23.60      A    C  
ATOM   3887  CG2 VAL A 301     -16.333 -22.943   5.419  1.00 20.16      A    C  
ATOM   3888  H   VAL A 301     -18.707 -24.878   5.833  1.00 20.45      A    H  
ATOM   3889  HA  VAL A 301     -17.420 -24.394   3.435  1.00 20.88      A    H  
ATOM   3890  HB  VAL A 301     -16.213 -24.944   5.936  1.00 20.94      A    H  
ATOM   3891 HG11 VAL A 301     -14.775 -25.701   4.334  1.00 22.49      A    H  
ATOM   3892 HG12 VAL A 301     -14.182 -24.306   4.806  1.00 22.49      A    H  
ATOM   3893 HG13 VAL A 301     -14.985 -24.405   3.439  1.00 22.49      A    H  
ATOM   3894 HG21 VAL A 301     -16.422 -22.434   4.595  1.00 20.16      A    H  
ATOM   3895 HG22 VAL A 301     -15.536 -22.652   5.895  1.00 20.16      A    H  
ATOM   3896 HG23 VAL A 301     -17.116 -22.794   5.977  1.00 20.16      A    H  
ATOM   3897  N   LYS A 302     -17.492 -26.680   2.662  1.00 24.10      A    N  
ATOM   3898  CA  LYS A 302     -17.575 -28.067   2.157  1.00 25.20      A    C  
ATOM   3899  C   LYS A 302     -16.155 -28.607   1.964  1.00 26.77      A    C  
ATOM   3900  O   LYS A 302     -15.271 -27.835   1.557  1.00 26.45      A    O  
ATOM   3901  CB  LYS A 302     -18.334 -28.084   0.830  1.00 26.22      A    C  
ATOM   3902  CG  LYS A 302     -19.788 -27.621   0.851  1.00 28.40      A    C  
ATOM   3903  CD  LYS A 302     -20.299 -27.288  -0.568  1.00 35.39      A    C  
ATOM   3904  CE  LYS A 302     -21.739 -27.672  -0.846  1.00 43.34      A    C  
ATOM   3905  NZ  LYS A 302     -21.875 -29.058  -1.382  1.00 50.08      A    N1+
ATOM   3906  H   LYS A 302     -17.505 -26.048   2.006  1.00 24.10      A    H  
ATOM   3907  HA  LYS A 302     -18.051 -28.623   2.815  1.00 25.46      A    H  
ATOM   3908  HB2 LYS A 302     -17.844 -27.520   0.196  1.00 26.50      A    H  
ATOM   3909  HB3 LYS A 302     -18.312 -29.000   0.483  1.00 26.47      A    H  
ATOM   3910  HG2 LYS A 302     -20.345 -28.329   1.239  1.00 29.38      A    H  
ATOM   3911  HG3 LYS A 302     -19.865 -26.825   1.419  1.00 29.35      A    H  
ATOM   3912  HD2 LYS A 302     -20.203 -26.322  -0.716  1.00 35.24      A    H  
ATOM   3913  HD3 LYS A 302     -19.727 -27.743  -1.222  1.00 35.22      A    H  
ATOM   3914  HE2 LYS A 302     -22.256 -27.602  -0.021  1.00 42.74      A    H  
ATOM   3915  HE3 LYS A 302     -22.121 -27.048  -1.492  1.00 42.74      A    H  
ATOM   3916  HZ1 LYS A 302     -21.432 -29.128  -2.170  1.00 47.86      A    H  
ATOM   3917  HZ2 LYS A 302     -22.751 -29.252  -1.515  1.00 47.89      A    H  
ATOM   3918  HZ3 LYS A 302     -21.526 -29.652  -0.791  1.00 47.89      A    H  
ATOM   3919  N   LYS A 303     -15.967 -29.905   2.152  1.00 25.34      A    N  
ATOM   3920  CA  LYS A 303     -14.721 -30.577   1.699  1.00 26.18      A    C  
ATOM   3921  C   LYS A 303     -14.693 -30.500   0.177  1.00 24.45      A    C  
ATOM   3922  O   LYS A 303     -15.733 -30.184  -0.418  1.00 26.73      A    O  
ATOM   3923  CB  LYS A 303     -14.656 -32.021   2.182  1.00 26.93      A    C  
ATOM   3924  CG  LYS A 303     -14.732 -32.234   3.683  1.00 30.59      A    C  
ATOM   3925  CD  LYS A 303     -14.640 -33.694   4.100  1.00 35.45      A    C  
ATOM   3926  CE  LYS A 303     -13.327 -34.327   3.678  1.00 40.66      A    C  
ATOM   3927  NZ  LYS A 303     -13.028 -35.545   4.474  1.00 43.19      A    N1+
ATOM   3928  H   LYS A 303     -16.581 -30.450   2.547  1.00 25.89      A    H  
ATOM   3929  HA  LYS A 303     -13.948 -30.082   2.058  1.00 25.82      A    H  
ATOM   3930  HB2 LYS A 303     -15.394 -32.513   1.767  1.00 27.58      A    H  
ATOM   3931  HB3 LYS A 303     -13.821 -32.414   1.856  1.00 27.63      A    H  
ATOM   3932  HG2 LYS A 303     -14.003 -31.736   4.109  1.00 30.73      A    H  
ATOM   3933  HG3 LYS A 303     -15.579 -31.865   4.012  1.00 30.71      A    H  
ATOM   3934  HD2 LYS A 303     -14.727 -33.757   5.075  1.00 35.37      A    H  
ATOM   3935  HD3 LYS A 303     -15.381 -34.193   3.695  1.00 35.35      A    H  
ATOM   3936  HE2 LYS A 303     -13.369 -34.568   2.733  1.00 39.90      A    H  
ATOM   3937  HE3 LYS A 303     -12.602 -33.685   3.794  1.00 39.92      A    H  
ATOM   3938  HZ1 LYS A 303     -12.956 -35.329   5.352  1.00 42.38      A    H  
ATOM   3939  HZ2 LYS A 303     -12.248 -35.912   4.194  1.00 42.39      A    H  
ATOM   3940  HZ3 LYS A 303     -13.695 -36.152   4.372  1.00 42.39      A    H  
ATOM   3941  N   THR A 304     -13.543 -30.791  -0.420  1.00 26.21      A    N  
ATOM   3942  CA  THR A 304     -13.355 -30.837  -1.891  1.00 29.19      A    C  
ATOM   3943  C   THR A 304     -14.402 -31.789  -2.498  1.00 26.06      A    C  
ATOM   3944  O   THR A 304     -14.930 -31.432  -3.545  1.00 26.59      A    O  
ATOM   3945  CB  THR A 304     -11.902 -31.183  -2.250  1.00 32.47      A    C  
ATOM   3946  CG2 THR A 304     -10.924 -30.182  -1.678  1.00 34.64      A    C  
ATOM   3947  OG1 THR A 304     -11.610 -32.473  -1.715  1.00 41.70      A    O  
ATOM   3948  H   THR A 304     -12.789 -31.009   0.039  1.00 26.50      A    H  
ATOM   3949  HA  THR A 304     -13.539 -29.933  -2.235  1.00 28.56      A    H  
ATOM   3950  HB  THR A 304     -11.812 -31.206  -3.232  1.00 33.79      A    H  
ATOM   3951  HG1 THR A 304     -10.806 -32.675  -1.920  0.00 41.83      A    H  
ATOM   3952 HG21 THR A 304     -11.212 -29.279  -1.906  1.00 33.95      A    H  
ATOM   3953 HG22 THR A 304     -10.039 -30.343  -2.051  1.00 33.95      A    H  
ATOM   3954 HG23 THR A 304     -10.887 -30.275  -0.710  1.00 33.92      A    H  
ATOM   3955  N   ASP A 305     -14.814 -32.851  -1.803  1.00 29.57      A    N  
ATOM   3956  CA  ASP A 305     -15.814 -33.820  -2.356  1.00 31.30      A    C  
ATOM   3957  C   ASP A 305     -17.238 -33.254  -2.273  1.00 31.72      A    C  
ATOM   3958  O   ASP A 305     -18.152 -33.834  -2.915  1.00 29.63      A    O  
ATOM   3959  CB  ASP A 305     -15.705 -35.195  -1.689  1.00 29.83      A    C  
ATOM   3960  CG  ASP A 305     -16.122 -35.323  -0.240  1.00 34.20      A    C  
ATOM   3961  OD1 ASP A 305     -16.586 -34.331   0.373  1.00 30.67      A    O  
ATOM   3962  OD2 ASP A 305     -15.974 -36.439   0.279  1.00 34.75      A    O1-
ATOM   3963  H   ASP A 305     -14.506 -33.057  -0.971  1.00 29.08      A    H  
ATOM   3964  HA  ASP A 305     -15.600 -33.947  -3.310  1.00 30.74      A    H  
ATOM   3965  HB2 ASP A 305     -16.248 -35.825  -2.206  1.00 31.15      A    H  
ATOM   3966  HB3 ASP A 305     -14.773 -35.488  -1.751  1.00 31.15      A    H  
ATOM   3967  N   GLY A 306     -17.459 -32.175  -1.518  1.00 28.99      A    N  
ATOM   3968  CA  GLY A 306     -18.778 -31.493  -1.450  1.00 25.57      A    C  
ATOM   3969  C   GLY A 306     -19.496 -31.747  -0.134  1.00 24.33      A    C  
ATOM   3970  O   GLY A 306     -20.573 -31.165   0.068  1.00 24.15      A    O  
ATOM   3971  H   GLY A 306     -16.820 -31.807  -0.989  1.00 28.73      A    H  
ATOM   3972  HA2 GLY A 306     -18.639 -30.519  -1.563  1.00 26.03      A    H  
ATOM   3973  HA3 GLY A 306     -19.345 -31.807  -2.198  1.00 26.05      A    H  
ATOM   3974  N   THR A 307     -18.953 -32.587   0.751  1.00 23.37      A    N  
ATOM   3975  CA  THR A 307     -19.615 -32.966   2.028  1.00 25.06      A    C  
ATOM   3976  C   THR A 307     -19.271 -31.975   3.147  1.00 24.21      A    C  
ATOM   3977  O   THR A 307     -18.189 -31.373   3.122  1.00 23.71      A    O  
ATOM   3978  CB  THR A 307     -19.274 -34.408   2.443  1.00 25.49      A    C  
ATOM   3979  CG2 THR A 307     -19.619 -35.421   1.371  1.00 23.78      A    C  
ATOM   3980  OG1 THR A 307     -17.879 -34.527   2.728  1.00 27.10      A    O  
ATOM   3981  H   THR A 307     -18.143 -32.986   0.641  1.00 24.00      A    H  
ATOM   3982  HA  THR A 307     -20.588 -32.922   1.877  1.00 24.65      A    H  
ATOM   3983  HB  THR A 307     -19.786 -34.623   3.259  1.00 25.37      A    H  
ATOM   3984  HG1 THR A 307     -17.702 -35.326   2.953  0.00 26.92      A    H  
ATOM   3985 HG21 THR A 307     -20.530 -35.270   1.062  1.00 24.29      A    H  
ATOM   3986 HG22 THR A 307     -19.546 -36.321   1.738  1.00 24.29      A    H  
ATOM   3987 HG23 THR A 307     -19.004 -35.326   0.622  1.00 24.30      A    H  
ATOM   3988  N   ILE A 308     -20.191 -31.815   4.091  1.00 26.20      A    N  
ATOM   3989  CA  ILE A 308     -19.954 -31.101   5.372  1.00 27.54      A    C  
ATOM   3990  C   ILE A 308     -20.112 -32.125   6.494  1.00 31.31      A    C  
ATOM   3991  O   ILE A 308     -21.176 -32.715   6.613  1.00 25.80      A    O  
ATOM   3992  CB  ILE A 308     -20.910 -29.906   5.520  1.00 31.32      A    C  
ATOM   3993  CG1 ILE A 308     -20.819 -28.961   4.317  1.00 31.91      A    C  
ATOM   3994  CG2 ILE A 308     -20.659 -29.172   6.844  1.00 30.97      A    C  
ATOM   3995  CD1 ILE A 308     -21.887 -27.887   4.293  1.00 36.86      A    C  
ATOM   3996  H   ILE A 308     -21.038 -32.139   4.009  1.00 26.02      A    H  
ATOM   3997  HA  ILE A 308     -19.042 -30.766   5.377  1.00 28.72      A    H  
ATOM   3998  HB  ILE A 308     -21.832 -30.265   5.546  1.00 30.60      A    H  
ATOM   3999 HG12 ILE A 308     -19.938 -28.529   4.323  1.00 32.86      A    H  
ATOM   4000 HG13 ILE A 308     -20.889 -29.490   3.494  1.00 32.85      A    H  
ATOM   4001 HG21 ILE A 308     -20.758 -29.791   7.588  1.00 31.07      A    H  
ATOM   4002 HG22 ILE A 308     -21.299 -28.447   6.944  1.00 31.08      A    H  
ATOM   4003 HG23 ILE A 308     -19.757 -28.807   6.846  1.00 31.02      A    H  
ATOM   4004 HD11 ILE A 308     -22.760 -28.292   4.435  1.00 35.24      A    H  
ATOM   4005 HD12 ILE A 308     -21.876 -27.436   3.431  1.00 35.24      A    H  
ATOM   4006 HD13 ILE A 308     -21.714 -27.239   4.998  1.00 35.20      A    H  
ATOM   4007  N   PRO A 309     -19.110 -32.300   7.394  1.00 38.05      A    N  
ATOM   4008  CA  PRO A 309     -19.293 -33.101   8.607  1.00 39.82      A    C  
ATOM   4009  C   PRO A 309     -20.641 -32.752   9.250  1.00 48.16      A    C  
ATOM   4010  O   PRO A 309     -20.798 -31.601   9.644  1.00 43.86      A    O  
ATOM   4011  CB  PRO A 309     -18.109 -32.682   9.487  1.00 45.14      A    C  
ATOM   4012  CG  PRO A 309     -17.024 -32.264   8.515  1.00 43.42      A    C  
ATOM   4013  CD  PRO A 309     -17.760 -31.712   7.306  1.00 42.79      A    C  
ATOM   4014  HA  PRO A 309     -19.238 -34.066   8.392  1.00 41.94      A    H  
ATOM   4015  HB2 PRO A 309     -18.354 -31.935  10.073  1.00 43.44      A    H  
ATOM   4016  HB3 PRO A 309     -17.806 -33.431  10.043  1.00 43.43      A    H  
ATOM   4017  HG2 PRO A 309     -16.448 -31.578   8.911  1.00 43.67      A    H  
ATOM   4018  HG3 PRO A 309     -16.471 -33.031   8.262  1.00 43.67      A    H  
ATOM   4019  HD2 PRO A 309     -17.802 -30.739   7.340  1.00 41.72      A    H  
ATOM   4020  HD3 PRO A 309     -17.319 -31.979   6.478  1.00 41.72      A    H  
ATOM   4021  N   GLY A 310     -21.590 -33.705   9.259  1.00 52.42      A    N  
ATOM   4022  CA  GLY A 310     -23.035 -33.470   9.476  1.00 46.02      A    C  
ATOM   4023  C   GLY A 310     -23.305 -32.670  10.739  1.00 52.37      A    C  
ATOM   4024  O   GLY A 310     -22.480 -32.732  11.661  1.00 53.30      A    O  
ATOM   4025  H   GLY A 310     -21.385 -34.583   9.127  1.00 49.80      A    H  
ATOM   4026  HA2 GLY A 310     -23.402 -32.983   8.695  1.00 48.91      A    H  
ATOM   4027  HA3 GLY A 310     -23.498 -34.343   9.537  1.00 48.91      A    H  
ATOM   4028  N   TYR A 311     -24.413 -31.918  10.770  1.00 59.16      A    N  
ATOM   4029  CA  TYR A 311     -24.775 -30.918  11.820  1.00 56.30      A    C  
ATOM   4030  C   TYR A 311     -26.311 -30.814  11.887  1.00 55.91      A    C  
ATOM   4031  O   TYR A 311     -26.929 -30.040  12.628  1.00 54.98      A    O  
ATOM   4032  CB  TYR A 311     -24.107 -29.562  11.527  1.00 51.49      A    C  
ATOM   4033  CG  TYR A 311     -24.606 -28.902  10.259  1.00 52.74      A    C  
ATOM   4034  CD1 TYR A 311     -25.706 -28.050  10.280  1.00 47.90      A    C  
ATOM   4035  CD2 TYR A 311     -24.033 -29.186   9.020  1.00 47.63      A    C  
ATOM   4036  CE1 TYR A 311     -26.192 -27.468   9.117  1.00 45.74      A    C  
ATOM   4037  CE2 TYR A 311     -24.523 -28.627   7.849  1.00 43.78      A    C  
ATOM   4038  CZ  TYR A 311     -25.597 -27.755   7.902  1.00 41.94      A    C  
ATOM   4039  OH  TYR A 311     -26.085 -27.197   6.758  1.00 48.60      A    O  
ATOM   4040  H   TYR A 311     -25.048 -31.967  10.117  1.00 56.79      A    H  
ATOM   4041  HA  TYR A 311     -24.447 -31.249  12.695  1.00 55.79      A    H  
ATOM   4042  HB2 TYR A 311     -24.271 -28.962  12.283  1.00 52.81      A    H  
ATOM   4043  HB3 TYR A 311     -23.139 -29.699  11.456  1.00 52.87      A    H  
ATOM   4044  HD1 TYR A 311     -26.118 -27.848  11.103  1.00 48.23      A    H  
ATOM   4045  HD2 TYR A 311     -23.302 -29.780   8.976  1.00 47.73      A    H  
ATOM   4046  HE1 TYR A 311     -26.931 -26.883   9.153  1.00 45.51      A    H  
ATOM   4047  HE2 TYR A 311     -24.110 -28.819   7.023  1.00 44.53      A    H  
ATOM   4048  HH  TYR A 311     -26.045 -26.321   6.814  0.00 48.91      A    H  
TER   
ATOM   4049  N   GLY B  43       5.842 -26.687  17.445  1.00 58.44      B    N  
ATOM   4050  CA  GLY B  43       5.723 -26.554  18.931  1.00 54.70      B    C  
ATOM   4051  C   GLY B  43       5.597 -27.908  19.620  1.00 53.78      B    C  
ATOM   4052  O   GLY B  43       6.026 -28.918  19.037  1.00 50.31      B    O  
ATOM   4053  H   GLY B  43       5.143 -26.260  17.047  1.00 57.26      B    H  
ATOM   4054  HA2 GLY B  43       6.522 -26.083  19.277  1.00 55.31      B    H  
ATOM   4055  HA3 GLY B  43       4.928 -26.004  19.140  1.00 55.22      B    H  
ATOM   4056  N   GLU B  44       5.021 -27.926  20.826  1.00 44.85      B    N  
ATOM   4057  CA  GLU B  44       4.882 -29.128  21.686  1.00 40.50      B    C  
ATOM   4058  C   GLU B  44       3.433 -29.604  21.611  1.00 36.57      B    C  
ATOM   4059  O   GLU B  44       2.564 -28.801  21.231  1.00 32.07      B    O  
ATOM   4060  CB  GLU B  44       5.237 -28.834  23.151  1.00 47.15      B    C  
ATOM   4061  CG  GLU B  44       6.558 -28.105  23.364  1.00 58.20      B    C  
ATOM   4062  CD  GLU B  44       7.835 -28.935  23.290  1.00 65.21      B    C  
ATOM   4063  OE1 GLU B  44       8.497 -29.078  24.339  1.00 72.06      B    O  
ATOM   4064  OE2 GLU B  44       8.201 -29.390  22.180  1.00 68.04      B    O1-
ATOM   4065  H   GLU B  44       4.670 -27.175  21.203  1.00 45.69      B    H  
ATOM   4066  HA  GLU B  44       5.474 -29.837  21.344  1.00 41.72      B    H  
ATOM   4067  HB2 GLU B  44       4.517 -28.295  23.540  1.00 47.78      B    H  
ATOM   4068  HB3 GLU B  44       5.267 -29.684  23.636  1.00 47.81      B    H  
ATOM   4069  HG2 GLU B  44       6.627 -27.388  22.699  1.00 56.86      B    H  
ATOM   4070  HG3 GLU B  44       6.531 -27.675  24.245  1.00 56.91      B    H  
ATOM   4071  N   VAL B  45       3.199 -30.854  21.996  1.00 33.47      B    N  
ATOM   4072  CA  VAL B  45       1.851 -31.442  22.231  1.00 32.91      B    C  
ATOM   4073  C   VAL B  45       1.635 -31.500  23.737  1.00 34.99      B    C  
ATOM   4074  O   VAL B  45       2.428 -32.164  24.423  1.00 35.41      B    O  
ATOM   4075  CB  VAL B  45       1.713 -32.825  21.583  1.00 33.19      B    C  
ATOM   4076  CG1 VAL B  45       0.366 -33.478  21.902  1.00 34.40      B    C  
ATOM   4077  CG2 VAL B  45       1.943 -32.735  20.084  1.00 33.78      B    C  
ATOM   4078  H   VAL B  45       3.875 -31.447  22.144  1.00 34.05      B    H  
ATOM   4079  HA  VAL B  45       1.184 -30.851  21.842  1.00 33.46      B    H  
ATOM   4080  HB  VAL B  45       2.423 -33.400  21.961  1.00 33.48      B    H  
ATOM   4081 HG11 VAL B  45       0.383 -33.833  22.808  1.00 34.18      B    H  
ATOM   4082 HG12 VAL B  45       0.199 -34.202  21.275  1.00 34.07      B    H  
ATOM   4083 HG13 VAL B  45      -0.342 -32.815  21.827  1.00 34.06      B    H  
ATOM   4084 HG21 VAL B  45       1.320 -32.096  19.696  1.00 33.60      B    H  
ATOM   4085 HG22 VAL B  45       1.802 -33.609  19.680  1.00 33.60      B    H  
ATOM   4086 HG23 VAL B  45       2.855 -32.444  19.911  1.00 33.60      B    H  
ATOM   4087  N   ARG B  46       0.649 -30.764  24.234  1.00 35.25      B    N  
ATOM   4088  CA  ARG B  46       0.372 -30.644  25.685  1.00 37.97      B    C  
ATOM   4089  C   ARG B  46      -0.981 -31.293  25.970  1.00 37.51      B    C  
ATOM   4090  O   ARG B  46      -1.854 -31.247  25.065  1.00 33.65      B    O  
ATOM   4091  CB  ARG B  46       0.394 -29.178  26.127  1.00 45.69      B    C  
ATOM   4092  CG  ARG B  46       1.733 -28.463  25.948  1.00 54.20      B    C  
ATOM   4093  CD  ARG B  46       2.257 -27.896  27.268  1.00 58.44      B    C  
ATOM   4094  NE  ARG B  46       1.201 -27.365  28.136  1.00 62.54      B    N  
ATOM   4095  CZ  ARG B  46       0.748 -26.106  28.133  1.00 61.04      B    C  
ATOM   4096  NH1 ARG B  46       1.267 -25.193  27.324  1.00 58.75      B    N1+
ATOM   4097  NH2 ARG B  46      -0.221 -25.761  28.964  1.00 62.34      B    N  
ATOM   4098  H   ARG B  46       0.078 -30.286  23.710  1.00 35.79      B    H  
ATOM   4099  HA  ARG B  46       1.068 -31.134  26.180  1.00 38.68      B    H  
ATOM   4100  HB2 ARG B  46      -0.287 -28.693  25.616  1.00 45.55      B    H  
ATOM   4101  HB3 ARG B  46       0.138 -29.143  27.070  1.00 45.63      B    H  
ATOM   4102  HG2 ARG B  46       2.393 -29.092  25.585  1.00 52.96      B    H  
ATOM   4103  HG3 ARG B  46       1.626 -27.730  25.304  1.00 52.99      B    H  
ATOM   4104  HD2 ARG B  46       2.732 -28.607  27.749  1.00 58.33      B    H  
ATOM   4105  HD3 ARG B  46       2.906 -27.187  27.077  1.00 58.31      B    H  
ATOM   4106  HE  ARG B  46       0.823 -27.922  28.691  1.00 61.08      B    H  
ATOM   4107 HH11 ARG B  46       1.906 -25.409  26.764  1.00 59.56      B    H  
ATOM   4108 HH12 ARG B  46       0.956 -24.371  27.338  1.00 59.47      B    H  
ATOM   4109 HH21 ARG B  46      -0.567 -26.359  29.510  1.00 61.78      B    H  
ATOM   4110 HH22 ARG B  46      -0.519 -24.931  28.973  1.00 61.78      B    H  
ATOM   4111  N   ARG B  47      -1.120 -31.887  27.160  1.00 36.95      B    N  
ATOM   4112  CA  ARG B  47      -2.384 -32.462  27.693  1.00 39.44      B    C  
ATOM   4113  C   ARG B  47      -2.738 -31.706  28.975  1.00 39.17      B    C  
ATOM   4114  O   ARG B  47      -1.844 -31.401  29.771  1.00 41.10      B    O  
ATOM   4115  CB  ARG B  47      -2.252 -33.973  27.932  1.00 45.75      B    C  
ATOM   4116  CG  ARG B  47      -3.019 -34.834  26.933  1.00 55.02      B    C  
ATOM   4117  CD  ARG B  47      -2.577 -36.289  26.794  1.00 57.15      B    C  
ATOM   4118  NE  ARG B  47      -2.483 -36.720  25.392  1.00 56.88      B    N  
ATOM   4119  CZ  ARG B  47      -1.417 -36.541  24.597  1.00 54.76      B    C  
ATOM   4120  NH1 ARG B  47      -0.326 -35.945  25.049  1.00 58.43      B    N1+
ATOM   4121  NH2 ARG B  47      -1.437 -36.968  23.345  1.00 53.65      B    N  
ATOM   4122  H   ARG B  47      -0.420 -31.977  27.737  1.00 37.66      B    H  
ATOM   4123  HA  ARG B  47      -3.095 -32.308  27.032  1.00 40.01      B    H  
ATOM   4124  HB2 ARG B  47      -1.302 -34.213  27.892  1.00 46.14      B    H  
ATOM   4125  HB3 ARG B  47      -2.574 -34.176  28.835  1.00 46.13      B    H  
ATOM   4126  HG2 ARG B  47      -3.967 -34.827  27.183  1.00 53.13      B    H  
ATOM   4127  HG3 ARG B  47      -2.951 -34.413  26.050  1.00 53.04      B    H  
ATOM   4128  HD2 ARG B  47      -1.706 -36.406  27.230  1.00 56.53      B    H  
ATOM   4129  HD3 ARG B  47      -3.221 -36.863  27.261  1.00 56.57      B    H  
ATOM   4130  HE  ARG B  47      -3.177 -37.119  25.047  1.00 56.40      B    H  
ATOM   4131 HH11 ARG B  47      -0.290 -35.652  25.875  1.00 57.12      B    H  
ATOM   4132 HH12 ARG B  47       0.365 -35.836  24.516  1.00 57.12      B    H  
ATOM   4133 HH21 ARG B  47      -2.155 -37.370  23.029  1.00 54.23      B    H  
ATOM   4134 HH22 ARG B  47      -0.733 -36.850  22.828  1.00 54.23      B    H  
ATOM   4135  N   ILE B  48      -3.999 -31.367  29.169  1.00 33.31      B    N  
ATOM   4136  CA  ILE B  48      -4.452 -30.862  30.489  1.00 34.53      B    C  
ATOM   4137  C   ILE B  48      -5.817 -31.470  30.774  1.00 34.76      B    C  
ATOM   4138  O   ILE B  48      -6.430 -32.068  29.854  1.00 37.36      B    O  
ATOM   4139  CB  ILE B  48      -4.474 -29.325  30.589  1.00 34.73      B    C  
ATOM   4140  CG1 ILE B  48      -5.511 -28.681  29.661  1.00 35.02      B    C  
ATOM   4141  CG2 ILE B  48      -3.085 -28.743  30.366  1.00 36.81      B    C  
ATOM   4142  CD1 ILE B  48      -5.805 -27.236  29.995  1.00 35.78      B    C  
ATOM   4143  H   ILE B  48      -4.647 -31.415  28.529  1.00 34.91      B    H  
ATOM   4144  HA  ILE B  48      -3.833 -31.193  31.165  1.00 34.40      B    H  
ATOM   4145  HB  ILE B  48      -4.738 -29.101  31.515  1.00 35.13      B    H  
ATOM   4146 HG12 ILE B  48      -5.184 -28.732  28.738  1.00 35.11      B    H  
ATOM   4147 HG13 ILE B  48      -6.347 -29.191  29.713  1.00 35.12      B    H  
ATOM   4148 HG21 ILE B  48      -2.449 -29.182  30.957  1.00 36.17      B    H  
ATOM   4149 HG22 ILE B  48      -3.095 -27.790  30.559  1.00 36.16      B    H  
ATOM   4150 HG23 ILE B  48      -2.817 -28.882  29.442  1.00 36.17      B    H  
ATOM   4151 HD11 ILE B  48      -6.057 -27.163  30.932  1.00 35.54      B    H  
ATOM   4152 HD12 ILE B  48      -6.536 -26.916  29.438  1.00 35.54      B    H  
ATOM   4153 HD13 ILE B  48      -5.014 -26.695  29.830  1.00 35.55      B    H  
ATOM   4154  N   LYS B  49      -6.232 -31.341  32.028  1.00 34.13      B    N  
ATOM   4155  CA  LYS B  49      -7.601 -31.652  32.460  1.00 30.46      B    C  
ATOM   4156  C   LYS B  49      -8.250 -30.337  32.825  1.00 26.52      B    C  
ATOM   4157  O   LYS B  49      -7.598 -29.471  33.398  1.00 27.48      B    O  
ATOM   4158  CB  LYS B  49      -7.595 -32.670  33.611  1.00 33.60      B    C  
ATOM   4159  CG  LYS B  49      -7.068 -34.038  33.212  1.00 37.04      B    C  
ATOM   4160  CD  LYS B  49      -7.354 -35.138  34.217  1.00 41.30      B    C  
ATOM   4161  CE  LYS B  49      -7.265 -36.506  33.581  1.00 44.57      B    C  
ATOM   4162  NZ  LYS B  49      -7.519 -37.580  34.567  1.00 49.76      B    N1+
ATOM   4163  H   LYS B  49      -5.689 -31.050  32.699  1.00 33.37      B    H  
ATOM   4164  HA  LYS B  49      -8.084 -32.042  31.698  1.00 30.88      B    H  
ATOM   4165  HB2 LYS B  49      -7.041 -32.318  34.339  1.00 33.60      B    H  
ATOM   4166  HB3 LYS B  49      -8.510 -32.769  33.948  1.00 33.61      B    H  
ATOM   4167  HG2 LYS B  49      -7.466 -34.286  32.351  1.00 37.17      B    H  
ATOM   4168  HG3 LYS B  49      -6.098 -33.974  33.083  1.00 37.15      B    H  
ATOM   4169  HD2 LYS B  49      -6.708 -35.081  34.953  1.00 40.98      B    H  
ATOM   4170  HD3 LYS B  49      -8.254 -35.013  34.588  1.00 40.97      B    H  
ATOM   4171  HE2 LYS B  49      -7.922 -36.575  32.864  1.00 44.92      B    H  
ATOM   4172  HE3 LYS B  49      -6.378 -36.632  33.195  1.00 44.93      B    H  
ATOM   4173  HZ1 LYS B  49      -6.913 -37.530  35.240  1.00 48.10      B    H  
ATOM   4174  HZ2 LYS B  49      -7.449 -38.390  34.164  1.00 48.10      B    H  
ATOM   4175  HZ3 LYS B  49      -8.354 -37.491  34.911  1.00 48.10      B    H  
ATOM   4176  N   LEU B  50      -9.530 -30.243  32.529  1.00 27.33      B    N  
ATOM   4177  CA  LEU B  50     -10.365 -29.086  32.865  1.00 26.25      B    C  
ATOM   4178  C   LEU B  50     -11.718 -29.623  33.315  1.00 23.60      B    C  
ATOM   4179  O   LEU B  50     -12.205 -30.571  32.698  1.00 25.33      B    O  
ATOM   4180  CB  LEU B  50     -10.493 -28.189  31.627  1.00 26.99      B    C  
ATOM   4181  CG  LEU B  50     -10.962 -26.770  31.918  1.00 28.25      B    C  
ATOM   4182  CD1 LEU B  50      -9.870 -25.997  32.633  1.00 28.60      B    C  
ATOM   4183  CD2 LEU B  50     -11.389 -26.053  30.629  1.00 29.72      B    C  
ATOM   4184  H   LEU B  50      -9.980 -30.902  32.087  1.00 26.89      B    H  
ATOM   4185  HA  LEU B  50      -9.947 -28.591  33.604  1.00 26.07      B    H  
ATOM   4186  HB2 LEU B  50      -9.622 -28.145  31.184  1.00 27.10      B    H  
ATOM   4187  HB3 LEU B  50     -11.123 -28.605  31.005  1.00 27.10      B    H  
ATOM   4188  HG  LEU B  50     -11.747 -26.820  32.517  1.00 28.33      B    H  
ATOM   4189 HD11 LEU B  50      -9.701 -26.397  33.502  1.00 28.47      B    H  
ATOM   4190 HD12 LEU B  50     -10.151 -25.073  32.752  1.00 28.49      B    H  
ATOM   4191 HD13 LEU B  50      -9.055 -26.020  32.102  1.00 28.48      B    H  
ATOM   4192 HD21 LEU B  50     -10.636 -26.013  30.014  1.00 29.26      B    H  
ATOM   4193 HD22 LEU B  50     -11.682 -25.149  30.841  1.00 29.26      B    H  
ATOM   4194 HD23 LEU B  50     -12.121 -26.541  30.213  1.00 29.26      B    H  
ATOM   4195  N   TYR B  51     -12.272 -29.013  34.343  1.00 25.30      B    N  
ATOM   4196  CA  TYR B  51     -13.569 -29.422  34.930  1.00 29.42      B    C  
ATOM   4197  C   TYR B  51     -14.466 -28.202  34.878  1.00 27.58      B    C  
ATOM   4198  O   TYR B  51     -13.926 -27.151  35.194  1.00 27.39      B    O  
ATOM   4199  CB  TYR B  51     -13.396 -29.871  36.385  1.00 28.87      B    C  
ATOM   4200  CG  TYR B  51     -12.427 -31.002  36.564  1.00 29.92      B    C  
ATOM   4201  CD1 TYR B  51     -11.072 -30.766  36.708  1.00 31.53      B    C  
ATOM   4202  CD2 TYR B  51     -12.865 -32.312  36.573  1.00 32.08      B    C  
ATOM   4203  CE1 TYR B  51     -10.181 -31.813  36.838  1.00 33.30      B    C  
ATOM   4204  CE2 TYR B  51     -11.989 -33.373  36.708  1.00 34.69      B    C  
ATOM   4205  CZ  TYR B  51     -10.644 -33.118  36.867  1.00 37.44      B    C  
ATOM   4206  OH  TYR B  51      -9.782 -34.163  36.963  1.00 37.68      B    O  
ATOM   4207  H   TYR B  51     -11.900 -28.298  34.769  1.00 25.80      B    H  
ATOM   4208  HA  TYR B  51     -13.967 -30.152  34.396  1.00 28.11      B    H  
ATOM   4209  HB2 TYR B  51     -13.090 -29.104  36.912  1.00 29.26      B    H  
ATOM   4210  HB3 TYR B  51     -14.271 -30.144  36.732  1.00 29.25      B    H  
ATOM   4211  HD1 TYR B  51     -10.750 -29.880  36.695  1.00 31.71      B    H  
ATOM   4212  HD2 TYR B  51     -13.785 -32.489  36.473  1.00 32.24      B    H  
ATOM   4213  HE1 TYR B  51      -9.259 -31.639  36.935  1.00 33.70      B    H  
ATOM   4214  HE2 TYR B  51     -12.309 -34.260  36.711  1.00 34.47      B    H  
ATOM   4215  HH  TYR B  51      -9.329 -34.101  37.684  0.00 37.76      B    H  
ATOM   4216  N   ALA B  52     -15.749 -28.359  34.560  1.00 26.45      B    N  
ATOM   4217  CA  ALA B  52     -16.774 -27.356  34.887  1.00 29.70      B    C  
ATOM   4218  C   ALA B  52     -17.429 -27.807  36.193  1.00 28.01      B    C  
ATOM   4219  O   ALA B  52     -17.830 -28.953  36.223  1.00 29.48      B    O  
ATOM   4220  CB  ALA B  52     -17.782 -27.204  33.761  1.00 30.29      B    C  
ATOM   4221  H   ALA B  52     -16.086 -29.085  34.124  1.00 27.46      B    H  
ATOM   4222  HA  ALA B  52     -16.333 -26.489  35.038  1.00 28.83      B    H  
ATOM   4223  HB1 ALA B  52     -18.445 -26.536  34.005  1.00 30.10      B    H  
ATOM   4224  HB2 ALA B  52     -17.325 -26.923  32.951  1.00 30.10      B    H  
ATOM   4225  HB3 ALA B  52     -18.225 -28.055  33.604  1.00 30.10      B    H  
ATOM   4226  N   GLU B  53     -17.551 -26.923  37.184  1.00 31.12      B    N  
ATOM   4227  CA  GLU B  53     -18.238 -27.215  38.467  1.00 32.02      B    C  
ATOM   4228  C   GLU B  53     -19.173 -26.080  38.864  1.00 31.78      B    C  
ATOM   4229  O   GLU B  53     -18.849 -24.888  38.631  1.00 28.33      B    O  
ATOM   4230  CB  GLU B  53     -17.219 -27.376  39.589  1.00 35.72      B    C  
ATOM   4231  CG  GLU B  53     -16.140 -28.377  39.270  1.00 43.01      B    C  
ATOM   4232  CD  GLU B  53     -15.210 -28.596  40.441  1.00 45.21      B    C  
ATOM   4233  OE1 GLU B  53     -14.735 -27.589  41.003  1.00 43.19      B    O  
ATOM   4234  OE2 GLU B  53     -15.014 -29.766  40.810  1.00 55.14      B    O1-
ATOM   4235  H   GLU B  53     -17.214 -26.078  37.132  1.00 30.56      B    H  
ATOM   4236  HA  GLU B  53     -18.756 -28.044  38.373  1.00 32.44      B    H  
ATOM   4237  HB2 GLU B  53     -16.805 -26.505  39.765  1.00 36.38      B    H  
ATOM   4238  HB3 GLU B  53     -17.688 -27.658  40.401  1.00 36.39      B    H  
ATOM   4239  HG2 GLU B  53     -16.550 -29.232  39.024  1.00 41.64      B    H  
ATOM   4240  HG3 GLU B  53     -15.616 -28.060  38.504  1.00 41.63      B    H  
ATOM   4241  N   ARG B  54     -20.300 -26.420  39.480  1.00 29.56      B    N  
ATOM   4242  CA  ARG B  54     -21.149 -25.410  40.152  1.00 31.32      B    C  
ATOM   4243  C   ARG B  54     -20.390 -24.896  41.374  1.00 32.41      B    C  
ATOM   4244  O   ARG B  54     -19.614 -25.655  41.961  1.00 38.65      B    O  
ATOM   4245  CB  ARG B  54     -22.488 -26.001  40.586  1.00 33.00      B    C  
ATOM   4246  CG  ARG B  54     -23.319 -26.569  39.454  1.00 35.05      B    C  
ATOM   4247  CD  ARG B  54     -24.725 -26.882  39.952  1.00 34.94      B    C  
ATOM   4248  NE  ARG B  54     -25.634 -27.067  38.853  1.00 34.44      B    N  
ATOM   4249  CZ  ARG B  54     -26.348 -26.109  38.261  1.00 31.72      B    C  
ATOM   4250  NH1 ARG B  54     -26.294 -24.861  38.681  1.00 34.98      B    N1+
ATOM   4251  NH2 ARG B  54     -27.151 -26.425  37.265  1.00 31.24      B    N  
ATOM   4252  H   ARG B  54     -20.605 -27.277  39.533  1.00 30.51      B    H  
ATOM   4253  HA  ARG B  54     -21.309 -24.664  39.530  1.00 31.49      B    H  
ATOM   4254  HB2 ARG B  54     -22.316 -26.713  41.237  1.00 33.06      B    H  
ATOM   4255  HB3 ARG B  54     -23.003 -25.302  41.037  1.00 33.07      B    H  
ATOM   4256  HG2 ARG B  54     -23.369 -25.920  38.720  1.00 34.52      B    H  
ATOM   4257  HG3 ARG B  54     -22.903 -27.390  39.115  1.00 34.52      B    H  
ATOM   4258  HD2 ARG B  54     -24.702 -27.700  40.492  1.00 34.84      B    H  
ATOM   4259  HD3 ARG B  54     -25.042 -26.152  40.524  1.00 34.83      B    H  
ATOM   4260  HE  ARG B  54     -25.716 -27.876  38.537  1.00 33.83      B    H  
ATOM   4261 HH11 ARG B  54     -25.766 -24.638  39.344  1.00 33.86      B    H  
ATOM   4262 HH12 ARG B  54     -26.776 -24.245  38.279  1.00 33.86      B    H  
ATOM   4263 HH21 ARG B  54     -27.198 -27.259  36.984  1.00 31.60      B    H  
ATOM   4264 HH22 ARG B  54     -27.630 -25.799  36.873  1.00 31.60      B    H  
ATOM   4265  N   LEU B  55     -20.577 -23.636  41.717  1.00 33.91      B    N  
ATOM   4266  CA  LEU B  55     -19.920 -22.979  42.878  1.00 37.09      B    C  
ATOM   4267  C   LEU B  55     -21.024 -22.348  43.731  1.00 38.28      B    C  
ATOM   4268  O   LEU B  55     -22.179 -22.330  43.266  1.00 44.63      B    O  
ATOM   4269  CB  LEU B  55     -18.943 -21.921  42.348  1.00 34.29      B    C  
ATOM   4270  CG  LEU B  55     -17.733 -22.457  41.584  1.00 34.61      B    C  
ATOM   4271  CD1 LEU B  55     -16.970 -21.339  40.870  1.00 33.49      B    C  
ATOM   4272  CD2 LEU B  55     -16.808 -23.236  42.503  1.00 35.62      B    C  
ATOM   4273  H   LEU B  55     -21.135 -23.084  41.256  1.00 34.26      B    H  
ATOM   4274  HA  LEU B  55     -19.441 -23.655  43.410  1.00 36.13      B    H  
ATOM   4275  HB2 LEU B  55     -19.436 -21.320  41.757  1.00 35.00      B    H  
ATOM   4276  HB3 LEU B  55     -18.621 -21.392  43.105  1.00 35.00      B    H  
ATOM   4277  HG  LEU B  55     -18.066 -23.082  40.893  1.00 34.52      B    H  
ATOM   4278 HD11 LEU B  55     -17.559 -20.900  40.232  1.00 33.83      B    H  
ATOM   4279 HD12 LEU B  55     -16.206 -21.716  40.401  1.00 33.83      B    H  
ATOM   4280 HD13 LEU B  55     -16.660 -20.689  41.524  1.00 33.83      B    H  
ATOM   4281 HD21 LEU B  55     -16.585 -22.690  43.278  1.00 35.31      B    H  
ATOM   4282 HD22 LEU B  55     -15.994 -23.466  42.025  1.00 35.30      B    H  
ATOM   4283 HD23 LEU B  55     -17.252 -24.050  42.798  1.00 35.31      B    H  
ATOM   4284  N   ALA B  56     -20.683 -21.795  44.898  1.00 46.28      B    N  
ATOM   4285  CA  ALA B  56     -21.633 -21.051  45.762  1.00 47.65      B    C  
ATOM   4286  C   ALA B  56     -22.158 -19.823  45.018  1.00 50.14      B    C  
ATOM   4287  O   ALA B  56     -21.375 -19.176  44.256  1.00 50.63      B    O  
ATOM   4288  CB  ALA B  56     -20.990 -20.643  47.065  1.00 53.54      B    C  
ATOM   4289  H   ALA B  56     -19.842 -21.832  45.248  1.00 44.58      B    H  
ATOM   4290  HA  ALA B  56     -22.395 -21.644  45.961  1.00 48.92      B    H  
ATOM   4291  HB1 ALA B  56     -21.634 -20.158  47.608  1.00 51.66      B    H  
ATOM   4292  HB2 ALA B  56     -20.694 -21.435  47.545  1.00 51.66      B    H  
ATOM   4293  HB3 ALA B  56     -20.225 -20.070  46.885  1.00 51.66      B    H  
ATOM   4294  N   ASP B  57     -23.431 -19.524  45.264  1.00 48.03      B    N  
ATOM   4295  CA  ASP B  57     -24.174 -18.319  44.813  1.00 51.47      B    C  
ATOM   4296  C   ASP B  57     -24.626 -18.549  43.365  1.00 48.90      B    C  
ATOM   4297  O   ASP B  57     -24.772 -17.561  42.598  1.00 47.61      B    O  
ATOM   4298  CB  ASP B  57     -23.358 -17.048  45.100  1.00 60.38      B    C  
ATOM   4299  CG  ASP B  57     -23.063 -16.841  46.585  1.00 61.73      B    C  
ATOM   4300  OD1 ASP B  57     -24.029 -16.684  47.366  1.00 62.44      B    O  
ATOM   4301  OD2 ASP B  57     -21.870 -16.853  46.959  1.00 65.50      B    O1-
ATOM   4302  H   ASP B  57     -23.955 -20.077  45.761  1.00 49.30      B    H  
ATOM   4303  HA  ASP B  57     -24.988 -18.260  45.366  1.00 51.86      B    H  
ATOM   4304  HB2 ASP B  57     -22.510 -17.082  44.613  1.00 58.43      B    H  
ATOM   4305  HB3 ASP B  57     -23.860 -16.272  44.779  1.00 58.42      B    H  
ATOM   4306  N   GLY B  58     -24.888 -19.815  43.021  1.00 46.51      B    N  
ATOM   4307  CA  GLY B  58     -25.335 -20.237  41.682  1.00 45.38      B    C  
ATOM   4308  C   GLY B  58     -24.315 -19.860  40.620  1.00 39.91      B    C  
ATOM   4309  O   GLY B  58     -24.731 -19.416  39.552  1.00 35.04      B    O  
ATOM   4310  H   GLY B  58     -24.814 -20.502  43.612  1.00 46.81      B    H  
ATOM   4311  HA2 GLY B  58     -25.468 -21.218  41.679  1.00 44.28      B    H  
ATOM   4312  HA3 GLY B  58     -26.202 -19.804  41.478  1.00 44.26      B    H  
ATOM   4313  N   GLN B  59     -23.024 -20.006  40.916  1.00 37.17      B    N  
ATOM   4314  CA  GLN B  59     -21.937 -19.721  39.940  1.00 33.59      B    C  
ATOM   4315  C   GLN B  59     -21.511 -21.041  39.315  1.00 32.14      B    C  
ATOM   4316  O   GLN B  59     -21.899 -22.113  39.818  1.00 32.84      B    O  
ATOM   4317  CB  GLN B  59     -20.716 -19.031  40.549  1.00 33.61      B    C  
ATOM   4318  CG  GLN B  59     -21.031 -17.778  41.354  1.00 34.88      B    C  
ATOM   4319  CD  GLN B  59     -21.208 -16.538  40.521  1.00 37.28      B    C  
ATOM   4320  NE2 GLN B  59     -20.126 -15.812  40.282  1.00 33.77      B    N  
ATOM   4321  OE1 GLN B  59     -22.314 -16.210  40.124  1.00 45.93      B    O  
ATOM   4322  H   GLN B  59     -22.730 -20.294  41.729  1.00 36.93      B    H  
ATOM   4323  HA  GLN B  59     -22.300 -19.143  39.230  1.00 33.97      B    H  
ATOM   4324  HB2 GLN B  59     -20.259 -19.669  41.130  1.00 33.90      B    H  
ATOM   4325  HB3 GLN B  59     -20.100 -18.796  39.824  1.00 33.89      B    H  
ATOM   4326  HG2 GLN B  59     -21.852 -17.929  41.869  1.00 35.13      B    H  
ATOM   4327  HG3 GLN B  59     -20.305 -17.624  41.995  1.00 35.12      B    H  
ATOM   4328 HE21 GLN B  59     -20.166 -15.073  39.807  0.00 33.93      B    H  
ATOM   4329 HE22 GLN B  59     -19.333 -16.074  40.611  0.00 33.93      B    H  
ATOM   4330  N   MET B  60     -20.777 -20.944  38.213  1.00 27.41      B    N  
ATOM   4331  CA  MET B  60     -20.149 -22.078  37.521  1.00 25.61      B    C  
ATOM   4332  C   MET B  60     -18.764 -21.603  37.110  1.00 26.35      B    C  
ATOM   4333  O   MET B  60     -18.655 -20.469  36.628  1.00 24.17      B    O  
ATOM   4334  CB  MET B  60     -20.917 -22.527  36.291  1.00 24.75      B    C  
ATOM   4335  CG  MET B  60     -22.351 -22.876  36.576  1.00 26.90      B    C  
ATOM   4336  SD  MET B  60     -23.216 -23.207  35.057  1.00 29.83      B    S  
ATOM   4337  CE  MET B  60     -24.741 -23.919  35.703  1.00 30.29      B    C  
ATOM   4338  H   MET B  60     -20.621 -20.143  37.808  1.00 28.01      B    H  
ATOM   4339  HA  MET B  60     -20.062 -22.825  38.153  1.00 25.94      B    H  
ATOM   4340  HB2 MET B  60     -20.892 -21.810  35.628  1.00 25.45      B    H  
ATOM   4341  HB3 MET B  60     -20.469 -23.306  35.907  1.00 25.45      B    H  
ATOM   4342  HG2 MET B  60     -22.390 -23.668  37.153  1.00 27.03      B    H  
ATOM   4343  HG3 MET B  60     -22.788 -22.131  37.040  1.00 27.04      B    H  
ATOM   4344  HE1 MET B  60     -25.326 -24.145  34.969  1.00 30.15      B    H  
ATOM   4345  HE2 MET B  60     -24.535 -24.715  36.208  1.00 30.15      B    H  
ATOM   4346  HE3 MET B  60     -25.177 -23.277  36.276  1.00 30.16      B    H  
ATOM   4347  N   GLY B  61     -17.780 -22.446  37.339  1.00 25.06      B    N  
ATOM   4348  CA  GLY B  61     -16.372 -22.157  37.062  1.00 26.07      B    C  
ATOM   4349  C   GLY B  61     -15.698 -23.339  36.422  1.00 27.00      B    C  
ATOM   4350  O   GLY B  61     -16.164 -24.484  36.551  1.00 29.14      B    O  
ATOM   4351  H   GLY B  61     -17.924 -23.274  37.692  1.00 25.60      B    H  
ATOM   4352  HA2 GLY B  61     -16.310 -21.374  36.460  1.00 26.03      B    H  
ATOM   4353  HA3 GLY B  61     -15.913 -21.935  37.911  1.00 26.04      B    H  
ATOM   4354  N   TYR B  62     -14.648 -23.038  35.690  1.00 25.81      B    N  
ATOM   4355  CA  TYR B  62     -13.693 -24.019  35.162  1.00 26.01      B    C  
ATOM   4356  C   TYR B  62     -12.522 -24.058  36.138  1.00 24.95      B    C  
ATOM   4357  O   TYR B  62     -12.191 -23.024  36.778  1.00 24.33      B    O  
ATOM   4358  CB  TYR B  62     -13.198 -23.583  33.788  1.00 27.14      B    C  
ATOM   4359  CG  TYR B  62     -14.194 -23.540  32.650  1.00 24.38      B    C  
ATOM   4360  CD1 TYR B  62     -14.600 -24.698  32.017  1.00 24.25      B    C  
ATOM   4361  CD2 TYR B  62     -14.575 -22.328  32.096  1.00 24.74      B    C  
ATOM   4362  CE1 TYR B  62     -15.433 -24.674  30.914  1.00 25.37      B    C  
ATOM   4363  CE2 TYR B  62     -15.404 -22.286  30.992  1.00 23.04      B    C  
ATOM   4364  CZ  TYR B  62     -15.820 -23.452  30.389  1.00 23.15      B    C  
ATOM   4365  OH  TYR B  62     -16.592 -23.393  29.269  1.00 23.25      B    O  
ATOM   4366  H   TYR B  62     -14.431 -22.184  35.458  1.00 26.13      B    H  
ATOM   4367  HA  TYR B  62     -14.118 -24.908  35.105  1.00 25.98      B    H  
ATOM   4368  HB2 TYR B  62     -12.806 -22.690  33.883  1.00 26.19      B    H  
ATOM   4369  HB3 TYR B  62     -12.472 -24.189  33.530  1.00 26.20      B    H  
ATOM   4370  HD1 TYR B  62     -14.321 -25.531  32.361  1.00 24.51      B    H  
ATOM   4371  HD2 TYR B  62     -14.278 -21.522  32.485  1.00 24.26      B    H  
ATOM   4372  HE1 TYR B  62     -15.706 -25.477  30.502  1.00 24.55      B    H  
ATOM   4373  HE2 TYR B  62     -15.659 -21.457  30.628  1.00 23.54      B    H  
ATOM   4374  HH  TYR B  62     -17.335 -23.796  29.403  0.00 23.22      B    H  
ATOM   4375  N   GLY B  63     -11.969 -25.237  36.310  1.00 25.60      B    N  
ATOM   4376  CA  GLY B  63     -10.752 -25.444  37.102  1.00 25.01      B    C  
ATOM   4377  C   GLY B  63      -9.888 -26.517  36.504  1.00 26.11      B    C  
ATOM   4378  O   GLY B  63     -10.409 -27.351  35.757  1.00 25.75      B    O  
ATOM   4379  H   GLY B  63     -12.316 -25.997  35.945  1.00 25.31      B    H  
ATOM   4380  HA2 GLY B  63     -10.242 -24.597  37.143  1.00 25.42      B    H  
ATOM   4381  HA3 GLY B  63     -11.003 -25.699  38.023  1.00 25.45      B    H  
ATOM   4382  N   LEU B  64      -8.589 -26.483  36.819  1.00 26.50      B    N  
ATOM   4383  CA  LEU B  64      -7.623 -27.532  36.400  1.00 28.79      B    C  
ATOM   4384  C   LEU B  64      -7.691 -28.736  37.361  1.00 28.37      B    C  
ATOM   4385  O   LEU B  64      -7.204 -29.815  36.980  1.00 29.65      B    O  
ATOM   4386  CB  LEU B  64      -6.220 -26.927  36.419  1.00 30.40      B    C  
ATOM   4387  CG  LEU B  64      -5.947 -25.781  35.446  1.00 30.99      B    C  
ATOM   4388  CD1 LEU B  64      -4.556 -25.239  35.702  1.00 31.91      B    C  
ATOM   4389  CD2 LEU B  64      -6.056 -26.246  33.997  1.00 29.96      B    C  
ATOM   4390  H   LEU B  64      -8.220 -25.812  37.314  1.00 26.93      B    H  
ATOM   4391  HA  LEU B  64      -7.849 -27.830  35.490  1.00 28.55      B    H  
ATOM   4392  HB2 LEU B  64      -6.041 -26.606  37.325  1.00 30.14      B    H  
ATOM   4393  HB3 LEU B  64      -5.581 -27.642  36.233  1.00 30.14      B    H  
ATOM   4394  HG  LEU B  64      -6.604 -25.062  35.604  1.00 30.81      B    H  
ATOM   4395 HD11 LEU B  64      -4.508 -24.879  36.605  1.00 31.62      B    H  
ATOM   4396 HD12 LEU B  64      -4.360 -24.534  35.062  1.00 31.63      B    H  
ATOM   4397 HD13 LEU B  64      -3.905 -25.955  35.604  1.00 31.62      B    H  
ATOM   4398 HD21 LEU B  64      -5.474 -27.013  33.857  1.00 30.27      B    H  
ATOM   4399 HD22 LEU B  64      -5.789 -25.524  33.403  1.00 30.27      B    H  
ATOM   4400 HD23 LEU B  64      -6.976 -26.499  33.805  1.00 30.27      B    H  
ATOM   4401  N   GLU B  65      -8.314 -28.579  38.537  1.00 31.17      B    N  
ATOM   4402  CA  GLU B  65      -8.519 -29.685  39.530  1.00 30.67      B    C  
ATOM   4403  C   GLU B  65      -9.939 -29.595  40.095  1.00 31.70      B    C  
ATOM   4404  O   GLU B  65     -10.430 -28.453  40.261  1.00 31.62      B    O  
ATOM   4405  CB  GLU B  65      -7.480 -29.517  40.638  1.00 31.20      B    C  
ATOM   4406  CG  GLU B  65      -6.031 -29.505  40.146  1.00 34.67      B    C  
ATOM   4407  CD  GLU B  65      -5.383 -28.128  39.950  1.00 38.90      B    C  
ATOM   4408  OE1 GLU B  65      -5.786 -27.161  40.663  1.00 38.44      B    O  
ATOM   4409  OE2 GLU B  65      -4.463 -28.016  39.095  1.00 44.86      B    O1-
ATOM   4410  H   GLU B  65      -8.643 -27.777  38.815  1.00 30.35      B    H  
ATOM   4411  HA  GLU B  65      -8.395 -30.554  39.084  1.00 31.05      B    H  
ATOM   4412  HB2 GLU B  65      -7.663 -28.679  41.111  1.00 31.88      B    H  
ATOM   4413  HB3 GLU B  65      -7.589 -30.250  41.277  1.00 31.86      B    H  
ATOM   4414  HG2 GLU B  65      -5.483 -30.007  40.786  1.00 34.74      B    H  
ATOM   4415  HG3 GLU B  65      -5.987 -29.985  39.292  1.00 34.72      B    H  
ATOM   4416  N   LYS B  66     -10.590 -30.712  40.444  1.00 37.01      B    N  
ATOM   4417  CA  LYS B  66     -11.892 -30.654  41.176  1.00 38.99      B    C  
ATOM   4418  C   LYS B  66     -11.759 -29.800  42.452  1.00 36.82      B    C  
ATOM   4419  O   LYS B  66     -10.754 -29.951  43.186  1.00 37.97      B    O  
ATOM   4420  CB  LYS B  66     -12.410 -32.057  41.496  1.00 43.53      B    C  
ATOM   4421  CG  LYS B  66     -12.926 -32.811  40.282  1.00 49.31      B    C  
ATOM   4422  CD  LYS B  66     -13.837 -33.968  40.621  1.00 51.98      B    C  
ATOM   4423  CE  LYS B  66     -13.748 -35.095  39.613  1.00 55.86      B    C  
ATOM   4424  NZ  LYS B  66     -15.033 -35.825  39.492  1.00 57.73      B    N1+
ATOM   4425  H   LYS B  66     -10.286 -31.551  40.260  1.00 36.15      B    H  
ATOM   4426  HA  LYS B  66     -12.543 -30.216  40.584  1.00 39.02      B    H  
ATOM   4427  HB2 LYS B  66     -11.684 -32.575  41.904  1.00 43.65      B    H  
ATOM   4428  HB3 LYS B  66     -13.134 -31.983  42.153  1.00 43.66      B    H  
ATOM   4429  HG2 LYS B  66     -13.413 -32.183  39.706  1.00 48.46      B    H  
ATOM   4430  HG3 LYS B  66     -12.158 -33.148  39.773  1.00 48.50      B    H  
ATOM   4431  HD2 LYS B  66     -13.599 -34.315  41.507  1.00 52.20      B    H  
ATOM   4432  HD3 LYS B  66     -14.763 -33.647  40.660  1.00 52.23      B    H  
ATOM   4433  HE2 LYS B  66     -13.506 -34.734  38.739  1.00 55.25      B    H  
ATOM   4434  HE3 LYS B  66     -13.051 -35.721  39.886  1.00 55.30      B    H  
ATOM   4435  HZ1 LYS B  66     -15.283 -36.144  40.304  1.00 57.14      B    H  
ATOM   4436  HZ2 LYS B  66     -14.939 -36.520  38.916  1.00 57.14      B    H  
ATOM   4437  HZ3 LYS B  66     -15.677 -35.267  39.181  1.00 57.13      B    H  
ATOM   4438  N   GLY B  67     -12.739 -28.920  42.680  1.00 34.45      B    N  
ATOM   4439  CA  GLY B  67     -12.866 -27.999  43.824  1.00 34.20      B    C  
ATOM   4440  C   GLY B  67     -11.837 -26.882  43.818  1.00 37.67      B    C  
ATOM   4441  O   GLY B  67     -11.660 -26.274  44.881  1.00 38.20      B    O  
ATOM   4442  H   GLY B  67     -13.431 -28.839  42.101  1.00 34.98      B    H  
ATOM   4443  HA2 GLY B  67     -13.773 -27.603  43.813  1.00 35.05      B    H  
ATOM   4444  HA3 GLY B  67     -12.774 -28.519  44.661  1.00 35.05      B    H  
ATOM   4445  N   ARG B  68     -11.196 -26.599  42.674  1.00 36.51      B    N  
ATOM   4446  CA  ARG B  68     -10.296 -25.431  42.485  1.00 36.25      B    C  
ATOM   4447  C   ARG B  68     -10.767 -24.640  41.263  1.00 35.81      B    C  
ATOM   4448  O   ARG B  68      -9.920 -23.973  40.621  1.00 32.68      B    O  
ATOM   4449  CB  ARG B  68      -8.836 -25.861  42.291  1.00 39.26      B    C  
ATOM   4450  CG  ARG B  68      -8.200 -26.514  43.511  1.00 44.33      B    C  
ATOM   4451  CD  ARG B  68      -8.073 -25.531  44.658  1.00 46.44      B    C  
ATOM   4452  NE  ARG B  68      -7.111 -24.484  44.359  1.00 50.06      B    N  
ATOM   4453  CZ  ARG B  68      -6.939 -23.379  45.081  1.00 52.27      B    C  
ATOM   4454  NH1 ARG B  68      -7.675 -23.160  46.159  1.00 55.81      B    N1+
ATOM   4455  NH2 ARG B  68      -6.030 -22.490  44.717  1.00 52.71      B    N  
ATOM   4456  H   ARG B  68     -11.274 -27.116  41.930  1.00 36.70      B    H  
ATOM   4457  HA  ARG B  68     -10.360 -24.852  43.277  1.00 36.81      B    H  
ATOM   4458  HB2 ARG B  68      -8.795 -26.491  41.541  1.00 39.65      B    H  
ATOM   4459  HB3 ARG B  68      -8.308 -25.073  42.048  1.00 39.66      B    H  
ATOM   4460  HG2 ARG B  68      -8.748 -27.275  43.799  1.00 43.55      B    H  
ATOM   4461  HG3 ARG B  68      -7.309 -26.851  43.276  1.00 43.55      B    H  
ATOM   4462  HD2 ARG B  68      -8.948 -25.129  44.840  1.00 46.73      B    H  
ATOM   4463  HD3 ARG B  68      -7.788 -26.011  45.464  1.00 46.74      B    H  
ATOM   4464  HE  ARG B  68      -6.605 -24.588  43.656  1.00 49.87      B    H  
ATOM   4465 HH11 ARG B  68      -8.279 -23.744  46.410  1.00 54.34      B    H  
ATOM   4466 HH12 ARG B  68      -7.553 -22.427  46.629  1.00 54.36      B    H  
ATOM   4467 HH21 ARG B  68      -5.540 -22.631  43.999  1.00 52.50      B    H  
ATOM   4468 HH22 ARG B  68      -5.916 -21.757  45.193  1.00 52.50      B    H  
ATOM   4469  N   ALA B  69     -12.054 -24.729  40.926  1.00 33.86      B    N  
ATOM   4470  CA  ALA B  69     -12.652 -23.894  39.862  1.00 34.01      B    C  
ATOM   4471  C   ALA B  69     -12.543 -22.428  40.295  1.00 36.32      B    C  
ATOM   4472  O   ALA B  69     -12.684 -22.150  41.508  1.00 35.57      B    O  
ATOM   4473  CB  ALA B  69     -14.061 -24.330  39.570  1.00 34.29      B    C  
ATOM   4474  H   ALA B  69     -12.653 -25.290  41.319  1.00 34.35      B    H  
ATOM   4475  HA  ALA B  69     -12.117 -24.011  39.047  1.00 34.37      B    H  
ATOM   4476  HB1 ALA B  69     -14.464 -23.719  38.931  1.00 34.19      B    H  
ATOM   4477  HB2 ALA B  69     -14.054 -25.228  39.198  1.00 34.21      B    H  
ATOM   4478  HB3 ALA B  69     -14.580 -24.325  40.391  1.00 34.20      B    H  
ATOM   4479  N   THR B  70     -12.211 -21.531  39.354  1.00 29.63      B    N  
ATOM   4480  CA  THR B  70     -12.039 -20.080  39.591  1.00 31.60      B    C  
ATOM   4481  C   THR B  70     -12.862 -19.348  38.520  1.00 27.96      B    C  
ATOM   4482  O   THR B  70     -13.162 -19.971  37.482  1.00 29.60      B    O  
ATOM   4483  CB  THR B  70     -10.560 -19.652  39.553  1.00 32.11      B    C  
ATOM   4484  CG2 THR B  70      -9.699 -20.352  40.587  1.00 33.67      B    C  
ATOM   4485  OG1 THR B  70     -10.017 -19.948  38.263  1.00 28.28      B    O  
ATOM   4486  H   THR B  70     -12.063 -21.759  38.484  1.00 31.56      B    H  
ATOM   4487  HA  THR B  70     -12.410 -19.864  40.478  1.00 30.60      B    H  
ATOM   4488  HB  THR B  70     -10.514 -18.678  39.705  1.00 31.53      B    H  
ATOM   4489  HG1 THR B  70      -9.200 -19.710  38.238  0.00 28.39      B    H  
ATOM   4490 HG21 THR B  70     -10.050 -20.174  41.478  1.00 33.18      B    H  
ATOM   4491 HG22 THR B  70      -8.785 -20.022  40.527  1.00 33.18      B    H  
ATOM   4492 HG23 THR B  70      -9.708 -21.312  40.422  1.00 33.17      B    H  
ATOM   4493  N   ILE B  71     -13.284 -18.133  38.831  1.00 28.72      B    N  
ATOM   4494  CA  ILE B  71     -13.866 -17.165  37.859  1.00 28.81      B    C  
ATOM   4495  C   ILE B  71     -13.033 -15.889  37.920  1.00 29.24      B    C  
ATOM   4496  O   ILE B  71     -13.012 -15.188  38.938  1.00 29.36      B    O  
ATOM   4497  CB  ILE B  71     -15.349 -16.928  38.184  1.00 29.38      B    C  
ATOM   4498  CG1 ILE B  71     -16.135 -18.244  38.168  1.00 30.59      B    C  
ATOM   4499  CG2 ILE B  71     -15.949 -15.875  37.242  1.00 31.12      B    C  
ATOM   4500  CD1 ILE B  71     -17.486 -18.165  38.868  1.00 32.44      B    C  
ATOM   4501  H   ILE B  71     -13.245 -17.807  39.681  1.00 28.57      B    H  
ATOM   4502  HA  ILE B  71     -13.807 -17.545  36.969  1.00 28.95      B    H  
ATOM   4503  HB  ILE B  71     -15.395 -16.568  39.104  1.00 29.82      B    H  
ATOM   4504 HG12 ILE B  71     -16.278 -18.513  37.237  1.00 30.71      B    H  
ATOM   4505 HG13 ILE B  71     -15.600 -18.940  38.603  1.00 30.71      B    H  
ATOM   4506 HG21 ILE B  71     -15.580 -14.999  37.451  1.00 30.57      B    H  
ATOM   4507 HG22 ILE B  71     -16.915 -15.850  37.351  1.00 30.57      B    H  
ATOM   4508 HG23 ILE B  71     -15.735 -16.103  36.321  1.00 30.55      B    H  
ATOM   4509 HD11 ILE B  71     -17.354 -17.958  39.809  1.00 31.85      B    H  
ATOM   4510 HD12 ILE B  71     -17.945 -19.020  38.787  1.00 31.84      B    H  
ATOM   4511 HD13 ILE B  71     -18.028 -17.469  38.458  1.00 31.83      B    H  
ATOM   4512  N   PRO B  72     -12.311 -15.520  36.843  1.00 28.60      B    N  
ATOM   4513  CA  PRO B  72     -12.200 -16.332  35.631  1.00 26.04      B    C  
ATOM   4514  C   PRO B  72     -11.509 -17.673  35.818  1.00 23.56      B    C  
ATOM   4515  O   PRO B  72     -10.829 -17.847  36.787  1.00 28.52      B    O  
ATOM   4516  CB  PRO B  72     -11.293 -15.518  34.678  1.00 26.39      B    C  
ATOM   4517  CG  PRO B  72     -10.698 -14.428  35.519  1.00 26.17      B    C  
ATOM   4518  CD  PRO B  72     -11.609 -14.237  36.714  1.00 27.28      B    C  
ATOM   4519  HA  PRO B  72     -13.093 -16.451  35.222  1.00 26.08      B    H  
ATOM   4520  HB2 PRO B  72     -10.587 -16.084  34.298  1.00 26.25      B    H  
ATOM   4521  HB3 PRO B  72     -11.818 -15.137  33.942  1.00 26.25      B    H  
ATOM   4522  HG2 PRO B  72      -9.798 -14.677  35.814  1.00 26.48      B    H  
ATOM   4523  HG3 PRO B  72     -10.635 -13.597  35.005  1.00 26.48      B    H  
ATOM   4524  HD2 PRO B  72     -11.094 -14.039  37.518  1.00 27.32      B    H  
ATOM   4525  HD3 PRO B  72     -12.242 -13.513  36.557  1.00 27.32      B    H  
ATOM   4526  N   GLY B  73     -11.694 -18.548  34.835  1.00 23.73      B    N  
ATOM   4527  CA  GLY B  73     -11.041 -19.851  34.747  1.00 23.22      B    C  
ATOM   4528  C   GLY B  73      -9.533 -19.702  34.645  1.00 23.87      B    C  
ATOM   4529  O   GLY B  73      -8.991 -18.586  34.504  1.00 22.51      B    O  
ATOM   4530  H   GLY B  73     -12.257 -18.377  34.140  1.00 23.58      B    H  
ATOM   4531  HA2 GLY B  73     -11.269 -20.380  35.552  1.00 23.49      B    H  
ATOM   4532  HA3 GLY B  73     -11.382 -20.330  33.951  1.00 23.49      B    H  
ATOM   4533  N   PRO B  74      -8.842 -20.849  34.726  1.00 23.50      B    N  
ATOM   4534  CA  PRO B  74      -7.388 -20.875  34.652  1.00 26.02      B    C  
ATOM   4535  C   PRO B  74      -6.869 -20.252  33.348  1.00 24.64      B    C  
ATOM   4536  O   PRO B  74      -7.436 -20.459  32.298  1.00 25.35      B    O  
ATOM   4537  CB  PRO B  74      -7.016 -22.357  34.731  1.00 25.04      B    C  
ATOM   4538  CG  PRO B  74      -8.289 -23.101  34.420  1.00 27.43      B    C  
ATOM   4539  CD  PRO B  74      -9.420 -22.189  34.843  1.00 23.76      B    C  
ATOM   4540  HA  PRO B  74      -7.012 -20.398  35.434  1.00 25.07      B    H  
ATOM   4541  HB2 PRO B  74      -6.317 -22.577  34.078  1.00 25.81      B    H  
ATOM   4542  HB3 PRO B  74      -6.691 -22.586  35.628  1.00 25.81      B    H  
ATOM   4543  HG2 PRO B  74      -8.347 -23.298  33.463  1.00 25.96      B    H  
ATOM   4544  HG3 PRO B  74      -8.326 -23.944  34.915  1.00 25.97      B    H  
ATOM   4545  HD2 PRO B  74     -10.190 -22.294  34.256  1.00 24.50      B    H  
ATOM   4546  HD3 PRO B  74      -9.693 -22.372  35.761  1.00 24.51      B    H  
ATOM   4547  N   LEU B  75      -5.745 -19.571  33.457  1.00 22.76      B    N  
ATOM   4548  CA  LEU B  75      -4.993 -19.060  32.299  1.00 21.78      B    C  
ATOM   4549  C   LEU B  75      -4.375 -20.228  31.544  1.00 23.52      B    C  
ATOM   4550  O   LEU B  75      -3.530 -20.972  32.126  1.00 26.73      B    O  
ATOM   4551  CB  LEU B  75      -3.926 -18.087  32.766  1.00 22.60      B    C  
ATOM   4552  CG  LEU B  75      -2.974 -17.633  31.667  1.00 24.78      B    C  
ATOM   4553  CD1 LEU B  75      -3.750 -16.833  30.611  1.00 23.80      B    C  
ATOM   4554  CD2 LEU B  75      -1.848 -16.798  32.276  1.00 27.58      B    C  
ATOM   4555  H   LEU B  75      -5.366 -19.374  34.262  1.00 22.96      B    H  
ATOM   4556  HA  LEU B  75      -5.620 -18.598  31.703  1.00 22.44      B    H  
ATOM   4557  HB2 LEU B  75      -4.366 -17.301  33.147  1.00 22.89      B    H  
ATOM   4558  HB3 LEU B  75      -3.405 -18.511  33.477  1.00 22.89      B    H  
ATOM   4559  HG  LEU B  75      -2.577 -18.429  31.236  1.00 24.66      B    H  
ATOM   4560 HD11 LEU B  75      -4.345 -17.428  30.123  1.00 24.08      B    H  
ATOM   4561 HD12 LEU B  75      -3.122 -16.424  29.991  1.00 24.08      B    H  
ATOM   4562 HD13 LEU B  75      -4.272 -16.138  31.048  1.00 24.09      B    H  
ATOM   4563 HD21 LEU B  75      -2.226 -16.018  32.720  1.00 26.69      B    H  
ATOM   4564 HD22 LEU B  75      -1.242 -16.508  31.573  1.00 26.69      B    H  
ATOM   4565 HD23 LEU B  75      -1.360 -17.334  32.924  1.00 26.69      B    H  
ATOM   4566  N   ILE B  76      -4.708 -20.350  30.264  1.00 20.45      B    N  
ATOM   4567  CA  ILE B  76      -4.042 -21.311  29.344  1.00 22.19      B    C  
ATOM   4568  C   ILE B  76      -3.045 -20.522  28.490  1.00 23.77      B    C  
ATOM   4569  O   ILE B  76      -3.434 -19.507  27.878  1.00 25.25      B    O  
ATOM   4570  CB  ILE B  76      -5.079 -22.075  28.524  1.00 21.55      B    C  
ATOM   4571  CG1 ILE B  76      -5.948 -22.919  29.465  1.00 22.63      B    C  
ATOM   4572  CG2 ILE B  76      -4.379 -22.899  27.450  1.00 22.69      B    C  
ATOM   4573  CD1 ILE B  76      -7.221 -23.460  28.852  1.00 23.50      B    C  
ATOM   4574  H   ILE B  76      -5.364 -19.857  29.870  1.00 21.55      B    H  
ATOM   4575  HA  ILE B  76      -3.547 -21.956  29.879  1.00 22.03      B    H  
ATOM   4576  HB  ILE B  76      -5.663 -21.414  28.077  1.00 22.09      B    H  
ATOM   4577 HG12 ILE B  76      -5.413 -23.675  29.787  1.00 22.57      B    H  
ATOM   4578 HG13 ILE B  76      -6.188 -22.373  30.244  1.00 22.56      B    H  
ATOM   4579 HG21 ILE B  76      -4.000 -22.308  26.776  1.00 22.34      B    H  
ATOM   4580 HG22 ILE B  76      -5.020 -23.496  27.027  1.00 22.35      B    H  
ATOM   4581 HG23 ILE B  76      -3.667 -23.426  27.854  1.00 22.34      B    H  
ATOM   4582 HD11 ILE B  76      -7.762 -22.722  28.521  1.00 23.22      B    H  
ATOM   4583 HD12 ILE B  76      -7.723 -23.953  29.524  1.00 23.22      B    H  
ATOM   4584 HD13 ILE B  76      -7.000 -24.055  28.114  1.00 23.22      B    H  
ATOM   4585  N   GLU B  77      -1.790 -20.935  28.501  1.00 24.25      B    N  
ATOM   4586  CA  GLU B  77      -0.738 -20.242  27.724  1.00 27.46      B    C  
ATOM   4587  C   GLU B  77      -0.096 -21.262  26.763  1.00 26.78      B    C  
ATOM   4588  O   GLU B  77       0.316 -22.366  27.225  1.00 25.25      B    O  
ATOM   4589  CB  GLU B  77       0.172 -19.528  28.721  1.00 29.62      B    C  
ATOM   4590  CG  GLU B  77       1.477 -19.115  28.098  1.00 35.57      B    C  
ATOM   4591  CD  GLU B  77       2.270 -18.093  28.883  1.00 40.65      B    C  
ATOM   4592  OE1 GLU B  77       1.793 -17.711  30.007  1.00 43.65      B    O  
ATOM   4593  OE2 GLU B  77       3.357 -17.697  28.355  1.00 36.68      B    O1-
ATOM   4594  H   GLU B  77      -1.501 -21.656  28.976  1.00 24.84      B    H  
ATOM   4595  HA  GLU B  77      -1.177 -19.554  27.177  1.00 27.02      B    H  
ATOM   4596  HB2 GLU B  77      -0.292 -18.734  29.059  1.00 30.42      B    H  
ATOM   4597  HB3 GLU B  77       0.348 -20.126  29.476  1.00 30.37      B    H  
ATOM   4598  HG2 GLU B  77       2.036 -19.912  27.985  1.00 35.16      B    H  
ATOM   4599  HG3 GLU B  77       1.302 -18.750  27.205  1.00 35.13      B    H  
ATOM   4600  N   LEU B  78      -0.005 -20.902  25.472  1.00 22.12      B    N  
ATOM   4601  CA  LEU B  78       0.587 -21.724  24.384  1.00 23.49      B    C  
ATOM   4602  C   LEU B  78       1.555 -20.862  23.564  1.00 23.90      B    C  
ATOM   4603  O   LEU B  78       1.396 -19.621  23.542  1.00 23.31      B    O  
ATOM   4604  CB  LEU B  78      -0.515 -22.258  23.465  1.00 24.51      B    C  
ATOM   4605  CG  LEU B  78      -1.601 -23.115  24.115  1.00 26.98      B    C  
ATOM   4606  CD1 LEU B  78      -2.741 -23.395  23.157  1.00 27.42      B    C  
ATOM   4607  CD2 LEU B  78      -1.027 -24.413  24.650  1.00 30.03      B    C  
ATOM   4608  H   LEU B  78      -0.316 -20.098  25.176  1.00 23.49      B    H  
ATOM   4609  HA  LEU B  78       1.083 -22.475  24.784  1.00 23.51      B    H  
ATOM   4610  HB2 LEU B  78      -0.947 -21.493  23.035  1.00 24.82      B    H  
ATOM   4611  HB3 LEU B  78      -0.091 -22.786  22.760  1.00 24.82      B    H  
ATOM   4612  HG  LEU B  78      -1.969 -22.609  24.881  1.00 27.11      B    H  
ATOM   4613 HD11 LEU B  78      -3.126 -22.555  22.855  1.00 27.27      B    H  
ATOM   4614 HD12 LEU B  78      -3.425 -23.921  23.609  1.00 27.28      B    H  
ATOM   4615 HD13 LEU B  78      -2.406 -23.892  22.389  1.00 27.28      B    H  
ATOM   4616 HD21 LEU B  78      -0.570 -24.886  23.933  1.00 29.07      B    H  
ATOM   4617 HD22 LEU B  78      -1.747 -24.968  24.997  1.00 29.07      B    H  
ATOM   4618 HD23 LEU B  78      -0.395 -24.219  25.365  1.00 29.12      B    H  
ATOM   4619  N   ASN B  79       2.510 -21.515  22.911  1.00 20.65      B    N  
ATOM   4620  CA  ASN B  79       3.337 -20.930  21.837  1.00 24.30      B    C  
ATOM   4621  C   ASN B  79       2.775 -21.383  20.510  1.00 24.53      B    C  
ATOM   4622  O   ASN B  79       2.339 -22.544  20.453  1.00 25.50      B    O  
ATOM   4623  CB  ASN B  79       4.799 -21.365  21.940  1.00 26.25      B    C  
ATOM   4624  CG  ASN B  79       5.391 -21.019  23.279  1.00 28.33      B    C  
ATOM   4625  ND2 ASN B  79       5.217 -19.791  23.703  1.00 24.69      B    N  
ATOM   4626  OD1 ASN B  79       5.986 -21.877  23.929  1.00 36.00      B    O  
ATOM   4627  H   ASN B  79       2.718 -22.382  23.096  1.00 22.23      B    H  
ATOM   4628  HA  ASN B  79       3.296 -19.947  21.892  1.00 23.94      B    H  
ATOM   4629  HB2 ASN B  79       4.856 -22.332  21.801  1.00 26.26      B    H  
ATOM   4630  HB3 ASN B  79       5.314 -20.923  21.235  1.00 26.25      B    H  
ATOM   4631 HD21 ASN B  79       5.544 -19.545  24.489  0.00 24.68      B    H  
ATOM   4632 HD22 ASN B  79       4.764 -19.212  23.215  0.00 24.68      B    H  
ATOM   4633  N   GLU B  80       2.814 -20.500  19.504  1.00 23.05      B    N  
ATOM   4634  CA  GLU B  80       2.398 -20.814  18.127  1.00 23.72      B    C  
ATOM   4635  C   GLU B  80       3.060 -22.121  17.669  1.00 24.76      B    C  
ATOM   4636  O   GLU B  80       4.323 -22.234  17.727  1.00 21.13      B    O  
ATOM   4637  CB  GLU B  80       2.726 -19.658  17.173  1.00 22.50      B    C  
ATOM   4638  CG  GLU B  80       1.890 -18.409  17.404  1.00 22.75      B    C  
ATOM   4639  CD  GLU B  80       2.200 -17.314  16.408  1.00 22.85      B    C  
ATOM   4640  OE1 GLU B  80       3.407 -17.053  16.187  1.00 22.50      B    O  
ATOM   4641  OE2 GLU B  80       1.252 -16.726  15.866  1.00 20.89      B    O1-
ATOM   4642  H   GLU B  80       3.111 -19.647  19.615  1.00 23.54      B    H  
ATOM   4643  HA  GLU B  80       1.422 -20.945  18.129  1.00 23.55      B    H  
ATOM   4644  HB2 GLU B  80       3.674 -19.430  17.276  1.00 22.84      B    H  
ATOM   4645  HB3 GLU B  80       2.590 -19.965  16.252  1.00 22.84      B    H  
ATOM   4646  HG2 GLU B  80       0.938 -18.638  17.336  1.00 22.71      B    H  
ATOM   4647  HG3 GLU B  80       2.053 -18.069  18.307  1.00 22.71      B    H  
ATOM   4648  N   GLY B  81       2.228 -23.055  17.199  1.00 23.51      B    N  
ATOM   4649  CA  GLY B  81       2.657 -24.387  16.764  1.00 26.44      B    C  
ATOM   4650  C   GLY B  81       2.265 -25.440  17.778  1.00 26.30      B    C  
ATOM   4651  O   GLY B  81       2.064 -26.552  17.341  1.00 26.29      B    O  
ATOM   4652  H   GLY B  81       1.333 -22.913  17.124  1.00 24.46      B    H  
ATOM   4653  HA2 GLY B  81       2.235 -24.595  15.892  1.00 25.68      B    H  
ATOM   4654  HA3 GLY B  81       3.639 -24.394  16.642  1.00 25.67      B    H  
ATOM   4655  N   ASP B  82       2.088 -25.067  19.048  1.00 26.56      B    N  
ATOM   4656  CA  ASP B  82       1.694 -26.013  20.124  1.00 25.56      B    C  
ATOM   4657  C   ASP B  82       0.289 -26.539  19.854  1.00 25.81      B    C  
ATOM   4658  O   ASP B  82      -0.586 -25.783  19.343  1.00 25.18      B    O  
ATOM   4659  CB  ASP B  82       1.667 -25.409  21.526  1.00 24.99      B    C  
ATOM   4660  CG  ASP B  82       3.006 -25.029  22.105  1.00 25.68      B    C  
ATOM   4661  OD1 ASP B  82       4.032 -25.460  21.539  1.00 25.35      B    O  
ATOM   4662  OD2 ASP B  82       3.009 -24.269  23.105  1.00 27.04      B    O1-
ATOM   4663  H   ASP B  82       2.204 -24.212  19.336  1.00 26.25      B    H  
ATOM   4664  HA  ASP B  82       2.323 -26.768  20.116  1.00 25.69      B    H  
ATOM   4665  HB2 ASP B  82       1.106 -24.607  21.510  1.00 25.28      B    H  
ATOM   4666  HB3 ASP B  82       1.253 -26.053  22.136  1.00 25.28      B    H  
ATOM   4667  N   THR B  83       0.053 -27.779  20.259  1.00 24.91      B    N  
ATOM   4668  CA  THR B  83      -1.272 -28.436  20.236  1.00 24.15      B    C  
ATOM   4669  C   THR B  83      -1.645 -28.701  21.681  1.00 23.62      B    C  
ATOM   4670  O   THR B  83      -0.733 -29.121  22.444  1.00 26.97      B    O  
ATOM   4671  CB  THR B  83      -1.238 -29.760  19.465  1.00 25.95      B    C  
ATOM   4672  CG2 THR B  83      -2.554 -30.490  19.490  1.00 27.61      B    C  
ATOM   4673  OG1 THR B  83      -0.888 -29.487  18.121  1.00 26.26      B    O  
ATOM   4674  H   THR B  83       0.705 -28.326  20.586  1.00 24.94      B    H  
ATOM   4675  HA  THR B  83      -1.931 -27.829  19.828  1.00 24.53      B    H  
ATOM   4676  HB  THR B  83      -0.545 -30.337  19.866  1.00 25.96      B    H  
ATOM   4677  HG1 THR B  83      -0.871 -30.216  17.678  0.00 26.35      B    H  
ATOM   4678 HG21 THR B  83      -2.708 -30.857  20.379  1.00 27.11      B    H  
ATOM   4679 HG22 THR B  83      -2.536 -31.215  18.840  1.00 27.21      B    H  
ATOM   4680 HG23 THR B  83      -3.273 -29.872  19.266  1.00 27.11      B    H  
ATOM   4681  N   LEU B  84      -2.894 -28.421  22.056  1.00 24.99      B    N  
ATOM   4682  CA  LEU B  84      -3.409 -28.670  23.408  1.00 24.58      B    C  
ATOM   4683  C   LEU B  84      -4.594 -29.627  23.326  1.00 31.05      B    C  
ATOM   4684  O   LEU B  84      -5.604 -29.284  22.658  1.00 27.73      B    O  
ATOM   4685  CB  LEU B  84      -3.800 -27.344  24.060  1.00 25.83      B    C  
ATOM   4686  CG  LEU B  84      -4.295 -27.456  25.497  1.00 27.18      B    C  
ATOM   4687  CD1 LEU B  84      -3.193 -28.005  26.402  1.00 28.55      B    C  
ATOM   4688  CD2 LEU B  84      -4.773 -26.111  26.016  1.00 27.76      B    C  
ATOM   4689  H   LEU B  84      -3.507 -28.056  21.490  1.00 24.56      B    H  
ATOM   4690  HA  LEU B  84      -2.698 -29.095  23.936  1.00 26.06      B    H  
ATOM   4691  HB2 LEU B  84      -3.022 -26.751  24.043  1.00 25.85      B    H  
ATOM   4692  HB3 LEU B  84      -4.501 -26.929  23.520  1.00 25.84      B    H  
ATOM   4693  HG  LEU B  84      -5.057 -28.084  25.518  1.00 27.30      B    H  
ATOM   4694 HD11 LEU B  84      -3.062 -28.951  26.218  1.00 28.11      B    H  
ATOM   4695 HD12 LEU B  84      -3.450 -27.890  27.333  1.00 28.13      B    H  
ATOM   4696 HD13 LEU B  84      -2.365 -27.524  26.232  1.00 28.12      B    H  
ATOM   4697 HD21 LEU B  84      -4.035 -25.478  26.006  1.00 27.58      B    H  
ATOM   4698 HD22 LEU B  84      -5.101 -26.212  26.927  1.00 27.58      B    H  
ATOM   4699 HD23 LEU B  84      -5.491 -25.781  25.449  1.00 27.60      B    H  
ATOM   4700  N   HIS B  85      -4.505 -30.746  24.048  1.00 26.78      B    N  
ATOM   4701  CA  HIS B  85      -5.633 -31.687  24.275  1.00 30.48      B    C  
ATOM   4702  C   HIS B  85      -6.173 -31.446  25.679  1.00 31.24      B    C  
ATOM   4703  O   HIS B  85      -5.415 -31.574  26.633  1.00 29.80      B    O  
ATOM   4704  CB  HIS B  85      -5.211 -33.132  24.123  1.00 30.17      B    C  
ATOM   4705  CG  HIS B  85      -4.655 -33.470  22.787  1.00 31.92      B    C  
ATOM   4706  CD2 HIS B  85      -3.400 -33.764  22.396  1.00 32.27      B    C  
ATOM   4707  ND1 HIS B  85      -5.442 -33.593  21.678  1.00 32.61      B    N  
ATOM   4708  CE1 HIS B  85      -4.693 -33.944  20.649  1.00 33.14      B    C  
ATOM   4709  NE2 HIS B  85      -3.442 -34.030  21.059  1.00 30.98      B    N  
ATOM   4710  H   HIS B  85      -3.737 -31.018  24.456  1.00 28.57      B    H  
ATOM   4711  HA  HIS B  85      -6.343 -31.489  23.623  1.00 29.81      B    H  
ATOM   4712  HB2 HIS B  85      -4.534 -33.336  24.805  1.00 30.69      B    H  
ATOM   4713  HB3 HIS B  85      -5.989 -33.708  24.295  1.00 30.65      B    H  
ATOM   4714  HD1 HIS B  85      -6.303 -33.484  21.656  0.00 32.71      B    H  
ATOM   4715  HD2 HIS B  85      -2.632 -33.762  22.935  1.00 31.89      B    H  
ATOM   4716  HE1 HIS B  85      -4.996 -34.071  19.766  1.00 32.45      B    H  
ATOM   4717  HE2 HIS B  85      -2.746 -34.250  20.572  0.00 30.98      B    H  
ATOM   4718  N   ILE B  86      -7.435 -31.046  25.759  1.00 30.56      B    N  
ATOM   4719  CA  ILE B  86      -8.120 -30.693  27.022  1.00 30.10      B    C  
ATOM   4720  C   ILE B  86      -9.089 -31.838  27.315  1.00 30.34      B    C  
ATOM   4721  O   ILE B  86     -10.063 -31.991  26.564  1.00 27.84      B    O  
ATOM   4722  CB  ILE B  86      -8.811 -29.315  26.916  1.00 30.37      B    C  
ATOM   4723  CG1 ILE B  86      -7.833 -28.231  26.450  1.00 31.15      B    C  
ATOM   4724  CG2 ILE B  86      -9.445 -28.932  28.236  1.00 29.35      B    C  
ATOM   4725  CD1 ILE B  86      -8.468 -27.079  25.754  1.00 36.28      B    C  
ATOM   4726  H   ILE B  86      -7.971 -30.964  25.027  1.00 30.60      B    H  
ATOM   4727  HA  ILE B  86      -7.459 -30.651  27.736  1.00 30.29      B    H  
ATOM   4728  HB  ILE B  86      -9.529 -29.386  26.240  1.00 30.27      B    H  
ATOM   4729 HG12 ILE B  86      -7.344 -27.894  27.231  1.00 32.09      B    H  
ATOM   4730 HG13 ILE B  86      -7.181 -28.638  25.843  1.00 32.07      B    H  
ATOM   4731 HG21 ILE B  86     -10.182 -29.536  28.434  1.00 29.66      B    H  
ATOM   4732 HG22 ILE B  86      -9.783 -28.021  28.184  1.00 29.67      B    H  
ATOM   4733 HG23 ILE B  86      -8.782 -28.989  28.946  1.00 29.66      B    H  
ATOM   4734 HD11 ILE B  86      -8.955 -27.396  24.974  1.00 34.58      B    H  
ATOM   4735 HD12 ILE B  86      -7.780 -26.451  25.473  1.00 34.51      B    H  
ATOM   4736 HD13 ILE B  86      -9.084 -26.632  26.360  1.00 34.54      B    H  
ATOM   4737  N   GLU B  87      -8.788 -32.639  28.338  1.00 31.51      B    N  
ATOM   4738  CA  GLU B  87      -9.692 -33.709  28.846  1.00 30.55      B    C  
ATOM   4739  C   GLU B  87     -10.701 -32.999  29.734  1.00 25.91      B    C  
ATOM   4740  O   GLU B  87     -10.350 -32.562  30.831  1.00 26.83      B    O  
ATOM   4741  CB  GLU B  87      -8.899 -34.806  29.564  1.00 35.65      B    C  
ATOM   4742  CG  GLU B  87      -7.840 -35.466  28.684  1.00 44.43      B    C  
ATOM   4743  CD  GLU B  87      -6.849 -36.403  29.384  1.00 50.97      B    C  
ATOM   4744  OE1 GLU B  87      -7.173 -36.891  30.496  1.00 51.83      B    O  
ATOM   4745  OE2 GLU B  87      -5.748 -36.642  28.817  1.00 57.55      B    O1-
ATOM   4746  H   GLU B  87      -8.002 -32.576  28.794  1.00 31.06      B    H  
ATOM   4747  HA  GLU B  87     -10.165 -34.108  28.080  1.00 30.63      B    H  
ATOM   4748  HB2 GLU B  87      -8.463 -34.415  30.347  1.00 36.19      B    H  
ATOM   4749  HB3 GLU B  87      -9.526 -35.491  29.877  1.00 36.20      B    H  
ATOM   4750  HG2 GLU B  87      -8.295 -35.978  27.982  1.00 43.55      B    H  
ATOM   4751  HG3 GLU B  87      -7.323 -34.762  28.237  1.00 43.50      B    H  
ATOM   4752  N   PHE B  88     -11.884 -32.746  29.199  1.00 25.82      B    N  
ATOM   4753  CA  PHE B  88     -12.847 -31.836  29.834  1.00 25.22      B    C  
ATOM   4754  C   PHE B  88     -13.913 -32.687  30.496  1.00 26.57      B    C  
ATOM   4755  O   PHE B  88     -14.492 -33.540  29.808  1.00 29.84      B    O  
ATOM   4756  CB  PHE B  88     -13.489 -30.886  28.832  1.00 25.68      B    C  
ATOM   4757  CG  PHE B  88     -14.660 -30.143  29.393  1.00 24.49      B    C  
ATOM   4758  CD1 PHE B  88     -14.503 -29.256  30.433  1.00 25.75      B    C  
ATOM   4759  CD2 PHE B  88     -15.930 -30.352  28.892  1.00 26.14      B    C  
ATOM   4760  CE1 PHE B  88     -15.591 -28.582  30.951  1.00 27.20      B    C  
ATOM   4761  CE2 PHE B  88     -17.010 -29.649  29.387  1.00 24.42      B    C  
ATOM   4762  CZ  PHE B  88     -16.842 -28.773  30.422  1.00 24.48      B    C  
ATOM   4763  H   PHE B  88     -12.187 -33.107  28.420  1.00 25.71      B    H  
ATOM   4764  HA  PHE B  88     -12.383 -31.304  30.525  1.00 25.68      B    H  
ATOM   4765  HB2 PHE B  88     -12.813 -30.242  28.534  1.00 25.29      B    H  
ATOM   4766  HB3 PHE B  88     -13.779 -31.401  28.052  1.00 25.30      B    H  
ATOM   4767  HD1 PHE B  88     -13.644 -29.112  30.799  1.00 25.74      B    H  
ATOM   4768  HD2 PHE B  88     -16.051 -30.946  28.171  1.00 25.37      B    H  
ATOM   4769  HE1 PHE B  88     -15.468 -27.968  31.658  1.00 26.11      B    H  
ATOM   4770  HE2 PHE B  88     -17.872 -29.800  29.032  1.00 24.89      B    H  
ATOM   4771  HZ  PHE B  88     -17.584 -28.309  30.777  1.00 25.11      B    H  
ATOM   4772  N   GLU B  89     -14.116 -32.461  31.784  1.00 26.66      B    N  
ATOM   4773  CA  GLU B  89     -15.165 -33.198  32.530  1.00 27.35      B    C  
ATOM   4774  C   GLU B  89     -16.211 -32.201  32.978  1.00 24.43      B    C  
ATOM   4775  O   GLU B  89     -15.908 -31.287  33.739  1.00 24.67      B    O  
ATOM   4776  CB  GLU B  89     -14.603 -34.005  33.700  1.00 27.41      B    C  
ATOM   4777  CG  GLU B  89     -15.692 -34.819  34.384  1.00 30.34      B    C  
ATOM   4778  CD  GLU B  89     -15.229 -35.699  35.530  1.00 30.33      B    C  
ATOM   4779  OE1 GLU B  89     -14.045 -36.050  35.542  1.00 31.20      B    O  
ATOM   4780  OE2 GLU B  89     -16.078 -36.023  36.398  1.00 33.49      B    O1-
ATOM   4781  H   GLU B  89     -13.641 -31.860  32.277  1.00 26.79      B    H  
ATOM   4782  HA  GLU B  89     -15.592 -33.828  31.906  1.00 26.66      B    H  
ATOM   4783  HB2 GLU B  89     -13.905 -34.607  33.368  1.00 28.07      B    H  
ATOM   4784  HB3 GLU B  89     -14.200 -33.391  34.348  1.00 28.08      B    H  
ATOM   4785  HG2 GLU B  89     -16.375 -34.206  34.729  1.00 29.61      B    H  
ATOM   4786  HG3 GLU B  89     -16.124 -35.390  33.714  1.00 29.62      B    H  
ATOM   4787  N   ASN B  90     -17.430 -32.426  32.532  1.00 27.61      B    N  
ATOM   4788  CA  ASN B  90     -18.600 -31.664  33.007  1.00 27.44      B    C  
ATOM   4789  C   ASN B  90     -19.110 -32.341  34.286  1.00 29.85      B    C  
ATOM   4790  O   ASN B  90     -19.832 -33.317  34.147  1.00 28.44      B    O  
ATOM   4791  CB  ASN B  90     -19.680 -31.619  31.929  1.00 28.02      B    C  
ATOM   4792  CG  ASN B  90     -20.922 -30.907  32.393  1.00 23.98      B    C  
ATOM   4793  ND2 ASN B  90     -22.016 -31.104  31.668  1.00 25.99      B    N  
ATOM   4794  OD1 ASN B  90     -20.884 -30.160  33.378  1.00 24.01      B    O  
ATOM   4795  H   ASN B  90     -17.623 -33.061  31.907  1.00 26.79      B    H  
ATOM   4796  HA  ASN B  90     -18.324 -30.740  33.212  1.00 28.01      B    H  
ATOM   4797  HB2 ASN B  90     -19.323 -31.161  31.141  1.00 26.88      B    H  
ATOM   4798  HB3 ASN B  90     -19.911 -32.534  31.670  1.00 26.88      B    H  
ATOM   4799 HD21 ASN B  90     -22.776 -30.708  31.895  0.00 25.97      B    H  
ATOM   4800 HD22 ASN B  90     -21.990 -31.630  30.960  0.00 25.97      B    H  
ATOM   4801  N   THR B  91     -18.800 -31.794  35.460  1.00 30.65      B    N  
ATOM   4802  CA  THR B  91     -19.229 -32.362  36.770  1.00 30.69      B    C  
ATOM   4803  C   THR B  91     -20.658 -31.901  37.063  1.00 32.38      B    C  
ATOM   4804  O   THR B  91     -21.178 -32.352  38.063  1.00 29.89      B    O  
ATOM   4805  CB  THR B  91     -18.321 -31.987  37.949  1.00 29.15      B    C  
ATOM   4806  CG2 THR B  91     -16.848 -32.187  37.678  1.00 29.33      B    C  
ATOM   4807  OG1 THR B  91     -18.596 -30.639  38.340  1.00 29.71      B    O  
ATOM   4808  H   THR B  91     -18.314 -31.029  35.547  1.00 30.45      B    H  
ATOM   4809  HA  THR B  91     -19.232 -33.343  36.685  1.00 30.71      B    H  
ATOM   4810  HB  THR B  91     -18.567 -32.574  38.703  1.00 29.58      B    H  
ATOM   4811  HG1 THR B  91     -18.099 -30.422  38.996  0.00 29.84      B    H  
ATOM   4812 HG21 THR B  91     -16.690 -33.109  37.404  1.00 29.27      B    H  
ATOM   4813 HG22 THR B  91     -16.339 -31.999  38.487  1.00 29.27      B    H  
ATOM   4814 HG23 THR B  91     -16.561 -31.585  36.968  1.00 29.28      B    H  
ATOM   4815  N   MET B  92     -21.273 -31.037  36.233  1.00 29.00      B    N  
ATOM   4816  CA  MET B  92     -22.582 -30.408  36.565  1.00 28.24      B    C  
ATOM   4817  C   MET B  92     -23.754 -31.287  36.074  1.00 27.82      B    C  
ATOM   4818  O   MET B  92     -23.533 -32.309  35.370  1.00 25.31      B    O  
ATOM   4819  CB  MET B  92     -22.691 -29.002  35.961  1.00 27.17      B    C  
ATOM   4820  CG  MET B  92     -21.530 -28.075  36.366  1.00 27.79      B    C  
ATOM   4821  SD  MET B  92     -21.766 -26.362  35.816  1.00 27.82      B    S  
ATOM   4822  CE  MET B  92     -21.880 -26.680  34.061  1.00 31.03      B    C  
ATOM   4823  H   MET B  92     -20.931 -30.782  35.430  1.00 29.57      B    H  
ATOM   4824  HA  MET B  92     -22.644 -30.338  37.545  1.00 28.10      B    H  
ATOM   4825  HB2 MET B  92     -22.714 -29.082  34.988  1.00 27.57      B    H  
ATOM   4826  HB3 MET B  92     -23.535 -28.600  36.248  1.00 27.57      B    H  
ATOM   4827  HG2 MET B  92     -21.437 -28.083  37.342  1.00 27.66      B    H  
ATOM   4828  HG3 MET B  92     -20.695 -28.418  35.981  1.00 27.65      B    H  
ATOM   4829  HE1 MET B  92     -21.792 -25.848  33.579  1.00 29.98      B    H  
ATOM   4830  HE2 MET B  92     -21.173 -27.282  33.798  1.00 30.00      B    H  
ATOM   4831  HE3 MET B  92     -22.735 -27.078  33.861  1.00 29.99      B    H  
ATOM   4832  N   ASP B  93     -24.970 -30.895  36.443  1.00 28.65      B    N  
ATOM   4833  CA  ASP B  93     -26.227 -31.644  36.176  1.00 31.33      B    C  
ATOM   4834  C   ASP B  93     -26.935 -31.092  34.931  1.00 32.81      B    C  
ATOM   4835  O   ASP B  93     -28.048 -31.568  34.626  1.00 30.86      B    O  
ATOM   4836  CB  ASP B  93     -27.125 -31.617  37.415  1.00 33.43      B    C  
ATOM   4837  CG  ASP B  93     -27.461 -30.230  37.945  1.00 36.20      B    C  
ATOM   4838  OD1 ASP B  93     -27.043 -29.210  37.340  1.00 34.57      B    O  
ATOM   4839  OD2 ASP B  93     -28.155 -30.173  38.964  1.00 34.36      B    O1-
ATOM   4840  H   ASP B  93     -25.106 -30.117  36.895  1.00 29.07      B    H  
ATOM   4841  HA  ASP B  93     -25.989 -32.584  36.003  1.00 31.46      B    H  
ATOM   4842  HB2 ASP B  93     -27.965 -32.071  37.208  1.00 33.55      B    H  
ATOM   4843  HB3 ASP B  93     -26.681 -32.114  38.132  1.00 33.55      B    H  
ATOM   4844  N   VAL B  94     -26.301 -30.177  34.191  1.00 30.40      B    N  
ATOM   4845  CA  VAL B  94     -26.806 -29.637  32.903  1.00 31.02      B    C  
ATOM   4846  C   VAL B  94     -25.685 -29.798  31.883  1.00 35.68      B    C  
ATOM   4847  O   VAL B  94     -24.497 -29.865  32.297  1.00 30.77      B    O  
ATOM   4848  CB  VAL B  94     -27.258 -28.163  32.998  1.00 33.32      B    C  
ATOM   4849  CG1 VAL B  94     -28.503 -28.018  33.857  1.00 33.99      B    C  
ATOM   4850  CG2 VAL B  94     -26.162 -27.226  33.486  1.00 33.19      B    C  
ATOM   4851  H   VAL B  94     -25.502 -29.819  34.437  1.00 31.10      B    H  
ATOM   4852  HA  VAL B  94     -27.564 -30.176  32.617  1.00 32.17      B    H  
ATOM   4853  HB  VAL B  94     -27.499 -27.878  32.082  1.00 32.97      B    H  
ATOM   4854 HG11 VAL B  94     -29.217 -28.569  33.491  1.00 33.78      B    H  
ATOM   4855 HG12 VAL B  94     -28.785 -27.087  33.865  1.00 33.78      B    H  
ATOM   4856 HG13 VAL B  94     -28.307 -28.305  34.765  1.00 33.78      B    H  
ATOM   4857 HG21 VAL B  94     -25.847 -27.520  34.358  1.00 33.21      B    H  
ATOM   4858 HG22 VAL B  94     -26.516 -26.323  33.559  1.00 33.22      B    H  
ATOM   4859 HG23 VAL B  94     -25.421 -27.232  32.855  1.00 33.23      B    H  
ATOM   4860  N   ARG B  95     -26.052 -29.881  30.605  1.00 33.06      B    N  
ATOM   4861  CA  ARG B  95     -25.077 -29.886  29.486  1.00 34.33      B    C  
ATOM   4862  C   ARG B  95     -24.177 -28.640  29.597  1.00 29.51      B    C  
ATOM   4863  O   ARG B  95     -24.670 -27.559  29.995  1.00 26.76      B    O  
ATOM   4864  CB  ARG B  95     -25.809 -29.926  28.146  1.00 37.05      B    C  
ATOM   4865  CG  ARG B  95     -26.773 -31.094  27.996  1.00 39.91      B    C  
ATOM   4866  CD  ARG B  95     -27.206 -31.278  26.556  1.00 39.42      B    C  
ATOM   4867  NE  ARG B  95     -26.092 -31.756  25.743  1.00 41.12      B    N  
ATOM   4868  CZ  ARG B  95     -25.693 -33.035  25.629  1.00 43.03      B    C  
ATOM   4869  NH1 ARG B  95     -24.661 -33.330  24.848  1.00 36.95      B    N1+
ATOM   4870  NH2 ARG B  95     -26.313 -34.007  26.293  1.00 40.49      B    N  
ATOM   4871  H   ARG B  95     -26.924 -29.918  30.348  1.00 33.98      B    H  
ATOM   4872  HA  ARG B  95     -24.518 -30.690  29.568  1.00 33.58      B    H  
ATOM   4873  HB2 ARG B  95     -26.308 -29.090  28.038  1.00 37.04      B    H  
ATOM   4874  HB3 ARG B  95     -25.142 -29.972  27.429  1.00 37.05      B    H  
ATOM   4875  HG2 ARG B  95     -26.340 -31.916  28.309  1.00 39.10      B    H  
ATOM   4876  HG3 ARG B  95     -27.566 -30.937  28.550  1.00 39.09      B    H  
ATOM   4877  HD2 ARG B  95     -27.946 -31.920  26.513  1.00 39.94      B    H  
ATOM   4878  HD3 ARG B  95     -27.525 -30.421  26.199  1.00 39.93      B    H  
ATOM   4879  HE  ARG B  95     -25.653 -31.162  25.285  1.00 41.01      B    H  
ATOM   4880 HH11 ARG B  95     -24.248 -32.696  24.408  1.00 38.84      B    H  
ATOM   4881 HH12 ARG B  95     -24.394 -34.164  24.771  1.00 38.87      B    H  
ATOM   4882 HH21 ARG B  95     -26.997 -33.822  26.815  1.00 41.10      B    H  
ATOM   4883 HH22 ARG B  95     -26.038 -34.839  26.209  1.00 41.09      B    H  
ATOM   4884  N   ALA B  96     -22.886 -28.809  29.294  1.00 30.84      B    N  
ATOM   4885  CA  ALA B  96     -21.881 -27.726  29.284  1.00 28.36      B    C  
ATOM   4886  C   ALA B  96     -20.906 -27.938  28.135  1.00 24.43      B    C  
ATOM   4887  O   ALA B  96     -20.891 -29.023  27.523  1.00 25.24      B    O  
ATOM   4888  CB  ALA B  96     -21.166 -27.663  30.612  1.00 31.50      B    C  
ATOM   4889  H   ALA B  96     -22.527 -29.617  29.072  1.00 29.93      B    H  
ATOM   4890  HA  ALA B  96     -22.348 -26.870  29.137  1.00 28.57      B    H  
ATOM   4891  HB1 ALA B  96     -20.532 -26.926  30.605  1.00 30.49      B    H  
ATOM   4892  HB2 ALA B  96     -21.813 -27.526  31.324  1.00 30.50      B    H  
ATOM   4893  HB3 ALA B  96     -20.690 -28.497  30.765  1.00 30.49      B    H  
ATOM   4894  N   SER B  97     -20.164 -26.898  27.767  1.00 24.56      B    N  
ATOM   4895  CA  SER B  97     -19.173 -27.042  26.677  1.00 23.76      B    C  
ATOM   4896  C   SER B  97     -17.941 -26.190  26.960  1.00 20.41      B    C  
ATOM   4897  O   SER B  97     -17.940 -25.351  27.868  1.00 19.40      B    O  
ATOM   4898  CB  SER B  97     -19.764 -26.731  25.309  1.00 25.00      B    C  
ATOM   4899  OG  SER B  97     -19.964 -25.339  25.130  1.00 24.45      B    O  
ATOM   4900  H   SER B  97     -20.203 -26.062  28.127  1.00 24.33      B    H  
ATOM   4901  HA  SER B  97     -18.877 -27.992  26.667  1.00 23.45      B    H  
ATOM   4902  HB2 SER B  97     -19.157 -27.066  24.611  1.00 24.57      B    H  
ATOM   4903  HB3 SER B  97     -20.624 -27.199  25.214  1.00 24.57      B    H  
ATOM   4904  HG  SER B  97     -20.293 -25.216  24.357  0.00 24.44      B    H  
ATOM   4905  N   LEU B  98     -16.953 -26.384  26.118  1.00 22.47      B    N  
ATOM   4906  CA  LEU B  98     -15.760 -25.527  26.068  1.00 23.60      B    C  
ATOM   4907  C   LEU B  98     -15.585 -25.085  24.620  1.00 23.47      B    C  
ATOM   4908  O   LEU B  98     -15.440 -25.963  23.712  1.00 25.34      B    O  
ATOM   4909  CB  LEU B  98     -14.579 -26.332  26.597  1.00 23.59      B    C  
ATOM   4910  CG  LEU B  98     -13.255 -25.585  26.576  1.00 23.17      B    C  
ATOM   4911  CD1 LEU B  98     -13.262 -24.435  27.573  1.00 21.58      B    C  
ATOM   4912  CD2 LEU B  98     -12.115 -26.550  26.829  1.00 24.34      B    C  
ATOM   4913  H   LEU B  98     -16.947 -27.064  25.514  1.00 22.24      B    H  
ATOM   4914  HA  LEU B  98     -15.908 -24.736  26.635  1.00 23.33      B    H  
ATOM   4915  HB2 LEU B  98     -14.773 -26.604  27.516  1.00 23.50      B    H  
ATOM   4916  HB3 LEU B  98     -14.490 -27.143  26.058  1.00 23.50      B    H  
ATOM   4917  HG  LEU B  98     -13.133 -25.203  25.672  1.00 23.15      B    H  
ATOM   4918 HD11 LEU B  98     -13.897 -23.757  27.285  1.00 22.06      B    H  
ATOM   4919 HD12 LEU B  98     -12.372 -24.044  27.623  1.00 22.06      B    H  
ATOM   4920 HD13 LEU B  98     -13.519 -24.768  28.450  1.00 22.06      B    H  
ATOM   4921 HD21 LEU B  98     -12.250 -26.996  27.684  1.00 23.98      B    H  
ATOM   4922 HD22 LEU B  98     -11.274 -26.061  26.850  1.00 24.00      B    H  
ATOM   4923 HD23 LEU B  98     -12.086 -27.214  26.118  1.00 23.98      B    H  
ATOM   4924  N   HIS B  99     -15.703 -23.783  24.410  1.00 23.42      B    N  
ATOM   4925  CA  HIS B  99     -15.535 -23.092  23.107  1.00 23.58      B    C  
ATOM   4926  C   HIS B  99     -14.384 -22.109  23.237  1.00 22.06      B    C  
ATOM   4927  O   HIS B  99     -14.377 -21.356  24.230  1.00 21.82      B    O  
ATOM   4928  CB  HIS B  99     -16.821 -22.363  22.745  1.00 25.95      B    C  
ATOM   4929  CG  HIS B  99     -16.659 -21.480  21.563  1.00 27.24      B    C  
ATOM   4930  CD2 HIS B  99     -16.679 -20.143  21.450  1.00 30.82      B    C  
ATOM   4931  ND1 HIS B  99     -16.493 -22.002  20.284  1.00 35.62      B    N  
ATOM   4932  CE1 HIS B  99     -16.379 -21.003  19.447  1.00 32.74      B    C  
ATOM   4933  NE2 HIS B  99     -16.492 -19.860  20.144  1.00 31.05      B    N  
ATOM   4934  H   HIS B  99     -15.907 -23.198  25.078  1.00 23.46      B    H  
ATOM   4935  HA  HIS B  99     -15.319 -23.758  22.413  1.00 23.68      B    H  
ATOM   4936  HB2 HIS B  99     -17.524 -23.025  22.557  1.00 25.66      B    H  
ATOM   4937  HB3 HIS B  99     -17.112 -21.822  23.511  1.00 25.65      B    H
[truncated: 586,933 more chars]
