# Supplementary material for: Hydrophobic tuning with non-canonical amino acids in a copper metalloenzyme
Source: Nat Chem. 2026 Apr 13;18(7):1269–77. doi: 10.1038/s41557-026-02116-7 (PMC13323077; doi:10.1038/s41557-026-02116-7)
Supplement: Supplementary file 4 — Code related to logP prediction, PDB analysis and redox deconvolution. [file 41557_2026_2116_MOESM4_ESM.zip › Code_lite/PDB_analysis_lite/inputs/starting_pdbs/9f1t.pdb]

CRYST1   52.672   97.865   96.098  90.00  91.65  90.00 P 1 21 1      1
ATOM      1  N   GLU B   2      -9.326  20.171  35.195  1.00 21.99           N  
ATOM      2  CA  GLU B   2      -8.029  20.658  34.660  1.00 22.30           C  
ATOM      3  C   GLU B   2      -6.926  19.635  34.932  1.00 22.15           C  
ATOM      4  O   GLU B   2      -6.187  19.269  34.022  1.00 23.00           O  
ATOM      5  CB  GLU B   2      -7.694  22.017  35.253  1.00 22.46           C  
ATOM      6  N   LEU B   3      -6.837  19.166  36.187  1.00 21.20           N  
ATOM      7  CA  LEU B   3      -5.820  18.218  36.625  1.00 20.00           C  
ATOM      8  C   LEU B   3      -6.326  16.783  36.482  1.00 19.08           C  
ATOM      9  O   LEU B   3      -7.274  16.386  37.149  1.00 18.83           O  
ATOM     10  CB  LEU B   3      -5.471  18.529  38.079  1.00 19.94           C  
ATOM     11  CG  LEU B   3      -4.537  17.541  38.789  1.00 20.20           C  
ATOM     12  CD1 LEU B   3      -3.129  17.615  38.223  1.00 20.43           C  
ATOM     13  CD2 LEU B   3      -4.517  17.768  40.292  1.00 20.05           C  
ATOM     14  N   ILE B   4      -5.656  16.001  35.632  1.00 18.80           N  
ATOM     15  CA  ILE B   4      -6.002  14.606  35.420  1.00 18.78           C  
ATOM     16  C   ILE B   4      -5.754  13.844  36.712  1.00 19.27           C  
ATOM     17  O   ILE B   4      -4.731  14.052  37.360  1.00 19.45           O  
ATOM     18  CB  ILE B   4      -5.183  14.022  34.255  1.00 18.42           C  
ATOM     19  CG1 ILE B   4      -5.532  14.713  32.941  1.00 18.20           C  
ATOM     20  CG2 ILE B   4      -5.352  12.504  34.165  1.00 18.32           C  
ATOM     21  CD1 ILE B   4      -4.466  14.591  31.875  1.00 18.30           C  
ATOM     22  N   LYS B   5      -6.684  12.952  37.074  1.00 19.93           N  
ATOM     23  CA  LYS B   5      -6.574  12.240  38.339  1.00 20.88           C  
ATOM     24  C   LYS B   5      -6.922  10.767  38.170  1.00 20.02           C  
ATOM     25  O   LYS B   5      -7.157  10.082  39.157  1.00 20.40           O  
ATOM     26  CB  LYS B   5      -7.474  12.879  39.400  1.00 25.35           C  
ATOM     27  CG  LYS B   5      -7.051  14.276  39.822  1.00 26.98           C  
ATOM     28  CD  LYS B   5      -7.987  14.879  40.858  1.00 28.53           C  
ATOM     29  CE  LYS B   5      -7.897  14.159  42.183  1.00 29.89           C  
ATOM     30  NZ  LYS B   5      -8.711  14.796  43.234  1.00 30.08           N1+
ATOM     31  N   ASN B   6      -6.925  10.303  36.920  1.00 19.30           N  
ATOM     32  CA  ASN B   6      -7.327   8.942  36.598  1.00 18.97           C  
ATOM     33  C   ASN B   6      -6.374   8.271  35.617  1.00 18.96           C  
ATOM     34  O   ASN B   6      -5.697   8.944  34.854  1.00 18.21           O  
ATOM     35  CB  ASN B   6      -8.717   8.957  35.982  1.00 18.57           C  
ATOM     36  CG  ASN B   6      -8.815   9.905  34.809  1.00 18.50           C  
ATOM     37  ND2 ASN B   6      -9.067   9.378  33.623  1.00 18.49           N  
ATOM     38  OD1 ASN B   6      -8.636  11.115  34.967  1.00 18.64           O  
ATOM     39  N   TYR B   7      -6.319   6.938  35.644  1.00 19.41           N  
ATOM     40  CA  TYR B   7      -5.535   6.194  34.669  1.00 19.93           C  
ATOM     41  C   TYR B   7      -6.270   6.157  33.346  1.00 20.08           C  
ATOM     42  O   TYR B   7      -7.471   5.946  33.318  1.00 20.56           O  
ATOM     43  CB  TYR B   7      -5.252   4.752  35.098  1.00 22.81           C  
ATOM     44  CG  TYR B   7      -4.458   4.602  36.380  1.00 23.50           C  
ATOM     45  CD1 TYR B   7      -3.118   4.959  36.442  1.00 23.78           C  
ATOM     46  CD2 TYR B   7      -5.050   4.081  37.522  1.00 23.68           C  
ATOM     47  CE1 TYR B   7      -2.397   4.814  37.613  1.00 24.24           C  
ATOM     48  CE2 TYR B   7      -4.338   3.936  38.697  1.00 23.58           C  
ATOM     49  CZ  TYR B   7      -3.012   4.306  38.742  1.00 23.78           C  
ATOM     50  OH  TYR B   7      -2.333   4.151  39.913  1.00 23.34           O  
ATOM     51  N   PHE B   8      -5.538   6.275  32.247  1.00 20.81           N  
ATOM     52  CA  PHE B   8      -6.160   6.485  30.951  1.00 21.49           C  
ATOM     53  C   PHE B   8      -6.833   5.277  30.311  1.00 22.14           C  
ATOM     54  O   PHE B   8      -7.897   5.411  29.715  1.00 22.85           O  
ATOM     55  CB  PHE B   8      -5.115   7.034  29.991  1.00 23.67           C  
ATOM     56  CG  PHE B   8      -4.824   8.486  30.257  1.00 23.62           C  
ATOM     57  CD1 PHE B   8      -5.790   9.300  30.821  1.00 23.44           C  
ATOM     58  CD2 PHE B   8      -3.586   9.022  29.953  1.00 23.66           C  
ATOM     59  CE1 PHE B   8      -5.518  10.625  31.072  1.00 23.95           C  
ATOM     60  CE2 PHE B   8      -3.317  10.349  30.200  1.00 23.65           C  
ATOM     61  CZ  PHE B   8      -4.282  11.147  30.765  1.00 23.97           C  
ATOM     62  N   PHE B   9      -6.243   4.104  30.398  1.00 22.03           N  
ATOM     63  CA  PHE B   9      -6.786   3.005  29.612  1.00 22.66           C  
ATOM     64  C   PHE B   9      -8.056   2.410  30.205  1.00 22.33           C  
ATOM     65  O   PHE B   9      -8.406   2.678  31.348  1.00 22.50           O  
ATOM     66  CB  PHE B   9      -5.682   1.986  29.364  1.00 25.57           C  
ATOM     67  CG  PHE B   9      -4.517   2.621  28.646  1.00 25.62           C  
ATOM     68  CD1 PHE B   9      -4.626   2.968  27.310  1.00 25.39           C  
ATOM     69  CD2 PHE B   9      -3.347   2.914  29.321  1.00 25.23           C  
ATOM     70  CE1 PHE B   9      -3.574   3.574  26.656  1.00 24.76           C  
ATOM     71  CE2 PHE B   9      -2.299   3.519  28.664  1.00 25.03           C  
ATOM     72  CZ  PHE B   9      -2.412   3.845  27.333  1.00 24.86           C  
ATOM     73  N   ASP B  10      -8.760   1.629  29.384  1.00 21.80           N  
ATOM     74  CA  ASP B  10      -9.984   0.982  29.810  1.00 21.53           C  
ATOM     75  C   ASP B  10      -9.687  -0.026  30.902  1.00 20.01           C  
ATOM     76  O   ASP B  10      -8.841  -0.884  30.721  1.00 19.45           O  
ATOM     77  CB  ASP B  10     -10.620   0.260  28.637  1.00 24.66           C  
ATOM     78  CG  ASP B  10     -10.976   1.169  27.476  1.00 25.56           C  
ATOM     79  OD1 ASP B  10     -10.695   2.379  27.560  1.00 27.53           O  
ATOM     80  OD2 ASP B  10     -11.538   0.661  26.492  1.00 25.93           O1-
ATOM     81  N   GLU B  11     -10.465   0.016  31.983  1.00 18.98           N  
ATOM     82  CA  GLU B  11     -10.137  -0.733  33.182  1.00 18.43           C  
ATOM     83  C   GLU B  11     -10.604  -2.158  33.119  1.00 17.45           C  
ATOM     84  O   GLU B  11     -10.087  -3.031  33.810  1.00 16.58           O  
ATOM     85  CB  GLU B  11     -10.790  -0.059  34.380  1.00 18.81           C  
ATOM     86  CG  GLU B  11     -10.209  -0.504  35.712  1.00 19.62           C  
ATOM     87  CD  GLU B  11     -11.009  -1.593  36.400  1.00 20.24           C  
ATOM     88  OE1 GLU B  11     -12.193  -1.807  36.066  1.00 20.31           O  
ATOM     89  OE2 GLU B  11     -10.432  -2.240  37.288  1.00 20.97           O1-
ATOM     90  N   GLY B  12     -11.624  -2.375  32.312  1.00 17.01           N  
ATOM     91  CA  GLY B  12     -12.181  -3.710  32.209  1.00 16.80           C  
ATOM     92  C   GLY B  12     -11.177  -4.746  31.693  1.00 16.43           C  
ATOM     93  O   GLY B  12     -11.436  -5.944  31.795  1.00 16.64           O  
ATOM     94  N   ALA B  13     -10.046  -4.294  31.131  1.00 15.78           N  
ATOM     95  CA  ALA B  13      -9.086  -5.201  30.524  1.00 15.27           C  
ATOM     96  C   ALA B  13      -7.720  -5.109  31.202  1.00 15.14           C  
ATOM     97  O   ALA B  13      -6.733  -5.624  30.686  1.00 15.34           O  
ATOM     98  CB  ALA B  13      -8.990  -4.898  29.051  1.00 15.35           C  
ATOM     99  N   TYR B  14      -7.662  -4.479  32.377  1.00 15.25           N  
ATOM    100  CA  TYR B  14      -6.419  -4.372  33.125  1.00 15.06           C  
ATOM    101  C   TYR B  14      -5.930  -5.770  33.490  1.00 15.54           C  
ATOM    102  O   TYR B  14      -6.701  -6.725  33.529  1.00 15.30           O  
ATOM    103  CB  TYR B  14      -6.574  -3.517  34.386  1.00 14.54           C  
ATOM    104  CG  TYR B  14      -6.630  -2.010  34.171  1.00 14.33           C  
ATOM    105  CD1 TYR B  14      -6.821  -1.451  32.911  1.00 14.19           C  
ATOM    106  CD2 TYR B  14      -6.517  -1.139  35.250  1.00 14.42           C  
ATOM    107  CE1 TYR B  14      -6.885  -0.076  32.734  1.00 14.29           C  
ATOM    108  CE2 TYR B  14      -6.585   0.236  35.088  1.00 14.24           C  
ATOM    109  CZ  TYR B  14      -6.773   0.767  33.826  1.00 14.24           C  
ATOM    110  OH  TYR B  14      -6.835   2.116  33.653  1.00 14.11           O  
ATOM    111  N   ASP B  15      -4.631  -5.861  33.779  1.00 16.45           N  
ATOM    112  CA  ASP B  15      -3.952  -7.135  33.928  1.00 17.24           C  
ATOM    113  C   ASP B  15      -4.546  -7.931  35.092  1.00 17.69           C  
ATOM    114  O   ASP B  15      -4.497  -9.160  35.082  1.00 18.20           O  
ATOM    115  CB  ASP B  15      -2.449  -6.935  34.039  1.00 17.65           C  
ATOM    116  CG  ASP B  15      -1.970  -6.038  35.171  1.00 18.68           C  
ATOM    117  OD1 ASP B  15      -2.806  -5.656  36.028  1.00 18.63           O  
ATOM    118  OD2 ASP B  15      -0.754  -5.725  35.185  1.00 19.99           O1-
ATOM    119  N   TYR B  16      -5.138  -7.234  36.074  1.00 17.67           N  
ATOM    120  CA  TYR B  16      -5.504  -7.853  37.341  1.00 17.23           C  
ATOM    121  C   TYR B  16      -6.872  -8.526  37.258  1.00 17.72           C  
ATOM    122  O   TYR B  16      -7.391  -8.986  38.272  1.00 17.53           O  
ATOM    123  CB  TYR B  16      -5.400  -6.843  38.490  1.00 16.30           C  
ATOM    124  CG  TYR B  16      -6.144  -5.520  38.359  1.00 15.11           C  
ATOM    125  CD1 TYR B  16      -7.441  -5.447  37.876  1.00 14.17           C  
ATOM    126  CD2 TYR B  16      -5.536  -4.331  38.749  1.00 14.85           C  
ATOM    127  CE1 TYR B  16      -8.105  -4.235  37.780  1.00 13.88           C  
ATOM    128  CE2 TYR B  16      -6.187  -3.113  38.651  1.00 14.30           C  
ATOM    129  CZ  TYR B  16      -7.478  -3.066  38.165  1.00 13.70           C  
ATOM    130  OH  TYR B  16      -8.099  -1.857  38.083  1.00 13.33           O  
ATOM    131  N   HIS B  17      -7.446  -8.608  36.052  1.00 18.31           N  
ATOM    132  CA  HIS B  17      -8.668  -9.369  35.842  1.00 18.71           C  
ATOM    133  C   HIS B  17      -8.350 -10.809  35.433  1.00 19.56           C  
ATOM    134  O   HIS B  17      -9.258 -11.626  35.295  1.00 19.61           O  
ATOM    135  CB  HIS B  17      -9.545  -8.692  34.788  1.00 18.18           C  
ATOM    136  CG  HIS B  17     -10.127  -7.390  35.218  1.00 17.71           C  
ATOM    137  CD2 HIS B  17      -9.781  -6.132  34.934  1.00 17.39           C  
ATOM    138  ND1 HIS B  17     -11.212  -7.310  36.065  1.00 17.68           N  
ATOM    139  CE1 HIS B  17     -11.509  -6.036  36.270  1.00 17.61           C  
ATOM    140  NE2 HIS B  17     -10.654  -5.302  35.588  1.00 17.46           N  
ATOM    141  N   ASP B  18      -7.066 -11.119  35.224  1.00 20.33           N  
ATOM    142  CA  ASP B  18      -6.677 -12.419  34.705  1.00 20.72           C  
ATOM    143  C   ASP B  18      -6.821 -13.460  35.813  1.00 20.81           C  
ATOM    144  O   ASP B  18      -6.681 -13.140  36.992  1.00 20.22           O  
ATOM    145  CB  ASP B  18      -5.298 -12.362  34.066  1.00 21.19           C  
ATOM    146  CG  ASP B  18      -4.777 -13.686  33.523  1.00 21.94           C  
ATOM    147  OD1 ASP B  18      -4.361 -14.527  34.345  1.00 22.32           O  
ATOM    148  OD2 ASP B  18      -4.812 -13.875  32.284  1.00 23.20           O1-
ATOM    149  N   GLY B  19      -7.104 -14.704  35.401  1.00 21.31           N  
ATOM    150  CA  GLY B  19      -7.335 -15.816  36.309  1.00 21.44           C  
ATOM    151  C   GLY B  19      -6.097 -16.175  37.127  1.00 21.42           C  
ATOM    152  O   GLY B  19      -6.226 -16.599  38.273  1.00 22.18           O  
ATOM    153  N   ALA B  20      -4.907 -15.995  36.538  1.00 21.27           N  
ATOM    154  CA  ALA B  20      -3.654 -16.360  37.182  1.00 20.93           C  
ATOM    155  C   ALA B  20      -2.803 -15.121  37.456  1.00 21.00           C  
ATOM    156  O   ALA B  20      -1.580 -15.170  37.354  1.00 21.17           O  
ATOM    157  CB  ALA B  20      -2.912 -17.353  36.317  1.00 20.75           C  
ATOM    158  N   TYR B  21      -3.452 -14.013  37.829  1.00 20.79           N  
ATOM    159  CA  TYR B  21      -2.737 -12.793  38.166  1.00 20.75           C  
ATOM    160  C   TYR B  21      -1.973 -13.001  39.472  1.00 20.64           C  
ATOM    161  O   TYR B  21      -2.433 -13.730  40.343  1.00 19.76           O  
ATOM    162  CB  TYR B  21      -3.724 -11.630  38.255  1.00 20.75           C  
ATOM    163  CG  TYR B  21      -3.107 -10.283  38.604  1.00 21.24           C  
ATOM    164  CD1 TYR B  21      -2.554  -9.472  37.619  1.00 21.36           C  
ATOM    165  CD2 TYR B  21      -3.092  -9.820  39.917  1.00 21.74           C  
ATOM    166  CE1 TYR B  21      -2.012  -8.233  37.927  1.00 22.19           C  
ATOM    167  CE2 TYR B  21      -2.548  -8.586  40.239  1.00 22.24           C  
ATOM    168  CZ  TYR B  21      -2.010  -7.790  39.241  1.00 22.94           C  
ATOM    169  OH  TYR B  21      -1.483  -6.573  39.560  1.00 23.98           O  
ATOM    170  N   LYS B  22      -0.792 -12.372  39.565  1.00 20.82           N  
ATOM    171  CA  LYS B  22      -0.001 -12.329  40.783  1.00 20.53           C  
ATOM    172  C   LYS B  22       0.032 -10.895  41.298  1.00 20.54           C  
ATOM    173  O   LYS B  22       0.475  -9.991  40.598  1.00 20.11           O  
ATOM    174  CB  LYS B  22       1.445 -12.779  40.551  1.00 20.90           C  
ATOM    175  CG  LYS B  22       1.661 -14.273  40.339  1.00 20.78           C  
ATOM    176  CD  LYS B  22       3.047 -14.617  39.799  1.00 20.29           C  
ATOM    177  CE  LYS B  22       3.134 -16.057  39.419  1.00 20.68           C  
ATOM    178  NZ  LYS B  22       4.332 -16.373  38.640  1.00 21.00           N1+
ATOM    179  N   HIS B  23      -0.430 -10.708  42.536  1.00 21.07           N  
ATOM    180  CA  HIS B  23      -0.345  -9.431  43.218  1.00 21.10           C  
ATOM    181  C   HIS B  23       1.106  -9.190  43.615  1.00 20.90           C  
ATOM    182  O   HIS B  23       1.814 -10.140  43.948  1.00 21.61           O  
ATOM    183  CB  HIS B  23      -1.279  -9.418  44.436  1.00 21.43           C  
ATOM    184  CG  HIS B  23      -2.722  -9.559  44.080  1.00 21.86           C  
ATOM    185  CD2 HIS B  23      -3.467 -10.652  43.865  1.00 22.34           C  
ATOM    186  ND1 HIS B  23      -3.555  -8.476  43.889  1.00 21.85           N  
ATOM    187  CE1 HIS B  23      -4.761  -8.911  43.559  1.00 22.69           C  
ATOM    188  NE2 HIS B  23      -4.731 -10.232  43.541  1.00 23.18           N  
ATOM    189  N   LEU B  24       1.537  -7.924  43.567  1.00 20.37           N  
ATOM    190  CA  LEU B  24       2.859  -7.553  44.043  1.00 20.30           C  
ATOM    191  C   LEU B  24       2.903  -7.726  45.559  1.00 21.21           C  
ATOM    192  O   LEU B  24       1.882  -7.620  46.227  1.00 21.33           O  
ATOM    193  CB  LEU B  24       3.207  -6.118  43.644  1.00 19.53           C  
ATOM    194  CG  LEU B  24       3.700  -5.893  42.213  1.00 18.79           C  
ATOM    195  CD1 LEU B  24       3.944  -4.409  42.004  1.00 18.54           C  
ATOM    196  CD2 LEU B  24       4.954  -6.690  41.876  1.00 18.52           C  
ATOM    197  N   ILE B  25       4.098  -8.000  46.084  1.00 22.36           N  
ATOM    198  CA  ILE B  25       4.313  -8.090  47.518  1.00 23.39           C  
ATOM    199  C   ILE B  25       5.450  -7.140  47.880  1.00 25.11           C  
ATOM    200  O   ILE B  25       6.569  -7.303  47.393  1.00 25.90           O  
ATOM    201  CB  ILE B  25       4.631  -9.540  47.936  1.00 23.34           C  
ATOM    202  CG1 ILE B  25       3.472 -10.487  47.614  1.00 23.71           C  
ATOM    203  CG2 ILE B  25       5.030  -9.608  49.410  1.00 23.03           C  
ATOM    204  CD1 ILE B  25       3.789 -11.957  47.841  1.00 23.79           C  
ATOM    205  N   ARG B  26       5.152  -6.148  48.729  1.00 26.70           N  
ATOM    206  CA  ARG B  26       6.199  -5.308  49.286  1.00 28.58           C  
ATOM    207  C   ARG B  26       7.111  -6.212  50.109  1.00 29.93           C  
ATOM    208  O   ARG B  26       6.670  -6.784  51.104  1.00 29.93           O  
ATOM    209  CB  ARG B  26       5.670  -4.165  50.157  1.00 29.77           C  
ATOM    210  CG  ARG B  26       6.770  -3.194  50.568  1.00 31.01           C  
ATOM    211  CD  ARG B  26       6.318  -2.147  51.577  1.00 32.23           C  
ATOM    212  NE  ARG B  26       7.388  -1.191  51.883  1.00 33.12           N  
ATOM    213  CZ  ARG B  26       8.507  -1.473  52.545  1.00 34.63           C  
ATOM    214  NH1 ARG B  26       8.707  -2.681  53.048  1.00 34.61           N1+
ATOM    215  NH2 ARG B  26       9.425  -0.536  52.720  1.00 35.34           N  
ATOM    216  N   PRO B  27       8.389  -6.398  49.702  1.00 31.05           N  
ATOM    217  CA  PRO B  27       9.258  -7.383  50.346  1.00 29.90           C  
ATOM    218  C   PRO B  27       9.785  -6.834  51.665  1.00 28.38           C  
ATOM    219  O   PRO B  27       9.816  -5.622  51.862  1.00 27.47           O  
ATOM    220  CB  PRO B  27      10.363  -7.589  49.310  1.00 30.88           C  
ATOM    221  CG  PRO B  27      10.484  -6.231  48.634  1.00 31.12           C  
ATOM    222  CD  PRO B  27       9.074  -5.649  48.633  1.00 31.27           C  
ATOM    223  N   LYS B  28      10.176  -7.746  52.561  1.00 27.06           N  
ATOM    224  CA  LYS B  28      10.725  -7.379  53.853  1.00 25.74           C  
ATOM    225  C   LYS B  28      12.250  -7.365  53.760  1.00 25.17           C  
ATOM    226  O   LYS B  28      12.902  -8.383  53.984  1.00 25.46           O  
ATOM    227  CB  LYS B  28      10.219  -8.341  54.908  1.00 25.32           C  
ATOM    228  N   THR B  29      12.812  -6.210  53.385  1.00 23.96           N  
ATOM    229  CA  THR B  29      14.251  -6.001  53.430  1.00 23.52           C  
ATOM    230  C   THR B  29      14.520  -4.570  53.886  1.00 22.53           C  
ATOM    231  O   THR B  29      13.600  -3.757  53.965  1.00 22.50           O  
ATOM    232  CB  THR B  29      14.904  -6.272  52.072  1.00 24.03           C  
ATOM    233  CG2 THR B  29      14.527  -7.626  51.493  1.00 23.87           C  
ATOM    234  OG1 THR B  29      14.538  -5.207  51.197  1.00 23.80           O  
ATOM    235  N   LYS B  30      15.795  -4.286  54.161  1.00 21.39           N  
ATOM    236  CA  LYS B  30      16.246  -2.934  54.441  1.00 21.06           C  
ATOM    237  C   LYS B  30      15.978  -2.040  53.228  1.00 20.37           C  
ATOM    238  O   LYS B  30      15.950  -2.517  52.091  1.00 19.68           O  
ATOM    239  CB  LYS B  30      17.719  -2.952  54.812  1.00 20.90           C  
ATOM    240  N   MET B  31      15.761  -0.744  53.492  1.00 19.49           N  
ATOM    241  CA  MET B  31      15.641   0.246  52.437  1.00 18.76           C  
ATOM    242  C   MET B  31      17.002   0.411  51.761  1.00 18.51           C  
ATOM    243  O   MET B  31      17.916   0.971  52.354  1.00 18.82           O  
ATOM    244  CB  MET B  31      15.131   1.552  53.007  1.00 18.29           C  
ATOM    245  N   HIS B  32      17.137  -0.115  50.538  1.00 18.29           N  
ATOM    246  CA  HIS B  32      18.366   0.013  49.770  1.00 18.07           C  
ATOM    247  C   HIS B  32      18.386   1.358  49.056  1.00 17.09           C  
ATOM    248  O   HIS B  32      17.341   1.892  48.696  1.00 17.08           O  
ATOM    249  CB  HIS B  32      18.514  -1.109  48.736  1.00 18.68           C  
ATOM    250  CG  HIS B  32      18.545  -2.479  49.320  1.00 19.59           C  
ATOM    251  CD2 HIS B  32      18.294  -3.675  48.780  1.00 19.95           C  
ATOM    252  ND1 HIS B  32      18.878  -2.717  50.636  1.00 20.98           N  
ATOM    253  CE1 HIS B  32      18.826  -4.021  50.872  1.00 21.05           C  
ATOM    254  NE2 HIS B  32      18.467  -4.622  49.760  1.00 20.53           N  
ATOM    255  N   LYS B  33      19.595   1.886  48.841  1.00 16.35           N  
ATOM    256  CA  LYS B  33      19.776   3.103  48.070  1.00 15.63           C  
ATOM    257  C   LYS B  33      19.528   2.791  46.596  1.00 14.46           C  
ATOM    258  O   LYS B  33      19.922   1.735  46.104  1.00 13.88           O  
ATOM    259  CB  LYS B  33      21.180   3.686  48.270  1.00 15.68           C  
ATOM    260  CG  LYS B  33      21.390   5.056  47.647  1.00 16.02           C  
ATOM    261  CD  LYS B  33      22.809   5.583  47.829  1.00 16.53           C  
ATOM    262  CE  LYS B  33      23.116   6.765  46.961  1.00 17.01           C  
ATOM    263  NZ  LYS B  33      24.547   6.826  46.638  1.00 17.35           N1+
ATOM    264  N   LEU B  34      18.873   3.727  45.906  1.00 13.70           N  
ATOM    265  CA  LEU B  34      18.548   3.555  44.499  1.00 13.27           C  
ATOM    266  C   LEU B  34      19.828   3.512  43.669  1.00 12.97           C  
ATOM    267  O   LEU B  34      20.693   4.371  43.821  1.00 13.45           O  
ATOM    268  CB  LEU B  34      17.638   4.683  44.026  1.00 13.00           C  
ATOM    269  CG  LEU B  34      17.290   4.667  42.538  1.00 12.78           C  
ATOM    270  CD1 LEU B  34      16.450   3.454  42.189  1.00 12.90           C  
ATOM    271  CD2 LEU B  34      16.582   5.946  42.172  1.00 12.74           C  
ATOM    272  N   ILE B  35      19.908   2.522  42.772  1.00 12.20           N  
ATOM    273  CA  ILE B  35      21.037   2.363  41.870  1.00 11.63           C  
ATOM    274  C   ILE B  35      20.820   3.236  40.635  1.00 11.28           C  
ATOM    275  O   ILE B  35      19.793   3.127  39.976  1.00 11.58           O  
ATOM    276  CB  ILE B  35      21.212   0.876  41.512  1.00 11.51           C  
ATOM    277  CG1 ILE B  35      21.643   0.072  42.742  1.00 11.61           C  
ATOM    278  CG2 ILE B  35      22.181   0.686  40.344  1.00 11.36           C  
ATOM    279  CD1 ILE B  35      21.472  -1.430  42.606  1.00 11.73           C  
ATOM    280  N   ILE B  36      21.803   4.095  40.337  1.00 10.91           N  
ATOM    281  CA  ILE B  36      21.826   4.899  39.121  1.00 10.60           C  
ATOM    282  C   ILE B  36      22.770   4.245  38.114  1.00 10.24           C  
ATOM    283  O   ILE B  36      23.934   4.039  38.420  1.00 10.26           O  
ATOM    284  CB  ILE B  36      22.266   6.344  39.427  1.00 10.61           C  
ATOM    285  CG1 ILE B  36      21.478   6.958  40.594  1.00 10.47           C  
ATOM    286  CG2 ILE B  36      22.214   7.219  38.175  1.00 10.62           C  
ATOM    287  CD1 ILE B  36      19.980   6.751  40.508  1.00 10.44           C  
ATOM    288  N   PRO B  37      22.316   3.893  36.892  1.00 10.17           N  
ATOM    289  CA  PRO B  37      23.209   3.356  35.863  1.00 10.05           C  
ATOM    290  C   PRO B  37      24.345   4.318  35.532  1.00  9.85           C  
ATOM    291  O   PRO B  37      24.096   5.501  35.320  1.00  9.90           O  
ATOM    292  CB  PRO B  37      22.282   3.145  34.652  1.00 10.13           C  
ATOM    293  CG  PRO B  37      20.904   3.001  35.249  1.00 10.18           C  
ATOM    294  CD  PRO B  37      20.917   3.945  36.444  1.00 10.29           C  
ATOM    295  N   LYS B  38      25.578   3.796  35.496  1.00  9.64           N  
ATOM    296  CA  LYS B  38      26.740   4.572  35.095  1.00  9.52           C  
ATOM    297  C   LYS B  38      26.568   5.013  33.645  1.00  9.55           C  
ATOM    298  O   LYS B  38      25.825   4.391  32.895  1.00  9.74           O  
ATOM    299  CB  LYS B  38      28.001   3.754  35.287  1.00  9.45           C  
ATOM    300  N   VAL B  39      27.229   6.106  33.264  1.00  9.59           N  
ATOM    301  CA  VAL B  39      27.179   6.579  31.891  1.00  9.76           C  
ATOM    302  C   VAL B  39      28.258   5.844  31.101  1.00  9.90           C  
ATOM    303  O   VAL B  39      29.411   5.803  31.530  1.00 10.06           O  
ATOM    304  CB  VAL B  39      27.351   8.108  31.794  1.00  9.75           C  
ATOM    305  CG1 VAL B  39      27.334   8.601  30.350  1.00  9.64           C  
ATOM    306  CG2 VAL B  39      26.301   8.842  32.619  1.00  9.81           C  
ATOM    307  N   LEU B  40      27.877   5.287  29.944  1.00 10.03           N  
ATOM    308  CA  LEU B  40      28.797   4.530  29.100  1.00 10.19           C  
ATOM    309  C   LEU B  40      29.858   5.456  28.506  1.00 10.15           C  
ATOM    310  O   LEU B  40      29.525   6.491  27.935  1.00  9.90           O  
ATOM    311  CB  LEU B  40      28.027   3.807  27.995  1.00 10.19           C  
ATOM    312  CG  LEU B  40      28.875   3.075  26.953  1.00 10.14           C  
ATOM    313  CD1 LEU B  40      29.687   1.982  27.621  1.00 10.26           C  
ATOM    314  CD2 LEU B  40      28.018   2.502  25.840  1.00 10.20           C  
ATOM    315  N   LYS B  41      31.129   5.055  28.641  1.00 10.38           N  
ATOM    316  CA  LYS B  41      32.253   5.822  28.125  1.00 10.62           C  
ATOM    317  C   LYS B  41      32.503   5.470  26.657  1.00 10.61           C  
ATOM    318  O   LYS B  41      32.290   4.334  26.239  1.00 10.52           O  
ATOM    319  CB  LYS B  41      33.519   5.542  28.944  1.00 10.79           C  
ATOM    320  CG  LYS B  41      33.412   5.598  30.473  1.00 10.99           C  
ATOM    321  CD  LYS B  41      34.762   5.503  31.192  1.00 10.89           C  
ATOM    322  CE  LYS B  41      34.677   5.077  32.628  1.00 10.84           C  
ATOM    323  NZ  LYS B  41      33.739   5.887  33.416  1.00 10.86           N1+
ATOM    324  N   ALA B  42      32.987   6.454  25.886  1.00 10.69           N  
ATOM    325  CA  ALA B  42      33.380   6.227  24.502  1.00 10.81           C  
ATOM    326  C   ALA B  42      34.812   5.701  24.431  1.00 11.06           C  
ATOM    327  O   ALA B  42      35.718   6.263  25.043  1.00 10.83           O  
ATOM    328  CB  ALA B  42      33.245   7.504  23.705  1.00 10.64           C  
ATOM    329  N   ASP B  43      35.003   4.639  23.640  1.00 11.64           N  
ATOM    330  CA  ASP B  43      36.320   4.065  23.404  1.00 12.17           C  
ATOM    331  C   ASP B  43      37.209   5.101  22.722  1.00 12.30           C  
ATOM    332  O   ASP B  43      38.354   5.269  23.117  1.00 12.22           O  
ATOM    333  CB  ASP B  43      36.222   2.757  22.632  1.00 12.41           C  
ATOM    334  CG  ASP B  43      35.420   1.677  23.346  1.00 12.90           C  
ATOM    335  OD1 ASP B  43      35.896   1.178  24.388  1.00 13.48           O  
ATOM    336  OD2 ASP B  43      34.295   1.384  22.899  1.00 13.21           O1-
ATOM    337  N   LYS B  44      36.667   5.793  21.711  1.00 12.69           N  
ATOM    338  CA  LYS B  44      37.373   6.869  21.032  1.00 13.27           C  
ATOM    339  C   LYS B  44      36.393   7.674  20.181  1.00 13.51           C  
ATOM    340  O   LYS B  44      35.323   7.190  19.818  1.00 13.02           O  
ATOM    341  CB  LYS B  44      38.515   6.338  20.154  1.00 13.67           C  
ATOM    342  CG  LYS B  44      38.101   5.276  19.137  1.00 14.11           C  
ATOM    343  CD  LYS B  44      39.222   4.557  18.400  1.00 14.67           C  
ATOM    344  CE  LYS B  44      39.597   5.217  17.103  1.00 15.05           C  
ATOM    345  NZ  LYS B  44      40.708   4.541  16.430  1.00 15.14           N1+
ATOM    346  N   ILE B  45      36.781   8.914  19.878  1.00 14.33           N  
ATOM    347  CA  ILE B  45      36.078   9.746  18.917  1.00 15.71           C  
ATOM    348  C   ILE B  45      37.036  10.046  17.769  1.00 17.06           C  
ATOM    349  O   ILE B  45      38.144  10.527  18.015  1.00 18.45           O  
ATOM    350  CB  ILE B  45      35.571  11.048  19.566  1.00 15.69           C  
ATOM    351  CG1 ILE B  45      34.481  10.765  20.595  1.00 16.09           C  
ATOM    352  CG2 ILE B  45      35.103  12.046  18.506  1.00 15.53           C  
ATOM    353  CD1 ILE B  45      33.936  11.999  21.296  1.00 16.32           C  
ATOM    354  N   GLU B  46      36.602   9.781  16.527  1.00 17.39           N  
ATOM    355  CA  GLU B  46      37.379  10.181  15.365  1.00 18.09           C  
ATOM    356  C   GLU B  46      36.429  10.614  14.254  1.00 17.12           C  
ATOM    357  O   GLU B  46      35.691   9.803  13.708  1.00 16.73           O  
ATOM    358  CB  GLU B  46      38.400   9.135  14.907  1.00 19.21           C  
ATOM    359  CG  GLU B  46      37.826   7.754  14.617  1.00 20.44           C  
ATOM    360  CD  GLU B  46      38.784   6.879  13.820  1.00 22.26           C  
ATOM    361  OE1 GLU B  46      39.945   6.684  14.261  1.00 23.16           O  
ATOM    362  OE2 GLU B  46      38.357   6.401  12.743  1.00 23.48           O1-
ATOM    363  N   GLY B  47      36.490  11.910  13.924  1.00 16.70           N  
ATOM    364  CA  GLY B  47      35.563  12.530  12.995  1.00 16.34           C  
ATOM    365  C   GLY B  47      34.215  12.738  13.675  1.00 16.09           C  
ATOM    366  O   GLY B  47      34.160  13.044  14.863  1.00 16.41           O  
ATOM    367  N   ASN B  48      33.134  12.528  12.918  1.00 15.49           N  
ATOM    368  CA  ASN B  48      31.791  12.593  13.469  1.00 15.04           C  
ATOM    369  C   ASN B  48      31.401  11.235  14.051  1.00 14.31           C  
ATOM    370  O   ASN B  48      30.279  11.075  14.520  1.00 14.50           O  
ATOM    371  CB  ASN B  48      30.808  13.082  12.412  1.00 15.31           C  
ATOM    372  CG  ASN B  48      29.506  13.575  13.000  1.00 15.36           C  
ATOM    373  ND2 ASN B  48      28.404  13.245  12.349  1.00 15.30           N  
ATOM    374  OD1 ASN B  48      29.487  14.251  14.038  1.00 15.41           O  
ATOM    375  N   THR B  49      32.330  10.266  14.025  1.00 13.52           N  
ATOM    376  CA  THR B  49      32.078   8.909  14.490  1.00 12.82           C  
ATOM    377  C   THR B  49      32.449   8.793  15.967  1.00 12.57           C  
ATOM    378  O   THR B  49      33.459   9.350  16.390  1.00 13.06           O  
ATOM    379  CB  THR B  49      32.870   7.919  13.635  1.00 12.41           C  
ATOM    380  CG2 THR B  49      32.655   6.474  14.050  1.00 12.37           C  
ATOM    381  OG1 THR B  49      32.394   8.095  12.305  1.00 12.12           O  
ATOM    382  N   THR B  50      31.633   8.046  16.731  1.00 12.01           N  
ATOM    383  CA  THR B  50      31.901   7.773  18.138  1.00 11.33           C  
ATOM    384  C   THR B  50      31.866   6.261  18.360  1.00 10.85           C  
ATOM    385  O   THR B  50      30.905   5.606  17.963  1.00 10.49           O  
ATOM    386  CB  THR B  50      30.872   8.507  19.001  1.00 11.09           C  
ATOM    387  CG2 THR B  50      31.044   8.238  20.484  1.00 10.84           C  
ATOM    388  OG1 THR B  50      31.045   9.896  18.726  1.00 10.92           O  
ATOM    389  N   TYR B  51      32.917   5.727  19.005  1.00 10.47           N  
ATOM    390  CA  TYR B  51      33.111   4.289  19.141  1.00 10.22           C  
ATOM    391  C   TYR B  51      32.680   3.813  20.527  1.00  9.93           C  
ATOM    392  O   TYR B  51      33.220   4.253  21.533  1.00  9.96           O  
ATOM    393  CB  TYR B  51      34.576   3.933  18.888  1.00 10.31           C  
ATOM    394  CG  TYR B  51      34.992   4.038  17.425  1.00 10.39           C  
ATOM    395  CD1 TYR B  51      35.188   5.276  16.823  1.00 10.42           C  
ATOM    396  CD2 TYR B  51      35.193   2.898  16.650  1.00 10.30           C  
ATOM    397  CE1 TYR B  51      35.558   5.378  15.493  1.00 10.45           C  
ATOM    398  CE2 TYR B  51      35.562   2.989  15.317  1.00 10.19           C  
ATOM    399  CZ  TYR B  51      35.745   4.233  14.738  1.00 10.30           C  
ATOM    400  OH  TYR B  51      36.116   4.343  13.432  1.00 10.21           O  
ATOM    401  N   TYR B  52      31.725   2.880  20.554  1.00  9.75           N  
ATOM    402  CA  TYR B  52      31.261   2.260  21.782  1.00  9.75           C  
ATOM    403  C   TYR B  52      31.562   0.767  21.748  1.00  9.89           C  
ATOM    404  O   TYR B  52      31.728   0.191  20.679  1.00  9.88           O  
ATOM    405  CB  TYR B  52      29.749   2.469  21.916  1.00  9.76           C  
ATOM    406  CG  TYR B  52      29.270   3.857  22.321  1.00  9.62           C  
ATOM    407  CD1 TYR B  52      29.987   4.648  23.210  1.00  9.67           C  
ATOM    408  CD2 TYR B  52      28.076   4.366  21.836  1.00  9.56           C  
ATOM    409  CE1 TYR B  52      29.534   5.899  23.596  1.00  9.55           C  
ATOM    410  CE2 TYR B  52      27.611   5.616  22.214  1.00  9.41           C  
ATOM    411  CZ  TYR B  52      28.343   6.385  23.095  1.00  9.27           C  
ATOM    412  OH  TYR B  52      27.907   7.608  23.485  1.00  9.01           O  
ATOM    413  N   THR B  53      31.630   0.151  22.933  1.00 10.25           N  
ATOM    414  CA  THR B  53      31.711  -1.297  23.058  1.00 10.59           C  
ATOM    415  C   THR B  53      30.790  -1.736  24.191  1.00 10.65           C  
ATOM    416  O   THR B  53      30.828  -1.155  25.278  1.00 10.52           O  
ATOM    417  CB  THR B  53      33.150  -1.746  23.323  1.00 10.83           C  
ATOM    418  CG2 THR B  53      33.287  -3.256  23.411  1.00 10.89           C  
ATOM    419  OG1 THR B  53      33.934  -1.310  22.219  1.00 10.96           O  
ATOM    420  N   ILE B  54      29.983  -2.777  23.930  1.00 10.80           N  
ATOM    421  CA  ILE B  54      29.024  -3.258  24.913  1.00 11.03           C  
ATOM    422  C   ILE B  54      29.097  -4.779  25.005  1.00 10.82           C  
ATOM    423  O   ILE B  54      28.916  -5.480  24.011  1.00 10.56           O  
ATOM    424  CB  ILE B  54      27.602  -2.775  24.587  1.00 11.30           C  
ATOM    425  CG1 ILE B  54      27.606  -1.278  24.248  1.00 11.55           C  
ATOM    426  CG2 ILE B  54      26.639  -3.112  25.731  1.00 11.28           C  
ATOM    427  CD1 ILE B  54      26.233  -0.647  24.122  1.00 11.68           C  
ATOM    428  N   HIS B  55      29.374  -5.256  26.222  1.00 10.66           N  
ATOM    429  CA  HIS B  55      29.449  -6.675  26.504  1.00 10.59           C  
ATOM    430  C   HIS B  55      28.127  -7.109  27.118  1.00 10.47           C  
ATOM    431  O   HIS B  55      27.601  -6.432  27.990  1.00 10.06           O  
ATOM    432  CB  HIS B  55      30.609  -6.981  27.456  1.00 10.60           C  
ATOM    433  CG  HIS B  55      31.956  -6.746  26.864  1.00 10.51           C  
ATOM    434  CD2 HIS B  55      32.586  -5.611  26.548  1.00 10.53           C  
ATOM    435  ND1 HIS B  55      32.822  -7.768  26.546  1.00 10.50           N  
ATOM    436  CE1 HIS B  55      33.934  -7.252  26.039  1.00 10.61           C  
ATOM    437  NE2 HIS B  55      33.813  -5.943  26.032  1.00 10.60           N  
ATOM    438  N   ALA B  56      27.600  -8.225  26.616  1.00 10.78           N  
ATOM    439  CA  ALA B  56      26.598  -8.999  27.322  1.00 11.13           C  
ATOM    440  C   ALA B  56      27.323 -10.042  28.169  1.00 11.46           C  
ATOM    441  O   ALA B  56      28.130 -10.796  27.637  1.00 11.51           O  
ATOM    442  CB  ALA B  56      25.660  -9.641  26.331  1.00 11.04           C  
ATOM    443  N   GLN B  57      27.038 -10.081  29.475  1.00 11.77           N  
ATOM    444  CA  GLN B  57      27.870 -10.854  30.380  1.00 12.19           C  
ATOM    445  C   GLN B  57      27.115 -11.237  31.647  1.00 12.58           C  
ATOM    446  O   GLN B  57      26.097 -10.629  31.981  1.00 12.67           O  
ATOM    447  CB  GLN B  57      29.117 -10.045  30.722  1.00 12.24           C  
ATOM    448  CG  GLN B  57      28.813  -8.654  31.264  1.00 12.23           C  
ATOM    449  CD  GLN B  57      30.057  -7.871  31.598  1.00 12.08           C  
ATOM    450  NE2 GLN B  57      30.826  -7.563  30.570  1.00 11.91           N  
ATOM    451  OE1 GLN B  57      30.323  -7.555  32.761  1.00 12.13           O  
ATOM    452  N   GLU B  58      27.668 -12.252  32.334  1.00 12.96           N  
ATOM    453  CA  GLU B  58      27.096 -12.831  33.538  1.00 13.39           C  
ATOM    454  C   GLU B  58      27.751 -12.215  34.768  1.00 13.55           C  
ATOM    455  O   GLU B  58      28.887 -11.758  34.704  1.00 13.21           O  
ATOM    456  CB  GLU B  58      27.347 -14.336  33.571  1.00 13.50           C  
ATOM    457  CG  GLU B  58      26.749 -15.084  32.386  1.00 13.65           C  
ATOM    458  CD  GLU B  58      27.034 -16.574  32.418  1.00 13.94           C  
ATOM    459  OE1 GLU B  58      26.057 -17.354  32.411  1.00 14.17           O  
ATOM    460  OE2 GLU B  58      28.226 -16.954  32.456  1.00 13.91           O1-
ATOM    461  N   GLY B  59      27.024 -12.220  35.890  1.00 14.13           N  
ATOM    462  CA  GLY B  59      27.550 -11.684  37.133  1.00 14.66           C  
ATOM    463  C   GLY B  59      26.623 -11.967  38.311  1.00 15.21           C  
ATOM    464  O   GLY B  59      25.531 -12.495  38.142  1.00 15.59           O  
ATOM    465  N   GLU B  60      27.097 -11.625  39.511  1.00 15.78           N  
ATOM    466  CA  GLU B  60      26.312 -11.740  40.723  1.00 15.85           C  
ATOM    467  C   GLU B  60      25.995 -10.334  41.208  1.00 15.69           C  
ATOM    468  O   GLU B  60      26.838  -9.446  41.127  1.00 15.03           O  
ATOM    469  CB  GLU B  60      27.075 -12.542  41.775  1.00 16.49           C  
ATOM    470  CG  GLU B  60      27.538 -13.893  41.243  1.00 17.29           C  
ATOM    471  CD  GLU B  60      27.923 -14.925  42.285  1.00 18.43           C  
ATOM    472  OE1 GLU B  60      27.917 -14.630  43.507  1.00 19.29           O  
ATOM    473  OE2 GLU B  60      28.228 -16.052  41.839  1.00 19.36           O1-
ATOM    474  N   THR B  61      24.759 -10.142  41.675  1.00 16.27           N  
ATOM    475  CA  THR B  61      24.345  -8.868  42.231  1.00 17.12           C  
ATOM    476  C   THR B  61      23.679  -9.128  43.575  1.00 18.09           C  
ATOM    477  O   THR B  61      22.807  -9.992  43.681  1.00 18.80           O  
ATOM    478  CB  THR B  61      23.402  -8.146  41.269  1.00 17.24           C  
ATOM    479  CG2 THR B  61      23.046  -6.751  41.753  1.00 17.16           C  
ATOM    480  OG1 THR B  61      24.081  -8.089  40.015  1.00 17.64           O  
ATOM    481  N   ASN B  62      24.109  -8.373  44.592  1.00 18.58           N  
ATOM    482  CA  ASN B  62      23.405  -8.341  45.862  1.00 19.13           C  
ATOM    483  C   ASN B  62      22.186  -7.439  45.718  1.00 19.00           C  
ATOM    484  O   ASN B  62      22.313  -6.218  45.730  1.00 18.43           O  
ATOM    485  CB  ASN B  62      24.324  -7.917  46.998  1.00 19.85           C  
ATOM    486  CG  ASN B  62      25.078  -9.101  47.547  1.00 20.53           C  
ATOM    487  ND2 ASN B  62      26.378  -9.155  47.294  1.00 20.61           N  
ATOM    488  OD1 ASN B  62      24.474  -9.971  48.191  1.00 21.39           O  
ATOM    489  N   ILE B  63      21.016  -8.070  45.562  1.00 19.56           N  
ATOM    490  CA  ILE B  63      19.759  -7.360  45.394  1.00 19.89           C  
ATOM    491  C   ILE B  63      18.999  -7.422  46.715  1.00 20.40           C  
ATOM    492  O   ILE B  63      18.595  -6.391  47.246  1.00 19.81           O  
ATOM    493  CB  ILE B  63      18.958  -7.949  44.216  1.00 19.65           C  
ATOM    494  CG1 ILE B  63      19.791  -7.973  42.927  1.00 19.72           C  
ATOM    495  CG2 ILE B  63      17.646  -7.194  44.014  1.00 19.63           C  
ATOM    496  CD1 ILE B  63      19.185  -8.797  41.805  1.00 19.74           C  
ATOM    497  N   LEU B  64      18.826  -8.643  47.234  1.00 21.90           N  
ATOM    498  CA  LEU B  64      18.309  -8.856  48.578  1.00 23.63           C  
ATOM    499  C   LEU B  64      19.456  -8.681  49.569  1.00 25.54           C  
ATOM    500  O   LEU B  64      20.593  -8.450  49.161  1.00 26.88           O  
ATOM    501  CB  LEU B  64      17.683 -10.249  48.675  1.00 23.12           C  
ATOM    502  CG  LEU B  64      16.584 -10.559  47.652  1.00 22.58           C  
ATOM    503  CD1 LEU B  64      16.117 -11.994  47.792  1.00 22.45           C  
ATOM    504  CD2 LEU B  64      15.413  -9.602  47.774  1.00 22.45           C  
ATOM    505  N   ASP B  65      19.157  -8.802  50.870  1.00 26.88           N  
ATOM    506  CA  ASP B  65      20.178  -8.676  51.901  1.00 28.68           C  
ATOM    507  C   ASP B  65      20.547 -10.063  52.429  1.00 26.82           C  
ATOM    508  O   ASP B  65      20.635 -10.268  53.636  1.00 27.97           O  
ATOM    509  CB  ASP B  65      19.772  -7.669  52.974  1.00 31.90           C  
ATOM    510  CG  ASP B  65      18.391  -7.842  53.603  1.00 35.14           C  
ATOM    511  OD1 ASP B  65      17.745  -8.893  53.365  1.00 38.39           O  
ATOM    512  OD2 ASP B  65      17.951  -6.908  54.309  1.00 36.21           O1-
ATOM    513  N   GLY B  66      20.779 -11.005  51.513  1.00 24.92           N  
ATOM    514  CA  GLY B  66      21.200 -12.353  51.863  1.00 23.40           C  
ATOM    515  C   GLY B  66      22.299 -12.822  50.916  1.00 22.13           C  
ATOM    516  O   GLY B  66      23.372 -12.228  50.870  1.00 21.89           O  
ATOM    517  N   LYS B  67      22.009 -13.866  50.136  1.00 20.90           N  
ATOM    518  CA  LYS B  67      22.887 -14.281  49.054  1.00 19.84           C  
ATOM    519  C   LYS B  67      22.851 -13.213  47.965  1.00 18.82           C  
ATOM    520  O   LYS B  67      22.104 -12.245  48.069  1.00 18.50           O  
ATOM    521  CB  LYS B  67      22.468 -15.630  48.449  1.00 19.87           C  
ATOM    522  CG  LYS B  67      22.355 -16.820  49.399  1.00 20.03           C  
ATOM    523  CD  LYS B  67      22.180 -18.175  48.718  1.00 19.80           C  
ATOM    524  CE  LYS B  67      23.433 -18.611  48.012  1.00 20.19           C  
ATOM    525  NZ  LYS B  67      23.398 -20.005  47.553  1.00 20.21           N1+
ATOM    526  N   ALA B  68      23.679 -13.397  46.932  1.00 18.40           N  
ATOM    527  CA  ALA B  68      23.567 -12.640  45.695  1.00 17.92           C  
ATOM    528  C   ALA B  68      22.652 -13.388  44.728  1.00 17.67           C  
ATOM    529  O   ALA B  68      22.266 -14.530  44.978  1.00 18.22           O  
ATOM    530  CB  ALA B  68      24.938 -12.420  45.094  1.00 17.74           C  
ATOM    531  N   THR B  69      22.317 -12.729  43.617  1.00 16.85           N  
ATOM    532  CA  THR B  69      21.516 -13.330  42.567  1.00 15.91           C  
ATOM    533  C   THR B  69      22.370 -13.447  41.311  1.00 15.71           C  
ATOM    534  O   THR B  69      23.130 -12.538  40.991  1.00 15.71           O  
ATOM    535  CB  THR B  69      20.290 -12.452  42.332  1.00 15.75           C  
ATOM    536  CG2 THR B  69      19.330 -13.051  41.320  1.00 15.92           C  
ATOM    537  OG1 THR B  69      19.660 -12.320  43.600  1.00 15.46           O  
ATOM    538  N   HIS B  70      22.214 -14.553  40.580  1.00 15.76           N  
ATOM    539  CA  HIS B  70      22.888 -14.721  39.300  1.00 15.63           C  
ATOM    540  C   HIS B  70      22.152 -13.897  38.248  1.00 14.34           C  
ATOM    541  O   HIS B  70      20.983 -14.153  37.991  1.00 14.13           O  
ATOM    542  CB  HIS B  70      22.976 -16.198  38.903  1.00 16.41           C  
ATOM    543  CG  HIS B  70      24.078 -16.923  39.605  1.00 17.28           C  
ATOM    544  CD2 HIS B  70      24.890 -17.907  39.193  1.00 17.94           C  
ATOM    545  ND1 HIS B  70      24.465 -16.623  40.895  1.00 17.39           N  
ATOM    546  CE1 HIS B  70      25.463 -17.415  41.252  1.00 17.54           C  
ATOM    547  NE2 HIS B  70      25.743 -18.198  40.230  1.00 18.22           N  
ATOM    548  N   THR B  71      22.846 -12.916  37.661  1.00 13.45           N  
ATOM    549  CA  THR B  71      22.224 -11.946  36.771  1.00 12.95           C  
ATOM    550  C   THR B  71      23.003 -11.872  35.461  1.00 12.59           C  
ATOM    551  O   THR B  71      24.181 -12.233  35.403  1.00 12.28           O  
ATOM    552  CB  THR B  71      22.150 -10.579  37.451  1.00 12.81           C  
ATOM    553  CG2 THR B  71      21.262 -10.590  38.678  1.00 12.82           C  
ATOM    554  OG1 THR B  71      23.460 -10.221  37.877  1.00 13.16           O  
ATOM    555  N   TRP B  72      22.301 -11.420  34.413  1.00 12.29           N  
ATOM    556  CA  TRP B  72      22.910 -11.018  33.154  1.00 12.10           C  
ATOM    557  C   TRP B  72      22.828  -9.503  33.037  1.00 11.96           C  
ATOM    558  O   TRP B  72      21.861  -8.910  33.503  1.00 12.29           O  
ATOM    559  CB  TRP B  72      22.194 -11.673  31.970  1.00 12.08           C  
ATOM    560  CG  TRP B  72      22.430 -13.151  31.829  1.00 12.05           C  
ATOM    561  CD1 TRP B  72      23.046 -13.997  32.702  1.00 11.93           C  
ATOM    562  CD2 TRP B  72      21.988 -13.967  30.725  1.00 12.16           C  
ATOM    563  CE2 TRP B  72      22.389 -15.290  31.007  1.00 12.08           C  
ATOM    564  CE3 TRP B  72      21.293 -13.705  29.541  1.00 12.31           C  
ATOM    565  NE1 TRP B  72      23.034 -15.275  32.214  1.00 11.99           N  
ATOM    566  CZ2 TRP B  72      22.126 -16.346  30.138  1.00 12.23           C  
ATOM    567  CZ3 TRP B  72      21.028 -14.753  28.685  1.00 12.58           C  
ATOM    568  CH2 TRP B  72      21.440 -16.055  28.982  1.00 12.44           C  
ATOM    569  N   GLY B  73      23.834  -8.884  32.410  1.00 11.66           N  
ATOM    570  CA  GLY B  73      23.875  -7.434  32.328  1.00 11.51           C  
ATOM    571  C   GLY B  73      24.835  -6.951  31.251  1.00 11.45           C  
ATOM    572  O   GLY B  73      25.706  -7.700  30.815  1.00 11.27           O  
ATOM    573  N   TYR B  74      24.644  -5.691  30.844  1.00 11.58           N  
ATOM    574  CA  TYR B  74      25.468  -5.053  29.832  1.00 11.80           C  
ATOM    575  C   TYR B  74      26.571  -4.261  30.528  1.00 12.06           C  
ATOM    576  O   TYR B  74      26.282  -3.324  31.270  1.00 12.03           O  
ATOM    577  CB  TYR B  74      24.625  -4.158  28.917  1.00 11.80           C  
ATOM    578  CG  TYR B  74      23.644  -4.889  28.002  1.00 11.90           C  
ATOM    579  CD1 TYR B  74      24.094  -5.618  26.907  1.00 11.85           C  
ATOM    580  CD2 TYR B  74      22.268  -4.814  28.200  1.00 11.83           C  
ATOM    581  CE1 TYR B  74      23.215  -6.265  26.056  1.00 11.78           C  
ATOM    582  CE2 TYR B  74      21.379  -5.456  27.353  1.00 11.69           C  
ATOM    583  CZ  TYR B  74      21.853  -6.182  26.274  1.00 11.71           C  
ATOM    584  OH  TYR B  74      21.018  -6.849  25.417  1.00 11.46           O  
ATOM    585  N   ASN B  75      27.830  -4.658  30.275  1.00 12.29           N  
ATOM    586  CA  ASN B  75      29.010  -4.043  30.868  1.00 12.25           C  
ATOM    587  C   ASN B  75      28.896  -4.061  32.393  1.00 12.57           C  
ATOM    588  O   ASN B  75      29.309  -3.121  33.069  1.00 12.74           O  
ATOM    589  CB  ASN B  75      29.249  -2.638  30.319  1.00 12.17           C  
ATOM    590  CG  ASN B  75      29.528  -2.624  28.834  1.00 12.09           C  
ATOM    591  ND2 ASN B  75      29.723  -1.442  28.271  1.00 12.01           N  
ATOM    592  OD1 ASN B  75      29.556  -3.676  28.185  1.00 12.09           O  
ATOM    593  N   GLY B  76      28.341  -5.149  32.933  1.00 12.88           N  
ATOM    594  CA  GLY B  76      28.077  -5.247  34.359  1.00 13.12           C  
ATOM    595  C   GLY B  76      27.220  -6.470  34.668  1.00 13.35           C  
ATOM    596  O   GLY B  76      26.749  -7.147  33.753  1.00 13.75           O  
ATOM    597  N   SER B  77      27.020  -6.734  35.963  1.00 13.28           N  
ATOM    598  CA  SER B  77      26.364  -7.954  36.404  1.00 13.39           C  
ATOM    599  C   SER B  77      24.869  -7.930  36.070  1.00 13.14           C  
ATOM    600  O   SER B  77      24.278  -8.976  35.809  1.00 13.43           O  
ATOM    601  CB  SER B  77      26.609  -8.193  37.877  1.00 13.76           C  
ATOM    602  OG  SER B  77      26.216  -7.070  38.655  1.00 14.33           O  
ATOM    603  N   LEU B  78      24.252  -6.741  36.064  1.00 12.42           N  
ATOM    604  CA  LEU B  78      22.812  -6.638  35.888  1.00 11.86           C  
ATOM    605  C   LEU B  78      22.467  -5.323  35.203  1.00 11.36           C  
ATOM    606  O   LEU B  78      23.147  -4.323  35.417  1.00 11.19           O  
ATOM    607  CB  LEU B  78      22.105  -6.754  37.227  1.00 11.98           C  
ATOM    608  N   LEU B  79      21.390  -5.347  34.404  1.00 10.99           N  
ATOM    609  CA  LEU B  79      20.918  -4.182  33.670  1.00 10.61           C  
ATOM    610  C   LEU B  79      22.028  -3.685  32.745  1.00  9.93           C  
ATOM    611  O   LEU B  79      22.729  -4.492  32.141  1.00  9.82           O  
ATOM    612  CB  LEU B  79      20.425  -3.127  34.665  1.00 11.05           C  
ATOM    613  CG  LEU B  79      18.914  -2.868  34.701  1.00 11.33           C  
ATOM    614  CD1 LEU B  79      18.093  -4.149  34.774  1.00 11.41           C  
ATOM    615  CD2 LEU B  79      18.592  -1.948  35.873  1.00 11.32           C  
ATOM    616  N   GLY B  80      22.161  -2.364  32.600  1.00  9.38           N  
ATOM    617  CA  GLY B  80      23.246  -1.795  31.819  1.00  8.98           C  
ATOM    618  C   GLY B  80      23.386  -0.299  32.073  1.00  8.62           C  
ATOM    619  O   GLY B  80      22.630   0.276  32.850  1.00  8.46           O  
ATOM    620  N   PRO B  81      24.368   0.367  31.429  1.00  8.37           N  
ATOM    621  CA  PRO B  81      24.608   1.794  31.638  1.00  8.36           C  
ATOM    622  C   PRO B  81      23.715   2.704  30.804  1.00  8.46           C  
ATOM    623  O   PRO B  81      22.995   2.240  29.921  1.00  8.42           O  
ATOM    624  CB  PRO B  81      26.071   1.899  31.202  1.00  8.29           C  
ATOM    625  CG  PRO B  81      26.154   0.949  30.039  1.00  8.25           C  
ATOM    626  CD  PRO B  81      25.319  -0.234  30.484  1.00  8.28           C  
ATOM    627  N   LEU B  82      23.795   4.008  31.084  1.00  8.61           N  
ATOM    628  CA  LEU B  82      23.190   5.004  30.218  1.00  8.71           C  
ATOM    629  C   LEU B  82      24.034   5.113  28.951  1.00  8.97           C  
ATOM    630  O   LEU B  82      25.222   5.428  29.023  1.00  9.02           O  
ATOM    631  CB  LEU B  82      23.065   6.367  30.895  1.00  8.61           C  
ATOM    632  CG  LEU B  82      22.497   7.477  30.005  1.00  8.63           C  
ATOM    633  CD1 LEU B  82      21.054   7.161  29.609  1.00  8.58           C  
ATOM    634  CD2 LEU B  82      22.600   8.829  30.691  1.00  8.68           C  
ATOM    635  N   ILE B  83      23.398   4.867  27.802  1.00  9.12           N  
ATOM    636  CA  ILE B  83      24.049   4.978  26.510  1.00  9.19           C  
ATOM    637  C   ILE B  83      23.529   6.237  25.834  1.00  9.26           C  
ATOM    638  O   ILE B  83      22.364   6.298  25.458  1.00  9.18           O  
ATOM    639  CB  ILE B  83      23.783   3.724  25.663  1.00  9.36           C  
ATOM    640  CG1 ILE B  83      24.062   2.449  26.462  1.00  9.57           C  
ATOM    641  CG2 ILE B  83      24.578   3.763  24.355  1.00  9.34           C  
ATOM    642  CD1 ILE B  83      23.416   1.203  25.884  1.00  9.70           C  
ATOM    643  N   ARG B  84      24.405   7.238  25.697  1.00  9.60           N  
ATOM    644  CA  ARG B  84      24.044   8.505  25.085  1.00  9.82           C  
ATOM    645  C   ARG B  84      24.276   8.429  23.578  1.00  9.83           C  
ATOM    646  O   ARG B  84      25.318   7.961  23.129  1.00  9.97           O  
ATOM    647  CB  ARG B  84      24.827   9.665  25.708  1.00 10.00           C  
ATOM    648  CG  ARG B  84      24.382   9.946  27.134  1.00 10.31           C  
ATOM    649  CD  ARG B  84      24.486  11.411  27.487  1.00 10.83           C  
ATOM    650  NE  ARG B  84      23.588  11.743  28.602  1.00 11.25           N  
ATOM    651  CZ  ARG B  84      23.965  11.960  29.862  1.00 11.76           C  
ATOM    652  NH1 ARG B  84      25.243  11.877  30.222  1.00 12.05           N1+
ATOM    653  NH2 ARG B  84      23.046  12.250  30.767  1.00 11.86           N  
ATOM    654  N   TYR B  85      23.275   8.880  22.811  1.00  9.86           N  
ATOM    655  CA  TYR B  85      23.407   9.108  21.382  1.00  9.69           C  
ATOM    656  C   TYR B  85      22.997  10.543  21.080  1.00 10.04           C  
ATOM    657  O   TYR B  85      22.169  11.113  21.780  1.00  9.94           O  
ATOM    658  CB  TYR B  85      22.525   8.172  20.561  1.00  9.37           C  
ATOM    659  CG  TYR B  85      22.895   6.702  20.644  1.00  9.11           C  
ATOM    660  CD1 TYR B  85      24.068   6.234  20.077  1.00  9.08           C  
ATOM    661  CD2 TYR B  85      22.053   5.779  21.250  1.00  9.03           C  
ATOM    662  CE1 TYR B  85      24.400   4.890  20.120  1.00  9.09           C  
ATOM    663  CE2 TYR B  85      22.376   4.435  21.309  1.00  8.99           C  
ATOM    664  CZ  TYR B  85      23.550   3.989  20.736  1.00  9.01           C  
ATOM    665  OH  TYR B  85      23.852   2.664  20.784  1.00  8.96           O  
ATOM    666  N   GLN B  86      23.573  11.101  20.015  1.00 10.76           N  
ATOM    667  CA  GLN B  86      23.265  12.455  19.593  1.00 11.60           C  
ATOM    668  C   GLN B  86      22.795  12.460  18.137  1.00 11.93           C  
ATOM    669  O   GLN B  86      23.423  11.867  17.259  1.00 12.03           O  
ATOM    670  CB  GLN B  86      24.495  13.339  19.781  1.00 12.07           C  
ATOM    671  CG  GLN B  86      24.212  14.814  19.536  1.00 12.62           C  
ATOM    672  CD  GLN B  86      25.209  15.701  20.238  1.00 13.68           C  
ATOM    673  NE2 GLN B  86      26.430  15.664  19.733  1.00 14.07           N  
ATOM    674  OE1 GLN B  86      24.902  16.371  21.235  1.00 14.69           O  
ATOM    675  N   SER B  87      21.677  13.149  17.884  1.00 12.05           N  
ATOM    676  CA  SER B  87      21.203  13.351  16.528  1.00 11.92           C  
ATOM    677  C   SER B  87      22.311  14.014  15.716  1.00 11.94           C  
ATOM    678  O   SER B  87      23.009  14.883  16.225  1.00 11.89           O  
ATOM    679  CB  SER B  87      19.935  14.162  16.509  1.00 11.76           C  
ATOM    680  OG  SER B  87      19.348  14.151  15.217  1.00 11.74           O  
ATOM    681  N   GLY B  88      22.483  13.561  14.472  1.00 12.38           N  
ATOM    682  CA  GLY B  88      23.454  14.131  13.551  1.00 12.70           C  
ATOM    683  C   GLY B  88      24.886  13.672  13.839  1.00 12.92           C  
ATOM    684  O   GLY B  88      25.836  14.405  13.572  1.00 13.05           O  
ATOM    685  N   ARG B  89      25.035  12.457  14.381  1.00 12.97           N  
ATOM    686  CA  ARG B  89      26.344  11.868  14.595  1.00 12.84           C  
ATOM    687  C   ARG B  89      26.352  10.433  14.075  1.00 12.20           C  
ATOM    688  O   ARG B  89      25.316   9.777  14.014  1.00 12.01           O  
ATOM    689  CB  ARG B  89      26.745  11.892  16.071  1.00 13.45           C  
ATOM    690  CG  ARG B  89      27.125  13.266  16.597  1.00 14.43           C  
ATOM    691  CD  ARG B  89      27.964  13.173  17.869  1.00 15.15           C  
ATOM    692  NE  ARG B  89      29.315  12.681  17.565  1.00 15.99           N  
ATOM    693  CZ  ARG B  89      30.455  13.292  17.870  1.00 16.72           C  
ATOM    694  NH1 ARG B  89      30.442  14.350  18.669  1.00 17.23           N1+
ATOM    695  NH2 ARG B  89      31.604  12.817  17.403  1.00 16.55           N  
ATOM    696  N   HIS B  90      27.549   9.969  13.702  1.00 11.48           N  
ATOM    697  CA  HIS B  90      27.760   8.603  13.266  1.00 10.81           C  
ATOM    698  C   HIS B  90      28.318   7.809  14.440  1.00 10.08           C  
ATOM    699  O   HIS B  90      29.106   8.334  15.218  1.00  9.91           O  
ATOM    700  CB  HIS B  90      28.672   8.581  12.036  1.00 10.86           C  
ATOM    701  CG  HIS B  90      28.833   7.218  11.451  1.00 10.80           C  
ATOM    702  CD2 HIS B  90      29.824   6.320  11.551  1.00 10.73           C  
ATOM    703  ND1 HIS B  90      27.856   6.631  10.677  1.00 10.69           N  
ATOM    704  CE1 HIS B  90      28.262   5.424  10.317  1.00 10.72           C  
ATOM    705  NE2 HIS B  90      29.451   5.215  10.840  1.00 10.75           N  
ATOM    706  N   TYR B  91      27.900   6.548  14.560  1.00  9.69           N  
ATOM    707  CA  TYR B  91      28.285   5.719  15.691  1.00  9.50           C  
ATOM    708  C   TYR B  91      28.792   4.379  15.178  1.00  9.47           C  
ATOM    709  O   TYR B  91      28.199   3.782  14.291  1.00  9.32           O  
ATOM    710  CB  TYR B  91      27.129   5.544  16.685  1.00  9.26           C  
ATOM    711  CG  TYR B  91      26.832   6.810  17.475  1.00  9.01           C  
ATOM    712  CD1 TYR B  91      26.052   7.826  16.940  1.00  8.94           C  
ATOM    713  CD2 TYR B  91      27.369   7.004  18.739  1.00  8.96           C  
ATOM    714  CE1 TYR B  91      25.807   8.991  17.646  1.00  9.03           C  
ATOM    715  CE2 TYR B  91      27.136   8.166  19.456  1.00  8.96           C  
ATOM    716  CZ  TYR B  91      26.353   9.162  18.907  1.00  9.02           C  
ATOM    717  OH  TYR B  91      26.119  10.302  19.617  1.00  8.96           O  
ATOM    718  N   HIS B  92      29.914   3.941  15.751  1.00  9.74           N  
ATOM    719  CA  HIS B  92      30.427   2.600  15.539  1.00  9.85           C  
ATOM    720  C   HIS B  92      30.311   1.820  16.847  1.00  9.85           C  
ATOM    721  O   HIS B  92      30.836   2.251  17.872  1.00  9.60           O  
ATOM    722  CB  HIS B  92      31.873   2.653  15.039  1.00  9.91           C  
ATOM    723  CG  HIS B  92      32.442   1.295  14.844  1.00 10.02           C  
ATOM    724  CD2 HIS B  92      33.044   0.454  15.691  1.00 10.15           C  
ATOM    725  ND1 HIS B  92      32.377   0.640  13.636  1.00 10.18           N  
ATOM    726  CE1 HIS B  92      32.943  -0.550  13.757  1.00 10.30           C  
ATOM    727  NE2 HIS B  92      33.352  -0.684  14.997  1.00 10.26           N  
ATOM    728  N   LEU B  93      29.628   0.668  16.788  1.00  9.99           N  
ATOM    729  CA  LEU B  93      29.369  -0.147  17.964  1.00 10.12           C  
ATOM    730  C   LEU B  93      30.040  -1.508  17.820  1.00 10.15           C  
ATOM    731  O   LEU B  93      30.139  -2.050  16.724  1.00  9.95           O  
ATOM    732  CB  LEU B  93      27.862  -0.295  18.169  1.00 10.24           C  
ATOM    733  CG  LEU B  93      27.196   0.774  19.038  1.00 10.38           C  
ATOM    734  CD1 LEU B  93      27.324   2.176  18.467  1.00 10.41           C  
ATOM    735  CD2 LEU B  93      25.743   0.403  19.221  1.00 10.54           C  
ATOM    736  N   THR B  94      30.472  -2.052  18.958  1.00 10.49           N  
ATOM    737  CA  THR B  94      31.027  -3.393  19.038  1.00 10.80           C  
ATOM    738  C   THR B  94      30.217  -4.180  20.066  1.00 10.97           C  
ATOM    739  O   THR B  94      30.185  -3.833  21.246  1.00 11.06           O  
ATOM    740  CB  THR B  94      32.513  -3.321  19.405  1.00 10.89           C  
ATOM    741  CG2 THR B  94      33.226  -4.655  19.244  1.00 10.70           C  
ATOM    742  OG1 THR B  94      33.061  -2.327  18.541  1.00 10.96           O  
ATOM    743  N   LEU B  95      29.554  -5.239  19.600  1.00 11.30           N  
ATOM    744  CA  LEU B  95      28.668  -6.031  20.437  1.00 11.70           C  
ATOM    745  C   LEU B  95      29.360  -7.346  20.789  1.00 12.05           C  
ATOM    746  O   LEU B  95      29.515  -8.218  19.934  1.00 11.95           O  
ATOM    747  CB  LEU B  95      27.349  -6.261  19.698  1.00 11.51           C  
ATOM    748  CG  LEU B  95      26.767  -5.038  18.988  1.00 11.39           C  
ATOM    749  CD1 LEU B  95      25.484  -5.436  18.308  1.00 11.53           C  
ATOM    750  CD2 LEU B  95      26.553  -3.880  19.944  1.00 11.33           C  
ATOM    751  N   VAL B  96      29.771  -7.469  22.059  1.00 12.25           N  
ATOM    752  CA  VAL B  96      30.525  -8.622  22.511  1.00 12.41           C  
ATOM    753  C   VAL B  96      29.616  -9.501  23.360  1.00 12.80           C  
ATOM    754  O   VAL B  96      29.213  -9.104  24.444  1.00 12.83           O  
ATOM    755  CB  VAL B  96      31.781  -8.188  23.287  1.00 12.17           C  
ATOM    756  CG1 VAL B  96      32.580  -9.388  23.783  1.00 12.11           C  
ATOM    757  CG2 VAL B  96      32.654  -7.252  22.461  1.00 12.07           C  
ATOM    758  N   ASN B  97      29.302 -10.693  22.848  1.00 13.51           N  
ATOM    759  CA  ASN B  97      28.524 -11.670  23.588  1.00 14.24           C  
ATOM    760  C   ASN B  97      29.467 -12.501  24.451  1.00 14.58           C  
ATOM    761  O   ASN B  97      30.200 -13.333  23.923  1.00 14.60           O  
ATOM    762  CB  ASN B  97      27.724 -12.564  22.649  1.00 14.70           C  
ATOM    763  CG  ASN B  97      26.836 -13.533  23.391  1.00 15.45           C  
ATOM    764  ND2 ASN B  97      26.114 -14.375  22.663  1.00 15.79           N  
ATOM    765  OD1 ASN B  97      26.790 -13.519  24.626  1.00 16.12           O  
ATOM    766  N   ASP B  98      29.428 -12.261  25.770  1.00 15.10           N  
ATOM    767  CA  ASP B  98      30.167 -13.059  26.741  1.00 15.46           C  
ATOM    768  C   ASP B  98      29.208 -13.969  27.514  1.00 15.88           C  
ATOM    769  O   ASP B  98      29.593 -14.576  28.513  1.00 15.66           O  
ATOM    770  CB  ASP B  98      30.998 -12.178  27.662  1.00 15.33           C  
ATOM    771  CG  ASP B  98      32.130 -11.418  26.989  1.00 15.45           C  
ATOM    772  OD1 ASP B  98      32.968 -12.080  26.346  1.00 16.00           O  
ATOM    773  OD2 ASP B  98      32.178 -10.176  27.128  1.00 15.06           O1-
ATOM    774  N   LEU B  99      27.956 -14.060  27.048  1.00 16.26           N  
ATOM    775  CA  LEU B  99      26.980 -14.968  27.621  1.00 16.45           C  
ATOM    776  C   LEU B  99      27.185 -16.346  27.003  1.00 16.95           C  
ATOM    777  O   LEU B  99      27.839 -16.470  25.972  1.00 17.24           O  
ATOM    778  CB  LEU B  99      25.569 -14.454  27.348  1.00 16.42           C  
ATOM    779  CG  LEU B  99      25.284 -13.014  27.777  1.00 16.51           C  
ATOM    780  CD1 LEU B  99      23.910 -12.612  27.278  1.00 16.54           C  
ATOM    781  CD2 LEU B  99      25.379 -12.834  29.278  1.00 16.48           C  
ATOM    782  N   PRO B 100      26.622 -17.418  27.603  1.00 17.50           N  
ATOM    783  CA  PRO B 100      26.694 -18.751  27.008  1.00 17.62           C  
ATOM    784  C   PRO B 100      25.530 -19.139  26.099  1.00 18.01           C  
ATOM    785  O   PRO B 100      25.281 -20.324  25.905  1.00 18.64           O  
ATOM    786  CB  PRO B 100      26.741 -19.591  28.292  1.00 17.69           C  
ATOM    787  CG  PRO B 100      25.764 -18.886  29.215  1.00 17.64           C  
ATOM    788  CD  PRO B 100      25.926 -17.407  28.903  1.00 17.51           C  
ATOM    789  N   GLU B 101      24.822 -18.149  25.542  1.00 18.61           N  
ATOM    790  CA  GLU B 101      23.872 -18.412  24.473  1.00 19.34           C  
ATOM    791  C   GLU B 101      23.657 -17.149  23.637  1.00 18.10           C  
ATOM    792  O   GLU B 101      23.946 -16.036  24.068  1.00 18.05           O  
ATOM    793  CB  GLU B 101      22.571 -19.020  25.002  1.00 20.93           C  
ATOM    794  CG  GLU B 101      21.709 -18.069  25.829  1.00 22.54           C  
ATOM    795  CD  GLU B 101      20.382 -18.700  26.238  1.00 24.48           C  
ATOM    796  OE1 GLU B 101      19.289 -18.179  25.884  1.00 24.48           O  
ATOM    797  OE2 GLU B 101      20.464 -19.756  26.908  1.00 26.34           O1-
ATOM    798  N   VAL B 102      23.143 -17.359  22.425  1.00 17.09           N  
ATOM    799  CA  VAL B 102      23.023 -16.318  21.416  1.00 16.70           C  
ATOM    800  C   VAL B 102      22.116 -15.192  21.909  1.00 15.64           C  
ATOM    801  O   VAL B 102      21.102 -15.447  22.545  1.00 15.05           O  
ATOM    802  CB  VAL B 102      22.509 -16.917  20.089  1.00 16.85           C  
ATOM    803  CG1 VAL B 102      21.343 -17.882  20.293  1.00 17.02           C  
ATOM    804  CG2 VAL B 102      22.151 -15.830  19.080  1.00 16.88           C  
ATOM    805  N   THR B 103      22.493 -13.946  21.589  1.00 15.16           N  
ATOM    806  CA  THR B 103      21.681 -12.779  21.907  1.00 14.85           C  
ATOM    807  C   THR B 103      21.749 -11.785  20.751  1.00 14.24           C  
ATOM    808  O   THR B 103      22.519 -11.975  19.813  1.00 13.92           O  
ATOM    809  CB  THR B 103      22.148 -12.130  23.212  1.00 14.93           C  
ATOM    810  CG2 THR B 103      23.516 -11.483  23.102  1.00 14.84           C  
ATOM    811  OG1 THR B 103      21.197 -11.115  23.519  1.00 14.83           O  
ATOM    812  N   THR B 104      20.931 -10.727  20.850  1.00 13.84           N  
ATOM    813  CA  THR B 104      20.966  -9.593  19.937  1.00 13.35           C  
ATOM    814  C   THR B 104      21.021  -8.316  20.766  1.00 12.92           C  
ATOM    815  O   THR B 104      21.060  -8.371  21.994  1.00 13.09           O  
ATOM    816  CB  THR B 104      19.741  -9.595  19.030  1.00 13.40           C  
ATOM    817  CG2 THR B 104      19.458 -10.961  18.431  1.00 13.51           C  
ATOM    818  OG1 THR B 104      18.684  -9.164  19.881  1.00 13.64           O  
ATOM    819  N   TRP B 105      21.046  -7.176  20.071  1.00 12.38           N  
ATOM    820  CA  TRP B 105      21.019  -5.863  20.697  1.00 12.05           C  
ATOM    821  C   TRP B 105      19.963  -5.000  20.019  1.00 11.81           C  
ATOM    822  O   TRP B 105      20.300  -4.180  19.164  1.00 11.59           O  
ATOM    823  CB  TRP B 105      22.385  -5.175  20.576  1.00 11.97           C  
ATOM    824  CG  TRP B 105      23.411  -5.567  21.598  1.00 11.69           C  
ATOM    825  CD1 TRP B 105      23.814  -4.814  22.659  1.00 11.72           C  
ATOM    826  CD2 TRP B 105      24.199  -6.773  21.634  1.00 11.77           C  
ATOM    827  CE2 TRP B 105      25.038  -6.674  22.763  1.00 11.75           C  
ATOM    828  CE3 TRP B 105      24.281  -7.920  20.837  1.00 11.98           C  
ATOM    829  NE1 TRP B 105      24.779  -5.475  23.368  1.00 11.73           N  
ATOM    830  CZ2 TRP B 105      25.940  -7.677  23.107  1.00 11.81           C  
ATOM    831  CZ3 TRP B 105      25.176  -8.910  21.178  1.00 11.94           C  
ATOM    832  CH2 TRP B 105      25.996  -8.787  22.298  1.00 11.83           C  
ATOM    833  N   HIS B 106      18.695  -5.181  20.402  1.00 11.65           N  
ATOM    834  CA  HIS B 106      17.643  -4.349  19.853  1.00 11.49           C  
ATOM    835  C   HIS B 106      17.672  -2.994  20.545  1.00 11.36           C  
ATOM    836  O   HIS B 106      17.576  -2.919  21.766  1.00 11.22           O  
ATOM    837  CB  HIS B 106      16.261  -4.985  19.981  1.00 11.52           C  
ATOM    838  CG  HIS B 106      15.196  -4.071  19.481  1.00 11.67           C  
ATOM    839  CD2 HIS B 106      13.930  -3.863  19.866  1.00 11.88           C  
ATOM    840  ND1 HIS B 106      15.429  -3.197  18.444  1.00 11.74           N  
ATOM    841  CE1 HIS B 106      14.331  -2.492  18.214  1.00 11.99           C  
ATOM    842  NE2 HIS B 106      13.408  -2.876  19.073  1.00 12.03           N  
ATOM    843  N   TRP B 107      17.801  -1.936  19.736  1.00 11.34           N  
ATOM    844  CA  TRP B 107      17.780  -0.567  20.217  1.00 11.29           C  
ATOM    845  C   TRP B 107      16.371  -0.009  20.076  1.00 11.50           C  
ATOM    846  O   TRP B 107      16.090   0.754  19.156  1.00 11.79           O  
ATOM    847  CB  TRP B 107      18.812   0.265  19.447  1.00 11.10           C  
ATOM    848  CG  TRP B 107      20.196  -0.309  19.573  1.00 10.97           C  
ATOM    849  CD1 TRP B 107      20.793  -1.217  18.750  1.00 11.04           C  
ATOM    850  CD2 TRP B 107      21.140  -0.055  20.632  1.00 10.95           C  
ATOM    851  CE2 TRP B 107      22.285  -0.831  20.361  1.00 10.82           C  
ATOM    852  CE3 TRP B 107      21.127   0.752  21.776  1.00 10.97           C  
ATOM    853  NE1 TRP B 107      22.045  -1.527  19.207  1.00 10.97           N  
ATOM    854  CZ2 TRP B 107      23.402  -0.817  21.191  1.00 10.70           C  
ATOM    855  CZ3 TRP B 107      22.229   0.761  22.598  1.00 10.83           C  
ATOM    856  CH2 TRP B 107      23.350  -0.015  22.306  1.00 10.73           C  
ATOM    857  N   HIS B 108      15.500  -0.434  20.998  1.00 11.64           N  
ATOM    858  CA  HIS B 108      14.097  -0.056  21.006  1.00 11.86           C  
ATOM    859  C   HIS B 108      13.985   1.460  21.139  1.00 12.34           C  
ATOM    860  O   HIS B 108      14.196   1.999  22.225  1.00 12.03           O  
ATOM    861  CB  HIS B 108      13.366  -0.769  22.151  1.00 11.59           C  
ATOM    862  CG  HIS B 108      11.931  -0.406  22.260  1.00 11.44           C  
ATOM    863  CD2 HIS B 108      11.266   0.754  22.144  1.00 11.39           C  
ATOM    864  ND1 HIS B 108      10.981  -1.367  22.512  1.00 11.68           N  
ATOM    865  CE1 HIS B 108       9.781  -0.793  22.538  1.00 11.81           C  
ATOM    866  NE2 HIS B 108       9.936   0.496  22.325  1.00 11.58           N  
ATOM    867  N   GLY B 109      13.648   2.127  20.030  1.00 13.00           N  
ATOM    868  CA  GLY B 109      13.469   3.569  20.027  1.00 13.95           C  
ATOM    869  C   GLY B 109      14.321   4.250  18.962  1.00 15.03           C  
ATOM    870  O   GLY B 109      13.893   5.247  18.389  1.00 16.14           O  
ATOM    871  N   LEU B 110      15.527   3.714  18.725  1.00 15.67           N  
ATOM    872  CA  LEU B 110      16.421   4.235  17.701  1.00 16.25           C  
ATOM    873  C   LEU B 110      15.900   3.865  16.317  1.00 16.54           C  
ATOM    874  O   LEU B 110      15.534   2.713  16.066  1.00 16.77           O  
ATOM    875  CB  LEU B 110      17.845   3.709  17.879  1.00 16.86           C  
ATOM    876  CG  LEU B 110      18.743   4.447  18.878  1.00 17.10           C  
ATOM    877  CD1 LEU B 110      20.094   3.754  18.948  1.00 16.97           C  
ATOM    878  CD2 LEU B 110      18.914   5.911  18.509  1.00 17.33           C  
ATOM    879  N   ASN B 111      15.927   4.863  15.422  1.00 16.41           N  
ATOM    880  CA  ASN B 111      15.526   4.701  14.037  1.00 16.48           C  
ATOM    881  C   ASN B 111      16.791   4.480  13.214  1.00 16.05           C  
ATOM    882  O   ASN B 111      17.403   5.434  12.733  1.00 16.10           O  
ATOM    883  CB  ASN B 111      14.682   5.889  13.586  1.00 16.86           C  
ATOM    884  CG  ASN B 111      13.511   6.147  14.511  1.00 17.23           C  
ATOM    885  ND2 ASN B 111      13.037   7.385  14.539  1.00 17.52           N  
ATOM    886  OD1 ASN B 111      13.030   5.237  15.201  1.00 16.82           O  
ATOM    887  N   ILE B 112      17.185   3.208  13.097  1.00 15.74           N  
ATOM    888  CA  ILE B 112      18.394   2.821  12.384  1.00 15.55           C  
ATOM    889  C   ILE B 112      18.064   1.668  11.432  1.00 14.95           C  
ATOM    890  O   ILE B 112      17.039   1.016  11.588  1.00 14.94           O  
ATOM    891  CB  ILE B 112      19.516   2.477  13.388  1.00 15.70           C  
ATOM    892  CG1 ILE B 112      19.114   1.351  14.349  1.00 15.71           C  
ATOM    893  CG2 ILE B 112      19.955   3.728  14.152  1.00 15.65           C  
ATOM    894  CD1 ILE B 112      20.215   0.928  15.307  1.00 15.58           C  
ATOM    895  N   PRO B 113      18.895   1.392  10.400  1.00 14.53           N  
ATOM    896  CA  PRO B 113      18.572   0.377   9.392  1.00 14.39           C  
ATOM    897  C   PRO B 113      18.218  -1.004   9.942  1.00 14.32           C  
ATOM    898  O   PRO B 113      18.814  -1.466  10.909  1.00 13.77           O  
ATOM    899  CB  PRO B 113      19.854   0.317   8.539  1.00 14.28           C  
ATOM    900  CG  PRO B 113      20.520   1.656   8.734  1.00 14.28           C  
ATOM    901  CD  PRO B 113      20.189   2.047  10.151  1.00 14.49           C  
ATOM    902  N   GLY B 114      17.250  -1.662   9.295  1.00 14.73           N  
ATOM    903  CA  GLY B 114      16.867  -3.017   9.649  1.00 15.14           C  
ATOM    904  C   GLY B 114      17.293  -4.007   8.569  1.00 15.61           C  
ATOM    905  O   GLY B 114      17.431  -3.631   7.407  1.00 16.02           O  
ATOM    906  N   PRO B 115      17.492  -5.307   8.891  1.00 16.10           N  
ATOM    907  CA  PRO B 115      17.285  -5.844  10.237  1.00 16.63           C  
ATOM    908  C   PRO B 115      18.523  -6.171  11.071  1.00 17.09           C  
ATOM    909  O   PRO B 115      18.421  -6.927  12.036  1.00 17.73           O  
ATOM    910  CB  PRO B 115      16.543  -7.119   9.806  1.00 16.37           C  
ATOM    911  CG  PRO B 115      17.348  -7.617   8.624  1.00 16.19           C  
ATOM    912  CD  PRO B 115      17.867  -6.362   7.937  1.00 16.17           C  
ATOM    913  N   ILE B 116      19.677  -5.604  10.696  1.00 17.03           N  
ATOM    914  CA  ILE B 116      20.944  -5.940  11.329  1.00 17.13           C  
ATOM    915  C   ILE B 116      21.227  -4.932  12.444  1.00 17.56           C  
ATOM    916  O   ILE B 116      21.311  -5.307  13.614  1.00 17.69           O  
ATOM    917  CB  ILE B 116      22.089  -5.989  10.297  1.00 16.78           C  
ATOM    918  CG1 ILE B 116      21.890  -7.098   9.265  1.00 16.35           C  
ATOM    919  CG2 ILE B 116      23.450  -6.110  10.985  1.00 16.54           C  
ATOM    920  CD1 ILE B 116      22.108  -8.497   9.805  1.00 16.27           C  
ATOM    921  N   GLU B 117      21.387  -3.658  12.062  1.00 18.19           N  
ATOM    922  CA  GLU B 117      21.654  -2.594  13.014  1.00 18.80           C  
ATOM    923  C   GLU B 117      20.372  -2.441  13.831  1.00 18.98           C  
ATOM    924  O   GLU B 117      20.397  -1.981  14.968  1.00 18.76           O  
ATOM    925  CB  GLU B 117      22.066  -1.281  12.344  1.00 22.30           C  
ATOM    926  CG  GLU B 117      23.367  -1.373  11.555  1.00 23.71           C  
ATOM    927  CD  GLU B 117      23.210  -1.926  10.150  1.00 25.26           C  
ATOM    928  OE1 GLU B 117      22.087  -2.322   9.752  1.00 26.22           O  
ATOM    929  OE2 GLU B 117      24.239  -1.964   9.445  1.00 27.00           O1-
ATOM    930  N   ASP B 118      19.230  -2.877  13.309  1.00 19.50           N  
ATOM    931  CA  ASP B 118      18.019  -2.820  14.114  1.00 19.16           C  
ATOM    932  C   ASP B 118      18.195  -3.567  15.425  1.00 18.14           C  
ATOM    933  O   ASP B 118      17.608  -3.187  16.423  1.00 18.41           O  
ATOM    934  CB  ASP B 118      16.825  -3.392  13.381  1.00 22.36           C  
ATOM    935  CG  ASP B 118      15.500  -3.012  14.002  1.00 23.14           C  
ATOM    936  OD1 ASP B 118      15.429  -1.931  14.633  1.00 23.24           O  
ATOM    937  OD2 ASP B 118      14.555  -3.812  13.865  1.00 24.03           O1-
ATOM    938  N   GLY B 119      19.026  -4.601  15.446  1.00 17.09           N  
ATOM    939  CA  GLY B 119      19.168  -5.396  16.646  1.00 16.82           C  
ATOM    940  C   GLY B 119      18.073  -6.421  16.774  1.00 16.86           C  
ATOM    941  O   GLY B 119      17.890  -7.008  17.825  1.00 17.09           O  
ATOM    942  N   GLY B 120      17.385  -6.663  15.679  1.00 17.12           N  
ATOM    943  CA  GLY B 120      16.251  -7.553  15.680  1.00 17.07           C  
ATOM    944  C   GLY B 120      16.685  -8.995  15.611  1.00 17.20           C  
ATOM    945  O   GLY B 120      17.852  -9.313  15.778  1.00 17.28           O  
ATOM    946  N   PRO B 121      15.731  -9.903  15.408  1.00 17.49           N  
ATOM    947  CA  PRO B 121      16.019 -11.332  15.405  1.00 17.61           C  
ATOM    948  C   PRO B 121      17.048 -11.786  14.376  1.00 17.62           C  
ATOM    949  O   PRO B 121      17.726 -12.762  14.635  1.00 18.36           O  
ATOM    950  CB  PRO B 121      14.654 -11.951  15.120  1.00 20.07           C  
ATOM    951  CG  PRO B 121      13.686 -10.957  15.671  1.00 20.14           C  
ATOM    952  CD  PRO B 121      14.293  -9.621  15.321  1.00 20.30           C  
ATOM    953  N   HIS B 122      17.114 -11.150  13.211  1.00 17.28           N  
ATOM    954  CA  HIS B 122      18.096 -11.486  12.193  1.00 17.03           C  
ATOM    955  C   HIS B 122      19.535 -11.163  12.562  1.00 16.42           C  
ATOM    956  O   HIS B 122      20.430 -11.549  11.834  1.00 16.18           O  
ATOM    957  CB  HIS B 122      17.742 -10.768  10.902  1.00 20.40           C  
ATOM    958  CG  HIS B 122      16.466 -11.260  10.300  1.00 21.06           C  
ATOM    959  CD2 HIS B 122      16.232 -12.216   9.386  1.00 21.14           C  
ATOM    960  ND1 HIS B 122      15.233 -10.755  10.653  1.00 21.16           N  
ATOM    961  CE1 HIS B 122      14.296 -11.382   9.967  1.00 20.85           C  
ATOM    962  NE2 HIS B 122      14.877 -12.270   9.191  1.00 21.27           N  
ATOM    963  N   ALA B 123      19.773 -10.488  13.684  1.00 16.23           N  
ATOM    964  CA  ALA B 123      21.118 -10.066  14.041  1.00 15.98           C  
ATOM    965  C   ALA B 123      21.643 -10.829  15.258  1.00 15.45           C  
ATOM    966  O   ALA B 123      21.939 -10.221  16.290  1.00 15.73           O  
ATOM    967  CB  ALA B 123      21.073  -8.574  14.312  1.00 19.01           C  
ATOM    968  N   PRO B 124      21.808 -12.170  15.196  1.00 14.69           N  
ATOM    969  CA  PRO B 124      22.316 -12.917  16.343  1.00 14.68           C  
ATOM    970  C   PRO B 124      23.819 -12.717  16.488  1.00 14.67           C  
ATOM    971  O   PRO B 124      24.509 -12.499  15.498  1.00 15.19           O  
ATOM    972  CB  PRO B 124      21.935 -14.369  16.019  1.00 14.84           C  
ATOM    973  CG  PRO B 124      21.903 -14.408  14.512  1.00 14.90           C  
ATOM    974  CD  PRO B 124      21.361 -13.047  14.103  1.00 14.76           C  
ATOM    975  N   VAL B 125      24.299 -12.761  17.737  1.00 14.57           N  
ATOM    976  CA  VAL B 125      25.719 -12.820  18.041  1.00 14.23           C  
ATOM    977  C   VAL B 125      25.938 -14.106  18.831  1.00 14.37           C  
ATOM    978  O   VAL B 125      25.248 -14.348  19.813  1.00 14.43           O  
ATOM    979  CB  VAL B 125      26.209 -11.584  18.825  1.00 13.95           C  
ATOM    980  CG1 VAL B 125      27.709 -11.631  19.084  1.00 14.08           C  
ATOM    981  CG2 VAL B 125      25.855 -10.274  18.134  1.00 13.80           C  
ATOM    982  N   LEU B 126      26.882 -14.934  18.388  1.00 14.90           N  
ATOM    983  CA  LEU B 126      27.093 -16.240  18.989  1.00 15.59           C  
ATOM    984  C   LEU B 126      27.954 -16.104  20.239  1.00 16.11           C  
ATOM    985  O   LEU B 126      28.788 -15.205  20.333  1.00 15.79           O  
ATOM    986  CB  LEU B 126      27.754 -17.177  17.982  1.00 16.03           C  
ATOM    987  CG  LEU B 126      26.853 -17.731  16.876  1.00 16.02           C  
ATOM    988  CD1 LEU B 126      27.710 -18.209  15.714  1.00 16.04           C  
ATOM    989  CD2 LEU B 126      25.971 -18.852  17.411  1.00 16.00           C  
ATOM    990  N   PRO B 127      27.776 -17.007  21.228  1.00 17.43           N  
ATOM    991  CA  PRO B 127      28.615 -17.029  22.429  1.00 17.92           C  
ATOM    992  C   PRO B 127      30.105 -16.987  22.107  1.00 18.54           C  
ATOM    993  O   PRO B 127      30.585 -17.832  21.353  1.00 19.29           O  
ATOM    994  CB  PRO B 127      28.218 -18.359  23.082  1.00 17.89           C  
ATOM    995  CG  PRO B 127      26.779 -18.538  22.679  1.00 17.99           C  
ATOM    996  CD  PRO B 127      26.728 -18.041  21.249  1.00 17.81           C  
ATOM    997  N   GLY B 128      30.809 -15.999  22.679  1.00 18.85           N  
ATOM    998  CA  GLY B 128      32.232 -15.812  22.455  1.00 18.72           C  
ATOM    999  C   GLY B 128      32.487 -14.777  21.364  1.00 19.01           C  
ATOM   1000  O   GLY B 128      33.243 -13.833  21.564  1.00 19.60           O  
ATOM   1001  N   LYS B 129      31.824 -14.959  20.220  1.00 19.42           N  
ATOM   1002  CA  LYS B 129      31.985 -14.080  19.075  1.00 19.78           C  
ATOM   1003  C   LYS B 129      31.412 -12.703  19.395  1.00 18.88           C  
ATOM   1004  O   LYS B 129      30.779 -12.510  20.433  1.00 19.20           O  
ATOM   1005  CB  LYS B 129      31.276 -14.665  17.847  1.00 21.15           C  
ATOM   1006  CG  LYS B 129      31.530 -16.152  17.592  1.00 22.34           C  
ATOM   1007  CD  LYS B 129      33.002 -16.546  17.626  1.00 23.31           C  
ATOM   1008  CE  LYS B 129      33.211 -18.024  17.573  1.00 24.27           C  
ATOM   1009  NZ  LYS B 129      34.643 -18.336  17.559  1.00 24.58           N1+
ATOM   1010  N   SER B 130      31.650 -11.754  18.487  1.00 17.77           N  
ATOM   1011  CA  SER B 130      31.146 -10.399  18.623  1.00 17.23           C  
ATOM   1012  C   SER B 130      30.743  -9.865  17.248  1.00 16.95           C  
ATOM   1013  O   SER B 130      30.904 -10.553  16.244  1.00 17.14           O  
ATOM   1014  CB  SER B 130      32.163  -9.517  19.310  1.00 16.79           C  
ATOM   1015  OG  SER B 130      33.425  -9.595  18.675  1.00 16.69           O  
ATOM   1016  N   ARG B 131      30.190  -8.646  17.215  1.00 16.21           N  
ATOM   1017  CA  ARG B 131      29.701  -8.052  15.981  1.00 15.46           C  
ATOM   1018  C   ARG B 131      29.989  -6.554  15.980  1.00 15.37           C  
ATOM   1019  O   ARG B 131      30.016  -5.917  17.028  1.00 15.04           O  
ATOM   1020  CB  ARG B 131      28.196  -8.297  15.852  1.00 14.92           C  
ATOM   1021  CG  ARG B 131      27.546  -7.542  14.704  1.00 14.75           C  
ATOM   1022  CD  ARG B 131      26.045  -7.724  14.701  1.00 14.88           C  
ATOM   1023  NE  ARG B 131      25.641  -9.120  14.500  1.00 14.76           N  
ATOM   1024  CZ  ARG B 131      25.116  -9.612  13.389  1.00 14.63           C  
ATOM   1025  NH1 ARG B 131      25.014  -8.863  12.307  1.00 14.80           N1+
ATOM   1026  NH2 ARG B 131      24.716 -10.869  13.361  1.00 14.56           N  
ATOM   1027  N   GLU B 132      30.194  -6.009  14.778  1.00 15.40           N  
ATOM   1028  CA  GLU B 132      30.403  -4.586  14.582  1.00 15.41           C  
ATOM   1029  C   GLU B 132      29.235  -4.027  13.777  1.00 14.62           C  
ATOM   1030  O   GLU B 132      28.776  -4.662  12.832  1.00 14.27           O  
ATOM   1031  CB  GLU B 132      31.700  -4.365  13.806  1.00 16.37           C  
ATOM   1032  CG  GLU B 132      32.909  -5.074  14.410  1.00 17.15           C  
ATOM   1033  CD  GLU B 132      34.120  -5.139  13.489  1.00 18.21           C  
ATOM   1034  OE1 GLU B 132      34.014  -5.576  12.309  1.00 18.70           O  
ATOM   1035  OE2 GLU B 132      35.201  -4.758  13.983  1.00 18.62           O1-
ATOM   1036  N   ILE B 133      28.753  -2.842  14.160  1.00 14.16           N  
ATOM   1037  CA  ILE B 133      27.762  -2.136  13.363  1.00 13.99           C  
ATOM   1038  C   ILE B 133      28.062  -0.642  13.383  1.00 13.68           C  
ATOM   1039  O   ILE B 133      28.577  -0.118  14.367  1.00 13.51           O  
ATOM   1040  CB  ILE B 133      26.326  -2.415  13.841  1.00 14.10           C  
ATOM   1041  CG1 ILE B 133      26.155  -2.119  15.326  1.00 14.30           C  
ATOM   1042  CG2 ILE B 133      25.898  -3.841  13.492  1.00 14.16           C  
ATOM   1043  CD1 ILE B 133      24.718  -2.208  15.804  1.00 14.64           C  
ATOM   1044  N   LYS B 134      27.722   0.016  12.272  1.00 13.52           N  
ATOM   1045  CA  LYS B 134      27.783   1.461  12.149  1.00 13.59           C  
ATOM   1046  C   LYS B 134      26.357   1.978  11.988  1.00 12.97           C  
ATOM   1047  O   LYS B 134      25.467   1.201  11.667  1.00 12.73           O  
ATOM   1048  CB  LYS B 134      28.652   1.850  10.946  1.00 14.07           C  
ATOM   1049  CG  LYS B 134      30.156   1.727  11.137  1.00 14.67           C  
ATOM   1050  CD  LYS B 134      30.986   2.200   9.945  1.00 15.40           C  
ATOM   1051  CE  LYS B 134      32.462   2.247  10.250  1.00 15.95           C  
ATOM   1052  NZ  LYS B 134      33.263   2.833   9.167  1.00 16.21           N1+
ATOM   1053  N   PHE B 135      26.152   3.277  12.224  1.00 12.74           N  
ATOM   1054  CA  PHE B 135      24.913   3.938  11.850  1.00 12.70           C  
ATOM   1055  C   PHE B 135      24.953   5.412  12.243  1.00 12.78           C  
ATOM   1056  O   PHE B 135      25.607   5.792  13.210  1.00 12.25           O  
ATOM   1057  CB  PHE B 135      23.679   3.294  12.485  1.00 12.65           C  
ATOM   1058  CG  PHE B 135      23.760   3.073  13.990  1.00 12.67           C  
ATOM   1059  CD1 PHE B 135      23.504   4.109  14.880  1.00 12.52           C  
ATOM   1060  CD2 PHE B 135      24.055   1.813  14.512  1.00 12.56           C  
ATOM   1061  CE1 PHE B 135      23.550   3.894  16.247  1.00 12.38           C  
ATOM   1062  CE2 PHE B 135      24.099   1.605  15.879  1.00 12.27           C  
ATOM   1063  CZ  PHE B 135      23.846   2.643  16.742  1.00 12.31           C  
ATOM   1064  N   ASP B 136      24.223   6.224  11.467  1.00 13.28           N  
ATOM   1065  CA  ASP B 136      23.940   7.607  11.811  1.00 13.64           C  
ATOM   1066  C   ASP B 136      22.670   7.645  12.662  1.00 12.84           C  
ATOM   1067  O   ASP B 136      21.845   6.739  12.609  1.00 12.21           O  
ATOM   1068  CB  ASP B 136      23.745   8.492  10.587  1.00 14.64           C  
ATOM   1069  CG  ASP B 136      24.789   8.385   9.482  1.00 16.04           C  
ATOM   1070  OD1 ASP B 136      24.945   7.275   8.922  1.00 17.13           O  
ATOM   1071  OD2 ASP B 136      25.414   9.421   9.154  1.00 17.23           O1-
ATOM   1072  N   VAL B 137      22.539   8.709  13.459  1.00 12.53           N  
ATOM   1073  CA  VAL B 137      21.343   8.960  14.237  1.00 12.16           C  
ATOM   1074  C   VAL B 137      20.767  10.291  13.767  1.00 12.13           C  
ATOM   1075  O   VAL B 137      21.491  11.266  13.610  1.00 11.90           O  
ATOM   1076  CB  VAL B 137      21.634   8.960  15.750  1.00 12.06           C  
ATOM   1077  CG1 VAL B 137      20.389   9.290  16.558  1.00 12.05           C  
ATOM   1078  CG2 VAL B 137      22.237   7.635  16.216  1.00 11.98           C  
ATOM   1079  N   ASN B 138      19.457  10.296  13.512  1.00 12.55           N  
ATOM   1080  CA  ASN B 138      18.755  11.473  13.029  1.00 12.91           C  
ATOM   1081  C   ASN B 138      17.307  11.382  13.498  1.00 12.30           C  
ATOM   1082  O   ASN B 138      16.442  10.926  12.764  1.00 12.25           O  
ATOM   1083  CB  ASN B 138      18.889  11.625  11.515  1.00 13.84           C  
ATOM   1084  CG  ASN B 138      20.084  12.466  11.123  1.00 14.99           C  
ATOM   1085  ND2 ASN B 138      21.167  11.840  10.672  1.00 15.14           N  
ATOM   1086  OD1 ASN B 138      20.022  13.698  11.224  1.00 16.06           O  
ATOM   1087  N   GLN B 139      17.068  11.793  14.746  1.00 11.88           N  
ATOM   1088  CA  GLN B 139      15.733  11.786  15.321  1.00 11.55           C  
ATOM   1089  C   GLN B 139      15.691  12.785  16.474  1.00 11.39           C  
ATOM   1090  O   GLN B 139      16.721  13.335  16.855  1.00 11.20           O  
ATOM   1091  CB  GLN B 139      15.367  10.358  15.719  1.00 11.44           C  
ATOM   1092  CG  GLN B 139      16.223   9.787  16.840  1.00 11.47           C  
ATOM   1093  CD  GLN B 139      16.098   8.285  16.954  1.00 11.72           C  
ATOM   1094  NE2 GLN B 139      15.541   7.824  18.063  1.00 11.87           N  
ATOM   1095  OE1 GLN B 139      16.491   7.531  16.056  1.00 11.95           O  
ATOM   1096  N   PRO B 140      14.500  13.069  17.050  1.00 11.45           N  
ATOM   1097  CA  PRO B 140      14.374  14.066  18.116  1.00 11.49           C  
ATOM   1098  C   PRO B 140      14.949  13.612  19.456  1.00 11.54           C  
ATOM   1099  O   PRO B 140      15.341  12.457  19.609  1.00 11.39           O  
ATOM   1100  CB  PRO B 140      12.857  14.299  18.215  1.00 11.41           C  
ATOM   1101  CG  PRO B 140      12.276  13.627  17.000  1.00 11.41           C  
ATOM   1102  CD  PRO B 140      13.205  12.474  16.699  1.00 11.41           C  
ATOM   1103  N   THR B 141      14.974  14.548  20.415  1.00 11.73           N  
ATOM   1104  CA  THR B 141      15.291  14.247  21.803  1.00 11.92           C  
ATOM   1105  C   THR B 141      14.230  13.297  22.351  1.00 12.62           C  
ATOM   1106  O   THR B 141      13.033  13.552  22.193  1.00 12.97           O  
ATOM   1107  CB  THR B 141      15.333  15.539  22.619  1.00 11.62           C  
ATOM   1108  CG2 THR B 141      15.701  15.288  24.069  1.00 11.43           C  
ATOM   1109  OG1 THR B 141      16.282  16.416  22.020  1.00 11.61           O  
ATOM   1110  N   MET B 142      14.675  12.216  23.007  1.00 12.99           N  
ATOM   1111  CA  MET B 142      13.771  11.218  23.562  1.00 13.29           C  
ATOM   1112  C   MET B 142      14.557  10.234  24.421  1.00 12.63           C  
ATOM   1113  O   MET B 142      15.772  10.165  24.320  1.00 12.41           O  
ATOM   1114  CB  MET B 142      13.055  10.437  22.453  1.00 14.12           C  
ATOM   1115  CG  MET B 142      13.974   9.907  21.368  1.00 14.89           C  
ATOM   1116  SD  MET B 142      13.156   8.784  20.213  1.00 16.51           S  
ATOM   1117  CE  MET B 142      13.219   7.286  21.212  1.00 16.42           C  
ATOM   1118  N   THR B 143      13.843   9.471  25.254  1.00 12.36           N  
ATOM   1119  CA  THR B 143      14.447   8.363  25.979  1.00 12.13           C  
ATOM   1120  C   THR B 143      14.057   7.054  25.293  1.00 11.90           C  
ATOM   1121  O   THR B 143      12.884   6.792  25.043  1.00 12.21           O  
ATOM   1122  CB  THR B 143      14.031   8.390  27.450  1.00 12.14           C  
ATOM   1123  CG2 THR B 143      14.725   7.314  28.261  1.00 12.25           C  
ATOM   1124  OG1 THR B 143      14.445   9.632  28.009  1.00 12.04           O  
ATOM   1125  N   ALA B 144      15.070   6.246  24.975  1.00 11.52           N  
ATOM   1126  CA  ALA B 144      14.890   4.937  24.377  1.00 11.37           C  
ATOM   1127  C   ALA B 144      15.446   3.896  25.336  1.00 11.36           C  
ATOM   1128  O   ALA B 144      15.733   4.230  26.480  1.00 11.23           O  
ATOM   1129  CB  ALA B 144      15.595   4.901  23.051  1.00 11.52           C  
ATOM   1130  N   TRP B 145      15.598   2.650  24.864  1.00 11.63           N  
ATOM   1131  CA  TRP B 145      16.279   1.628  25.649  1.00 11.81           C  
ATOM   1132  C   TRP B 145      16.807   0.496  24.772  1.00 11.37           C  
ATOM   1133  O   TRP B 145      16.384   0.330  23.632  1.00 11.67           O  
ATOM   1134  CB  TRP B 145      15.370   1.085  26.763  1.00 12.11           C  
ATOM   1135  CG  TRP B 145      14.082   0.450  26.310  1.00 12.43           C  
ATOM   1136  CD1 TRP B 145      13.179   0.938  25.414  1.00 12.78           C  
ATOM   1137  CD2 TRP B 145      13.550  -0.813  26.769  1.00 12.58           C  
ATOM   1138  CE2 TRP B 145      12.327  -1.015  26.093  1.00 12.81           C  
ATOM   1139  CE3 TRP B 145      13.987  -1.787  27.676  1.00 12.50           C  
ATOM   1140  NE1 TRP B 145      12.130   0.069  25.279  1.00 13.01           N  
ATOM   1141  CZ2 TRP B 145      11.541  -2.150  26.292  1.00 12.75           C  
ATOM   1142  CZ3 TRP B 145      13.203  -2.903  27.883  1.00 12.71           C  
ATOM   1143  CH2 TRP B 145      11.995  -3.079  27.200  1.00 12.79           C  
ATOM   1144  N   LEU B 146      17.740  -0.273  25.348  1.00 10.79           N  
ATOM   1145  CA  LEU B 146      18.355  -1.425  24.712  1.00 10.53           C  
ATOM   1146  C   LEU B 146      17.865  -2.694  25.392  1.00 10.04           C  
ATOM   1147  O   LEU B 146      17.821  -2.749  26.612  1.00  9.83           O  
ATOM   1148  CB  LEU B 146      19.873  -1.308  24.849  1.00 10.75           C  
ATOM   1149  CG  LEU B 146      20.681  -2.581  24.568  1.00 10.96           C  
ATOM   1150  CD1 LEU B 146      20.817  -2.844  23.070  1.00 11.07           C  
ATOM   1151  CD2 LEU B 146      22.047  -2.512  25.232  1.00 11.04           C  
ATOM   1152  N   HIS B 147      17.526  -3.709  24.597  1.00  9.94           N  
ATOM   1153  CA  HIS B 147      17.212  -5.020  25.132  1.00 10.02           C  
ATOM   1154  C   HIS B 147      17.508  -6.077  24.076  1.00 10.17           C  
ATOM   1155  O   HIS B 147      17.601  -5.775  22.890  1.00  9.86           O  
ATOM   1156  CB  HIS B 147      15.774  -5.060  25.663  1.00 10.07           C  
ATOM   1157  CG  HIS B 147      14.690  -5.032  24.632  1.00 10.07           C  
ATOM   1158  CD2 HIS B 147      13.966  -3.993  24.215  1.00 10.03           C  
ATOM   1159  ND1 HIS B 147      14.202  -6.139  23.966  1.00 10.03           N  
ATOM   1160  CE1 HIS B 147      13.223  -5.763  23.163  1.00 10.14           C  
ATOM   1161  NE2 HIS B 147      13.060  -4.462  23.308  1.00 10.31           N  
ATOM   1162  N   PRO B 148      17.673  -7.353  24.483  1.00 10.82           N  
ATOM   1163  CA  PRO B 148      17.898  -8.439  23.537  1.00 11.57           C  
ATOM   1164  C   PRO B 148      16.567  -8.800  22.894  1.00 12.59           C  
ATOM   1165  O   PRO B 148      15.509  -8.569  23.490  1.00 12.74           O  
ATOM   1166  CB  PRO B 148      18.440  -9.554  24.438  1.00 11.33           C  
ATOM   1167  CG  PRO B 148      17.707  -9.342  25.735  1.00 11.05           C  
ATOM   1168  CD  PRO B 148      17.639  -7.829  25.875  1.00 10.93           C  
ATOM   1169  N   HIS B 149      16.661  -9.294  21.646  1.00 13.46           N  
ATOM   1170  CA  HIS B 149      15.500  -9.680  20.858  1.00 14.27           C  
ATOM   1171  C   HIS B 149      15.707 -10.967  20.054  1.00 14.81           C  
ATOM   1172  O   HIS B 149      15.317 -11.011  18.895  1.00 15.04           O  
ATOM   1173  CB  HIS B 149      15.184  -8.576  19.846  1.00 17.50           C  
ATOM   1174  CG  HIS B 149      13.737  -8.381  19.551  1.00 18.11           C  
ATOM   1175  CD2 HIS B 149      13.011  -7.255  19.410  1.00 18.57           C  
ATOM   1176  ND1 HIS B 149      12.872  -9.425  19.331  1.00 19.23           N  
ATOM   1177  CE1 HIS B 149      11.665  -8.949  19.089  1.00 19.80           C  
ATOM   1178  NE2 HIS B 149      11.723  -7.631  19.128  1.00 19.47           N  
ATOM   1179  N   PRO B 150      16.279 -12.049  20.625  1.00 15.29           N  
ATOM   1180  CA  PRO B 150      16.382 -13.276  19.830  1.00 15.78           C  
ATOM   1181  C   PRO B 150      15.035 -13.973  19.517  1.00 17.09           C  
ATOM   1182  O   PRO B 150      13.976 -13.428  19.823  1.00 17.32           O  
ATOM   1183  CB  PRO B 150      17.284 -14.161  20.686  1.00 18.22           C  
ATOM   1184  CG  PRO B 150      17.924 -13.231  21.672  1.00 18.51           C  
ATOM   1185  CD  PRO B 150      16.841 -12.237  21.973  1.00 18.38           C  
ATOM   1186  N   CYS B 151      15.075 -15.145  18.871  1.00 18.41           N  
ATOM   1187  CA  CYS B 151      13.898 -15.933  18.502  1.00 19.40           C  
ATOM   1188  C   CYS B 151      14.040 -17.301  19.128  1.00 19.00           C  
ATOM   1189  O   CYS B 151      15.071 -17.941  18.964  1.00 19.05           O  
ATOM   1190  CB  CYS B 151      13.849 -16.179  16.992  1.00 24.52           C  
ATOM   1191  SG  CYS B 151      12.232 -16.490  16.209  1.00 26.79           S  
ATOM   1192  N   PRO B 152      13.026 -17.830  19.826  1.00 18.77           N  
ATOM   1193  CA  PRO B 152      12.045 -17.116  20.654  1.00 18.67           C  
ATOM   1194  C   PRO B 152      12.417 -16.959  22.129  1.00 18.39           C  
ATOM   1195  O   PRO B 152      11.681 -17.430  22.986  1.00 17.50           O  
ATOM   1196  CB  PRO B 152      10.864 -18.064  20.516  1.00 21.78           C  
ATOM   1197  CG  PRO B 152      11.474 -19.437  20.460  1.00 21.69           C  
ATOM   1198  CD  PRO B 152      12.769 -19.269  19.744  1.00 21.86           C  
ATOM   1199  N   HIS B 153      13.523 -16.278  22.440  1.00 18.54           N  
ATOM   1200  CA  HIS B 153      14.049 -16.272  23.798  1.00 18.34           C  
ATOM   1201  C   HIS B 153      14.189 -14.871  24.396  1.00 17.18           C  
ATOM   1202  O   HIS B 153      14.839 -14.712  25.428  1.00 16.74           O  
ATOM   1203  CB  HIS B 153      15.407 -16.982  23.805  1.00 21.80           C  
ATOM   1204  CG  HIS B 153      15.355 -18.401  23.343  1.00 22.99           C  
ATOM   1205  CD2 HIS B 153      15.830 -19.003  22.239  1.00 23.35           C  
ATOM   1206  ND1 HIS B 153      14.733 -19.389  24.075  1.00 24.39           N  
ATOM   1207  CE1 HIS B 153      14.841 -20.546  23.435  1.00 24.42           C  
ATOM   1208  NE2 HIS B 153      15.508 -20.337  22.319  1.00 23.92           N  
ATOM   1209  N   THR B 154      13.565 -13.867  23.771  1.00 16.13           N  
ATOM   1210  CA  THR B 154      13.654 -12.490  24.241  1.00 15.69           C  
ATOM   1211  C   THR B 154      13.230 -12.391  25.714  1.00 15.01           C  
ATOM   1212  O   THR B 154      13.899 -11.747  26.519  1.00 14.44           O  
ATOM   1213  CB  THR B 154      12.785 -11.602  23.349  1.00 15.82           C  
ATOM   1214  CG2 THR B 154      12.790 -10.143  23.773  1.00 15.71           C  
ATOM   1215  OG1 THR B 154      13.335 -11.741  22.046  1.00 16.08           O  
ATOM   1216  N   ALA B 155      12.101 -13.020  26.057  1.00 14.46           N  
ATOM   1217  CA  ALA B 155      11.515 -12.899  27.385  1.00 13.65           C  
ATOM   1218  C   ALA B 155      12.483 -13.410  28.450  1.00 12.90           C  
ATOM   1219  O   ALA B 155      12.701 -12.745  29.457  1.00 12.47           O  
ATOM   1220  CB  ALA B 155      10.200 -13.645  27.435  1.00 13.55           C  
ATOM   1221  N   GLU B 156      13.069 -14.584  28.204  1.00 12.43           N  
ATOM   1222  CA  GLU B 156      13.935 -15.237  29.171  1.00 12.23           C  
ATOM   1223  C   GLU B 156      15.167 -14.374  29.434  1.00 12.06           C  
ATOM   1224  O   GLU B 156      15.638 -14.286  30.562  1.00 12.10           O  
ATOM   1225  CB  GLU B 156      14.295 -16.623  28.635  1.00 12.36           C  
ATOM   1226  CG  GLU B 156      14.910 -17.567  29.666  1.00 12.41           C  
ATOM   1227  CD  GLU B 156      14.759 -19.047  29.324  1.00 12.65           C  
ATOM   1228  OE1 GLU B 156      13.840 -19.420  28.558  1.00 12.66           O  
ATOM   1229  OE2 GLU B 156      15.584 -19.840  29.815  1.00 12.88           O1-
ATOM   1230  N   GLN B 157      15.670 -13.718  28.388  1.00 12.02           N  
ATOM   1231  CA  GLN B 157      16.905 -12.961  28.474  1.00 11.97           C  
ATOM   1232  C   GLN B 157      16.662 -11.610  29.142  1.00 11.80           C  
ATOM   1233  O   GLN B 157      17.535 -11.096  29.832  1.00 11.69           O  
ATOM   1234  CB  GLN B 157      17.525 -12.810  27.083  1.00 12.26           C  
ATOM   1235  CG  GLN B 157      18.036 -14.119  26.488  1.00 12.41           C  
ATOM   1236  CD  GLN B 157      19.051 -13.941  25.377  1.00 12.58           C  
ATOM   1237  NE2 GLN B 157      19.676 -15.041  24.996  1.00 12.80           N  
ATOM   1238  OE1 GLN B 157      19.277 -12.842  24.855  1.00 12.62           O  
ATOM   1239  N   VAL B 158      15.486 -11.021  28.915  1.00 11.89           N  
ATOM   1240  CA  VAL B 158      15.100  -9.809  29.619  1.00 12.07           C  
ATOM   1241  C   VAL B 158      14.939 -10.134  31.107  1.00 12.39           C  
ATOM   1242  O   VAL B 158      15.375  -9.372  31.971  1.00 12.25           O  
ATOM   1243  CB  VAL B 158      13.815  -9.203  29.028  1.00 11.88           C  
ATOM   1244  CG1 VAL B 158      13.286  -8.052  29.868  1.00 11.74           C  
ATOM   1245  CG2 VAL B 158      14.018  -8.753  27.587  1.00 12.04           C  
ATOM   1246  N   TRP B 159      14.322 -11.289  31.389  1.00 12.67           N  
ATOM   1247  CA  TRP B 159      14.093 -11.752  32.748  1.00 12.80           C  
ATOM   1248  C   TRP B 159      15.420 -11.982  33.456  1.00 12.51           C  
ATOM   1249  O   TRP B 159      15.546 -11.716  34.642  1.00 12.32           O  
ATOM   1250  CB  TRP B 159      13.263 -13.041  32.732  1.00 13.16           C  
ATOM   1251  CG  TRP B 159      12.735 -13.457  34.078  1.00 13.46           C  
ATOM   1252  CD1 TRP B 159      13.341 -14.272  34.988  1.00 13.63           C  
ATOM   1253  CD2 TRP B 159      11.460 -13.096  34.647  1.00 13.78           C  
ATOM   1254  CE2 TRP B 159      11.379 -13.733  35.906  1.00 13.99           C  
ATOM   1255  CE3 TRP B 159      10.388 -12.306  34.221  1.00 14.04           C  
ATOM   1256  NE1 TRP B 159      12.541 -14.437  36.087  1.00 13.74           N  
ATOM   1257  CZ2 TRP B 159      10.267 -13.596  36.740  1.00 14.26           C  
ATOM   1258  CZ3 TRP B 159       9.288 -12.176  35.044  1.00 14.34           C  
ATOM   1259  CH2 TRP B 159       9.230 -12.812  36.288  1.00 14.31           C  
ATOM   1260  N   LYS B 160      16.400 -12.472  32.699  1.00 12.73           N  
ATOM   1261  CA  LYS B 160      17.708 -12.818  33.229  1.00 12.86           C  
ATOM   1262  C   LYS B 160      18.443 -11.561  33.699  1.00 11.96           C  
ATOM   1263  O   LYS B 160      19.339 -11.652  34.535  1.00 11.97           O  
ATOM   1264  CB  LYS B 160      18.466 -13.586  32.138  1.00 13.76           C  
ATOM   1265  CG  LYS B 160      19.318 -14.738  32.623  1.00 14.77           C  
ATOM   1266  CD  LYS B 160      18.500 -15.928  33.105  1.00 15.61           C  
ATOM   1267  CE  LYS B 160      19.343 -17.163  33.231  1.00 16.49           C  
ATOM   1268  NZ  LYS B 160      18.524 -18.357  33.467  1.00 17.01           N1+
ATOM   1269  N   GLY B 161      18.060 -10.394  33.160  1.00 11.15           N  
ATOM   1270  CA  GLY B 161      18.516  -9.115  33.684  1.00 10.57           C  
ATOM   1271  C   GLY B 161      19.002  -8.143  32.608  1.00 10.03           C  
ATOM   1272  O   GLY B 161      19.457  -7.057  32.960  1.00  9.88           O  
ATOM   1273  N   LEU B 162      18.887  -8.510  31.320  1.00  9.54           N  
ATOM   1274  CA  LEU B 162      19.416  -7.705  30.225  1.00  9.08           C  
ATOM   1275  C   LEU B 162      18.453  -6.582  29.849  1.00  8.60           C  
ATOM   1276  O   LEU B 162      17.362  -6.838  29.354  1.00  8.46           O  
ATOM   1277  CB  LEU B 162      19.699  -8.575  29.003  1.00  9.11           C  
ATOM   1278  CG  LEU B 162      20.930  -9.475  29.086  1.00  9.17           C  
ATOM   1279  CD1 LEU B 162      21.037 -10.297  27.815  1.00  9.26           C  
ATOM   1280  CD2 LEU B 162      22.184  -8.652  29.304  1.00  9.22           C  
ATOM   1281  N   ALA B 163      18.903  -5.342  30.052  1.00  8.25           N  
ATOM   1282  CA  ALA B 163      18.202  -4.146  29.611  1.00  8.07           C  
ATOM   1283  C   ALA B 163      19.035  -2.930  30.006  1.00  7.95           C  
ATOM   1284  O   ALA B 163      19.838  -3.023  30.932  1.00  8.10           O  
ATOM   1285  CB  ALA B 163      16.819  -4.084  30.217  1.00  8.09           C  
ATOM   1286  N   ALA B 164      18.833  -1.799  29.324  1.00  7.76           N  
ATOM   1287  CA  ALA B 164      19.615  -0.606  29.608  1.00  7.77           C  
ATOM   1288  C   ALA B 164      18.914   0.643  29.089  1.00  7.74           C  
ATOM   1289  O   ALA B 164      18.308   0.612  28.025  1.00  7.91           O  
ATOM   1290  CB  ALA B 164      20.994  -0.737  28.985  1.00  7.88           C  
ATOM   1291  N   PRO B 165      19.020   1.792  29.788  1.00  7.81           N  
ATOM   1292  CA  PRO B 165      18.452   3.054  29.304  1.00  7.99           C  
ATOM   1293  C   PRO B 165      19.294   3.760  28.247  1.00  8.32           C  
ATOM   1294  O   PRO B 165      20.522   3.752  28.318  1.00  8.64           O  
ATOM   1295  CB  PRO B 165      18.367   3.873  30.590  1.00  7.87           C  
ATOM   1296  CG  PRO B 165      19.583   3.431  31.361  1.00  7.89           C  
ATOM   1297  CD  PRO B 165      19.696   1.937  31.083  1.00  7.83           C  
ATOM   1298  N   VAL B 166      18.611   4.392  27.287  1.00  8.51           N  
ATOM   1299  CA  VAL B 166      19.257   5.061  26.174  1.00  8.72           C  
ATOM   1300  C   VAL B 166      18.695   6.473  26.061  1.00  9.10           C  
ATOM   1301  O   VAL B 166      17.507   6.644  25.811  1.00  9.49           O  
ATOM   1302  CB  VAL B 166      19.027   4.270  24.876  1.00  8.68           C  
ATOM   1303  CG1 VAL B 166      19.513   5.039  23.654  1.00  8.68           C  
ATOM   1304  CG2 VAL B 166      19.668   2.892  24.939  1.00  8.78           C  
ATOM   1305  N   ALA B 167      19.560   7.476  26.241  1.00  9.34           N  
ATOM   1306  CA  ALA B 167      19.193   8.870  26.050  1.00  9.45           C  
ATOM   1307  C   ALA B 167      19.626   9.320  24.657  1.00  9.49           C  
ATOM   1308  O   ALA B 167      20.771   9.120  24.266  1.00  9.32           O  
ATOM   1309  CB  ALA B 167      19.823   9.726  27.134  1.00  9.48           C  
ATOM   1310  N   VAL B 168      18.699   9.927  23.917  1.00  9.69           N  
ATOM   1311  CA  VAL B 168      18.981  10.443  22.586  1.00  9.87           C  
ATOM   1312  C   VAL B 168      18.720  11.944  22.596  1.00  9.92           C  
ATOM   1313  O   VAL B 168      17.593  12.361  22.855  1.00 10.05           O  
ATOM   1314  CB  VAL B 168      18.107   9.766  21.512  1.00 10.02           C  
ATOM   1315  CG1 VAL B 168      18.375  10.336  20.124  1.00 10.04           C  
ATOM   1316  CG2 VAL B 168      18.265   8.248  21.514  1.00 10.08           C  
ATOM   1317  N   VAL B 169      19.749  12.738  22.275  1.00 10.00           N  
ATOM   1318  CA  VAL B 169      19.636  14.185  22.341  1.00 10.16           C  
ATOM   1319  C   VAL B 169      19.759  14.775  20.941  1.00 10.25           C  
ATOM   1320  O   VAL B 169      20.694  14.462  20.222  1.00 10.43           O  
ATOM   1321  CB  VAL B 169      20.670  14.789  23.307  1.00 10.03           C  
ATOM   1322  CG1 VAL B 169      20.753  16.308  23.179  1.00 10.10           C  
ATOM   1323  CG2 VAL B 169      20.371  14.395  24.748  1.00  9.93           C  
ATOM   1324  N   ASN B 170      18.814  15.649  20.587  1.00 10.41           N  
ATOM   1325  CA  ASN B 170      18.874  16.426  19.364  1.00 10.70           C  
ATOM   1326  C   ASN B 170      19.081  17.892  19.740  1.00 11.13           C  
ATOM   1327  O   ASN B 170      18.215  18.508  20.344  1.00 11.40           O  
ATOM   1328  CB  ASN B 170      17.623  16.190  18.525  1.00 10.66           C  
ATOM   1329  CG  ASN B 170      17.682  16.868  17.177  1.00 10.55           C  
ATOM   1330  ND2 ASN B 170      16.897  16.371  16.233  1.00 10.52           N  
ATOM   1331  OD1 ASN B 170      18.414  17.849  16.986  1.00 10.46           O  
ATOM   1332  N   PRO B 171      20.233  18.509  19.415  1.00 11.83           N  
ATOM   1333  CA  PRO B 171      20.481  19.904  19.798  1.00 12.39           C  
ATOM   1334  C   PRO B 171      19.432  20.936  19.385  1.00 13.01           C  
ATOM   1335  O   PRO B 171      19.338  21.998  20.004  1.00 12.70           O  
ATOM   1336  CB  PRO B 171      21.845  20.187  19.123  1.00 12.35           C  
ATOM   1337  CG  PRO B 171      22.514  18.830  19.064  1.00 12.21           C  
ATOM   1338  CD  PRO B 171      21.376  17.879  18.733  1.00 12.04           C  
ATOM   1339  N   LEU B 172      18.660  20.622  18.335  1.00 14.10           N  
ATOM   1340  CA  LEU B 172      17.790  21.598  17.695  1.00 15.05           C  
ATOM   1341  C   LEU B 172      16.375  21.525  18.266  1.00 15.86           C  
ATOM   1342  O   LEU B 172      15.549  22.364  17.925  1.00 16.70           O  
ATOM   1343  CB  LEU B 172      17.784  21.380  16.182  1.00 15.45           C  
ATOM   1344  CG  LEU B 172      19.163  21.306  15.509  1.00 16.35           C  
ATOM   1345  CD1 LEU B 172      19.020  21.172  13.993  1.00 16.36           C  
ATOM   1346  CD2 LEU B 172      20.070  22.495  15.861  1.00 16.48           C  
ATOM   1347  N   ASP B 173      16.089  20.527  19.116  1.00 16.37           N  
ATOM   1348  CA  ASP B 173      14.790  20.435  19.769  1.00 16.73           C  
ATOM   1349  C   ASP B 173      14.930  20.025  21.236  1.00 16.50           C  
ATOM   1350  O   ASP B 173      13.945  19.626  21.849  1.00 15.90           O  
ATOM   1351  CB  ASP B 173      13.857  19.496  19.013  1.00 17.61           C  
ATOM   1352  CG  ASP B 173      13.764  18.060  19.522  1.00 18.30           C  
ATOM   1353  OD1 ASP B 173      14.829  17.452  19.779  1.00 18.33           O  
ATOM   1354  OD2 ASP B 173      12.619  17.555  19.653  1.00 18.50           O1-
ATOM   1355  N   ASP B 174      16.138  20.134  21.802  1.00 16.89           N  
ATOM   1356  CA  ASP B 174      16.353  19.838  23.210  1.00 17.08           C  
ATOM   1357  C   ASP B 174      15.914  21.051  24.023  1.00 16.71           C  
ATOM   1358  O   ASP B 174      15.971  22.179  23.535  1.00 16.00           O  
ATOM   1359  CB  ASP B 174      17.789  19.429  23.504  1.00 17.80           C  
ATOM   1360  CG  ASP B 174      18.101  19.146  24.973  1.00 18.59           C  
ATOM   1361  OD1 ASP B 174      17.258  18.499  25.642  1.00 18.75           O  
ATOM   1362  OD2 ASP B 174      19.184  19.572  25.448  1.00 18.58           O1-
ATOM   1363  N   LEU B 175      15.458  20.783  25.254  1.00 16.90           N  
ATOM   1364  CA  LEU B 175      15.014  21.816  26.176  1.00 17.37           C  
ATOM   1365  C   LEU B 175      15.979  21.878  27.354  1.00 17.16           C  
ATOM   1366  O   LEU B 175      15.831  21.122  28.313  1.00 16.94           O  
ATOM   1367  CB  LEU B 175      13.589  21.514  26.639  1.00 17.85           C  
ATOM   1368  CG  LEU B 175      12.511  21.600  25.553  1.00 18.28           C  
ATOM   1369  CD1 LEU B 175      11.196  21.040  26.057  1.00 18.44           C  
ATOM   1370  CD2 LEU B 175      12.332  23.034  25.053  1.00 18.59           C  
ATOM   1371  N   PRO B 176      16.981  22.786  27.329  1.00 17.07           N  
ATOM   1372  CA  PRO B 176      17.992  22.833  28.382  1.00 17.12           C  
ATOM   1373  C   PRO B 176      17.514  23.477  29.684  1.00 16.80           C  
ATOM   1374  O   PRO B 176      18.315  23.677  30.593  1.00 17.82           O  
ATOM   1375  CB  PRO B 176      19.109  23.632  27.693  1.00 17.23           C  
ATOM   1376  CG  PRO B 176      18.368  24.612  26.818  1.00 17.21           C  
ATOM   1377  CD  PRO B 176      17.183  23.819  26.300  1.00 17.24           C  
ATOM   1378  N   GLN B 177      16.209  23.778  29.762  1.00 15.90           N  
ATOM   1379  CA  GLN B 177      15.572  24.230  30.987  1.00 15.73           C  
ATOM   1380  C   GLN B 177      15.335  23.056  31.934  1.00 15.60           C  
ATOM   1381  O   GLN B 177      15.183  23.250  33.136  1.00 16.08           O  
ATOM   1382  CB  GLN B 177      14.205  24.867  30.746  1.00 15.65           C  
ATOM   1383  CG  GLN B 177      14.243  26.112  29.867  1.00 15.65           C  
ATOM   1384  CD  GLN B 177      14.298  25.807  28.388  1.00 15.62           C  
ATOM   1385  NE2 GLN B 177      14.244  26.865  27.593  1.00 15.44           N  
ATOM   1386  OE1 GLN B 177      14.377  24.648  27.959  1.00 16.23           O  
ATOM   1387  N   LEU B 178      15.277  21.846  31.376  1.00 15.46           N  
ATOM   1388  CA  LEU B 178      14.989  20.650  32.148  1.00 15.47           C  
ATOM   1389  C   LEU B 178      16.197  20.270  33.000  1.00 15.21           C  
ATOM   1390  O   LEU B 178      17.337  20.556  32.646  1.00 15.04           O  
ATOM   1391  CB  LEU B 178      14.612  19.508  31.204  1.00 15.70           C  
ATOM   1392  CG  LEU B 178      13.434  19.776  30.261  1.00 15.88           C  
ATOM   1393  CD1 LEU B 178      13.208  18.599  29.343  1.00 15.74           C  
ATOM   1394  CD2 LEU B 178      12.174  20.091  31.055  1.00 16.26           C  
ATOM   1395  N   PRO B 179      15.967  19.637  34.168  1.00 15.27           N  
ATOM   1396  CA  PRO B 179      17.010  18.877  34.858  1.00 15.31           C  
ATOM   1397  C   PRO B 179      17.750  17.936  33.914  1.00 15.25           C  
ATOM   1398  O   PRO B 179      17.115  17.155  33.215  1.00 15.32           O  
ATOM   1399  CB  PRO B 179      16.200  18.106  35.910  1.00 15.36           C  
ATOM   1400  CG  PRO B 179      15.039  19.021  36.228  1.00 15.42           C  
ATOM   1401  CD  PRO B 179      14.696  19.674  34.909  1.00 15.44           C  
ATOM   1402  N   HIS B 180      19.086  18.019  33.901  1.00 15.21           N  
ATOM   1403  CA  HIS B 180      19.891  17.163  33.042  1.00 15.10           C  
ATOM   1404  C   HIS B 180      21.085  16.566  33.786  1.00 13.97           C  
ATOM   1405  O   HIS B 180      21.795  15.753  33.212  1.00 13.78           O  
ATOM   1406  CB  HIS B 180      20.328  17.925  31.782  1.00 16.01           C  
ATOM   1407  CG  HIS B 180      21.319  19.024  32.013  1.00 17.45           C  
ATOM   1408  CD2 HIS B 180      22.663  19.055  31.923  1.00 18.32           C  
ATOM   1409  ND1 HIS B 180      20.934  20.294  32.397  1.00 18.09           N  
ATOM   1410  CE1 HIS B 180      22.012  21.056  32.533  1.00 18.52           C  
ATOM   1411  NE2 HIS B 180      23.077  20.328  32.246  1.00 18.69           N  
ATOM   1412  N   THR B 181      21.299  16.942  35.054  1.00 13.19           N  
ATOM   1413  CA  THR B 181      22.443  16.453  35.808  1.00 12.54           C  
ATOM   1414  C   THR B 181      22.165  15.013  36.224  1.00 12.08           C  
ATOM   1415  O   THR B 181      21.587  14.767  37.280  1.00 12.28           O  
ATOM   1416  CB  THR B 181      22.714  17.347  37.016  1.00 12.40           C  
ATOM   1417  CG2 THR B 181      23.957  16.928  37.777  1.00 12.44           C  
ATOM   1418  OG1 THR B 181      22.921  18.648  36.481  1.00 12.57           O  
ATOM   1419  N   TRP B 182      22.594  14.067  35.382  1.00 11.36           N  
ATOM   1420  CA  TRP B 182      22.311  12.655  35.579  1.00 10.72           C  
ATOM   1421  C   TRP B 182      22.745  12.208  36.970  1.00 10.52           C  
ATOM   1422  O   TRP B 182      23.854  12.494  37.397  1.00 10.48           O  
ATOM   1423  CB  TRP B 182      23.023  11.827  34.506  1.00 10.37           C  
ATOM   1424  CG  TRP B 182      22.786  10.348  34.621  1.00  9.85           C  
ATOM   1425  CD1 TRP B 182      23.612   9.426  35.185  1.00  9.66           C  
ATOM   1426  CD2 TRP B 182      21.643   9.618  34.134  1.00  9.54           C  
ATOM   1427  CE2 TRP B 182      21.862   8.258  34.445  1.00  9.43           C  
ATOM   1428  CE3 TRP B 182      20.469   9.979  33.466  1.00  9.46           C  
ATOM   1429  NE1 TRP B 182      23.065   8.174  35.085  1.00  9.55           N  
ATOM   1430  CZ2 TRP B 182      20.950   7.263  34.113  1.00  9.35           C  
ATOM   1431  CZ3 TRP B 182      19.567   8.991  33.135  1.00  9.40           C  
ATOM   1432  CH2 TRP B 182      19.808   7.653  33.452  1.00  9.38           C  
ATOM   1433  N   GLY B 183      21.852  11.522  37.676  1.00 10.56           N  
ATOM   1434  CA  GLY B 183      22.162  10.969  38.982  1.00 10.71           C  
ATOM   1435  C   GLY B 183      21.769  11.909  40.117  1.00 10.78           C  
ATOM   1436  O   GLY B 183      21.606  11.460  41.244  1.00 10.38           O  
ATOM   1437  N   VAL B 184      21.605  13.200  39.815  1.00 11.42           N  
ATOM   1438  CA  VAL B 184      21.306  14.202  40.828  1.00 12.00           C  
ATOM   1439  C   VAL B 184      19.842  14.630  40.710  1.00 12.66           C  
ATOM   1440  O   VAL B 184      19.058  14.322  41.606  1.00 12.91           O  
ATOM   1441  CB  VAL B 184      22.272  15.395  40.712  1.00 11.90           C  
ATOM   1442  CG1 VAL B 184      21.983  16.477  41.749  1.00 11.84           C  
ATOM   1443  CG2 VAL B 184      23.723  14.933  40.788  1.00 11.92           C  
ATOM   1444  N   ASP B 185      19.488  15.316  39.611  1.00 13.32           N  
ATOM   1445  CA  ASP B 185      18.146  15.845  39.406  1.00 14.16           C  
ATOM   1446  C   ASP B 185      17.448  15.158  38.230  1.00 15.11           C  
ATOM   1447  O   ASP B 185      16.322  15.524  37.893  1.00 14.94           O  
ATOM   1448  CB  ASP B 185      18.159  17.355  39.207  1.00 14.31           C  
ATOM   1449  CG  ASP B 185      19.080  17.889  38.114  1.00 14.65           C  
ATOM   1450  OD1 ASP B 185      19.224  17.213  37.061  1.00 14.82           O  
ATOM   1451  OD2 ASP B 185      19.611  19.004  38.305  1.00 14.71           O1-
ATOM   1452  N   ASP B 186      18.117  14.167  37.617  1.00 16.18           N  
ATOM   1453  CA  ASP B 186      17.641  13.505  36.408  1.00 16.67           C  
ATOM   1454  C   ASP B 186      17.951  12.014  36.522  1.00 16.16           C  
ATOM   1455  O   ASP B 186      19.113  11.624  36.488  1.00 16.67           O  
ATOM   1456  CB  ASP B 186      18.296  14.111  35.175  1.00 17.69           C  
ATOM   1457  CG  ASP B 186      17.945  13.464  33.841  1.00 18.97           C  
ATOM   1458  OD1 ASP B 186      16.885  12.809  33.770  1.00 19.88           O  
ATOM   1459  OD2 ASP B 186      18.753  13.589  32.885  1.00 20.04           O1-
ATOM   1460  N   ILE B 187      16.921  11.175  36.670  1.00 15.81           N  
ATOM   1461  CA  ILE B 187      17.148   9.773  36.991  1.00 15.48           C  
ATOM   1462  C   ILE B 187      16.183   8.868  36.229  1.00 15.32           C  
ATOM   1463  O   ILE B 187      15.072   9.256  35.871  1.00 15.70           O  
ATOM   1464  CB  ILE B 187      17.070   9.516  38.509  1.00 15.27           C  
ATOM   1465  CG1 ILE B 187      15.692   9.836  39.093  1.00 15.34           C  
ATOM   1466  CG2 ILE B 187      18.171  10.283  39.236  1.00 15.16           C  
ATOM   1467  CD1 ILE B 187      15.446   9.233  40.466  1.00 15.40           C  
ATOM   1468  N   PRO B 188      16.580   7.602  35.990  1.00 14.91           N  
ATOM   1469  CA  PRO B 188      15.713   6.625  35.343  1.00 14.84           C  
ATOM   1470  C   PRO B 188      14.908   5.816  36.347  1.00 14.84           C  
ATOM   1471  O   PRO B 188      15.328   5.645  37.490  1.00 14.35           O  
ATOM   1472  CB  PRO B 188      16.750   5.771  34.624  1.00 14.81           C  
ATOM   1473  CG  PRO B 188      17.877   5.688  35.617  1.00 14.93           C  
ATOM   1474  CD  PRO B 188      17.894   7.037  36.322  1.00 14.95           C  
ATOM   1475  N   LEU B 189      13.762   5.309  35.877  1.00 14.92           N  
ATOM   1476  CA  LEU B 189      12.894   4.458  36.668  1.00 14.64           C  
ATOM   1477  C   LEU B 189      12.530   3.244  35.821  1.00 13.93           C  
ATOM   1478  O   LEU B 189      11.586   3.284  35.039  1.00 13.68           O  
ATOM   1479  CB  LEU B 189      11.670   5.265  37.098  1.00 15.07           C  
ATOM   1480  CG  LEU B 189      10.692   4.561  38.043  1.00 15.44           C  
ATOM   1481  CD1 LEU B 189      11.348   4.263  39.372  1.00 15.64           C  
ATOM   1482  CD2 LEU B 189       9.450   5.404  38.255  1.00 15.65           C  
ATOM   1483  N   ILE B 190      13.325   2.183  35.982  1.00 13.52           N  
ATOM   1484  CA  ILE B 190      13.228   0.997  35.152  1.00 13.32           C  
ATOM   1485  C   ILE B 190      12.497  -0.068  35.959  1.00 12.92           C  
ATOM   1486  O   ILE B 190      13.117  -0.864  36.660  1.00 12.78           O  
ATOM   1487  CB  ILE B 190      14.626   0.542  34.687  1.00 13.58           C  
ATOM   1488  CG1 ILE B 190      15.468   1.733  34.201  1.00 13.42           C  
ATOM   1489  CG2 ILE B 190      14.527  -0.557  33.625  1.00 13.63           C  
ATOM   1490  CD1 ILE B 190      16.902   1.378  33.866  1.00 13.40           C  
ATOM   1491  N   PHE B 191      11.165  -0.046  35.845  1.00 12.90           N  
ATOM   1492  CA  PHE B 191      10.292  -0.888  36.646  1.00 12.81           C  
ATOM   1493  C   PHE B 191      10.232  -2.291  36.054  1.00 12.71           C  
ATOM   1494  O   PHE B 191       9.979  -2.450  34.863  1.00 12.31           O  
ATOM   1495  CB  PHE B 191       8.882  -0.300  36.706  1.00 12.96           C  
ATOM   1496  CG  PHE B 191       7.825  -1.296  37.165  1.00 13.09           C  
ATOM   1497  CD1 PHE B 191       7.606  -1.527  38.521  1.00 13.18           C  
ATOM   1498  CD2 PHE B 191       7.058  -1.998  36.240  1.00 12.94           C  
ATOM   1499  CE1 PHE B 191       6.641  -2.430  38.936  1.00 13.21           C  
ATOM   1500  CE2 PHE B 191       6.102  -2.905  36.659  1.00 13.05           C  
ATOM   1501  CZ  PHE B 191       5.895  -3.119  38.007  1.00 13.29           C  
ATOM   1502  N   GLN B 192      10.443  -3.293  36.914  1.00 13.00           N  
ATOM   1503  CA  GLN B 192      10.386  -4.692  36.522  1.00 13.24           C  
ATOM   1504  C   GLN B 192       9.828  -5.496  37.688  1.00 13.08           C  
ATOM   1505  O   GLN B 192       9.860  -5.030  38.820  1.00 13.06           O  
ATOM   1506  CB  GLN B 192      11.783  -5.168  36.129  1.00 13.68           C  
ATOM   1507  CG  GLN B 192      12.388  -4.383  34.973  1.00 14.16           C  
ATOM   1508  CD  GLN B 192      13.807  -4.788  34.662  1.00 14.92           C  
ATOM   1509  NE2 GLN B 192      14.050  -5.194  33.423  1.00 15.25           N  
ATOM   1510  OE1 GLN B 192      14.686  -4.725  35.526  1.00 15.88           O  
ATOM   1511  N   ASP B 193       9.303  -6.688  37.398  1.00 13.25           N  
ATOM   1512  CA  ASP B 193       8.811  -7.584  38.432  1.00 13.76           C  
ATOM   1513  C   ASP B 193       9.468  -8.953  38.272  1.00 14.18           C  
ATOM   1514  O   ASP B 193       9.533  -9.503  37.176  1.00 14.61           O  
ATOM   1515  CB  ASP B 193       7.289  -7.658  38.476  1.00 13.88           C  
ATOM   1516  CG  ASP B 193       6.573  -7.766  37.139  1.00 14.10           C  
ATOM   1517  OD1 ASP B 193       6.588  -6.765  36.409  1.00 14.81           O  
ATOM   1518  OD2 ASP B 193       6.004  -8.841  36.852  1.00 14.06           O1-
ATOM   1519  N   ARG B 194       9.958  -9.493  39.391  1.00 14.60           N  
ATOM   1520  CA  ARG B 194      10.558 -10.817  39.434  1.00 14.89           C  
ATOM   1521  C   ARG B 194      10.125 -11.529  40.714  1.00 14.67           C  
ATOM   1522  O   ARG B 194       9.641 -10.903  41.656  1.00 14.60           O  
ATOM   1523  CB  ARG B 194      12.090 -10.726  39.435  1.00 15.47           C  
ATOM   1524  CG  ARG B 194      12.726 -10.018  38.247  1.00 15.76           C  
ATOM   1525  CD  ARG B 194      12.700 -10.855  36.988  1.00 15.90           C  
ATOM   1526  NE  ARG B 194      13.576 -10.254  35.980  1.00 16.20           N  
ATOM   1527  CZ  ARG B 194      13.306  -9.182  35.244  1.00 16.53           C  
ATOM   1528  NH1 ARG B 194      12.092  -8.663  35.214  1.00 16.57           N1+
ATOM   1529  NH2 ARG B 194      14.256  -8.668  34.485  1.00 17.01           N  
ATOM   1530  N   THR B 195      10.305 -12.851  40.726  1.00 14.55           N  
ATOM   1531  CA  THR B 195      10.122 -13.661  41.917  1.00 14.51           C  
ATOM   1532  C   THR B 195      11.456 -14.334  42.219  1.00 14.58           C  
ATOM   1533  O   THR B 195      12.061 -14.936  41.339  1.00 14.45           O  
ATOM   1534  CB  THR B 195       9.003 -14.681  41.702  1.00 14.38           C  
ATOM   1535  CG2 THR B 195       8.909 -15.688  42.833  1.00 14.37           C  
ATOM   1536  OG1 THR B 195       7.782 -13.948  41.640  1.00 14.06           O  
ATOM   1537  N   PHE B 196      11.898 -14.207  43.474  1.00 14.96           N  
ATOM   1538  CA  PHE B 196      13.146 -14.792  43.933  1.00 14.85           C  
ATOM   1539  C   PHE B 196      12.867 -16.183  44.483  1.00 15.01           C  
ATOM   1540  O   PHE B 196      11.987 -16.355  45.322  1.00 14.92           O  
ATOM   1541  CB  PHE B 196      13.784 -13.917  45.009  1.00 14.84           C  
ATOM   1542  CG  PHE B 196      14.209 -12.541  44.520  1.00 14.97           C  
ATOM   1543  CD1 PHE B 196      13.272 -11.532  44.321  1.00 15.12           C  
ATOM   1544  CD2 PHE B 196      15.547 -12.255  44.286  1.00 15.21           C  
ATOM   1545  CE1 PHE B 196      13.660 -10.273  43.895  1.00 15.18           C  
ATOM   1546  CE2 PHE B 196      15.934 -10.996  43.857  1.00 15.39           C  
ATOM   1547  CZ  PHE B 196      14.990 -10.007  43.664  1.00 15.43           C  
ATOM   1548  N   HIS B 197      13.628 -17.161  43.981  1.00 15.47           N  
ATOM   1549  CA  HIS B 197      13.579 -18.532  44.453  1.00 15.93           C  
ATOM   1550  C   HIS B 197      14.910 -18.835  45.127  1.00 16.13           C  
ATOM   1551  O   HIS B 197      15.838 -19.301  44.474  1.00 16.35           O  
ATOM   1552  CB  HIS B 197      13.300 -19.493  43.292  1.00 16.20           C  
ATOM   1553  CG  HIS B 197      12.085 -19.148  42.502  1.00 16.64           C  
ATOM   1554  CD2 HIS B 197      11.892 -18.242  41.534  1.00 16.95           C  
ATOM   1555  ND1 HIS B 197      10.879 -19.790  42.669  1.00 17.13           N  
ATOM   1556  CE1 HIS B 197       9.989 -19.271  41.830  1.00 17.34           C  
ATOM   1557  NE2 HIS B 197      10.585 -18.328  41.131  1.00 17.12           N  
ATOM   1558  N   ASP B 198      14.991 -18.552  46.433  1.00 16.56           N  
ATOM   1559  CA  ASP B 198      16.233 -18.657  47.179  1.00 16.97           C  
ATOM   1560  C   ASP B 198      17.193 -17.589  46.663  1.00 16.84           C  
ATOM   1561  O   ASP B 198      18.329 -17.888  46.299  1.00 16.40           O  
ATOM   1562  CB  ASP B 198      16.802 -20.067  47.105  1.00 17.52           C  
ATOM   1563  CG  ASP B 198      18.000 -20.364  47.995  1.00 18.36           C  
ATOM   1564  OD1 ASP B 198      18.252 -19.580  48.942  1.00 19.10           O  
ATOM   1565  OD2 ASP B 198      18.685 -21.372  47.715  1.00 19.07           O1-
ATOM   1566  N   SER B 199      16.703 -16.342  46.630  1.00 17.06           N  
ATOM   1567  CA  SER B 199      17.465 -15.199  46.151  1.00 17.42           C  
ATOM   1568  C   SER B 199      17.961 -15.451  44.729  1.00 17.32           C  
ATOM   1569  O   SER B 199      19.107 -15.136  44.415  1.00 17.89           O  
ATOM   1570  CB  SER B 199      18.612 -14.877  47.078  1.00 17.69           C  
ATOM   1571  OG  SER B 199      18.139 -14.631  48.396  1.00 18.05           O  
ATOM   1572  N   GLN B 200      17.087 -16.008  43.883  1.00 16.98           N  
ATOM   1573  CA  GLN B 200      17.491 -16.498  42.577  1.00 16.75           C  
ATOM   1574  C   GLN B 200      16.311 -16.407  41.611  1.00 16.56           C  
ATOM   1575  O   GLN B 200      15.188 -16.733  41.980  1.00 16.41           O  
ATOM   1576  CB  GLN B 200      17.964 -17.943  42.732  1.00 16.58           C  
ATOM   1577  CG  GLN B 200      19.270 -18.257  42.011  1.00 16.52           C  
ATOM   1578  CD  GLN B 200      20.481 -17.682  42.711  1.00 16.61           C  
ATOM   1579  NE2 GLN B 200      21.393 -17.107  41.945  1.00 16.64           N  
ATOM   1580  OE1 GLN B 200      20.614 -17.752  43.936  1.00 17.36           O  
ATOM   1581  N   TRP B 201      16.578 -15.980  40.371  1.00 16.65           N  
ATOM   1582  CA  TRP B 201      15.546 -15.865  39.352  1.00 16.80           C  
ATOM   1583  C   TRP B 201      15.480 -17.157  38.545  1.00 18.10           C  
ATOM   1584  O   TRP B 201      16.504 -17.632  38.073  1.00 18.35           O  
ATOM   1585  CB  TRP B 201      15.816 -14.658  38.446  1.00 15.74           C  
ATOM   1586  CG  TRP B 201      15.781 -13.339  39.171  1.00 15.05           C  
ATOM   1587  CD1 TRP B 201      15.178 -13.071  40.364  1.00 14.89           C  
ATOM   1588  CD2 TRP B 201      16.359 -12.094  38.731  1.00 14.77           C  
ATOM   1589  CE2 TRP B 201      16.068 -11.133  39.722  1.00 14.66           C  
ATOM   1590  CE3 TRP B 201      17.092 -11.698  37.606  1.00 14.86           C  
ATOM   1591  NE1 TRP B 201      15.357 -11.760  40.706  1.00 14.72           N  
ATOM   1592  CZ2 TRP B 201      16.483  -9.809  39.617  1.00 14.68           C  
ATOM   1593  CZ3 TRP B 201      17.495 -10.385  37.498  1.00 14.70           C  
ATOM   1594  CH2 TRP B 201      17.186  -9.455  38.487  1.00 14.65           C  
ATOM   1595  N   ASP B 202      14.269 -17.713  38.411  1.00 19.71           N  
ATOM   1596  CA  ASP B 202      14.038 -18.922  37.635  1.00 21.05           C  
ATOM   1597  C   ASP B 202      12.835 -18.679  36.724  1.00 21.52           C  
ATOM   1598  O   ASP B 202      11.693 -18.768  37.169  1.00 22.13           O  
ATOM   1599  CB  ASP B 202      13.879 -20.142  38.536  1.00 21.81           C  
ATOM   1600  CG  ASP B 202      13.734 -21.489  37.835  1.00 22.39           C  
ATOM   1601  OD1 ASP B 202      13.557 -21.505  36.599  1.00 23.14           O  
ATOM   1602  OD2 ASP B 202      13.814 -22.523  38.529  1.00 23.07           O1-
ATOM   1603  N   TYR B 203      13.115 -18.376  35.449  1.00 21.42           N  
ATOM   1604  CA  TYR B 203      12.085 -18.007  34.492  1.00 21.09           C  
ATOM   1605  C   TYR B 203      11.179 -19.206  34.205  1.00 21.08           C  
ATOM   1606  O   TYR B 203       9.965 -19.042  34.109  1.00 21.08           O  
ATOM   1607  CB  TYR B 203      12.755 -17.429  33.240  1.00 21.19           C  
ATOM   1608  CG  TYR B 203      11.764 -17.048  32.149  1.00 21.45           C  
ATOM   1609  CD1 TYR B 203      11.003 -15.890  32.241  1.00 21.37           C  
ATOM   1610  CD2 TYR B 203      11.577 -17.858  31.035  1.00 21.86           C  
ATOM   1611  CE1 TYR B 203      10.083 -15.545  31.265  1.00 21.29           C  
ATOM   1612  CE2 TYR B 203      10.659 -17.528  30.051  1.00 21.97           C  
ATOM   1613  CZ  TYR B 203       9.913 -16.369  30.168  1.00 21.69           C  
ATOM   1614  OH  TYR B 203       9.006 -16.048  29.206  1.00 22.78           O  
ATOM   1615  N   GLN B 204      11.766 -20.406  34.087  1.00 20.99           N  
ATOM   1616  CA  GLN B 204      11.016 -21.629  33.834  1.00 21.21           C  
ATOM   1617  C   GLN B 204       9.927 -21.838  34.887  1.00 21.76           C  
ATOM   1618  O   GLN B 204       8.867 -22.374  34.579  1.00 22.12           O  
ATOM   1619  CB  GLN B 204      11.952 -22.820  33.789  1.00 21.52           C  
ATOM   1620  N   ALA B 205      10.195 -21.411  36.126  1.00 22.65           N  
ATOM   1621  CA  ALA B 205       9.307 -21.658  37.252  1.00 22.99           C  
ATOM   1622  C   ALA B 205       8.078 -20.755  37.201  1.00 23.37           C  
ATOM   1623  O   ALA B 205       7.003 -21.162  37.634  1.00 24.13           O  
ATOM   1624  CB  ALA B 205      10.063 -21.462  38.549  1.00 23.09           C  
ATOM   1625  N   ASP B 206       8.241 -19.531  36.687  1.00 23.48           N  
ATOM   1626  CA  ASP B 206       7.212 -18.508  36.803  1.00 24.42           C  
ATOM   1627  C   ASP B 206       6.409 -18.357  35.508  1.00 24.59           C  
ATOM   1628  O   ASP B 206       5.475 -17.556  35.472  1.00 23.70           O  
ATOM   1629  CB  ASP B 206       7.833 -17.186  37.224  1.00 25.08           C  
ATOM   1630  CG  ASP B 206       8.537 -17.206  38.576  1.00 25.74           C  
ATOM   1631  OD1 ASP B 206       7.834 -17.379  39.597  1.00 26.29           O  
ATOM   1632  OD2 ASP B 206       9.780 -17.052  38.597  1.00 25.90           O1-
ATOM   1633  N   TYR B 207       6.759 -19.142  34.473  1.00 25.07           N  
ATOM   1634  CA  TYR B 207       6.327 -18.906  33.101  1.00 24.13           C  
ATOM   1635  C   TYR B 207       4.807 -18.988  32.999  1.00 24.42           C  
ATOM   1636  O   TYR B 207       4.193 -19.870  33.597  1.00 25.36           O  
ATOM   1637  CB  TYR B 207       6.949 -19.903  32.112  1.00 23.81           C  
ATOM   1638  CG  TYR B 207       6.526 -19.694  30.661  1.00 23.13           C  
ATOM   1639  CD1 TYR B 207       7.109 -18.703  29.875  1.00 22.68           C  
ATOM   1640  CD2 TYR B 207       5.545 -20.485  30.072  1.00 22.12           C  
ATOM   1641  CE1 TYR B 207       6.723 -18.497  28.561  1.00 22.08           C  
ATOM   1642  CE2 TYR B 207       5.153 -20.291  28.757  1.00 21.66           C  
ATOM   1643  CZ  TYR B 207       5.748 -19.297  27.996  1.00 21.56           C  
ATOM   1644  OH  TYR B 207       5.389 -19.063  26.697  1.00 20.75           O  
ATOM   1645  N   ASP B 208       4.226 -18.044  32.246  1.00 24.14           N  
ATOM   1646  CA  ASP B 208       2.841 -18.112  31.807  1.00 24.46           C  
ATOM   1647  C   ASP B 208       2.813 -17.651  30.354  1.00 23.50           C  
ATOM   1648  O   ASP B 208       3.363 -16.606  30.028  1.00 22.91           O  
ATOM   1649  CB  ASP B 208       1.925 -17.281  32.698  1.00 26.19           C  
ATOM   1650  CG  ASP B 208       0.444 -17.261  32.321  1.00 28.08           C  
ATOM   1651  OD1 ASP B 208      -0.200 -18.334  32.373  1.00 29.51           O  
ATOM   1652  OD2 ASP B 208      -0.073 -16.170  31.977  1.00 28.37           O1-
ATOM   1653  N   MET B 209       2.183 -18.426  29.477  1.00 23.41           N  
ATOM   1654  CA  MET B 209       2.189 -18.085  28.062  1.00 23.23           C  
ATOM   1655  C   MET B 209       1.529 -16.729  27.816  1.00 21.61           C  
ATOM   1656  O   MET B 209       1.867 -16.043  26.857  1.00 21.03           O  
ATOM   1657  CB  MET B 209       1.484 -19.166  27.246  1.00 28.71           C  
ATOM   1658  CG  MET B 209       0.000 -19.304  27.537  1.00 31.49           C  
ATOM   1659  SD  MET B 209      -0.749 -20.555  26.476  1.00 36.12           S  
ATOM   1660  CE  MET B 209       0.582 -20.862  25.304  1.00 34.74           C  
ATOM   1661  N   ASP B 210       0.585 -16.343  28.677  1.00 20.68           N  
ATOM   1662  CA  ASP B 210      -0.102 -15.070  28.520  1.00 19.75           C  
ATOM   1663  C   ASP B 210       0.735 -13.935  29.107  1.00 18.77           C  
ATOM   1664  O   ASP B 210       0.276 -12.798  29.168  1.00 18.59           O  
ATOM   1665  CB  ASP B 210      -1.463 -15.084  29.199  1.00 20.14           C  
ATOM   1666  CG  ASP B 210      -2.510 -14.134  28.629  1.00 20.53           C  
ATOM   1667  OD1 ASP B 210      -2.391 -13.765  27.429  1.00 19.93           O  
ATOM   1668  OD2 ASP B 210      -3.432 -13.763  29.400  1.00 20.69           O1-
ATOM   1669  N   GLY B 211       1.954 -14.251  29.555  1.00 17.80           N  
ATOM   1670  CA  GLY B 211       2.834 -13.260  30.148  1.00 17.25           C  
ATOM   1671  C   GLY B 211       3.240 -13.665  31.561  1.00 16.98           C  
ATOM   1672  O   GLY B 211       2.392 -14.041  32.369  1.00 16.76           O  
ATOM   1673  N   THR B 212       4.545 -13.564  31.841  1.00 16.68           N  
ATOM   1674  CA  THR B 212       5.111 -13.964  33.115  1.00 16.08           C  
ATOM   1675  C   THR B 212       5.101 -12.755  34.044  1.00 15.72           C  
ATOM   1676  O   THR B 212       5.454 -11.643  33.643  1.00 14.99           O  
ATOM   1677  CB  THR B 212       6.520 -14.511  32.903  1.00 16.34           C  
ATOM   1678  CG2 THR B 212       7.148 -15.047  34.176  1.00 16.67           C  
ATOM   1679  OG1 THR B 212       6.361 -15.571  31.966  1.00 16.36           O  
ATOM   1680  N   LEU B 213       4.672 -13.009  35.287  1.00 15.77           N  
ATOM   1681  CA  LEU B 213       4.555 -11.988  36.315  1.00 15.47           C  
ATOM   1682  C   LEU B 213       5.454 -12.357  37.495  1.00 15.09           C  
ATOM   1683  O   LEU B 213       5.558 -13.523  37.864  1.00 14.83           O  
ATOM   1684  CB  LEU B 213       3.090 -11.861  36.732  1.00 15.34           C  
ATOM   1685  CG  LEU B 213       2.157 -11.192  35.718  1.00 15.47           C  
ATOM   1686  CD1 LEU B 213       0.719 -11.226  36.207  1.00 15.82           C  
ATOM   1687  CD2 LEU B 213       2.583  -9.760  35.444  1.00 15.57           C  
ATOM   1688  N   GLY B 214       6.107 -11.339  38.065  1.00 14.92           N  
ATOM   1689  CA  GLY B 214       6.839 -11.477  39.313  1.00 14.82           C  
ATOM   1690  C   GLY B 214       6.040 -10.891  40.471  1.00 14.72           C  
ATOM   1691  O   GLY B 214       5.125 -10.098  40.259  1.00 14.68           O  
ATOM   1692  N   ASP B 215       6.404 -11.285  41.693  1.00 14.80           N  
ATOM   1693  CA  ASP B 215       5.692 -10.841  42.880  1.00 15.17           C  
ATOM   1694  C   ASP B 215       6.480  -9.746  43.595  1.00 15.20           C  
ATOM   1695  O   ASP B 215       6.032  -9.252  44.625  1.00 15.68           O  
ATOM   1696  CB  ASP B 215       5.387 -12.013  43.800  1.00 15.25           C  
ATOM   1697  CG  ASP B 215       6.605 -12.714  44.377  1.00 15.51           C  
ATOM   1698  OD1 ASP B 215       7.726 -12.234  44.143  1.00 16.05           O  
ATOM   1699  OD2 ASP B 215       6.424 -13.742  45.049  1.00 16.08           O1-
ATOM   1700  N   THR B 216       7.647  -9.375  43.049  1.00 15.06           N  
ATOM   1701  CA  THR B 216       8.548  -8.446  43.714  1.00 15.31           C  
ATOM   1702  C   THR B 216       9.037  -7.380  42.737  1.00 15.19           C  
ATOM   1703  O   THR B 216       9.820  -7.665  41.830  1.00 14.42           O  
ATOM   1704  CB  THR B 216       9.729  -9.202  44.315  1.00 15.70           C  
ATOM   1705  CG2 THR B 216      10.653  -8.280  45.088  1.00 15.95           C  
ATOM   1706  OG1 THR B 216       9.160 -10.179  45.180  1.00 16.05           O  
ATOM   1707  N   ALA B 217       8.605  -6.138  42.987  1.00 15.45           N  
ATOM   1708  CA  ALA B 217       8.952  -5.006  42.144  1.00 15.18           C  
ATOM   1709  C   ALA B 217      10.418  -4.643  42.352  1.00 14.99           C  
ATOM   1710  O   ALA B 217      10.875  -4.556  43.487  1.00 15.62           O  
ATOM   1711  CB  ALA B 217       8.047  -3.836  42.457  1.00 15.11           C  
ATOM   1712  N   LEU B 218      11.136  -4.464  41.238  1.00 14.62           N  
ATOM   1713  CA  LEU B 218      12.461  -3.863  41.228  1.00 14.47           C  
ATOM   1714  C   LEU B 218      12.366  -2.466  40.621  1.00 14.12           C  
ATOM   1715  O   LEU B 218      11.410  -2.151  39.921  1.00 14.81           O  
ATOM   1716  CB  LEU B 218      13.433  -4.730  40.432  1.00 14.69           C  
ATOM   1717  CG  LEU B 218      14.017  -5.931  41.172  1.00 15.08           C  
ATOM   1718  CD1 LEU B 218      12.918  -6.875  41.603  1.00 15.30           C  
ATOM   1719  CD2 LEU B 218      15.045  -6.649  40.313  1.00 15.20           C  
ATOM   1720  N   VAL B 219      13.388  -1.647  40.876  1.00 13.34           N  
ATOM   1721  CA  VAL B 219      13.526  -0.341  40.259  1.00 12.86           C  
ATOM   1722  C   VAL B 219      15.015  -0.076  40.053  1.00 12.89           C  
ATOM   1723  O   VAL B 219      15.749   0.086  41.025  1.00 12.97           O  
ATOM   1724  CB  VAL B 219      12.861   0.727  41.146  1.00 12.62           C  
ATOM   1725  CG1 VAL B 219      13.327   2.135  40.804  1.00 12.55           C  
ATOM   1726  CG2 VAL B 219      11.341   0.635  41.100  1.00 12.46           C  
ATOM   1727  N   ASN B 220      15.449  -0.072  38.785  1.00 12.85           N  
ATOM   1728  CA  ASN B 220      16.861  -0.064  38.426  1.00 12.54           C  
ATOM   1729  C   ASN B 220      17.563  -1.247  39.091  1.00 12.36           C  
ATOM   1730  O   ASN B 220      18.728  -1.143  39.458  1.00 12.10           O  
ATOM   1731  CB  ASN B 220      17.543   1.252  38.791  1.00 12.56           C  
ATOM   1732  CG  ASN B 220      16.825   2.467  38.250  1.00 12.54           C  
ATOM   1733  ND2 ASN B 220      17.300   3.651  38.607  1.00 12.48           N  
ATOM   1734  OD1 ASN B 220      15.843   2.338  37.511  1.00 12.62           O  
ATOM   1735  N   GLY B 221      16.838  -2.363  39.241  1.00 12.60           N  
ATOM   1736  CA  GLY B 221      17.354  -3.563  39.880  1.00 13.01           C  
ATOM   1737  C   GLY B 221      17.557  -3.396  41.389  1.00 13.45           C  
ATOM   1738  O   GLY B 221      18.337  -4.130  41.997  1.00 13.98           O  
ATOM   1739  N   THR B 222      16.856  -2.429  41.991  1.00 13.33           N  
ATOM   1740  CA  THR B 222      16.947  -2.173  43.416  1.00 13.39           C  
ATOM   1741  C   THR B 222      15.615  -2.549  44.055  1.00 14.07           C  
ATOM   1742  O   THR B 222      14.561  -2.307  43.469  1.00 14.53           O  
ATOM   1743  CB  THR B 222      17.281  -0.701  43.649  1.00 13.21           C  
ATOM   1744  CG2 THR B 222      17.433  -0.369  45.121  1.00 13.47           C  
ATOM   1745  OG1 THR B 222      18.503  -0.442  42.967  1.00 12.85           O  
ATOM   1746  N   VAL B 223      15.676  -3.116  45.268  1.00 14.46           N  
ATOM   1747  CA  VAL B 223      14.491  -3.506  46.017  1.00 14.34           C  
ATOM   1748  C   VAL B 223      14.317  -2.559  47.203  1.00 14.41           C  
ATOM   1749  O   VAL B 223      15.288  -2.219  47.870  1.00 14.32           O  
ATOM   1750  CB  VAL B 223      14.639  -4.984  46.432  1.00 14.19           C  
ATOM   1751  CG1 VAL B 223      13.639  -5.394  47.506  1.00 14.41           C  
ATOM   1752  CG2 VAL B 223      14.519  -5.901  45.222  1.00 14.06           C  
ATOM   1753  N   ASN B 224      13.078  -2.118  47.437  1.00 14.96           N  
ATOM   1754  CA  ASN B 224      12.790  -1.102  48.436  1.00 15.76           C  
ATOM   1755  C   ASN B 224      13.746   0.070  48.253  1.00 15.61           C  
ATOM   1756  O   ASN B 224      14.494   0.426  49.157  1.00 15.89           O  
ATOM   1757  CB  ASN B 224      12.870  -1.662  49.850  1.00 17.03           C  
ATOM   1758  CG  ASN B 224      11.623  -2.422  50.223  1.00 18.41           C  
ATOM   1759  ND2 ASN B 224      11.776  -3.662  50.668  1.00 18.96           N  
ATOM   1760  OD1 ASN B 224      10.518  -1.871  50.119  1.00 19.56           O  
ATOM   1761  N   ALA B 225      13.721   0.650  47.055  1.00 15.51           N  
ATOM   1762  CA  ALA B 225      14.665   1.694  46.700  1.00 15.17           C  
ATOM   1763  C   ALA B 225      14.284   2.982  47.417  1.00 14.51           C  
ATOM   1764  O   ALA B 225      13.106   3.229  47.676  1.00 14.21           O  
ATOM   1765  CB  ALA B 225      14.705   1.887  45.197  1.00 15.38           C  
ATOM   1766  N   GLU B 226      15.310   3.771  47.748  1.00 14.01           N  
ATOM   1767  CA  GLU B 226      15.132   5.104  48.292  1.00 13.67           C  
ATOM   1768  C   GLU B 226      16.123   6.034  47.602  1.00 13.21           C  
ATOM   1769  O   GLU B 226      17.312   5.720  47.527  1.00 13.17           O  
ATOM   1770  CB  GLU B 226      15.331   5.098  49.799  1.00 13.73           C  
ATOM   1771  N   PHE B 227      15.616   7.167  47.103  1.00 12.65           N  
ATOM   1772  CA  PHE B 227      16.459   8.165  46.474  1.00 12.49           C  
ATOM   1773  C   PHE B 227      16.299   9.492  47.204  1.00 12.08           C  
ATOM   1774  O   PHE B 227      15.178   9.962  47.378  1.00 11.81           O  
ATOM   1775  CB  PHE B 227      16.094   8.314  44.996  1.00 12.64           C  
ATOM   1776  CG  PHE B 227      16.932   9.378  44.303  1.00 12.71           C  
ATOM   1777  CD1 PHE B 227      18.209   9.086  43.837  1.00 12.72           C  
ATOM   1778  CD2 PHE B 227      16.451  10.676  44.156  1.00 12.78           C  
ATOM   1779  CE1 PHE B 227      18.975  10.065  43.226  1.00 12.92           C  
ATOM   1780  CE2 PHE B 227      17.219  11.653  43.536  1.00 12.87           C  
ATOM   1781  CZ  PHE B 227      18.480  11.348  43.074  1.00 12.94           C  
ATOM   1782  N   THR B 228      17.425  10.100  47.591  1.00 11.86           N  
ATOM   1783  CA  THR B 228      17.401  11.373  48.295  1.00 11.83           C  
ATOM   1784  C   THR B 228      17.402  12.511  47.280  1.00 11.73           C  
ATOM   1785  O   THR B 228      18.286  12.582  46.435  1.00 11.73           O  
ATOM   1786  CB  THR B 228      18.591  11.488  49.244  1.00 11.82           C  
ATOM   1787  CG2 THR B 228      18.665  12.854  49.906  1.00 11.85           C  
ATOM   1788  OG1 THR B 228      18.416  10.475  50.230  1.00 11.69           O  
ATOM   1789  N   VAL B 229      16.419  13.410  47.400  1.00 11.88           N  
ATOM   1790  CA  VAL B 229      16.302  14.558  46.521  1.00 12.20           C  
ATOM   1791  C   VAL B 229      17.075  15.728  47.123  1.00 12.88           C  
ATOM   1792  O   VAL B 229      16.887  16.066  48.285  1.00 13.16           O  
ATOM   1793  CB  VAL B 229      14.821  14.911  46.319  1.00 12.05           C  
ATOM   1794  CG1 VAL B 229      14.641  16.086  45.365  1.00 12.14           C  
ATOM   1795  CG2 VAL B 229      14.023  13.704  45.839  1.00 12.14           C  
ATOM   1796  N   THR B 230      17.957  16.331  46.322  1.00 13.60           N  
ATOM   1797  CA  THR B 230      18.753  17.464  46.760  1.00 14.09           C  
ATOM   1798  C   THR B 230      18.462  18.700  45.905  1.00 14.74           C  
ATOM   1799  O   THR B 230      19.195  19.682  45.975  1.00 15.14           O  
ATOM   1800  CB  THR B 230      20.220  17.077  46.713  1.00 13.98           C  
ATOM   1801  N   ARG B 231      17.397  18.657  45.092  1.00 15.23           N  
ATOM   1802  CA  ARG B 231      17.020  19.788  44.255  1.00 15.24           C  
ATOM   1803  C   ARG B 231      15.497  19.824  44.083  1.00 15.07           C  
ATOM   1804  O   ARG B 231      14.849  18.782  44.026  1.00 14.43           O  
ATOM   1805  CB  ARG B 231      17.746  19.770  42.902  1.00 14.98           C  
ATOM   1806  CG  ARG B 231      19.245  20.031  42.989  1.00 14.74           C  
ATOM   1807  CD  ARG B 231      19.857  20.621  41.719  1.00 14.76           C  
ATOM   1808  NE  ARG B 231      20.672  19.724  40.886  1.00 14.44           N  
ATOM   1809  CZ  ARG B 231      21.951  19.916  40.571  1.00 14.28           C  
ATOM   1810  NH1 ARG B 231      22.654  20.881  41.126  1.00 14.34           N1+
ATOM   1811  NH2 ARG B 231      22.548  19.123  39.705  1.00 14.42           N  
ATOM   1812  N   PRO B 232      14.890  21.030  43.988  1.00 15.39           N  
ATOM   1813  CA  PRO B 232      13.430  21.174  43.935  1.00 15.60           C  
ATOM   1814  C   PRO B 232      12.719  20.424  42.807  1.00 15.69           C  
ATOM   1815  O   PRO B 232      11.630  19.886  42.997  1.00 15.28           O  
ATOM   1816  CB  PRO B 232      13.233  22.693  43.777  1.00 15.74           C  
ATOM   1817  CG  PRO B 232      14.491  23.307  44.334  1.00 15.91           C  
ATOM   1818  CD  PRO B 232      15.585  22.328  43.965  1.00 15.80           C  
ATOM   1819  N   CYS B 233      13.324  20.441  41.617  1.00 15.64           N  
ATOM   1820  CA  CYS B 233      12.729  19.814  40.452  1.00 15.05           C  
ATOM   1821  C   CYS B 233      13.460  18.507  40.166  1.00 14.27           C  
ATOM   1822  O   CYS B 233      14.687  18.458  40.178  1.00 14.17           O  
ATOM   1823  CB  CYS B 233      12.759  20.769  39.268  1.00 15.39           C  
ATOM   1824  SG  CYS B 233      11.889  20.119  37.821  1.00 16.24           S  
ATOM   1825  N   LEU B 234      12.688  17.446  39.926  1.00 13.82           N  
ATOM   1826  CA  LEU B 234      13.234  16.126  39.648  1.00 13.51           C  
ATOM   1827  C   LEU B 234      12.674  15.638  38.314  1.00 13.23           C  
ATOM   1828  O   LEU B 234      11.470  15.690  38.095  1.00 13.36           O  
ATOM   1829  CB  LEU B 234      12.842  15.186  40.789  1.00 13.19           C  
ATOM   1830  CG  LEU B 234      13.777  14.014  41.115  1.00 13.00           C  
ATOM   1831  CD1 LEU B 234      12.924  12.788  41.391  1.00 12.94           C  
ATOM   1832  CD2 LEU B 234      14.851  13.684  40.096  1.00 13.06           C  
ATOM   1833  N   ARG B 235      13.550  15.147  37.434  1.00 12.94           N  
ATOM   1834  CA  ARG B 235      13.130  14.560  36.175  1.00 12.95           C  
ATOM   1835  C   ARG B 235      13.264  13.040  36.229  1.00 12.57           C  
ATOM   1836  O   ARG B 235      14.373  12.515  36.265  1.00 12.18           O  
ATOM   1837  CB  ARG B 235      14.000  15.148  35.067  1.00 13.34           C  
ATOM   1838  CG  ARG B 235      13.749  14.587  33.676  1.00 13.41           C  
ATOM   1839  CD  ARG B 235      14.763  15.216  32.752  1.00 13.64           C  
ATOM   1840  NE  ARG B 235      14.579  14.823  31.356  1.00 13.84           N  
ATOM   1841  CZ  ARG B 235      15.254  15.369  30.357  1.00 14.30           C  
ATOM   1842  NH1 ARG B 235      16.202  16.261  30.596  1.00 14.20           N1+
ATOM   1843  NH2 ARG B 235      14.977  15.016  29.114  1.00 14.63           N  
ATOM   1844  N   LEU B 236      12.121  12.347  36.221  1.00 12.63           N  
ATOM   1845  CA  LEU B 236      12.085  10.896  36.221  1.00 12.91           C  
ATOM   1846  C   LEU B 236      11.876  10.404  34.796  1.00 13.25           C  
ATOM   1847  O   LEU B 236      10.989  10.887  34.096  1.00 13.81           O  
ATOM   1848  CB  LEU B 236      10.952  10.397  37.110  1.00 13.10           C  
ATOM   1849  CG  LEU B 236      11.097  10.655  38.611  1.00 13.44           C  
ATOM   1850  CD1 LEU B 236       9.794  10.369  39.325  1.00 13.62           C  
ATOM   1851  CD2 LEU B 236      12.203   9.823  39.223  1.00 13.58           C  
ATOM   1852  N   ARG B 237      12.685   9.428  34.384  1.00 13.21           N  
ATOM   1853  CA  ARG B 237      12.506   8.783  33.098  1.00 13.05           C  
ATOM   1854  C   ARG B 237      11.957   7.387  33.363  1.00 13.02           C  
ATOM   1855  O   ARG B 237      12.722   6.461  33.637  1.00 13.44           O  
ATOM   1856  CB  ARG B 237      13.820   8.746  32.313  1.00 13.07           C  
ATOM   1857  CG  ARG B 237      14.425  10.122  32.082  1.00 13.26           C  
ATOM   1858  CD  ARG B 237      15.725   9.993  31.325  1.00 13.56           C  
ATOM   1859  NE  ARG B 237      16.419  11.278  31.185  1.00 13.65           N  
ATOM   1860  CZ  ARG B 237      16.915  11.755  30.055  1.00 13.63           C  
ATOM   1861  NH1 ARG B 237      16.754  11.104  28.912  1.00 13.34           N1+
ATOM   1862  NH2 ARG B 237      17.577  12.895  30.080  1.00 13.88           N  
ATOM   1863  N   VAL B 238      10.628   7.262  33.289  1.00 12.44           N  
ATOM   1864  CA  VAL B 238       9.957   6.037  33.683  1.00 12.02           C  
ATOM   1865  C   VAL B 238       9.865   5.106  32.478  1.00 11.20           C  
ATOM   1866  O   VAL B 238       9.558   5.543  31.376  1.00 10.78           O  
ATOM   1867  CB  VAL B 238       8.573   6.335  34.291  1.00 12.24           C  
ATOM   1868  CG1 VAL B 238       7.938   5.077  34.875  1.00 12.25           C  
ATOM   1869  CG2 VAL B 238       8.635   7.439  35.341  1.00 12.19           C  
ATOM   1870  N   LEU B 239      10.133   3.819  32.724  1.00 10.87           N  
ATOM   1871  CA  LEU B 239      10.090   2.784  31.710  1.00 10.77           C  
ATOM   1872  C   LEU B 239       9.550   1.498  32.324  1.00 10.59           C  
ATOM   1873  O   LEU B 239      10.085   1.004  33.312  1.00 10.39           O  
ATOM   1874  CB  LEU B 239      11.496   2.574  31.146  1.00 10.99           C  
ATOM   1875  CG  LEU B 239      11.733   1.289  30.340  1.00 11.25           C  
ATOM   1876  CD1 LEU B 239      10.717   1.050  29.236  1.00 11.45           C  
ATOM   1877  CD2 LEU B 239      13.114   1.311  29.726  1.00 11.27           C  
ATOM   1878  N   ASN B 240       8.487   0.963  31.718  1.00 10.63           N  
ATOM   1879  CA  ASN B 240       7.965  -0.342  32.084  1.00 10.76           C  
ATOM   1880  C   ASN B 240       8.791  -1.402  31.358  1.00 10.77           C  
ATOM   1881  O   ASN B 240       8.597  -1.642  30.169  1.00 10.56           O  
ATOM   1882  CB  ASN B 240       6.470  -0.431  31.793  1.00 10.86           C  
ATOM   1883  CG  ASN B 240       5.874  -1.764  32.184  1.00 10.97           C  
ATOM   1884  ND2 ASN B 240       4.570  -1.919  32.018  1.00 11.20           N  
ATOM   1885  OD1 ASN B 240       6.592  -2.666  32.625  1.00 10.95           O  
ATOM   1886  N   GLY B 241       9.720  -2.020  32.092  1.00 10.99           N  
ATOM   1887  CA  GLY B 241      10.559  -3.080  31.563  1.00 11.33           C  
ATOM   1888  C   GLY B 241      10.050  -4.464  31.962  1.00 11.55           C  
ATOM   1889  O   GLY B 241      10.785  -5.453  31.889  1.00 11.54           O  
ATOM   1890  N   ALA B 242       8.784  -4.532  32.385  1.00 11.76           N  
ATOM   1891  CA  ALA B 242       8.180  -5.805  32.730  1.00 12.31           C  
ATOM   1892  C   ALA B 242       8.013  -6.646  31.467  1.00 12.76           C  
ATOM   1893  O   ALA B 242       8.018  -6.122  30.351  1.00 12.55           O  
ATOM   1894  CB  ALA B 242       6.857  -5.588  33.428  1.00 12.23           C  
ATOM   1895  N   ASN B 243       7.873  -7.959  31.668  1.00 13.25           N  
ATOM   1896  CA  ASN B 243       7.503  -8.857  30.591  1.00 13.76           C  
ATOM   1897  C   ASN B 243       6.040  -8.623  30.230  1.00 14.13           C  
ATOM   1898  O   ASN B 243       5.716  -8.491  29.047  1.00 14.08           O  
ATOM   1899  CB  ASN B 243       7.768 -10.311  30.963  1.00 13.82           C  
ATOM   1900  CG  ASN B 243       9.241 -10.585  31.121  1.00 13.84           C  
ATOM   1901  ND2 ASN B 243       9.703 -11.711  30.595  1.00 13.84           N  
ATOM   1902  OD1 ASN B 243       9.960  -9.764  31.706  1.00 14.14           O  
ATOM   1903  N   ARG B 244       5.185  -8.568  31.267  1.00 14.35           N  
ATOM   1904  CA  ARG B 244       3.739  -8.481  31.103  1.00 14.15           C  
ATOM   1905  C   ARG B 244       3.150  -7.331  31.916  1.00 13.78           C  
ATOM   1906  O   ARG B 244       2.215  -6.680  31.465  1.00 13.66           O  
ATOM   1907  CB  ARG B 244       3.090  -9.809  31.518  1.00 14.20           C  
ATOM   1908  CG  ARG B 244       1.587  -9.784  31.769  1.00 14.04           C  
ATOM   1909  CD  ARG B 244       0.808  -9.392  30.543  1.00 14.06           C  
ATOM   1910  NE  ARG B 244      -0.590  -9.092  30.861  1.00 14.18           N  
ATOM   1911  CZ  ARG B 244      -1.162  -7.888  30.786  1.00 14.38           C  
ATOM   1912  NH1 ARG B 244      -0.430  -6.798  30.593  1.00 14.27           N1+
ATOM   1913  NH2 ARG B 244      -2.473  -7.775  30.930  1.00 14.54           N  
ATOM   1914  N   ARG B 245       3.668  -7.108  33.129  1.00 13.80           N  
ATOM   1915  CA  ARG B 245       2.938  -6.341  34.124  1.00 13.81           C  
ATOM   1916  C   ARG B 245       2.757  -4.909  33.627  1.00 14.40           C  
ATOM   1917  O   ARG B 245       3.715  -4.286  33.166  1.00 14.23           O  
ATOM   1918  CB  ARG B 245       3.638  -6.379  35.486  1.00 13.24           C  
ATOM   1919  CG  ARG B 245       2.781  -5.912  36.654  1.00 12.91           C  
ATOM   1920  CD  ARG B 245       3.527  -5.959  37.986  1.00 12.57           C  
ATOM   1921  NE  ARG B 245       3.698  -7.310  38.535  1.00 12.38           N  
ATOM   1922  CZ  ARG B 245       2.730  -8.085  39.021  1.00 12.09           C  
ATOM   1923  NH1 ARG B 245       1.483  -7.652  39.044  1.00 12.08           N1+
ATOM   1924  NH2 ARG B 245       3.012  -9.288  39.490  1.00 11.93           N  
ATOM   1925  N   GLU B 246       1.505  -4.431  33.697  1.00 14.78           N  
ATOM   1926  CA  GLU B 246       1.190  -3.024  33.524  1.00 14.93           C  
ATOM   1927  C   GLU B 246       1.707  -2.260  34.740  1.00 15.51           C  
ATOM   1928  O   GLU B 246       1.801  -2.823  35.830  1.00 15.69           O  
ATOM   1929  CB  GLU B 246      -0.319  -2.852  33.379  1.00 14.75           C  
ATOM   1930  CG  GLU B 246      -0.878  -3.480  32.104  1.00 14.76           C  
ATOM   1931  CD  GLU B 246      -2.376  -3.747  32.105  1.00 14.38           C  
ATOM   1932  OE1 GLU B 246      -2.928  -4.072  31.029  1.00 14.19           O  
ATOM   1933  OE2 GLU B 246      -2.989  -3.656  33.188  1.00 13.81           O1-
ATOM   1934  N   LEU B 247       2.054  -0.983  34.540  1.00 15.79           N  
ATOM   1935  CA  LEU B 247       2.581  -0.151  35.606  1.00 15.90           C  
ATOM   1936  C   LEU B 247       1.607   0.988  35.877  1.00 16.03           C  
ATOM   1937  O   LEU B 247       1.587   1.974  35.146  1.00 16.06           O  
ATOM   1938  CB  LEU B 247       3.954   0.387  35.218  1.00 16.08           C  
ATOM   1939  CG  LEU B 247       4.532   1.462  36.145  1.00 16.41           C  
ATOM   1940  CD1 LEU B 247       4.613   0.941  37.581  1.00 16.59           C  
ATOM   1941  CD2 LEU B 247       5.894   1.946  35.668  1.00 16.13           C  
ATOM   1942  N   ARG B 248       0.805   0.842  36.935  1.00 16.25           N  
ATOM   1943  CA  ARG B 248      -0.084   1.903  37.376  1.00 16.27           C  
ATOM   1944  C   ARG B 248       0.637   2.690  38.464  1.00 16.32           C  
ATOM   1945  O   ARG B 248       0.587   2.328  39.639  1.00 17.20           O  
ATOM   1946  CB  ARG B 248      -1.437   1.318  37.796  1.00 16.17           C  
ATOM   1947  CG  ARG B 248      -2.349   1.059  36.604  1.00 16.17           C  
ATOM   1948  CD  ARG B 248      -3.588   0.250  36.956  1.00 16.14           C  
ATOM   1949  NE  ARG B 248      -3.269  -1.123  37.360  1.00 15.89           N  
ATOM   1950  CZ  ARG B 248      -2.951  -2.110  36.539  1.00 15.77           C  
ATOM   1951  NH1 ARG B 248      -3.051  -1.940  35.234  1.00 15.96           N1+
ATOM   1952  NH2 ARG B 248      -2.571  -3.274  37.035  1.00 15.89           N  
ATOM   1953  N   LEU B 249       1.321   3.757  38.044  1.00 16.03           N  
ATOM   1954  CA  LEU B 249       2.160   4.548  38.925  1.00 16.35           C  
ATOM   1955  C   LEU B 249       1.315   5.600  39.638  1.00 16.47           C  
ATOM   1956  O   LEU B 249       0.706   6.444  38.983  1.00 16.70           O  
ATOM   1957  CB  LEU B 249       3.259   5.200  38.090  1.00 16.53           C  
ATOM   1958  CG  LEU B 249       4.300   5.998  38.880  1.00 16.86           C  
ATOM   1959  CD1 LEU B 249       5.040   5.100  39.862  1.00 16.99           C  
ATOM   1960  CD2 LEU B 249       5.280   6.701  37.965  1.00 16.89           C  
ATOM   1961  N   ASN B 250       1.309   5.553  40.978  1.00 16.40           N  
ATOM   1962  CA  ASN B 250       0.602   6.536  41.783  1.00 16.71           C  
ATOM   1963  C   ASN B 250       1.447   6.920  42.996  1.00 17.03           C  
ATOM   1964  O   ASN B 250       2.543   6.404  43.197  1.00 16.67           O  
ATOM   1965  CB  ASN B 250      -0.779   6.049  42.214  1.00 16.55           C  
ATOM   1966  CG  ASN B 250      -0.724   4.798  43.055  1.00 16.31           C  
ATOM   1967  ND2 ASN B 250      -0.514   3.653  42.421  1.00 16.42           N  
ATOM   1968  OD1 ASN B 250      -0.872   4.872  44.278  1.00 15.72           O  
ATOM   1969  N   SER B 251       0.917   7.859  43.786  1.00 17.51           N  
ATOM   1970  CA  SER B 251       1.495   8.212  45.070  1.00 18.23           C  
ATOM   1971  C   SER B 251       0.373   8.428  46.082  1.00 18.50           C  
ATOM   1972  O   SER B 251      -0.712   8.882  45.721  1.00 18.21           O  
ATOM   1973  CB  SER B 251       2.377   9.422  44.944  1.00 18.56           C  
ATOM   1974  OG  SER B 251       1.654  10.525  44.414  1.00 19.44           O  
ATOM   1975  N   ASP B 252       0.646   8.102  47.352  1.00 19.04           N  
ATOM   1976  CA  ASP B 252      -0.332   8.265  48.417  1.00 19.44           C  
ATOM   1977  C   ASP B 252      -0.630   9.747  48.644  1.00 19.32           C  
ATOM   1978  O   ASP B 252      -1.725  10.083  49.081  1.00 19.40           O  
ATOM   1979  CB  ASP B 252       0.154   7.594  49.685  1.00 19.81           C  
ATOM   1980  N   GLN B 253       0.326  10.626  48.315  1.00 19.78           N  
ATOM   1981  CA  GLN B 253       0.181  12.059  48.534  1.00 20.30           C  
ATOM   1982  C   GLN B 253      -0.118  12.795  47.225  1.00 19.81           C  
ATOM   1983  O   GLN B 253      -0.027  14.021  47.183  1.00 19.48           O  
ATOM   1984  CB  GLN B 253       1.384  12.688  49.246  1.00 21.60           C  
ATOM   1985  CG  GLN B 253       2.745  12.096  48.901  1.00 22.56           C  
ATOM   1986  CD  GLN B 253       3.140  10.945  49.806  1.00 23.61           C  
ATOM   1987  NE2 GLN B 253       3.217   9.742  49.249  1.00 24.21           N  
ATOM   1988  OE1 GLN B 253       3.373  11.129  51.007  1.00 24.25           O  
ATOM   1989  N   ASN B 254      -0.489  12.054  46.171  1.00 19.61           N  
ATOM   1990  CA  ASN B 254      -1.010  12.628  44.935  1.00 19.07           C  
ATOM   1991  C   ASN B 254      -0.219  13.873  44.536  1.00 18.60           C  
ATOM   1992  O   ASN B 254      -0.794  14.945  44.320  1.00 17.80           O  
ATOM   1993  CB  ASN B 254      -2.497  12.946  45.048  1.00 19.02           C  
ATOM   1994  CG  ASN B 254      -3.269  11.817  45.683  1.00 18.80           C  
ATOM   1995  ND2 ASN B 254      -4.061  12.124  46.700  1.00 18.73           N  
ATOM   1996  OD1 ASN B 254      -3.110  10.660  45.280  1.00 18.64           O  
ATOM   1997  N   ILE B 255       1.107  13.714  44.450  1.00 18.33           N  
ATOM   1998  CA  ILE B 255       1.976  14.774  43.968  1.00 17.79           C  
ATOM   1999  C   ILE B 255       1.758  14.893  42.465  1.00 17.66           C  
ATOM   2000  O   ILE B 255       1.620  13.881  41.781  1.00 17.95           O  
ATOM   2001  CB  ILE B 255       3.453  14.516  44.320  1.00 17.50           C  
ATOM   2002  CG1 ILE B 255       4.309  15.752  44.036  1.00 17.51           C  
ATOM   2003  CG2 ILE B 255       3.996  13.266  43.620  1.00 17.38           C  
ATOM   2004  CD1 ILE B 255       5.791  15.563  44.302  1.00 17.70           C  
ATOM   2005  N   VAL B 256       1.721  16.139  41.978  1.00 17.20           N  
ATOM   2006  CA  VAL B 256       1.475  16.413  40.573  1.00 16.76           C  
ATOM   2007  C   VAL B 256       2.697  15.993  39.760  1.00 16.28           C  
ATOM   2008  O   VAL B 256       3.804  16.474  40.001  1.00 15.57           O  
ATOM   2009  CB  VAL B 256       1.129  17.895  40.331  1.00 16.92           C  
ATOM   2010  CG1 VAL B 256       1.134  18.255  38.848  1.00 16.73           C  
ATOM   2011  CG2 VAL B 256      -0.200  18.268  40.972  1.00 17.16           C  
ATOM   2012  N   MET B 257       2.452  15.092  38.798  1.00 16.06           N  
ATOM   2013  CA  MET B 257       3.434  14.676  37.813  1.00 15.67           C  
ATOM   2014  C   MET B 257       3.204  15.464  36.530  1.00 14.59           C  
ATOM   2015  O   MET B 257       2.228  15.230  35.826  1.00 14.97           O  
ATOM   2016  CB  MET B 257       3.288  13.190  37.468  1.00 16.38           C  
ATOM   2017  CG  MET B 257       3.385  12.240  38.644  1.00 17.11           C  
ATOM   2018  SD  MET B 257       2.768  10.607  38.174  1.00 18.40           S  
ATOM   2019  CE  MET B 257       2.966   9.739  39.737  1.00 18.88           C  
ATOM   2020  N   THR B 258       4.107  16.401  36.237  1.00 13.54           N  
ATOM   2021  CA  THR B 258       4.099  17.098  34.961  1.00 12.78           C  
ATOM   2022  C   THR B 258       4.835  16.242  33.928  1.00 12.23           C  
ATOM   2023  O   THR B 258       6.049  16.095  34.008  1.00 12.13           O  
ATOM   2024  CB  THR B 258       4.748  18.468  35.142  1.00 12.53           C  
ATOM   2025  CG2 THR B 258       4.630  19.326  33.893  1.00 12.42           C  
ATOM   2026  OG1 THR B 258       4.086  19.047  36.266  1.00 12.11           O  
ATOM   2027  N   GLN B 259       4.099  15.713  32.940  1.00 11.80           N  
ATOM   2028  CA  GLN B 259       4.666  14.839  31.916  1.00 11.30           C  
ATOM   2029  C   GLN B 259       5.097  15.598  30.682  1.00 11.15           C  
ATOM   2030  O   GLN B 259       4.266  15.987  29.882  1.00 10.75           O  
ATOM   2031  CB  GLN B 259       3.688  13.757  31.469  1.00 11.06           C  
ATOM   2032  CG  GLN B 259       4.322  12.755  30.521  1.00 10.92           C  
ATOM   2033  CD  GLN B 259       3.380  11.648  30.132  1.00 10.82           C  
ATOM   2034  NE2 GLN B 259       3.920  10.601  29.539  1.00 10.74           N  
ATOM   2035  OE1 GLN B 259       2.178  11.727  30.367  1.00 11.01           O  
ATOM   2036  N   ILE B 260       6.402  15.841  30.594  1.00 11.35           N  
ATOM   2037  CA  ILE B 260       7.044  16.475  29.446  1.00 11.44           C  
ATOM   2038  C   ILE B 260       7.178  15.588  28.186  1.00 11.38           C  
ATOM   2039  O   ILE B 260       7.099  16.095  27.078  1.00 10.93           O  
ATOM   2040  CB  ILE B 260       8.397  17.038  29.925  1.00 14.02           C  
ATOM   2041  CG1 ILE B 260       9.161  16.005  30.737  1.00 14.17           C  
ATOM   2042  CG2 ILE B 260       8.174  18.302  30.743  1.00 13.75           C  
ATOM   2043  CD1 ILE B 260      10.573  15.768  30.263  1.00 14.39           C  
ATOM   2044  N   ALA B 261       7.418  14.286  28.338  1.00 11.75           N  
ATOM   2045  CA  ALA B 261       7.722  13.428  27.196  1.00 12.34           C  
ATOM   2046  C   ALA B 261       7.096  12.027  27.190  1.00 13.13           C  
ATOM   2047  O   ALA B 261       6.653  11.518  28.201  1.00 13.17           O  
ATOM   2048  CB  ALA B 261       9.216  13.298  27.103  1.00 15.18           C  
ATOM   2049  N   SER B 262       7.041  11.417  26.003  1.00 14.01           N  
ATOM   2050  CA  SER B 262       6.652  10.024  25.839  1.00 14.71           C  
ATOM   2051  C   SER B 262       7.791   9.298  25.138  1.00 14.93           C  
ATOM   2052  O   SER B 262       8.918   9.770  25.122  1.00 14.66           O  
ATOM   2053  CB  SER B 262       5.366   9.884  25.059  1.00 18.83           C  
ATOM   2054  OG  SER B 262       5.565  10.234  23.698  1.00 20.61           O  
ATOM   2055  N   ASP B 263       7.481   8.167  24.521  1.00 15.42           N  
ATOM   2056  CA  ASP B 263       8.460   7.296  23.901  1.00 15.74           C  
ATOM   2057  C   ASP B 263       9.241   7.921  22.752  1.00 14.98           C  
ATOM   2058  O   ASP B 263      10.428   7.662  22.622  1.00 14.44           O  
ATOM   2059  CB  ASP B 263       7.729   6.082  23.372  1.00 20.64           C  
ATOM   2060  CG  ASP B 263       6.571   5.641  24.243  1.00 22.51           C  
ATOM   2061  OD1 ASP B 263       6.561   5.973  25.454  1.00 23.66           O  
ATOM   2062  OD2 ASP B 263       5.662   4.991  23.699  1.00 23.40           O1-
ATOM   2063  N   GLY B 264       8.582   8.687  21.884  1.00 14.59           N  
ATOM   2064  CA  GLY B 264       9.246   9.376  20.784  1.00 14.00           C  
ATOM   2065  C   GLY B 264       9.668  10.801  21.120  1.00 13.41           C  
ATOM   2066  O   GLY B 264      10.035  11.556  20.229  1.00 13.11           O  
ATOM   2067  N   GLY B 265       9.575  11.180  22.395  1.00 12.96           N  
ATOM   2068  CA  GLY B 265      10.080  12.461  22.852  1.00 12.81           C  
ATOM   2069  C   GLY B 265       8.966  13.384  23.330  1.00 12.55           C  
ATOM   2070  O   GLY B 265       7.909  12.929  23.765  1.00 12.12           O  
ATOM   2071  N   PHE B 266       9.231  14.691  23.219  1.00 12.55           N  
ATOM   2072  CA  PHE B 266       8.471  15.712  23.916  1.00 12.55           C  
ATOM   2073  C   PHE B 266       7.038  15.740  23.407  1.00 12.30           C  
ATOM   2074  O   PHE B 266       6.762  15.319  22.285  1.00 12.43           O  
ATOM   2075  CB  PHE B 266       9.131  17.085  23.742  1.00 12.83           C  
ATOM   2076  CG  PHE B 266      10.516  17.198  24.365  1.00 13.18           C  
ATOM   2077  CD1 PHE B 266      10.762  16.724  25.652  1.00 13.21           C  
ATOM   2078  CD2 PHE B 266      11.577  17.742  23.652  1.00 13.40           C  
ATOM   2079  CE1 PHE B 266      12.022  16.815  26.214  1.00 13.24           C  
ATOM   2080  CE2 PHE B 266      12.836  17.831  24.222  1.00 13.49           C  
ATOM   2081  CZ  PHE B 266      13.055  17.371  25.501  1.00 13.47           C  
ATOM   2082  N   LEU B 267       6.153  16.241  24.274  1.00 12.21           N  
ATOM   2083  CA  LEU B 267       4.761  16.479  23.941  1.00 12.11           C  
ATOM   2084  C   LEU B 267       4.606  17.918  23.477  1.00 12.31           C  
ATOM   2085  O   LEU B 267       5.414  18.773  23.823  1.00 12.03           O  
ATOM   2086  CB  LEU B 267       3.884  16.213  25.160  1.00 11.86           C  
ATOM   2087  CG  LEU B 267       4.048  14.838  25.812  1.00 11.73           C  
ATOM   2088  CD1 LEU B 267       2.944  14.635  26.829  1.00 11.66           C  
ATOM   2089  CD2 LEU B 267       4.050  13.710  24.792  1.00 11.66           C  
ATOM   2090  N   PRO B 268       3.565  18.233  22.678  1.00 12.96           N  
ATOM   2091  CA  PRO B 268       3.310  19.619  22.298  1.00 13.57           C  
ATOM   2092  C   PRO B 268       3.337  20.515  23.535  1.00 14.42           C  
ATOM   2093  O   PRO B 268       4.052  21.516  23.562  1.00 14.64           O  
ATOM   2094  CB  PRO B 268       1.935  19.546  21.620  1.00 13.47           C  
ATOM   2095  CG  PRO B 268       1.875  18.140  21.062  1.00 13.20           C  
ATOM   2096  CD  PRO B 268       2.606  17.285  22.085  1.00 12.95           C  
ATOM   2097  N   HIS B 269       2.567  20.120  24.560  1.00 15.15           N  
ATOM   2098  CA  HIS B 269       2.482  20.854  25.811  1.00 15.40           C  
ATOM   2099  C   HIS B 269       2.575  19.860  26.964  1.00 15.64           C  
ATOM   2100  O   HIS B 269       2.300  18.675  26.765  1.00 15.44           O  
ATOM   2101  CB  HIS B 269       1.164  21.634  25.888  1.00 15.54           C  
ATOM   2102  CG  HIS B 269       0.743  22.262  24.602  1.00 15.57           C  
ATOM   2103  CD2 HIS B 269      -0.121  21.838  23.670  1.00 15.71           C  
ATOM   2104  ND1 HIS B 269       1.243  23.463  24.143  1.00 15.62           N  
ATOM   2105  CE1 HIS B 269       0.684  23.750  22.974  1.00 15.74           C  
ATOM   2106  NE2 HIS B 269      -0.146  22.775  22.668  1.00 15.84           N  
ATOM   2107  N   ALA B 270       2.937  20.364  28.154  1.00 15.85           N  
ATOM   2108  CA  ALA B 270       3.066  19.541  29.350  1.00 16.20           C  
ATOM   2109  C   ALA B 270       1.683  19.171  29.881  1.00 16.93           C  
ATOM   2110  O   ALA B 270       0.731  19.921  29.684  1.00 17.80           O  
ATOM   2111  CB  ALA B 270       3.863  20.271  30.402  1.00 16.19           C  
ATOM   2112  N   ILE B 271       1.594  18.019  30.559  1.00 17.06           N  
ATOM   2113  CA  ILE B 271       0.334  17.482  31.057  1.00 16.98           C  
ATOM   2114  C   ILE B 271       0.479  17.157  32.541  1.00 16.70           C  
ATOM   2115  O   ILE B 271       1.348  16.377  32.925  1.00 16.51           O  
ATOM   2116  CB  ILE B 271      -0.087  16.222  30.275  1.00 17.48           C  
ATOM   2117  CG1 ILE B 271       0.075  16.383  28.764  1.00 17.73           C  
ATOM   2118  CG2 ILE B 271      -1.511  15.801  30.642  1.00 17.64           C  
ATOM   2119  CD1 ILE B 271      -0.742  17.515  28.166  1.00 18.20           C  
ATOM   2120  N   GLU B 272      -0.420  17.708  33.360  1.00 16.70           N  
ATOM   2121  CA  GLU B 272      -0.366  17.504  34.797  1.00 16.65           C  
ATOM   2122  C   GLU B 272      -1.315  16.370  35.174  1.00 16.86           C  
ATOM   2123  O   GLU B 272      -2.453  16.329  34.713  1.00 16.91           O  
ATOM   2124  CB  GLU B 272      -0.676  18.821  35.513  1.00 16.62           C  
ATOM   2125  CG  GLU B 272       0.063  20.014  34.914  1.00 16.89           C  
ATOM   2126  CD  GLU B 272       0.549  21.054  35.906  1.00 17.05           C  
ATOM   2127  OE1 GLU B 272       1.779  21.314  35.916  1.00 17.40           O  
ATOM   2128  OE2 GLU B 272      -0.287  21.593  36.662  1.00 16.88           O1-
ATOM   2129  N   MET B 273      -0.820  15.447  36.004  1.00 17.27           N  
ATOM   2130  CA  MET B 273      -1.583  14.290  36.438  1.00 17.92           C  
ATOM   2131  C   MET B 273      -1.008  13.776  37.758  1.00 18.08           C  
ATOM   2132  O   MET B 273       0.130  14.077  38.107  1.00 17.43           O  
ATOM   2133  CB  MET B 273      -1.560  13.193  35.367  1.00 18.42           C  
ATOM   2134  CG  MET B 273      -0.168  12.756  34.958  1.00 19.38           C  
ATOM   2135  SD  MET B 273      -0.118  11.780  33.441  1.00 21.90           S  
ATOM   2136  CE  MET B 273      -0.609  12.965  32.181  1.00 21.51           C  
ATOM   2137  N   THR B 274      -1.816  13.017  38.502  1.00 18.54           N  
ATOM   2138  CA  THR B 274      -1.385  12.442  39.763  1.00 19.01           C  
ATOM   2139  C   THR B 274      -1.195  10.935  39.605  1.00 20.39           C  
ATOM   2140  O   THR B 274      -0.742  10.267  40.530  1.00 22.02           O  
ATOM   2141  CB  THR B 274      -2.425  12.777  40.829  1.00 18.70           C  
ATOM   2142  CG2 THR B 274      -2.739  14.262  40.895  1.00 18.55           C  
ATOM   2143  OG1 THR B 274      -3.580  12.034  40.451  1.00 19.15           O  
ATOM   2144  N   LYS B 275      -1.567  10.404  38.437  1.00 20.87           N  
ATOM   2145  CA  LYS B 275      -1.431   8.991  38.135  1.00 21.27           C  
ATOM   2146  C   LYS B 275      -0.973   8.864  36.687  1.00 21.37           C  
ATOM   2147  O   LYS B 275      -1.059   9.828  35.926  1.00 21.55           O  
ATOM   2148  CB  LYS B 275      -2.780   8.292  38.339  1.00 22.27           C  
ATOM   2149  CG  LYS B 275      -3.195   8.152  39.787  1.00 23.48           C  
ATOM   2150  CD  LYS B 275      -4.699   8.186  40.033  1.00 24.63           C  
ATOM   2151  CE  LYS B 275      -4.974   8.471  41.487  1.00 26.34           C  
ATOM   2152  NZ  LYS B 275      -6.402   8.570  41.803  1.00 27.13           N1+
ATOM   2153  N   ILE B 276      -0.479   7.674  36.323  1.00 20.62           N  
ATOM   2154  CA  ILE B 276      -0.118   7.383  34.946  1.00 20.01           C  
ATOM   2155  C   ILE B 276       0.036   5.874  34.786  1.00 19.68           C  
ATOM   2156  O   ILE B 276       0.746   5.233  35.547  1.00 20.27           O  
ATOM   2157  CB  ILE B 276       1.153   8.140  34.513  1.00 20.13           C  
ATOM   2158  CG1 ILE B 276       1.512   7.823  33.060  1.00 20.53           C  
ATOM   2159  CG2 ILE B 276       2.327   7.868  35.455  1.00 20.41           C  
ATOM   2160  CD1 ILE B 276       2.579   8.723  32.467  1.00 20.82           C  
ATOM   2161  N   MET B 277      -0.646   5.318  33.781  1.00 19.72           N  
ATOM   2162  CA  MET B 277      -0.507   3.914  33.433  1.00 19.20           C  
ATOM   2163  C   MET B 277       0.480   3.792  32.277  1.00 18.79           C  
ATOM   2164  O   MET B 277       0.485   4.621  31.371  1.00 18.97           O  
ATOM   2165  CB  MET B 277      -1.855   3.312  33.030  1.00 19.05           C  
ATOM   2166  CG  MET B 277      -1.798   1.838  32.693  1.00 19.22           C  
ATOM   2167  SD  MET B 277      -3.432   1.076  32.785  1.00 20.22           S  
ATOM   2168  CE  MET B 277      -3.105  -0.575  32.156  1.00 20.12           C  
ATOM   2169  N   LEU B 278       1.322   2.757  32.341  1.00 18.18           N  
ATOM   2170  CA  LEU B 278       2.281   2.460  31.292  1.00 17.54           C  
ATOM   2171  C   LEU B 278       2.237   0.968  31.007  1.00 17.80           C  
ATOM   2172  O   LEU B 278       2.391   0.149  31.907  1.00 17.27           O  
ATOM   2173  CB  LEU B 278       3.693   2.879  31.687  1.00 17.29           C  
ATOM   2174  CG  LEU B 278       3.975   4.385  31.753  1.00 17.03           C  
ATOM   2175  CD1 LEU B 278       5.342   4.629  32.350  1.00 16.85           C  
ATOM   2176  CD2 LEU B 278       3.884   5.044  30.392  1.00 17.07           C  
ATOM   2177  N   THR B 279       2.103   0.652  29.723  1.00 19.09           N  
ATOM   2178  CA  THR B 279       2.130  -0.722  29.262  1.00 19.60           C  
ATOM   2179  C   THR B 279       3.563  -1.027  28.921  1.00 19.36           C  
ATOM   2180  O   THR B 279       4.413  -0.147  28.918  1.00 19.51           O  
ATOM   2181  CB  THR B 279       1.238  -0.915  28.038  1.00 19.70           C  
ATOM   2182  CG2 THR B 279      -0.220  -0.727  28.404  1.00 19.49           C  
ATOM   2183  OG1 THR B 279       1.606   0.052  27.058  1.00 20.10           O  
ATOM   2184  N   ASN B 280       3.834  -2.273  28.596  1.00 19.13           N  
ATOM   2185  CA  ASN B 280       5.217  -2.648  28.415  1.00 18.97           C  
ATOM   2186  C   ASN B 280       5.858  -1.900  27.253  1.00 18.36           C  
ATOM   2187  O   ASN B 280       5.267  -1.777  26.192  1.00 17.75           O  
ATOM   2188  CB  ASN B 280       5.325  -4.156  28.274  1.00 21.47           C  
ATOM   2189  CG  ASN B 280       4.565  -4.863  29.364  1.00 22.35           C  
ATOM   2190  ND2 ASN B 280       3.583  -5.663  28.985  1.00 22.45           N  
ATOM   2191  OD1 ASN B 280       4.848  -4.668  30.546  1.00 23.85           O  
ATOM   2192  N   ALA B 281       7.074  -1.402  27.491  1.00 18.17           N  
ATOM   2193  CA  ALA B 281       7.915  -0.736  26.497  1.00 18.15           C  
ATOM   2194  C   ALA B 281       7.583   0.747  26.369  1.00 18.07           C  
ATOM   2195  O   ALA B 281       8.253   1.480  25.649  1.00 17.77           O  
ATOM   2196  CB  ALA B 281       7.855  -1.445  25.161  1.00 19.99           C  
ATOM   2197  N   GLU B 282       6.571   1.198  27.100  1.00 17.81           N  
ATOM   2198  CA  GLU B 282       6.249   2.609  27.114  1.00 17.76           C  
ATOM   2199  C   GLU B 282       7.210   3.351  28.009  1.00 16.67           C  
ATOM   2200  O   GLU B 282       7.747   2.801  28.954  1.00 16.47           O  
ATOM   2201  CB  GLU B 282       4.817   2.875  27.553  1.00 21.34           C  
ATOM   2202  CG  GLU B 282       3.830   2.779  26.397  1.00 22.75           C  
ATOM   2203  CD  GLU B 282       2.381   3.042  26.778  1.00 23.80           C  
ATOM   2204  OE1 GLU B 282       1.896   2.484  27.785  1.00 23.05           O  
ATOM   2205  OE2 GLU B 282       1.720   3.802  26.039  1.00 24.97           O1-
ATOM   2206  N   ARG B 283       7.396   4.618  27.695  1.00 16.00           N  
ATOM   2207  CA  ARG B 283       8.280   5.455  28.463  1.00 15.32           C  
ATOM   2208  C   ARG B 283       7.561   6.769  28.733  1.00 14.62           C  
ATOM   2209  O   ARG B 283       6.715   7.179  27.952  1.00 14.13           O  
ATOM   2210  CB  ARG B 283       9.595   5.676  27.707  1.00 15.18           C  
ATOM   2211  CG  ARG B 283      10.620   4.562  27.820  1.00 15.12           C  
ATOM   2212  CD  ARG B 283      10.701   3.710  26.568  1.00 15.14           C  
ATOM   2213  NE  ARG B 283      11.126   4.465  25.389  1.00 15.02           N  
ATOM   2214  CZ  ARG B 283      10.716   4.207  24.151  1.00 15.30           C  
ATOM   2215  NH1 ARG B 283       9.879   3.209  23.911  1.00 15.32           N1+
ATOM   2216  NH2 ARG B 283      11.149   4.952  23.148  1.00 15.36           N  
ATOM   2217  N   ALA B 284       7.892   7.408  29.851  1.00 14.12           N  
ATOM   2218  CA  ALA B 284       7.357   8.722  30.153  1.00 13.64           C  
ATOM   2219  C   ALA B 284       8.376   9.471  30.999  1.00 13.04           C  
ATOM   2220  O   ALA B 284       8.902   8.915  31.958  1.00 13.22           O  
ATOM   2221  CB  ALA B 284       6.026   8.592  30.858  1.00 13.65           C  
ATOM   2222  N   GLU B 285       8.675  10.710  30.607  1.00 12.56           N  
ATOM   2223  CA  GLU B 285       9.548  11.564  31.392  1.00 12.46           C  
ATOM   2224  C   GLU B 285       8.672  12.585  32.103  1.00 12.07           C  
ATOM   2225  O   GLU B 285       7.928  13.320  31.453  1.00 11.36           O  
ATOM   2226  CB  GLU B 285      10.588  12.280  30.533  1.00 12.88           C  
ATOM   2227  CG  GLU B 285      11.411  11.345  29.652  1.00 13.37           C  
ATOM   2228  CD  GLU B 285      12.561  11.990  28.889  1.00 13.99           C  
ATOM   2229  OE1 GLU B 285      13.058  13.086  29.271  1.00 14.18           O  
ATOM   2230  OE2 GLU B 285      12.960  11.369  27.874  1.00 14.56           O1-
ATOM   2231  N   ILE B 286       8.753  12.602  33.440  1.00 12.03           N  
ATOM   2232  CA  ILE B 286       7.895  13.453  34.247  1.00 12.02           C  
ATOM   2233  C   ILE B 286       8.762  14.314  35.158  1.00 12.05           C  
ATOM   2234  O   ILE B 286       9.857  13.912  35.541  1.00 12.52           O  
ATOM   2235  CB  ILE B 286       6.876  12.623  35.048  1.00 12.01           C  
ATOM   2236  CG1 ILE B 286       7.545  11.714  36.058  1.00 12.25           C  
ATOM   2237  CG2 ILE B 286       5.969  11.829  34.111  1.00 12.17           C  
ATOM   2238  CD1 ILE B 286       6.577  10.824  36.818  1.00 12.46           C  
ATOM   2239  N   LEU B 287       8.239  15.498  35.490  1.00 11.79           N  
ATOM   2240  CA  LEU B 287       8.838  16.373  36.479  1.00 11.70           C  
ATOM   2241  C   LEU B 287       8.021  16.324  37.768  1.00 11.94           C  
ATOM   2242  O   LEU B 287       6.794  16.288  37.733  1.00 11.85           O  
ATOM   2243  CB  LEU B 287       8.899  17.790  35.910  1.00 11.50           C  
ATOM   2244  CG  LEU B 287       9.667  17.965  34.598  1.00 11.27           C  
ATOM   2245  CD1 LEU B 287       9.595  19.406  34.145  1.00 11.09           C  
ATOM   2246  CD2 LEU B 287      11.115  17.517  34.741  1.00 11.39           C  
ATOM   2247  N   LEU B 288       8.722  16.340  38.907  1.00 12.25           N  
ATOM   2248  CA  LEU B 288       8.099  16.538  40.203  1.00 12.40           C  
ATOM   2249  C   LEU B 288       8.661  17.820  40.797  1.00 12.73           C  
ATOM   2250  O   LEU B 288       9.784  18.194  40.473  1.00 12.65           O  
ATOM   2251  CB  LEU B 288       8.361  15.335  41.104  1.00 12.41           C  
ATOM   2252  CG  LEU B 288       7.987  13.968  40.524  1.00 12.51           C  
ATOM   2253  CD1 LEU B 288       8.232  12.887  41.562  1.00 12.39           C  
ATOM   2254  CD2 LEU B 288       6.548  13.920  40.017  1.00 12.62           C  
ATOM   2255  N   ASP B 289       7.860  18.487  41.638  1.00 13.42           N  
ATOM   2256  CA  ASP B 289       8.273  19.732  42.263  1.00 14.06           C  
ATOM   2257  C   ASP B 289       8.142  19.603  43.776  1.00 14.60           C  
ATOM   2258  O   ASP B 289       7.046  19.377  44.286  1.00 15.46           O  
ATOM   2259  CB  ASP B 289       7.488  20.925  41.750  1.00 14.30           C  
ATOM   2260  CG  ASP B 289       8.248  22.239  41.844  1.00 14.88           C  
ATOM   2261  OD1 ASP B 289       9.345  22.313  41.254  1.00 15.41           O  
ATOM   2262  OD2 ASP B 289       7.755  23.168  42.512  1.00 15.55           O1-
ATOM   2263  N   PHE B 290       9.266  19.779  44.484  1.00 14.45           N  
ATOM   2264  CA  PHE B 290       9.331  19.511  45.910  1.00 13.95           C  
ATOM   2265  C   PHE B 290       9.425  20.813  46.703  1.00 14.19           C  
ATOM   2266  O   PHE B 290       9.744  20.780  47.888  1.00 14.01           O  
ATOM   2267  CB  PHE B 290      10.530  18.594  46.158  1.00 13.45           C  
ATOM   2268  CG  PHE B 290      10.400  17.190  45.580  1.00 13.01           C  
ATOM   2269  CD1 PHE B 290       9.833  16.165  46.326  1.00 12.61           C  
ATOM   2270  CD2 PHE B 290      10.874  16.889  44.307  1.00 12.91           C  
ATOM   2271  CE1 PHE B 290       9.731  14.884  45.808  1.00 12.44           C  
ATOM   2272  CE2 PHE B 290      10.766  15.606  43.795  1.00 12.65           C  
ATOM   2273  CZ  PHE B 290      10.189  14.610  44.544  1.00 12.51           C  
ATOM   2274  N   SER B 291       9.119  21.946  46.060  1.00 14.75           N  
ATOM   2275  CA  SER B 291       9.244  23.249  46.692  1.00 15.57           C  
ATOM   2276  C   SER B 291       8.433  23.302  47.989  1.00 16.26           C  
ATOM   2277  O   SER B 291       8.958  23.670  49.038  1.00 16.72           O  
ATOM   2278  CB  SER B 291       8.827  24.343  45.746  1.00 15.85           C  
ATOM   2279  OG  SER B 291       9.514  24.215  44.510  1.00 16.21           O  
ATOM   2280  N   ASP B 292       7.155  22.904  47.918  1.00 16.52           N  
ATOM   2281  CA  ASP B 292       6.247  22.990  49.051  1.00 16.42           C  
ATOM   2282  C   ASP B 292       6.357  21.752  49.943  1.00 16.18           C  
ATOM   2283  O   ASP B 292       5.351  21.227  50.397  1.00 15.89           O  
ATOM   2284  CB  ASP B 292       4.836  23.190  48.528  1.00 16.46           C  
ATOM   2285  N   TYR B 293       7.586  21.289  50.203  1.00 16.79           N  
ATOM   2286  CA  TYR B 293       7.827  20.159  51.092  1.00 17.32           C  
ATOM   2287  C   TYR B 293       8.885  20.556  52.121  1.00 16.66           C  
ATOM   2288  O   TYR B 293       9.655  21.488  51.910  1.00 16.54           O  
ATOM   2289  CB  TYR B 293       8.232  18.877  50.347  1.00 17.96           C  
ATOM   2290  CG  TYR B 293       7.042  18.119  49.775  1.00 18.84           C  
ATOM   2291  CD1 TYR B 293       6.236  17.328  50.590  1.00 19.44           C  
ATOM   2292  CD2 TYR B 293       6.699  18.218  48.432  1.00 19.35           C  
ATOM   2293  CE1 TYR B 293       5.122  16.670  50.088  1.00 19.80           C  
ATOM   2294  CE2 TYR B 293       5.595  17.557  47.915  1.00 19.81           C  
ATOM   2295  CZ  TYR B 293       4.801  16.782  48.746  1.00 20.11           C  
ATOM   2296  OH  TYR B 293       3.705  16.129  48.250  1.00 20.53           O  
ATOM   2297  N   LYS B 294       8.888  19.838  53.248  1.00 15.94           N  
ATOM   2298  CA  LYS B 294       9.872  20.042  54.294  1.00 15.67           C  
ATOM   2299  C   LYS B 294      10.896  18.910  54.232  1.00 15.38           C  
ATOM   2300  O   LYS B 294      10.613  17.837  53.699  1.00 14.60           O  
ATOM   2301  CB  LYS B 294       9.174  20.130  55.641  1.00 15.58           C  
ATOM   2302  N   LYS B 295      12.093  19.175  54.770  1.00 15.59           N  
ATOM   2303  CA  LYS B 295      13.179  18.208  54.762  1.00 15.90           C  
ATOM   2304  C   LYS B 295      12.800  17.012  55.629  1.00 15.82           C  
ATOM   2305  O   LYS B 295      12.312  17.188  56.744  1.00 15.67           O  
ATOM   2306  CB  LYS B 295      14.478  18.845  55.266  1.00 16.10           C  
ATOM   2307  CG  LYS B 295      15.636  17.884  55.472  1.00 16.51           C  
ATOM   2308  CD  LYS B 295      16.829  18.513  56.182  1.00 17.22           C  
ATOM   2309  CE  LYS B 295      18.017  17.596  56.233  1.00 17.59           C  
ATOM   2310  NZ  LYS B 295      19.176  18.196  56.907  1.00 17.95           N1+
ATOM   2311  N   GLY B 296      13.026  15.804  55.091  1.00 15.77           N  
ATOM   2312  CA  GLY B 296      12.744  14.569  55.801  1.00 15.78           C  
ATOM   2313  C   GLY B 296      11.439  13.915  55.352  1.00 15.97           C  
ATOM   2314  O   GLY B 296      11.188  12.767  55.700  1.00 15.77           O  
ATOM   2315  N   ASP B 297      10.608  14.642  54.594  1.00 16.56           N  
ATOM   2316  CA  ASP B 297       9.360  14.086  54.101  1.00 17.77           C  
ATOM   2317  C   ASP B 297       9.681  12.975  53.107  1.00 18.33           C  
ATOM   2318  O   ASP B 297      10.680  13.047  52.400  1.00 18.93           O  
ATOM   2319  CB  ASP B 297       8.457  15.144  53.476  1.00 18.66           C  
ATOM   2320  CG  ASP B 297       7.551  15.928  54.421  1.00 19.67           C  
ATOM   2321  OD1 ASP B 297       6.969  15.311  55.344  1.00 20.08           O  
ATOM   2322  OD2 ASP B 297       7.377  17.149  54.192  1.00 20.49           O1-
ATOM   2323  N   ARG B 298       8.835  11.944  53.073  1.00 19.02           N  
ATOM   2324  CA  ARG B 298       8.945  10.894  52.073  1.00 19.58           C  
ATOM   2325  C   ARG B 298       7.779  11.010  51.093  1.00 19.44           C  
ATOM   2326  O   ARG B 298       6.629  11.144  51.512  1.00 20.19           O  
ATOM   2327  CB  ARG B 298       8.940   9.509  52.729  1.00 20.46           C  
ATOM   2328  CG  ARG B 298      10.280   8.968  53.199  1.00 21.21           C  
ATOM   2329  CD  ARG B 298      10.644   9.362  54.618  1.00 22.24           C  
ATOM   2330  NE  ARG B 298      11.797   8.578  55.084  1.00 23.24           N  
ATOM   2331  CZ  ARG B 298      12.929   9.046  55.619  1.00 23.91           C  
ATOM   2332  NH1 ARG B 298      13.066  10.337  55.896  1.00 24.13           N1+
ATOM   2333  NH2 ARG B 298      13.913   8.209  55.912  1.00 23.75           N  
ATOM   2334  N   ILE B 299       8.083  10.955  49.790  1.00 18.99           N  
ATOM   2335  CA  ILE B 299       7.066  10.875  48.748  1.00 18.48           C  
ATOM   2336  C   ILE B 299       7.152   9.499  48.096  1.00 18.67           C  
ATOM   2337  O   ILE B 299       7.990   9.261  47.232  1.00 18.44           O  
ATOM   2338  CB  ILE B 299       7.228  11.998  47.710  1.00 17.95           C  
ATOM   2339  CG1 ILE B 299       7.296  13.380  48.359  1.00 18.15           C  
ATOM   2340  CG2 ILE B 299       6.130  11.912  46.652  1.00 17.92           C  
ATOM   2341  CD1 ILE B 299       6.179  13.680  49.340  1.00 18.56           C  
ATOM   2342  N   VAL B 300       6.272   8.598  48.530  1.00 19.17           N  
ATOM   2343  CA  VAL B 300       6.336   7.207  48.127  1.00 19.52           C  
ATOM   2344  C   VAL B 300       5.559   7.031  46.828  1.00 20.39           C  
ATOM   2345  O   VAL B 300       4.388   7.386  46.742  1.00 21.04           O  
ATOM   2346  CB  VAL B 300       5.768   6.303  49.234  1.00 19.26           C  
ATOM   2347  CG1 VAL B 300       5.847   4.833  48.850  1.00 19.13           C  
ATOM   2348  CG2 VAL B 300       6.461   6.553  50.567  1.00 19.39           C  
ATOM   2349  N   LEU B 301       6.234   6.488  45.828  1.00 21.20           N  
ATOM   2350  CA  LEU B 301       5.598   6.195  44.570  1.00 21.50           C  
ATOM   2351  C   LEU B 301       5.279   4.728  44.618  1.00 21.72           C  
ATOM   2352  O   LEU B 301       6.058   3.934  45.129  1.00 21.92           O  
ATOM   2353  CB  LEU B 301       6.521   6.530  43.409  1.00 21.52           C  
ATOM   2354  CG  LEU B 301       6.941   7.994  43.324  1.00 21.92           C  
ATOM   2355  CD1 LEU B 301       7.937   8.189  42.201  1.00 21.68           C  
ATOM   2356  CD2 LEU B 301       5.716   8.874  43.132  1.00 22.16           C  
ATOM   2357  N   LYS B 302       4.123   4.379  44.101  1.00 21.63           N  
ATOM   2358  CA  LYS B 302       3.685   3.026  44.217  1.00 21.85           C  
ATOM   2359  C   LYS B 302       3.240   2.526  42.873  1.00 22.32           C  
ATOM   2360  O   LYS B 302       2.789   3.281  42.032  1.00 22.79           O  
ATOM   2361  CB  LYS B 302       2.504   3.009  45.170  1.00 24.14           C  
ATOM   2362  CG  LYS B 302       2.827   3.477  46.568  1.00 25.23           C  
ATOM   2363  CD  LYS B 302       1.568   3.720  47.387  1.00 25.38           C  
ATOM   2364  CE  LYS B 302       0.509   2.682  47.112  1.00 25.28           C  
ATOM   2365  NZ  LYS B 302      -0.635   2.776  48.032  1.00 24.78           N1+
ATOM   2366  N   ALA B 303       3.390   1.236  42.675  1.00 22.56           N  
ATOM   2367  CA  ALA B 303       2.797   0.617  41.532  1.00 22.50           C  
ATOM   2368  C   ALA B 303       1.565   0.012  42.107  1.00 22.72           C  
ATOM   2369  O   ALA B 303       1.668  -0.920  42.893  1.00 22.68           O  
ATOM   2370  CB  ALA B 303       3.683  -0.463  41.026  1.00 24.30           C  
ATOM   2371  N   ASP B 304       0.418   0.528  41.710  1.00 22.83           N  
ATOM   2372  CA  ASP B 304      -0.804   0.068  42.319  1.00 22.88           C  
ATOM   2373  C   ASP B 304      -0.718   0.366  43.812  1.00 22.46           C  
ATOM   2374  O   ASP B 304      -0.509   1.507  44.201  1.00 22.24           O  
ATOM   2375  CB  ASP B 304      -1.060  -1.394  41.961  1.00 24.77           C  
ATOM   2376  CG  ASP B 304      -1.888  -1.586  40.705  1.00 25.59           C  
ATOM   2377  OD1 ASP B 304      -2.679  -0.679  40.379  1.00 26.77           O  
ATOM   2378  OD2 ASP B 304      -1.737  -2.631  40.042  1.00 25.56           O1-
ATOM   2379  N   ASP B 305      -0.814  -0.667  44.646  1.00 22.21           N  
ATOM   2380  CA  ASP B 305      -0.820  -0.491  46.090  1.00 21.13           C  
ATOM   2381  C   ASP B 305       0.501  -0.888  46.732  1.00 20.18           C  
ATOM   2382  O   ASP B 305       0.587  -0.983  47.952  1.00 19.71           O  
ATOM   2383  CB  ASP B 305      -1.940  -1.308  46.673  1.00 22.40           C  
ATOM   2384  N   VAL B 306       1.527  -1.119  45.923  1.00 19.23           N  
ATOM   2385  CA  VAL B 306       2.807  -1.483  46.477  1.00 18.67           C  
ATOM   2386  C   VAL B 306       3.817  -0.398  46.159  1.00 18.82           C  
ATOM   2387  O   VAL B 306       3.951   0.011  45.024  1.00 18.86           O  
ATOM   2388  CB  VAL B 306       3.259  -2.847  45.957  1.00 19.98           C  
ATOM   2389  CG1 VAL B 306       4.314  -3.438  46.870  1.00 19.92           C  
ATOM   2390  CG2 VAL B 306       2.069  -3.784  45.836  1.00 20.00           C  
ATOM   2391  N   PRO B 307       4.515   0.121  47.179  1.00 19.13           N  
ATOM   2392  CA  PRO B 307       5.566   1.113  46.965  1.00 19.19           C  
ATOM   2393  C   PRO B 307       6.798   0.597  46.224  1.00 19.06           C  
ATOM   2394  O   PRO B 307       7.307  -0.476  46.542  1.00 19.27           O  
ATOM   2395  CB  PRO B 307       5.933   1.511  48.402  1.00 21.14           C  
ATOM   2396  CG  PRO B 307       5.503   0.360  49.250  1.00 21.11           C  
ATOM   2397  CD  PRO B 307       4.241  -0.116  48.601  1.00 21.36           C  
ATOM   2398  N   ILE B 308       7.295   1.382  45.266  1.00 18.32           N  
ATOM   2399  CA  ILE B 308       8.442   0.960  44.474  1.00 17.32           C  
ATOM   2400  C   ILE B 308       9.659   1.860  44.648  1.00 16.39           C  
ATOM   2401  O   ILE B 308      10.783   1.398  44.527  1.00 15.85           O  
ATOM   2402  CB  ILE B 308       8.032   0.862  42.996  1.00 19.58           C  
ATOM   2403  CG1 ILE B 308       7.455   2.186  42.492  1.00 20.22           C  
ATOM   2404  CG2 ILE B 308       7.049  -0.287  42.805  1.00 19.04           C  
ATOM   2405  CD1 ILE B 308       7.130   2.185  41.012  1.00 20.63           C  
ATOM   2406  N   LEU B 309       9.432   3.141  44.898  1.00 16.11           N  
ATOM   2407  CA  LEU B 309      10.511   4.077  45.147  1.00 15.77           C  
ATOM   2408  C   LEU B 309      10.051   5.036  46.225  1.00 15.63           C  
ATOM   2409  O   LEU B 309       8.883   5.396  46.281  1.00 15.66           O  
ATOM   2410  CB  LEU B 309      10.855   4.839  43.870  1.00 17.86           C  
ATOM   2411  CG  LEU B 309      11.989   5.861  43.933  1.00 17.97           C  
ATOM   2412  CD1 LEU B 309      13.279   5.234  44.441  1.00 18.27           C  
ATOM   2413  CD2 LEU B 309      12.183   6.455  42.552  1.00 17.99           C  
ATOM   2414  N   THR B 310      10.982   5.471  47.060  1.00 15.31           N  
ATOM   2415  CA  THR B 310      10.667   6.457  48.059  1.00 15.04           C  
ATOM   2416  C   THR B 310      11.583   7.625  47.811  1.00 15.18           C  
ATOM   2417  O   THR B 310      12.789   7.467  47.702  1.00 15.28           O  
ATOM   2418  CB  THR B 310      10.842   5.921  49.471  1.00 14.91           C  
ATOM   2419  CG2 THR B 310      10.159   6.843  50.455  1.00 15.11           C  
ATOM   2420  OG1 THR B 310      10.286   4.609  49.532  1.00 14.52           O  
ATOM   2421  N   LEU B 311      10.987   8.796  47.689  1.00 15.48           N  
ATOM   2422  CA  LEU B 311      11.739  10.006  47.434  1.00 16.02           C  
ATOM   2423  C   LEU B 311      11.854  10.803  48.731  1.00 16.97           C  
ATOM   2424  O   LEU B 311      10.946  11.544  49.086  1.00 17.64           O  
ATOM   2425  CB  LEU B 311      11.032  10.790  46.332  1.00 15.79           C  
ATOM   2426  CG  LEU B 311      10.845  10.058  44.999  1.00 15.59           C  
ATOM   2427  CD1 LEU B 311      10.086  10.913  44.009  1.00 15.42           C  
ATOM   2428  CD2 LEU B 311      12.186   9.656  44.417  1.00 15.90           C  
ATOM   2429  N   LYS B 312      12.979  10.638  49.432  1.00 17.89           N  
ATOM   2430  CA  LYS B 312      13.246  11.373  50.657  1.00 18.76           C  
ATOM   2431  C   LYS B 312      13.780  12.760  50.309  1.00 17.90           C  
ATOM   2432  O   LYS B 312      14.603  12.905  49.411  1.00 17.82           O  
ATOM   2433  CB  LYS B 312      14.258  10.576  51.485  1.00 20.44           C  
ATOM   2434  CG  LYS B 312      14.503  11.091  52.891  1.00 22.18           C  
ATOM   2435  CD  LYS B 312      15.749  10.509  53.556  1.00 23.99           C  
ATOM   2436  CE  LYS B 312      15.856   9.009  53.487  1.00 25.07           C  
ATOM   2437  NZ  LYS B 312      16.752   8.467  54.519  1.00 25.51           N1+
ATOM   2438  N   VAL B 313      13.319  13.776  51.040  1.00 17.34           N  
ATOM   2439  CA  VAL B 313      13.713  15.148  50.771  1.00 17.56           C  
ATOM   2440  C   VAL B 313      14.859  15.538  51.698  1.00 17.69           C  
ATOM   2441  O   VAL B 313      14.696  15.531  52.914  1.00 17.37           O  
ATOM   2442  CB  VAL B 313      12.525  16.108  50.945  1.00 17.82           C  
ATOM   2443  CG1 VAL B 313      12.911  17.553  50.636  1.00 17.78           C  
ATOM   2444  CG2 VAL B 313      11.336  15.668  50.099  1.00 17.99           C  
ATOM   2445  N   GLY B 314      16.003  15.886  51.096  1.00 18.44           N  
ATOM   2446  CA  GLY B 314      17.160  16.383  51.821  1.00 19.49           C  
ATOM   2447  C   GLY B 314      17.241  17.906  51.751  1.00 20.06           C  
ATOM   2448  O   GLY B 314      16.289  18.558  51.319  1.00 20.11           O  
ATOM   2449  N   GLU B 315      18.380  18.455  52.195  1.00 20.38           N  
ATOM   2450  CA  GLU B 315      18.666  19.871  52.034  1.00 20.55           C  
ATOM   2451  C   GLU B 315      18.968  20.132  50.562  1.00 19.60           C  
ATOM   2452  O   GLU B 315      19.773  19.421  49.965  1.00 18.73           O  
ATOM   2453  CB  GLU B 315      19.848  20.316  52.897  1.00 21.24           C  
ATOM   2454  CG  GLU B 315      19.533  20.348  54.391  1.00 22.00           C  
ATOM   2455  CD  GLU B 315      18.757  21.560  54.876  1.00 22.43           C  
ATOM   2456  OE1 GLU B 315      17.913  22.084  54.109  1.00 22.26           O  
ATOM   2457  OE2 GLU B 315      18.981  21.949  56.048  1.00 22.77           O1-
ATOM   2458  N   PHE B 316      18.302  21.139  49.990  1.00 19.32           N  
ATOM   2459  CA  PHE B 316      18.474  21.465  48.586  1.00 19.34           C  
ATOM   2460  C   PHE B 316      19.745  22.286  48.411  1.00 19.20           C  
ATOM   2461  O   PHE B 316      20.028  23.170  49.214  1.00 19.12           O  
ATOM   2462  CB  PHE B 316      17.271  22.230  48.025  1.00 19.29           C  
ATOM   2463  CG  PHE B 316      15.952  21.472  47.979  1.00 19.31           C  
ATOM   2464  CD1 PHE B 316      15.907  20.079  48.023  1.00 19.10           C  
ATOM   2465  CD2 PHE B 316      14.750  22.168  47.862  1.00 19.48           C  
ATOM   2466  CE1 PHE B 316      14.691  19.411  47.976  1.00 19.16           C  
ATOM   2467  CE2 PHE B 316      13.539  21.493  47.812  1.00 19.30           C  
ATOM   2468  CZ  PHE B 316      13.512  20.117  47.869  1.00 19.19           C  
ATOM   2469  N   THR B 317      20.494  21.986  47.344  1.00 19.29           N  
ATOM   2470  CA  THR B 317      21.746  22.662  47.054  1.00 19.25           C  
ATOM   2471  C   THR B 317      21.452  23.902  46.212  1.00 20.28           C  
ATOM   2472  O   THR B 317      21.921  24.987  46.551  1.00 21.35           O  
ATOM   2473  CB  THR B 317      22.727  21.707  46.368  1.00 18.45           C  
ATOM   2474  CG2 THR B 317      22.939  20.432  47.166  1.00 18.17           C  
ATOM   2475  OG1 THR B 317      22.231  21.385  45.072  1.00 17.87           O  
ATOM   2476  N   GLU B 318      20.668  23.729  45.135  1.00 20.42           N  
ATOM   2477  CA  GLU B 318      20.323  24.807  44.220  1.00 19.99           C  
ATOM   2478  C   GLU B 318      18.808  24.894  44.070  1.00 19.41           C  
ATOM   2479  O   GLU B 318      18.084  24.069  44.624  1.00 19.34           O  
ATOM   2480  CB  GLU B 318      20.827  24.550  42.799  1.00 20.60           C  
ATOM   2481  CG  GLU B 318      22.300  24.168  42.672  1.00 21.43           C  
ATOM   2482  CD  GLU B 318      22.719  23.940  41.224  1.00 21.54           C  
ATOM   2483  OE1 GLU B 318      23.930  23.742  40.956  1.00 21.20           O  
ATOM   2484  OE2 GLU B 318      21.811  23.938  40.359  1.00 21.47           O1-
ATOM   2485  N   ASP B 319      18.359  25.887  43.287  1.00 18.77           N  
ATOM   2486  CA  ASP B 319      17.016  25.919  42.722  1.00 18.12           C  
ATOM   2487  C   ASP B 319      17.135  25.721  41.211  1.00 17.32           C  
ATOM   2488  O   ASP B 319      17.583  26.620  40.499  1.00 16.79           O  
ATOM   2489  CB  ASP B 319      16.289  27.204  43.100  1.00 18.06           C  
ATOM   2490  CG  ASP B 319      14.829  27.325  42.679  1.00 17.87           C  
ATOM   2491  OD1 ASP B 319      14.324  26.430  41.967  1.00 18.01           O  
ATOM   2492  OD2 ASP B 319      14.192  28.320  43.078  1.00 17.08           O1-
ATOM   2493  N   ASN B 320      16.720  24.539  40.734  1.00 16.70           N  
ATOM   2494  CA  ASN B 320      16.926  24.143  39.348  1.00 16.25           C  
ATOM   2495  C   ASN B 320      15.647  24.329  38.526  1.00 16.75           C  
ATOM   2496  O   ASN B 320      15.573  23.855  37.395  1.00 16.60           O  
ATOM   2497  CB  ASN B 320      17.454  22.714  39.248  1.00 15.42           C  
ATOM   2498  CG  ASN B 320      16.526  21.699  39.870  1.00 14.79           C  
ATOM   2499  ND2 ASN B 320      16.695  20.433  39.520  1.00 14.26           N  
ATOM   2500  OD1 ASN B 320      15.674  22.056  40.689  1.00 14.81           O  
ATOM   2501  N   ARG B 321      14.659  25.041  39.087  1.00 17.42           N  
ATOM   2502  CA  ARG B 321      13.403  25.314  38.408  1.00 17.85           C  
ATOM   2503  C   ARG B 321      13.602  26.442  37.396  1.00 17.35           C  
ATOM   2504  O   ARG B 321      14.048  27.527  37.766  1.00 17.60           O  
ATOM   2505  CB  ARG B 321      12.327  25.723  39.419  1.00 19.21           C  
ATOM   2506  CG  ARG B 321      12.083  24.701  40.523  1.00 20.72           C  
ATOM   2507  CD  ARG B 321      10.967  25.066  41.507  1.00 21.72           C  
ATOM   2508  NE  ARG B 321      10.909  26.455  41.979  1.00 23.44           N  
ATOM   2509  CZ  ARG B 321      11.042  26.861  43.244  1.00 25.30           C  
ATOM   2510  NH1 ARG B 321      11.538  26.060  44.171  1.00 25.85           N1+
ATOM   2511  NH2 ARG B 321      10.719  28.098  43.582  1.00 26.07           N  
ATOM   2512  N   ARG B 322      13.251  26.175  36.130  1.00 16.47           N  
ATOM   2513  CA  ARG B 322      13.334  27.149  35.049  1.00 16.03           C  
ATOM   2514  C   ARG B 322      12.026  27.128  34.260  1.00 15.33           C  
ATOM   2515  O   ARG B 322      11.564  26.060  33.870  1.00 15.49           O  
ATOM   2516  CB  ARG B 322      14.497  26.799  34.105  1.00 16.19           C  
ATOM   2517  CG  ARG B 322      15.889  26.792  34.722  1.00 16.34           C  
ATOM   2518  CD  ARG B 322      16.408  28.195  35.013  1.00 16.49           C  
ATOM   2519  NE  ARG B 322      17.772  28.192  35.557  1.00 16.48           N  
ATOM   2520  CZ  ARG B 322      18.105  27.813  36.795  1.00 16.96           C  
ATOM   2521  NH1 ARG B 322      17.182  27.432  37.665  1.00 17.16           N1+
ATOM   2522  NH2 ARG B 322      19.370  27.833  37.179  1.00 16.94           N  
ATOM   2523  N   GLN B 323      11.440  28.300  33.999  1.00 14.80           N  
ATOM   2524  CA  GLN B 323      10.191  28.363  33.253  1.00 14.99           C  
ATOM   2525  C   GLN B 323      10.346  27.633  31.918  1.00 14.94           C  
ATOM   2526  O   GLN B 323      11.304  27.872  31.185  1.00 14.47           O  
ATOM   2527  CB  GLN B 323       9.745  29.803  33.046  1.00 14.87           C  
ATOM   2528  N   LEU B 324       9.399  26.727  31.625  1.00 14.92           N  
ATOM   2529  CA  LEU B 324       9.281  26.106  30.312  1.00 14.63           C  
ATOM   2530  C   LEU B 324       8.491  27.033  29.398  1.00 14.68           C  
ATOM   2531  O   LEU B 324       7.846  27.966  29.868  1.00 14.68           O  
ATOM   2532  CB  LEU B 324       8.596  24.741  30.406  1.00 14.40           C  
ATOM   2533  CG  LEU B 324       9.437  23.588  30.963  1.00 14.34           C  
ATOM   2534  CD1 LEU B 324       8.607  22.331  31.174  1.00 14.12           C  
ATOM   2535  CD2 LEU B 324      10.613  23.298  30.055  1.00 14.32           C  
ATOM   2536  N   PRO B 325       8.517  26.810  28.064  1.00 14.92           N  
ATOM   2537  CA  PRO B 325       7.569  27.459  27.161  1.00 15.09           C  
ATOM   2538  C   PRO B 325       6.251  26.690  27.168  1.00 15.21           C  
ATOM   2539  O   PRO B 325       6.209  25.549  27.633  1.00 14.98           O  
ATOM   2540  CB  PRO B 325       8.301  27.407  25.811  1.00 15.04           C  
ATOM   2541  CG  PRO B 325       9.154  26.156  25.889  1.00 14.80           C  
ATOM   2542  CD  PRO B 325       9.478  25.950  27.354  1.00 14.84           C  
ATOM   2543  N   LYS B 326       5.186  27.329  26.658  1.00 15.36           N  
ATOM   2544  CA  LYS B 326       3.857  26.733  26.629  1.00 15.28           C  
ATOM   2545  C   LYS B 326       3.822  25.584  25.622  1.00 15.60           C  
ATOM   2546  O   LYS B 326       3.261  24.524  25.915  1.00 15.63           O  
ATOM   2547  CB  LYS B 326       2.816  27.780  26.310  1.00 15.07           C  
ATOM   2548  N   THR B 327       4.435  25.810  24.447  1.00 15.49           N  
ATOM   2549  CA  THR B 327       4.645  24.758  23.463  1.00 15.60           C  
ATOM   2550  C   THR B 327       6.050  24.186  23.645  1.00 15.37           C  
ATOM   2551  O   THR B 327       7.033  24.879  23.401  1.00 15.45           O  
ATOM   2552  CB  THR B 327       4.440  25.311  22.052  1.00 15.95           C  
ATOM   2553  CG2 THR B 327       4.713  24.285  20.968  1.00 16.07           C  
ATOM   2554  OG1 THR B 327       3.074  25.677  21.915  1.00 15.92           O  
ATOM   2555  N   LEU B 328       6.125  22.911  24.046  1.00 15.19           N  
ATOM   2556  CA  LEU B 328       7.395  22.231  24.244  1.00 15.25           C  
ATOM   2557  C   LEU B 328       8.004  21.831  22.906  1.00 15.61           C  
ATOM   2558  O   LEU B 328       9.215  21.670  22.825  1.00 15.40           O  
ATOM   2559  CB  LEU B 328       7.218  20.999  25.130  1.00 14.98           C  
ATOM   2560  CG  LEU B 328       6.714  21.242  26.554  1.00 14.45           C  
ATOM   2561  CD1 LEU B 328       6.517  19.911  27.255  1.00 14.19           C  
ATOM   2562  CD2 LEU B 328       7.650  22.130  27.346  1.00 14.20           C  
ATOM   2563  N   LYS B 329       7.156  21.629  21.888  1.00 16.54           N  
ATOM   2564  CA  LYS B 329       7.596  21.162  20.582  1.00 17.52           C  
ATOM   2565  C   LYS B 329       6.474  21.324  19.554  1.00 18.57           C  
ATOM   2566  O   LYS B 329       5.313  21.034  19.840  1.00 19.47           O  
ATOM   2567  CB  LYS B 329       8.011  19.690  20.672  1.00 17.57           C  
ATOM   2568  CG  LYS B 329       8.635  19.126  19.414  1.00 17.93           C  
ATOM   2569  CD  LYS B 329       9.084  17.678  19.563  1.00 18.34           C  
ATOM   2570  CE  LYS B 329       9.676  17.153  18.297  1.00 18.67           C  
ATOM   2571  NZ  LYS B 329       9.763  15.691  18.341  1.00 18.98           N1+
ATOM   2572  N   GLN B 330       6.832  21.774  18.344  1.00 19.10           N  
ATOM   2573  CA  GLN B 330       5.879  21.917  17.252  1.00 19.11           C  
ATOM   2574  C   GLN B 330       5.688  20.568  16.571  1.00 18.01           C  
ATOM   2575  O   GLN B 330       6.670  19.893  16.281  1.00 17.36           O  
ATOM   2576  CB  GLN B 330       6.372  22.929  16.215  1.00 20.33           C  
ATOM   2577  CG  GLN B 330       6.257  24.381  16.662  1.00 21.28           C  
ATOM   2578  CD  GLN B 330       4.824  24.823  16.874  1.00 22.15           C  
ATOM   2579  NE2 GLN B 330       4.660  25.864  17.678  1.00 22.78           N  
ATOM   2580  OE1 GLN B 330       3.877  24.243  16.327  1.00 22.37           O  
ATOM   2581  N   ILE B 331       4.424  20.190  16.326  1.00 17.74           N  
ATOM   2582  CA  ILE B 331       4.097  18.918  15.697  1.00 17.88           C  
ATOM   2583  C   ILE B 331       2.875  19.101  14.796  1.00 18.80           C  
ATOM   2584  O   ILE B 331       1.795  19.452  15.261  1.00 18.69           O  
ATOM   2585  CB  ILE B 331       3.864  17.802  16.737  1.00 17.39           C  
ATOM   2586  CG1 ILE B 331       4.932  17.782  17.828  1.00 17.27           C  
ATOM   2587  CG2 ILE B 331       3.746  16.438  16.057  1.00 17.35           C  
ATOM   2588  CD1 ILE B 331       4.835  16.597  18.773  1.00 17.30           C  
ATOM   2589  N   GLU B 332       3.060  18.853  13.495  1.00 20.18           N  
ATOM   2590  CA  GLU B 332       1.957  18.729  12.557  1.00 21.50           C  
ATOM   2591  C   GLU B 332       1.148  17.482  12.908  1.00 21.64           C  
ATOM   2592  O   GLU B 332       1.724  16.405  13.055  1.00 21.26           O  
ATOM   2593  CB  GLU B 332       2.462  18.633  11.113  1.00 22.95           C  
ATOM   2594  CG  GLU B 332       2.389  19.940  10.323  1.00 24.04           C  
ATOM   2595  CD  GLU B 332       0.968  20.321   9.925  1.00 25.64           C  
ATOM   2596  OE1 GLU B 332       0.548  21.442  10.285  1.00 26.14           O  
ATOM   2597  OE2 GLU B 332       0.270  19.497   9.277  1.00 26.91           O1-
ATOM   2598  N   ARG B 333      -0.178  17.644  13.039  1.00 21.88           N  
ATOM   2599  CA  ARG B 333      -1.084  16.532  13.295  1.00 21.28           C  
ATOM   2600  C   ARG B 333      -2.213  16.465  12.266  1.00 21.68           C  
ATOM   2601  O   ARG B 333      -3.062  15.580  12.355  1.00 20.50           O  
ATOM   2602  CB  ARG B 333      -1.750  16.655  14.670  1.00 20.80           C  
ATOM   2603  CG  ARG B 333      -0.836  16.982  15.841  1.00 20.09           C  
ATOM   2604  CD  ARG B 333      -1.418  16.438  17.136  1.00 19.40           C  
ATOM   2605  NE  ARG B 333      -1.042  15.031  17.323  1.00 18.69           N  
ATOM   2606  CZ  ARG B 333      -1.835  13.970  17.273  1.00 17.62           C  
ATOM   2607  NH1 ARG B 333      -3.103  14.092  16.938  1.00 16.92           N1+
ATOM   2608  NH2 ARG B 333      -1.337  12.775  17.546  1.00 17.73           N  
ATOM   2609  N   ASP B 334      -2.222  17.389  11.295  1.00 23.61           N  
ATOM   2610  CA  ASP B 334      -3.287  17.458  10.305  1.00 24.84           C  
ATOM   2611  C   ASP B 334      -3.014  16.420   9.217  1.00 23.49           C  
ATOM   2612  O   ASP B 334      -2.206  16.662   8.322  1.00 23.65           O  
ATOM   2613  CB  ASP B 334      -3.447  18.872   9.759  1.00 26.45           C  
ATOM   2614  CG  ASP B 334      -4.564  19.084   8.741  1.00 28.32           C  
ATOM   2615  OD1 ASP B 334      -5.229  18.090   8.360  1.00 28.96           O  
ATOM   2616  OD2 ASP B 334      -4.770  20.253   8.335  1.00 29.92           O1-
ATOM   2617  N   PHE B 335      -3.693  15.266   9.318  1.00 21.82           N  
ATOM   2618  CA  PHE B 335      -3.544  14.178   8.366  1.00 20.67           C  
ATOM   2619  C   PHE B 335      -4.849  13.391   8.278  1.00 18.36           C  
ATOM   2620  O   PHE B 335      -5.429  13.040   9.298  1.00 17.83           O  
ATOM   2621  CB  PHE B 335      -2.378  13.285   8.796  1.00 22.36           C  
ATOM   2622  CG  PHE B 335      -1.027  13.989   8.830  1.00 24.63           C  
ATOM   2623  CD1 PHE B 335      -0.225  14.051   7.693  1.00 26.14           C  
ATOM   2624  CD2 PHE B 335      -0.565  14.597   9.998  1.00 25.29           C  
ATOM   2625  CE1 PHE B 335       1.006  14.699   7.728  1.00 26.64           C  
ATOM   2626  CE2 PHE B 335       0.665  15.243  10.026  1.00 25.71           C  
ATOM   2627  CZ  PHE B 335       1.449  15.292   8.893  1.00 26.31           C  
ATOM   2628  N   THR B 336      -5.271  13.098   7.040  1.00 17.02           N  
ATOM   2629  CA  THR B 336      -6.580  12.534   6.741  1.00 15.99           C  
ATOM   2630  C   THR B 336      -6.447  11.442   5.678  1.00 14.56           C  
ATOM   2631  O   THR B 336      -5.362  11.193   5.168  1.00 14.42           O  
ATOM   2632  CB  THR B 336      -7.504  13.654   6.261  1.00 16.22           C  
ATOM   2633  CG2 THR B 336      -7.621  14.794   7.260  1.00 16.41           C  
ATOM   2634  OG1 THR B 336      -6.927  14.105   5.037  1.00 15.81           O  
ATOM   2635  N   GLY B 337      -7.568  10.790   5.354  1.00 13.36           N  
ATOM   2636  CA  GLY B 337      -7.602   9.782   4.309  1.00 12.53           C  
ATOM   2637  C   GLY B 337      -7.568   8.363   4.875  1.00 11.85           C  
ATOM   2638  O   GLY B 337      -7.260   8.155   6.043  1.00 11.73           O  
ATOM   2639  N   SER B 338      -7.851   7.388   4.009  1.00 11.38           N  
ATOM   2640  CA  SER B 338      -8.078   6.010   4.403  1.00 11.14           C  
ATOM   2641  C   SER B 338      -6.804   5.416   4.979  1.00 10.98           C  
ATOM   2642  O   SER B 338      -5.708   5.812   4.604  1.00 10.93           O  
ATOM   2643  CB  SER B 338      -8.548   5.190   3.218  1.00 11.09           C  
ATOM   2644  N   PRO B 339      -6.908   4.438   5.899  1.00 11.12           N  
ATOM   2645  CA  PRO B 339      -5.760   3.613   6.267  1.00 11.40           C  
ATOM   2646  C   PRO B 339      -5.272   2.764   5.095  1.00 11.69           C  
ATOM   2647  O   PRO B 339      -6.073   2.116   4.422  1.00 11.94           O  
ATOM   2648  CB  PRO B 339      -6.275   2.750   7.433  1.00 11.29           C  
ATOM   2649  CG  PRO B 339      -7.515   3.472   7.905  1.00 11.24           C  
ATOM   2650  CD  PRO B 339      -8.112   4.096   6.663  1.00 11.20           C  
ATOM   2651  N   SER B 340      -3.950   2.771   4.873  1.00 11.79           N  
ATOM   2652  CA  SER B 340      -3.332   1.941   3.854  1.00 11.84           C  
ATOM   2653  C   SER B 340      -2.728   0.683   4.479  1.00 11.86           C  
ATOM   2654  O   SER B 340      -2.171  -0.149   3.763  1.00 11.97           O  
ATOM   2655  CB  SER B 340      -2.313   2.726   3.061  1.00 11.88           C  
ATOM   2656  OG  SER B 340      -1.366   3.354   3.907  1.00 12.06           O  
ATOM   2657  N   HIS B 341      -2.858   0.535   5.804  1.00 11.88           N  
ATOM   2658  CA  HIS B 341      -2.317  -0.620   6.505  1.00 12.06           C  
ATOM   2659  C   HIS B 341      -3.219  -1.038   7.658  1.00 11.93           C  
ATOM   2660  O   HIS B 341      -3.726  -0.189   8.386  1.00 12.02           O  
ATOM   2661  CB  HIS B 341      -0.943  -0.305   7.094  1.00 12.29           C  
ATOM   2662  CG  HIS B 341       0.102  -0.011   6.078  1.00 12.35           C  
ATOM   2663  CD2 HIS B 341       0.553   1.156   5.605  1.00 12.27           C  
ATOM   2664  ND1 HIS B 341       0.819  -1.005   5.446  1.00 12.34           N  
ATOM   2665  CE1 HIS B 341       1.684  -0.434   4.627  1.00 12.64           C  
ATOM   2666  NE2 HIS B 341       1.536   0.876   4.704  1.00 12.48           N  
ATOM   2667  N   GLN B 342      -3.364  -2.356   7.836  1.00 11.86           N  
ATOM   2668  CA  GLN B 342      -4.281  -2.915   8.814  1.00 11.91           C  
ATOM   2669  C   GLN B 342      -3.565  -3.980   9.640  1.00 12.35           C  
ATOM   2670  O   GLN B 342      -3.052  -4.957   9.103  1.00 12.30           O  
ATOM   2671  CB  GLN B 342      -5.497  -3.503   8.094  1.00 11.56           C  
ATOM   2672  CG  GLN B 342      -6.613  -3.954   9.029  1.00 11.28           C  
ATOM   2673  CD  GLN B 342      -7.597  -4.895   8.371  1.00 10.95           C  
ATOM   2674  NE2 GLN B 342      -8.866  -4.526   8.421  1.00 10.88           N  
ATOM   2675  OE1 GLN B 342      -7.225  -5.947   7.835  1.00 10.57           O  
ATOM   2676  N   VAL B 343      -3.559  -3.796  10.961  1.00 13.05           N  
ATOM   2677  CA  VAL B 343      -3.042  -4.804  11.869  1.00 13.84           C  
ATOM   2678  C   VAL B 343      -4.150  -5.205  12.834  1.00 14.23           C  
ATOM   2679  O   VAL B 343      -4.482  -4.443  13.733  1.00 13.83           O  
ATOM   2680  CB  VAL B 343      -1.803  -4.295  12.625  1.00 14.22           C  
ATOM   2681  CG1 VAL B 343      -1.347  -5.277  13.700  1.00 14.22           C  
ATOM   2682  CG2 VAL B 343      -0.665  -3.971  11.664  1.00 14.35           C  
ATOM   2683  N   ILE B 344      -4.697  -6.408  12.627  1.00 15.28           N  
ATOM   2684  CA  ILE B 344      -5.664  -6.994  13.536  1.00 16.74           C  
ATOM   2685  C   ILE B 344      -4.925  -7.883  14.533  1.00 18.40           C  
ATOM   2686  O   ILE B 344      -4.518  -8.995  14.204  1.00 18.76           O  
ATOM   2687  CB  ILE B 344      -6.741  -7.779  12.767  1.00 16.94           C  
ATOM   2688  CG1 ILE B 344      -7.546  -6.859  11.841  1.00 16.83           C  
ATOM   2689  CG2 ILE B 344      -7.638  -8.554  13.739  1.00 17.09           C  
ATOM   2690  CD1 ILE B 344      -8.653  -7.555  11.064  1.00 16.75           C  
ATOM   2691  N   MET B 345      -4.770  -7.368  15.758  1.00 20.36           N  
ATOM   2692  CA  MET B 345      -4.249  -8.130  16.881  1.00 21.74           C  
ATOM   2693  C   MET B 345      -5.394  -8.909  17.520  1.00 21.66           C  
ATOM   2694  O   MET B 345      -6.444  -8.340  17.805  1.00 21.31           O  
ATOM   2695  CB  MET B 345      -3.622  -7.202  17.925  1.00 23.22           C  
ATOM   2696  CG  MET B 345      -2.512  -6.329  17.372  1.00 24.86           C  
ATOM   2697  SD  MET B 345      -1.763  -5.268  18.623  1.00 28.07           S  
ATOM   2698  CE  MET B 345      -0.703  -6.467  19.448  1.00 28.42           C  
ATOM   2699  N   GLU B 346      -5.169 -10.206  17.752  1.00 22.09           N  
ATOM   2700  CA  GLU B 346      -6.225 -11.106  18.182  1.00 22.89           C  
ATOM   2701  C   GLU B 346      -5.631 -12.207  19.052  1.00 22.10           C  
ATOM   2702  O   GLU B 346      -4.469 -12.558  18.899  1.00 21.80           O  
ATOM   2703  CB  GLU B 346      -6.927 -11.703  16.963  1.00 24.25           C  
ATOM   2704  CG  GLU B 346      -5.978 -12.395  15.991  1.00 26.08           C  
ATOM   2705  CD  GLU B 346      -6.534 -12.566  14.583  1.00 28.00           C  
ATOM   2706  OE1 GLU B 346      -5.948 -11.950  13.659  1.00 26.89           O  
ATOM   2707  OE2 GLU B 346      -7.542 -13.302  14.406  1.00 29.44           O1-
ATOM   2708  N   GLY B 347      -6.449 -12.721  19.971  1.00 21.80           N  
ATOM   2709  CA  GLY B 347      -6.114 -13.904  20.742  1.00 21.23           C  
ATOM   2710  C   GLY B 347      -5.594 -13.537  22.126  1.00 21.01           C  
ATOM   2711  O   GLY B 347      -5.464 -12.370  22.471  1.00 19.97           O  
ATOM   2712  N   MET B 348      -5.325 -14.553  22.917  1.00 21.81           N  
ATOM   2713  CA  MET B 348      -4.749 -14.377  24.223  1.00 22.75           C  
ATOM   2714  C   MET B 348      -4.018 -15.673  24.465  1.00 23.41           C  
ATOM   2715  O   MET B 348      -4.382 -16.682  23.873  1.00 24.47           O  
ATOM   2716  CB  MET B 348      -5.832 -14.188  25.269  1.00 23.53           C  
ATOM   2717  CG  MET B 348      -6.241 -12.760  25.497  1.00 24.22           C  
ATOM   2718  SD  MET B 348      -7.399 -12.672  26.870  1.00 24.60           S  
ATOM   2719  CE  MET B 348      -8.513 -11.455  26.174  1.00 25.07           C  
ATOM   2720  N   ASP B 349      -2.982 -15.658  25.292  1.00 23.75           N  
ATOM   2721  CA  ASP B 349      -2.276 -16.891  25.614  1.00 23.86           C  
ATOM   2722  C   ASP B 349      -1.766 -17.524  24.329  1.00 23.21           C  
ATOM   2723  O   ASP B 349      -0.970 -16.916  23.629  1.00 23.43           O  
ATOM   2724  CB  ASP B 349      -3.136 -17.862  26.409  1.00 25.72           C  
ATOM   2725  CG  ASP B 349      -3.843 -17.243  27.599  1.00 26.62           C  
ATOM   2726  OD1 ASP B 349      -4.788 -16.462  27.395  1.00 26.68           O  
ATOM   2727  OD2 ASP B 349      -3.460 -17.567  28.736  1.00 28.83           O1-
ATOM   2728  N   ASP B 350      -2.195 -18.758  24.053  1.00 22.29           N  
ATOM   2729  CA  ASP B 350      -1.779 -19.516  22.875  1.00 21.83           C  
ATOM   2730  C   ASP B 350      -2.285 -18.943  21.561  1.00 21.28           C  
ATOM   2731  O   ASP B 350      -1.608 -19.038  20.545  1.00 21.15           O  
ATOM   2732  CB  ASP B 350      -2.280 -20.930  23.013  1.00 23.19           C  
ATOM   2733  N   SER B 351      -3.493 -18.389  21.575  1.00 20.58           N  
ATOM   2734  CA  SER B 351      -4.195 -17.974  20.372  1.00 19.71           C  
ATOM   2735  C   SER B 351      -3.604 -16.733  19.737  1.00 18.94           C  
ATOM   2736  O   SER B 351      -3.954 -16.397  18.615  1.00 18.86           O  
ATOM   2737  CB  SER B 351      -5.652 -17.745  20.683  1.00 21.82           C  
ATOM   2738  OG  SER B 351      -6.023 -18.421  21.871  1.00 22.67           O  
ATOM   2739  N   VAL B 352      -2.731 -16.040  20.448  1.00 18.25           N  
ATOM   2740  CA  VAL B 352      -2.299 -14.736  19.999  1.00 18.05           C  
ATOM   2741  C   VAL B 352      -1.725 -14.782  18.585  1.00 17.75           C  
ATOM   2742  O   VAL B 352      -0.963 -15.679  18.245  1.00 17.77           O  
ATOM   2743  CB  VAL B 352      -1.280 -14.207  21.016  1.00 20.41           C  
ATOM   2744  CG1 VAL B 352      -1.952 -13.902  22.339  1.00 20.57           C  
ATOM   2745  CG2 VAL B 352      -0.142 -15.187  21.219  1.00 20.90           C  
ATOM   2746  N   ARG B 353      -2.106 -13.803  17.760  1.00 17.17           N  
ATOM   2747  CA  ARG B 353      -1.725 -13.787  16.361  1.00 16.80           C  
ATOM   2748  C   ARG B 353      -1.903 -12.416  15.748  1.00 15.75           C  
ATOM   2749  O   ARG B 353      -2.644 -11.608  16.273  1.00 15.19           O  
ATOM   2750  CB  ARG B 353      -2.664 -14.694  15.579  1.00 17.95           C  
ATOM   2751  CG  ARG B 353      -2.264 -16.154  15.548  1.00 19.47           C  
ATOM   2752  CD  ARG B 353      -3.420 -16.971  15.011  1.00 20.51           C  
ATOM   2753  NE  ARG B 353      -3.558 -18.238  15.730  1.00 21.74           N  
ATOM   2754  CZ  ARG B 353      -4.494 -19.138  15.464  1.00 22.68           C  
ATOM   2755  NH1 ARG B 353      -5.365 -18.920  14.492  1.00 22.94           N1+
ATOM   2756  NH2 ARG B 353      -4.554 -20.259  16.163  1.00 22.98           N  
ATOM   2757  N   ILE B 354      -1.227 -12.169  14.625  1.00 15.44           N  
ATOM   2758  CA  ILE B 354      -1.376 -10.931  13.872  1.00 14.96           C  
ATOM   2759  C   ILE B 354      -1.885 -11.263  12.473  1.00 14.46           C  
ATOM   2760  O   ILE B 354      -1.248 -12.016  11.741  1.00 14.17           O  
ATOM   2761  CB  ILE B 354      -0.063 -10.129  13.801  1.00 14.98           C  
ATOM   2762  CG1 ILE B 354       0.359  -9.619  15.174  1.00 15.07           C  
ATOM   2763  CG2 ILE B 354      -0.186  -8.985  12.797  1.00 15.03           C  
ATOM   2764  CD1 ILE B 354       1.608  -8.758  15.162  1.00 15.07           C  
ATOM   2765  N   ASN B 355      -3.034 -10.678  12.120  1.00 13.96           N  
ATOM   2766  CA  ASN B 355      -3.689 -10.946  10.854  1.00 13.46           C  
ATOM   2767  C   ASN B 355      -3.712 -12.454  10.611  1.00 13.51           C  
ATOM   2768  O   ASN B 355      -3.429 -12.914   9.510  1.00 13.56           O  
ATOM   2769  CB  ASN B 355      -3.030 -10.156   9.732  1.00 13.24           C  
ATOM   2770  CG  ASN B 355      -2.967  -8.676  10.029  1.00 13.10           C  
ATOM   2771  ND2 ASN B 355      -1.847  -8.035   9.734  1.00 13.17           N  
ATOM   2772  OD1 ASN B 355      -3.929  -8.102  10.539  1.00 13.18           O  
ATOM   2773  N   GLY B 356      -4.031 -13.221  11.657  1.00 13.79           N  
ATOM   2774  CA  GLY B 356      -4.296 -14.645  11.526  1.00 14.35           C  
ATOM   2775  C   GLY B 356      -3.031 -15.482  11.346  1.00 14.78           C  
ATOM   2776  O   GLY B 356      -3.112 -16.699  11.178  1.00 14.60           O  
ATOM   2777  N   LYS B 357      -1.863 -14.839  11.413  1.00 15.42           N  
ATOM   2778  CA  LYS B 357      -0.611 -15.512  11.115  1.00 16.22           C  
ATOM   2779  C   LYS B 357       0.317 -15.388  12.318  1.00 15.82           C  
ATOM   2780  O   LYS B 357       0.251 -14.415  13.070  1.00 15.48           O  
ATOM   2781  CB  LYS B 357       0.042 -14.930   9.856  1.00 22.55           C  
ATOM   2782  CG  LYS B 357      -0.715 -15.203   8.569  1.00 24.45           C  
ATOM   2783  CD  LYS B 357      -0.029 -14.584   7.359  1.00 26.28           C  
ATOM   2784  CE  LYS B 357      -0.751 -14.901   6.075  1.00 27.95           C  
ATOM   2785  NZ  LYS B 357      -0.112 -14.276   4.904  1.00 28.61           N1+
ATOM   2786  N   LEU B 358       1.168 -16.405  12.494  1.00 15.51           N  
ATOM   2787  CA  LEU B 358       2.238 -16.366  13.478  1.00 14.94           C  
ATOM   2788  C   LEU B 358       3.516 -15.876  12.806  1.00 14.60           C  
ATOM   2789  O   LEU B 358       3.638 -15.902  11.588  1.00 14.54           O  
ATOM   2790  CB  LEU B 358       2.444 -17.743  14.104  1.00 14.69           C  
ATOM   2791  CG  LEU B 358       1.391 -18.180  15.123  1.00 14.60           C  
ATOM   2792  CD1 LEU B 358       1.603 -19.637  15.495  1.00 14.61           C  
ATOM   2793  CD2 LEU B 358       1.422 -17.290  16.358  1.00 14.51           C  
ATOM   2794  N   TYR B 359       4.475 -15.445  13.627  1.00 14.28           N  
ATOM   2795  CA  TYR B 359       5.741 -14.957  13.124  1.00 14.11           C  
ATOM   2796  C   TYR B 359       6.411 -16.048  12.301  1.00 14.67           C  
ATOM   2797  O   TYR B 359       6.555 -17.175  12.765  1.00 15.12           O  
ATOM   2798  CB  TYR B 359       6.703 -14.555  14.241  1.00 13.76           C  
ATOM   2799  CG  TYR B 359       7.978 -13.885  13.750  1.00 13.30           C  
ATOM   2800  CD1 TYR B 359       7.941 -12.922  12.751  1.00 13.14           C  
ATOM   2801  CD2 TYR B 359       9.217 -14.214  14.281  1.00 13.14           C  
ATOM   2802  CE1 TYR B 359       9.094 -12.305  12.300  1.00 13.10           C  
ATOM   2803  CE2 TYR B 359      10.380 -13.601  13.838  1.00 13.07           C  
ATOM   2804  CZ  TYR B 359      10.318 -12.643  12.843  1.00 12.97           C  
ATOM   2805  OH  TYR B 359      11.440 -12.028  12.367  1.00 12.87           O  
ATOM   2806  N   ASP B 360       6.794 -15.691  11.070  1.00 15.08           N  
ATOM   2807  CA  ASP B 360       7.685 -16.487  10.242  1.00 14.98           C  
ATOM   2808  C   ASP B 360       8.798 -15.557   9.773  1.00 14.55           C  
ATOM   2809  O   ASP B 360       8.524 -14.482   9.248  1.00 14.74           O  
ATOM   2810  CB  ASP B 360       6.938 -17.147   9.093  1.00 15.27           C  
ATOM   2811  CG  ASP B 360       7.801 -17.955   8.132  1.00 15.99           C  
ATOM   2812  OD1 ASP B 360       8.564 -18.820   8.607  1.00 16.80           O  
ATOM   2813  OD2 ASP B 360       7.702 -17.727   6.911  1.00 16.53           O1-
ATOM   2814  N   MET B 361      10.047 -15.966   9.987  1.00 14.34           N  
ATOM   2815  CA  MET B 361      11.166 -15.044   9.904  1.00 14.35           C  
ATOM   2816  C   MET B 361      11.562 -14.821   8.445  1.00 13.60           C  
ATOM   2817  O   MET B 361      12.262 -13.864   8.141  1.00 12.94           O  
ATOM   2818  CB  MET B 361      12.349 -15.563  10.734  1.00 14.94           C  
ATOM   2819  CG  MET B 361      13.265 -14.453  11.214  1.00 15.38           C  
ATOM   2820  SD  MET B 361      14.754 -14.992  12.076  1.00 16.04           S  
ATOM   2821  CE  MET B 361      13.954 -15.856  13.435  1.00 16.28           C  
ATOM   2822  N   THR B 362      11.081 -15.695   7.550  1.00 13.70           N  
ATOM   2823  CA  THR B 362      11.477 -15.688   6.149  1.00 13.86           C  
ATOM   2824  C   THR B 362      10.422 -14.995   5.283  1.00 14.17           C  
ATOM   2825  O   THR B 362      10.534 -15.010   4.060  1.00 14.39           O  
ATOM   2826  CB  THR B 362      11.705 -17.130   5.685  1.00 13.56           C  
ATOM   2827  CG2 THR B 362      12.795 -17.853   6.459  1.00 13.59           C  
ATOM   2828  OG1 THR B 362      10.463 -17.800   5.879  1.00 13.18           O  
ATOM   2829  N   ARG B 363       9.399 -14.388   5.903  1.00 14.43           N  
ATOM   2830  CA  ARG B 363       8.273 -13.824   5.174  1.00 14.67           C  
ATOM   2831  C   ARG B 363       8.178 -12.317   5.397  1.00 14.80           C  
ATOM   2832  O   ARG B 363       8.283 -11.845   6.530  1.00 15.18           O  
ATOM   2833  CB  ARG B 363       6.958 -14.463   5.632  1.00 14.95           C  
ATOM   2834  CG  ARG B 363       5.747 -13.991   4.842  1.00 15.46           C  
ATOM   2835  CD  ARG B 363       4.460 -14.694   5.244  1.00 15.73           C  
ATOM   2836  NE  ARG B 363       4.115 -14.418   6.643  1.00 16.10           N  
ATOM   2837  CZ  ARG B 363       3.869 -15.325   7.585  1.00 16.34           C  
ATOM   2838  NH1 ARG B 363       3.869 -16.617   7.292  1.00 16.34           N1+
ATOM   2839  NH2 ARG B 363       3.612 -14.927   8.821  1.00 16.55           N  
ATOM   2840  N   ILE B 364       7.950 -11.577   4.304  1.00 14.76           N  
ATOM   2841  CA  ILE B 364       7.634 -10.162   4.380  1.00 15.22           C  
ATOM   2842  C   ILE B 364       6.115 -10.022   4.370  1.00 15.80           C  
ATOM   2843  O   ILE B 364       5.458 -10.424   3.414  1.00 16.02           O  
ATOM   2844  CB  ILE B 364       8.268  -9.369   3.222  1.00 15.43           C  
ATOM   2845  CG1 ILE B 364       9.778  -9.626   3.083  1.00 15.53           C  
ATOM   2846  CG2 ILE B 364       7.955  -7.876   3.357  1.00 15.40           C  
ATOM   2847  CD1 ILE B 364      10.640  -8.838   4.047  1.00 15.71           C  
ATOM   2848  N   ASP B 365       5.569  -9.425   5.434  1.00 16.22           N  
ATOM   2849  CA  ASP B 365       4.136  -9.371   5.644  1.00 16.37           C  
ATOM   2850  C   ASP B 365       3.565  -8.079   5.072  1.00 16.06           C  
ATOM   2851  O   ASP B 365       2.382  -8.027   4.751  1.00 16.24           O  
ATOM   2852  CB  ASP B 365       3.805  -9.547   7.117  1.00 17.14           C  
ATOM   2853  CG  ASP B 365       4.159 -10.909   7.707  1.00 18.06           C  
ATOM   2854  OD1 ASP B 365       3.465 -11.891   7.365  1.00 18.44           O  
ATOM   2855  OD2 ASP B 365       5.134 -10.990   8.495  1.00 19.35           O1-
ATOM   2856  N   ASP B 366       4.386  -7.028   4.972  1.00 15.93           N  
ATOM   2857  CA  ASP B 366       3.915  -5.754   4.458  1.00 16.20           C  
ATOM   2858  C   ASP B 366       5.072  -4.998   3.815  1.00 14.95           C  
ATOM   2859  O   ASP B 366       6.224  -5.396   3.953  1.00 15.04           O  
ATOM   2860  CB  ASP B 366       3.258  -4.926   5.556  1.00 22.37           C  
ATOM   2861  CG  ASP B 366       2.077  -4.088   5.083  1.00 24.75           C  
ATOM   2862  OD1 ASP B 366       2.291  -3.179   4.255  1.00 26.90           O  
ATOM   2863  OD2 ASP B 366       0.933  -4.323   5.533  1.00 26.09           O1-
ATOM   2864  N   ARG B 367       4.737  -3.917   3.103  1.00 13.76           N  
ATOM   2865  CA  ARG B 367       5.715  -3.045   2.472  1.00 13.06           C  
ATOM   2866  C   ARG B 367       5.211  -1.603   2.543  1.00 12.54           C  
ATOM   2867  O   ARG B 367       4.009  -1.369   2.507  1.00 11.80           O  
ATOM   2868  CB  ARG B 367       5.973  -3.494   1.042  1.00 12.86           C  
ATOM   2869  N   GLN B 368       6.137  -0.643   2.669  1.00 12.45           N  
ATOM   2870  CA  GLN B 368       5.781   0.770   2.672  1.00 12.41           C  
ATOM   2871  C   GLN B 368       6.997   1.606   2.281  1.00 12.54           C  
ATOM   2872  O   GLN B 368       8.083   1.407   2.817  1.00 12.27           O  
ATOM   2873  CB  GLN B 368       5.259   1.231   4.032  1.00 12.36           C  
ATOM   2874  CG  GLN B 368       4.605   2.609   3.991  1.00 12.38           C  
ATOM   2875  CD  GLN B 368       4.279   3.176   5.355  1.00 12.27           C  
ATOM   2876  NE2 GLN B 368       4.687   4.416   5.586  1.00 12.19           N  
ATOM   2877  OE1 GLN B 368       3.650   2.517   6.191  1.00 12.19           O  
ATOM   2878  N   GLU B 369       6.785   2.560   1.362  1.00 13.20           N  
ATOM   2879  CA  GLU B 369       7.862   3.358   0.787  1.00 13.67           C  
ATOM   2880  C   GLU B 369       8.306   4.425   1.787  1.00 13.81           C  
ATOM   2881  O   GLU B 369       7.477   5.132   2.365  1.00 13.69           O  
ATOM   2882  CB  GLU B 369       7.428   3.982  -0.535  1.00 13.75           C  
ATOM   2883  N   ILE B 370       9.627   4.532   1.973  1.00 13.83           N  
ATOM   2884  CA  ILE B 370      10.187   5.478   2.921  1.00 13.91           C  
ATOM   2885  C   ILE B 370       9.894   6.887   2.421  1.00 13.95           C  
ATOM   2886  O   ILE B 370       9.860   7.118   1.214  1.00 13.50           O  
ATOM   2887  CB  ILE B 370      11.697   5.254   3.130  1.00 13.97           C  
ATOM   2888  CG1 ILE B 370      12.524   5.647   1.901  1.00 13.91           C  
ATOM   2889  CG2 ILE B 370      11.976   3.819   3.575  1.00 14.02           C  
ATOM   2890  CD1 ILE B 370      14.022   5.471   2.081  1.00 13.95           C  
ATOM   2891  N   GLY B 371       9.685   7.806   3.370  1.00 14.18           N  
ATOM   2892  CA  GLY B 371       9.406   9.196   3.058  1.00 14.76           C  
ATOM   2893  C   GLY B 371       7.915   9.505   3.140  1.00 15.33           C  
ATOM   2894  O   GLY B 371       7.532  10.554   3.649  1.00 15.02           O  
ATOM   2895  N   LYS B 372       7.086   8.590   2.627  1.00 16.59           N  
ATOM   2896  CA  LYS B 372       5.648   8.794   2.568  1.00 17.62           C  
ATOM   2897  C   LYS B 372       5.048   8.690   3.969  1.00 17.35           C  
ATOM   2898  O   LYS B 372       5.610   8.033   4.844  1.00 17.47           O  
ATOM   2899  CB  LYS B 372       5.003   7.778   1.624  1.00 24.29           C  
ATOM   2900  CG  LYS B 372       5.363   7.973   0.162  1.00 27.04           C  
ATOM   2901  CD  LYS B 372       4.694   6.942  -0.736  1.00 29.64           C  
ATOM   2902  CE  LYS B 372       5.044   7.127  -2.188  1.00 31.44           C  
ATOM   2903  NZ  LYS B 372       4.415   6.101  -3.041  1.00 32.12           N1+
ATOM   2904  N   ASN B 373       3.907   9.367   4.161  1.00 16.89           N  
ATOM   2905  CA  ASN B 373       3.101   9.265   5.368  1.00 16.35           C  
ATOM   2906  C   ASN B 373       1.880   8.392   5.111  1.00 15.40           C  
ATOM   2907  O   ASN B 373       0.944   8.833   4.452  1.00 15.65           O  
ATOM   2908  CB  ASN B 373       2.562  10.621   5.804  1.00 16.86           C  
ATOM   2909  CG  ASN B 373       3.598  11.453   6.511  1.00 17.66           C  
ATOM   2910  ND2 ASN B 373       3.298  12.726   6.715  1.00 18.05           N  
ATOM   2911  OD1 ASN B 373       4.660  10.938   6.880  1.00 18.30           O  
ATOM   2912  N   GLU B 374       1.886   7.173   5.650  1.00 14.33           N  
ATOM   2913  CA  GLU B 374       0.762   6.268   5.484  1.00 13.82           C  
ATOM   2914  C   GLU B 374       0.063   6.068   6.829  1.00 13.42           C  
ATOM   2915  O   GLU B 374       0.695   6.140   7.881  1.00 13.28           O  
ATOM   2916  CB  GLU B 374       1.248   4.968   4.872  1.00 13.77           C  
ATOM   2917  N   ILE B 375      -1.250   5.814   6.785  1.00 13.22           N  
ATOM   2918  CA  ILE B 375      -2.049   5.658   7.991  1.00 12.94           C  
ATOM   2919  C   ILE B 375      -2.262   4.170   8.255  1.00 12.75           C  
ATOM   2920  O   ILE B 375      -2.455   3.393   7.324  1.00 12.48           O  
ATOM   2921  CB  ILE B 375      -3.373   6.433   7.874  1.00 12.92           C  
ATOM   2922  CG1 ILE B 375      -3.124   7.927   7.686  1.00 13.10           C  
ATOM   2923  CG2 ILE B 375      -4.280   6.168   9.076  1.00 12.93           C  
ATOM   2924  CD1 ILE B 375      -4.381   8.745   7.430  1.00 13.28           C  
ATOM   2925  N   TRP B 376      -2.211   3.796   9.541  1.00 12.89           N  
ATOM   2926  CA  TRP B 376      -2.382   2.420   9.978  1.00 13.04           C  
ATOM   2927  C   TRP B 376      -3.634   2.278  10.839  1.00 13.67           C  
ATOM   2928  O   TRP B 376      -4.033   3.227  11.508  1.00 13.76           O  
ATOM   2929  CB  TRP B 376      -1.161   1.960  10.778  1.00 12.69           C  
ATOM   2930  CG  TRP B 376       0.080   1.744   9.960  1.00 12.36           C  
ATOM   2931  CD1 TRP B 376       0.679   2.617   9.102  1.00 12.28           C  
ATOM   2932  CD2 TRP B 376       0.877   0.542   9.937  1.00 12.11           C  
ATOM   2933  CE2 TRP B 376       1.942   0.779   9.049  1.00 12.14           C  
ATOM   2934  CE3 TRP B 376       0.794  -0.697  10.579  1.00 12.09           C  
ATOM   2935  NE1 TRP B 376       1.794   2.049   8.554  1.00 12.17           N  
ATOM   2936  CZ2 TRP B 376       2.913  -0.185   8.792  1.00 12.15           C  
ATOM   2937  CZ3 TRP B 376       1.754  -1.649  10.322  1.00 12.02           C  
ATOM   2938  CH2 TRP B 376       2.800  -1.392   9.443  1.00 12.06           C  
ATOM   2939  N   ASP B 377      -4.206   1.066  10.851  1.00 14.27           N  
ATOM   2940  CA  ASP B 377      -5.393   0.770  11.638  1.00 14.99           C  
ATOM   2941  C   ASP B 377      -5.137  -0.468  12.493  1.00 14.65           C  
ATOM   2942  O   ASP B 377      -5.518  -1.580  12.132  1.00 14.60           O  
ATOM   2943  CB  ASP B 377      -6.627   0.650  10.758  1.00 15.96           C  
ATOM   2944  CG  ASP B 377      -7.948   0.527  11.508  1.00 16.83           C  
ATOM   2945  OD1 ASP B 377      -8.261  -0.596  11.975  1.00 17.27           O  
ATOM   2946  OD2 ASP B 377      -8.638   1.564  11.641  1.00 17.60           O1-
ATOM   2947  N   VAL B 378      -4.488  -0.246  13.641  1.00 14.48           N  
ATOM   2948  CA  VAL B 378      -4.209  -1.299  14.601  1.00 14.30           C  
ATOM   2949  C   VAL B 378      -5.445  -1.503  15.473  1.00 13.96           C  
ATOM   2950  O   VAL B 378      -5.961  -0.558  16.064  1.00 13.45           O  
ATOM   2951  CB  VAL B 378      -2.979  -0.951  15.422  1.00 14.22           C  
ATOM   2952  N   SER B 379      -5.916  -2.749  15.538  1.00 14.03           N  
ATOM   2953  CA  SER B 379      -7.143  -3.073  16.240  1.00 14.22           C  
ATOM   2954  C   SER B 379      -6.923  -4.284  17.141  1.00 14.23           C  
ATOM   2955  O   SER B 379      -5.971  -5.037  16.963  1.00 14.19           O  
ATOM   2956  CB  SER B 379      -8.276  -3.296  15.266  1.00 14.73           C  
ATOM   2957  OG  SER B 379      -7.955  -4.292  14.301  1.00 15.06           O  
ATOM   2958  N   ASN B 380      -7.814  -4.434  18.129  1.00 14.46           N  
ATOM   2959  CA  ASN B 380      -7.783  -5.534  19.079  1.00 14.28           C  
ATOM   2960  C   ASN B 380      -9.143  -6.218  19.054  1.00 14.30           C  
ATOM   2961  O   ASN B 380     -10.152  -5.581  19.325  1.00 13.92           O  
ATOM   2962  CB  ASN B 380      -7.410  -5.047  20.478  1.00 13.92           C  
ATOM   2963  CG  ASN B 380      -7.377  -6.149  21.510  1.00 13.64           C  
ATOM   2964  ND2 ASN B 380      -6.977  -5.814  22.726  1.00 13.60           N  
ATOM   2965  OD1 ASN B 380      -7.728  -7.299  21.228  1.00 13.42           O  
ATOM   2966  N   THR B 381      -9.150  -7.511  18.722  1.00 14.87           N  
ATOM   2967  CA  THR B 381     -10.368  -8.303  18.705  1.00 15.59           C  
ATOM   2968  C   THR B 381     -10.364  -9.246  19.903  1.00 16.45           C  
ATOM   2969  O   THR B 381     -10.394 -10.465  19.757  1.00 17.44           O  
ATOM   2970  CB  THR B 381     -10.477  -9.058  17.380  1.00 15.39           C  
ATOM   2971  CG2 THR B 381     -10.439  -8.121  16.190  1.00 15.51           C  
ATOM   2972  OG1 THR B 381      -9.397  -9.980  17.295  1.00 15.18           O  
ATOM   2973  N   ASN B 382     -10.326  -8.656  21.083  1.00 16.69           N  
ATOM   2974  CA  ASN B 382     -10.446  -9.424  22.291  1.00 17.58           C  
ATOM   2975  C   ASN B 382     -11.779  -8.966  22.819  1.00 18.46           C  
ATOM   2976  O   ASN B 382     -12.252  -7.917  22.403  1.00 18.59           O  
ATOM   2977  CB  ASN B 382      -9.282  -9.151  23.229  1.00 17.92           C  
ATOM   2978  CG  ASN B 382      -8.113 -10.092  23.042  1.00 18.32           C  
ATOM   2979  ND2 ASN B 382      -8.265 -11.115  22.215  1.00 18.73           N  
ATOM   2980  OD1 ASN B 382      -7.064  -9.898  23.658  1.00 17.94           O  
ATOM   2981  N   ASP B 383     -12.410  -9.729  23.697  1.00 19.44           N  
ATOM   2982  CA  ASP B 383     -13.725  -9.319  24.141  1.00 20.84           C  
ATOM   2983  C   ASP B 383     -13.686  -8.040  24.972  1.00 21.97           C  
ATOM   2984  O   ASP B 383     -12.887  -7.916  25.886  1.00 22.12           O  
ATOM   2985  CB  ASP B 383     -14.384 -10.440  24.916  1.00 24.40           C  
ATOM   2986  CG  ASP B 383     -15.823 -10.169  25.316  1.00 25.97           C  
ATOM   2987  OD1 ASP B 383     -16.365  -9.097  24.967  1.00 27.54           O  
ATOM   2988  OD2 ASP B 383     -16.405 -11.048  25.975  1.00 26.77           O1-
ATOM   2989  N   SER B 384     -14.593  -7.108  24.673  1.00 23.34           N  
ATOM   2990  CA  SER B 384     -14.747  -5.861  25.408  1.00 24.38           C  
ATOM   2991  C   SER B 384     -15.236  -6.107  26.825  1.00 25.48           C  
ATOM   2992  O   SER B 384     -14.925  -5.342  27.730  1.00 25.93           O  
ATOM   2993  CB  SER B 384     -15.677  -4.937  24.686  1.00 26.95           C  
ATOM   2994  OG  SER B 384     -15.345  -4.903  23.311  1.00 28.98           O  
ATOM   2995  N   MET B 385     -16.053  -7.138  27.007  1.00 26.45           N  
ATOM   2996  CA  MET B 385     -16.647  -7.381  28.305  1.00 27.80           C  
ATOM   2997  C   MET B 385     -15.577  -7.634  29.347  1.00 26.68           C  
ATOM   2998  O   MET B 385     -14.618  -8.354  29.105  1.00 26.28           O  
ATOM   2999  CB  MET B 385     -17.576  -8.596  28.264  1.00 30.26           C  
ATOM   3000  CG  MET B 385     -18.795  -8.434  27.385  1.00 31.12           C  
ATOM   3001  SD  MET B 385     -20.028  -7.351  28.129  1.00 32.93           S  
ATOM   3002  CE  MET B 385     -19.870  -5.892  27.094  1.00 32.98           C  
ATOM   3003  N   PRO B 386     -15.746  -7.055  30.547  1.00 25.40           N  
ATOM   3004  CA  PRO B 386     -14.700  -7.132  31.560  1.00 24.86           C  
ATOM   3005  C   PRO B 386     -14.188  -8.479  32.034  1.00 24.25           C  
ATOM   3006  O   PRO B 386     -14.963  -9.374  32.340  1.00 23.22           O  
ATOM   3007  CB  PRO B 386     -15.361  -6.409  32.720  1.00 26.19           C  
ATOM   3008  CG  PRO B 386     -16.206  -5.371  32.053  1.00 26.08           C  
ATOM   3009  CD  PRO B 386     -16.823  -6.123  30.913  1.00 26.29           C  
ATOM   3010  N   GLY B 387     -12.860  -8.560  32.130  1.00 23.98           N  
ATOM   3011  CA  GLY B 387     -12.175  -9.744  32.588  1.00 23.41           C  
ATOM   3012  C   GLY B 387     -11.991 -10.695  31.439  1.00 23.48           C  
ATOM   3013  O   GLY B 387     -11.354 -11.727  31.594  1.00 23.66           O  
ATOM   3014  N   MET B 388     -12.543 -10.327  30.286  1.00 23.64           N  
ATOM   3015  CA  MET B 388     -12.487 -11.175  29.115  1.00 23.10           C  
ATOM   3016  C   MET B 388     -11.523 -10.603  28.102  1.00 21.97           C  
ATOM   3017  O   MET B 388     -11.366 -11.156  27.029  1.00 21.92           O  
ATOM   3018  CB  MET B 388     -13.884 -11.286  28.518  1.00 25.79           C  
ATOM   3019  CG  MET B 388     -14.960 -11.503  29.553  1.00 26.51           C  
ATOM   3020  SD  MET B 388     -14.920 -13.196  30.170  1.00 28.24           S  
ATOM   3021  CE  MET B 388     -15.317 -12.903  31.899  1.00 28.59           C  
ATOM   3022  N   GLY B 389     -10.870  -9.504  28.456  1.00 21.46           N  
ATOM   3023  CA  GLY B 389      -9.971  -8.842  27.531  1.00 20.80           C  
ATOM   3024  C   GLY B 389      -8.641  -8.449  28.150  1.00 19.67           C  
ATOM   3025  O   GLY B 389      -8.532  -8.330  29.365  1.00 19.84           O  
ATOM   3026  N   MET B 390      -7.635  -8.254  27.301  1.00 18.13           N  
ATOM   3027  CA  MET B 390      -6.339  -7.796  27.765  1.00 16.91           C  
ATOM   3028  C   MET B 390      -5.860  -6.669  26.874  1.00 16.03           C  
ATOM   3029  O   MET B 390      -6.283  -6.560  25.737  1.00 16.31           O  
ATOM   3030  CB  MET B 390      -5.332  -8.943  27.789  1.00 19.03           C  
ATOM   3031  CG  MET B 390      -4.660  -9.285  26.484  1.00 19.17           C  
ATOM   3032  SD  MET B 390      -3.703 -10.768  26.836  1.00 19.40           S  
ATOM   3033  CE  MET B 390      -2.324 -10.037  27.716  1.00 19.91           C  
ATOM   3034  N   ILE B 391      -4.998  -5.812  27.407  1.00 15.13           N  
ATOM   3035  CA  ILE B 391      -4.448  -4.739  26.596  1.00 14.78           C  
ATOM   3036  C   ILE B 391      -3.102  -5.144  26.009  1.00 15.11           C  
ATOM   3037  O   ILE B 391      -2.150  -5.317  26.755  1.00 14.93           O  
ATOM   3038  CB  ILE B 391      -4.309  -3.433  27.389  1.00 14.25           C  
ATOM   3039  CG1 ILE B 391      -5.633  -3.038  28.012  1.00 14.44           C  
ATOM   3040  CG2 ILE B 391      -3.783  -2.318  26.496  1.00 13.97           C  
ATOM   3041  CD1 ILE B 391      -5.498  -2.350  29.353  1.00 14.38           C  
ATOM   3042  N   HIS B 392      -3.046  -5.301  24.676  1.00 15.43           N  
ATOM   3043  CA  HIS B 392      -1.808  -5.530  23.945  1.00 15.46           C  
ATOM   3044  C   HIS B 392      -1.183  -4.190  23.563  1.00 15.47           C  
ATOM   3045  O   HIS B 392      -1.875  -3.318  23.047  1.00 15.31           O  
ATOM   3046  CB  HIS B 392      -2.061  -6.300  22.646  1.00 15.40           C  
ATOM   3047  CG  HIS B 392      -2.815  -7.569  22.816  1.00 15.52           C  
ATOM   3048  CD2 HIS B 392      -4.129  -7.798  22.885  1.00 15.74           C  
ATOM   3049  ND1 HIS B 392      -2.207  -8.798  22.916  1.00 15.69           N  
ATOM   3050  CE1 HIS B 392      -3.139  -9.734  23.049  1.00 15.85           C  
ATOM   3051  NE2 HIS B 392      -4.314  -9.147  23.036  1.00 15.90           N  
ATOM   3052  N   PRO B 393       0.127  -3.966  23.825  1.00 15.52           N  
ATOM   3053  CA  PRO B 393       0.818  -2.786  23.302  1.00 15.53           C  
ATOM   3054  C   PRO B 393       1.565  -3.037  21.991  1.00 15.65           C  
ATOM   3055  O   PRO B 393       2.485  -3.850  21.954  1.00 15.76           O  
ATOM   3056  CB  PRO B 393       1.752  -2.491  24.496  1.00 15.35           C  
ATOM   3057  CG  PRO B 393       2.155  -3.863  25.011  1.00 15.22           C  
ATOM   3058  CD  PRO B 393       0.982  -4.777  24.708  1.00 15.26           C  
ATOM   3059  N   LEU B 394       1.155  -2.355  20.911  1.00 15.98           N  
ATOM   3060  CA  LEU B 394       1.820  -2.490  19.621  1.00 16.48           C  
ATOM   3061  C   LEU B 394       3.108  -1.671  19.659  1.00 16.57           C  
ATOM   3062  O   LEU B 394       3.074  -0.490  20.003  1.00 16.34           O  
ATOM   3063  CB  LEU B 394       0.970  -2.060  18.419  1.00 16.74           C  
ATOM   3064  CG  LEU B 394       1.641  -2.200  17.035  1.00 16.83           C  
ATOM   3065  CD1 LEU B 394       1.236  -3.491  16.344  1.00 16.87           C  
ATOM   3066  CD2 LEU B 394       1.440  -1.023  16.081  1.00 16.48           C  
ATOM   3067  N   HIS B 395       4.219  -2.312  19.262  1.00 16.50           N  
ATOM   3068  CA  HIS B 395       5.492  -1.646  19.043  1.00 16.36           C  
ATOM   3069  C   HIS B 395       5.886  -1.802  17.578  1.00 17.50           C  
ATOM   3070  O   HIS B 395       5.681  -2.867  17.006  1.00 17.04           O  
ATOM   3071  CB  HIS B 395       6.567  -2.250  19.954  1.00 15.87           C  
ATOM   3072  CG  HIS B 395       7.930  -1.698  19.712  1.00 15.30           C  
ATOM   3073  CD2 HIS B 395       9.117  -2.298  19.615  1.00 14.96           C  
ATOM   3074  ND1 HIS B 395       8.165  -0.352  19.529  1.00 14.99           N  
ATOM   3075  CE1 HIS B 395       9.457  -0.160  19.316  1.00 14.71           C  
ATOM   3076  NE2 HIS B 395      10.053  -1.329  19.364  1.00 14.81           N  
ATOM   3077  N   MET B 396       6.454  -0.739  16.991  1.00 19.75           N  
ATOM   3078  CA  MET B 396       7.016  -0.784  15.646  1.00 21.59           C  
ATOM   3079  C   MET B 396       8.481  -0.352  15.639  1.00 20.82           C  
ATOM   3080  O   MET B 396       8.804   0.765  16.050  1.00 20.76           O  
ATOM   3081  CB  MET B 396       6.270   0.139  14.680  1.00 24.18           C  
ATOM   3082  CG  MET B 396       5.524  -0.607  13.601  1.00 27.36           C  
ATOM   3083  SD  MET B 396       4.702   0.478  12.413  1.00 33.16           S  
ATOM   3084  CE  MET B 396       3.505   1.250  13.515  1.00 32.92           C  
ATOM   3085  N   HIS B 397       9.341  -1.234  15.103  1.00 19.66           N  
ATOM   3086  CA  HIS B 397      10.766  -0.968  14.998  1.00 18.82           C  
ATOM   3087  C   HIS B 397      11.018   0.107  13.947  1.00 18.93           C  
ATOM   3088  O   HIS B 397      10.274   0.224  12.975  1.00 18.28           O  
ATOM   3089  CB  HIS B 397      11.552  -2.222  14.601  1.00 17.82           C  
ATOM   3090  CG  HIS B 397      11.595  -3.324  15.606  1.00 17.49           C  
ATOM   3091  CD2 HIS B 397      10.771  -3.722  16.587  1.00 17.50           C  
ATOM   3092  ND1 HIS B 397      12.643  -4.216  15.617  1.00 17.42           N  
ATOM   3093  CE1 HIS B 397      12.450  -5.114  16.574  1.00 17.28           C  
ATOM   3094  NE2 HIS B 397      11.321  -4.832  17.180  1.00 17.02           N  
ATOM   3095  N   GLY B 398      12.072   0.898  14.182  1.00 19.50           N  
ATOM   3096  CA  GLY B 398      12.684   1.728  13.159  1.00 19.50           C  
ATOM   3097  C   GLY B 398      11.842   2.948  12.801  1.00 19.57           C  
ATOM   3098  O   GLY B 398      12.069   3.549  11.759  1.00 19.93           O  
ATOM   3099  N   THR B 399      10.891   3.318  13.667  1.00 19.94           N  
ATOM   3100  CA  THR B 399      10.021   4.449  13.384  1.00 19.99           C  
ATOM   3101  C   THR B 399       9.403   4.967  14.675  1.00 19.27           C  
ATOM   3102  O   THR B 399       9.301   4.238  15.659  1.00 18.58           O  
ATOM   3103  CB  THR B 399       8.923   4.053  12.396  1.00 20.76           C  
ATOM   3104  CG2 THR B 399       7.910   3.086  12.987  1.00 21.06           C  
ATOM   3105  OG1 THR B 399       8.283   5.283  12.072  1.00 20.74           O  
ATOM   3106  N   GLU B 400       8.985   6.235  14.608  1.00 19.24           N  
ATOM   3107  CA  GLU B 400       8.162   6.874  15.619  1.00 19.20           C  
ATOM   3108  C   GLU B 400       6.896   7.370  14.924  1.00 17.91           C  
ATOM   3109  O   GLU B 400       6.981   8.064  13.915  1.00 17.40           O  
ATOM   3110  CB  GLU B 400       8.912   8.046  16.254  1.00 20.32           C  
ATOM   3111  CG  GLU B 400      10.349   7.727  16.658  1.00 22.01           C  
ATOM   3112  CD  GLU B 400      10.540   6.680  17.751  1.00 24.31           C  
ATOM   3113  OE1 GLU B 400       9.959   6.879  18.845  1.00 25.68           O  
ATOM   3114  OE2 GLU B 400      11.276   5.678  17.548  1.00 25.39           O1-
ATOM   3115  N   PHE B 401       5.729   7.010  15.464  1.00 16.78           N  
ATOM   3116  CA  PHE B 401       4.462   7.332  14.826  1.00 16.01           C  
ATOM   3117  C   PHE B 401       3.662   8.313  15.680  1.00 15.51           C  
ATOM   3118  O   PHE B 401       4.006   8.583  16.826  1.00 15.03           O  
ATOM   3119  CB  PHE B 401       3.654   6.060  14.550  1.00 15.55           C  
ATOM   3120  CG  PHE B 401       3.523   5.115  15.733  1.00 15.10           C  
ATOM   3121  CD1 PHE B 401       2.589   5.352  16.731  1.00 14.93           C  
ATOM   3122  CD2 PHE B 401       4.332   3.990  15.835  1.00 15.00           C  
ATOM   3123  CE1 PHE B 401       2.478   4.492  17.808  1.00 14.98           C  
ATOM   3124  CE2 PHE B 401       4.207   3.128  16.910  1.00 14.98           C  
ATOM   3125  CZ  PHE B 401       3.285   3.383  17.896  1.00 14.93           C  
ATOM   3126  N   LEU B 402       2.591   8.842  15.077  1.00 15.43           N  
ATOM   3127  CA  LEU B 402       1.617   9.672  15.765  1.00 15.38           C  
ATOM   3128  C   LEU B 402       0.321   8.884  15.911  1.00 14.49           C  
ATOM   3129  O   LEU B 402      -0.104   8.219  14.976  1.00 14.04           O  
ATOM   3130  CB  LEU B 402       1.355  10.973  15.004  1.00 15.88           C  
ATOM   3131  CG  LEU B 402       2.537  11.933  14.829  1.00 16.21           C  
ATOM   3132  CD1 LEU B 402       2.026  13.243  14.250  1.00 16.27           C  
ATOM   3133  CD2 LEU B 402       3.291  12.183  16.125  1.00 16.36           C  
ATOM   3134  N   VAL B 403      -0.300   8.981  17.089  1.00 14.09           N  
ATOM   3135  CA  VAL B 403      -1.624   8.433  17.320  1.00 13.66           C  
ATOM   3136  C   VAL B 403      -2.631   9.480  16.857  1.00 13.14           C  
ATOM   3137  O   VAL B 403      -2.648  10.586  17.383  1.00 13.31           O  
ATOM   3138  CB  VAL B 403      -1.833   8.078  18.806  1.00 13.91           C  
ATOM   3139  CG1 VAL B 403      -3.188   7.422  19.040  1.00 13.96           C  
ATOM   3140  CG2 VAL B 403      -0.711   7.197  19.354  1.00 13.86           C  
ATOM   3141  N   LEU B 404      -3.460   9.128  15.872  1.00 12.77           N  
ATOM   3142  CA  LEU B 404      -4.378  10.082  15.266  1.00 12.29           C  
ATOM   3143  C   LEU B 404      -5.742  10.031  15.951  1.00 11.87           C  
ATOM   3144  O   LEU B 404      -6.340  11.076  16.169  1.00 11.63           O  
ATOM   3145  CB  LEU B 404      -4.505   9.821  13.766  1.00 12.34           C  
ATOM   3146  CG  LEU B 404      -3.305  10.217  12.902  1.00 12.32           C  
ATOM   3147  CD1 LEU B 404      -3.670  10.094  11.430  1.00 12.40           C  
ATOM   3148  CD2 LEU B 404      -2.807  11.617  13.216  1.00 12.27           C  
ATOM   3149  N   SER B 405      -6.231   8.825  16.269  1.00 11.82           N  
ATOM   3150  CA  SER B 405      -7.540   8.666  16.878  1.00 12.08           C  
ATOM   3151  C   SER B 405      -7.658   7.314  17.581  1.00 12.37           C  
ATOM   3152  O   SER B 405      -6.984   6.361  17.204  1.00 12.54           O  
ATOM   3153  CB  SER B 405      -8.612   8.814  15.840  1.00 12.22           C  
ATOM   3154  OG  SER B 405      -8.517   7.780  14.867  1.00 12.24           O  
ATOM   3155  N   ARG B 406      -8.543   7.251  18.590  1.00 12.59           N  
ATOM   3156  CA  ARG B 406      -8.921   6.011  19.256  1.00 12.72           C  
ATOM   3157  C   ARG B 406     -10.435   5.815  19.164  1.00 12.95           C  
ATOM   3158  O   ARG B 406     -11.205   6.563  19.771  1.00 12.91           O  
ATOM   3159  CB  ARG B 406      -8.525   6.046  20.735  1.00 12.69           C  
ATOM   3160  CG  ARG B 406      -7.038   6.203  21.003  1.00 12.66           C  
ATOM   3161  CD  ARG B 406      -6.750   6.049  22.480  1.00 12.73           C  
ATOM   3162  NE  ARG B 406      -5.338   5.723  22.706  1.00 12.87           N  
ATOM   3163  CZ  ARG B 406      -4.866   4.500  22.932  1.00 13.27           C  
ATOM   3164  NH1 ARG B 406      -5.674   3.451  22.906  1.00 13.53           N1+
ATOM   3165  NH2 ARG B 406      -3.576   4.317  23.157  1.00 13.41           N  
ATOM   3166  N   ASN B 407     -10.862   4.802  18.397  1.00 13.07           N  
ATOM   3167  CA  ASN B 407     -12.271   4.616  18.070  1.00 12.80           C  
ATOM   3168  C   ASN B 407     -12.872   5.943  17.611  1.00 12.75           C  
ATOM   3169  O   ASN B 407     -13.967   6.305  18.034  1.00 13.09           O  
ATOM   3170  CB  ASN B 407     -13.051   4.034  19.247  1.00 12.60           C  
ATOM   3171  CG  ASN B 407     -12.821   2.554  19.437  1.00 12.51           C  
ATOM   3172  ND2 ASN B 407     -13.238   2.032  20.579  1.00 12.49           N  
ATOM   3173  OD1 ASN B 407     -12.304   1.872  18.545  1.00 12.53           O  
ATOM   3174  N   GLY B 408     -12.134   6.686  16.776  1.00 12.58           N  
ATOM   3175  CA  GLY B 408     -12.627   7.938  16.226  1.00 12.70           C  
ATOM   3176  C   GLY B 408     -12.352   9.141  17.130  1.00 12.90           C  
ATOM   3177  O   GLY B 408     -12.253  10.267  16.643  1.00 12.74           O  
ATOM   3178  N   LYS B 409     -12.239   8.905  18.443  1.00 13.18           N  
ATOM   3179  CA  LYS B 409     -12.075   9.984  19.404  1.00 13.40           C  
ATOM   3180  C   LYS B 409     -10.619  10.433  19.425  1.00 12.80           C  
ATOM   3181  O   LYS B 409      -9.744   9.721  18.943  1.00 12.50           O  
ATOM   3182  CB  LYS B 409     -12.538   9.557  20.804  1.00 14.20           C  
ATOM   3183  CG  LYS B 409     -14.018   9.768  21.109  1.00 14.92           C  
ATOM   3184  CD  LYS B 409     -14.977   8.892  20.314  1.00 15.59           C  
ATOM   3185  CE  LYS B 409     -16.332   9.532  20.182  1.00 16.35           C  
ATOM   3186  NZ  LYS B 409     -17.305   8.676  19.489  1.00 16.76           N1+
ATOM   3187  N   LYS B 410     -10.389  11.632  19.978  1.00 12.52           N  
ATOM   3188  CA  LYS B 410      -9.050  12.139  20.226  1.00 12.28           C  
ATOM   3189  C   LYS B 410      -8.298  11.158  21.124  1.00 12.25           C  
ATOM   3190  O   LYS B 410      -8.896  10.519  21.988  1.00 12.00           O  
ATOM   3191  CB  LYS B 410      -9.113  13.517  20.855  1.00 12.07           C  
ATOM   3192  N   PRO B 411      -6.967  10.998  20.945  1.00 12.29           N  
ATOM   3193  CA  PRO B 411      -6.181  10.100  21.789  1.00 12.45           C  
ATOM   3194  C   PRO B 411      -6.004  10.700  23.178  1.00 12.80           C  
ATOM   3195  O   PRO B 411      -6.271  11.883  23.372  1.00 12.99           O  
ATOM   3196  CB  PRO B 411      -4.861   9.995  21.020  1.00 12.43           C  
ATOM   3197  CG  PRO B 411      -4.730  11.335  20.336  1.00 12.27           C  
ATOM   3198  CD  PRO B 411      -6.149  11.681  19.929  1.00 12.27           C  
ATOM   3199  N   TYR B 412      -5.525   9.884  24.125  1.00 13.18           N  
ATOM   3200  CA  TYR B 412      -5.487  10.278  25.526  1.00 13.63           C  
ATOM   3201  C   TYR B 412      -4.650  11.544  25.694  1.00 13.86           C  
ATOM   3202  O   TYR B 412      -3.844  11.868  24.830  1.00 14.36           O  
ATOM   3203  CB  TYR B 412      -4.990   9.108  26.373  1.00 13.83           C  
ATOM   3204  CG  TYR B 412      -6.006   7.977  26.455  1.00 14.52           C  
ATOM   3205  CD1 TYR B 412      -7.232   8.155  27.091  1.00 14.88           C  
ATOM   3206  CD2 TYR B 412      -5.737   6.728  25.909  1.00 14.94           C  
ATOM   3207  CE1 TYR B 412      -8.160   7.132  27.178  1.00 15.09           C  
ATOM   3208  CE2 TYR B 412      -6.656   5.693  25.990  1.00 15.31           C  
ATOM   3209  CZ  TYR B 412      -7.873   5.897  26.624  1.00 15.55           C  
ATOM   3210  OH  TYR B 412      -8.794   4.888  26.705  1.00 16.12           O  
ATOM   3211  N   PRO B 413      -4.843  12.316  26.789  1.00 14.06           N  
ATOM   3212  CA  PRO B 413      -4.161  13.604  26.984  1.00 14.18           C  
ATOM   3213  C   PRO B 413      -2.652  13.713  26.738  1.00 14.38           C  
ATOM   3214  O   PRO B 413      -2.147  14.817  26.532  1.00 14.55           O  
ATOM   3215  CB  PRO B 413      -4.484  13.899  28.462  1.00 14.00           C  
ATOM   3216  CG  PRO B 413      -5.839  13.291  28.679  1.00 13.99           C  
ATOM   3217  CD  PRO B 413      -5.788  12.009  27.874  1.00 14.05           C  
ATOM   3218  N   ASN B 414      -1.933  12.583  26.775  1.00 14.19           N  
ATOM   3219  CA  ASN B 414      -0.483  12.608  26.674  1.00 14.22           C  
ATOM   3220  C   ASN B 414       0.009  11.895  25.412  1.00 14.26           C  
ATOM   3221  O   ASN B 414       1.161  11.464  25.377  1.00 14.74           O  
ATOM   3222  CB  ASN B 414       0.149  12.022  27.935  1.00 14.19           C  
ATOM   3223  CG  ASN B 414      -0.233  10.582  28.197  1.00 14.22           C  
ATOM   3224  ND2 ASN B 414       0.288  10.002  29.268  1.00 14.19           N  
ATOM   3225  OD1 ASN B 414      -1.009   9.987  27.446  1.00 14.52           O  
ATOM   3226  N   GLU B 415      -0.839  11.791  24.374  1.00 13.69           N  
ATOM   3227  CA  GLU B 415      -0.513  11.011  23.186  1.00 13.17           C  
ATOM   3228  C   GLU B 415      -0.454  11.899  21.940  1.00 13.10           C  
ATOM   3229  O   GLU B 415      -0.453  11.398  20.812  1.00 13.26           O  
ATOM   3230  CB  GLU B 415      -1.524   9.885  22.966  1.00 12.89           C  
ATOM   3231  CG  GLU B 415      -1.600   8.884  24.114  1.00 12.67           C  
ATOM   3232  CD  GLU B 415      -2.494   7.691  23.808  1.00 12.44           C  
ATOM   3233  OE1 GLU B 415      -2.087   6.567  24.155  1.00 12.27           O  
ATOM   3234  OE2 GLU B 415      -3.584   7.876  23.218  1.00 12.07           O1-
ATOM   3235  N   PHE B 416      -0.346  13.217  22.141  1.00 12.83           N  
ATOM   3236  CA  PHE B 416      -0.267  14.157  21.034  1.00 12.57           C  
ATOM   3237  C   PHE B 416       1.171  14.278  20.529  1.00 12.78           C  
ATOM   3238  O   PHE B 416       1.443  15.103  19.664  1.00 13.06           O  
ATOM   3239  CB  PHE B 416      -0.846  15.501  21.486  1.00 12.24           C  
ATOM   3240  CG  PHE B 416      -2.344  15.418  21.726  1.00 12.06           C  
ATOM   3241  CD1 PHE B 416      -2.848  14.946  22.934  1.00 12.10           C  
ATOM   3242  CD2 PHE B 416      -3.241  15.752  20.723  1.00 12.02           C  
ATOM   3243  CE1 PHE B 416      -4.212  14.841  23.140  1.00 12.09           C  
ATOM   3244  CE2 PHE B 416      -4.603  15.639  20.930  1.00 12.11           C  
ATOM   3245  CZ  PHE B 416      -5.086  15.190  22.138  1.00 12.21           C  
ATOM   3246  N   GLY B 417       2.090  13.468  21.070  1.00 12.82           N  
ATOM   3247  CA  GLY B 417       3.468  13.446  20.608  1.00 12.86           C  
ATOM   3248  C   GLY B 417       3.772  12.172  19.822  1.00 12.79           C  
ATOM   3249  O   GLY B 417       2.866  11.415  19.467  1.00 13.01           O  
ATOM   3250  N   PHE B 418       5.063  11.949  19.560  1.00 12.47           N  
ATOM   3251  CA  PHE B 418       5.501  10.753  18.860  1.00 12.51           C  
ATOM   3252  C   PHE B 418       5.567   9.595  19.854  1.00 12.24           C  
ATOM   3253  O   PHE B 418       5.992   9.782  20.989  1.00 12.10           O  
ATOM   3254  CB  PHE B 418       6.846  10.997  18.164  1.00 12.58           C  
ATOM   3255  CG  PHE B 418       6.795  11.930  16.961  1.00 12.72           C  
ATOM   3256  CD1 PHE B 418       6.446  11.456  15.703  1.00 13.05           C  
ATOM   3257  CD2 PHE B 418       7.113  13.278  17.086  1.00 13.01           C  
ATOM   3258  CE1 PHE B 418       6.403  12.316  14.610  1.00 13.25           C  
ATOM   3259  CE2 PHE B 418       7.074  14.133  15.993  1.00 13.00           C  
ATOM   3260  CZ  PHE B 418       6.721  13.652  14.758  1.00 13.13           C  
ATOM   3261  N   LYS B 419       5.131   8.406  19.419  1.00 12.10           N  
ATOM   3262  CA  LYS B 419       5.320   7.187  20.186  1.00 12.26           C  
ATOM   3263  C   LYS B 419       5.868   6.102  19.267  1.00 12.04           C  
ATOM   3264  O   LYS B 419       5.837   6.256  18.052  1.00 12.11           O  
ATOM   3265  CB  LYS B 419       4.014   6.685  20.813  1.00 12.57           C  
ATOM   3266  CG  LYS B 419       3.228   7.716  21.609  1.00 12.79           C  
ATOM   3267  CD  LYS B 419       2.095   7.142  22.455  1.00 12.95           C  
ATOM   3268  CE  LYS B 419       2.572   6.306  23.609  1.00 13.39           C  
ATOM   3269  NZ  LYS B 419       3.501   7.008  24.513  1.00 13.72           N1+
ATOM   3270  N   ASP B 420       6.375   5.022  19.872  1.00 11.93           N  
ATOM   3271  CA  ASP B 420       6.766   3.818  19.154  1.00 11.87           C  
ATOM   3272  C   ASP B 420       6.025   2.603  19.709  1.00 11.83           C  
ATOM   3273  O   ASP B 420       6.063   1.533  19.106  1.00 11.39           O  
ATOM   3274  CB  ASP B 420       8.275   3.638  19.143  1.00 11.96           C  
ATOM   3275  CG  ASP B 420       8.972   3.767  20.485  1.00 12.07           C  
ATOM   3276  OD1 ASP B 420       8.743   2.902  21.351  1.00 12.47           O  
ATOM   3277  OD2 ASP B 420       9.731   4.738  20.648  1.00 12.15           O1-
ATOM   3278  N   THR B 421       5.356   2.782  20.856  1.00 12.28           N  
ATOM   3279  CA  THR B 421       4.541   1.746  21.470  1.00 12.73           C  
ATOM   3280  C   THR B 421       3.188   2.353  21.840  1.00 12.99           C  
ATOM   3281  O   THR B 421       3.112   3.503  22.268  1.00 13.13           O  
ATOM   3282  CB  THR B 421       5.260   1.170  22.694  1.00 12.80           C  
ATOM   3283  CG2 THR B 421       4.555  -0.035  23.290  1.00 12.70           C  
ATOM   3284  OG1 THR B 421       6.552   0.755  22.270  1.00 13.20           O  
ATOM   3285  N   VAL B 422       2.116   1.572  21.689  1.00 13.23           N  
ATOM   3286  CA  VAL B 422       0.780   2.095  21.913  1.00 13.60           C  
ATOM   3287  C   VAL B 422      -0.140   0.979  22.399  1.00 13.60           C  
ATOM   3288  O   VAL B 422      -0.209  -0.088  21.798  1.00 13.77           O  
ATOM   3289  CB  VAL B 422       0.222   2.762  20.642  1.00 13.86           C  
ATOM   3290  CG1 VAL B 422       0.095   1.783  19.480  1.00 14.00           C  
ATOM   3291  CG2 VAL B 422      -1.106   3.449  20.914  1.00 14.04           C  
ATOM   3292  N   ALA B 423      -0.855   1.263  23.491  1.00 13.41           N  
ATOM   3293  CA  ALA B 423      -1.762   0.303  24.087  1.00 13.25           C  
ATOM   3294  C   ALA B 423      -3.054   0.272  23.275  1.00 12.93           C  
ATOM   3295  O   ALA B 423      -3.598   1.320  22.930  1.00 12.73           O  
ATOM   3296  CB  ALA B 423      -2.010   0.672  25.534  1.00 13.39           C  
ATOM   3297  N   VAL B 424      -3.528  -0.939  22.977  1.00 12.61           N  
ATOM   3298  CA  VAL B 424      -4.777  -1.114  22.266  1.00 12.73           C  
ATOM   3299  C   VAL B 424      -5.725  -1.882  23.170  1.00 12.71           C  
ATOM   3300  O   VAL B 424      -5.506  -3.056  23.438  1.00 12.19           O  
ATOM   3301  CB  VAL B 424      -4.579  -1.851  20.930  1.00 13.35           C  
ATOM   3302  CG1 VAL B 424      -5.881  -1.913  20.133  1.00 13.68           C  
ATOM   3303  CG2 VAL B 424      -3.466  -1.232  20.087  1.00 13.29           C  
ATOM   3304  N   ASN B 425      -6.782  -1.197  23.612  1.00 13.48           N  
ATOM   3305  CA  ASN B 425      -7.828  -1.801  24.418  1.00 13.96           C  
ATOM   3306  C   ASN B 425      -8.652  -2.743  23.545  1.00 13.97           C  
ATOM   3307  O   ASN B 425      -8.721  -2.563  22.335  1.00 14.18           O  
ATOM   3308  CB  ASN B 425      -8.708  -0.737  25.067  1.00 14.23           C  
ATOM   3309  CG  ASN B 425      -7.914   0.146  25.997  1.00 14.52           C  
ATOM   3310  ND2 ASN B 425      -7.242  -0.467  26.962  1.00 14.65           N  
ATOM   3311  OD1 ASN B 425      -7.903   1.374  25.836  1.00 14.52           O  
ATOM   3312  N   PRO B 426      -9.287  -3.785  24.118  1.00 14.15           N  
ATOM   3313  CA  PRO B 426     -10.200  -4.632  23.350  1.00 14.56           C  
ATOM   3314  C   PRO B 426     -11.279  -3.838  22.618  1.00 15.04           C  
ATOM   3315  O   PRO B 426     -11.790  -2.853  23.147  1.00 14.85           O  
ATOM   3316  CB  PRO B 426     -10.793  -5.538  24.438  1.00 14.54           C  
ATOM   3317  CG  PRO B 426      -9.708  -5.613  25.480  1.00 14.26           C  
ATOM   3318  CD  PRO B 426      -9.142  -4.215  25.517  1.00 14.13           C  
ATOM   3319  N   GLY B 427     -11.598  -4.276  21.395  1.00 15.82           N  
ATOM   3320  CA  GLY B 427     -12.642  -3.665  20.582  1.00 16.40           C  
ATOM   3321  C   GLY B 427     -12.207  -2.355  19.921  1.00 16.80           C  
ATOM   3322  O   GLY B 427     -12.971  -1.778  19.145  1.00 16.89           O  
ATOM   3323  N   GLU B 428     -10.971  -1.913  20.191  1.00 17.22           N  
ATOM   3324  CA  GLU B 428     -10.535  -0.571  19.840  1.00 17.65           C  
ATOM   3325  C   GLU B 428      -9.993  -0.566  18.417  1.00 18.13           C  
ATOM   3326  O   GLU B 428      -9.653  -1.612  17.869  1.00 18.32           O  
ATOM   3327  CB  GLU B 428      -9.482  -0.078  20.831  1.00 18.10           C  
ATOM   3328  CG  GLU B 428      -9.197   1.420  20.763  1.00 18.78           C  
ATOM   3329  CD  GLU B 428      -8.493   1.969  22.002  1.00 19.35           C  
ATOM   3330  OE1 GLU B 428      -9.024   2.941  22.600  1.00 19.74           O  
ATOM   3331  OE2 GLU B 428      -7.421   1.426  22.385  1.00 18.66           O1-
ATOM   3332  N   HIS B 429      -9.963   0.631  17.825  1.00 18.54           N  
ATOM   3333  CA  HIS B 429      -9.318   0.871  16.546  1.00 18.57           C  
ATOM   3334  C   HIS B 429      -8.490   2.144  16.684  1.00 17.51           C  
ATOM   3335  O   HIS B 429      -9.032   3.248  16.663  1.00 17.56           O  
ATOM   3336  CB  HIS B 429     -10.345   0.997  15.409  1.00 19.64           C  
ATOM   3337  CG  HIS B 429     -11.021  -0.278  15.002  1.00 20.63           C  
ATOM   3338  CD2 HIS B 429     -12.125  -0.889  15.464  1.00 20.99           C  
ATOM   3339  ND1 HIS B 429     -10.569  -1.051  13.952  1.00 20.74           N  
ATOM   3340  CE1 HIS B 429     -11.359  -2.105  13.816  1.00 20.95           C  
ATOM   3341  NE2 HIS B 429     -12.315  -2.025  14.719  1.00 21.08           N  
ATOM   3342  N   VAL B 430      -7.178   1.979  16.851  1.00 16.48           N  
ATOM   3343  CA  VAL B 430      -6.280   3.107  16.990  1.00 15.86           C  
ATOM   3344  C   VAL B 430      -5.685   3.399  15.619  1.00 15.13           C  
ATOM   3345  O   VAL B 430      -5.124   2.504  14.996  1.00 15.28           O  
ATOM   3346  CB  VAL B 430      -5.186   2.793  18.030  1.00 16.44           C  
ATOM   3347  CG1 VAL B 430      -4.334   4.014  18.359  1.00 16.53           C  
ATOM   3348  CG2 VAL B 430      -5.770   2.197  19.308  1.00 16.47           C  
ATOM   3349  N   LYS B 431      -5.807   4.650  15.164  1.00 14.75           N  
ATOM   3350  CA  LYS B 431      -5.246   5.058  13.883  1.00 14.79           C  
ATOM   3351  C   LYS B 431      -3.896   5.744  14.100  1.00 14.36           C  
ATOM   3352  O   LYS B 431      -3.766   6.651  14.920  1.00 13.95           O  
ATOM   3353  CB  LYS B 431      -6.267   5.887  13.092  1.00 14.86           C  
ATOM   3354  CG  LYS B 431      -7.175   5.005  12.231  1.00 14.86           C  
ATOM   3355  CD  LYS B 431      -8.447   5.648  11.703  1.00 14.92           C  
ATOM   3356  CE  LYS B 431      -8.208   6.952  11.013  1.00 15.12           C  
ATOM   3357  NZ  LYS B 431      -9.369   7.331  10.202  1.00 15.15           N1+
ATOM   3358  N   LEU B 432      -2.886   5.271  13.364  1.00 14.19           N  
ATOM   3359  CA  LEU B 432      -1.507   5.703  13.542  1.00 14.05           C  
ATOM   3360  C   LEU B 432      -1.004   6.299  12.230  1.00 13.86           C  
ATOM   3361  O   LEU B 432      -1.238   5.734  11.163  1.00 14.12           O  
ATOM   3362  CB  LEU B 432      -0.607   4.540  13.970  1.00 13.95           C  
ATOM   3363  CG  LEU B 432      -1.018   3.777  15.236  1.00 14.14           C  
ATOM   3364  CD1 LEU B 432      -0.106   2.570  15.422  1.00 14.21           C  
ATOM   3365  CD2 LEU B 432      -1.016   4.656  16.480  1.00 14.09           C  
ATOM   3366  N   LEU B 433      -0.281   7.423  12.332  1.00 13.44           N  
ATOM   3367  CA  LEU B 433       0.441   7.999  11.208  1.00 12.89           C  
ATOM   3368  C   LEU B 433       1.900   7.552  11.267  1.00 12.13           C  
ATOM   3369  O   LEU B 433       2.639   7.944  12.164  1.00 11.82           O  
ATOM   3370  CB  LEU B 433       0.316   9.517  11.264  1.00 13.08           C  
ATOM   3371  CG  LEU B 433       0.902  10.283  10.078  1.00 13.38           C  
ATOM   3372  CD1 LEU B 433       0.103  10.017   8.819  1.00 13.56           C  
ATOM   3373  CD2 LEU B 433       0.931  11.759  10.404  1.00 13.62           C  
ATOM   3374  N   VAL B 434       2.302   6.719  10.303  1.00 11.61           N  
ATOM   3375  CA  VAL B 434       3.616   6.108  10.313  1.00 11.32           C  
ATOM   3376  C   VAL B 434       4.424   6.606   9.118  1.00 11.19           C  
ATOM   3377  O   VAL B 434       3.913   6.704   8.002  1.00 11.19           O  
ATOM   3378  CB  VAL B 434       3.486   4.578  10.277  1.00 11.33           C  
ATOM   3379  CG1 VAL B 434       4.856   3.913  10.212  1.00 11.42           C  
ATOM   3380  CG2 VAL B 434       2.667   4.049  11.448  1.00 11.30           C  
ATOM   3381  N   LYS B 435       5.706   6.898   9.370  1.00 11.08           N  
ATOM   3382  CA  LYS B 435       6.653   7.238   8.319  1.00 10.85           C  
ATOM   3383  C   LYS B 435       7.967   6.527   8.600  1.00 10.91           C  
ATOM   3384  O   LYS B 435       8.479   6.586   9.712  1.00 10.87           O  
ATOM   3385  CB  LYS B 435       6.916   8.744   8.229  1.00 10.53           C  
ATOM   3386  CG  LYS B 435       7.963   9.133   7.213  1.00 10.39           C  
ATOM   3387  CD  LYS B 435       7.931  10.589   6.772  1.00 10.35           C  
ATOM   3388  CE  LYS B 435       8.286  11.535   7.857  1.00 10.42           C  
ATOM   3389  NZ  LYS B 435       8.033  12.915   7.435  1.00 10.48           N1+
ATOM   3390  N   PHE B 436       8.499   5.852   7.581  1.00 11.22           N  
ATOM   3391  CA  PHE B 436       9.833   5.278   7.669  1.00 11.48           C  
ATOM   3392  C   PHE B 436      10.838   6.249   7.043  1.00 11.62           C  
ATOM   3393  O   PHE B 436      10.586   6.807   5.976  1.00 11.35           O  
ATOM   3394  CB  PHE B 436       9.825   3.882   7.039  1.00 11.22           C  
ATOM   3395  CG  PHE B 436       8.954   2.881   7.787  1.00 11.04           C  
ATOM   3396  CD1 PHE B 436       9.448   2.183   8.881  1.00 11.04           C  
ATOM   3397  CD2 PHE B 436       7.644   2.636   7.394  1.00 10.92           C  
ATOM   3398  CE1 PHE B 436       8.659   1.260   9.549  1.00 10.92           C  
ATOM   3399  CE2 PHE B 436       6.862   1.709   8.066  1.00 10.82           C  
ATOM   3400  CZ  PHE B 436       7.371   1.021   9.136  1.00 10.78           C  
ATOM   3401  N   ASN B 437      11.968   6.451   7.733  1.00 12.03           N  
ATOM   3402  CA  ASN B 437      13.015   7.352   7.269  1.00 12.46           C  
ATOM   3403  C   ASN B 437      14.206   6.556   6.733  1.00 12.65           C  
ATOM   3404  O   ASN B 437      14.830   6.963   5.753  1.00 12.45           O  
ATOM   3405  CB  ASN B 437      13.423   8.332   8.363  1.00 12.52           C  
ATOM   3406  CG  ASN B 437      12.396   9.419   8.561  1.00 12.54           C  
ATOM   3407  ND2 ASN B 437      12.601  10.259   9.561  1.00 12.68           N  
ATOM   3408  OD1 ASN B 437      11.422   9.510   7.808  1.00 12.67           O  
ATOM   3409  N   VAL B 438      14.527   5.437   7.399  1.00 12.75           N  
ATOM   3410  CA  VAL B 438      15.556   4.531   6.921  1.00 12.61           C  
ATOM   3411  C   VAL B 438      14.860   3.271   6.417  1.00 12.32           C  
ATOM   3412  O   VAL B 438      13.856   2.843   6.982  1.00 12.45           O  
ATOM   3413  CB  VAL B 438      16.609   4.237   8.011  1.00 12.74           C  
ATOM   3414  CG1 VAL B 438      17.084   5.517   8.691  1.00 12.73           C  
ATOM   3415  CG2 VAL B 438      16.119   3.254   9.064  1.00 12.83           C  
ATOM   3416  N   PRO B 439      15.348   2.663   5.318  1.00 12.13           N  
ATOM   3417  CA  PRO B 439      14.763   1.432   4.794  1.00 12.08           C  
ATOM   3418  C   PRO B 439      15.287   0.185   5.494  1.00 11.94           C  
ATOM   3419  O   PRO B 439      16.192   0.273   6.314  1.00 12.16           O  
ATOM   3420  CB  PRO B 439      15.216   1.511   3.332  1.00 12.32           C  
ATOM   3421  CG  PRO B 439      16.609   2.096   3.415  1.00 12.30           C  
ATOM   3422  CD  PRO B 439      16.485   3.138   4.515  1.00 12.31           C  
ATOM   3423  N   GLY B 440      14.713  -0.971   5.143  1.00 11.83           N  
ATOM   3424  CA  GLY B 440      15.142  -2.258   5.663  1.00 11.86           C  
ATOM   3425  C   GLY B 440      13.959  -3.057   6.204  1.00 11.93           C  
ATOM   3426  O   GLY B 440      12.822  -2.606   6.139  1.00 11.93           O  
ATOM   3427  N   ILE B 441      14.252  -4.245   6.743  1.00 12.07           N  
ATOM   3428  CA  ILE B 441      13.242  -5.124   7.309  1.00 12.28           C  
ATOM   3429  C   ILE B 441      13.083  -4.828   8.805  1.00 12.50           C  
ATOM   3430  O   ILE B 441      13.985  -5.087   9.603  1.00 12.63           O  
ATOM   3431  CB  ILE B 441      13.606  -6.596   7.043  1.00 12.35           C  
ATOM   3432  CG1 ILE B 441      14.000  -6.828   5.589  1.00 12.50           C  
ATOM   3433  CG2 ILE B 441      12.480  -7.535   7.478  1.00 12.37           C  
ATOM   3434  CD1 ILE B 441      12.999  -6.288   4.586  1.00 12.74           C  
ATOM   3435  N   PHE B 442      11.907  -4.302   9.178  1.00 12.56           N  
ATOM   3436  CA  PHE B 442      11.598  -3.945  10.554  1.00 12.52           C  
ATOM   3437  C   PHE B 442      10.488  -4.846  11.088  1.00 13.04           C  
ATOM   3438  O   PHE B 442       9.764  -5.473  10.318  1.00 13.29           O  
ATOM   3439  CB  PHE B 442      11.179  -2.477  10.636  1.00 12.11           C  
ATOM   3440  CG  PHE B 442      12.289  -1.537  10.212  1.00 11.97           C  
ATOM   3441  CD1 PHE B 442      13.428  -1.400  10.990  1.00 11.87           C  
ATOM   3442  CD2 PHE B 442      12.200  -0.810   9.031  1.00 12.00           C  
ATOM   3443  CE1 PHE B 442      14.449  -0.554  10.602  1.00 11.96           C  
ATOM   3444  CE2 PHE B 442      13.223   0.038   8.648  1.00 12.07           C  
ATOM   3445  CZ  PHE B 442      14.346   0.164   9.436  1.00 12.02           C  
ATOM   3446  N   MET B 443      10.372  -4.887  12.419  1.00 13.44           N  
ATOM   3447  CA  MET B 443       9.364  -5.687  13.088  1.00 13.87           C  
ATOM   3448  C   MET B 443       8.236  -4.791  13.587  1.00 13.72           C  
ATOM   3449  O   MET B 443       8.425  -3.594  13.795  1.00 13.46           O  
ATOM   3450  CB  MET B 443       9.942  -6.415  14.306  1.00 14.76           C  
ATOM   3451  CG  MET B 443      11.346  -6.936  14.125  1.00 15.19           C  
ATOM   3452  SD  MET B 443      11.381  -8.046  12.710  1.00 16.55           S  
ATOM   3453  CE  MET B 443      12.856  -7.393  11.900  1.00 16.93           C  
ATOM   3454  N   TYR B 444       7.063  -5.410  13.766  1.00 13.85           N  
ATOM   3455  CA  TYR B 444       5.968  -4.838  14.531  1.00 13.60           C  
ATOM   3456  C   TYR B 444       5.310  -5.982  15.288  1.00 13.59           C  
ATOM   3457  O   TYR B 444       5.084  -7.041  14.710  1.00 13.36           O  
ATOM   3458  CB  TYR B 444       5.017  -4.058  13.623  1.00 13.40           C  
ATOM   3459  CG  TYR B 444       4.343  -4.823  12.493  1.00 13.55           C  
ATOM   3460  CD1 TYR B 444       5.013  -5.084  11.301  1.00 13.93           C  
ATOM   3461  CD2 TYR B 444       3.016  -5.222  12.581  1.00 13.58           C  
ATOM   3462  CE1 TYR B 444       4.400  -5.751  10.249  1.00 13.87           C  
ATOM   3463  CE2 TYR B 444       2.388  -5.888  11.538  1.00 13.75           C  
ATOM   3464  CZ  TYR B 444       3.081  -6.151  10.365  1.00 13.85           C  
ATOM   3465  OH  TYR B 444       2.497  -6.812   9.323  1.00 13.54           O  
ATOM   3466  N   HIS B 445       5.054  -5.776  16.583  1.00 14.02           N  
ATOM   3467  CA  HIS B 445       4.637  -6.872  17.439  1.00 14.76           C  
ATOM   3468  C   HIS B 445       4.057  -6.381  18.761  1.00 15.11           C  
ATOM   3469  O   HIS B 445       4.209  -5.218  19.139  1.00 15.04           O  
ATOM   3470  CB  HIS B 445       5.819  -7.797  17.744  1.00 15.22           C  
ATOM   3471  CG  HIS B 445       6.928  -7.155  18.512  1.00 15.91           C  
ATOM   3472  CD2 HIS B 445       7.825  -6.204  18.204  1.00 16.00           C  
ATOM   3473  ND1 HIS B 445       7.210  -7.524  19.810  1.00 16.68           N  
ATOM   3474  CE1 HIS B 445       8.234  -6.814  20.259  1.00 16.26           C  
ATOM   3475  NE2 HIS B 445       8.616  -5.997  19.305  1.00 16.00           N  
ATOM   3476  N   CYS B 446       3.395  -7.321  19.447  1.00 15.36           N  
ATOM   3477  CA  CYS B 446       2.958  -7.146  20.820  1.00 15.20           C  
ATOM   3478  C   CYS B 446       4.169  -7.259  21.739  1.00 14.91           C  
ATOM   3479  O   CYS B 446       4.904  -8.239  21.652  1.00 14.67           O  
ATOM   3480  CB  CYS B 446       1.928  -8.200  21.198  1.00 15.08           C  
ATOM   3481  SG  CYS B 446       1.264  -7.970  22.865  1.00 14.89           S  
ATOM   3482  N   HIS B 447       4.344  -6.259  22.619  1.00 14.78           N  
ATOM   3483  CA  HIS B 447       5.540  -6.143  23.442  1.00 14.33           C  
ATOM   3484  C   HIS B 447       5.333  -6.778  24.815  1.00 13.64           C  
ATOM   3485  O   HIS B 447       6.128  -6.562  25.723  1.00 13.31           O  
ATOM   3486  CB  HIS B 447       5.974  -4.682  23.565  1.00 14.47           C  
ATOM   3487  CG  HIS B 447       7.452  -4.553  23.697  1.00 14.40           C  
ATOM   3488  CD2 HIS B 447       8.392  -4.204  22.809  1.00 14.41           C  
ATOM   3489  ND1 HIS B 447       8.116  -4.851  24.863  1.00 14.42           N  
ATOM   3490  CE1 HIS B 447       9.416  -4.656  24.676  1.00 14.81           C  
ATOM   3491  NE2 HIS B 447       9.608  -4.269  23.432  1.00 14.38           N  
ATOM   3492  N   ILE B 448       4.252  -7.545  24.962  1.00 13.48           N  
ATOM   3493  CA  ILE B 448       4.189  -8.580  25.979  1.00 13.62           C  
ATOM   3494  C   ILE B 448       5.067  -9.723  25.479  1.00 13.84           C  
ATOM   3495  O   ILE B 448       4.773 -10.340  24.459  1.00 14.00           O  
ATOM   3496  CB  ILE B 448       2.735  -9.006  26.268  1.00 13.56           C  
ATOM   3497  CG1 ILE B 448       1.936  -7.852  26.888  1.00 13.39           C  
ATOM   3498  CG2 ILE B 448       2.683 -10.255  27.152  1.00 13.61           C  
ATOM   3499  CD1 ILE B 448       0.447  -8.114  27.018  1.00 13.26           C  
ATOM   3500  N   LEU B 449       6.162  -9.979  26.198  1.00 14.06           N  
ATOM   3501  CA  LEU B 449       7.299 -10.674  25.626  1.00 14.30           C  
ATOM   3502  C   LEU B 449       6.967 -12.139  25.363  1.00 14.40           C  
ATOM   3503  O   LEU B 449       7.569 -12.744  24.483  1.00 14.84           O  
ATOM   3504  CB  LEU B 449       8.517 -10.510  26.536  1.00 14.65           C  
ATOM   3505  CG  LEU B 449       8.989  -9.073  26.786  1.00 14.79           C  
ATOM   3506  CD1 LEU B 449      10.309  -9.055  27.531  1.00 14.61           C  
ATOM   3507  CD2 LEU B 449       9.102  -8.281  25.489  1.00 15.16           C  
ATOM   3508  N   GLU B 450       6.006 -12.701  26.104  1.00 14.52           N  
ATOM   3509  CA  GLU B 450       5.626 -14.092  25.923  1.00 14.80           C  
ATOM   3510  C   GLU B 450       4.714 -14.244  24.709  1.00 15.07           C  
ATOM   3511  O   GLU B 450       4.597 -15.334  24.161  1.00 15.07           O  
ATOM   3512  CB  GLU B 450       4.958 -14.649  27.179  1.00 14.98           C  
ATOM   3513  CG  GLU B 450       5.923 -14.878  28.340  1.00 14.86           C  
ATOM   3514  CD  GLU B 450       6.406 -13.633  29.062  1.00 14.74           C  
ATOM   3515  OE1 GLU B 450       7.241 -13.797  29.984  1.00 14.47           O  
ATOM   3516  OE2 GLU B 450       5.955 -12.511  28.723  1.00 14.62           O1-
ATOM   3517  N   HIS B 451       4.058 -13.153  24.300  1.00 15.77           N  
ATOM   3518  CA  HIS B 451       3.288 -13.142  23.071  1.00 16.41           C  
ATOM   3519  C   HIS B 451       4.240 -13.070  21.887  1.00 17.36           C  
ATOM   3520  O   HIS B 451       4.062 -13.806  20.923  1.00 19.20           O  
ATOM   3521  CB  HIS B 451       2.273 -11.995  23.038  1.00 16.41           C  
ATOM   3522  CG  HIS B 451       1.168 -12.124  24.032  1.00 16.17           C  
ATOM   3523  CD2 HIS B 451       0.814 -13.128  24.847  1.00 16.25           C  
ATOM   3524  ND1 HIS B 451       0.241 -11.128  24.231  1.00 15.88           N  
ATOM   3525  CE1 HIS B 451      -0.626 -11.524  25.151  1.00 16.08           C  
ATOM   3526  NE2 HIS B 451      -0.296 -12.733  25.543  1.00 16.09           N  
ATOM   3527  N   GLU B 452       5.237 -12.195  21.924  1.00 18.06           N  
ATOM   3528  CA  GLU B 452       6.210 -12.140  20.837  1.00 18.93           C  
ATOM   3529  C   GLU B 452       6.880 -13.487  20.604  1.00 19.50           C  
ATOM   3530  O   GLU B 452       7.033 -13.910  19.472  1.00 20.51           O  
ATOM   3531  CB  GLU B 452       7.270 -11.075  21.128  1.00 30.00           C  
ATOM   3532  CG  GLU B 452       8.630 -11.366  20.513  1.00 30.00           C  
ATOM   3533  CD  GLU B 452       9.637 -10.265  20.783  1.00 30.00           C  
ATOM   3534  OE1 GLU B 452       9.284  -9.293  21.482  1.00 30.00           O  
ATOM   3535  OE2 GLU B 452      10.781 -10.371  20.293  1.00 30.00           O1-
ATOM   3536  N   ASP B 453       7.288 -14.155  21.671  1.00 19.73           N  
ATOM   3537  CA  ASP B 453       7.971 -15.427  21.580  1.00 20.23           C  
ATOM   3538  C   ASP B 453       7.067 -16.465  20.965  1.00 18.91           C  
ATOM   3539  O   ASP B 453       7.497 -17.310  20.203  1.00 19.02           O  
ATOM   3540  CB  ASP B 453       8.402 -15.850  22.966  1.00 23.35           C  
ATOM   3541  CG  ASP B 453       9.586 -15.063  23.497  1.00 25.46           C  
ATOM   3542  OD1 ASP B 453      10.042 -14.132  22.797  1.00 27.52           O  
ATOM   3543  OD2 ASP B 453      10.066 -15.388  24.602  1.00 26.71           O1-
ATOM   3544  N   THR B 454       5.803 -16.404  21.321  1.00 17.88           N  
ATOM   3545  CA  THR B 454       4.822 -17.312  20.799  1.00 17.52           C  
ATOM   3546  C   THR B 454       4.567 -16.958  19.343  1.00 17.04           C  
ATOM   3547  O   THR B 454       4.022 -17.770  18.602  1.00 17.47           O  
ATOM   3548  CB  THR B 454       3.564 -17.238  21.659  1.00 19.48           C  
ATOM   3549  CG2 THR B 454       2.487 -18.191  21.175  1.00 19.36           C  
ATOM   3550  OG1 THR B 454       3.944 -17.617  22.978  1.00 20.00           O  
ATOM   3551  N   GLY B 455       4.999 -15.776  18.905  1.00 15.97           N  
ATOM   3552  CA  GLY B 455       4.730 -15.389  17.532  1.00 15.65           C  
ATOM   3553  C   GLY B 455       3.794 -14.246  17.192  1.00 15.43           C  
ATOM   3554  O   GLY B 455       3.375 -14.170  16.052  1.00 15.47           O  
ATOM   3555  N   MET B 456       3.451 -13.363  18.118  1.00 15.70           N  
ATOM   3556  CA  MET B 456       2.685 -12.197  17.726  1.00 16.16           C  
ATOM   3557  C   MET B 456       3.665 -11.166  17.191  1.00 16.41           C  
ATOM   3558  O   MET B 456       3.899 -10.156  17.841  1.00 16.55           O  
ATOM   3559  CB  MET B 456       1.918 -11.621  18.916  1.00 19.35           C  
ATOM   3560  CG  MET B 456       0.474 -11.253  18.647  1.00 19.76           C  
ATOM   3561  SD  MET B 456      -0.385 -10.824  20.175  1.00 19.77           S  
ATOM   3562  CE  MET B 456      -1.909 -10.148  19.519  1.00 19.98           C  
ATOM   3563  N   MET B 457       4.242 -11.437  16.018  1.00 16.41           N  
ATOM   3564  CA  MET B 457       5.197 -10.542  15.385  1.00 16.50           C  
ATOM   3565  C   MET B 457       4.990 -10.583  13.881  1.00 16.01           C  
ATOM   3566  O   MET B 457       4.390 -11.522  13.368  1.00 16.16           O  
ATOM   3567  CB  MET B 457       6.613 -10.971  15.735  1.00 20.33           C  
ATOM   3568  CG  MET B 457       7.706 -10.101  15.171  1.00 20.92           C  
ATOM   3569  SD  MET B 457       9.192 -10.339  16.151  1.00 21.08           S  
ATOM   3570  CE  MET B 457       9.343  -8.687  16.822  1.00 21.13           C  
ATOM   3571  N   ALA B 458       5.437  -9.546  13.177  1.00 15.48           N  
ATOM   3572  CA  ALA B 458       5.376  -9.553  11.719  1.00 14.94           C  
ATOM   3573  C   ALA B 458       6.446  -8.638  11.158  1.00 14.47           C  
ATOM   3574  O   ALA B 458       7.034  -7.877  11.908  1.00 14.64           O  
ATOM   3575  CB  ALA B 458       4.023  -9.119  11.261  1.00 14.90           C  
ATOM   3576  N   GLN B 459       6.703  -8.700   9.849  1.00 13.97           N  
ATOM   3577  CA  GLN B 459       7.805  -7.926   9.300  1.00 13.33           C  
ATOM   3578  C   GLN B 459       7.311  -7.042   8.168  1.00 13.03           C  
ATOM   3579  O   GLN B 459       6.488  -7.462   7.364  1.00 13.01           O  
ATOM   3580  CB  GLN B 459       8.927  -8.802   8.753  1.00 13.18           C  
ATOM   3581  CG  GLN B 459       9.293  -9.957   9.674  1.00 13.02           C  
ATOM   3582  CD  GLN B 459      10.637 -10.560   9.359  1.00 12.86           C  
ATOM   3583  NE2 GLN B 459      10.630 -11.721   8.722  1.00 12.91           N  
ATOM   3584  OE1 GLN B 459      11.674  -9.995   9.707  1.00 13.04           O  
ATOM   3585  N   ILE B 460       7.872  -5.834   8.102  1.00 13.17           N  
ATOM   3586  CA  ILE B 460       7.562  -4.889   7.041  1.00 13.50           C  
ATOM   3587  C   ILE B 460       8.857  -4.478   6.342  1.00 13.53           C  
ATOM   3588  O   ILE B 460       9.869  -4.247   6.992  1.00 13.50           O  
ATOM   3589  CB  ILE B 460       6.783  -3.671   7.580  1.00 13.51           C  
ATOM   3590  CG1 ILE B 460       6.423  -2.716   6.449  1.00 13.92           C  
ATOM   3591  CG2 ILE B 460       7.541  -2.945   8.690  1.00 13.27           C  
ATOM   3592  CD1 ILE B 460       5.535  -1.562   6.866  1.00 14.22           C  
ATOM   3593  N   GLU B 461       8.809  -4.398   5.008  1.00 13.62           N  
ATOM   3594  CA  GLU B 461       9.889  -3.822   4.231  1.00 13.78           C  
ATOM   3595  C   GLU B 461       9.633  -2.327   4.065  1.00 13.56           C  
ATOM   3596  O   GLU B 461       8.698  -1.927   3.375  1.00 13.13           O  
ATOM   3597  CB  GLU B 461       9.962  -4.530   2.879  1.00 14.37           C  
ATOM   3598  CG  GLU B 461      11.210  -4.201   2.063  1.00 14.84           C  
ATOM   3599  CD  GLU B 461      11.288  -4.999   0.772  1.00 15.33           C  
ATOM   3600  OE1 GLU B 461      10.247  -5.588   0.380  1.00 15.64           O  
ATOM   3601  OE2 GLU B 461      12.387  -5.057   0.169  1.00 15.51           O1-
ATOM   3602  N   ALA B 462      10.454  -1.510   4.733  1.00 13.67           N  
ATOM   3603  CA  ALA B 462      10.552  -0.094   4.422  1.00 14.03           C  
ATOM   3604  C   ALA B 462      11.329   0.057   3.117  1.00 14.60           C  
ATOM   3605  O   ALA B 462      12.542  -0.123   3.080  1.00 14.79           O  
ATOM   3606  CB  ALA B 462      11.217   0.648   5.560  1.00 14.13           C  
ATOM   3607  N   VAL B 463      10.608   0.349   2.034  1.00 15.33           N  
ATOM   3608  CA  VAL B 463      11.179   0.296   0.702  1.00 15.93           C  
ATOM   3609  C   VAL B 463      11.737   1.668   0.342  1.00 17.09           C  
ATOM   3610  O   VAL B 463      11.045   2.674   0.473  1.00 16.60           O  
ATOM   3611  CB  VAL B 463      10.132  -0.166  -0.325  1.00 15.87           C  
ATOM   3612  CG1 VAL B 463      10.652  -0.071  -1.758  1.00 16.01           C  
ATOM   3613  CG2 VAL B 463       9.642  -1.576  -0.018  1.00 15.80           C  
ATOM   3614  N   ASP B 464      13.000   1.672  -0.104  1.00 19.07           N  
ATOM   3615  CA  ASP B 464      13.575   2.792  -0.824  1.00 20.76           C  
ATOM   3616  C   ASP B 464      13.305   2.581  -2.310  1.00 22.11           C  
ATOM   3617  O   ASP B 464      13.719   1.569  -2.874  1.00 21.99           O  
ATOM   3618  CB  ASP B 464      15.063   2.920  -0.546  1.00 21.42           C  
ATOM   3619  CG  ASP B 464      15.755   4.103  -1.212  1.00 22.48           C  
ATOM   3620  OD1 ASP B 464      15.088   4.823  -1.992  1.00 22.58           O  
ATOM   3621  OD2 ASP B 464      16.959   4.302  -0.936  1.00 23.70           O1-
ATOM   3622  N   PRO B 465      12.596   3.510  -2.988  1.00 24.35           N  
ATOM   3623  CA  PRO B 465      12.320   3.354  -4.418  1.00 26.55           C  
ATOM   3624  C   PRO B 465      13.582   3.408  -5.284  1.00 28.51           C  
ATOM   3625  O   PRO B 465      13.634   2.785  -6.343  1.00 29.76           O  
ATOM   3626  CB  PRO B 465      11.322   4.493  -4.729  1.00 25.87           C  
ATOM   3627  CG  PRO B 465      11.567   5.523  -3.641  1.00 25.30           C  
ATOM   3628  CD  PRO B 465      12.017   4.740  -2.421  1.00 24.40           C  
ATOM   3629  N   ASN B 466      14.616   4.117  -4.806  1.00 29.00           N  
ATOM   3630  CA  ASN B 466      15.840   4.321  -5.564  1.00 29.03           C  
ATOM   3631  C   ASN B 466      16.885   3.252  -5.234  1.00 31.90           C  
ATOM   3632  O   ASN B 466      18.030   3.338  -5.677  1.00 32.84           O  
ATOM   3633  CB  ASN B 466      16.382   5.719  -5.312  1.00 27.38           C  
ATOM   3634  CG  ASN B 466      15.397   6.778  -5.725  1.00 26.27           C  
ATOM   3635  ND2 ASN B 466      15.667   8.021  -5.357  1.00 25.56           N  
ATOM   3636  OD1 ASN B 466      14.403   6.473  -6.393  1.00 26.75           O  
ATOM   3637  N   ASN B 467      16.484   2.216  -4.486  1.00 33.62           N  
ATOM   3638  CA  ASN B 467      17.385   1.118  -4.177  1.00 34.30           C  
ATOM   3639  C   ASN B 467      16.561  -0.124  -3.837  1.00 33.60           C  
ATOM   3640  O   ASN B 467      16.540  -0.562  -2.688  1.00 32.58           O  
ATOM   3641  CB  ASN B 467      18.359   1.529  -3.074  1.00 36.61           C  
ATOM   3642  CG  ASN B 467      19.535   0.584  -2.944  1.00 39.00           C  
ATOM   3643  ND2 ASN B 467      20.738   1.057  -3.244  1.00 39.04           N  
ATOM   3644  OD1 ASN B 467      19.366  -0.577  -2.557  1.00 41.67           O  
ATOM   3645  N   PRO B 468      15.832  -0.724  -4.811  1.00 33.35           N  
ATOM   3646  CA  PRO B 468      15.178  -2.015  -4.587  1.00 33.10           C  
ATOM   3647  C   PRO B 468      16.199  -3.061  -4.154  1.00 32.08           C  
ATOM   3648  O   PRO B 468      17.293  -3.110  -4.706  1.00 32.21           O  
ATOM   3649  CB  PRO B 468      14.534  -2.343  -5.951  1.00 33.31           C  
ATOM   3650  CG  PRO B 468      14.355  -0.990  -6.611  1.00 33.27           C  
ATOM   3651  CD  PRO B 468      15.562  -0.183  -6.154  1.00 33.28           C  
ATOM   3652  N   GLN B 469      15.838  -3.882  -3.162  1.00 32.00           N  
ATOM   3653  CA  GLN B 469      16.763  -4.867  -2.627  1.00 32.74           C  
ATOM   3654  C   GLN B 469      16.135  -6.255  -2.651  1.00 32.85           C  
ATOM   3655  O   GLN B 469      14.959  -6.423  -2.337  1.00 33.09           O  
ATOM   3656  CB  GLN B 469      17.231  -4.501  -1.220  1.00 32.50           C  
ATOM   3657  CG  GLN B 469      18.105  -3.255  -1.205  1.00 33.40           C  
ATOM   3658  CD  GLN B 469      19.064  -3.207  -0.040  1.00 34.49           C  
ATOM   3659  NE2 GLN B 469      18.791  -2.303   0.888  1.00 35.63           N  
ATOM   3660  OE1 GLN B 469      20.052  -3.948   0.018  1.00 35.28           O  
ATOM   3661  N   HIS B 470      16.966  -7.233  -3.029  1.00 32.98           N  
ATOM   3662  CA  HIS B 470      16.664  -8.646  -2.893  1.00 32.59           C  
ATOM   3663  C   HIS B 470      17.100  -9.101  -1.502  1.00 29.72           C  
ATOM   3664  O   HIS B 470      18.189  -8.758  -1.054  1.00 28.59           O  
ATOM   3665  CB  HIS B 470      17.382  -9.423  -4.000  1.00 34.74           C  
ATOM   3666  CG  HIS B 470      16.793 -10.766  -4.287  1.00 37.94           C  
ATOM   3667  CD2 HIS B 470      17.110 -11.992  -3.833  1.00 38.91           C  
ATOM   3668  ND1 HIS B 470      15.735 -10.940  -5.156  1.00 38.81           N  
ATOM   3669  CE1 HIS B 470      15.431 -12.230  -5.218  1.00 39.90           C  
ATOM   3670  NE2 HIS B 470      16.254 -12.888  -4.422  1.00 39.20           N  
ATOM   3671  N   TRP B 471      16.243  -9.870  -0.823  1.00 28.12           N  
ATOM   3672  CA  TRP B 471      16.520 -10.325   0.530  1.00 27.54           C  
ATOM   3673  C   TRP B 471      16.728 -11.837   0.551  1.00 28.53           C  
ATOM   3674  O   TRP B 471      15.934 -12.580  -0.022  1.00 30.16           O  
ATOM   3675  CB  TRP B 471      15.374  -9.923   1.467  1.00 26.45           C  
ATOM   3676  CG  TRP B 471      15.244  -8.438   1.679  1.00 24.90           C  
ATOM   3677  CD1 TRP B 471      14.313  -7.608   1.131  1.00 24.02           C  
ATOM   3678  CD2 TRP B 471      16.084  -7.609   2.511  1.00 23.65           C  
ATOM   3679  CE2 TRP B 471      15.593  -6.291   2.402  1.00 23.18           C  
ATOM   3680  CE3 TRP B 471      17.196  -7.848   3.328  1.00 23.61           C  
ATOM   3681  NE1 TRP B 471      14.516  -6.323   1.556  1.00 23.45           N  
ATOM   3682  CZ2 TRP B 471      16.174  -5.222   3.084  1.00 23.06           C  
ATOM   3683  CZ3 TRP B 471      17.772  -6.790   3.998  1.00 23.68           C  
ATOM   3684  CH2 TRP B 471      17.263  -5.496   3.881  1.00 23.30           C  
ATOM   3685  N   ASN B 472      17.805 -12.278   1.214  1.00 28.43           N  
ATOM   3686  CA  ASN B 472      18.006 -13.686   1.526  1.00 27.70           C  
ATOM   3687  C   ASN B 472      17.730 -13.890   3.015  1.00 26.11           C  
ATOM   3688  O   ASN B 472      18.649 -13.953   3.827  1.00 25.20           O  
ATOM   3689  CB  ASN B 472      19.403 -14.133   1.130  1.00 26.97           C  
ATOM   3690  N   LEU B 473      16.440 -13.966   3.358  1.00 25.14           N  
ATOM   3691  CA  LEU B 473      16.015 -14.108   4.737  1.00 24.98           C  
ATOM   3692  C   LEU B 473      16.081 -15.571   5.146  1.00 25.39           C  
ATOM   3693  O   LEU B 473      15.594 -16.458   4.446  1.00 26.10           O  
ATOM   3694  CB  LEU B 473      14.609 -13.553   4.954  1.00 24.29           C  
ATOM   3695  CG  LEU B 473      14.447 -12.045   4.750  1.00 23.71           C  
ATOM   3696  CD1 LEU B 473      13.053 -11.635   5.159  1.00 23.61           C  
ATOM   3697  CD2 LEU B 473      15.475 -11.222   5.501  1.00 23.64           C  
ATOM   3698  N   LYS B 474      16.563 -15.769   6.363  1.00 24.93           N  
ATOM   3699  CA  LYS B 474      16.709 -17.096   6.879  1.00 24.65           C  
ATOM   3700  C   LYS B 474      16.044 -17.129   8.228  1.00 24.15           C  
ATOM   3701  O   LYS B 474      15.884 -16.106   8.870  1.00 23.32           O  
ATOM   3702  CB  LYS B 474      18.174 -17.426   6.971  1.00 24.63           C  
ATOM   3703  N   ASP B 475      15.684 -18.327   8.647  1.00 24.71           N  
ATOM   3704  CA  ASP B 475      15.102 -18.502   9.940  1.00 25.55           C  
ATOM   3705  C   ASP B 475      16.239 -18.845  10.862  1.00 25.13           C  
ATOM   3706  O   ASP B 475      16.873 -19.877  10.709  1.00 24.32           O  
ATOM   3707  CB  ASP B 475      14.122 -19.649   9.880  1.00 27.86           C  
ATOM   3708  CG  ASP B 475      13.478 -19.978  11.207  1.00 29.23           C  
ATOM   3709  OD1 ASP B 475      12.916 -19.054  11.836  1.00 30.49           O  
ATOM   3710  OD2 ASP B 475      13.525 -21.159  11.594  1.00 29.80           O1-
ATOM   3711  N   LEU B 476      16.502 -17.957  11.799  1.00 25.03           N  
ATOM   3712  CA  LEU B 476      17.541 -18.192  12.764  1.00 24.87           C  
ATOM   3713  C   LEU B 476      16.879 -18.538  14.084  1.00 25.43           C  
ATOM   3714  O   LEU B 476      17.543 -18.670  15.098  1.00 25.24           O  
ATOM   3715  CB  LEU B 476      18.408 -16.942  12.812  1.00 25.51           C  
ATOM   3716  CG  LEU B 476      18.666 -16.363  11.422  1.00 24.56           C  
ATOM   3717  CD1 LEU B 476      19.138 -14.934  11.500  1.00 24.76           C  
ATOM   3718  CD2 LEU B 476      19.655 -17.229  10.682  1.00 23.82           C  
ATOM   3719  N   CYS B 477      15.559 -18.701  14.070  1.00 25.80           N  
ATOM   3720  CA  CYS B 477      14.870 -19.178  15.252  1.00 26.12           C  
ATOM   3721  C   CYS B 477      15.699 -20.312  15.873  1.00 25.58           C  
ATOM   3722  O   CYS B 477      15.222 -20.991  16.794  1.00 24.87           O  
ATOM   3723  CB  CYS B 477      13.488 -19.652  14.867  1.00 27.89           C  
ATOM   3724  SG  CYS B 477      12.120 -18.584  15.353  1.00 31.52           S  
TER   
HETATM 3725 CU    CU B 501      -0.248  -9.520  23.128  1.00 23.09          CU  
HETATM 3726 CU    CU B 502      11.708  -1.974  18.968  1.00 10.24          CU  
HETATM 3727 CU    CU B 503      11.397  -3.238  22.559  1.00 14.81          CU  
HETATM 3728 CU    CU B 504      10.985  -5.588  18.842  1.00 14.54          CU  
CONECT  842 3726
CONECT  864 3727
CONECT 1161 3727
CONECT 1178 3728
CONECT 3049 3725
CONECT 3076 3726
CONECT 3094 3728
CONECT 3475 3728
CONECT 3481 3725
CONECT 3491 3727
CONECT 3524 3725
CONECT 3725 3049 3481 3524
CONECT 3726  842 3076
CONECT 3727  864 1161 3491
CONECT 3728 1178 3094 3475
END
