# Supplementary material for: Hydrophobic tuning with non-canonical amino acids in a copper metalloenzyme
Source: Nat Chem. 2026 Apr 13;18(7):1269–77. doi: 10.1038/s41557-026-02116-7 (PMC13323077; doi:10.1038/s41557-026-02116-7)
Supplement: Supplementary file 4 — Code related to logP prediction, PDB analysis and redox deconvolution. [file 41557_2026_2116_MOESM4_ESM.zip › Code_lite/PDB_analysis_lite/inputs/starting_pdbs/4m3h.pdb]

CRYST1   51.540  103.820  162.260  90.00  90.00  90.00 P 21 21 21    1
ATOM      1  N   GLY A  43      38.465  19.475  25.667  1.00 53.03           N  
ATOM      2  CA  GLY A  43      37.670  19.305  26.918  1.00 53.54           C  
ATOM      3  C   GLY A  43      37.543  20.572  27.747  1.00 53.38           C  
ATOM      4  O   GLY A  43      38.245  20.716  28.768  1.00 53.34           O  
ATOM      5  N   GLU A  44      36.654  21.486  27.326  1.00 52.45           N  
ATOM      6  CA  GLU A  44      36.482  22.764  28.038  1.00 51.96           C  
ATOM      7  C   GLU A  44      35.639  22.541  29.293  1.00 51.46           C  
ATOM      8  O   GLU A  44      34.831  21.623  29.348  1.00 51.64           O  
ATOM      9  CB  GLU A  44      35.854  23.842  27.148  1.00 51.93           C  
ATOM     10  CG  GLU A  44      36.338  23.810  25.706  0.50 52.56           C  
ATOM     11  CD  GLU A  44      36.366  25.170  25.053  0.50 53.63           C  
ATOM     12  OE1 GLU A  44      36.970  26.096  25.643  0.50 54.51           O  
ATOM     13  OE2 GLU A  44      35.810  25.307  23.937  0.50 52.85           O1-
ATOM     14  N   VAL A  45      35.867  23.342  30.324  1.00 51.06           N  
ATOM     15  CA  VAL A  45      35.033  23.319  31.514  1.00 50.45           C  
ATOM     16  C   VAL A  45      34.122  24.538  31.335  1.00 50.05           C  
ATOM     17  O   VAL A  45      34.617  25.639  31.155  1.00 50.46           O  
ATOM     18  CB  VAL A  45      35.889  23.402  32.838  1.00 50.70           C  
ATOM     19  CG1 VAL A  45      35.016  23.319  34.070  1.00 50.12           C  
ATOM     20  CG2 VAL A  45      36.958  22.290  32.903  1.00 51.21           C  
ATOM     21  N   ARG A  46      32.803  24.351  31.310  1.00 49.26           N  
ATOM     22  CA  ARG A  46      31.895  25.514  31.200  1.00 48.45           C  
ATOM     23  C   ARG A  46      30.734  25.603  32.204  1.00 47.20           C  
ATOM     24  O   ARG A  46      30.316  24.624  32.798  1.00 46.44           O  
ATOM     25  CB  ARG A  46      31.427  25.734  29.757  1.00 48.54           C  
ATOM     26  CG  ARG A  46      31.302  24.468  28.927  1.00 50.09           C  
ATOM     27  CD  ARG A  46      30.757  24.816  27.573  1.00 55.02           C  
ATOM     28  NE  ARG A  46      31.370  24.013  26.517  1.00 58.45           N  
ATOM     29  CZ  ARG A  46      31.920  24.490  25.402  1.00 58.92           C  
ATOM     30  NH1 ARG A  46      32.444  23.652  24.517  1.00 60.63           N1+
ATOM     31  NH2 ARG A  46      31.942  25.789  25.152  1.00 60.27           N  
ATOM     32  N   ARG A  47      30.246  26.819  32.407  1.00 48.05           N  
ATOM     33  CA  ARG A  47      29.157  27.073  33.347  1.00 48.67           C  
ATOM     34  C   ARG A  47      27.920  27.630  32.631  1.00 47.31           C  
ATOM     35  O   ARG A  47      28.059  28.419  31.687  1.00 47.72           O  
ATOM     36  CB  ARG A  47      29.617  28.046  34.450  1.00 49.39           C  
ATOM     37  CG  ARG A  47      29.511  29.574  34.072  1.00 55.03           C  
ATOM     38  CD  ARG A  47      29.338  30.565  35.294  1.00 61.89           C  
ATOM     39  NE  ARG A  47      28.468  30.018  36.339  1.00 66.89           N  
ATOM     40  CZ  ARG A  47      28.276  30.547  37.549  1.00 69.67           C  
ATOM     41  NH1 ARG A  47      28.882  31.686  37.907  1.00 69.38           N1+
ATOM     42  NH2 ARG A  47      27.461  29.922  38.406  1.00 69.67           N  
ATOM     43  N   ILE A  48      26.722  27.224  33.072  1.00 45.73           N  
ATOM     44  CA  ILE A  48      25.486  27.989  32.810  1.00 43.61           C  
ATOM     45  C   ILE A  48      24.667  28.097  34.097  1.00 42.82           C  
ATOM     46  O   ILE A  48      24.930  27.403  35.105  1.00 40.59           O  
ATOM     47  CB  ILE A  48      24.563  27.389  31.699  1.00 43.92           C  
ATOM     48  CG1 ILE A  48      24.276  25.912  31.966  1.00 44.68           C  
ATOM     49  CG2 ILE A  48      25.127  27.600  30.288  1.00 43.86           C  
ATOM     50  CD1 ILE A  48      22.995  25.459  31.316  1.00 46.16           C  
ATOM     51  N   LYS A  49      23.685  28.992  34.033  1.00 42.49           N  
ATOM     52  CA  LYS A  49      22.663  29.146  35.054  1.00 43.46           C  
ATOM     53  C   LYS A  49      21.326  28.630  34.534  1.00 43.29           C  
ATOM     54  O   LYS A  49      20.930  28.899  33.390  1.00 43.89           O  
ATOM     55  CB  LYS A  49      22.569  30.613  35.524  1.00 43.43           C  
ATOM     56  CG  LYS A  49      23.654  30.941  36.594  1.00 45.99           C  
ATOM     57  CD  LYS A  49      23.507  32.314  37.257  1.00 51.09           C  
ATOM     58  CE  LYS A  49      24.909  32.907  37.522  1.00 55.63           C  
ATOM     59  NZ  LYS A  49      25.099  33.400  38.934  1.00 56.84           N1+
ATOM     60  N   LEU A  50      20.636  27.886  35.377  1.00 43.07           N  
ATOM     61  CA  LEU A  50      19.342  27.339  35.028  1.00 42.43           C  
ATOM     62  C   LEU A  50      18.324  27.619  36.120  1.00 42.45           C  
ATOM     63  O   LEU A  50      18.687  27.647  37.308  1.00 42.01           O  
ATOM     64  CB  LEU A  50      19.459  25.838  34.851  1.00 42.44           C  
ATOM     65  CG  LEU A  50      18.569  25.223  33.785  1.00 42.27           C  
ATOM     66  CD1 LEU A  50      18.667  25.975  32.464  1.00 38.35           C  
ATOM     67  CD2 LEU A  50      18.957  23.788  33.620  1.00 42.55           C  
ATOM     68  N   TYR A  51      17.057  27.785  35.709  1.00 42.08           N  
ATOM     69  CA  TYR A  51      15.937  28.048  36.638  1.00 42.61           C  
ATOM     70  C   TYR A  51      14.651  27.290  36.279  1.00 42.20           C  
ATOM     71  O   TYR A  51      14.273  27.218  35.105  1.00 42.29           O  
ATOM     72  CB  TYR A  51      15.584  29.531  36.664  1.00 42.56           C  
ATOM     73  CG  TYR A  51      16.754  30.477  36.880  1.00 45.19           C  
ATOM     74  CD1 TYR A  51      17.179  30.837  38.181  1.00 45.49           C  
ATOM     75  CD2 TYR A  51      17.410  31.043  35.792  1.00 44.80           C  
ATOM     76  CE1 TYR A  51      18.250  31.709  38.365  1.00 46.28           C  
ATOM     77  CE2 TYR A  51      18.475  31.903  35.974  1.00 46.47           C  
ATOM     78  CZ  TYR A  51      18.889  32.233  37.253  1.00 46.29           C  
ATOM     79  OH  TYR A  51      19.944  33.096  37.372  1.00 48.12           O  
ATOM     80  N   ALA A  52      13.983  26.748  37.295  1.00 41.28           N  
ATOM     81  CA  ALA A  52      12.655  26.160  37.141  1.00 41.17           C  
ATOM     82  C   ALA A  52      11.583  27.135  37.681  1.00 40.96           C  
ATOM     83  O   ALA A  52      11.662  27.570  38.825  1.00 41.97           O  
ATOM     84  CB  ALA A  52      12.595  24.795  37.859  1.00 40.09           C  
ATOM     85  N   GLU A  53      10.610  27.495  36.849  1.00 40.52           N  
ATOM     86  CA  GLU A  53       9.597  28.471  37.218  1.00 40.31           C  
ATOM     87  C   GLU A  53       8.279  27.956  36.740  1.00 40.55           C  
ATOM     88  O   GLU A  53       8.225  27.345  35.671  1.00 40.23           O  
ATOM     89  CB  GLU A  53       9.763  29.805  36.457  1.00 40.33           C  
ATOM     90  CG  GLU A  53      11.138  30.299  36.100  1.00 38.45           C  
ATOM     91  CD  GLU A  53      11.075  31.630  35.413  0.50 38.78           C  
ATOM     92  OE1 GLU A  53      11.671  32.580  35.942  0.50 39.20           O  
ATOM     93  OE2 GLU A  53      10.403  31.740  34.362  0.50 39.07           O1-
ATOM     94  N  AARG A  54       7.211  28.230  37.492  0.50 40.67           N  
ATOM     95  N  BARG A  54       7.211  28.230  37.496  0.50 40.79           N  
ATOM     96  CA AARG A  54       5.848  28.010  36.995  0.50 40.71           C  
ATOM     97  CA BARG A  54       5.835  28.005  37.032  0.50 40.95           C  
ATOM     98  C  AARG A  54       5.542  28.976  35.863  0.50 41.64           C  
ATOM     99  C  BARG A  54       5.529  28.971  35.883  0.50 41.78           C  
ATOM    100  O  AARG A  54       6.064  30.082  35.830  0.50 42.13           O  
ATOM    101  O  BARG A  54       6.046  30.078  35.861  0.50 42.27           O  
ATOM    102  CB AARG A  54       4.801  28.173  38.100  0.50 40.05           C  
ATOM    103  CB BARG A  54       4.823  28.239  38.163  0.50 40.40           C  
ATOM    104  CG AARG A  54       4.267  26.858  38.613  0.50 37.40           C  
ATOM    105  CG BARG A  54       4.842  27.216  39.299  0.50 38.50           C  
ATOM    106  CD AARG A  54       3.356  27.053  39.789  0.50 31.13           C  
ATOM    107  CD BARG A  54       4.199  27.820  40.544  0.50 32.98           C  
ATOM    108  NE AARG A  54       3.788  26.240  40.909  0.50 23.00           N  
ATOM    109  NE BARG A  54       5.044  28.886  41.092  0.50 30.88           N  
ATOM    110  CZ AARG A  54       3.441  24.972  41.083  0.50 17.22           C  
ATOM    111  CZ BARG A  54       5.708  28.773  42.234  0.50 23.99           C  
ATOM    112  NH1AARG A  54       2.655  24.355  40.237  0.50 15.23           N1+
ATOM    113  NH1BARG A  54       5.592  27.671  42.934  0.50 21.86           N1+
ATOM    114  NH2AARG A  54       3.862  24.333  42.129  0.50 14.06           N  
ATOM    115  NH2BARG A  54       6.466  29.747  42.670  0.50 24.36           N  
ATOM    116  N   LEU A  55       4.704  28.544  34.933  1.00 42.31           N  
ATOM    117  CA  LEU A  55       4.227  29.414  33.871  1.00 44.71           C  
ATOM    118  C   LEU A  55       2.674  29.431  33.803  1.00 46.70           C  
ATOM    119  O   LEU A  55       1.969  28.916  34.682  1.00 47.47           O  
ATOM    120  CB  LEU A  55       4.784  28.928  32.527  1.00 44.43           C  
ATOM    121  CG  LEU A  55       6.268  28.651  32.356  1.00 44.32           C  
ATOM    122  CD1 LEU A  55       6.487  27.549  31.325  1.00 45.72           C  
ATOM    123  CD2 LEU A  55       6.964  29.933  31.927  1.00 42.42           C  
ATOM    124  N   ALA A  56       2.156  29.997  32.718  1.00 48.84           N  
ATOM    125  CA  ALA A  56       0.733  30.001  32.436  1.00 49.37           C  
ATOM    126  C   ALA A  56       0.207  28.583  32.381  1.00 50.07           C  
ATOM    127  O   ALA A  56       0.951  27.617  32.111  1.00 50.97           O  
ATOM    128  CB  ALA A  56       0.460  30.729  31.116  1.00 49.52           C  
ATOM    129  N   ASP A  57      -1.087  28.495  32.644  1.00 50.19           N  
ATOM    130  CA  ASP A  57      -1.893  27.281  32.613  1.00 50.70           C  
ATOM    131  C   ASP A  57      -1.218  26.155  33.379  1.00 51.28           C  
ATOM    132  O   ASP A  57      -1.158  24.995  32.899  1.00 51.93           O  
ATOM    133  CB  ASP A  57      -2.274  26.857  31.165  1.00 51.63           C  
ATOM    134  CG  ASP A  57      -2.503  28.055  30.216  0.50 49.44           C  
ATOM    135  OD1 ASP A  57      -3.245  29.000  30.567  0.50 47.61           O  
ATOM    136  OD2 ASP A  57      -1.936  28.026  29.111  0.50 46.87           O1-
ATOM    137  N   GLY A  58      -0.690  26.517  34.557  1.00 51.02           N  
ATOM    138  CA  GLY A  58      -0.155  25.545  35.527  1.00 50.18           C  
ATOM    139  C   GLY A  58       0.948  24.665  34.981  1.00 49.25           C  
ATOM    140  O   GLY A  58       1.043  23.477  35.324  1.00 49.66           O  
ATOM    141  N   GLN A  59       1.773  25.240  34.114  1.00 47.95           N  
ATOM    142  CA  GLN A  59       2.868  24.475  33.537  1.00 46.49           C  
ATOM    143  C   GLN A  59       4.159  24.929  34.164  1.00 45.64           C  
ATOM    144  O   GLN A  59       4.172  25.922  34.892  1.00 45.88           O  
ATOM    145  CB  GLN A  59       2.901  24.593  32.014  1.00 45.79           C  
ATOM    146  CG  GLN A  59       1.758  23.834  31.364  1.00 44.90           C  
ATOM    147  CD  GLN A  59       1.907  23.729  29.876  1.00 45.99           C  
ATOM    148  NE2 GLN A  59       1.598  22.548  29.346  1.00 46.66           N  
ATOM    149  OE1 GLN A  59       2.294  24.689  29.193  1.00 44.87           O  
ATOM    150  N   MET A  60       5.221  24.170  33.901  1.00 44.16           N  
ATOM    151  CA  MET A  60       6.544  24.399  34.469  1.00 43.41           C  
ATOM    152  C   MET A  60       7.638  24.252  33.409  1.00 43.09           C  
ATOM    153  O   MET A  60       7.609  23.298  32.611  1.00 42.70           O  
ATOM    154  CB  MET A  60       6.836  23.395  35.571  1.00 42.33           C  
ATOM    155  CG  MET A  60       5.971  23.512  36.795  1.00 42.19           C  
ATOM    156  SD  MET A  60       6.424  22.167  37.862  1.00 43.00           S  
ATOM    157  CE  MET A  60       5.141  22.223  39.130  1.00 43.11           C  
ATOM    158  N   GLY A  61       8.617  25.162  33.465  1.00 41.69           N  
ATOM    159  CA  GLY A  61       9.731  25.191  32.523  1.00 40.69           C  
ATOM    160  C   GLY A  61      11.097  25.568  33.082  1.00 40.17           C  
ATOM    161  O   GLY A  61      11.243  26.423  33.988  1.00 41.18           O  
ATOM    162  N   TYR A  62      12.124  24.934  32.533  1.00 38.77           N  
ATOM    163  CA  TYR A  62      13.485  25.380  32.761  1.00 36.08           C  
ATOM    164  C   TYR A  62      13.801  26.601  31.867  1.00 35.91           C  
ATOM    165  O   TYR A  62      13.292  26.720  30.748  1.00 34.19           O  
ATOM    166  CB  TYR A  62      14.464  24.263  32.500  1.00 34.64           C  
ATOM    167  CG  TYR A  62      14.366  23.018  33.351  1.00 31.63           C  
ATOM    168  CD1 TYR A  62      14.848  22.983  34.665  1.00 31.13           C  
ATOM    169  CD2 TYR A  62      13.836  21.859  32.820  1.00 27.53           C  
ATOM    170  CE1 TYR A  62      14.775  21.812  35.424  1.00 27.88           C  
ATOM    171  CE2 TYR A  62      13.760  20.724  33.540  1.00 25.86           C  
ATOM    172  CZ  TYR A  62      14.253  20.687  34.834  1.00 27.95           C  
ATOM    173  OH  TYR A  62      14.160  19.497  35.518  1.00 27.38           O  
ATOM    174  N   GLY A  63      14.641  27.497  32.394  1.00 36.28           N  
ATOM    175  CA  GLY A  63      15.007  28.759  31.739  1.00 37.37           C  
ATOM    176  C   GLY A  63      16.442  29.170  32.051  1.00 38.68           C  
ATOM    177  O   GLY A  63      16.994  28.858  33.145  1.00 37.80           O  
ATOM    178  N   LEU A  64      17.047  29.864  31.088  1.00 39.61           N  
ATOM    179  CA  LEU A  64      18.408  30.388  31.255  1.00 41.71           C  
ATOM    180  C   LEU A  64      18.428  31.710  32.078  1.00 43.33           C  
ATOM    181  O   LEU A  64      19.498  32.165  32.505  1.00 44.08           O  
ATOM    182  CB  LEU A  64      19.109  30.577  29.891  1.00 41.06           C  
ATOM    183  CG  LEU A  64      19.363  29.339  29.020  1.00 39.47           C  
ATOM    184  CD1 LEU A  64      19.845  29.747  27.645  1.00 41.21           C  
ATOM    185  CD2 LEU A  64      20.322  28.371  29.683  1.00 36.14           C  
ATOM    186  N   GLU A  65      17.247  32.298  32.300  1.00 44.64           N  
ATOM    187  CA  GLU A  65      17.079  33.554  33.054  1.00 46.75           C  
ATOM    188  C   GLU A  65      15.705  33.543  33.664  1.00 46.66           C  
ATOM    189  O   GLU A  65      14.786  32.945  33.101  1.00 46.79           O  
ATOM    190  CB  GLU A  65      17.216  34.765  32.134  1.00 46.98           C  
ATOM    191  CG  GLU A  65      18.617  35.331  32.123  1.00 52.28           C  
ATOM    192  CD  GLU A  65      18.903  36.287  30.954  1.00 58.93           C  
ATOM    193  OE1 GLU A  65      17.958  36.638  30.180  1.00 60.47           O  
ATOM    194  OE2 GLU A  65      20.105  36.680  30.825  1.00 59.86           O1-
ATOM    195  N   LYS A  66      15.549  34.181  34.819  1.00 47.57           N  
ATOM    196  CA  LYS A  66      14.221  34.224  35.458  1.00 47.94           C  
ATOM    197  C   LYS A  66      13.229  34.854  34.480  1.00 47.75           C  
ATOM    198  O   LYS A  66      13.534  35.876  33.854  1.00 47.22           O  
ATOM    199  CB  LYS A  66      14.223  35.022  36.767  1.00 47.96           C  
ATOM    200  CG  LYS A  66      14.843  34.368  38.007  1.00 48.69           C  
ATOM    201  CD  LYS A  66      15.154  35.490  39.032  1.00 51.78           C  
ATOM    202  CE  LYS A  66      15.991  35.052  40.235  1.00 53.38           C  
ATOM    203  NZ  LYS A  66      15.288  34.001  41.049  1.00 50.04           N1+
ATOM    204  N   GLY A  67      12.059  34.238  34.337  1.00 47.68           N  
ATOM    205  CA  GLY A  67      11.020  34.794  33.480  1.00 48.61           C  
ATOM    206  C   GLY A  67      11.179  34.480  32.004  1.00 48.81           C  
ATOM    207  O   GLY A  67      10.473  35.051  31.193  1.00 49.58           O  
ATOM    208  N   ARG A  68      12.109  33.595  31.641  1.00 49.01           N  
ATOM    209  CA  ARG A  68      12.294  33.214  30.216  1.00 49.12           C  
ATOM    210  C   ARG A  68      12.344  31.693  30.034  1.00 47.33           C  
ATOM    211  O   ARG A  68      12.967  31.164  29.100  1.00 47.81           O  
ATOM    212  CB  ARG A  68      13.550  33.863  29.620  1.00 50.19           C  
ATOM    213  CG  ARG A  68      13.363  35.269  29.021  1.00 54.06           C  
ATOM    214  CD  ARG A  68      14.717  35.771  28.439  1.00 61.09           C  
ATOM    215  NE  ARG A  68      14.700  37.198  28.100  1.00 65.64           N  
ATOM    216  CZ  ARG A  68      14.176  37.702  26.979  1.00 66.75           C  
ATOM    217  NH1 ARG A  68      13.616  36.887  26.089  1.00 66.46           N1+
ATOM    218  NH2 ARG A  68      14.197  39.018  26.750  1.00 65.69           N  
ATOM    219  N   ALA A  69      11.680  30.992  30.935  1.00 44.97           N  
ATOM    220  CA  ALA A  69      11.628  29.555  30.862  1.00 42.88           C  
ATOM    221  C   ALA A  69      10.801  29.118  29.656  1.00 41.61           C  
ATOM    222  O   ALA A  69       9.832  29.801  29.268  1.00 41.22           O  
ATOM    223  CB  ALA A  69      11.084  28.964  32.170  1.00 42.24           C  
ATOM    224  N   THR A  70      11.208  28.008  29.039  1.00 39.31           N  
ATOM    225  CA  THR A  70      10.510  27.513  27.854  1.00 37.66           C  
ATOM    226  C   THR A  70      10.189  26.024  27.992  1.00 36.98           C  
ATOM    227  O   THR A  70      10.679  25.322  28.890  1.00 37.06           O  
ATOM    228  CB  THR A  70      11.270  27.835  26.511  1.00 37.93           C  
ATOM    229  CG2 THR A  70      11.443  29.325  26.273  1.00 36.11           C  
ATOM    230  OG1 THR A  70      12.579  27.255  26.540  1.00 38.44           O  
ATOM    231  N   ILE A  71       9.280  25.564  27.152  1.00 35.31           N  
ATOM    232  CA  ILE A  71       9.032  24.166  27.009  1.00 33.58           C  
ATOM    233  C   ILE A  71       9.185  23.929  25.509  1.00 33.10           C  
ATOM    234  O   ILE A  71       8.558  24.623  24.677  1.00 32.88           O  
ATOM    235  CB  ILE A  71       7.640  23.762  27.491  1.00 34.20           C  
ATOM    236  CG1 ILE A  71       7.291  24.456  28.813  1.00 33.67           C  
ATOM    237  CG2 ILE A  71       7.607  22.268  27.747  1.00 33.37           C  
ATOM    238  CD1 ILE A  71       5.931  23.945  29.473  1.00 33.40           C  
ATOM    239  N   PRO A  72      10.101  23.029  25.136  1.00 32.07           N  
ATOM    240  CA  PRO A  72      11.033  22.345  26.011  1.00 31.28           C  
ATOM    241  C   PRO A  72      12.066  23.301  26.527  1.00 30.26           C  
ATOM    242  O   PRO A  72      12.204  24.409  26.001  1.00 29.99           O  
ATOM    243  CB  PRO A  72      11.706  21.333  25.067  1.00 31.59           C  
ATOM    244  CG  PRO A  72      11.628  21.971  23.734  1.00 30.49           C  
ATOM    245  CD  PRO A  72      10.251  22.593  23.735  1.00 31.97           C  
ATOM    246  N   GLY A  73      12.787  22.876  27.548  1.00 29.91           N  
ATOM    247  CA  GLY A  73      13.933  23.653  28.034  1.00 30.41           C  
ATOM    248  C   GLY A  73      14.955  24.041  26.954  1.00 30.33           C  
ATOM    249  O   GLY A  73      14.927  23.551  25.826  1.00 29.41           O  
ATOM    250  N   PRO A  74      15.880  24.936  27.305  1.00 30.31           N  
ATOM    251  CA  PRO A  74      16.857  25.448  26.348  1.00 28.99           C  
ATOM    252  C   PRO A  74      17.788  24.333  25.883  1.00 28.49           C  
ATOM    253  O   PRO A  74      18.096  23.440  26.643  1.00 27.60           O  
ATOM    254  CB  PRO A  74      17.614  26.494  27.142  1.00 29.00           C  
ATOM    255  CG  PRO A  74      17.394  26.180  28.570  1.00 30.46           C  
ATOM    256  CD  PRO A  74      16.162  25.328  28.701  1.00 30.14           C  
ATOM    257  N   LEU A  75      18.163  24.354  24.608  1.00 28.58           N  
ATOM    258  CA  LEU A  75      19.063  23.350  24.054  1.00 28.84           C  
ATOM    259  C   LEU A  75      20.454  23.364  24.753  1.00 29.68           C  
ATOM    260  O   LEU A  75      21.134  24.360  24.771  1.00 29.43           O  
ATOM    261  CB  LEU A  75      19.206  23.606  22.551  1.00 28.15           C  
ATOM    262  CG  LEU A  75      20.216  22.719  21.797  1.00 28.96           C  
ATOM    263  CD1 LEU A  75      19.960  21.198  21.980  1.00 22.14           C  
ATOM    264  CD2 LEU A  75      20.297  23.116  20.341  1.00 26.69           C  
ATOM    265  N   ILE A  76      20.893  22.262  25.339  1.00 31.03           N  
ATOM    266  CA  ILE A  76      22.245  22.261  25.876  1.00 30.76           C  
ATOM    267  C   ILE A  76      23.183  21.492  24.921  1.00 32.83           C  
ATOM    268  O   ILE A  76      22.998  20.275  24.676  1.00 33.06           O  
ATOM    269  CB  ILE A  76      22.263  21.687  27.273  1.00 30.84           C  
ATOM    270  CG1 ILE A  76      21.580  22.668  28.240  1.00 28.90           C  
ATOM    271  CG2 ILE A  76      23.711  21.276  27.691  1.00 28.17           C  
ATOM    272  CD1 ILE A  76      21.442  22.120  29.589  1.00 27.70           C  
ATOM    273  N   GLU A  77      24.169  22.200  24.366  1.00 33.06           N  
ATOM    274  CA  GLU A  77      25.126  21.581  23.417  1.00 33.41           C  
ATOM    275  C   GLU A  77      26.591  21.453  23.960  1.00 33.55           C  
ATOM    276  O   GLU A  77      27.140  22.403  24.529  1.00 32.64           O  
ATOM    277  CB  GLU A  77      25.069  22.375  22.108  1.00 33.03           C  
ATOM    278  CG  GLU A  77      25.324  21.559  20.884  1.00 34.53           C  
ATOM    279  CD  GLU A  77      25.196  22.343  19.596  0.50 33.50           C  
ATOM    280  OE1 GLU A  77      24.083  22.857  19.319  0.50 30.00           O  
ATOM    281  OE2 GLU A  77      26.216  22.398  18.865  0.50 30.88           O1-
ATOM    282  N   LEU A  78      27.210  20.289  23.785  1.00 33.28           N  
ATOM    283  CA  LEU A  78      28.543  20.033  24.345  1.00 33.26           C  
ATOM    284  C   LEU A  78      29.379  19.220  23.393  1.00 33.22           C  
ATOM    285  O   LEU A  78      28.827  18.435  22.628  1.00 32.87           O  
ATOM    286  CB  LEU A  78      28.428  19.196  25.633  1.00 33.94           C  
ATOM    287  CG  LEU A  78      27.699  19.807  26.835  1.00 32.71           C  
ATOM    288  CD1 LEU A  78      27.794  18.873  27.980  1.00 31.35           C  
ATOM    289  CD2 LEU A  78      28.374  21.110  27.177  1.00 34.76           C  
ATOM    290  N   ASN A  79      30.701  19.382  23.479  1.00 33.02           N  
ATOM    291  CA  ASN A  79      31.681  18.546  22.739  1.00 32.71           C  
ATOM    292  C   ASN A  79      32.216  17.462  23.631  1.00 32.14           C  
ATOM    293  O   ASN A  79      32.395  17.678  24.836  1.00 32.65           O  
ATOM    294  CB  ASN A  79      32.842  19.387  22.155  1.00 31.89           C  
ATOM    295  CG  ASN A  79      32.371  20.323  21.087  1.00 32.89           C  
ATOM    296  ND2 ASN A  79      32.876  21.535  21.089  1.00 32.60           N  
ATOM    297  OD1 ASN A  79      31.531  19.967  20.284  1.00 32.84           O  
ATOM    298  N   GLU A  80      32.430  16.279  23.066  1.00 30.77           N  
ATOM    299  CA  GLU A  80      32.932  15.159  23.827  1.00 30.88           C  
ATOM    300  C   GLU A  80      34.201  15.603  24.521  1.00 31.47           C  
ATOM    301  O   GLU A  80      35.059  16.213  23.896  1.00 30.88           O  
ATOM    302  CB  GLU A  80      33.242  13.990  22.888  1.00 30.91           C  
ATOM    303  CG  GLU A  80      32.171  12.977  22.913  1.00 30.49           C  
ATOM    304  CD  GLU A  80      32.341  11.867  21.900  1.00 28.79           C  
ATOM    305  OE1 GLU A  80      33.149  11.984  20.950  1.00 34.12           O  
ATOM    306  OE2 GLU A  80      31.634  10.859  22.067  1.00 27.21           O1-
ATOM    307  N   GLY A  81      34.325  15.273  25.795  1.00 32.90           N  
ATOM    308  CA  GLY A  81      35.345  15.908  26.668  1.00 34.61           C  
ATOM    309  C   GLY A  81      34.854  17.055  27.585  1.00 35.03           C  
ATOM    310  O   GLY A  81      35.306  17.194  28.706  1.00 35.57           O  
ATOM    311  N   ASP A  82      33.927  17.885  27.123  1.00 35.28           N  
ATOM    312  CA  ASP A  82      33.441  19.015  27.932  1.00 33.99           C  
ATOM    313  C   ASP A  82      32.862  18.581  29.280  1.00 34.42           C  
ATOM    314  O   ASP A  82      32.362  17.470  29.377  1.00 34.94           O  
ATOM    315  CB  ASP A  82      32.377  19.794  27.182  1.00 33.12           C  
ATOM    316  CG  ASP A  82      32.924  20.607  26.003  1.00 33.42           C  
ATOM    317  OD1 ASP A  82      34.163  20.676  25.796  1.00 32.65           O  
ATOM    318  OD2 ASP A  82      32.082  21.193  25.272  1.00 30.26           O1-
ATOM    319  N   THR A  83      32.964  19.451  30.314  1.00 34.21           N  
ATOM    320  CA  THR A  83      32.290  19.294  31.606  1.00 32.98           C  
ATOM    321  C   THR A  83      31.355  20.488  31.689  1.00 33.50           C  
ATOM    322  O   THR A  83      31.744  21.597  31.346  1.00 34.26           O  
ATOM    323  CB  THR A  83      33.276  19.354  32.830  1.00 33.71           C  
ATOM    324  CG2 THR A  83      32.543  19.211  34.183  1.00 30.84           C  
ATOM    325  OG1 THR A  83      34.223  18.291  32.768  1.00 32.13           O  
ATOM    326  N   LEU A  84      30.116  20.286  32.103  1.00 33.70           N  
ATOM    327  CA  LEU A  84      29.208  21.421  32.280  1.00 34.38           C  
ATOM    328  C   LEU A  84      28.800  21.503  33.732  1.00 34.11           C  
ATOM    329  O   LEU A  84      28.375  20.505  34.337  1.00 33.25           O  
ATOM    330  CB  LEU A  84      27.922  21.270  31.457  1.00 34.88           C  
ATOM    331  CG  LEU A  84      27.164  22.467  30.846  1.00 36.41           C  
ATOM    332  CD1 LEU A  84      25.647  22.257  30.973  1.00 33.97           C  
ATOM    333  CD2 LEU A  84      27.577  23.850  31.302  1.00 30.30           C  
ATOM    334  N   HIS A  85      28.913  22.707  34.289  1.00 34.66           N  
ATOM    335  CA  HIS A  85      28.365  22.945  35.625  1.00 34.07           C  
ATOM    336  C   HIS A  85      27.155  23.821  35.430  1.00 35.09           C  
ATOM    337  O   HIS A  85      27.222  24.874  34.771  1.00 34.95           O  
ATOM    338  CB  HIS A  85      29.390  23.612  36.544  1.00 33.24           C  
ATOM    339  CG  HIS A  85      30.612  22.783  36.756  1.00 31.43           C  
ATOM    340  CD2 HIS A  85      31.833  22.838  36.174  1.00 30.34           C  
ATOM    341  ND1 HIS A  85      30.664  21.751  37.673  1.00 30.28           N  
ATOM    342  CE1 HIS A  85      31.860  21.182  37.615  1.00 32.65           C  
ATOM    343  NE2 HIS A  85      32.588  21.824  36.715  1.00 28.38           N  
ATOM    344  N   ILE A  86      26.054  23.338  35.995  1.00 35.62           N  
ATOM    345  CA  ILE A  86      24.758  23.981  35.926  1.00 36.31           C  
ATOM    346  C   ILE A  86      24.393  24.460  37.328  1.00 36.40           C  
ATOM    347  O   ILE A  86      24.119  23.650  38.238  1.00 34.02           O  
ATOM    348  CB  ILE A  86      23.668  23.010  35.477  1.00 36.09           C  
ATOM    349  CG1 ILE A  86      23.998  22.501  34.077  1.00 37.65           C  
ATOM    350  CG2 ILE A  86      22.335  23.737  35.461  1.00 36.80           C  
ATOM    351  CD1 ILE A  86      23.477  21.124  33.801  1.00 38.81           C  
ATOM    352  N   GLU A  87      24.427  25.779  37.474  1.00 36.57           N  
ATOM    353  CA  GLU A  87      24.058  26.380  38.713  1.00 38.00           C  
ATOM    354  C   GLU A  87      22.530  26.520  38.563  1.00 38.12           C  
ATOM    355  O   GLU A  87      22.008  27.370  37.795  1.00 36.78           O  
ATOM    356  CB  GLU A  87      24.814  27.700  38.952  1.00 38.12           C  
ATOM    357  CG  GLU A  87      24.673  28.247  40.428  1.00 41.51           C  
ATOM    358  CD  GLU A  87      25.471  29.547  40.720  0.50 42.34           C  
ATOM    359  OE1 GLU A  87      25.477  30.483  39.875  0.50 40.63           O  
ATOM    360  OE2 GLU A  87      26.084  29.634  41.819  0.50 44.14           O1-
ATOM    361  N   PHE A  88      21.840  25.608  39.244  1.00 38.35           N  
ATOM    362  CA  PHE A  88      20.383  25.528  39.150  1.00 39.17           C  
ATOM    363  C   PHE A  88      19.615  26.088  40.374  1.00 39.71           C  
ATOM    364  O   PHE A  88      19.808  25.649  41.522  1.00 39.58           O  
ATOM    365  CB  PHE A  88      19.983  24.088  38.841  1.00 38.80           C  
ATOM    366  CG  PHE A  88      18.508  23.834  38.907  1.00 38.67           C  
ATOM    367  CD1 PHE A  88      17.651  24.351  37.935  1.00 36.24           C  
ATOM    368  CD2 PHE A  88      17.972  23.069  39.949  1.00 38.37           C  
ATOM    369  CE1 PHE A  88      16.284  24.121  37.988  1.00 33.87           C  
ATOM    370  CE2 PHE A  88      16.594  22.827  40.018  1.00 36.39           C  
ATOM    371  CZ  PHE A  88      15.747  23.357  39.017  1.00 35.00           C  
ATOM    372  N   GLU A  89      18.704  27.024  40.099  1.00 40.79           N  
ATOM    373  CA  GLU A  89      17.848  27.609  41.128  1.00 40.68           C  
ATOM    374  C   GLU A  89      16.410  27.105  40.973  1.00 40.03           C  
ATOM    375  O   GLU A  89      15.817  27.315  39.929  1.00 40.37           O  
ATOM    376  CB  GLU A  89      17.890  29.153  41.024  1.00 40.89           C  
ATOM    377  CG  GLU A  89      17.526  29.860  42.384  1.00 44.14           C  
ATOM    378  CD  GLU A  89      17.487  31.397  42.353  1.00 46.54           C  
ATOM    379  OE1 GLU A  89      18.543  32.041  42.146  1.00 49.49           O  
ATOM    380  OE2 GLU A  89      16.393  31.973  42.584  1.00 46.28           O1-
ATOM    381  N   ASN A  90      15.855  26.468  42.000  1.00 39.42           N  
ATOM    382  CA  ASN A  90      14.421  26.174  42.059  1.00 39.70           C  
ATOM    383  C   ASN A  90      13.562  27.370  42.527  1.00 40.35           C  
ATOM    384  O   ASN A  90      13.381  27.562  43.720  1.00 40.47           O  
ATOM    385  CB  ASN A  90      14.130  24.959  42.968  1.00 39.51           C  
ATOM    386  CG  ASN A  90      12.656  24.566  42.975  1.00 39.07           C  
ATOM    387  ND2 ASN A  90      12.249  23.731  43.930  1.00 40.07           N  
ATOM    388  OD1 ASN A  90      11.898  25.003  42.120  1.00 40.96           O  
ATOM    389  N   THR A  91      13.027  28.158  41.595  1.00 40.53           N  
ATOM    390  CA  THR A  91      12.176  29.286  41.966  1.00 41.11           C  
ATOM    391  C   THR A  91      10.695  28.924  42.212  1.00 41.89           C  
ATOM    392  O   THR A  91       9.801  29.761  42.040  1.00 42.95           O  
ATOM    393  CB  THR A  91      12.244  30.421  40.938  1.00 40.78           C  
ATOM    394  CG2 THR A  91      13.641  30.579  40.397  1.00 40.34           C  
ATOM    395  OG1 THR A  91      11.296  30.189  39.885  1.00 42.02           O  
ATOM    396  N   MET A  92      10.437  27.694  42.651  1.00 42.44           N  
ATOM    397  CA  MET A  92       9.071  27.200  42.841  1.00 42.28           C  
ATOM    398  C   MET A  92       8.783  26.787  44.301  1.00 42.91           C  
ATOM    399  O   MET A  92       9.723  26.634  45.097  1.00 43.14           O  
ATOM    400  CB  MET A  92       8.819  26.006  41.907  1.00 41.39           C  
ATOM    401  CG  MET A  92       8.872  26.301  40.383  1.00 40.29           C  
ATOM    402  SD  MET A  92       8.417  24.848  39.396  1.00 37.24           S  
ATOM    403  CE  MET A  92       9.676  23.642  39.842  1.00 32.70           C  
ATOM    404  N   ASP A  93       7.491  26.560  44.604  1.00 42.60           N  
ATOM    405  CA  ASP A  93       6.985  26.252  45.951  1.00 42.23           C  
ATOM    406  C   ASP A  93       6.975  24.765  46.268  1.00 42.70           C  
ATOM    407  O   ASP A  93       6.402  24.351  47.291  1.00 42.42           O  
ATOM    408  CB  ASP A  93       5.582  26.869  46.177  1.00 42.42           C  
ATOM    409  CG  ASP A  93       4.608  26.604  45.020  0.50 40.37           C  
ATOM    410  OD1 ASP A  93       4.912  25.746  44.183  0.50 40.21           O  
ATOM    411  OD2 ASP A  93       3.538  27.252  44.937  0.50 38.16           O1-
ATOM    412  N   VAL A  94       7.608  23.966  45.391  1.00 42.24           N  
ATOM    413  CA  VAL A  94       7.813  22.527  45.625  1.00 41.90           C  
ATOM    414  C   VAL A  94       9.231  22.078  45.263  1.00 42.05           C  
ATOM    415  O   VAL A  94       9.958  22.780  44.551  1.00 41.26           O  
ATOM    416  CB  VAL A  94       6.827  21.639  44.823  1.00 42.46           C  
ATOM    417  CG1 VAL A  94       5.403  21.825  45.315  1.00 41.59           C  
ATOM    418  CG2 VAL A  94       6.921  21.941  43.299  1.00 40.51           C  
ATOM    419  N   ARG A  95       9.602  20.904  45.768  1.00 42.18           N  
ATOM    420  CA  ARG A  95      10.858  20.260  45.426  1.00 43.81           C  
ATOM    421  C   ARG A  95      10.944  19.999  43.906  1.00 43.53           C  
ATOM    422  O   ARG A  95       9.946  19.638  43.268  1.00 43.82           O  
ATOM    423  CB  ARG A  95      11.032  18.952  46.205  1.00 44.64           C  
ATOM    424  CG  ARG A  95      11.241  19.148  47.707  1.00 47.07           C  
ATOM    425  CD  ARG A  95      11.870  17.923  48.323  1.00 54.30           C  
ATOM    426  NE  ARG A  95      13.345  18.001  48.306  1.00 61.03           N  
ATOM    427  CZ  ARG A  95      14.103  18.524  49.279  1.00 64.09           C  
ATOM    428  NH1 ARG A  95      13.543  19.039  50.385  1.00 65.25           N1+
ATOM    429  NH2 ARG A  95      15.430  18.531  49.150  1.00 64.29           N  
ATOM    430  N   ALA A  96      12.125  20.235  43.350  1.00 42.95           N  
ATOM    431  CA  ALA A  96      12.392  20.129  41.928  1.00 43.13           C  
ATOM    432  C   ALA A  96      13.797  19.596  41.770  1.00 42.88           C  
ATOM    433  O   ALA A  96      14.615  19.727  42.686  1.00 42.90           O  
ATOM    434  CB  ALA A  96      12.272  21.510  41.261  1.00 43.21           C  
ATOM    435  N   SER A  97      14.084  18.990  40.618  1.00 42.38           N  
ATOM    436  CA  SER A  97      15.452  18.529  40.296  1.00 40.80           C  
ATOM    437  C   SER A  97      15.811  18.469  38.786  1.00 40.59           C  
ATOM    438  O   SER A  97      15.052  18.932  37.927  1.00 39.51           O  
ATOM    439  CB  SER A  97      15.721  17.195  40.946  1.00 39.90           C  
ATOM    440  OG  SER A  97      15.012  16.193  40.291  1.00 40.57           O  
ATOM    441  N   LEU A  98      16.992  17.913  38.508  1.00 39.58           N  
ATOM    442  CA  LEU A  98      17.557  17.781  37.172  1.00 39.00           C  
ATOM    443  C   LEU A  98      18.241  16.423  37.034  1.00 38.07           C  
ATOM    444  O   LEU A  98      19.205  16.107  37.771  1.00 38.04           O  
ATOM    445  CB  LEU A  98      18.587  18.856  36.930  1.00 39.37           C  
ATOM    446  CG  LEU A  98      18.293  19.983  35.968  1.00 40.94           C  
ATOM    447  CD1 LEU A  98      19.623  20.495  35.528  1.00 42.47           C  
ATOM    448  CD2 LEU A  98      17.572  19.437  34.789  1.00 43.19           C  
ATOM    449  N   HIS A  99      17.705  15.608  36.132  1.00 35.59           N  
ATOM    450  CA  HIS A  99      18.290  14.324  35.799  1.00 34.65           C  
ATOM    451  C   HIS A  99      18.606  14.417  34.326  1.00 33.47           C  
ATOM    452  O   HIS A  99      17.805  14.951  33.551  1.00 35.09           O  
ATOM    453  CB  HIS A  99      17.328  13.186  36.162  1.00 34.27           C  
ATOM    454  CG  HIS A  99      17.702  11.829  35.623  1.00 35.77           C  
ATOM    455  CD2 HIS A  99      17.045  11.009  34.767  1.00 34.20           C  
ATOM    456  ND1 HIS A  99      18.840  11.145  36.007  1.00 38.96           N  
ATOM    457  CE1 HIS A  99      18.866   9.962  35.411  1.00 38.93           C  
ATOM    458  NE2 HIS A  99      17.787   9.857  34.653  1.00 37.69           N  
ATOM    459  N   VAL A 100      19.811  13.988  33.958  1.00 32.44           N  
ATOM    460  CA  VAL A 100      20.254  13.953  32.573  1.00 29.61           C  
ATOM    461  C   VAL A 100      20.384  12.505  32.077  1.00 29.20           C  
ATOM    462  O   VAL A 100      20.688  11.596  32.846  1.00 28.86           O  
ATOM    463  CB  VAL A 100      21.529  14.787  32.398  1.00 29.75           C  
ATOM    464  CG1 VAL A 100      22.764  14.040  32.830  1.00 29.80           C  
ATOM    465  CG2 VAL A 100      21.649  15.389  30.963  1.00 28.38           C  
ATOM    466  N   HIS A 101      20.106  12.280  30.795  1.00 28.06           N  
ATOM    467  CA  HIS A 101      20.384  10.946  30.172  1.00 27.37           C  
ATOM    468  C   HIS A 101      21.731  10.919  29.433  1.00 27.03           C  
ATOM    469  O   HIS A 101      22.151  11.900  28.863  1.00 26.71           O  
ATOM    470  CB  HIS A 101      19.268  10.572  29.198  1.00 26.29           C  
ATOM    471  CG  HIS A 101      18.026  10.093  29.877  1.00 27.44           C  
ATOM    472  CD2 HIS A 101      17.147  10.740  30.673  1.00 24.82           C  
ATOM    473  ND1 HIS A 101      17.580   8.788  29.798  1.00 27.09           N  
ATOM    474  CE1 HIS A 101      16.465   8.664  30.479  1.00 19.27           C  
ATOM    475  NE2 HIS A 101      16.196   9.829  31.041  1.00 26.21           N  
ATOM    476  N   GLY A 102      22.409   9.789  29.477  1.00 28.07           N  
ATOM    477  CA  GLY A 102      23.558   9.554  28.642  1.00 29.20           C  
ATOM    478  C   GLY A 102      24.903  10.047  29.138  1.00 29.80           C  
ATOM    479  O   GLY A 102      25.891   9.360  29.000  1.00 29.91           O  
ATOM    480  N   LEU A 103      24.943  11.248  29.692  1.00 30.76           N  
ATOM    481  CA  LEU A 103      26.220  11.873  30.063  1.00 31.04           C  
ATOM    482  C   LEU A 103      26.739  11.348  31.412  1.00 31.21           C  
ATOM    483  O   LEU A 103      26.018  10.666  32.120  1.00 30.28           O  
ATOM    484  CB  LEU A 103      26.110  13.394  30.118  1.00 30.79           C  
ATOM    485  CG  LEU A 103      25.258  14.297  29.237  1.00 30.44           C  
ATOM    486  CD1 LEU A 103      25.915  15.668  29.178  1.00 27.33           C  
ATOM    487  CD2 LEU A 103      24.910  13.770  27.836  1.00 26.03           C  
ATOM    488  N   ASP A 104      28.001  11.647  31.739  1.00 32.01           N  
ATOM    489  CA  ASP A 104      28.617  11.086  32.947  1.00 32.74           C  
ATOM    490  C   ASP A 104      28.260  11.996  34.104  1.00 33.52           C  
ATOM    491  O   ASP A 104      28.364  13.226  33.968  1.00 34.50           O  
ATOM    492  CB  ASP A 104      30.149  10.982  32.788  1.00 32.47           C  
ATOM    493  CG  ASP A 104      30.537  10.328  31.498  1.00 30.28           C  
ATOM    494  OD1 ASP A 104      30.018   9.226  31.246  1.00 27.13           O  
ATOM    495  OD2 ASP A 104      31.335  10.928  30.731  1.00 30.73           O1-
ATOM    496  N   TYR A 105      27.782  11.417  35.204  1.00 34.76           N  
ATOM    497  CA  TYR A 105      27.489  12.203  36.394  1.00 36.97           C  
ATOM    498  C   TYR A 105      27.688  11.381  37.622  1.00 38.05           C  
ATOM    499  O   TYR A 105      27.524  10.139  37.616  1.00 39.70           O  
ATOM    500  CB  TYR A 105      26.057  12.805  36.375  1.00 37.33           C  
ATOM    501  CG  TYR A 105      24.943  11.791  36.212  1.00 37.22           C  
ATOM    502  CD1 TYR A 105      24.376  11.183  37.309  1.00 35.23           C  
ATOM    503  CD2 TYR A 105      24.472  11.440  34.940  1.00 36.57           C  
ATOM    504  CE1 TYR A 105      23.382  10.244  37.171  1.00 34.52           C  
ATOM    505  CE2 TYR A 105      23.480  10.517  34.790  1.00 35.56           C  
ATOM    506  CZ  TYR A 105      22.937   9.917  35.912  1.00 36.14           C  
ATOM    507  OH  TYR A 105      21.958   8.964  35.774  1.00 38.78           O  
ATOM    508  N   GLU A 106      28.031  12.059  38.699  1.00 39.29           N  
ATOM    509  CA  GLU A 106      28.146  11.368  39.968  1.00 40.45           C  
ATOM    510  C   GLU A 106      26.751  11.255  40.613  1.00 40.98           C  
ATOM    511  O   GLU A 106      25.808  11.985  40.257  1.00 41.25           O  
ATOM    512  CB  GLU A 106      29.146  12.088  40.885  1.00 40.57           C  
ATOM    513  CG  GLU A 106      30.483  12.400  40.244  1.00 40.31           C  
ATOM    514  CD  GLU A 106      31.627  12.471  41.270  0.50 38.00           C  
ATOM    515  OE1 GLU A 106      31.575  11.763  42.300  0.50 35.26           O  
ATOM    516  OE2 GLU A 106      32.584  13.227  41.022  0.50 35.00           O1-
ATOM    517  N   VAL A 107      26.631  10.319  41.542  1.00 41.81           N  
ATOM    518  CA  VAL A 107      25.421  10.085  42.319  1.00 42.44           C  
ATOM    519  C   VAL A 107      24.849  11.392  42.906  1.00 42.44           C  
ATOM    520  O   VAL A 107      23.625  11.634  42.883  1.00 42.77           O  
ATOM    521  CB  VAL A 107      25.749   8.994  43.369  1.00 42.90           C  
ATOM    522  CG1 VAL A 107      26.101   9.575  44.750  1.00 43.60           C  
ATOM    523  CG2 VAL A 107      24.675   7.974  43.421  1.00 43.71           C  
ATOM    524  N   SER A 108      25.752  12.268  43.344  1.00 42.50           N  
ATOM    525  CA  SER A 108      25.425  13.586  43.903  1.00 41.96           C  
ATOM    526  C   SER A 108      24.784  14.497  42.845  1.00 41.89           C  
ATOM    527  O   SER A 108      24.419  15.647  43.120  1.00 41.73           O  
ATOM    528  CB  SER A 108      26.706  14.226  44.405  1.00 41.86           C  
ATOM    529  OG  SER A 108      27.536  14.537  43.294  1.00 41.55           O  
ATOM    530  N   SER A 109      24.654  13.985  41.622  1.00 41.52           N  
ATOM    531  CA  SER A 109      24.077  14.781  40.526  1.00 40.68           C  
ATOM    532  C   SER A 109      22.982  14.032  39.756  1.00 40.61           C  
ATOM    533  O   SER A 109      22.487  14.508  38.749  1.00 40.00           O  
ATOM    534  CB  SER A 109      25.166  15.292  39.601  1.00 40.00           C  
ATOM    535  OG  SER A 109      25.405  16.680  39.802  1.00 40.01           O  
ATOM    536  N   ASP A 110      22.584  12.868  40.259  1.00 41.27           N  
ATOM    537  CA  ASP A 110      21.538  12.099  39.626  1.00 42.14           C  
ATOM    538  C   ASP A 110      20.136  12.748  39.757  1.00 41.91           C  
ATOM    539  O   ASP A 110      19.212  12.372  39.039  1.00 41.93           O  
ATOM    540  CB  ASP A 110      21.615  10.601  40.009  1.00 42.71           C  
ATOM    541  CG  ASP A 110      20.692  10.210  41.142  1.00 45.21           C  
ATOM    542  OD1 ASP A 110      20.439  11.051  42.043  1.00 53.26           O  
ATOM    543  OD2 ASP A 110      20.206   9.048  41.138  1.00 44.26           O1-
ATOM    544  N   GLY A 111      20.001  13.728  40.654  1.00 41.87           N  
ATOM    545  CA  GLY A 111      18.799  14.546  40.737  1.00 41.87           C  
ATOM    546  C   GLY A 111      17.606  13.851  41.348  1.00 41.98           C  
ATOM    547  O   GLY A 111      16.484  14.305  41.187  1.00 42.04           O  
ATOM    548  N   THR A 112      17.851  12.735  42.017  1.00 42.23           N  
ATOM    549  CA  THR A 112      16.806  11.971  42.659  1.00 43.11           C  
ATOM    550  C   THR A 112      16.808  12.201  44.194  1.00 44.10           C  
ATOM    551  O   THR A 112      17.803  12.674  44.769  1.00 44.06           O  
ATOM    552  CB  THR A 112      17.027  10.465  42.428  1.00 42.61           C  
ATOM    553  CG2 THR A 112      17.147  10.141  40.937  1.00 42.70           C  
ATOM    554  OG1 THR A 112      18.223  10.073  43.100  1.00 41.41           O  
ATOM    555  N   THR A 113      15.713  11.807  44.833  1.00 44.78           N  
ATOM    556  CA  THR A 113      15.549  11.853  46.297  1.00 46.35           C  
ATOM    557  C   THR A 113      16.582  10.989  47.030  1.00 46.73           C  
ATOM    558  O   THR A 113      17.307  11.487  47.910  1.00 46.28           O  
ATOM    559  CB  THR A 113      14.090  11.429  46.695  1.00 45.95           C  
ATOM    560  CG2 THR A 113      13.965  10.892  48.145  1.00 47.99           C  
ATOM    561  OG1 THR A 113      13.238  12.565  46.564  1.00 47.57           O  
ATOM    562  N   LEU A 114      16.614   9.703  46.658  1.00 47.52           N  
ATOM    563  CA  LEU A 114      17.488   8.662  47.230  1.00 48.36           C  
ATOM    564  C   LEU A 114      18.944   9.118  47.319  1.00 48.21           C  
ATOM    565  O   LEU A 114      19.618   8.880  48.332  1.00 48.63           O  
ATOM    566  CB  LEU A 114      17.351   7.387  46.384  1.00 48.31           C  
ATOM    567  CG  LEU A 114      18.456   6.358  46.206  1.00 48.04           C  
ATOM    568  CD1 LEU A 114      18.110   5.144  46.967  1.00 48.72           C  
ATOM    569  CD2 LEU A 114      18.498   5.992  44.734  1.00 49.34           C  
ATOM    570  N   ASN A 115      19.396   9.801  46.272  1.00 47.54           N  
ATOM    571  CA  ASN A 115      20.701  10.425  46.257  1.00 47.90           C  
ATOM    572  C   ASN A 115      20.783  11.875  46.725  1.00 48.21           C  
ATOM    573  O   ASN A 115      21.740  12.579  46.386  1.00 48.70           O  
ATOM    574  CB  ASN A 115      21.323  10.267  44.879  1.00 47.64           C  
ATOM    575  CG  ASN A 115      21.752   8.846  44.624  1.00 48.96           C  
ATOM    576  ND2 ASN A 115      21.535   8.361  43.400  1.00 49.99           N  
ATOM    577  OD1 ASN A 115      22.260   8.175  45.527  1.00 46.08           O  
ATOM    578  N   LYS A 116      19.798  12.314  47.512  1.00 48.84           N  
ATOM    579  CA  LYS A 116      19.831  13.606  48.246  1.00 49.45           C  
ATOM    580  C   LYS A 116      20.227  14.734  47.315  1.00 49.87           C  
ATOM    581  O   LYS A 116      20.974  15.651  47.684  1.00 49.35           O  
ATOM    582  CB  LYS A 116      20.723  13.502  49.514  1.00 49.37           C  
ATOM    583  CG  LYS A 116      20.085  12.641  50.646  1.00 49.10           C  
ATOM    584  CD  LYS A 116      21.100  11.862  51.556  1.00 52.72           C  
ATOM    585  CE  LYS A 116      22.083  12.761  52.400  1.00 54.03           C  
ATOM    586  NZ  LYS A 116      21.536  13.394  53.653  1.00 52.66           N1+
ATOM    587  N   SER A 117      19.679  14.637  46.095  1.00 50.77           N  
ATOM    588  CA  SER A 117      20.151  15.352  44.905  1.00 51.57           C  
ATOM    589  C   SER A 117      19.052  16.185  44.209  1.00 52.08           C  
ATOM    590  O   SER A 117      19.259  16.704  43.107  1.00 51.25           O  
ATOM    591  CB  SER A 117      20.768  14.347  43.937  1.00 51.62           C  
ATOM    592  OG  SER A 117      21.320  15.000  42.814  1.00 54.17           O  
ATOM    593  N   ASP A 118      17.903  16.317  44.890  1.00 52.87           N  
ATOM    594  CA  ASP A 118      16.851  17.312  44.598  1.00 53.62           C  
ATOM    595  C   ASP A 118      17.102  18.705  45.210  1.00 53.83           C  
ATOM    596  O   ASP A 118      17.848  18.848  46.166  1.00 54.43           O  
ATOM    597  CB  ASP A 118      15.503  16.807  45.122  1.00 53.66           C  
ATOM    598  CG  ASP A 118      15.583  16.274  46.565  1.00 55.80           C  
ATOM    599  OD1 ASP A 118      16.648  16.381  47.225  1.00 56.31           O  
ATOM    600  OD2 ASP A 118      14.570  15.715  47.040  1.00 58.41           O1-
ATOM    601  N   VAL A 119      16.448  19.725  44.668  1.00 53.76           N  
ATOM    602  CA  VAL A 119      16.514  21.063  45.234  1.00 53.43           C  
ATOM    603  C   VAL A 119      15.222  21.467  45.981  1.00 53.14           C  
ATOM    604  O   VAL A 119      14.112  21.265  45.450  1.00 52.72           O  
ATOM    605  CB  VAL A 119      16.821  22.107  44.165  1.00 53.77           C  
ATOM    606  CG1 VAL A 119      17.065  23.464  44.815  1.00 54.49           C  
ATOM    607  CG2 VAL A 119      18.044  21.686  43.330  1.00 54.03           C  
ATOM    608  N   GLU A 120      15.400  22.029  47.199  1.00 52.09           N  
ATOM    609  CA  GLU A 120      14.332  22.513  48.095  1.00 51.14           C  
ATOM    610  C   GLU A 120      13.675  23.726  47.463  1.00 50.09           C  
ATOM    611  O   GLU A 120      14.307  24.417  46.660  1.00 49.67           O  
ATOM    612  CB  GLU A 120      14.905  22.914  49.477  1.00 51.26           C  
ATOM    613  CG  GLU A 120      15.416  21.755  50.348  1.00 52.74           C  
ATOM    614  CD  GLU A 120      16.889  21.347  50.075  0.50 53.22           C  
ATOM    615  OE1 GLU A 120      17.502  21.837  49.087  0.50 51.40           O  
ATOM    616  OE2 GLU A 120      17.428  20.521  50.861  0.50 51.77           O1-
ATOM    617  N   PRO A 121      12.418  24.008  47.825  1.00 49.63           N  
ATOM    618  CA  PRO A 121      11.791  25.150  47.178  1.00 50.09           C  
ATOM    619  C   PRO A 121      12.624  26.414  47.404  1.00 50.61           C  
ATOM    620  O   PRO A 121      13.141  26.636  48.508  1.00 50.71           O  
ATOM    621  CB  PRO A 121      10.424  25.245  47.869  1.00 50.42           C  
ATOM    622  CG  PRO A 121      10.166  23.840  48.416  1.00 50.15           C  
ATOM    623  CD  PRO A 121      11.539  23.377  48.829  1.00 50.24           C  
ATOM    624  N   GLY A 122      12.788  27.213  46.359  1.00 50.81           N  
ATOM    625  CA  GLY A 122      13.637  28.409  46.424  1.00 51.30           C  
ATOM    626  C   GLY A 122      15.148  28.186  46.527  1.00 51.55           C  
ATOM    627  O   GLY A 122      15.908  29.152  46.497  1.00 51.30           O  
ATOM    628  N   GLY A 123      15.578  26.925  46.643  1.00 51.60           N  
ATOM    629  CA  GLY A 123      16.993  26.558  46.696  1.00 51.64           C  
ATOM    630  C   GLY A 123      17.877  26.704  45.446  1.00 52.35           C  
ATOM    631  O   GLY A 123      17.444  27.161  44.354  1.00 52.48           O  
ATOM    632  N   THR A 124      19.136  26.304  45.638  1.00 52.09           N  
ATOM    633  CA  THR A 124      20.242  26.495  44.712  1.00 51.60           C  
ATOM    634  C   THR A 124      21.049  25.200  44.786  1.00 51.01           C  
ATOM    635  O   THR A 124      21.262  24.656  45.884  1.00 50.74           O  
ATOM    636  CB  THR A 124      21.073  27.808  45.051  1.00 52.43           C  
ATOM    637  CG2 THR A 124      22.581  27.586  45.154  1.00 53.41           C  
ATOM    638  OG1 THR A 124      20.830  28.816  44.053  1.00 52.79           O  
ATOM    639  N   ARG A 125      21.395  24.656  43.611  1.00 49.49           N  
ATOM    640  CA  ARG A 125      22.223  23.451  43.531  1.00 47.86           C  
ATOM    641  C   ARG A 125      23.114  23.370  42.283  1.00 47.25           C  
ATOM    642  O   ARG A 125      22.812  23.880  41.188  1.00 46.71           O  
ATOM    643  CB  ARG A 125      21.422  22.159  43.717  1.00 47.44           C  
ATOM    644  CG  ARG A 125      22.338  20.982  44.035  1.00 46.46           C  
ATOM    645  CD  ARG A 125      21.658  19.674  43.941  1.00 43.61           C  
ATOM    646  NE  ARG A 125      22.612  18.628  44.232  1.00 45.05           N  
ATOM    647  CZ  ARG A 125      22.702  18.005  45.408  1.00 45.77           C  
ATOM    648  NH1 ARG A 125      21.855  18.317  46.381  1.00 45.33           N1+
ATOM    649  NH2 ARG A 125      23.615  17.050  45.606  1.00 40.96           N  
ATOM    650  N   THR A 126      24.252  22.745  42.473  1.00 46.20           N  
ATOM    651  CA  THR A 126      25.227  22.805  41.436  1.00 45.14           C  
ATOM    652  C   THR A 126      25.353  21.414  40.849  1.00 43.90           C  
ATOM    653  O   THR A 126      25.811  20.468  41.511  1.00 44.14           O  
ATOM    654  CB  THR A 126      26.497  23.534  41.919  1.00 45.53           C  
ATOM    655  CG2 THR A 126      27.780  22.735  41.702  1.00 46.98           C  
ATOM    656  OG1 THR A 126      26.567  24.792  41.232  1.00 45.47           O  
ATOM    657  N   TYR A 127      24.780  21.295  39.648  1.00 41.66           N  
ATOM    658  CA  TYR A 127      24.821  20.055  38.883  1.00 39.55           C  
ATOM    659  C   TYR A 127      25.982  20.077  37.918  1.00 38.29           C  
ATOM    660  O   TYR A 127      26.170  21.028  37.135  1.00 37.88           O  
ATOM    661  CB  TYR A 127      23.527  19.769  38.132  1.00 38.97           C  
ATOM    662  CG  TYR A 127      22.333  19.413  38.998  1.00 37.87           C  
ATOM    663  CD1 TYR A 127      22.237  18.178  39.623  1.00 37.26           C  
ATOM    664  CD2 TYR A 127      21.283  20.320  39.168  1.00 37.93           C  
ATOM    665  CE1 TYR A 127      21.140  17.861  40.434  1.00 37.32           C  
ATOM    666  CE2 TYR A 127      20.163  20.004  39.979  1.00 36.54           C  
ATOM    667  CZ  TYR A 127      20.098  18.785  40.580  1.00 37.70           C  
ATOM    668  OH  TYR A 127      18.988  18.490  41.338  1.00 39.59           O  
ATOM    669  N   THR A 128      26.733  18.983  37.991  1.00 37.30           N  
ATOM    670  CA  THR A 128      27.885  18.764  37.167  1.00 36.72           C  
ATOM    671  C   THR A 128      27.720  17.556  36.239  1.00 36.00           C  
ATOM    672  O   THR A 128      27.638  16.395  36.691  1.00 35.60           O  
ATOM    673  CB  THR A 128      29.157  18.571  38.027  1.00 36.60           C  
ATOM    674  CG2 THR A 128      30.308  18.143  37.104  1.00 37.55           C  
ATOM    675  OG1 THR A 128      29.472  19.816  38.692  1.00 35.84           O  
ATOM    676  N   TRP A 129      27.737  17.854  34.941  1.00 34.96           N  
ATOM    677  CA  TRP A 129      27.683  16.839  33.878  1.00 34.54           C  
ATOM    678  C   TRP A 129      29.030  16.691  33.162  1.00 34.73           C  
ATOM    679  O   TRP A 129      29.584  17.667  32.658  1.00 34.76           O  
ATOM    680  CB  TRP A 129      26.653  17.233  32.824  1.00 33.68           C  
ATOM    681  CG  TRP A 129      25.261  17.259  33.282  1.00 31.84           C  
ATOM    682  CD1 TRP A 129      24.750  16.731  34.452  1.00 31.25           C  
ATOM    683  CD2 TRP A 129      24.161  17.830  32.580  1.00 28.44           C  
ATOM    684  CE2 TRP A 129      23.005  17.614  33.366  1.00 29.40           C  
ATOM    685  CE3 TRP A 129      24.040  18.524  31.366  1.00 26.18           C  
ATOM    686  NE1 TRP A 129      23.394  16.942  34.496  1.00 33.16           N  
ATOM    687  CZ2 TRP A 129      21.742  18.062  32.981  1.00 28.36           C  
ATOM    688  CZ3 TRP A 129      22.786  18.962  30.970  1.00 26.59           C  
ATOM    689  CH2 TRP A 129      21.644  18.728  31.784  1.00 28.25           C  
ATOM    690  N   ARG A 130      29.555  15.474  33.111  1.00 34.94           N  
ATOM    691  CA  ARG A 130      30.812  15.261  32.391  1.00 35.86           C  
ATOM    692  C   ARG A 130      30.560  14.469  31.101  1.00 35.37           C  
ATOM    693  O   ARG A 130      29.503  13.777  30.958  1.00 34.66           O  
ATOM    694  CB  ARG A 130      31.880  14.593  33.283  1.00 36.48           C  
ATOM    695  CG  ARG A 130      32.594  15.575  34.259  1.00 38.80           C  
ATOM    696  CD  ARG A 130      33.675  14.906  35.090  1.00 44.21           C  
ATOM    697  NE  ARG A 130      33.003  13.983  35.985  1.00 48.74           N  
ATOM    698  CZ  ARG A 130      32.846  12.679  35.760  1.00 52.13           C  
ATOM    699  NH1 ARG A 130      33.379  12.118  34.664  1.00 51.42           N1+
ATOM    700  NH2 ARG A 130      32.162  11.931  36.645  1.00 50.34           N  
ATOM    701  N   THR A 131      31.507  14.617  30.163  1.00 34.21           N  
ATOM    702  CA  THR A 131      31.529  13.814  28.933  1.00 33.11           C  
ATOM    703  C   THR A 131      32.873  13.138  28.695  1.00 32.94           C  
ATOM    704  O   THR A 131      33.845  13.390  29.419  1.00 32.14           O  
ATOM    705  CB  THR A 131      31.013  14.579  27.686  1.00 32.55           C  
ATOM    706  CG2 THR A 131      29.621  15.195  27.986  1.00 30.61           C  
ATOM    707  OG1 THR A 131      31.940  15.581  27.271  1.00 33.22           O  
ATOM    708  N   HIS A 132      32.894  12.214  27.731  1.00 32.17           N  
ATOM    709  CA  HIS A 132      34.128  11.549  27.320  1.00 30.74           C  
ATOM    710  C   HIS A 132      34.093  11.174  25.841  1.00 30.73           C  
ATOM    711  O   HIS A 132      33.009  10.910  25.266  1.00 30.23           O  
ATOM    712  CB  HIS A 132      34.399  10.328  28.165  1.00 30.36           C  
ATOM    713  CG  HIS A 132      33.367   9.236  28.034  1.00 30.95           C  
ATOM    714  CD2 HIS A 132      33.324   8.133  27.238  1.00 29.78           C  
ATOM    715  ND1 HIS A 132      32.247   9.159  28.844  1.00 27.74           N  
ATOM    716  CE1 HIS A 132      31.544   8.082  28.540  1.00 25.27           C  
ATOM    717  NE2 HIS A 132      32.184   7.427  27.581  1.00 31.21           N  
ATOM    718  N   ALA A 133      35.280  11.181  25.240  1.00 29.30           N  
ATOM    719  CA  ALA A 133      35.500  10.783  23.874  1.00 27.74           C  
ATOM    720  C   ALA A 133      35.562   9.258  23.887  1.00 27.38           C  
ATOM    721  O   ALA A 133      35.786   8.638  24.939  1.00 26.18           O  
ATOM    722  CB  ALA A 133      36.810  11.388  23.380  1.00 27.77           C  
ATOM    723  N   PRO A 134      35.352   8.615  22.727  1.00 27.14           N  
ATOM    724  CA  PRO A 134      35.511   7.148  22.797  1.00 26.97           C  
ATOM    725  C   PRO A 134      36.997   6.742  22.826  1.00 27.12           C  
ATOM    726  O   PRO A 134      37.820   7.568  22.555  1.00 27.29           O  
ATOM    727  CB  PRO A 134      34.829   6.675  21.521  1.00 25.56           C  
ATOM    728  CG  PRO A 134      34.920   7.824  20.593  1.00 23.87           C  
ATOM    729  CD  PRO A 134      34.866   9.055  21.402  1.00 27.42           C  
ATOM    730  N   GLY A 135      37.346   5.501  23.167  1.00 28.64           N  
ATOM    731  CA  GLY A 135      38.760   5.115  23.117  1.00 30.01           C  
ATOM    732  C   GLY A 135      38.995   3.678  23.527  1.00 30.64           C  
ATOM    733  O   GLY A 135      38.078   3.005  24.021  1.00 29.66           O  
ATOM    734  N   ARG A 136      40.232   3.223  23.356  1.00 31.03           N  
ATOM    735  CA  ARG A 136      40.594   1.843  23.663  1.00 33.25           C  
ATOM    736  C   ARG A 136      40.855   1.707  25.139  1.00 33.37           C  
ATOM    737  O   ARG A 136      41.545   2.524  25.688  1.00 33.18           O  
ATOM    738  CB  ARG A 136      41.863   1.445  22.902  1.00 33.35           C  
ATOM    739  CG  ARG A 136      41.586   1.019  21.516  1.00 36.51           C  
ATOM    740  CD  ARG A 136      41.629  -0.463  21.410  1.00 35.81           C  
ATOM    741  NE  ARG A 136      40.361  -1.114  21.173  1.00 40.23           N  
ATOM    742  CZ  ARG A 136      39.716  -1.212  20.006  1.00 40.62           C  
ATOM    743  NH1 ARG A 136      40.139  -0.610  18.890  1.00 33.03           N1+
ATOM    744  NH2 ARG A 136      38.578  -1.905  19.990  1.00 42.78           N  
ATOM    745  N   ARG A 137      40.291   0.689  25.770  1.00 35.19           N  
ATOM    746  CA  ARG A 137      40.599   0.362  27.174  1.00 37.14           C  
ATOM    747  C   ARG A 137      41.776  -0.593  27.162  1.00 38.24           C  
ATOM    748  O   ARG A 137      42.118  -1.078  26.108  1.00 38.74           O  
ATOM    749  CB  ARG A 137      39.412  -0.340  27.838  1.00 36.92           C  
ATOM    750  CG  ARG A 137      38.187   0.534  28.069  1.00 35.73           C  
ATOM    751  CD  ARG A 137      37.207  -0.227  28.974  1.00 33.19           C  
ATOM    752  NE  ARG A 137      35.875   0.390  29.053  1.00 29.14           N  
ATOM    753  CZ  ARG A 137      34.871   0.093  28.224  1.00 29.04           C  
ATOM    754  NH1 ARG A 137      35.066  -0.778  27.245  1.00 29.27           N1+
ATOM    755  NH2 ARG A 137      33.680   0.665  28.350  1.00 21.18           N  
ATOM    756  N   SER A 138      42.382  -0.908  28.308  1.00 40.21           N  
ATOM    757  CA  SER A 138      43.526  -1.870  28.308  1.00 41.51           C  
ATOM    758  C   SER A 138      43.083  -3.327  28.102  1.00 41.76           C  
ATOM    759  O   SER A 138      43.842  -4.167  27.597  1.00 42.01           O  
ATOM    760  CB  SER A 138      44.405  -1.722  29.555  1.00 42.12           C  
ATOM    761  OG  SER A 138      43.626  -1.336  30.671  1.00 43.87           O  
ATOM    762  N   ASP A 139      41.848  -3.638  28.438  1.00 41.89           N  
ATOM    763  CA  ASP A 139      41.356  -4.955  28.092  1.00 42.99           C  
ATOM    764  C   ASP A 139      41.134  -5.171  26.570  1.00 42.87           C  
ATOM    765  O   ASP A 139      40.685  -6.247  26.174  1.00 43.70           O  
ATOM    766  CB  ASP A 139      40.091  -5.325  28.919  1.00 43.90           C  
ATOM    767  CG  ASP A 139      38.903  -4.430  28.620  1.00 44.10           C  
ATOM    768  OD1 ASP A 139      38.863  -3.789  27.548  1.00 44.04           O  
ATOM    769  OD2 ASP A 139      37.984  -4.380  29.455  1.00 46.06           O1-
ATOM    770  N   GLY A 140      41.451  -4.182  25.719  1.00 42.22           N  
ATOM    771  CA  GLY A 140      41.323  -4.349  24.251  1.00 40.20           C  
ATOM    772  C   GLY A 140      39.987  -3.832  23.709  1.00 38.98           C  
ATOM    773  O   GLY A 140      39.767  -3.665  22.505  1.00 39.72           O  
ATOM    774  N   THR A 141      39.115  -3.507  24.630  1.00 36.89           N  
ATOM    775  CA  THR A 141      37.749  -3.175  24.341  1.00 34.76           C  
ATOM    776  C   THR A 141      37.616  -1.679  24.007  1.00 33.32           C  
ATOM    777  O   THR A 141      38.513  -0.863  24.319  1.00 31.08           O  
ATOM    778  CB  THR A 141      36.943  -3.653  25.554  1.00 35.90           C  
ATOM    779  CG2 THR A 141      36.824  -2.589  26.618  1.00 32.42           C  
ATOM    780  OG1 THR A 141      35.684  -4.194  25.131  1.00 38.54           O  
ATOM    781  N   TRP A 142      36.538  -1.350  23.287  1.00 32.00           N  
ATOM    782  CA  TRP A 142      36.260   0.009  22.807  1.00 30.76           C  
ATOM    783  C   TRP A 142      35.223   0.710  23.684  1.00 30.75           C  
ATOM    784  O   TRP A 142      34.043   0.357  23.659  1.00 31.67           O  
ATOM    785  CB  TRP A 142      35.780  -0.010  21.343  1.00 29.41           C  
ATOM    786  CG  TRP A 142      35.754   1.354  20.655  1.00 28.22           C  
ATOM    787  CD1 TRP A 142      34.651   2.049  20.239  1.00 28.48           C  
ATOM    788  CD2 TRP A 142      36.893   2.161  20.273  1.00 27.74           C  
ATOM    789  CE2 TRP A 142      36.387   3.331  19.633  1.00 25.16           C  
ATOM    790  CE3 TRP A 142      38.282   2.010  20.420  1.00 22.68           C  
ATOM    791  NE1 TRP A 142      35.020   3.235  19.618  1.00 28.15           N  
ATOM    792  CZ2 TRP A 142      37.206   4.333  19.153  1.00 26.20           C  
ATOM    793  CZ3 TRP A 142      39.111   3.002  19.934  1.00 27.54           C  
ATOM    794  CH2 TRP A 142      38.569   4.170  19.298  1.00 28.63           C  
ATOM    795  N   ARG A 143      35.658   1.721  24.423  1.00 30.72           N  
ATOM    796  CA  ARG A 143      34.769   2.494  25.285  1.00 31.36           C  
ATOM    797  C   ARG A 143      33.916   3.444  24.451  1.00 30.92           C  
ATOM    798  O   ARG A 143      34.455   4.348  23.816  1.00 30.86           O  
ATOM    799  CB  ARG A 143      35.563   3.282  26.345  1.00 30.61           C  
ATOM    800  CG  ARG A 143      34.626   4.076  27.299  1.00 33.35           C  
ATOM    801  CD  ARG A 143      35.391   4.958  28.244  1.00 32.86           C  
ATOM    802  NE  ARG A 143      34.556   5.507  29.313  1.00 33.83           N  
ATOM    803  CZ  ARG A 143      34.918   6.536  30.096  1.00 35.72           C  
ATOM    804  NH1 ARG A 143      36.107   7.143  29.917  1.00 30.89           N1+
ATOM    805  NH2 ARG A 143      34.098   6.979  31.048  1.00 31.38           N  
ATOM    806  N   ALA A 144      32.590   3.292  24.514  1.00 31.33           N  
ATOM    807  CA  ALA A 144      31.653   3.934  23.528  1.00 31.78           C  
ATOM    808  C   ALA A 144      31.801   5.408  23.093  1.00 32.43           C  
ATOM    809  O   ALA A 144      31.797   5.740  21.815  1.00 35.48           O  
ATOM    810  CB  ALA A 144      30.172   3.651  23.907  1.00 31.52           C  
ATOM    811  N   GLY A 145      31.869   6.296  24.088  1.00 29.80           N  
ATOM    812  CA  GLY A 145      31.751   7.710  23.799  1.00 28.06           C  
ATOM    813  C   GLY A 145      30.399   8.308  24.225  1.00 27.01           C  
ATOM    814  O   GLY A 145      29.374   7.629  24.189  1.00 27.11           O  
ATOM    815  N   SER A 146      30.403   9.585  24.590  1.00 25.61           N  
ATOM    816  CA  SER A 146      29.213  10.275  25.107  1.00 24.28           C  
ATOM    817  C   SER A 146      28.363  10.782  23.987  1.00 22.07           C  
ATOM    818  O   SER A 146      27.201  11.018  24.208  1.00 22.50           O  
ATOM    819  CB  SER A 146      29.572  11.472  26.014  1.00 23.15           C  
ATOM    820  OG  SER A 146      30.139  10.978  27.203  1.00 24.86           O  
ATOM    821  N   ALA A 147      28.934  10.976  22.803  1.00 20.70           N  
ATOM    822  CA  ALA A 147      28.203  11.592  21.717  1.00 18.59           C  
ATOM    823  C   ALA A 147      26.785  10.984  21.489  1.00 18.31           C  
ATOM    824  O   ALA A 147      26.563   9.753  21.532  1.00 17.68           O  
ATOM    825  CB  ALA A 147      29.040  11.655  20.416  1.00 17.80           C  
ATOM    826  N   GLY A 148      25.811  11.844  21.275  1.00 18.95           N  
ATOM    827  CA  GLY A 148      24.437  11.346  21.247  1.00 21.78           C  
ATOM    828  C   GLY A 148      23.401  12.441  21.361  1.00 23.03           C  
ATOM    829  O   GLY A 148      23.738  13.619  21.671  1.00 23.53           O  
ATOM    830  N   TYR A 149      22.155  12.041  21.107  1.00 23.15           N  
ATOM    831  CA  TYR A 149      20.968  12.859  21.271  1.00 23.01           C  
ATOM    832  C   TYR A 149      20.409  12.409  22.590  1.00 24.23           C  
ATOM    833  O   TYR A 149      20.028  11.226  22.788  1.00 24.09           O  
ATOM    834  CB  TYR A 149      19.985  12.623  20.121  1.00 22.71           C  
ATOM    835  CG  TYR A 149      20.489  13.288  18.875  1.00 24.18           C  
ATOM    836  CD1 TYR A 149      20.316  14.649  18.695  1.00 22.73           C  
ATOM    837  CD2 TYR A 149      21.196  12.572  17.907  1.00 25.37           C  
ATOM    838  CE1 TYR A 149      20.800  15.290  17.600  1.00 23.41           C  
ATOM    839  CE2 TYR A 149      21.666  13.195  16.739  1.00 24.32           C  
ATOM    840  CZ  TYR A 149      21.503  14.571  16.608  1.00 27.90           C  
ATOM    841  OH  TYR A 149      22.006  15.261  15.496  1.00 22.88           O  
ATOM    842  N   TRP A 150      20.403  13.334  23.537  1.00 24.18           N  
ATOM    843  CA  TRP A 150      19.989  13.019  24.889  1.00 23.25           C  
ATOM    844  C   TRP A 150      19.040  14.126  25.408  1.00 24.91           C  
ATOM    845  O   TRP A 150      18.664  15.084  24.689  1.00 23.78           O  
ATOM    846  CB  TRP A 150      21.237  12.931  25.807  1.00 23.02           C  
ATOM    847  CG  TRP A 150      22.290  11.990  25.363  1.00 20.35           C  
ATOM    848  CD1 TRP A 150      23.473  12.307  24.786  1.00 22.40           C  
ATOM    849  CD2 TRP A 150      22.277  10.549  25.498  1.00 19.91           C  
ATOM    850  CE2 TRP A 150      23.505  10.062  24.973  1.00 19.16           C  
ATOM    851  CE3 TRP A 150      21.330   9.619  25.992  1.00 16.24           C  
ATOM    852  NE1 TRP A 150      24.223  11.146  24.540  1.00 20.85           N  
ATOM    853  CZ2 TRP A 150      23.821   8.674  24.932  1.00 22.69           C  
ATOM    854  CZ3 TRP A 150      21.638   8.249  25.961  1.00 16.09           C  
ATOM    855  CH2 TRP A 150      22.895   7.790  25.478  1.00 19.93           C  
ATOM    856  N   HIS A 151      18.644  14.007  26.674  1.00 25.45           N  
ATOM    857  CA  HIS A 151      17.699  15.000  27.185  1.00 26.58           C  
ATOM    858  C   HIS A 151      17.857  15.106  28.696  1.00 26.41           C  
ATOM    859  O   HIS A 151      18.552  14.278  29.338  1.00 25.73           O  
ATOM    860  CB  HIS A 151      16.266  14.608  26.785  1.00 25.21           C  
ATOM    861  CG  HIS A 151      15.909  13.246  27.235  1.00 25.55           C  
ATOM    862  CD2 HIS A 151      16.349  12.027  26.828  1.00 25.66           C  
ATOM    863  ND1 HIS A 151      15.056  13.021  28.288  1.00 23.70           N  
ATOM    864  CE1 HIS A 151      14.967  11.727  28.509  1.00 22.20           C  
ATOM    865  NE2 HIS A 151      15.733  11.097  27.628  1.00 27.47           N  
ATOM    866  N   TYR A 152      17.238  16.137  29.252  1.00 27.45           N  
ATOM    867  CA  TYR A 152      17.191  16.294  30.740  1.00 27.97           C  
ATOM    868  C   TYR A 152      15.779  16.567  31.196  1.00 28.26           C  
ATOM    869  O   TYR A 152      14.964  17.098  30.440  1.00 27.32           O  
ATOM    870  CB  TYR A 152      18.116  17.419  31.249  1.00 27.26           C  
ATOM    871  CG  TYR A 152      17.784  18.737  30.661  1.00 25.00           C  
ATOM    872  CD1 TYR A 152      16.835  19.577  31.242  1.00 25.32           C  
ATOM    873  CD2 TYR A 152      18.398  19.157  29.506  1.00 22.68           C  
ATOM    874  CE1 TYR A 152      16.535  20.841  30.642  1.00 24.69           C  
ATOM    875  CE2 TYR A 152      18.101  20.368  28.931  1.00 21.79           C  
ATOM    876  CZ  TYR A 152      17.182  21.203  29.505  1.00 23.54           C  
ATOM    877  OH  TYR A 152      16.900  22.395  28.872  1.00 27.84           O  
ATOM    878  N   HIS A 153      15.516  16.245  32.468  1.00 29.43           N  
ATOM    879  CA  HIS A 153      14.194  16.444  32.976  1.00 30.83           C  
ATOM    880  C   HIS A 153      14.133  16.311  34.507  1.00 32.00           C  
ATOM    881  O   HIS A 153      14.976  15.679  35.134  1.00 31.78           O  
ATOM    882  CB  HIS A 153      13.240  15.418  32.311  1.00 30.36           C  
ATOM    883  CG  HIS A 153      13.534  14.001  32.691  1.00 27.86           C  
ATOM    884  CD2 HIS A 153      14.355  13.082  32.139  1.00 30.30           C  
ATOM    885  ND1 HIS A 153      12.953  13.387  33.773  1.00 29.82           N  
ATOM    886  CE1 HIS A 153      13.378  12.140  33.861  1.00 28.17           C  
ATOM    887  NE2 HIS A 153      14.252  11.936  32.892  1.00 30.88           N  
ATOM    888  N   ASP A 154      13.082  16.885  35.075  1.00 32.38           N  
ATOM    889  CA  ASP A 154      12.836  16.804  36.498  1.00 32.49           C  
ATOM    890  C   ASP A 154      12.602  15.357  36.966  1.00 32.06           C  
ATOM    891  O   ASP A 154      11.979  14.509  36.266  1.00 31.75           O  
ATOM    892  CB  ASP A 154      11.666  17.740  36.847  1.00 32.75           C  
ATOM    893  CG  ASP A 154      11.030  17.397  38.138  1.00 35.40           C  
ATOM    894  OD1 ASP A 154      11.643  17.605  39.229  1.00 39.95           O  
ATOM    895  OD2 ASP A 154       9.923  16.852  38.047  1.00 35.48           O1-
ATOM    896  N   HIS A 155      13.113  15.038  38.139  1.00 31.72           N  
ATOM    897  CA  HIS A 155      12.892  13.683  38.631  1.00 32.38           C  
ATOM    898  C   HIS A 155      12.077  13.680  39.916  1.00 33.31           C  
ATOM    899  O   HIS A 155      11.928  12.636  40.583  1.00 32.90           O  
ATOM    900  CB  HIS A 155      14.238  13.019  38.859  1.00 31.93           C  
ATOM    901  CG  HIS A 155      14.253  11.536  38.644  1.00 30.06           C  
ATOM    902  CD2 HIS A 155      14.955  10.779  37.767  1.00 28.90           C  
ATOM    903  ND1 HIS A 155      13.599  10.646  39.472  1.00 34.71           N  
ATOM    904  CE1 HIS A 155      13.870   9.405  39.095  1.00 32.23           C  
ATOM    905  NE2 HIS A 155      14.694   9.460  38.060  1.00 30.64           N  
ATOM    906  N   VAL A 156      11.536  14.838  40.282  1.00 35.31           N  
ATOM    907  CA  VAL A 156      10.953  14.908  41.635  1.00 36.70           C  
ATOM    908  C   VAL A 156       9.563  15.546  41.820  1.00 37.79           C  
ATOM    909  O   VAL A 156       8.838  15.217  42.784  1.00 39.37           O  
ATOM    910  CB  VAL A 156      12.037  15.445  42.570  1.00 36.60           C  
ATOM    911  CG1 VAL A 156      11.572  16.575  43.397  1.00 36.63           C  
ATOM    912  CG2 VAL A 156      12.650  14.310  43.317  1.00 36.06           C  
ATOM    913  N   VAL A 157       9.172  16.424  40.902  1.00 38.47           N  
ATOM    914  CA  VAL A 157       7.850  17.082  40.956  1.00 38.79           C  
ATOM    915  C   VAL A 157       6.730  16.098  40.660  1.00 39.62           C  
ATOM    916  O   VAL A 157       6.804  15.342  39.685  1.00 39.93           O  
ATOM    917  CB  VAL A 157       7.768  18.169  39.897  1.00 38.62           C  
ATOM    918  CG1 VAL A 157       6.373  18.844  39.891  1.00 39.02           C  
ATOM    919  CG2 VAL A 157       8.872  19.116  40.077  1.00 38.28           C  
ATOM    920  N   GLY A 158       5.686  16.111  41.481  1.00 39.94           N  
ATOM    921  CA  GLY A 158       4.565  15.197  41.307  1.00 39.59           C  
ATOM    922  C   GLY A 158       4.808  13.899  42.045  1.00 39.74           C  
ATOM    923  O   GLY A 158       4.068  13.576  42.970  1.00 40.74           O  
ATOM    924  N   THR A 159       5.832  13.147  41.627  1.00 39.32           N  
ATOM    925  CA  THR A 159       6.172  11.814  42.177  1.00 38.41           C  
ATOM    926  C   THR A 159       7.684  11.709  42.284  1.00 38.22           C  
ATOM    927  O   THR A 159       8.413  12.579  41.790  1.00 37.93           O  
ATOM    928  CB  THR A 159       5.765  10.624  41.222  1.00 38.79           C  
ATOM    929  CG2 THR A 159       4.199  10.490  41.033  1.00 40.37           C  
ATOM    930  OG1 THR A 159       6.442  10.768  39.955  1.00 37.57           O  
ATOM    931  N   GLU A 160       8.165  10.607  42.846  1.00 37.84           N  
ATOM    932  CA  GLU A 160       9.596  10.401  42.939  1.00 38.70           C  
ATOM    933  C   GLU A 160      10.260  10.120  41.549  1.00 39.31           C  
ATOM    934  O   GLU A 160      11.505  10.114  41.420  1.00 38.58           O  
ATOM    935  CB  GLU A 160       9.909   9.342  44.007  1.00 38.91           C  
ATOM    936  CG  GLU A 160       9.795   9.923  45.472  1.00 40.19           C  
ATOM    937  CD  GLU A 160      10.764  11.071  45.715  0.50 39.02           C  
ATOM    938  OE1 GLU A 160      11.870  11.042  45.136  0.50 38.20           O  
ATOM    939  OE2 GLU A 160      10.428  12.006  46.474  0.50 39.70           O1-
ATOM    940  N   HIS A 161       9.422   9.934  40.518  1.00 38.35           N  
ATOM    941  CA  HIS A 161       9.935   9.807  39.147  1.00 37.91           C  
ATOM    942  C   HIS A 161       9.659  11.021  38.288  1.00 36.71           C  
ATOM    943  O   HIS A 161       9.927  10.997  37.093  1.00 37.82           O  
ATOM    944  CB  HIS A 161       9.510   8.487  38.481  1.00 37.91           C  
ATOM    945  CG  HIS A 161      10.237   7.311  39.034  1.00 37.56           C  
ATOM    946  CD2 HIS A 161      11.479   6.844  38.778  1.00 38.78           C  
ATOM    947  ND1 HIS A 161       9.733   6.534  40.056  1.00 39.59           N  
ATOM    948  CE1 HIS A 161      10.620   5.609  40.373  1.00 39.52           C  
ATOM    949  NE2 HIS A 161      11.690   5.778  39.615  1.00 39.35           N  
ATOM    950  N   GLY A 162       9.163  12.087  38.908  1.00 35.03           N  
ATOM    951  CA  GLY A 162       8.987  13.368  38.217  1.00 32.54           C  
ATOM    952  C   GLY A 162       7.811  13.426  37.247  1.00 31.11           C  
ATOM    953  O   GLY A 162       7.758  14.311  36.394  1.00 30.72           O  
ATOM    954  N   THR A 163       6.905  12.455  37.359  1.00 30.75           N  
ATOM    955  CA  THR A 163       5.715  12.373  36.511  1.00 30.51           C  
ATOM    956  C   THR A 163       5.003  13.711  36.461  1.00 31.17           C  
ATOM    957  O   THR A 163       4.630  14.190  35.380  1.00 31.52           O  
ATOM    958  CB  THR A 163       4.723  11.375  37.062  1.00 31.43           C  
ATOM    959  CG2 THR A 163       3.509  11.275  36.122  1.00 30.89           C  
ATOM    960  OG1 THR A 163       5.354  10.089  37.306  1.00 28.11           O  
ATOM    961  N   GLY A 164       4.827  14.358  37.620  1.00 30.61           N  
ATOM    962  CA  GLY A 164       4.254  15.698  37.581  1.00 29.06           C  
ATOM    963  C   GLY A 164       5.118  16.719  36.867  1.00 28.97           C  
ATOM    964  O   GLY A 164       4.622  17.514  36.049  1.00 30.33           O  
ATOM    965  N   GLY A 165       6.418  16.739  37.136  1.00 28.10           N  
ATOM    966  CA  GLY A 165       7.247  17.723  36.453  1.00 26.84           C  
ATOM    967  C   GLY A 165       7.388  17.538  34.954  1.00 26.75           C  
ATOM    968  O   GLY A 165       7.400  18.518  34.171  1.00 27.21           O  
ATOM    969  N   ILE A 166       7.545  16.296  34.533  1.00 27.06           N  
ATOM    970  CA  ILE A 166       7.615  15.997  33.099  1.00 27.44           C  
ATOM    971  C   ILE A 166       6.285  16.419  32.491  1.00 27.92           C  
ATOM    972  O   ILE A 166       6.259  17.089  31.447  1.00 28.09           O  
ATOM    973  CB  ILE A 166       7.943  14.519  32.875  1.00 28.01           C  
ATOM    974  CG1 ILE A 166       9.386  14.271  33.323  1.00 29.46           C  
ATOM    975  CG2 ILE A 166       7.666  14.094  31.415  1.00 28.02           C  
ATOM    976  CD1 ILE A 166       9.823  12.815  33.560  1.00 27.00           C  
ATOM    977  N   ARG A 167       5.167  16.102  33.157  1.00 29.36           N  
ATOM    978  CA  ARG A 167       3.869  16.435  32.542  1.00 31.35           C  
ATOM    979  C   ARG A 167       3.744  17.932  32.288  1.00 31.13           C  
ATOM    980  O   ARG A 167       3.279  18.361  31.231  1.00 31.64           O  
ATOM    981  CB  ARG A 167       2.664  15.887  33.317  1.00 32.53           C  
ATOM    982  CG  ARG A 167       1.295  16.254  32.671  1.00 35.79           C  
ATOM    983  CD  ARG A 167       0.171  15.332  33.132  1.00 46.12           C  
ATOM    984  NE  ARG A 167       0.196  15.044  34.594  1.00 51.70           N  
ATOM    985  CZ  ARG A 167       0.275  13.816  35.143  1.00 54.14           C  
ATOM    986  NH1 ARG A 167       0.346  12.713  34.366  1.00 49.26           N1+
ATOM    987  NH2 ARG A 167       0.283  13.691  36.488  1.00 53.70           N  
ATOM    988  N   LYS A 168       4.235  18.721  33.233  1.00 31.50           N  
ATOM    989  CA  LYS A 168       4.082  20.165  33.162  1.00 31.14           C  
ATOM    990  C   LYS A 168       5.100  20.877  32.308  1.00 30.38           C  
ATOM    991  O   LYS A 168       4.883  22.048  31.956  1.00 30.28           O  
ATOM    992  CB  LYS A 168       4.052  20.751  34.568  1.00 32.03           C  
ATOM    993  CG  LYS A 168       2.907  20.175  35.400  1.00 33.49           C  
ATOM    994  CD  LYS A 168       2.802  20.895  36.730  1.00 38.42           C  
ATOM    995  CE  LYS A 168       1.813  20.155  37.681  1.00 42.82           C  
ATOM    996  NZ  LYS A 168       2.518  19.164  38.533  1.00 45.17           N1+
ATOM    997  N   GLY A 169       6.229  20.218  31.985  1.00 28.92           N  
ATOM    998  CA  GLY A 169       7.111  20.763  30.933  1.00 26.59           C  
ATOM    999  C   GLY A 169       8.571  20.986  31.302  1.00 24.75           C  
ATOM   1000  O   GLY A 169       9.297  21.780  30.646  1.00 25.56           O  
ATOM   1001  N   LEU A 170       8.965  20.310  32.367  1.00 23.77           N  
ATOM   1002  CA  LEU A 170      10.298  20.264  32.900  1.00 22.37           C  
ATOM   1003  C   LEU A 170      11.134  19.165  32.205  1.00 23.33           C  
ATOM   1004  O   LEU A 170      11.482  18.090  32.786  1.00 22.89           O  
ATOM   1005  CB  LEU A 170      10.219  19.970  34.374  1.00 21.83           C  
ATOM   1006  CG  LEU A 170       9.843  21.167  35.221  1.00 22.18           C  
ATOM   1007  CD1 LEU A 170       9.535  20.707  36.685  1.00 26.04           C  
ATOM   1008  CD2 LEU A 170      10.956  22.187  35.180  1.00 20.75           C  
ATOM   1009  N   TYR A 171      11.487  19.472  30.964  1.00 22.92           N  
ATOM   1010  CA  TYR A 171      12.354  18.611  30.188  1.00 24.02           C  
ATOM   1011  C   TYR A 171      12.938  19.501  29.093  1.00 23.42           C  
ATOM   1012  O   TYR A 171      12.294  20.457  28.663  1.00 24.23           O  
ATOM   1013  CB  TYR A 171      11.535  17.450  29.591  1.00 23.06           C  
ATOM   1014  CG  TYR A 171      10.336  17.932  28.785  1.00 24.38           C  
ATOM   1015  CD1 TYR A 171      10.489  18.527  27.519  1.00 22.78           C  
ATOM   1016  CD2 TYR A 171       9.031  17.774  29.292  1.00 25.95           C  
ATOM   1017  CE1 TYR A 171       9.360  18.933  26.760  1.00 21.54           C  
ATOM   1018  CE2 TYR A 171       7.921  18.193  28.561  1.00 25.92           C  
ATOM   1019  CZ  TYR A 171       8.093  18.770  27.292  1.00 24.13           C  
ATOM   1020  OH  TYR A 171       6.963  19.196  26.615  1.00 20.82           O  
ATOM   1021  N   GLY A 172      14.170  19.216  28.699  1.00 22.75           N  
ATOM   1022  CA  GLY A 172      14.741  19.822  27.506  1.00 22.63           C  
ATOM   1023  C   GLY A 172      15.778  18.894  26.848  1.00 21.64           C  
ATOM   1024  O   GLY A 172      16.097  17.812  27.391  1.00 20.55           O  
ATOM   1025  N   PRO A 173      16.314  19.316  25.706  1.00 20.33           N  
ATOM   1026  CA  PRO A 173      17.207  18.492  24.896  1.00 22.27           C  
ATOM   1027  C   PRO A 173      18.712  18.670  25.225  1.00 22.44           C  
ATOM   1028  O   PRO A 173      19.163  19.780  25.485  1.00 24.18           O  
ATOM   1029  CB  PRO A 173      16.963  19.022  23.495  1.00 20.89           C  
ATOM   1030  CG  PRO A 173      16.508  20.436  23.678  1.00 19.67           C  
ATOM   1031  CD  PRO A 173      16.174  20.645  25.132  1.00 19.79           C  
ATOM   1032  N   VAL A 174      19.487  17.598  25.141  1.00 23.90           N  
ATOM   1033  CA  VAL A 174      20.961  17.697  25.132  1.00 24.05           C  
ATOM   1034  C   VAL A 174      21.600  17.058  23.905  1.00 24.63           C  
ATOM   1035  O   VAL A 174      21.256  15.938  23.498  1.00 24.75           O  
ATOM   1036  CB  VAL A 174      21.608  16.984  26.339  1.00 25.18           C  
ATOM   1037  CG1 VAL A 174      23.067  17.417  26.451  1.00 24.55           C  
ATOM   1038  CG2 VAL A 174      20.852  17.237  27.636  1.00 22.85           C  
ATOM   1039  N   ILE A 175      22.566  17.760  23.334  1.00 25.49           N  
ATOM   1040  CA  ILE A 175      23.324  17.242  22.223  1.00 26.18           C  
ATOM   1041  C   ILE A 175      24.828  17.206  22.595  1.00 26.50           C  
ATOM   1042  O   ILE A 175      25.384  18.223  22.958  1.00 27.11           O  
ATOM   1043  CB  ILE A 175      23.088  18.081  20.970  1.00 25.49           C  
ATOM   1044  CG1 ILE A 175      21.624  18.013  20.526  1.00 25.69           C  
ATOM   1045  CG2 ILE A 175      23.952  17.582  19.842  1.00 26.63           C  
ATOM   1046  CD1 ILE A 175      21.355  18.887  19.266  1.00 23.24           C  
ATOM   1047  N   VAL A 176      25.449  16.025  22.549  1.00 26.29           N  
ATOM   1048  CA  VAL A 176      26.908  15.875  22.754  1.00 25.75           C  
ATOM   1049  C   VAL A 176      27.434  15.459  21.389  1.00 26.39           C  
ATOM   1050  O   VAL A 176      26.946  14.453  20.815  1.00 24.65           O  
ATOM   1051  CB  VAL A 176      27.243  14.773  23.811  1.00 26.81           C  
ATOM   1052  CG1 VAL A 176      28.751  14.517  23.884  1.00 27.33           C  
ATOM   1053  CG2 VAL A 176      26.675  15.171  25.193  1.00 22.12           C  
ATOM   1054  N   ARG A 177      28.369  16.258  20.857  1.00 25.74           N  
ATOM   1055  CA  ARG A 177      28.869  16.054  19.511  1.00 25.69           C  
ATOM   1056  C   ARG A 177      30.251  15.423  19.524  1.00 26.53           C  
ATOM   1057  O   ARG A 177      31.014  15.640  20.492  1.00 26.39           O  
ATOM   1058  CB  ARG A 177      28.926  17.391  18.794  1.00 26.49           C  
ATOM   1059  CG  ARG A 177      27.535  18.023  18.684  1.00 24.62           C  
ATOM   1060  CD  ARG A 177      27.475  18.721  17.452  1.00 23.50           C  
ATOM   1061  NE  ARG A 177      26.368  19.648  17.399  1.00 27.47           N  
ATOM   1062  CZ  ARG A 177      25.200  19.412  16.814  1.00 26.97           C  
ATOM   1063  NH1 ARG A 177      24.948  18.224  16.266  1.00 27.97           N1+
ATOM   1064  NH2 ARG A 177      24.268  20.357  16.828  1.00 28.44           N  
ATOM   1065  N   ARG A 178      30.575  14.649  18.473  1.00 24.95           N  
ATOM   1066  CA  ARG A 178      31.889  14.046  18.343  1.00 23.93           C  
ATOM   1067  C   ARG A 178      32.722  14.938  17.449  1.00 24.12           C  
ATOM   1068  O   ARG A 178      32.187  15.543  16.493  1.00 23.83           O  
ATOM   1069  CB  ARG A 178      31.802  12.623  17.762  1.00 24.24           C  
ATOM   1070  CG  ARG A 178      33.163  11.921  17.571  1.00 24.52           C  
ATOM   1071  CD  ARG A 178      32.982  10.462  17.592  1.00 25.70           C  
ATOM   1072  NE  ARG A 178      32.367  10.112  18.868  1.00 23.81           N  
ATOM   1073  CZ  ARG A 178      31.613   9.045  19.072  1.00 22.86           C  
ATOM   1074  NH1 ARG A 178      31.330   8.191  18.068  1.00 18.69           N1+
ATOM   1075  NH2 ARG A 178      31.106   8.863  20.284  1.00 21.58           N  
ATOM   1076  N   LYS A 179      34.031  15.022  17.731  1.00 24.56           N  
ATOM   1077  CA  LYS A 179      34.970  15.689  16.788  1.00 26.53           C  
ATOM   1078  C   LYS A 179      34.649  15.215  15.375  1.00 25.83           C  
ATOM   1079  O   LYS A 179      34.471  14.015  15.128  1.00 25.92           O  
ATOM   1080  CB  LYS A 179      36.435  15.348  17.177  1.00 28.18           C  
ATOM   1081  CG  LYS A 179      37.512  15.607  16.104  1.00 32.73           C  
ATOM   1082  CD  LYS A 179      38.976  15.241  16.584  1.00 36.35           C  
ATOM   1083  CE  LYS A 179      40.086  15.942  15.711  1.00 40.54           C  
ATOM   1084  NZ  LYS A 179      41.287  16.606  16.471  1.00 42.48           N1+
ATOM   1085  N   GLY A 180      34.526  16.157  14.461  1.00 26.35           N  
ATOM   1086  CA  GLY A 180      34.177  15.856  13.094  1.00 25.96           C  
ATOM   1087  C   GLY A 180      32.689  15.828  12.732  1.00 26.78           C  
ATOM   1088  O   GLY A 180      32.355  15.808  11.530  1.00 27.36           O  
ATOM   1089  N   ASP A 181      31.786  15.816  13.723  1.00 26.17           N  
ATOM   1090  CA  ASP A 181      30.332  15.649  13.426  1.00 25.85           C  
ATOM   1091  C   ASP A 181      29.894  16.823  12.589  1.00 26.19           C  
ATOM   1092  O   ASP A 181      30.406  17.936  12.780  1.00 25.77           O  
ATOM   1093  CB  ASP A 181      29.460  15.622  14.711  1.00 25.05           C  
ATOM   1094  CG  ASP A 181      29.417  14.270  15.373  1.00 26.29           C  
ATOM   1095  OD1 ASP A 181      29.899  13.262  14.784  1.00 31.25           O  
ATOM   1096  OD2 ASP A 181      28.881  14.174  16.500  1.00 25.91           O1-
ATOM   1097  N   VAL A 182      28.987  16.576  11.625  1.00 26.65           N  
ATOM   1098  CA  VAL A 182      28.421  17.624  10.789  1.00 26.78           C  
ATOM   1099  C   VAL A 182      27.471  18.456  11.655  1.00 26.97           C  
ATOM   1100  O   VAL A 182      26.661  17.905  12.425  1.00 27.76           O  
ATOM   1101  CB  VAL A 182      27.603  17.004   9.613  1.00 28.19           C  
ATOM   1102  CG1 VAL A 182      27.160  18.082   8.610  1.00 28.00           C  
ATOM   1103  CG2 VAL A 182      28.441  15.929   8.884  1.00 29.69           C  
ATOM   1104  N   LEU A 183      27.561  19.763  11.507  1.00 26.86           N  
ATOM   1105  CA  LEU A 183      26.832  20.761  12.309  1.00 27.52           C  
ATOM   1106  C   LEU A 183      25.699  21.358  11.487  1.00 26.57           C  
ATOM   1107  O   LEU A 183      25.905  21.639  10.306  1.00 23.93           O  
ATOM   1108  CB  LEU A 183      27.762  21.924  12.691  1.00 28.33           C  
ATOM   1109  CG  LEU A 183      28.987  21.627  13.551  1.00 31.29           C  
ATOM   1110  CD1 LEU A 183      29.836  22.894  13.799  1.00 33.28           C  
ATOM   1111  CD2 LEU A 183      28.518  21.001  14.866  1.00 35.86           C  
ATOM   1112  N   PRO A 184      24.515  21.556  12.112  1.00 26.02           N  
ATOM   1113  CA  PRO A 184      23.334  21.961  11.334  1.00 26.51           C  
ATOM   1114  C   PRO A 184      23.255  23.463  11.076  1.00 28.01           C  
ATOM   1115  O   PRO A 184      23.945  24.228  11.768  1.00 28.55           O  
ATOM   1116  CB  PRO A 184      22.171  21.540  12.236  1.00 25.15           C  
ATOM   1117  CG  PRO A 184      22.674  21.669  13.617  1.00 26.99           C  
ATOM   1118  CD  PRO A 184      24.218  21.459  13.555  1.00 25.99           C  
ATOM   1119  N   ASP A 185      22.410  23.881  10.109  1.00 28.74           N  
ATOM   1120  CA  ASP A 185      22.037  25.293   9.958  1.00 30.30           C  
ATOM   1121  C   ASP A 185      21.034  25.700  11.071  1.00 29.68           C  
ATOM   1122  O   ASP A 185      21.045  26.821  11.494  1.00 31.30           O  
ATOM   1123  CB  ASP A 185      21.438  25.613   8.563  1.00 30.72           C  
ATOM   1124  CG  ASP A 185      22.479  25.614   7.446  1.00 33.55           C  
ATOM   1125  OD1 ASP A 185      23.508  26.295   7.613  1.00 38.85           O  
ATOM   1126  OD2 ASP A 185      22.257  25.002   6.364  1.00 32.26           O1-
ATOM   1127  N   ALA A 186      20.163  24.808  11.514  1.00 27.66           N  
ATOM   1128  CA  ALA A 186      19.325  25.052  12.690  1.00 26.83           C  
ATOM   1129  C   ALA A 186      19.031  23.724  13.385  1.00 26.10           C  
ATOM   1130  O   ALA A 186      19.212  22.661  12.779  1.00 25.08           O  
ATOM   1131  CB  ALA A 186      18.025  25.707  12.304  1.00 26.72           C  
ATOM   1132  N   THR A 187      18.562  23.797  14.636  1.00 26.22           N  
ATOM   1133  CA  THR A 187      18.181  22.626  15.436  1.00 25.69           C  
ATOM   1134  C   THR A 187      16.800  22.831  16.017  1.00 26.70           C  
ATOM   1135  O   THR A 187      16.503  23.888  16.562  1.00 26.65           O  
ATOM   1136  CB  THR A 187      19.266  22.340  16.501  1.00 25.63           C  
ATOM   1137  CG2 THR A 187      18.954  21.124  17.415  1.00 23.25           C  
ATOM   1138  OG1 THR A 187      20.495  22.074  15.810  1.00 26.59           O  
ATOM   1139  N   HIS A 188      15.916  21.845  15.869  1.00 26.69           N  
ATOM   1140  CA  HIS A 188      14.556  22.005  16.389  1.00 26.52           C  
ATOM   1141  C   HIS A 188      14.251  20.776  17.170  1.00 26.85           C  
ATOM   1142  O   HIS A 188      14.560  19.649  16.698  1.00 27.30           O  
ATOM   1143  CB  HIS A 188      13.474  22.180  15.303  1.00 25.04           C  
ATOM   1144  CG  HIS A 188      13.810  23.199  14.246  1.00 25.93           C  
ATOM   1145  CD2 HIS A 188      13.991  23.069  12.902  1.00 26.10           C  
ATOM   1146  ND1 HIS A 188      13.960  24.541  14.523  1.00 23.09           N  
ATOM   1147  CE1 HIS A 188      14.264  25.186  13.408  1.00 26.07           C  
ATOM   1148  NE2 HIS A 188      14.298  24.317  12.411  1.00 25.95           N  
ATOM   1149  N   THR A 189      13.654  21.011  18.334  1.00 24.33           N  
ATOM   1150  CA  THR A 189      13.362  19.990  19.312  1.00 24.71           C  
ATOM   1151  C   THR A 189      11.827  19.717  19.337  1.00 25.65           C  
ATOM   1152  O   THR A 189      11.019  20.673  19.339  1.00 25.06           O  
ATOM   1153  CB  THR A 189      13.855  20.399  20.674  1.00 23.63           C  
ATOM   1154  CG2 THR A 189      13.532  19.351  21.727  1.00 25.15           C  
ATOM   1155  OG1 THR A 189      15.268  20.474  20.591  1.00 24.56           O  
ATOM   1156  N   ILE A 190      11.497  18.409  19.259  1.00 25.00           N  
ATOM   1157  CA  ILE A 190      10.161  17.882  19.114  1.00 24.69           C  
ATOM   1158  C   ILE A 190      10.004  16.848  20.212  1.00 24.61           C  
ATOM   1159  O   ILE A 190      10.684  15.794  20.176  1.00 24.44           O  
ATOM   1160  CB  ILE A 190       9.942  17.195  17.772  1.00 23.36           C  
ATOM   1161  CG1 ILE A 190      10.083  18.197  16.659  1.00 25.35           C  
ATOM   1162  CG2 ILE A 190       8.510  16.650  17.694  1.00 23.34           C  
ATOM   1163  CD1 ILE A 190       9.789  17.660  15.264  1.00 24.94           C  
ATOM   1164  N   VAL A 191       9.130  17.154  21.183  1.00 23.94           N  
ATOM   1165  CA  VAL A 191       8.873  16.246  22.320  1.00 23.73           C  
ATOM   1166  C   VAL A 191       7.449  15.765  22.306  1.00 24.34           C  
ATOM   1167  O   VAL A 191       6.522  16.582  22.361  1.00 24.38           O  
ATOM   1168  CB  VAL A 191       9.079  16.936  23.716  1.00 24.66           C  
ATOM   1169  CG1 VAL A 191       9.049  15.885  24.847  1.00 21.87           C  
ATOM   1170  CG2 VAL A 191      10.407  17.641  23.748  1.00 22.87           C  
ATOM   1171  N   PHE A 192       7.275  14.440  22.271  1.00 23.77           N  
ATOM   1172  CA  PHE A 192       5.966  13.862  22.363  1.00 23.44           C  
ATOM   1173  C   PHE A 192       5.828  13.639  23.842  1.00 24.57           C  
ATOM   1174  O   PHE A 192       6.440  12.737  24.398  1.00 25.12           O  
ATOM   1175  CB  PHE A 192       5.897  12.541  21.623  1.00 21.34           C  
ATOM   1176  CG  PHE A 192       5.785  12.673  20.118  1.00 23.16           C  
ATOM   1177  CD1 PHE A 192       5.722  13.918  19.478  1.00 19.07           C  
ATOM   1178  CD2 PHE A 192       5.705  11.537  19.336  1.00 17.17           C  
ATOM   1179  CE1 PHE A 192       5.588  13.998  18.085  1.00 18.53           C  
ATOM   1180  CE2 PHE A 192       5.587  11.626  17.997  1.00 17.77           C  
ATOM   1181  CZ  PHE A 192       5.535  12.867  17.355  1.00 16.42           C  
ATOM   1182  N   ASN A 193       5.043  14.477  24.508  1.00 24.96           N  
ATOM   1183  CA  ASN A 193       4.840  14.296  25.942  1.00 24.93           C  
ATOM   1184  C   ASN A 193       3.365  13.867  26.189  1.00 26.17           C  
ATOM   1185  O   ASN A 193       2.435  14.686  26.038  1.00 26.80           O  
ATOM   1186  CB  ASN A 193       5.170  15.625  26.631  1.00 24.02           C  
ATOM   1187  CG  ASN A 193       5.080  15.537  28.136  1.00 25.75           C  
ATOM   1188  ND2 ASN A 193       4.671  16.648  28.786  1.00 25.88           N  
ATOM   1189  OD1 ASN A 193       5.317  14.469  28.712  1.00 21.57           O  
ATOM   1190  N   ASP A 194       3.148  12.604  26.535  1.00 26.52           N  
ATOM   1191  CA  ASP A 194       1.802  12.040  26.520  1.00 28.86           C  
ATOM   1192  C   ASP A 194       1.208  12.350  25.143  1.00 28.79           C  
ATOM   1193  O   ASP A 194       1.850  12.110  24.120  1.00 29.48           O  
ATOM   1194  CB  ASP A 194       0.906  12.624  27.665  1.00 29.31           C  
ATOM   1195  CG  ASP A 194       1.351  12.178  29.043  1.00 30.27           C  
ATOM   1196  OD1 ASP A 194       1.723  11.000  29.191  1.00 31.31           O  
ATOM   1197  OD2 ASP A 194       1.367  13.011  29.967  1.00 36.38           O1-
ATOM   1198  N   MET A 195       0.035  12.952  25.141  1.00 27.96           N  
ATOM   1199  CA  MET A 195      -0.665  13.307  23.941  1.00 28.42           C  
ATOM   1200  C   MET A 195      -0.302  14.703  23.368  1.00 27.65           C  
ATOM   1201  O   MET A 195      -0.898  15.149  22.389  1.00 24.93           O  
ATOM   1202  CB  MET A 195      -2.193  13.196  24.175  1.00 28.04           C  
ATOM   1203  CG  MET A 195      -2.668  11.835  24.551  1.00 32.01           C  
ATOM   1204  SD  MET A 195      -2.186  10.589  23.352  1.00 36.92           S  
ATOM   1205  CE  MET A 195      -3.082   9.149  23.991  1.00 35.43           C  
ATOM   1206  N   LEU A 196       0.683  15.389  23.937  1.00 28.29           N  
ATOM   1207  CA  LEU A 196       0.982  16.734  23.390  1.00 28.30           C  
ATOM   1208  C   LEU A 196       2.354  16.802  22.732  1.00 28.08           C  
ATOM   1209  O   LEU A 196       3.258  16.037  23.090  1.00 29.27           O  
ATOM   1210  CB  LEU A 196       0.891  17.768  24.515  1.00 29.04           C  
ATOM   1211  CG  LEU A 196      -0.362  17.795  25.437  1.00 31.20           C  
ATOM   1212  CD1 LEU A 196      -0.102  18.635  26.707  1.00 36.55           C  
ATOM   1213  CD2 LEU A 196      -1.631  18.289  24.735  1.00 34.07           C  
ATOM   1214  N   ILE A 197       2.522  17.719  21.791  1.00 26.66           N  
ATOM   1215  CA  ILE A 197       3.840  17.997  21.227  1.00 24.69           C  
ATOM   1216  C   ILE A 197       4.377  19.267  21.886  1.00 25.79           C  
ATOM   1217  O   ILE A 197       3.751  20.319  21.771  1.00 24.80           O  
ATOM   1218  CB  ILE A 197       3.801  18.232  19.676  1.00 22.99           C  
ATOM   1219  CG1 ILE A 197       3.031  17.103  18.957  1.00 22.88           C  
ATOM   1220  CG2 ILE A 197       5.226  18.418  19.141  1.00 19.66           C  
ATOM   1221  CD1 ILE A 197       3.190  17.072  17.407  1.00 17.40           C  
ATOM   1222  N   ASN A 198       5.515  19.190  22.577  1.00 25.77           N  
ATOM   1223  CA  ASN A 198       6.042  20.402  23.266  1.00 26.65           C  
ATOM   1224  C   ASN A 198       4.997  21.101  24.140  1.00 26.20           C  
ATOM   1225  O   ASN A 198       5.008  22.319  24.307  1.00 24.73           O  
ATOM   1226  CB  ASN A 198       6.710  21.396  22.260  1.00 24.52           C  
ATOM   1227  CG  ASN A 198       7.989  20.801  21.648  1.00 25.64           C  
ATOM   1228  ND2 ASN A 198       8.648  21.526  20.757  1.00 19.49           N  
ATOM   1229  OD1 ASN A 198       8.337  19.663  21.953  1.00 27.92           O  
ATOM   1230  N   ASN A 199       4.101  20.312  24.686  1.00 27.13           N  
ATOM   1231  CA  ASN A 199       3.039  20.832  25.528  1.00 30.60           C  
ATOM   1232  C   ASN A 199       2.175  21.855  24.849  1.00 32.19           C  
ATOM   1233  O   ASN A 199       1.570  22.679  25.502  1.00 33.72           O  
ATOM   1234  CB  ASN A 199       3.581  21.410  26.839  1.00 29.52           C  
ATOM   1235  CG  ASN A 199       3.991  20.346  27.797  1.00 31.36           C  
ATOM   1236  ND2 ASN A 199       3.747  20.582  29.086  1.00 29.69           N  
ATOM   1237  OD1 ASN A 199       4.504  19.291  27.394  1.00 30.93           O  
ATOM   1238  N   ARG A 200       2.142  21.843  23.533  1.00 33.89           N  
ATOM   1239  CA  ARG A 200       1.214  22.698  22.868  1.00 35.72           C  
ATOM   1240  C   ARG A 200      -0.208  22.088  22.815  1.00 36.33           C  
ATOM   1241  O   ARG A 200      -0.353  20.865  22.726  1.00 36.12           O  
ATOM   1242  CB  ARG A 200       1.774  23.153  21.514  1.00 36.23           C  
ATOM   1243  CG  ARG A 200       2.403  24.511  21.735  1.00 39.84           C  
ATOM   1244  CD  ARG A 200       3.645  24.783  21.000  1.00 42.48           C  
ATOM   1245  NE  ARG A 200       3.341  25.752  19.959  1.00 47.41           N  
ATOM   1246  CZ  ARG A 200       4.234  26.561  19.398  1.00 48.28           C  
ATOM   1247  NH1 ARG A 200       5.514  26.512  19.776  1.00 45.97           N1+
ATOM   1248  NH2 ARG A 200       3.837  27.405  18.442  1.00 50.19           N  
ATOM   1249  N   PRO A 201      -1.256  22.944  22.903  1.00 37.60           N  
ATOM   1250  CA  PRO A 201      -2.629  22.470  22.679  1.00 38.02           C  
ATOM   1251  C   PRO A 201      -2.700  21.662  21.378  1.00 38.87           C  
ATOM   1252  O   PRO A 201      -1.895  21.890  20.450  1.00 36.69           O  
ATOM   1253  CB  PRO A 201      -3.431  23.759  22.479  1.00 37.72           C  
ATOM   1254  CG  PRO A 201      -2.653  24.821  23.132  1.00 38.19           C  
ATOM   1255  CD  PRO A 201      -1.202  24.409  23.115  1.00 37.29           C  
ATOM   1256  N   ALA A 202      -3.668  20.739  21.337  1.00 39.69           N  
ATOM   1257  CA  ALA A 202      -3.953  19.929  20.166  1.00 40.90           C  
ATOM   1258  C   ALA A 202      -3.992  20.822  18.950  1.00 42.27           C  
ATOM   1259  O   ALA A 202      -4.430  21.972  19.027  1.00 42.04           O  
ATOM   1260  CB  ALA A 202      -5.274  19.242  20.328  1.00 40.73           C  
ATOM   1261  N   HIS A 203      -3.501  20.287  17.834  1.00 43.96           N  
ATOM   1262  CA  HIS A 203      -3.521  20.962  16.545  1.00 45.82           C  
ATOM   1263  C   HIS A 203      -2.801  22.333  16.553  1.00 45.75           C  
ATOM   1264  O   HIS A 203      -3.056  23.158  15.686  1.00 45.69           O  
ATOM   1265  CB  HIS A 203      -4.988  21.121  16.011  1.00 47.18           C  
ATOM   1266  CG  HIS A 203      -5.666  19.828  15.621  1.00 50.58           C  
ATOM   1267  CD2 HIS A 203      -5.557  19.064  14.502  1.00 52.00           C  
ATOM   1268  ND1 HIS A 203      -6.607  19.201  16.421  1.00 51.39           N  
ATOM   1269  CE1 HIS A 203      -7.019  18.093  15.829  1.00 49.81           C  
ATOM   1270  NE2 HIS A 203      -6.400  17.991  14.662  1.00 51.92           N  
ATOM   1271  N   SER A 204      -1.902  22.609  17.493  1.00 45.35           N  
ATOM   1272  CA  SER A 204      -1.281  23.937  17.418  1.00 45.41           C  
ATOM   1273  C   SER A 204       0.254  23.934  17.415  1.00 44.37           C  
ATOM   1274  O   SER A 204       0.917  24.608  18.240  1.00 44.99           O  
ATOM   1275  CB  SER A 204      -1.865  24.901  18.457  1.00 45.61           C  
ATOM   1276  OG  SER A 204      -1.585  24.416  19.753  1.00 49.22           O  
ATOM   1277  N   GLY A 205       0.797  23.189  16.455  1.00 42.32           N  
ATOM   1278  CA  GLY A 205       2.218  23.197  16.175  1.00 38.86           C  
ATOM   1279  C   GLY A 205       2.958  22.354  17.174  1.00 36.25           C  
ATOM   1280  O   GLY A 205       2.398  21.479  17.804  1.00 37.35           O  
ATOM   1281  N   PRO A 206       4.224  22.631  17.352  1.00 34.49           N  
ATOM   1282  CA  PRO A 206       4.849  23.754  16.698  1.00 33.66           C  
ATOM   1283  C   PRO A 206       5.130  23.492  15.234  1.00 32.37           C  
ATOM   1284  O   PRO A 206       5.148  22.338  14.781  1.00 32.84           O  
ATOM   1285  CB  PRO A 206       6.172  23.907  17.443  1.00 33.78           C  
ATOM   1286  CG  PRO A 206       6.418  22.609  18.043  1.00 35.74           C  
ATOM   1287  CD  PRO A 206       5.087  21.995  18.347  1.00 34.55           C  
ATOM   1288  N   ASN A 207       5.321  24.574  14.521  1.00 30.56           N  
ATOM   1289  CA  ASN A 207       5.830  24.546  13.170  1.00 30.61           C  
ATOM   1290  C   ASN A 207       7.266  24.981  13.239  1.00 29.79           C  
ATOM   1291  O   ASN A 207       7.693  25.588  14.254  1.00 29.93           O  
ATOM   1292  CB  ASN A 207       5.007  25.477  12.270  1.00 28.96           C  
ATOM   1293  CG  ASN A 207       3.554  24.988  12.111  1.00 32.48           C  
ATOM   1294  ND2 ASN A 207       2.673  25.839  11.519  1.00 28.46           N  
ATOM   1295  OD1 ASN A 207       3.230  23.846  12.505  1.00 31.68           O  
ATOM   1296  N   PHE A 208       8.021  24.648  12.204  1.00 28.22           N  
ATOM   1297  CA  PHE A 208       9.427  25.014  12.143  1.00 27.78           C  
ATOM   1298  C   PHE A 208       9.634  25.460  10.749  1.00 28.07           C  
ATOM   1299  O   PHE A 208       9.034  24.899   9.824  1.00 29.69           O  
ATOM   1300  CB  PHE A 208      10.333  23.824  12.460  1.00 27.52           C  
ATOM   1301  CG  PHE A 208      10.152  23.278  13.863  1.00 27.01           C  
ATOM   1302  CD1 PHE A 208      10.600  24.004  14.948  1.00 22.77           C  
ATOM   1303  CD2 PHE A 208       9.453  22.088  14.087  1.00 26.33           C  
ATOM   1304  CE1 PHE A 208      10.439  23.551  16.252  1.00 23.67           C  
ATOM   1305  CE2 PHE A 208       9.262  21.613  15.408  1.00 24.54           C  
ATOM   1306  CZ  PHE A 208       9.785  22.346  16.486  1.00 26.85           C  
ATOM   1307  N   GLU A 209      10.447  26.479  10.570  1.00 27.59           N  
ATOM   1308  CA  GLU A 209      10.650  26.999   9.237  1.00 28.05           C  
ATOM   1309  C   GLU A 209      12.108  26.716   8.851  1.00 27.87           C  
ATOM   1310  O   GLU A 209      13.006  26.790   9.691  1.00 28.77           O  
ATOM   1311  CB  GLU A 209      10.332  28.523   9.170  1.00 28.56           C  
ATOM   1312  CG  GLU A 209       8.834  28.883   9.121  1.00 27.26           C  
ATOM   1313  CD  GLU A 209       8.523  30.397   9.052  0.50 26.08           C  
ATOM   1314  OE1 GLU A 209       9.472  31.183   8.942  0.50 26.05           O  
ATOM   1315  OE2 GLU A 209       7.324  30.794   9.109  0.50 24.34           O1-
ATOM   1316  N   ALA A 210      12.329  26.369   7.589  1.00 26.65           N  
ATOM   1317  CA  ALA A 210      13.691  26.306   7.034  1.00 25.65           C  
ATOM   1318  C   ALA A 210      13.581  26.783   5.617  1.00 24.68           C  
ATOM   1319  O   ALA A 210      12.476  26.969   5.095  1.00 25.45           O  
ATOM   1320  CB  ALA A 210      14.214  24.879   7.060  1.00 25.95           C  
ATOM   1321  N   THR A 211      14.716  26.949   4.972  1.00 24.28           N  
ATOM   1322  CA  THR A 211      14.738  27.173   3.524  1.00 23.43           C  
ATOM   1323  C   THR A 211      15.217  25.878   2.807  1.00 23.64           C  
ATOM   1324  O   THR A 211      15.855  25.047   3.428  1.00 24.92           O  
ATOM   1325  CB  THR A 211      15.648  28.365   3.239  1.00 23.43           C  
ATOM   1326  CG2 THR A 211      15.603  28.791   1.727  1.00 20.72           C  
ATOM   1327  OG1 THR A 211      15.294  29.476   4.092  1.00 23.57           O  
ATOM   1328  N   VAL A 212      14.918  25.697   1.524  1.00 24.31           N  
ATOM   1329  CA  VAL A 212      15.384  24.546   0.757  1.00 25.57           C  
ATOM   1330  C   VAL A 212      16.938  24.458   0.780  1.00 26.07           C  
ATOM   1331  O   VAL A 212      17.623  25.445   0.480  1.00 26.35           O  
ATOM   1332  CB  VAL A 212      14.892  24.667  -0.693  1.00 25.84           C  
ATOM   1333  CG1 VAL A 212      15.971  24.236  -1.754  1.00 31.25           C  
ATOM   1334  CG2 VAL A 212      13.635  23.928  -0.900  1.00 25.32           C  
ATOM   1335  N   GLY A 213      17.491  23.300   1.133  1.00 25.41           N  
ATOM   1336  CA  GLY A 213      18.939  23.134   1.102  1.00 25.50           C  
ATOM   1337  C   GLY A 213      19.499  23.383   2.478  1.00 25.02           C  
ATOM   1338  O   GLY A 213      20.631  23.016   2.749  1.00 24.76           O  
ATOM   1339  N   ASP A 214      18.690  23.903   3.403  1.00 24.52           N  
ATOM   1340  CA  ASP A 214      19.236  24.025   4.789  1.00 23.27           C  
ATOM   1341  C   ASP A 214      19.558  22.637   5.286  1.00 23.00           C  
ATOM   1342  O   ASP A 214      18.844  21.711   4.967  1.00 23.76           O  
ATOM   1343  CB  ASP A 214      18.288  24.728   5.807  1.00 22.47           C  
ATOM   1344  CG  ASP A 214      18.078  26.227   5.529  0.50 17.89           C  
ATOM   1345  OD1 ASP A 214      18.670  26.762   4.566  0.50 10.56           O  
ATOM   1346  OD2 ASP A 214      17.291  26.857   6.279  0.50 11.13           O1-
ATOM   1347  N   ARG A 215      20.650  22.503   6.032  1.00 22.60           N  
ATOM   1348  CA  ARG A 215      20.902  21.349   6.831  1.00 22.27           C  
ATOM   1349  C   ARG A 215      20.183  21.558   8.170  1.00 21.62           C  
ATOM   1350  O   ARG A 215      20.540  22.436   8.917  1.00 19.48           O  
ATOM   1351  CB  ARG A 215      22.411  21.148   7.039  1.00 21.97           C  
ATOM   1352  CG  ARG A 215      22.746  19.932   7.952  1.00 22.67           C  
ATOM   1353  CD  ARG A 215      24.264  19.504   7.759  1.00 25.10           C  
ATOM   1354  NE  ARG A 215      24.392  18.859   6.471  1.00 21.37           N  
ATOM   1355  CZ  ARG A 215      24.072  17.586   6.259  1.00 22.40           C  
ATOM   1356  NH1 ARG A 215      23.736  16.797   7.278  1.00 21.24           N1+
ATOM   1357  NH2 ARG A 215      24.101  17.093   5.030  1.00 20.60           N  
ATOM   1358  N   VAL A 216      19.170  20.733   8.453  1.00 22.05           N  
ATOM   1359  CA  VAL A 216      18.306  20.938   9.616  1.00 21.15           C  
ATOM   1360  C   VAL A 216      18.297  19.738  10.503  1.00 21.89           C  
ATOM   1361  O   VAL A 216      18.096  18.612  10.046  1.00 23.17           O  
ATOM   1362  CB  VAL A 216      16.847  21.250   9.209  1.00 21.69           C  
ATOM   1363  CG1 VAL A 216      16.014  21.491  10.431  1.00 18.54           C  
ATOM   1364  CG2 VAL A 216      16.817  22.517   8.297  1.00 22.22           C  
ATOM   1365  N   GLU A 217      18.489  19.975  11.793  1.00 22.32           N  
ATOM   1366  CA  GLU A 217      18.639  18.915  12.702  1.00 22.12           C  
ATOM   1367  C   GLU A 217      17.385  18.863  13.573  1.00 23.03           C  
ATOM   1368  O   GLU A 217      16.828  19.895  13.949  1.00 23.94           O  
ATOM   1369  CB  GLU A 217      19.886  19.187  13.530  1.00 21.49           C  
ATOM   1370  CG  GLU A 217      20.080  18.297  14.746  1.00 21.30           C  
ATOM   1371  CD  GLU A 217      21.465  18.542  15.398  1.00 25.75           C  
ATOM   1372  OE1 GLU A 217      21.624  19.582  16.060  1.00 26.13           O  
ATOM   1373  OE2 GLU A 217      22.379  17.693  15.237  1.00 21.87           O1-
ATOM   1374  N   PHE A 218      16.954  17.654  13.904  1.00 22.09           N  
ATOM   1375  CA  PHE A 218      15.829  17.488  14.747  1.00 21.03           C  
ATOM   1376  C   PHE A 218      16.288  16.609  15.872  1.00 21.61           C  
ATOM   1377  O   PHE A 218      17.020  15.628  15.648  1.00 20.17           O  
ATOM   1378  CB  PHE A 218      14.702  16.808  13.952  1.00 20.30           C  
ATOM   1379  CG  PHE A 218      14.057  17.697  12.888  1.00 21.02           C  
ATOM   1380  CD1 PHE A 218      13.034  18.590  13.226  1.00 22.97           C  
ATOM   1381  CD2 PHE A 218      14.453  17.625  11.551  1.00 22.60           C  
ATOM   1382  CE1 PHE A 218      12.397  19.373  12.229  1.00 20.10           C  
ATOM   1383  CE2 PHE A 218      13.844  18.414  10.538  1.00 21.09           C  
ATOM   1384  CZ  PHE A 218      12.814  19.265  10.865  1.00 23.09           C  
ATOM   1385  N   VAL A 219      15.829  16.954  17.073  1.00 21.86           N  
ATOM   1386  CA  VAL A 219      15.991  16.149  18.263  1.00 21.82           C  
ATOM   1387  C   VAL A 219      14.602  15.712  18.583  1.00 22.48           C  
ATOM   1388  O   VAL A 219      13.710  16.521  18.673  1.00 22.75           O  
ATOM   1389  CB  VAL A 219      16.515  16.993  19.437  1.00 22.60           C  
ATOM   1390  CG1 VAL A 219      16.706  16.123  20.742  1.00 21.89           C  
ATOM   1391  CG2 VAL A 219      17.831  17.572  19.078  1.00 24.08           C  
ATOM   1392  N   MET A 220      14.400  14.417  18.723  1.00 23.43           N  
ATOM   1393  CA  MET A 220      13.106  13.882  18.958  1.00 23.25           C  
ATOM   1394  C   MET A 220      13.158  13.123  20.341  1.00 23.48           C  
ATOM   1395  O   MET A 220      13.922  12.189  20.533  1.00 25.10           O  
ATOM   1396  CB  MET A 220      12.743  12.981  17.738  1.00 23.77           C  
ATOM   1397  CG  MET A 220      11.201  12.740  17.485  1.00 22.05           C  
ATOM   1398  SD  MET A 220      10.534  11.599  18.763  1.00 24.42           S  
ATOM   1399  CE  MET A 220       9.284  12.586  19.654  1.00 19.48           C  
ATOM   1400  N   ILE A 221      12.357  13.564  21.296  1.00 22.91           N  
ATOM   1401  CA  ILE A 221      12.315  13.038  22.688  1.00 21.98           C  
ATOM   1402  C   ILE A 221      10.878  12.646  23.025  1.00 22.82           C  
ATOM   1403  O   ILE A 221       9.928  13.311  22.601  1.00 23.09           O  
ATOM   1404  CB  ILE A 221      12.812  14.118  23.715  1.00 20.42           C  
ATOM   1405  CG1 ILE A 221      14.261  14.496  23.457  1.00 17.26           C  
ATOM   1406  CG2 ILE A 221      12.729  13.649  25.224  1.00 21.31           C  
ATOM   1407  CD1 ILE A 221      14.461  16.102  23.602  1.00 14.98           C  
ATOM   1408  N   THR A 222      10.701  11.561  23.757  1.00 22.89           N  
ATOM   1409  CA  THR A 222       9.375  11.184  24.104  1.00 23.35           C  
ATOM   1410  C   THR A 222       9.182  11.086  25.603  1.00 23.74           C  
ATOM   1411  O   THR A 222      10.107  10.653  26.335  1.00 22.85           O  
ATOM   1412  CB  THR A 222       9.044   9.834  23.486  1.00 25.14           C  
ATOM   1413  CG2 THR A 222       7.644   9.340  24.021  1.00 25.26           C  
ATOM   1414  OG1 THR A 222       9.033  10.002  22.059  1.00 23.97           O  
ATOM   1415  N   HIS A 223       7.977  11.450  26.073  1.00 23.16           N  
ATOM   1416  CA  HIS A 223       7.738  11.436  27.531  1.00 23.15           C  
ATOM   1417  C   HIS A 223       6.409  10.968  27.950  1.00 23.65           C  
ATOM   1418  O   HIS A 223       5.440  11.152  27.236  1.00 25.86           O  
ATOM   1419  CB  HIS A 223       8.024  12.806  28.124  1.00 22.17           C  
ATOM   1420  CG  HIS A 223       9.424  12.943  28.620  1.00 21.61           C  
ATOM   1421  CD2 HIS A 223      10.346  13.922  28.460  1.00 23.25           C  
ATOM   1422  ND1 HIS A 223      10.021  11.975  29.384  1.00 24.03           N  
ATOM   1423  CE1 HIS A 223      11.246  12.361  29.705  1.00 26.48           C  
ATOM   1424  NE2 HIS A 223      11.462  13.546  29.158  1.00 25.90           N  
ATOM   1425  N   GLY A 224       6.358  10.331  29.110  1.00 25.27           N  
ATOM   1426  CA  GLY A 224       5.083  10.043  29.795  1.00 24.39           C  
ATOM   1427  C   GLY A 224       4.660   8.612  29.813  1.00 24.78           C  
ATOM   1428  O   GLY A 224       5.472   7.743  30.192  1.00 26.12           O  
ATOM   1429  N   GLU A 225       3.434   8.352  29.322  1.00 23.70           N  
ATOM   1430  CA  GLU A 225       2.733   7.116  29.546  1.00 23.04           C  
ATOM   1431  C   GLU A 225       2.632   6.242  28.272  1.00 23.89           C  
ATOM   1432  O   GLU A 225       2.490   5.041  28.366  1.00 24.42           O  
ATOM   1433  CB  GLU A 225       1.314   7.490  30.045  1.00 23.80           C  
ATOM   1434  CG  GLU A 225       0.436   6.330  30.619  1.00 21.75           C  
ATOM   1435  CD  GLU A 225       1.157   5.497  31.662  0.50 18.17           C  
ATOM   1436  OE1 GLU A 225       0.822   4.291  31.803  0.50 14.49           O  
ATOM   1437  OE2 GLU A 225       2.041   6.074  32.334  0.50 15.39           O1-
ATOM   1438  N   TYR A 226       2.744   6.864  27.097  1.00 23.20           N  
ATOM   1439  CA  TYR A 226       2.341   6.260  25.806  1.00 23.07           C  
ATOM   1440  C   TYR A 226       3.488   5.996  24.811  1.00 21.79           C  
ATOM   1441  O   TYR A 226       4.374   6.839  24.640  1.00 21.24           O  
ATOM   1442  CB  TYR A 226       1.346   7.203  25.124  1.00 23.58           C  
ATOM   1443  CG  TYR A 226       0.154   7.561  25.996  1.00 25.22           C  
ATOM   1444  CD1 TYR A 226      -0.705   6.571  26.488  1.00 29.27           C  
ATOM   1445  CD2 TYR A 226      -0.121   8.882  26.320  1.00 26.81           C  
ATOM   1446  CE1 TYR A 226      -1.839   6.913  27.330  1.00 34.61           C  
ATOM   1447  CE2 TYR A 226      -1.215   9.226  27.133  1.00 30.65           C  
ATOM   1448  CZ  TYR A 226      -2.069   8.244  27.626  1.00 33.59           C  
ATOM   1449  OH  TYR A 226      -3.134   8.613  28.409  1.00 39.80           O  
ATOM   1450  N   TYR A 227       3.487   4.857  24.130  1.00 20.04           N  
ATOM   1451  CA  TYR A 227       4.427   4.753  23.005  1.00 20.18           C  
ATOM   1452  C   TYR A 227       3.882   5.669  21.882  1.00 19.53           C  
ATOM   1453  O   TYR A 227       2.698   5.953  21.857  1.00 18.62           O  
ATOM   1454  CB  TYR A 227       4.558   3.302  22.520  1.00 19.78           C  
ATOM   1455  CG  TYR A 227       3.447   2.985  21.556  1.00 21.48           C  
ATOM   1456  CD1 TYR A 227       3.670   3.097  20.171  1.00 18.50           C  
ATOM   1457  CD2 TYR A 227       2.162   2.588  22.023  1.00 21.54           C  
ATOM   1458  CE1 TYR A 227       2.650   2.835  19.245  1.00 14.58           C  
ATOM   1459  CE2 TYR A 227       1.121   2.310  21.098  1.00 20.20           C  
ATOM   1460  CZ  TYR A 227       1.383   2.441  19.705  1.00 18.82           C  
ATOM   1461  OH  TYR A 227       0.378   2.235  18.755  1.00 16.92           O  
ATOM   1462  N   HIS A 228       4.744   6.126  20.968  1.00 19.39           N  
ATOM   1463  CA  HIS A 228       4.313   6.857  19.783  1.00 18.76           C  
ATOM   1464  C   HIS A 228       5.047   6.345  18.570  1.00 20.44           C  
ATOM   1465  O   HIS A 228       5.966   5.516  18.725  1.00 21.73           O  
ATOM   1466  CB  HIS A 228       4.644   8.336  19.981  1.00 17.09           C  
ATOM   1467  CG  HIS A 228       3.904   8.957  21.122  1.00 19.51           C  
ATOM   1468  CD2 HIS A 228       4.263   9.176  22.411  1.00 15.78           C  
ATOM   1469  ND1 HIS A 228       2.576   9.316  21.024  1.00 22.69           N  
ATOM   1470  CE1 HIS A 228       2.158   9.759  22.195  1.00 20.59           C  
ATOM   1471  NE2 HIS A 228       3.169   9.713  23.043  1.00 20.98           N  
ATOM   1472  N   THR A 229       4.672   6.833  17.376  1.00 20.53           N  
ATOM   1473  CA  THR A 229       5.513   6.653  16.168  1.00 20.21           C  
ATOM   1474  C   THR A 229       5.728   7.951  15.463  1.00 19.59           C  
ATOM   1475  O   THR A 229       4.798   8.620  15.090  1.00 21.82           O  
ATOM   1476  CB  THR A 229       4.953   5.602  15.180  1.00 20.65           C  
ATOM   1477  CG2 THR A 229       5.045   4.200  15.747  1.00 17.74           C  
ATOM   1478  OG1 THR A 229       3.584   5.889  14.917  1.00 22.02           O  
ATOM   1479  N   PHE A 230       6.973   8.353  15.336  1.00 20.00           N  
ATOM   1480  CA  PHE A 230       7.281   9.627  14.762  1.00 19.72           C  
ATOM   1481  C   PHE A 230       7.475   9.506  13.268  1.00 19.11           C  
ATOM   1482  O   PHE A 230       8.287   8.715  12.826  1.00 19.71           O  
ATOM   1483  CB  PHE A 230       8.500  10.245  15.443  1.00 19.97           C  
ATOM   1484  CG  PHE A 230       8.991  11.552  14.775  1.00 21.06           C  
ATOM   1485  CD1 PHE A 230       8.459  12.780  15.151  1.00 19.37           C  
ATOM   1486  CD2 PHE A 230      10.023  11.526  13.843  1.00 18.36           C  
ATOM   1487  CE1 PHE A 230       8.909  13.960  14.576  1.00 17.20           C  
ATOM   1488  CE2 PHE A 230      10.459  12.691  13.225  1.00 19.77           C  
ATOM   1489  CZ  PHE A 230       9.916  13.903  13.591  1.00 21.72           C  
ATOM   1490  N   HIS A 231       6.726  10.316  12.499  1.00 20.54           N  
ATOM   1491  CA  HIS A 231       6.775  10.286  11.002  1.00 19.72           C  
ATOM   1492  C   HIS A 231       6.995  11.679  10.456  1.00 19.91           C  
ATOM   1493  O   HIS A 231       6.388  12.610  10.963  1.00 18.96           O  
ATOM   1494  CB  HIS A 231       5.458   9.726  10.467  1.00 17.97           C  
ATOM   1495  CG  HIS A 231       5.310   9.766   8.968  1.00 19.45           C  
ATOM   1496  CD2 HIS A 231       4.255  10.138   8.187  1.00 18.81           C  
ATOM   1497  ND1 HIS A 231       6.246   9.230   8.110  1.00 14.91           N  
ATOM   1498  CE1 HIS A 231       5.822   9.365   6.856  1.00 22.63           C  
ATOM   1499  NE2 HIS A 231       4.602   9.894   6.875  1.00 18.85           N  
ATOM   1500  N   MET A 232       7.837  11.838   9.420  1.00 20.18           N  
ATOM   1501  CA  MET A 232       7.968  13.125   8.718  1.00 21.90           C  
ATOM   1502  C   MET A 232       7.657  12.882   7.247  1.00 20.58           C  
ATOM   1503  O   MET A 232       8.343  12.059   6.604  1.00 20.09           O  
ATOM   1504  CB  MET A 232       9.407  13.646   8.708  1.00 22.88           C  
ATOM   1505  CG  MET A 232       9.853  14.573   9.780  1.00 32.91           C  
ATOM   1506  SD  MET A 232      11.039  15.781   9.071  1.00 35.21           S  
ATOM   1507  CE  MET A 232      10.092  16.109   7.625  1.00 41.12           C  
ATOM   1508  N   HIS A 233       6.688  13.609   6.688  1.00 20.04           N  
ATOM   1509  CA  HIS A 233       6.478  13.582   5.209  1.00 20.81           C  
ATOM   1510  C   HIS A 233       7.688  14.158   4.515  1.00 20.82           C  
ATOM   1511  O   HIS A 233       8.317  15.084   5.055  1.00 20.78           O  
ATOM   1512  CB  HIS A 233       5.234  14.389   4.784  1.00 20.05           C  
ATOM   1513  CG  HIS A 233       3.928  13.781   5.226  1.00 19.51           C  
ATOM   1514  CD2 HIS A 233       3.613  13.022   6.305  1.00 18.89           C  
ATOM   1515  ND1 HIS A 233       2.749  13.962   4.531  1.00 19.64           N  
ATOM   1516  CE1 HIS A 233       1.773  13.317   5.146  1.00 16.15           C  
ATOM   1517  NE2 HIS A 233       2.266  12.749   6.232  1.00 16.17           N  
ATOM   1518  N   GLY A 234       8.043  13.605   3.352  1.00 20.25           N  
ATOM   1519  CA  GLY A 234       9.015  14.269   2.492  1.00 20.42           C  
ATOM   1520  C   GLY A 234      10.512  14.075   2.752  1.00 20.92           C  
ATOM   1521  O   GLY A 234      11.342  14.528   1.948  1.00 22.29           O  
ATOM   1522  N   HIS A 235      10.867  13.415   3.857  1.00 19.72           N  
ATOM   1523  CA  HIS A 235      12.254  13.304   4.337  1.00 17.96           C  
ATOM   1524  C   HIS A 235      12.379  11.973   5.024  1.00 17.74           C  
ATOM   1525  O   HIS A 235      11.365  11.308   5.279  1.00 18.20           O  
ATOM   1526  CB  HIS A 235      12.593  14.452   5.333  1.00 18.18           C  
ATOM   1527  CG  HIS A 235      12.336  15.801   4.749  1.00 17.82           C  
ATOM   1528  CD2 HIS A 235      13.176  16.718   4.207  1.00 19.44           C  
ATOM   1529  ND1 HIS A 235      11.062  16.299   4.581  1.00 20.69           N  
ATOM   1530  CE1 HIS A 235      11.127  17.475   3.967  1.00 21.78           C  
ATOM   1531  NE2 HIS A 235      12.404  17.767   3.761  1.00 20.88           N  
ATOM   1532  N   ARG A 236      13.615  11.580   5.312  1.00 16.73           N  
ATOM   1533  CA  ARG A 236      13.897  10.293   5.897  1.00 18.55           C  
ATOM   1534  C   ARG A 236      15.289  10.414   6.481  1.00 18.38           C  
ATOM   1535  O   ARG A 236      16.021  11.323   6.097  1.00 19.31           O  
ATOM   1536  CB  ARG A 236      13.883   9.182   4.804  1.00 16.18           C  
ATOM   1537  CG  ARG A 236      14.986   9.354   3.713  1.00 18.84           C  
ATOM   1538  CD  ARG A 236      14.570   8.803   2.265  1.00 14.98           C  
ATOM   1539  NE  ARG A 236      13.446   9.600   1.764  1.00 22.59           N  
ATOM   1540  CZ  ARG A 236      13.546  10.858   1.328  1.00 21.29           C  
ATOM   1541  NH1 ARG A 236      14.745  11.452   1.279  1.00 17.74           N1+
ATOM   1542  NH2 ARG A 236      12.456  11.539   0.946  1.00 16.31           N  
ATOM   1543  N   TRP A 237      15.653   9.471   7.346  1.00 17.64           N  
ATOM   1544  CA  TRP A 237      16.931   9.490   8.043  1.00 17.37           C  
ATOM   1545  C   TRP A 237      17.382   8.052   8.334  1.00 16.98           C  
ATOM   1546  O   TRP A 237      16.676   7.083   8.026  1.00 17.81           O  
ATOM   1547  CB  TRP A 237      16.845  10.358   9.328  1.00 16.70           C  
ATOM   1548  CG  TRP A 237      15.996   9.771  10.356  1.00 15.78           C  
ATOM   1549  CD1 TRP A 237      16.409   8.988  11.376  1.00 13.79           C  
ATOM   1550  CD2 TRP A 237      14.563   9.838  10.443  1.00 13.16           C  
ATOM   1551  CE2 TRP A 237      14.187   9.129  11.608  1.00 16.66           C  
ATOM   1552  CE3 TRP A 237      13.579  10.529   9.726  1.00 14.39           C  
ATOM   1553  NE1 TRP A 237      15.326   8.576  12.130  1.00 15.83           N  
ATOM   1554  CZ2 TRP A 237      12.838   9.006  12.027  1.00 17.39           C  
ATOM   1555  CZ3 TRP A 237      12.249  10.449  10.146  1.00 14.29           C  
ATOM   1556  CH2 TRP A 237      11.886   9.668  11.278  1.00 18.56           C  
ATOM   1557  N   ALA A 238      18.597   7.914   8.845  1.00 17.77           N  
ATOM   1558  CA  ALA A 238      19.188   6.624   9.117  1.00 18.69           C  
ATOM   1559  C   ALA A 238      18.967   6.329  10.552  1.00 19.59           C  
ATOM   1560  O   ALA A 238      19.071   7.215  11.382  1.00 20.59           O  
ATOM   1561  CB  ALA A 238      20.692   6.677   8.851  1.00 18.50           C  
ATOM   1562  N   ASP A 239      18.715   5.076  10.881  1.00 21.08           N  
ATOM   1563  CA  ASP A 239      18.451   4.771  12.266  1.00 22.86           C  
ATOM   1564  C   ASP A 239      19.799   4.446  12.925  1.00 23.31           C  
ATOM   1565  O   ASP A 239      20.179   3.311  12.983  1.00 24.56           O  
ATOM   1566  CB  ASP A 239      17.440   3.621  12.390  1.00 23.39           C  
ATOM   1567  CG  ASP A 239      16.987   3.373  13.875  1.00 28.52           C  
ATOM   1568  OD1 ASP A 239      16.695   2.223  14.179  1.00 35.12           O  
ATOM   1569  OD2 ASP A 239      16.950   4.296  14.750  1.00 28.61           O1-
ATOM   1570  N   ASN A 240      20.555   5.456  13.352  1.00 21.96           N  
ATOM   1571  CA  ASN A 240      21.863   5.238  13.936  1.00 19.77           C  
ATOM   1572  C   ASN A 240      22.191   6.456  14.760  1.00 20.34           C  
ATOM   1573  O   ASN A 240      21.289   7.286  14.990  1.00 19.93           O  
ATOM   1574  CB  ASN A 240      22.961   4.943  12.891  1.00 19.14           C  
ATOM   1575  CG  ASN A 240      23.234   6.092  11.955  1.00 17.06           C  
ATOM   1576  ND2 ASN A 240      24.074   5.824  10.957  1.00 16.36           N  
ATOM   1577  OD1 ASN A 240      22.692   7.210  12.085  1.00 13.84           O  
ATOM   1578  N   ARG A 241      23.463   6.605  15.161  1.00 19.79           N  
ATOM   1579  CA  ARG A 241      23.839   7.610  16.198  1.00 19.48           C  
ATOM   1580  C   ARG A 241      23.548   9.015  15.758  1.00 17.96           C  
ATOM   1581  O   ARG A 241      23.000   9.754  16.516  1.00 18.00           O  
ATOM   1582  CB  ARG A 241      25.319   7.505  16.620  1.00 19.51           C  
ATOM   1583  CG  ARG A 241      25.734   8.671  17.522  1.00 22.85           C  
ATOM   1584  CD  ARG A 241      27.221   8.717  17.913  1.00 25.68           C  
ATOM   1585  NE  ARG A 241      28.176   9.003  16.823  1.00 26.33           N  
ATOM   1586  CZ  ARG A 241      28.540  10.232  16.470  1.00 25.12           C  
ATOM   1587  NH1 ARG A 241      27.950  11.255  17.102  1.00 23.38           N1+
ATOM   1588  NH2 ARG A 241      29.457  10.447  15.475  1.00 20.72           N  
ATOM   1589  N   THR A 242      23.963   9.391  14.556  1.00 17.40           N  
ATOM   1590  CA  THR A 242      23.782  10.744  14.029  1.00 17.61           C  
ATOM   1591  C   THR A 242      22.613  10.895  13.079  1.00 17.08           C  
ATOM   1592  O   THR A 242      22.291  12.014  12.681  1.00 16.93           O  
ATOM   1593  CB  THR A 242      24.975  11.134  13.201  1.00 19.73           C  
ATOM   1594  CG2 THR A 242      26.264  11.167  14.089  1.00 20.01           C  
ATOM   1595  OG1 THR A 242      25.093  10.167  12.119  1.00 20.73           O  
ATOM   1596  N   GLY A 243      22.000   9.785  12.688  1.00 17.16           N  
ATOM   1597  CA  GLY A 243      20.810   9.818  11.803  1.00 17.52           C  
ATOM   1598  C   GLY A 243      21.208  10.016  10.370  1.00 17.96           C  
ATOM   1599  O   GLY A 243      20.350  10.273   9.547  1.00 18.21           O  
ATOM   1600  N   MET A 244      22.509   9.871  10.075  1.00 18.61           N  
ATOM   1601  CA  MET A 244      23.065   9.932   8.735  1.00 19.69           C  
ATOM   1602  C   MET A 244      23.967   8.714   8.584  1.00 20.48           C  
ATOM   1603  O   MET A 244      24.688   8.361   9.532  1.00 17.53           O  
ATOM   1604  CB  MET A 244      23.907  11.198   8.486  1.00 19.73           C  
ATOM   1605  CG  MET A 244      23.134  12.516   8.659  1.00 22.87           C  
ATOM   1606  SD  MET A 244      24.244  13.959   8.937  1.00 33.83           S  
ATOM   1607  CE  MET A 244      24.629  13.768  10.665  1.00 27.23           C  
ATOM   1608  N   LEU A 245      23.916   8.096   7.381  1.00 19.86           N  
ATOM   1609  CA  LEU A 245      24.743   6.928   7.057  1.00 20.58           C  
ATOM   1610  C   LEU A 245      26.183   7.369   7.028  1.00 21.44           C  
ATOM   1611  O   LEU A 245      26.487   8.432   6.494  1.00 23.96           O  
ATOM   1612  CB  LEU A 245      24.361   6.334   5.679  1.00 20.10           C  
ATOM   1613  CG  LEU A 245      22.953   5.736   5.647  1.00 18.22           C  
ATOM   1614  CD1 LEU A 245      22.535   5.308   4.218  1.00 17.14           C  
ATOM   1615  CD2 LEU A 245      22.800   4.570   6.682  1.00  9.72           C  
ATOM   1616  N   THR A 246      27.077   6.577   7.572  1.00 21.21           N  
ATOM   1617  CA  THR A 246      28.503   6.940   7.475  1.00 22.98           C  
ATOM   1618  C   THR A 246      29.081   6.706   6.079  1.00 23.30           C  
ATOM   1619  O   THR A 246      30.136   7.201   5.829  1.00 25.89           O  
ATOM   1620  CB  THR A 246      29.390   6.193   8.494  1.00 22.69           C  
ATOM   1621  CG2 THR A 246      28.931   6.468   9.922  1.00 23.59           C  
ATOM   1622  OG1 THR A 246      29.274   4.783   8.274  1.00 25.20           O  
ATOM   1623  N   GLY A 247      28.409   5.975   5.187  1.00 22.60           N  
ATOM   1624  CA  GLY A 247      28.859   5.821   3.761  1.00 21.35           C  
ATOM   1625  C   GLY A 247      28.161   4.587   3.228  1.00 19.89           C  
ATOM   1626  O   GLY A 247      27.290   4.064   3.889  1.00 18.38           O  
ATOM   1627  N   PRO A 248      28.558   4.073   2.052  1.00 19.67           N  
ATOM   1628  CA  PRO A 248      27.811   2.939   1.427  1.00 18.69           C  
ATOM   1629  C   PRO A 248      27.848   1.609   2.173  1.00 19.13           C  
ATOM   1630  O   PRO A 248      27.050   0.709   1.865  1.00 19.20           O  
ATOM   1631  CB  PRO A 248      28.501   2.753   0.075  1.00 19.65           C  
ATOM   1632  CG  PRO A 248      29.904   3.514   0.232  1.00 19.50           C  
ATOM   1633  CD  PRO A 248      29.622   4.611   1.192  1.00 19.53           C  
ATOM   1634  N   ASP A 249      28.751   1.458   3.125  1.00 19.05           N  
ATOM   1635  CA  ASP A 249      28.864   0.205   3.867  1.00 19.95           C  
ATOM   1636  C   ASP A 249      28.069   0.310   5.210  1.00 21.78           C  
ATOM   1637  O   ASP A 249      28.139  -0.607   6.079  1.00 24.14           O  
ATOM   1638  CB  ASP A 249      30.337  -0.051   4.161  1.00 18.11           C  
ATOM   1639  CG  ASP A 249      30.995   1.107   4.807  0.50 18.60           C  
ATOM   1640  OD1 ASP A 249      30.678   2.280   4.502  0.50 21.40           O  
ATOM   1641  OD2 ASP A 249      31.836   0.848   5.653  0.50 21.40           O1-
ATOM   1642  N   ASP A 250      27.365   1.425   5.427  1.00 20.07           N  
ATOM   1643  CA  ASP A 250      26.548   1.540   6.622  1.00 19.50           C  
ATOM   1644  C   ASP A 250      25.204   0.879   6.278  1.00 18.66           C  
ATOM   1645  O   ASP A 250      24.449   1.387   5.494  1.00 17.03           O  
ATOM   1646  CB  ASP A 250      26.421   2.993   7.061  1.00 18.49           C  
ATOM   1647  CG  ASP A 250      25.654   3.164   8.422  1.00 21.41           C  
ATOM   1648  OD1 ASP A 250      25.032   2.199   8.977  1.00 21.47           O  
ATOM   1649  OD2 ASP A 250      25.645   4.326   8.922  1.00 17.71           O1-
ATOM   1650  N   PRO A 251      24.897  -0.266   6.912  1.00 18.87           N  
ATOM   1651  CA  PRO A 251      23.673  -0.965   6.552  1.00 17.72           C  
ATOM   1652  C   PRO A 251      22.482  -0.552   7.418  1.00 18.41           C  
ATOM   1653  O   PRO A 251      21.464  -1.280   7.388  1.00 17.57           O  
ATOM   1654  CB  PRO A 251      24.017  -2.393   6.866  1.00 17.66           C  
ATOM   1655  CG  PRO A 251      24.949  -2.233   8.198  1.00 16.92           C  
ATOM   1656  CD  PRO A 251      25.649  -0.935   8.007  1.00 19.26           C  
ATOM   1657  N   SER A 252      22.621   0.539   8.205  1.00 17.57           N  
ATOM   1658  CA  SER A 252      21.536   1.027   9.099  1.00 19.62           C  
ATOM   1659  C   SER A 252      20.221   1.202   8.315  1.00 19.99           C  
ATOM   1660  O   SER A 252      20.231   1.637   7.117  1.00 19.12           O  
ATOM   1661  CB  SER A 252      21.911   2.372   9.754  1.00 18.63           C  
ATOM   1662  OG  SER A 252      22.979   2.237  10.715  1.00 22.33           O  
ATOM   1663  N   GLN A 253      19.093   0.894   8.952  1.00 19.93           N  
ATOM   1664  CA  GLN A 253      17.804   1.074   8.225  1.00 20.57           C  
ATOM   1665  C   GLN A 253      17.591   2.550   7.927  1.00 19.86           C  
ATOM   1666  O   GLN A 253      17.902   3.376   8.771  1.00 20.35           O  
ATOM   1667  CB  GLN A 253      16.605   0.517   8.998  1.00 20.25           C  
ATOM   1668  CG  GLN A 253      15.475   0.196   7.984  1.00 26.35           C  
ATOM   1669  CD  GLN A 253      14.197  -0.337   8.606  1.00 30.76           C  
ATOM   1670  NE2 GLN A 253      13.053  -0.107   7.935  1.00 25.54           N  
ATOM   1671  OE1 GLN A 253      14.233  -0.968   9.673  1.00 37.90           O  
ATOM   1672  N   VAL A 254      17.118   2.869   6.722  1.00 18.65           N  
ATOM   1673  CA  VAL A 254      16.728   4.190   6.357  1.00 16.63           C  
ATOM   1674  C   VAL A 254      15.221   4.270   6.593  1.00 17.99           C  
ATOM   1675  O   VAL A 254      14.484   3.410   6.099  1.00 19.14           O  
ATOM   1676  CB  VAL A 254      17.212   4.529   4.893  1.00 17.40           C  
ATOM   1677  CG1 VAL A 254      16.543   5.798   4.303  1.00 11.14           C  
ATOM   1678  CG2 VAL A 254      18.711   4.713   4.932  1.00 14.97           C  
ATOM   1679  N   VAL A 255      14.765   5.250   7.400  1.00 17.00           N  
ATOM   1680  CA  VAL A 255      13.376   5.259   7.869  1.00 15.35           C  
ATOM   1681  C   VAL A 255      12.763   6.612   7.689  1.00 16.75           C  
ATOM   1682  O   VAL A 255      13.508   7.584   7.469  1.00 16.39           O  
ATOM   1683  CB  VAL A 255      13.216   4.846   9.421  1.00 16.76           C  
ATOM   1684  CG1 VAL A 255      13.645   3.427   9.687  1.00 14.10           C  
ATOM   1685  CG2 VAL A 255      13.955   5.762  10.370  1.00 14.23           C  
ATOM   1686  N   ASP A 256      11.418   6.681   7.702  1.00 16.25           N  
ATOM   1687  CA  ASP A 256      10.747   7.926   7.906  1.00 16.67           C  
ATOM   1688  C   ASP A 256       9.701   7.853   8.999  1.00 17.48           C  
ATOM   1689  O   ASP A 256       8.844   8.713   9.073  1.00 16.08           O  
ATOM   1690  CB  ASP A 256      10.118   8.433   6.600  1.00 17.20           C  
ATOM   1691  CG  ASP A 256       8.908   7.614   6.124  1.00 18.79           C  
ATOM   1692  OD1 ASP A 256       8.491   6.538   6.662  1.00 18.37           O  
ATOM   1693  OD2 ASP A 256       8.346   8.077   5.138  1.00 21.22           O1-
ATOM   1694  N   ASN A 257       9.817   6.857   9.880  1.00 18.93           N  
ATOM   1695  CA  ASN A 257       8.788   6.533  10.864  1.00 19.01           C  
ATOM   1696  C   ASN A 257       9.459   5.651  11.856  1.00 21.00           C  
ATOM   1697  O   ASN A 257      10.065   4.653  11.462  1.00 20.78           O  
ATOM   1698  CB  ASN A 257       7.701   5.680  10.219  1.00 18.62           C  
ATOM   1699  CG  ASN A 257       6.380   5.685  10.995  1.00 19.22           C  
ATOM   1700  ND2 ASN A 257       6.175   4.706  11.874  1.00 21.04           N  
ATOM   1701  OD1 ASN A 257       5.536   6.513  10.744  1.00 18.58           O  
ATOM   1702  N   LYS A 258       9.355   5.992  13.150  1.00 20.99           N  
ATOM   1703  CA  LYS A 258      10.036   5.199  14.177  1.00 19.82           C  
ATOM   1704  C   LYS A 258       9.207   5.132  15.466  1.00 20.06           C  
ATOM   1705  O   LYS A 258       8.616   6.133  15.934  1.00 19.19           O  
ATOM   1706  CB  LYS A 258      11.339   5.893  14.489  1.00 20.80           C  
ATOM   1707  CG  LYS A 258      12.312   5.100  15.375  1.00 22.22           C  
ATOM   1708  CD  LYS A 258      13.689   5.785  15.495  1.00 21.13           C  
ATOM   1709  CE  LYS A 258      14.428   5.412  16.872  1.00 16.98           C  
ATOM   1710  NZ  LYS A 258      15.117   4.093  16.773  1.00 21.49           N1+
ATOM   1711  N   ILE A 259       9.166   3.960  16.042  1.00 20.06           N  
ATOM   1712  CA  ILE A 259       8.471   3.777  17.277  1.00 20.80           C  
ATOM   1713  C   ILE A 259       9.300   4.282  18.483  1.00 20.94           C  
ATOM   1714  O   ILE A 259      10.480   3.954  18.632  1.00 21.43           O  
ATOM   1715  CB  ILE A 259       8.016   2.328  17.442  1.00 20.58           C  
ATOM   1716  CG1 ILE A 259       7.039   2.255  18.623  1.00 20.29           C  
ATOM   1717  CG2 ILE A 259       9.252   1.352  17.545  1.00 18.44           C  
ATOM   1718  CD1 ILE A 259       6.429   0.863  18.808  1.00 20.79           C  
ATOM   1719  N   VAL A 260       8.693   5.110  19.318  1.00 19.79           N  
ATOM   1720  CA  VAL A 260       9.403   5.599  20.501  1.00 19.23           C  
ATOM   1721  C   VAL A 260       8.558   5.415  21.736  1.00 20.58           C  
ATOM   1722  O   VAL A 260       7.284   5.484  21.699  1.00 20.52           O  
ATOM   1723  CB  VAL A 260       9.741   7.134  20.368  1.00 18.73           C  
ATOM   1724  CG1 VAL A 260      10.839   7.341  19.365  1.00 20.11           C  
ATOM   1725  CG2 VAL A 260       8.545   7.939  19.903  1.00 15.13           C  
ATOM   1726  N   GLY A 261       9.244   5.252  22.857  1.00 21.11           N  
ATOM   1727  CA  GLY A 261       8.545   5.272  24.140  1.00 20.13           C  
ATOM   1728  C   GLY A 261       9.145   6.287  25.098  1.00 21.06           C  
ATOM   1729  O   GLY A 261      10.250   6.815  24.857  1.00 19.93           O  
ATOM   1730  N   PRO A 262       8.456   6.516  26.236  1.00 20.88           N  
ATOM   1731  CA  PRO A 262       8.857   7.516  27.217  1.00 21.06           C  
ATOM   1732  C   PRO A 262      10.390   7.467  27.535  1.00 20.94           C  
ATOM   1733  O   PRO A 262      10.948   6.393  27.814  1.00 20.18           O  
ATOM   1734  CB  PRO A 262       7.995   7.148  28.425  1.00 21.84           C  
ATOM   1735  CG  PRO A 262       6.654   6.625  27.712  1.00 22.79           C  
ATOM   1736  CD  PRO A 262       7.320   5.704  26.703  1.00 20.90           C  
ATOM   1737  N   ALA A 263      11.029   8.631  27.460  1.00 20.75           N  
ATOM   1738  CA  ALA A 263      12.475   8.819  27.698  1.00 21.77           C  
ATOM   1739  C   ALA A 263      13.428   8.339  26.554  1.00 22.14           C  
ATOM   1740  O   ALA A 263      14.668   8.480  26.674  1.00 23.83           O  
ATOM   1741  CB  ALA A 263      12.918   8.291  29.107  1.00 20.41           C  
ATOM   1742  N   ASP A 264      12.866   7.812  25.456  1.00 20.54           N  
ATOM   1743  CA  ASP A 264      13.652   7.537  24.247  1.00 19.29           C  
ATOM   1744  C   ASP A 264      14.005   8.896  23.680  1.00 19.82           C  
ATOM   1745  O   ASP A 264      13.187   9.794  23.712  1.00 21.12           O  
ATOM   1746  CB  ASP A 264      12.857   6.786  23.189  1.00 18.11           C  
ATOM   1747  CG  ASP A 264      12.782   5.325  23.431  0.50 15.23           C  
ATOM   1748  OD1 ASP A 264      13.651   4.828  24.158  0.50 10.59           O  
ATOM   1749  OD2 ASP A 264      11.854   4.685  22.860  0.50  7.40           O1-
ATOM   1750  N   SER A 265      15.225   9.069  23.182  1.00 20.01           N  
ATOM   1751  CA  SER A 265      15.594  10.305  22.529  1.00 19.93           C  
ATOM   1752  C   SER A 265      16.387   9.808  21.316  1.00 20.38           C  
ATOM   1753  O   SER A 265      17.200   8.872  21.457  1.00 19.30           O  
ATOM   1754  CB  SER A 265      16.536  11.126  23.399  1.00 20.24           C  
ATOM   1755  OG  SER A 265      17.570  10.261  23.951  1.00 20.49           O  
ATOM   1756  N   PHE A 266      16.202  10.459  20.165  1.00 19.15           N  
ATOM   1757  CA  PHE A 266      17.108  10.210  19.025  1.00 18.51           C  
ATOM   1758  C   PHE A 266      17.189  11.498  18.239  1.00 18.77           C  
ATOM   1759  O   PHE A 266      16.471  12.450  18.604  1.00 18.00           O  
ATOM   1760  CB  PHE A 266      16.610   9.062  18.128  1.00 18.21           C  
ATOM   1761  CG  PHE A 266      15.348   9.390  17.279  1.00 16.94           C  
ATOM   1762  CD1 PHE A 266      15.459   9.846  15.993  1.00 18.69           C  
ATOM   1763  CD2 PHE A 266      14.045   9.139  17.774  1.00 16.41           C  
ATOM   1764  CE1 PHE A 266      14.285  10.142  15.213  1.00 16.75           C  
ATOM   1765  CE2 PHE A 266      12.886   9.404  16.996  1.00 13.38           C  
ATOM   1766  CZ  PHE A 266      13.006   9.892  15.742  1.00 15.76           C  
ATOM   1767  N   GLY A 267      18.056  11.534  17.195  1.00 17.54           N  
ATOM   1768  CA  GLY A 267      18.213  12.700  16.364  1.00 15.54           C  
ATOM   1769  C   GLY A 267      18.626  12.427  14.919  1.00 16.59           C  
ATOM   1770  O   GLY A 267      19.113  11.307  14.531  1.00 16.13           O  
ATOM   1771  N   PHE A 268      18.542  13.469  14.114  1.00 15.90           N  
ATOM   1772  CA  PHE A 268      18.984  13.308  12.752  1.00 17.17           C  
ATOM   1773  C   PHE A 268      19.033  14.636  12.146  1.00 18.23           C  
ATOM   1774  O   PHE A 268      18.609  15.612  12.791  1.00 18.75           O  
ATOM   1775  CB  PHE A 268      18.028  12.391  12.004  1.00 17.53           C  
ATOM   1776  CG  PHE A 268      16.589  12.877  11.979  1.00 18.79           C  
ATOM   1777  CD1 PHE A 268      16.112  13.587  10.884  1.00 16.96           C  
ATOM   1778  CD2 PHE A 268      15.741  12.609  13.028  1.00 18.44           C  
ATOM   1779  CE1 PHE A 268      14.813  14.004  10.823  1.00 19.41           C  
ATOM   1780  CE2 PHE A 268      14.413  13.056  13.003  1.00 21.47           C  
ATOM   1781  CZ  PHE A 268      13.946  13.745  11.876  1.00 19.12           C  
ATOM   1782  N   GLN A 269      19.573  14.687  10.929  1.00 18.17           N  
ATOM   1783  CA  GLN A 269      19.625  15.885  10.143  1.00 18.65           C  
ATOM   1784  C   GLN A 269      19.161  15.584   8.732  1.00 19.26           C  
ATOM   1785  O   GLN A 269      19.361  14.499   8.262  1.00 17.54           O  
ATOM   1786  CB  GLN A 269      21.070  16.342  10.013  1.00 19.04           C  
ATOM   1787  CG  GLN A 269      21.709  16.710  11.296  1.00 22.38           C  
ATOM   1788  CD  GLN A 269      23.098  17.334  11.085  1.00 24.75           C  
ATOM   1789  NE2 GLN A 269      23.752  17.681  12.181  1.00 22.36           N  
ATOM   1790  OE1 GLN A 269      23.555  17.520   9.953  1.00 28.64           O  
ATOM   1791  N   VAL A 270      18.583  16.579   8.055  1.00 19.86           N  
ATOM   1792  CA  VAL A 270      18.123  16.397   6.686  1.00 20.83           C  
ATOM   1793  C   VAL A 270      18.506  17.611   5.885  1.00 20.24           C  
ATOM   1794  O   VAL A 270      18.756  18.689   6.467  1.00 21.89           O  
ATOM   1795  CB  VAL A 270      16.597  16.221   6.603  1.00 20.16           C  
ATOM   1796  CG1 VAL A 270      16.206  14.966   7.277  1.00 22.77           C  
ATOM   1797  CG2 VAL A 270      15.881  17.372   7.235  1.00 23.47           C  
ATOM   1798  N   ILE A 271      18.587  17.455   4.576  1.00 19.42           N  
ATOM   1799  CA  ILE A 271      18.705  18.618   3.724  1.00 19.89           C  
ATOM   1800  C   ILE A 271      17.254  18.961   3.385  1.00 21.00           C  
ATOM   1801  O   ILE A 271      16.517  18.149   2.765  1.00 19.64           O  
ATOM   1802  CB  ILE A 271      19.546  18.304   2.508  1.00 19.74           C  
ATOM   1803  CG1 ILE A 271      20.951  17.828   2.903  1.00 17.24           C  
ATOM   1804  CG2 ILE A 271      19.661  19.515   1.625  1.00 21.24           C  
ATOM   1805  CD1 ILE A 271      21.827  19.009   3.510  1.00 23.13           C  
ATOM   1806  N   ALA A 272      16.796  20.097   3.904  1.00 21.67           N  
ATOM   1807  CA  ALA A 272      15.361  20.425   3.829  1.00 21.99           C  
ATOM   1808  C   ALA A 272      14.906  20.341   2.376  1.00 22.66           C  
ATOM   1809  O   ALA A 272      15.504  20.976   1.502  1.00 22.40           O  
ATOM   1810  CB  ALA A 272      15.093  21.771   4.395  1.00 21.33           C  
ATOM   1811  N   GLY A 273      13.860  19.546   2.112  1.00 22.06           N  
ATOM   1812  CA  GLY A 273      13.289  19.468   0.778  1.00 20.86           C  
ATOM   1813  C   GLY A 273      14.163  18.877  -0.302  1.00 20.91           C  
ATOM   1814  O   GLY A 273      13.966  19.161  -1.477  1.00 20.25           O  
ATOM   1815  N   GLU A 274      15.163  18.094   0.087  1.00 21.76           N  
ATOM   1816  CA  GLU A 274      16.075  17.440  -0.860  1.00 22.66           C  
ATOM   1817  C   GLU A 274      15.291  16.408  -1.654  1.00 22.41           C  
ATOM   1818  O   GLU A 274      14.671  15.497  -1.102  1.00 23.58           O  
ATOM   1819  CB  GLU A 274      17.231  16.763  -0.093  1.00 23.32           C  
ATOM   1820  CG  GLU A 274      18.235  16.025  -0.966  1.00 24.23           C  
ATOM   1821  CD  GLU A 274      19.408  15.499  -0.140  1.00 24.88           C  
ATOM   1822  OE1 GLU A 274      19.176  14.862   0.914  1.00 25.36           O  
ATOM   1823  OE2 GLU A 274      20.565  15.727  -0.558  1.00 24.98           O1-
ATOM   1824  N   GLY A 275      15.256  16.574  -2.960  1.00 22.00           N  
ATOM   1825  CA  GLY A 275      14.573  15.609  -3.803  1.00 21.03           C  
ATOM   1826  C   GLY A 275      13.062  15.806  -3.859  1.00 21.57           C  
ATOM   1827  O   GLY A 275      12.398  15.179  -4.676  1.00 19.66           O  
ATOM   1828  N   VAL A 276      12.510  16.691  -3.015  1.00 21.28           N  
ATOM   1829  CA  VAL A 276      11.084  16.757  -2.904  1.00 21.48           C  
ATOM   1830  C   VAL A 276      10.511  18.156  -3.119  1.00 22.75           C  
ATOM   1831  O   VAL A 276       9.336  18.261  -3.476  1.00 23.30           O  
ATOM   1832  CB  VAL A 276      10.585  16.144  -1.535  1.00 22.11           C  
ATOM   1833  CG1 VAL A 276      10.947  14.589  -1.435  1.00 20.81           C  
ATOM   1834  CG2 VAL A 276      11.142  16.985  -0.321  1.00 20.06           C  
ATOM   1835  N   GLY A 277      11.318  19.195  -2.847  1.00 22.60           N  
ATOM   1836  CA  GLY A 277      10.961  20.612  -3.005  1.00 23.33           C  
ATOM   1837  C   GLY A 277      10.433  21.359  -1.758  1.00 24.40           C  
ATOM   1838  O   GLY A 277      10.369  20.816  -0.622  1.00 23.69           O  
ATOM   1839  N   ALA A 278      10.024  22.598  -1.985  1.00 23.34           N  
ATOM   1840  CA  ALA A 278       9.468  23.443  -0.945  1.00 23.32           C  
ATOM   1841  C   ALA A 278       8.055  22.913  -0.683  1.00 23.65           C  
ATOM   1842  O   ALA A 278       7.455  22.323  -1.585  1.00 24.49           O  
ATOM   1843  CB  ALA A 278       9.389  24.889  -1.437  1.00 22.26           C  
ATOM   1844  N   GLY A 279       7.530  23.166   0.522  1.00 21.91           N  
ATOM   1845  CA  GLY A 279       6.129  22.929   0.812  1.00 20.90           C  
ATOM   1846  C   GLY A 279       5.969  22.825   2.313  1.00 21.32           C  
ATOM   1847  O   GLY A 279       6.947  22.904   3.066  1.00 20.69           O  
ATOM   1848  N   ALA A 280       4.716  22.680   2.726  1.00 21.12           N  
ATOM   1849  CA  ALA A 280       4.326  22.394   4.102  1.00 20.11           C  
ATOM   1850  C   ALA A 280       4.425  20.880   4.231  1.00 20.66           C  
ATOM   1851  O   ALA A 280       3.578  20.163   3.671  1.00 19.62           O  
ATOM   1852  CB  ALA A 280       2.891  22.856   4.345  1.00 20.88           C  
ATOM   1853  N   TRP A 281       5.516  20.430   4.879  1.00 19.95           N  
ATOM   1854  CA  TRP A 281       5.786  19.040   5.169  1.00 20.50           C  
ATOM   1855  C   TRP A 281       5.352  18.676   6.583  1.00 21.36           C  
ATOM   1856  O   TRP A 281       5.961  19.117   7.573  1.00 22.85           O  
ATOM   1857  CB  TRP A 281       7.278  18.751   5.002  1.00 20.47           C  
ATOM   1858  CG  TRP A 281       7.694  18.925   3.575  1.00 16.79           C  
ATOM   1859  CD1 TRP A 281       8.483  19.913   3.088  1.00 15.71           C  
ATOM   1860  CD2 TRP A 281       7.311  18.112   2.440  1.00 15.52           C  
ATOM   1861  CE2 TRP A 281       7.937  18.670   1.293  1.00 16.82           C  
ATOM   1862  CE3 TRP A 281       6.514  16.970   2.280  1.00 15.65           C  
ATOM   1863  NE1 TRP A 281       8.632  19.787   1.710  1.00 14.87           N  
ATOM   1864  CZ2 TRP A 281       7.762  18.122  -0.021  1.00 18.60           C  
ATOM   1865  CZ3 TRP A 281       6.375  16.399   0.974  1.00 16.23           C  
ATOM   1866  CH2 TRP A 281       6.991  16.986  -0.150  1.00 15.58           C  
ATOM   1867  N   MET A 282       4.311  17.859   6.673  1.00 20.73           N  
ATOM   1868  CA  MET A 282       3.730  17.487   7.943  1.00 22.20           C  
ATOM   1869  C   MET A 282       4.666  16.573   8.709  1.00 20.95           C  
ATOM   1870  O   MET A 282       5.312  15.703   8.131  1.00 21.33           O  
ATOM   1871  CB  MET A 282       2.425  16.676   7.741  1.00 22.71           C  
ATOM   1872  CG  MET A 282       1.259  17.347   7.064  1.00 28.27           C  
ATOM   1873  SD  MET A 282      -0.245  16.258   6.945  1.00 39.11           S  
ATOM   1874  CE  MET A 282      -0.200  15.733   8.627  1.00 23.44           C  
ATOM   1875  N   TYR A 283       4.700  16.712  10.015  1.00 19.90           N  
ATOM   1876  CA  TYR A 283       5.287  15.655  10.804  1.00 18.84           C  
ATOM   1877  C   TYR A 283       4.199  15.343  11.794  1.00 17.80           C  
ATOM   1878  O   TYR A 283       3.421  16.184  12.108  1.00 18.43           O  
ATOM   1879  CB  TYR A 283       6.655  16.083  11.444  1.00 18.52           C  
ATOM   1880  CG  TYR A 283       6.505  17.068  12.550  1.00 18.32           C  
ATOM   1881  CD1 TYR A 283       6.236  16.648  13.844  1.00 20.84           C  
ATOM   1882  CD2 TYR A 283       6.536  18.417  12.290  1.00 19.51           C  
ATOM   1883  CE1 TYR A 283       6.083  17.565  14.878  1.00 23.15           C  
ATOM   1884  CE2 TYR A 283       6.371  19.341  13.302  1.00 21.92           C  
ATOM   1885  CZ  TYR A 283       6.137  18.898  14.579  1.00 22.55           C  
ATOM   1886  OH  TYR A 283       5.941  19.786  15.556  1.00 24.35           O  
ATOM   1887  N   HIS A 284       4.123  14.126  12.276  1.00 18.52           N  
ATOM   1888  CA  HIS A 284       3.098  13.779  13.241  1.00 20.37           C  
ATOM   1889  C   HIS A 284       3.394  12.438  13.802  1.00 20.63           C  
ATOM   1890  O   HIS A 284       4.175  11.670  13.213  1.00 23.32           O  
ATOM   1891  CB  HIS A 284       1.702  13.749  12.623  1.00 18.68           C  
ATOM   1892  CG  HIS A 284       1.613  12.927  11.381  1.00 21.53           C  
ATOM   1893  CD2 HIS A 284       1.904  13.230  10.089  1.00 16.82           C  
ATOM   1894  ND1 HIS A 284       1.139  11.625  11.377  1.00 24.48           N  
ATOM   1895  CE1 HIS A 284       1.154  11.157  10.134  1.00 19.20           C  
ATOM   1896  NE2 HIS A 284       1.609  12.113   9.337  1.00 20.23           N  
ATOM   1897  N   CYS A 285       2.764  12.132  14.924  1.00 19.65           N  
ATOM   1898  CA  CYS A 285       2.695  10.768  15.364  1.00 20.13           C  
ATOM   1899  C   CYS A 285       1.805  10.019  14.412  1.00 20.51           C  
ATOM   1900  O   CYS A 285       0.774  10.551  13.934  1.00 21.74           O  
ATOM   1901  CB  CYS A 285       2.094  10.669  16.766  1.00 19.00           C  
ATOM   1902  SG  CYS A 285       1.830   9.004  17.236  1.00 19.83           S  
ATOM   1903  N   HIS A 286       2.128   8.773  14.143  1.00 19.77           N  
ATOM   1904  CA  HIS A 286       1.314   8.062  13.161  1.00 20.28           C  
ATOM   1905  C   HIS A 286       0.316   7.106  13.819  1.00 20.88           C  
ATOM   1906  O   HIS A 286      -0.382   6.373  13.107  1.00 19.16           O  
ATOM   1907  CB  HIS A 286       2.232   7.291  12.172  1.00 20.49           C  
ATOM   1908  CG  HIS A 286       1.668   7.177  10.771  1.00 19.51           C  
ATOM   1909  CD2 HIS A 286       2.191   7.529   9.568  1.00 17.49           C  
ATOM   1910  ND1 HIS A 286       0.464   6.570  10.497  1.00 16.90           N  
ATOM   1911  CE1 HIS A 286       0.265   6.570   9.182  1.00 21.17           C  
ATOM   1912  NE2 HIS A 286       1.283   7.182   8.603  1.00 18.11           N  
ATOM   1913  N   VAL A 287       0.349   7.017  15.172  1.00 20.98           N  
ATOM   1914  CA  VAL A 287      -0.719   6.359  15.905  1.00 21.33           C  
ATOM   1915  C   VAL A 287      -2.008   7.060  15.505  1.00 21.97           C  
ATOM   1916  O   VAL A 287      -2.136   8.278  15.632  1.00 23.18           O  
ATOM   1917  CB  VAL A 287      -0.486   6.384  17.433  1.00 21.03           C  
ATOM   1918  CG1 VAL A 287      -1.678   5.746  18.128  1.00 20.91           C  
ATOM   1919  CG2 VAL A 287       0.807   5.588  17.771  1.00 17.60           C  
ATOM   1920  N   GLN A 288      -2.952   6.333  14.951  1.00 22.05           N  
ATOM   1921  CA  GLN A 288      -4.009   7.032  14.219  1.00 22.88           C  
ATOM   1922  C   GLN A 288      -4.827   7.927  15.155  1.00 23.31           C  
ATOM   1923  O   GLN A 288      -4.989   9.102  14.892  1.00 24.95           O  
ATOM   1924  CB  GLN A 288      -4.907   6.076  13.366  1.00 22.59           C  
ATOM   1925  CG  GLN A 288      -4.246   5.371  12.129  1.00 20.40           C  
ATOM   1926  CD  GLN A 288      -3.648   6.286  11.078  1.00 17.48           C  
ATOM   1927  NE2 GLN A 288      -4.436   7.222  10.574  1.00 17.17           N  
ATOM   1928  OE1 GLN A 288      -2.466   6.151  10.711  1.00 20.82           O  
ATOM   1929  N   SER A 289      -5.333   7.401  16.262  1.00 24.05           N  
ATOM   1930  CA  SER A 289      -6.094   8.247  17.201  1.00 23.70           C  
ATOM   1931  C   SER A 289      -5.270   9.484  17.634  1.00 23.66           C  
ATOM   1932  O   SER A 289      -5.840  10.634  17.750  1.00 22.70           O  
ATOM   1933  CB  SER A 289      -6.601   7.439  18.395  1.00 24.22           C  
ATOM   1934  OG  SER A 289      -5.524   7.008  19.232  1.00 26.00           O  
ATOM   1935  N   HIS A 290      -3.945   9.272  17.799  1.00 21.01           N  
ATOM   1936  CA  HIS A 290      -3.021  10.378  18.121  1.00 21.88           C  
ATOM   1937  C   HIS A 290      -2.959  11.476  17.053  1.00 22.64           C  
ATOM   1938  O   HIS A 290      -3.092  12.672  17.391  1.00 23.44           O  
ATOM   1939  CB  HIS A 290      -1.589   9.897  18.486  1.00 22.30           C  
ATOM   1940  CG  HIS A 290      -1.522   8.991  19.672  1.00 22.40           C  
ATOM   1941  CD2 HIS A 290      -2.480   8.284  20.324  1.00 24.48           C  
ATOM   1942  ND1 HIS A 290      -0.330   8.651  20.264  1.00 27.78           N  
ATOM   1943  CE1 HIS A 290      -0.563   7.832  21.279  1.00 28.63           C  
ATOM   1944  NE2 HIS A 290      -1.858   7.576  21.326  1.00 25.23           N  
ATOM   1945  N   SER A 291      -2.765  11.117  15.771  1.00 22.25           N  
ATOM   1946  CA  SER A 291      -2.796  12.162  14.763  1.00 22.90           C  
ATOM   1947  C   SER A 291      -4.177  12.815  14.726  1.00 23.05           C  
ATOM   1948  O   SER A 291      -4.288  14.018  14.734  1.00 24.59           O  
ATOM   1949  CB  SER A 291      -2.343  11.693  13.375  1.00 22.55           C  
ATOM   1950  OG  SER A 291      -3.129  10.611  12.859  1.00 22.15           O  
ATOM   1951  N   ASP A 292      -5.224  12.027  14.752  1.00 24.80           N  
ATOM   1952  CA  ASP A 292      -6.592  12.572  14.771  1.00 26.48           C  
ATOM   1953  C   ASP A 292      -6.804  13.571  15.897  1.00 28.79           C  
ATOM   1954  O   ASP A 292      -7.349  14.649  15.651  1.00 28.19           O  
ATOM   1955  CB  ASP A 292      -7.601  11.451  14.883  1.00 25.33           C  
ATOM   1956  CG  ASP A 292      -7.659  10.594  13.624  1.00 27.35           C  
ATOM   1957  OD1 ASP A 292      -7.341  11.132  12.535  1.00 26.78           O  
ATOM   1958  OD2 ASP A 292      -8.058   9.381  13.724  1.00 31.80           O1-
ATOM   1959  N   MET A 293      -6.326  13.242  17.114  1.00 30.73           N  
ATOM   1960  CA  MET A 293      -6.467  14.164  18.265  1.00 32.97           C  
ATOM   1961  C   MET A 293      -5.483  15.361  18.323  1.00 32.82           C  
ATOM   1962  O   MET A 293      -5.529  16.172  19.253  1.00 34.13           O  
ATOM   1963  CB  MET A 293      -6.454  13.404  19.602  1.00 33.59           C  
ATOM   1964  CG  MET A 293      -7.744  12.546  19.872  1.00 40.94           C  
ATOM   1965  SD  MET A 293      -9.303  13.569  19.818  1.00 56.40           S  
ATOM   1966  CE  MET A 293     -10.085  13.019  18.252  1.00 53.76           C  
ATOM   1967  N   GLY A 294      -4.579  15.496  17.368  1.00 32.22           N  
ATOM   1968  CA  GLY A 294      -3.730  16.700  17.388  1.00 31.22           C  
ATOM   1969  C   GLY A 294      -2.211  16.572  17.377  1.00 30.04           C  
ATOM   1970  O   GLY A 294      -1.513  17.582  17.377  1.00 30.25           O  
ATOM   1971  N   MET A 295      -1.676  15.357  17.352  1.00 28.53           N  
ATOM   1972  CA  MET A 295      -0.224  15.254  17.418  1.00 26.72           C  
ATOM   1973  C   MET A 295       0.375  15.459  16.048  1.00 26.26           C  
ATOM   1974  O   MET A 295       0.887  14.505  15.473  1.00 24.90           O  
ATOM   1975  CB  MET A 295       0.171  13.911  17.964  1.00 26.97           C  
ATOM   1976  CG  MET A 295      -0.132  13.814  19.391  1.00 25.88           C  
ATOM   1977  SD  MET A 295       0.656  12.449  20.206  1.00 29.01           S  
ATOM   1978  CE  MET A 295       2.322  13.080  20.585  1.00 25.09           C  
ATOM   1979  N   VAL A 296       0.312  16.712  15.558  1.00 25.64           N  
ATOM   1980  CA  VAL A 296       0.667  17.088  14.176  1.00 25.38           C  
ATOM   1981  C   VAL A 296       1.391  18.436  14.222  1.00 25.09           C  
ATOM   1982  O   VAL A 296       1.022  19.280  15.016  1.00 24.83           O  
ATOM   1983  CB  VAL A 296      -0.579  17.291  13.256  1.00 25.41           C  
ATOM   1984  CG1 VAL A 296      -0.169  17.198  11.763  1.00 25.20           C  
ATOM   1985  CG2 VAL A 296      -1.562  16.234  13.488  1.00 27.39           C  
ATOM   1986  N   GLY A 297       2.442  18.614  13.405  1.00 24.14           N  
ATOM   1987  CA  GLY A 297       3.078  19.932  13.226  1.00 22.11           C  
ATOM   1988  C   GLY A 297       3.520  20.069  11.797  1.00 22.07           C  
ATOM   1989  O   GLY A 297       3.372  19.118  11.013  1.00 20.78           O  
ATOM   1990  N   LEU A 298       4.112  21.218  11.460  1.00 22.39           N  
ATOM   1991  CA  LEU A 298       4.528  21.482  10.082  1.00 22.67           C  
ATOM   1992  C   LEU A 298       5.974  21.874  10.039  1.00 23.73           C  
ATOM   1993  O   LEU A 298       6.437  22.655  10.871  1.00 23.16           O  
ATOM   1994  CB  LEU A 298       3.723  22.592   9.473  1.00 21.80           C  
ATOM   1995  CG  LEU A 298       2.248  22.335   9.237  1.00 25.58           C  
ATOM   1996  CD1 LEU A 298       1.495  23.584   8.642  1.00 23.65           C  
ATOM   1997  CD2 LEU A 298       2.041  21.102   8.310  1.00 23.82           C  
ATOM   1998  N   PHE A 299       6.692  21.298   9.077  1.00 24.19           N  
ATOM   1999  CA  PHE A 299       8.050  21.677   8.792  1.00 23.90           C  
ATOM   2000  C   PHE A 299       7.885  22.468   7.521  1.00 24.11           C  
ATOM   2001  O   PHE A 299       7.669  21.892   6.466  1.00 25.80           O  
ATOM   2002  CB  PHE A 299       8.877  20.415   8.553  1.00 23.67           C  
ATOM   2003  CG  PHE A 299      10.312  20.664   8.119  1.00 22.94           C  
ATOM   2004  CD1 PHE A 299      10.995  21.795   8.477  1.00 21.58           C  
ATOM   2005  CD2 PHE A 299      10.995  19.697   7.411  1.00 26.18           C  
ATOM   2006  CE1 PHE A 299      12.303  21.983   8.134  1.00 22.77           C  
ATOM   2007  CE2 PHE A 299      12.347  19.889   7.043  1.00 24.27           C  
ATOM   2008  CZ  PHE A 299      12.983  21.032   7.413  1.00 25.49           C  
ATOM   2009  N   LEU A 300       7.956  23.788   7.624  1.00 23.83           N  
ATOM   2010  CA  LEU A 300       7.666  24.656   6.513  1.00 24.02           C  
ATOM   2011  C   LEU A 300       8.937  24.976   5.761  1.00 24.82           C  
ATOM   2012  O   LEU A 300       9.818  25.671   6.270  1.00 26.40           O  
ATOM   2013  CB  LEU A 300       7.021  25.943   7.014  1.00 22.91           C  
ATOM   2014  CG  LEU A 300       5.666  25.669   7.636  1.00 25.46           C  
ATOM   2015  CD1 LEU A 300       5.324  26.774   8.622  1.00 30.80           C  
ATOM   2016  CD2 LEU A 300       4.555  25.519   6.577  1.00 23.39           C  
ATOM   2017  N   VAL A 301       9.011  24.526   4.524  1.00 24.25           N  
ATOM   2018  CA  VAL A 301      10.257  24.595   3.810  1.00 25.05           C  
ATOM   2019  C   VAL A 301      10.047  25.544   2.647  1.00 25.50           C  
ATOM   2020  O   VAL A 301       9.319  25.195   1.662  1.00 25.50           O  
ATOM   2021  CB  VAL A 301      10.739  23.183   3.377  1.00 24.83           C  
ATOM   2022  CG1 VAL A 301      11.908  23.298   2.378  1.00 24.82           C  
ATOM   2023  CG2 VAL A 301      11.220  22.421   4.638  1.00 25.38           C  
ATOM   2024  N   LYS A 302      10.615  26.749   2.798  1.00 26.26           N  
ATOM   2025  CA  LYS A 302      10.414  27.852   1.815  1.00 28.28           C  
ATOM   2026  C   LYS A 302      11.328  27.706   0.619  1.00 27.63           C  
ATOM   2027  O   LYS A 302      12.348  27.134   0.733  1.00 26.63           O  
ATOM   2028  CB  LYS A 302      10.677  29.202   2.484  1.00 27.96           C  
ATOM   2029  CG  LYS A 302       9.885  29.340   3.790  1.00 31.87           C  
ATOM   2030  CD  LYS A 302      10.219  30.607   4.562  1.00 33.34           C  
ATOM   2031  CE  LYS A 302      11.494  30.428   5.387  1.00 34.60           C  
ATOM   2032  NZ  LYS A 302      11.339  31.066   6.721  1.00 39.06           N1+
ATOM   2033  N   LYS A 303      10.947  28.227  -0.535  1.00 31.38           N  
ATOM   2034  CA  LYS A 303      11.885  28.445  -1.662  1.00 31.96           C  
ATOM   2035  C   LYS A 303      12.918  29.496  -1.251  1.00 33.09           C  
ATOM   2036  O   LYS A 303      12.783  30.119  -0.186  1.00 34.18           O  
ATOM   2037  CB  LYS A 303      11.119  28.909  -2.887  1.00 32.06           C  
ATOM   2038  CG  LYS A 303      10.486  27.786  -3.612  1.00 33.15           C  
ATOM   2039  CD  LYS A 303       9.151  28.161  -4.166  1.00 39.00           C  
ATOM   2040  CE  LYS A 303       9.238  28.579  -5.612  1.00 42.47           C  
ATOM   2041  NZ  LYS A 303       9.704  27.436  -6.451  1.00 47.17           N1+
ATOM   2042  N   THR A 304      13.968  29.699  -2.038  1.00 34.08           N  
ATOM   2043  CA  THR A 304      15.029  30.648  -1.592  1.00 35.57           C  
ATOM   2044  C   THR A 304      14.515  32.064  -1.544  1.00 36.14           C  
ATOM   2045  O   THR A 304      15.055  32.931  -0.790  1.00 35.14           O  
ATOM   2046  CB  THR A 304      16.242  30.671  -2.526  1.00 35.95           C  
ATOM   2047  CG2 THR A 304      17.206  29.541  -2.144  1.00 35.84           C  
ATOM   2048  OG1 THR A 304      15.792  30.522  -3.881  1.00 36.43           O  
ATOM   2049  N   ASP A 305      13.458  32.295  -2.336  1.00 36.23           N  
ATOM   2050  CA  ASP A 305      12.804  33.594  -2.344  1.00 36.40           C  
ATOM   2051  C   ASP A 305      11.794  33.690  -1.215  1.00 35.83           C  
ATOM   2052  O   ASP A 305      10.936  34.557  -1.255  1.00 36.60           O  
ATOM   2053  CB  ASP A 305      12.156  33.884  -3.693  1.00 36.23           C  
ATOM   2054  CG  ASP A 305      10.923  33.046  -3.948  1.00 39.64           C  
ATOM   2055  OD1 ASP A 305      10.484  32.278  -3.022  1.00 38.54           O  
ATOM   2056  OD2 ASP A 305      10.387  33.157  -5.095  1.00 40.31           O1-
ATOM   2057  N   GLY A 306      11.892  32.801  -0.221  1.00 34.67           N  
ATOM   2058  CA  GLY A 306      11.010  32.820   0.963  1.00 32.93           C  
ATOM   2059  C   GLY A 306       9.548  32.395   0.752  1.00 31.86           C  
ATOM   2060  O   GLY A 306       8.757  32.393   1.706  1.00 31.41           O  
ATOM   2061  N   THR A 307       9.159  32.061  -0.470  1.00 30.78           N  
ATOM   2062  CA  THR A 307       7.753  31.674  -0.707  1.00 31.30           C  
ATOM   2063  C   THR A 307       7.555  30.173  -0.465  1.00 32.53           C  
ATOM   2064  O   THR A 307       8.516  29.365  -0.435  1.00 32.71           O  
ATOM   2065  CB  THR A 307       7.312  31.995  -2.137  1.00 31.51           C  
ATOM   2066  CG2 THR A 307       7.358  33.551  -2.432  1.00 32.72           C  
ATOM   2067  OG1 THR A 307       8.215  31.360  -3.037  1.00 30.31           O  
ATOM   2068  N   ILE A 308       6.311  29.789  -0.280  1.00 33.51           N  
ATOM   2069  CA  ILE A 308       5.984  28.421  -0.022  1.00 34.48           C  
ATOM   2070  C   ILE A 308       4.739  28.127  -0.857  1.00 36.49           C  
ATOM   2071  O   ILE A 308       3.811  28.957  -0.905  1.00 35.16           O  
ATOM   2072  CB  ILE A 308       5.732  28.225   1.466  1.00 34.15           C  
ATOM   2073  CG1 ILE A 308       5.733  26.739   1.814  1.00 33.73           C  
ATOM   2074  CG2 ILE A 308       4.380  28.828   1.866  1.00 34.93           C  
ATOM   2075  CD1 ILE A 308       6.033  26.459   3.254  1.00 38.00           C  
ATOM   2076  N   PRO A 309       4.717  26.965  -1.545  1.00 38.66           N  
ATOM   2077  CA  PRO A 309       3.520  26.625  -2.346  1.00 41.12           C  
ATOM   2078  C   PRO A 309       2.278  26.640  -1.484  1.00 42.59           C  
ATOM   2079  O   PRO A 309       2.376  26.363  -0.295  1.00 44.18           O  
ATOM   2080  CB  PRO A 309       3.765  25.154  -2.784  1.00 41.34           C  
ATOM   2081  CG  PRO A 309       5.297  24.942  -2.668  1.00 40.66           C  
ATOM   2082  CD  PRO A 309       5.712  25.871  -1.516  1.00 38.61           C  
ATOM   2083  N   GLY A 310       1.142  27.011  -2.055  1.00 44.46           N  
ATOM   2084  CA  GLY A 310      -0.160  26.661  -1.500  1.00 46.53           C  
ATOM   2085  C   GLY A 310      -0.282  26.740   0.001  1.00 48.59           C  
ATOM   2086  O   GLY A 310      -0.001  27.792   0.564  1.00 49.48           O  
ATOM   2087  N   TYR A 311      -0.652  25.630   0.665  1.00 48.96           N  
ATOM   2088  CA  TYR A 311      -1.017  25.715   2.089  1.00 49.87           C  
ATOM   2089  C   TYR A 311       0.020  25.119   3.130  1.00 49.93           C  
ATOM   2090  O   TYR A 311       0.901  25.851   3.721  1.00 49.62           O  
ATOM   2091  CB  TYR A 311      -2.502  25.275   2.256  1.00 50.20           C  
ATOM   2092  CG  TYR A 311      -3.022  25.076   3.659  1.00 52.14           C  
ATOM   2093  CD1 TYR A 311      -3.997  24.114   3.932  1.00 52.47           C  
ATOM   2094  CD2 TYR A 311      -2.544  25.861   4.731  1.00 56.60           C  
ATOM   2095  CE1 TYR A 311      -4.475  23.907   5.250  1.00 54.07           C  
ATOM   2096  CE2 TYR A 311      -3.010  25.665   6.070  1.00 56.42           C  
ATOM   2097  CZ  TYR A 311      -3.964  24.690   6.312  1.00 56.10           C  
ATOM   2098  OH  TYR A 311      -4.392  24.532   7.617  1.00 56.90           O  
TER   
HETATM 2099 CU    CU A 401       1.345   9.239  19.472  1.00 22.55          CU  
HETATM 2100 CU    CU A 402       0.784  11.809   7.340  1.00 44.65          CU  
HETATM 2101 CU    CU A 403      14.716   9.948  32.466  1.00 40.04          CU  
HETATM 2102 CU  A CU A 404      15.085   9.263  35.187  0.40 50.47          CU  
ATOM   2103  N   GLY B  43      32.472 -26.702  18.109  1.00 48.16           N  
ATOM   2104  CA  GLY B  43      31.441 -26.759  19.217  1.00 47.44           C  
ATOM   2105  C   GLY B  43      31.139 -28.130  19.832  1.00 47.27           C  
ATOM   2106  O   GLY B  43      31.210 -29.173  19.158  1.00 47.25           O  
ATOM   2107  N   GLU B  44      30.771 -28.114  21.118  1.00 46.22           N  
ATOM   2108  CA  GLU B  44      30.556 -29.319  21.920  1.00 45.04           C  
ATOM   2109  C   GLU B  44      29.084 -29.779  21.881  1.00 44.59           C  
ATOM   2110  O   GLU B  44      28.188 -29.006  21.515  1.00 43.60           O  
ATOM   2111  CB  GLU B  44      30.935 -29.020  23.369  1.00 45.69           C  
ATOM   2112  CG  GLU B  44      32.402 -28.633  23.639  1.00 46.27           C  
ATOM   2113  CD  GLU B  44      32.581 -28.126  25.063  0.50 47.63           C  
ATOM   2114  OE1 GLU B  44      32.371 -28.930  26.005  0.50 48.30           O  
ATOM   2115  OE2 GLU B  44      32.907 -26.924  25.244  0.50 46.53           O1-
ATOM   2116  N   VAL B  45      28.847 -31.044  22.239  1.00 43.54           N  
ATOM   2117  CA  VAL B  45      27.500 -31.550  22.531  1.00 42.16           C  
ATOM   2118  C   VAL B  45      27.345 -31.548  24.050  1.00 42.28           C  
ATOM   2119  O   VAL B  45      28.175 -32.125  24.763  1.00 42.63           O  
ATOM   2120  CB  VAL B  45      27.259 -32.935  21.943  1.00 41.72           C  
ATOM   2121  CG1 VAL B  45      25.867 -33.460  22.323  1.00 41.41           C  
ATOM   2122  CG2 VAL B  45      27.425 -32.910  20.411  1.00 41.56           C  
ATOM   2123  N   ARG B  46      26.320 -30.854  24.545  1.00 41.93           N  
ATOM   2124  CA  ARG B  46      26.068 -30.713  25.971  1.00 41.69           C  
ATOM   2125  C   ARG B  46      24.653 -31.208  26.314  1.00 41.23           C  
ATOM   2126  O   ARG B  46      23.766 -31.260  25.450  1.00 40.65           O  
ATOM   2127  CB  ARG B  46      26.279 -29.272  26.444  1.00 42.35           C  
ATOM   2128  CG  ARG B  46      27.180 -28.388  25.556  1.00 46.24           C  
ATOM   2129  CD  ARG B  46      27.438 -27.001  26.184  1.00 50.60           C  
ATOM   2130  NE  ARG B  46      28.738 -26.937  26.842  1.00 56.50           N  
ATOM   2131  CZ  ARG B  46      29.774 -26.199  26.431  1.00 57.90           C  
ATOM   2132  NH1 ARG B  46      30.918 -26.236  27.099  1.00 58.24           N1+
ATOM   2133  NH2 ARG B  46      29.675 -25.416  25.370  1.00 56.39           N  
ATOM   2134  N   ARG B  47      24.455 -31.579  27.579  1.00 41.03           N  
ATOM   2135  CA  ARG B  47      23.222 -32.221  28.038  1.00 40.75           C  
ATOM   2136  C   ARG B  47      22.899 -31.541  29.324  1.00 40.44           C  
ATOM   2137  O   ARG B  47      23.806 -31.132  30.051  1.00 40.51           O  
ATOM   2138  CB  ARG B  47      23.411 -33.725  28.331  1.00 41.44           C  
ATOM   2139  CG  ARG B  47      23.395 -34.654  27.118  1.00 45.14           C  
ATOM   2140  CD  ARG B  47      22.555 -35.927  27.343  1.00 48.38           C  
ATOM   2141  NE  ARG B  47      22.255 -36.606  26.069  1.00 50.56           N  
ATOM   2142  CZ  ARG B  47      21.027 -36.929  25.645  1.00 53.83           C  
ATOM   2143  NH1 ARG B  47      19.959 -36.661  26.390  1.00 56.02           N1+
ATOM   2144  NH2 ARG B  47      20.849 -37.541  24.477  1.00 55.06           N  
ATOM   2145  N   ILE B  48      21.614 -31.381  29.610  1.00 39.64           N  
ATOM   2146  CA  ILE B  48      21.202 -30.949  30.936  1.00 39.23           C  
ATOM   2147  C   ILE B  48      19.826 -31.483  31.284  1.00 38.47           C  
ATOM   2148  O   ILE B  48      19.115 -32.036  30.436  1.00 38.85           O  
ATOM   2149  CB  ILE B  48      21.234 -29.411  31.114  1.00 39.83           C  
ATOM   2150  CG1 ILE B  48      20.214 -28.742  30.192  1.00 39.29           C  
ATOM   2151  CG2 ILE B  48      22.643 -28.877  30.879  1.00 39.49           C  
ATOM   2152  CD1 ILE B  48      19.942 -27.348  30.568  1.00 38.11           C  
ATOM   2153  N   LYS B  49      19.467 -31.348  32.550  1.00 37.89           N  
ATOM   2154  CA  LYS B  49      18.134 -31.755  32.985  1.00 37.14           C  
ATOM   2155  C   LYS B  49      17.407 -30.466  33.133  1.00 35.25           C  
ATOM   2156  O   LYS B  49      18.007 -29.492  33.570  1.00 33.70           O  
ATOM   2157  CB  LYS B  49      18.173 -32.470  34.354  1.00 37.67           C  
ATOM   2158  CG  LYS B  49      18.833 -33.855  34.395  1.00 41.14           C  
ATOM   2159  CD  LYS B  49      18.041 -34.945  33.607  1.00 46.99           C  
ATOM   2160  CE  LYS B  49      18.568 -36.373  33.875  1.00 49.73           C  
ATOM   2161  NZ  LYS B  49      18.755 -36.625  35.350  1.00 51.42           N1+
ATOM   2162  N   LEU B  50      16.122 -30.441  32.780  1.00 34.94           N  
ATOM   2163  CA  LEU B  50      15.302 -29.291  33.187  1.00 35.19           C  
ATOM   2164  C   LEU B  50      13.950 -29.693  33.722  1.00 35.01           C  
ATOM   2165  O   LEU B  50      13.349 -30.685  33.279  1.00 35.65           O  
ATOM   2166  CB  LEU B  50      15.186 -28.263  32.058  1.00 34.88           C  
ATOM   2167  CG  LEU B  50      14.815 -26.809  32.384  1.00 35.60           C  
ATOM   2168  CD1 LEU B  50      15.945 -26.068  32.988  1.00 32.76           C  
ATOM   2169  CD2 LEU B  50      14.383 -26.128  31.080  1.00 35.46           C  
ATOM   2170  N   TYR B  51      13.461 -28.941  34.690  1.00 35.29           N  
ATOM   2171  CA  TYR B  51      12.183 -29.310  35.234  1.00 36.78           C  
ATOM   2172  C   TYR B  51      11.254 -28.142  35.268  1.00 37.04           C  
ATOM   2173  O   TYR B  51      11.658 -27.011  35.640  1.00 37.81           O  
ATOM   2174  CB  TYR B  51      12.285 -29.931  36.653  1.00 37.58           C  
ATOM   2175  CG  TYR B  51      13.215 -31.102  36.804  1.00 38.24           C  
ATOM   2176  CD1 TYR B  51      12.753 -32.404  36.682  1.00 43.46           C  
ATOM   2177  CD2 TYR B  51      14.570 -30.908  37.090  1.00 43.72           C  
ATOM   2178  CE1 TYR B  51      13.614 -33.517  36.823  1.00 45.11           C  
ATOM   2179  CE2 TYR B  51      15.446 -32.008  37.243  1.00 46.32           C  
ATOM   2180  CZ  TYR B  51      14.956 -33.311  37.105  1.00 48.34           C  
ATOM   2181  OH  TYR B  51      15.819 -34.398  37.237  1.00 51.61           O  
ATOM   2182  N   ALA B  52       9.997 -28.426  34.915  1.00 36.53           N  
ATOM   2183  CA  ALA B  52       8.897 -27.467  35.154  1.00 36.75           C  
ATOM   2184  C   ALA B  52       8.100 -27.826  36.447  1.00 35.99           C  
ATOM   2185  O   ALA B  52       7.604 -28.950  36.545  1.00 35.61           O  
ATOM   2186  CB  ALA B  52       7.976 -27.415  33.916  1.00 35.69           C  
ATOM   2187  N   GLU B  53       7.994 -26.872  37.389  1.00 35.86           N  
ATOM   2188  CA  GLU B  53       7.331 -27.050  38.699  1.00 36.22           C  
ATOM   2189  C   GLU B  53       6.438 -25.880  39.070  1.00 37.51           C  
ATOM   2190  O   GLU B  53       6.786 -24.705  38.758  1.00 37.44           O  
ATOM   2191  CB  GLU B  53       8.326 -27.087  39.860  1.00 35.87           C  
ATOM   2192  CG  GLU B  53       9.609 -27.804  39.644  1.00 35.21           C  
ATOM   2193  CD  GLU B  53      10.425 -27.955  40.913  0.50 34.26           C  
ATOM   2194  OE1 GLU B  53      10.488 -27.021  41.753  0.50 33.78           O  
ATOM   2195  OE2 GLU B  53      11.008 -29.038  41.052  0.50 32.97           O1-
ATOM   2196  N   ARG B  54       5.344 -26.180  39.802  1.00 37.58           N  
ATOM   2197  CA  ARG B  54       4.490 -25.159  40.417  1.00 38.65           C  
ATOM   2198  C   ARG B  54       5.120 -24.635  41.679  1.00 39.97           C  
ATOM   2199  O   ARG B  54       5.683 -25.389  42.411  1.00 40.56           O  
ATOM   2200  CB  ARG B  54       3.170 -25.747  40.832  1.00 37.95           C  
ATOM   2201  CG  ARG B  54       2.419 -26.421  39.760  1.00 38.54           C  
ATOM   2202  CD  ARG B  54       0.937 -26.434  40.152  1.00 40.64           C  
ATOM   2203  NE  ARG B  54       0.105 -26.888  39.049  1.00 36.23           N  
ATOM   2204  CZ  ARG B  54      -0.741 -26.112  38.371  1.00 32.52           C  
ATOM   2205  NH1 ARG B  54      -0.926 -24.829  38.707  1.00 28.76           N1+
ATOM   2206  NH2 ARG B  54      -1.453 -26.650  37.387  1.00 33.24           N  
ATOM   2207  N   LEU B  55       4.997 -23.349  41.962  1.00 42.30           N  
ATOM   2208  CA  LEU B  55       5.630 -22.796  43.165  1.00 44.20           C  
ATOM   2209  C   LEU B  55       4.632 -22.201  44.175  1.00 45.37           C  
ATOM   2210  O   LEU B  55       3.492 -21.865  43.828  1.00 44.61           O  
ATOM   2211  CB  LEU B  55       6.707 -21.786  42.794  1.00 44.06           C  
ATOM   2212  CG  LEU B  55       7.966 -22.506  42.297  1.00 45.62           C  
ATOM   2213  CD1 LEU B  55       8.341 -21.992  40.919  1.00 43.03           C  
ATOM   2214  CD2 LEU B  55       9.119 -22.423  43.301  1.00 44.51           C  
ATOM   2215  N   ALA B  56       5.107 -22.036  45.408  1.00 47.01           N  
ATOM   2216  CA  ALA B  56       4.229 -21.968  46.580  1.00 49.55           C  
ATOM   2217  C   ALA B  56       3.131 -20.875  46.575  1.00 50.42           C  
ATOM   2218  O   ALA B  56       2.137 -20.972  47.338  1.00 51.65           O  
ATOM   2219  CB  ALA B  56       5.074 -21.953  47.899  1.00 49.65           C  
ATOM   2220  N   ASP B  57       3.278 -19.874  45.697  1.00 50.82           N  
ATOM   2221  CA  ASP B  57       2.364 -18.708  45.632  1.00 50.83           C  
ATOM   2222  C   ASP B  57       1.619 -18.599  44.302  1.00 50.52           C  
ATOM   2223  O   ASP B  57       1.313 -17.491  43.828  1.00 51.17           O  
ATOM   2224  CB  ASP B  57       3.184 -17.430  45.847  1.00 51.27           C  
ATOM   2225  CG  ASP B  57       4.542 -17.457  45.068  1.00 52.14           C  
ATOM   2226  OD1 ASP B  57       4.740 -18.276  44.123  1.00 51.68           O  
ATOM   2227  OD2 ASP B  57       5.437 -16.654  45.414  1.00 52.76           O1-
ATOM   2228  N   GLY B  58       1.369 -19.731  43.654  1.00 50.47           N  
ATOM   2229  CA  GLY B  58       0.608 -19.732  42.377  1.00 49.35           C  
ATOM   2230  C   GLY B  58       1.470 -19.625  41.117  1.00 48.86           C  
ATOM   2231  O   GLY B  58       0.955 -19.525  39.977  1.00 49.02           O  
ATOM   2232  N   GLN B  59       2.783 -19.656  41.302  1.00 47.12           N  
ATOM   2233  CA  GLN B  59       3.685 -19.421  40.181  1.00 45.59           C  
ATOM   2234  C   GLN B  59       4.191 -20.730  39.609  1.00 44.40           C  
ATOM   2235  O   GLN B  59       3.778 -21.808  40.051  1.00 44.60           O  
ATOM   2236  CB  GLN B  59       4.799 -18.424  40.545  1.00 45.50           C  
ATOM   2237  CG  GLN B  59       4.223 -17.047  40.956  1.00 47.20           C  
ATOM   2238  CD  GLN B  59       5.257 -16.014  41.339  1.00 51.25           C  
ATOM   2239  NE2 GLN B  59       6.209 -16.401  42.181  1.00 52.16           N  
ATOM   2240  OE1 GLN B  59       5.202 -14.869  40.880  1.00 53.33           O  
ATOM   2241  N   MET B  60       4.997 -20.634  38.555  1.00 42.17           N  
ATOM   2242  CA  MET B  60       5.634 -21.788  37.967  1.00 40.13           C  
ATOM   2243  C   MET B  60       7.018 -21.350  37.525  1.00 39.28           C  
ATOM   2244  O   MET B  60       7.237 -20.174  37.213  1.00 39.56           O  
ATOM   2245  CB  MET B  60       4.831 -22.372  36.804  1.00 39.65           C  
ATOM   2246  CG  MET B  60       3.305 -22.314  36.964  1.00 38.53           C  
ATOM   2247  SD  MET B  60       2.583 -22.950  35.474  1.00 37.40           S  
ATOM   2248  CE  MET B  60       0.932 -23.492  36.027  1.00 37.81           C  
ATOM   2249  N   GLY B  61       7.939 -22.296  37.515  1.00 37.61           N  
ATOM   2250  CA  GLY B  61       9.349 -22.001  37.378  1.00 36.94           C  
ATOM   2251  C   GLY B  61      10.000 -23.175  36.688  1.00 36.38           C  
ATOM   2252  O   GLY B  61       9.450 -24.283  36.638  1.00 36.83           O  
ATOM   2253  N   TYR B  62      11.139 -22.893  36.082  1.00 35.79           N  
ATOM   2254  CA  TYR B  62      12.036 -23.904  35.573  1.00 35.74           C  
ATOM   2255  C   TYR B  62      13.197 -24.056  36.575  1.00 36.56           C  
ATOM   2256  O   TYR B  62      13.636 -23.070  37.189  1.00 35.89           O  
ATOM   2257  CB  TYR B  62      12.610 -23.431  34.259  1.00 34.63           C  
ATOM   2258  CG  TYR B  62      11.660 -23.484  33.102  1.00 33.59           C  
ATOM   2259  CD1 TYR B  62      11.188 -24.682  32.613  1.00 30.41           C  
ATOM   2260  CD2 TYR B  62      11.258 -22.314  32.470  1.00 32.46           C  
ATOM   2261  CE1 TYR B  62      10.319 -24.720  31.487  1.00 33.47           C  
ATOM   2262  CE2 TYR B  62      10.398 -22.337  31.362  1.00 30.69           C  
ATOM   2263  CZ  TYR B  62       9.927 -23.524  30.884  1.00 31.66           C  
ATOM   2264  OH  TYR B  62       9.084 -23.510  29.787  1.00 32.61           O  
ATOM   2265  N   GLY B  63      13.699 -25.277  36.730  1.00 37.71           N  
ATOM   2266  CA  GLY B  63      14.898 -25.504  37.540  1.00 38.35           C  
ATOM   2267  C   GLY B  63      15.873 -26.464  36.893  1.00 39.54           C  
ATOM   2268  O   GLY B  63      15.479 -27.324  36.106  1.00 40.06           O  
ATOM   2269  N   LEU B  64      17.155 -26.325  37.224  1.00 40.88           N  
ATOM   2270  CA  LEU B  64      18.152 -27.330  36.839  1.00 42.62           C  
ATOM   2271  C   LEU B  64      18.076 -28.632  37.669  1.00 43.17           C  
ATOM   2272  O   LEU B  64      18.679 -29.658  37.317  1.00 43.44           O  
ATOM   2273  CB  LEU B  64      19.552 -26.739  36.934  1.00 42.45           C  
ATOM   2274  CG  LEU B  64      19.848 -25.660  35.905  1.00 44.03           C  
ATOM   2275  CD1 LEU B  64      21.117 -24.844  36.313  1.00 44.26           C  
ATOM   2276  CD2 LEU B  64      19.946 -26.265  34.488  1.00 40.69           C  
ATOM   2277  N   GLU B  65      17.336 -28.570  38.773  1.00 44.35           N  
ATOM   2278  CA  GLU B  65      17.006 -29.749  39.615  1.00 44.36           C  
ATOM   2279  C   GLU B  65      15.652 -29.532  40.298  1.00 44.37           C  
ATOM   2280  O   GLU B  65      15.325 -28.405  40.666  1.00 43.42           O  
ATOM   2281  CB  GLU B  65      18.080 -29.968  40.698  1.00 43.87           C  
ATOM   2282  CG  GLU B  65      19.519 -29.630  40.288  1.00 44.17           C  
ATOM   2283  CD  GLU B  65      19.898 -28.186  40.600  0.50 42.77           C  
ATOM   2284  OE1 GLU B  65      20.772 -27.613  39.912  0.50 39.38           O  
ATOM   2285  OE2 GLU B  65      19.307 -27.624  41.544  0.50 43.20           O1-
ATOM   2286  N   LYS B  66      14.885 -30.612  40.499  1.00 45.83           N  
ATOM   2287  CA  LYS B  66      13.662 -30.548  41.324  1.00 46.87           C  
ATOM   2288  C   LYS B  66      13.912 -29.788  42.625  1.00 46.93           C  
ATOM   2289  O   LYS B  66      14.943 -30.012  43.299  1.00 47.24           O  
ATOM   2290  CB  LYS B  66      13.106 -31.941  41.646  1.00 47.13           C  
ATOM   2291  CG  LYS B  66      12.553 -32.702  40.449  1.00 49.16           C  
ATOM   2292  CD  LYS B  66      12.242 -34.183  40.761  1.00 49.84           C  
ATOM   2293  CE  LYS B  66      10.742 -34.423  41.015  1.00 51.95           C  
ATOM   2294  NZ  LYS B  66      10.207 -35.504  40.111  1.00 52.24           N1+
ATOM   2295  N   GLY B  67      13.000 -28.866  42.941  1.00 46.92           N  
ATOM   2296  CA  GLY B  67      12.976 -28.180  44.234  1.00 47.32           C  
ATOM   2297  C   GLY B  67      13.776 -26.903  44.257  1.00 48.08           C  
ATOM   2298  O   GLY B  67      13.873 -26.236  45.297  1.00 47.88           O  
ATOM   2299  N   ARG B  68      14.328 -26.563  43.088  1.00 48.64           N  
ATOM   2300  CA  ARG B  68      15.269 -25.449  42.909  1.00 48.69           C  
ATOM   2301  C   ARG B  68      14.935 -24.642  41.613  1.00 48.38           C  
ATOM   2302  O   ARG B  68      15.831 -24.132  40.906  1.00 48.98           O  
ATOM   2303  CB  ARG B  68      16.704 -26.014  42.890  1.00 48.61           C  
ATOM   2304  CG  ARG B  68      17.831 -25.019  43.217  1.00 51.69           C  
ATOM   2305  CD  ARG B  68      18.048 -24.804  44.716  1.00 55.26           C  
ATOM   2306  NE  ARG B  68      18.712 -23.522  44.991  1.00 59.20           N  
ATOM   2307  CZ  ARG B  68      18.399 -22.718  46.017  1.00 61.04           C  
ATOM   2308  NH1 ARG B  68      17.432 -23.063  46.866  1.00 62.70           N1+
ATOM   2309  NH2 ARG B  68      19.038 -21.558  46.198  1.00 60.92           N  
ATOM   2310  N   ALA B  69      13.641 -24.535  41.303  1.00 46.90           N  
ATOM   2311  CA  ALA B  69      13.161 -23.714  40.204  1.00 44.76           C  
ATOM   2312  C   ALA B  69      13.229 -22.232  40.551  1.00 44.19           C  
ATOM   2313  O   ALA B  69      12.887 -21.825  41.684  1.00 44.04           O  
ATOM   2314  CB  ALA B  69      11.745 -24.115  39.820  1.00 45.62           C  
ATOM   2315  N   THR B  70      13.694 -21.432  39.591  1.00 41.62           N  
ATOM   2316  CA  THR B  70      13.872 -19.986  39.784  1.00 40.82           C  
ATOM   2317  C   THR B  70      12.963 -19.188  38.830  1.00 39.06           C  
ATOM   2318  O   THR B  70      12.416 -19.719  37.879  1.00 37.20           O  
ATOM   2319  CB  THR B  70      15.386 -19.516  39.599  1.00 41.27           C  
ATOM   2320  CG2 THR B  70      16.155 -19.604  40.919  1.00 43.49           C  
ATOM   2321  OG1 THR B  70      16.075 -20.305  38.591  1.00 43.22           O  
ATOM   2322  N   ILE B  71      12.794 -17.907  39.094  1.00 37.61           N  
ATOM   2323  CA  ILE B  71      12.135 -17.045  38.134  1.00 37.28           C  
ATOM   2324  C   ILE B  71      12.952 -15.786  38.202  1.00 36.66           C  
ATOM   2325  O   ILE B  71      13.029 -15.184  39.273  1.00 36.84           O  
ATOM   2326  CB  ILE B  71      10.670 -16.720  38.503  1.00 37.02           C  
ATOM   2327  CG1 ILE B  71       9.795 -17.971  38.470  1.00 39.27           C  
ATOM   2328  CG2 ILE B  71      10.093 -15.725  37.538  1.00 36.11           C  
ATOM   2329  CD1 ILE B  71       8.468 -17.795  39.269  1.00 40.42           C  
ATOM   2330  N   PRO B  72      13.637 -15.425  37.103  1.00 35.75           N  
ATOM   2331  CA  PRO B  72      13.777 -16.129  35.825  1.00 35.21           C  
ATOM   2332  C   PRO B  72      14.311 -17.540  35.972  1.00 34.65           C  
ATOM   2333  O   PRO B  72      14.967 -17.842  36.979  1.00 35.99           O  
ATOM   2334  CB  PRO B  72      14.832 -15.298  35.101  1.00 33.60           C  
ATOM   2335  CG  PRO B  72      14.628 -13.924  35.646  1.00 34.86           C  
ATOM   2336  CD  PRO B  72      14.365 -14.137  37.092  1.00 35.95           C  
ATOM   2337  N   GLY B  73      14.036 -18.392  34.992  1.00 32.82           N  
ATOM   2338  CA  GLY B  73      14.660 -19.713  34.916  1.00 32.71           C  
ATOM   2339  C   GLY B  73      16.195 -19.635  34.876  1.00 32.86           C  
ATOM   2340  O   GLY B  73      16.771 -18.551  34.867  1.00 32.58           O  
ATOM   2341  N   PRO B  74      16.868 -20.787  34.880  1.00 33.00           N  
ATOM   2342  CA  PRO B  74      18.323 -20.759  34.860  1.00 33.55           C  
ATOM   2343  C   PRO B  74      18.936 -20.209  33.551  1.00 33.69           C  
ATOM   2344  O   PRO B  74      18.478 -20.513  32.462  1.00 32.33           O  
ATOM   2345  CB  PRO B  74      18.706 -22.235  35.030  1.00 32.94           C  
ATOM   2346  CG  PRO B  74      17.525 -23.001  34.647  1.00 34.15           C  
ATOM   2347  CD  PRO B  74      16.355 -22.156  35.062  1.00 33.42           C  
ATOM   2348  N   LEU B  75      19.995 -19.425  33.687  1.00 34.32           N  
ATOM   2349  CA  LEU B  75      20.726 -18.981  32.521  1.00 34.14           C  
ATOM   2350  C   LEU B  75      21.284 -20.201  31.760  1.00 34.64           C  
ATOM   2351  O   LEU B  75      21.903 -21.073  32.372  1.00 35.16           O  
ATOM   2352  CB  LEU B  75      21.812 -17.990  32.899  1.00 33.05           C  
ATOM   2353  CG  LEU B  75      22.844 -17.734  31.778  1.00 34.37           C  
ATOM   2354  CD1 LEU B  75      22.273 -16.760  30.758  1.00 34.34           C  
ATOM   2355  CD2 LEU B  75      24.094 -17.175  32.379  1.00 30.93           C  
ATOM   2356  N   ILE B  76      21.037 -20.261  30.444  1.00 34.08           N  
ATOM   2357  CA  ILE B  76      21.686 -21.235  29.578  1.00 34.66           C  
ATOM   2358  C   ILE B  76      22.690 -20.513  28.651  1.00 35.36           C  
ATOM   2359  O   ILE B  76      22.327 -19.563  27.951  1.00 34.96           O  
ATOM   2360  CB  ILE B  76      20.680 -21.976  28.733  1.00 34.61           C  
ATOM   2361  CG1 ILE B  76      19.752 -22.790  29.659  1.00 35.07           C  
ATOM   2362  CG2 ILE B  76      21.402 -22.821  27.690  1.00 33.83           C  
ATOM   2363  CD1 ILE B  76      18.713 -23.565  28.959  1.00 33.81           C  
ATOM   2364  N   GLU B  77      23.947 -20.941  28.696  1.00 35.16           N  
ATOM   2365  CA  GLU B  77      25.033 -20.286  27.965  1.00 35.52           C  
ATOM   2366  C   GLU B  77      25.718 -21.268  27.000  1.00 35.11           C  
ATOM   2367  O   GLU B  77      25.971 -22.425  27.354  1.00 35.22           O  
ATOM   2368  CB  GLU B  77      25.992 -19.590  28.954  1.00 35.78           C  
ATOM   2369  CG  GLU B  77      27.225 -18.914  28.334  1.00 38.42           C  
ATOM   2370  CD  GLU B  77      27.859 -17.913  29.250  0.50 40.61           C  
ATOM   2371  OE1 GLU B  77      27.235 -17.602  30.303  0.50 41.27           O  
ATOM   2372  OE2 GLU B  77      28.962 -17.430  28.892  0.50 40.81           O1-
ATOM   2373  N   LEU B  78      25.952 -20.829  25.757  1.00 34.26           N  
ATOM   2374  CA  LEU B  78      26.515 -21.712  24.716  1.00 32.92           C  
ATOM   2375  C   LEU B  78      27.436 -20.940  23.776  1.00 33.12           C  
ATOM   2376  O   LEU B  78      27.325 -19.706  23.641  1.00 32.40           O  
ATOM   2377  CB  LEU B  78      25.409 -22.356  23.875  1.00 32.92           C  
ATOM   2378  CG  LEU B  78      24.260 -23.176  24.498  1.00 34.17           C  
ATOM   2379  CD1 LEU B  78      23.118 -23.317  23.515  1.00 30.60           C  
ATOM   2380  CD2 LEU B  78      24.695 -24.558  25.054  1.00 33.13           C  
ATOM   2381  N   ASN B  79      28.345 -21.661  23.127  1.00 31.64           N  
ATOM   2382  CA  ASN B  79      29.139 -21.090  22.057  1.00 30.60           C  
ATOM   2383  C   ASN B  79      28.529 -21.479  20.753  1.00 30.29           C  
ATOM   2384  O   ASN B  79      28.072 -22.651  20.566  1.00 29.72           O  
ATOM   2385  CB  ASN B  79      30.531 -21.686  22.030  1.00 30.20           C  
ATOM   2386  CG  ASN B  79      31.318 -21.397  23.257  1.00 31.54           C  
ATOM   2387  ND2 ASN B  79      32.084 -22.393  23.673  1.00 34.95           N  
ATOM   2388  OD1 ASN B  79      31.279 -20.289  23.832  1.00 31.94           O  
ATOM   2389  N   GLU B  80      28.579 -20.544  19.804  1.00 29.42           N  
ATOM   2390  CA  GLU B  80      28.196 -20.875  18.418  1.00 29.34           C  
ATOM   2391  C   GLU B  80      28.831 -22.162  17.934  1.00 29.70           C  
ATOM   2392  O   GLU B  80      30.037 -22.319  17.978  1.00 29.06           O  
ATOM   2393  CB  GLU B  80      28.525 -19.749  17.459  1.00 28.78           C  
ATOM   2394  CG  GLU B  80      27.430 -18.735  17.350  1.00 27.81           C  
ATOM   2395  CD  GLU B  80      27.824 -17.506  16.519  1.00 28.25           C  
ATOM   2396  OE1 GLU B  80      29.043 -17.196  16.394  1.00 28.18           O  
ATOM   2397  OE2 GLU B  80      26.892 -16.860  15.977  1.00 28.35           O1-
ATOM   2398  N   GLY B  81      27.992 -23.084  17.464  1.00 30.81           N  
ATOM   2399  CA  GLY B  81      28.432 -24.441  17.130  1.00 29.86           C  
ATOM   2400  C   GLY B  81      27.970 -25.516  18.122  1.00 30.18           C  
ATOM   2401  O   GLY B  81      27.799 -26.663  17.723  1.00 29.02           O  
ATOM   2402  N   ASP B  82      27.796 -25.167  19.409  1.00 30.56           N  
ATOM   2403  CA  ASP B  82      27.348 -26.171  20.410  1.00 31.29           C  
ATOM   2404  C   ASP B  82      25.980 -26.663  20.109  1.00 32.00           C  
ATOM   2405  O   ASP B  82      25.149 -25.906  19.633  1.00 32.35           O  
ATOM   2406  CB  ASP B  82      27.308 -25.648  21.849  1.00 29.35           C  
ATOM   2407  CG  ASP B  82      28.658 -25.222  22.366  1.00 30.99           C  
ATOM   2408  OD1 ASP B  82      29.694 -25.651  21.817  1.00 29.34           O  
ATOM   2409  OD2 ASP B  82      28.693 -24.409  23.341  1.00 33.53           O1-
ATOM   2410  N   THR B  83      25.751 -27.941  20.413  1.00 34.12           N  
ATOM   2411  CA  THR B  83      24.396 -28.512  20.492  1.00 34.67           C  
ATOM   2412  C   THR B  83      24.012 -28.732  21.931  1.00 36.04           C  
ATOM   2413  O   THR B  83      24.845 -29.196  22.731  1.00 36.44           O  
ATOM   2414  CB  THR B  83      24.323 -29.848  19.780  1.00 34.74           C  
ATOM   2415  CG2 THR B  83      22.974 -30.505  19.988  1.00 34.30           C  
ATOM   2416  OG1 THR B  83      24.545 -29.638  18.394  1.00 33.32           O  
ATOM   2417  N   LEU B  84      22.753 -28.437  22.269  1.00 35.95           N  
ATOM   2418  CA  LEU B  84      22.262 -28.732  23.612  1.00 35.84           C  
ATOM   2419  C   LEU B  84      21.051 -29.664  23.629  1.00 36.70           C  
ATOM   2420  O   LEU B  84      19.970 -29.298  23.117  1.00 37.09           O  
ATOM   2421  CB  LEU B  84      21.913 -27.445  24.365  1.00 34.96           C  
ATOM   2422  CG  LEU B  84      21.362 -27.587  25.787  1.00 33.24           C  
ATOM   2423  CD1 LEU B  84      22.343 -28.372  26.716  1.00 34.64           C  
ATOM   2424  CD2 LEU B  84      21.020 -26.234  26.378  1.00 30.14           C  
ATOM   2425  N   HIS B  85      21.210 -30.850  24.228  1.00 36.35           N  
ATOM   2426  CA  HIS B  85      20.046 -31.711  24.480  1.00 36.20           C  
ATOM   2427  C   HIS B  85      19.561 -31.470  25.918  1.00 36.75           C  
ATOM   2428  O   HIS B  85      20.315 -31.616  26.886  1.00 35.72           O  
ATOM   2429  CB  HIS B  85      20.358 -33.170  24.294  1.00 36.16           C  
ATOM   2430  CG  HIS B  85      20.997 -33.499  22.990  1.00 36.14           C  
ATOM   2431  CD2 HIS B  85      22.227 -33.974  22.704  1.00 36.93           C  
ATOM   2432  ND1 HIS B  85      20.333 -33.401  21.785  1.00 36.11           N  
ATOM   2433  CE1 HIS B  85      21.132 -33.794  20.810  1.00 38.06           C  
ATOM   2434  NE2 HIS B  85      22.286 -34.154  21.341  1.00 39.37           N  
ATOM   2435  N   ILE B  86      18.303 -31.074  26.029  1.00 36.95           N  
ATOM   2436  CA  ILE B  86      17.666 -30.819  27.326  1.00 38.39           C  
ATOM   2437  C   ILE B  86      16.696 -31.975  27.605  1.00 38.34           C  
ATOM   2438  O   ILE B  86      15.682 -32.143  26.894  1.00 38.40           O  
ATOM   2439  CB  ILE B  86      16.886 -29.456  27.354  1.00 37.90           C  
ATOM   2440  CG1 ILE B  86      17.786 -28.290  26.923  1.00 39.19           C  
ATOM   2441  CG2 ILE B  86      16.319 -29.166  28.756  1.00 39.52           C  
ATOM   2442  CD1 ILE B  86      17.013 -27.024  26.602  1.00 40.36           C  
ATOM   2443  N   GLU B  87      17.021 -32.780  28.617  1.00 39.20           N  
ATOM   2444  CA  GLU B  87      16.101 -33.822  29.085  1.00 38.78           C  
ATOM   2445  C   GLU B  87      15.076 -33.078  29.911  1.00 38.36           C  
ATOM   2446  O   GLU B  87      15.400 -32.515  30.989  1.00 38.48           O  
ATOM   2447  CB  GLU B  87      16.860 -34.911  29.851  1.00 39.58           C  
ATOM   2448  CG  GLU B  87      17.612 -35.876  28.887  1.00 39.97           C  
ATOM   2449  CD  GLU B  87      18.720 -36.705  29.553  0.50 39.86           C  
ATOM   2450  OE1 GLU B  87      18.858 -36.653  30.794  0.50 38.09           O  
ATOM   2451  OE2 GLU B  87      19.448 -37.424  28.818  0.50 39.23           O1-
ATOM   2452  N   PHE B  88      13.866 -32.958  29.356  1.00 37.52           N  
ATOM   2453  CA  PHE B  88      12.843 -32.128  30.022  1.00 37.60           C  
ATOM   2454  C   PHE B  88      11.833 -32.951  30.780  1.00 37.05           C  
ATOM   2455  O   PHE B  88      11.328 -33.923  30.253  1.00 36.63           O  
ATOM   2456  CB  PHE B  88      12.124 -31.157  29.058  1.00 36.92           C  
ATOM   2457  CG  PHE B  88      11.108 -30.278  29.733  1.00 35.73           C  
ATOM   2458  CD1 PHE B  88      11.497 -29.307  30.635  1.00 35.84           C  
ATOM   2459  CD2 PHE B  88       9.749 -30.438  29.475  1.00 39.37           C  
ATOM   2460  CE1 PHE B  88      10.551 -28.506  31.288  1.00 36.66           C  
ATOM   2461  CE2 PHE B  88       8.781 -29.631  30.096  1.00 36.57           C  
ATOM   2462  CZ  PHE B  88       9.180 -28.670  31.016  1.00 36.31           C  
ATOM   2463  N   GLU B  89      11.546 -32.519  32.013  1.00 38.28           N  
ATOM   2464  CA  GLU B  89      10.490 -33.141  32.848  1.00 38.49           C  
ATOM   2465  C   GLU B  89       9.473 -32.145  33.389  1.00 37.57           C  
ATOM   2466  O   GLU B  89       9.814 -31.185  34.078  1.00 36.65           O  
ATOM   2467  CB  GLU B  89      11.099 -33.955  33.995  1.00 38.94           C  
ATOM   2468  CG  GLU B  89      10.174 -35.009  34.613  1.00 43.02           C  
ATOM   2469  CD  GLU B  89      10.811 -35.646  35.869  1.00 47.88           C  
ATOM   2470  OE1 GLU B  89      11.963 -36.137  35.755  1.00 48.61           O  
ATOM   2471  OE2 GLU B  89      10.186 -35.629  36.958  1.00 47.61           O1-
ATOM   2472  N   ASN B  90       8.212 -32.428  33.063  1.00 37.54           N  
ATOM   2473  CA  ASN B  90       7.066 -31.672  33.497  1.00 37.59           C  
ATOM   2474  C   ASN B  90       6.514 -32.234  34.806  1.00 38.35           C  
ATOM   2475  O   ASN B  90       5.796 -33.220  34.770  1.00 39.55           O  
ATOM   2476  CB  ASN B  90       6.007 -31.790  32.384  1.00 37.32           C  
ATOM   2477  CG  ASN B  90       4.729 -30.968  32.655  1.00 36.28           C  
ATOM   2478  ND2 ASN B  90       3.682 -31.258  31.870  1.00 32.85           N  
ATOM   2479  OD1 ASN B  90       4.685 -30.081  33.527  1.00 29.52           O  
ATOM   2480  N   THR B  91       6.820 -31.612  35.951  1.00 39.07           N  
ATOM   2481  CA  THR B  91       6.339 -32.132  37.254  1.00 39.61           C  
ATOM   2482  C   THR B  91       4.923 -31.672  37.589  1.00 40.38           C  
ATOM   2483  O   THR B  91       4.443 -31.838  38.730  1.00 40.45           O  
ATOM   2484  CB  THR B  91       7.211 -31.721  38.454  1.00 38.29           C  
ATOM   2485  CG2 THR B  91       8.677 -31.920  38.186  1.00 39.32           C  
ATOM   2486  OG1 THR B  91       6.949 -30.365  38.782  1.00 38.17           O  
ATOM   2487  N   MET B  92       4.280 -31.051  36.603  1.00 40.93           N  
ATOM   2488  CA  MET B  92       3.024 -30.342  36.819  1.00 41.33           C  
ATOM   2489  C   MET B  92       1.865 -31.159  36.303  1.00 41.31           C  
ATOM   2490  O   MET B  92       2.052 -32.172  35.644  1.00 42.10           O  
ATOM   2491  CB  MET B  92       3.057 -28.964  36.152  1.00 41.55           C  
ATOM   2492  CG  MET B  92       4.156 -28.003  36.657  1.00 41.56           C  
ATOM   2493  SD  MET B  92       3.860 -26.268  36.115  1.00 39.70           S  
ATOM   2494  CE  MET B  92       3.707 -26.574  34.350  1.00 35.87           C  
ATOM   2495  N   ASP B  93       0.665 -30.718  36.611  1.00 41.90           N  
ATOM   2496  CA  ASP B  93      -0.539 -31.505  36.321  1.00 42.93           C  
ATOM   2497  C   ASP B  93      -1.338 -30.894  35.159  1.00 43.14           C  
ATOM   2498  O   ASP B  93      -2.490 -31.280  34.911  1.00 43.16           O  
ATOM   2499  CB  ASP B  93      -1.423 -31.607  37.575  1.00 42.78           C  
ATOM   2500  CG  ASP B  93      -1.741 -30.240  38.174  1.00 43.41           C  
ATOM   2501  OD1 ASP B  93      -1.124 -29.242  37.723  1.00 46.19           O  
ATOM   2502  OD2 ASP B  93      -2.599 -30.142  39.087  1.00 42.43           O1-
ATOM   2503  N   VAL B  94      -0.733 -29.911  34.487  1.00 42.78           N  
ATOM   2504  CA  VAL B  94      -1.236 -29.401  33.219  1.00 41.92           C  
ATOM   2505  C   VAL B  94      -0.133 -29.641  32.257  1.00 41.31           C  
ATOM   2506  O   VAL B  94       1.016 -29.849  32.672  1.00 41.16           O  
ATOM   2507  CB  VAL B  94      -1.575 -27.886  33.236  1.00 41.81           C  
ATOM   2508  CG1 VAL B  94      -2.928 -27.635  33.935  1.00 42.73           C  
ATOM   2509  CG2 VAL B  94      -0.452 -27.073  33.859  1.00 41.24           C  
ATOM   2510  N   ARG B  95      -0.489 -29.643  30.976  1.00 41.02           N  
ATOM   2511  CA  ARG B  95       0.478 -29.676  29.903  1.00 39.97           C  
ATOM   2512  C   ARG B  95       1.432 -28.479  30.005  1.00 38.43           C  
ATOM   2513  O   ARG B  95       1.012 -27.356  30.325  1.00 38.53           O  
ATOM   2514  CB  ARG B  95      -0.247 -29.720  28.573  1.00 40.85           C  
ATOM   2515  CG  ARG B  95      -0.860 -31.083  28.260  1.00 43.41           C  
ATOM   2516  CD  ARG B  95      -0.966 -31.301  26.769  1.00 49.10           C  
ATOM   2517  NE  ARG B  95      -2.281 -30.957  26.214  1.00 56.06           N  
ATOM   2518  CZ  ARG B  95      -2.687 -29.740  25.793  1.00 60.04           C  
ATOM   2519  NH1 ARG B  95      -1.902 -28.669  25.884  1.00 59.42           N1+
ATOM   2520  NH2 ARG B  95      -3.918 -29.583  25.283  1.00 60.99           N  
ATOM   2521  N   ALA B  96       2.724 -28.749  29.811  1.00 37.10           N  
ATOM   2522  CA  ALA B  96       3.775 -27.716  29.771  1.00 34.32           C  
ATOM   2523  C   ALA B  96       4.659 -27.947  28.574  1.00 32.61           C  
ATOM   2524  O   ALA B  96       4.512 -28.965  27.910  1.00 31.82           O  
ATOM   2525  CB  ALA B  96       4.575 -27.747  31.034  1.00 35.94           C  
ATOM   2526  N   SER B  97       5.534 -26.987  28.258  1.00 32.26           N  
ATOM   2527  CA  SER B  97       6.544 -27.174  27.186  1.00 32.68           C  
ATOM   2528  C   SER B  97       7.737 -26.178  27.251  1.00 32.47           C  
ATOM   2529  O   SER B  97       7.846 -25.398  28.198  1.00 31.90           O  
ATOM   2530  CB  SER B  97       5.885 -27.125  25.781  1.00 33.51           C  
ATOM   2531  OG  SER B  97       5.569 -25.781  25.437  1.00 33.31           O  
ATOM   2532  N   LEU B  98       8.635 -26.235  26.252  1.00 31.85           N  
ATOM   2533  CA  LEU B  98       9.794 -25.343  26.198  1.00 31.15           C  
ATOM   2534  C   LEU B  98       9.989 -24.799  24.773  1.00 31.06           C  
ATOM   2535  O   LEU B  98      10.149 -25.550  23.797  1.00 29.17           O  
ATOM   2536  CB  LEU B  98      11.056 -26.027  26.761  1.00 32.10           C  
ATOM   2537  CG  LEU B  98      12.443 -25.363  26.964  1.00 32.17           C  
ATOM   2538  CD1 LEU B  98      12.413 -24.143  27.863  1.00 31.80           C  
ATOM   2539  CD2 LEU B  98      13.482 -26.379  27.478  1.00 31.37           C  
ATOM   2540  N   HIS B  99       9.914 -23.471  24.664  1.00 30.32           N  
ATOM   2541  CA  HIS B  99      10.077 -22.812  23.355  1.00 29.70           C  
ATOM   2542  C   HIS B  99      11.277 -21.895  23.480  1.00 27.70           C  
ATOM   2543  O   HIS B  99      11.418 -21.191  24.458  1.00 27.63           O  
ATOM   2544  CB  HIS B  99       8.824 -22.016  23.003  1.00 29.50           C  
ATOM   2545  CG  HIS B  99       8.976 -21.168  21.792  1.00 31.40           C  
ATOM   2546  CD2 HIS B  99       8.973 -19.825  21.644  1.00 32.91           C  
ATOM   2547  ND1 HIS B  99       9.179 -21.700  20.533  1.00 34.87           N  
ATOM   2548  CE1 HIS B  99       9.304 -20.718  19.663  1.00 36.35           C  
ATOM   2549  NE2 HIS B  99       9.188 -19.569  20.311  1.00 36.18           N  
ATOM   2550  N   VAL B 100      12.149 -21.918  22.494  1.00 26.72           N  
ATOM   2551  CA  VAL B 100      13.307 -21.022  22.502  1.00 25.07           C  
ATOM   2552  C   VAL B 100      13.315 -20.070  21.287  1.00 25.26           C  
ATOM   2553  O   VAL B 100      12.858 -20.462  20.207  1.00 26.79           O  
ATOM   2554  CB  VAL B 100      14.623 -21.838  22.557  1.00 24.73           C  
ATOM   2555  CG1 VAL B 100      14.889 -22.567  21.218  1.00 24.94           C  
ATOM   2556  CG2 VAL B 100      15.782 -20.970  22.981  1.00 20.10           C  
ATOM   2557  N   HIS B 101      13.840 -18.852  21.495  1.00 24.31           N  
ATOM   2558  CA  HIS B 101      14.070 -17.846  20.473  1.00 24.26           C  
ATOM   2559  C   HIS B 101      15.489 -17.923  19.906  1.00 24.91           C  
ATOM   2560  O   HIS B 101      16.419 -18.295  20.619  1.00 23.76           O  
ATOM   2561  CB  HIS B 101      13.821 -16.446  21.053  1.00 22.55           C  
ATOM   2562  CG  HIS B 101      12.371 -16.127  21.197  1.00 23.20           C  
ATOM   2563  CD2 HIS B 101      11.435 -16.617  22.046  1.00 20.36           C  
ATOM   2564  ND1 HIS B 101      11.707 -15.265  20.347  1.00 23.26           N  
ATOM   2565  CE1 HIS B 101      10.434 -15.208  20.689  1.00 22.98           C  
ATOM   2566  NE2 HIS B 101      10.243 -16.023  21.714  1.00 23.69           N  
ATOM   2567  N   GLY B 102      15.616 -17.639  18.610  1.00 25.13           N  
ATOM   2568  CA  GLY B 102      16.901 -17.500  17.952  1.00 26.05           C  
ATOM   2569  C   GLY B 102      17.737 -18.714  17.588  1.00 26.74           C  
ATOM   2570  O   GLY B 102      18.427 -18.719  16.549  1.00 26.21           O  
ATOM   2571  N   LEU B 103      17.704 -19.744  18.417  1.00 26.83           N  
ATOM   2572  CA  LEU B 103      18.570 -20.912  18.207  1.00 26.88           C  
ATOM   2573  C   LEU B 103      17.941 -21.806  17.160  1.00 26.80           C  
ATOM   2574  O   LEU B 103      16.729 -21.685  16.916  1.00 26.53           O  
ATOM   2575  CB  LEU B 103      18.810 -21.650  19.542  1.00 26.57           C  
ATOM   2576  CG  LEU B 103      19.812 -21.078  20.554  1.00 26.95           C  
ATOM   2577  CD1 LEU B 103      19.364 -19.752  21.109  1.00 31.28           C  
ATOM   2578  CD2 LEU B 103      20.045 -22.046  21.738  1.00 28.35           C  
ATOM   2579  N   ASP B 104      18.733 -22.682  16.525  1.00 26.47           N  
ATOM   2580  CA  ASP B 104      18.173 -23.598  15.547  1.00 27.97           C  
ATOM   2581  C   ASP B 104      17.451 -24.743  16.255  1.00 28.76           C  
ATOM   2582  O   ASP B 104      17.934 -25.281  17.219  1.00 29.05           O  
ATOM   2583  CB  ASP B 104      19.218 -24.167  14.589  1.00 28.03           C  
ATOM   2584  CG  ASP B 104      20.165 -23.114  14.032  1.00 28.44           C  
ATOM   2585  OD1 ASP B 104      19.692 -22.073  13.519  1.00 23.03           O  
ATOM   2586  OD2 ASP B 104      21.403 -23.356  14.093  1.00 27.36           O1-
ATOM   2587  N   TYR B 105      16.271 -25.109  15.786  1.00 29.69           N  
ATOM   2588  CA  TYR B 105      15.557 -26.238  16.387  1.00 29.71           C  
ATOM   2589  C   TYR B 105      14.660 -26.778  15.326  1.00 30.36           C  
ATOM   2590  O   TYR B 105      14.142 -25.996  14.504  1.00 30.41           O  
ATOM   2591  CB  TYR B 105      14.785 -25.834  17.644  1.00 30.10           C  
ATOM   2592  CG  TYR B 105      13.803 -24.695  17.460  1.00 31.55           C  
ATOM   2593  CD1 TYR B 105      12.488 -24.949  17.021  1.00 32.63           C  
ATOM   2594  CD2 TYR B 105      14.173 -23.367  17.736  1.00 30.16           C  
ATOM   2595  CE1 TYR B 105      11.567 -23.919  16.872  1.00 32.39           C  
ATOM   2596  CE2 TYR B 105      13.256 -22.308  17.557  1.00 31.07           C  
ATOM   2597  CZ  TYR B 105      11.959 -22.616  17.102  1.00 31.96           C  
ATOM   2598  OH  TYR B 105      11.039 -21.640  16.934  1.00 35.30           O  
ATOM   2599  N   GLU B 106      14.535 -28.107  15.266  1.00 29.64           N  
ATOM   2600  CA  GLU B 106      13.587 -28.718  14.343  1.00 30.29           C  
ATOM   2601  C   GLU B 106      12.160 -28.619  14.915  1.00 29.98           C  
ATOM   2602  O   GLU B 106      12.009 -28.340  16.097  1.00 29.08           O  
ATOM   2603  CB  GLU B 106      13.982 -30.159  14.085  1.00 30.83           C  
ATOM   2604  CG  GLU B 106      15.296 -30.300  13.314  1.00 32.46           C  
ATOM   2605  CD  GLU B 106      15.571 -31.745  13.031  1.00 37.66           C  
ATOM   2606  OE1 GLU B 106      14.660 -32.440  12.546  1.00 37.47           O  
ATOM   2607  OE2 GLU B 106      16.677 -32.208  13.347  1.00 39.41           O1-
ATOM   2608  N   VAL B 107      11.124 -28.855  14.101  1.00 30.52           N  
ATOM   2609  CA  VAL B 107       9.741 -28.692  14.582  1.00 31.42           C  
ATOM   2610  C   VAL B 107       9.494 -29.567  15.768  1.00 32.37           C  
ATOM   2611  O   VAL B 107       8.814 -29.183  16.689  1.00 33.41           O  
ATOM   2612  CB  VAL B 107       8.661 -28.924  13.502  1.00 30.97           C  
ATOM   2613  CG1 VAL B 107       8.557 -27.703  12.657  1.00 31.63           C  
ATOM   2614  CG2 VAL B 107       8.981 -30.127  12.616  1.00 32.14           C  
ATOM   2615  N   SER B 108      10.132 -30.723  15.776  1.00 33.78           N  
ATOM   2616  CA  SER B 108       9.914 -31.690  16.821  1.00 34.81           C  
ATOM   2617  C   SER B 108      10.349 -31.145  18.180  1.00 35.12           C  
ATOM   2618  O   SER B 108       9.971 -31.667  19.223  1.00 35.46           O  
ATOM   2619  CB  SER B 108      10.512 -33.071  16.457  1.00 35.57           C  
ATOM   2620  OG  SER B 108      11.911 -33.034  16.143  1.00 35.67           O  
ATOM   2621  N   SER B 109      11.081 -30.039  18.178  1.00 35.04           N  
ATOM   2622  CA  SER B 109      11.415 -29.381  19.449  1.00 34.84           C  
ATOM   2623  C   SER B 109      10.860 -27.958  19.465  1.00 34.95           C  
ATOM   2624  O   SER B 109      11.430 -27.065  20.102  1.00 35.21           O  
ATOM   2625  CB  SER B 109      12.944 -29.399  19.747  1.00 33.71           C  
ATOM   2626  OG  SER B 109      13.523 -30.701  19.580  1.00 33.94           O  
ATOM   2627  N   ASP B 110       9.733 -27.724  18.798  1.00 35.50           N  
ATOM   2628  CA  ASP B 110       9.233 -26.360  18.852  1.00 35.70           C  
ATOM   2629  C   ASP B 110       8.433 -25.985  20.121  1.00 34.71           C  
ATOM   2630  O   ASP B 110       8.182 -24.822  20.386  1.00 34.69           O  
ATOM   2631  CB  ASP B 110       8.721 -25.865  17.482  1.00 37.13           C  
ATOM   2632  CG  ASP B 110       7.240 -25.670  17.397  1.00 40.30           C  
ATOM   2633  OD1 ASP B 110       6.829 -24.795  16.592  1.00 38.32           O  
ATOM   2634  OD2 ASP B 110       6.493 -26.408  18.094  1.00 48.51           O1-
ATOM   2635  N   GLY B 111       8.098 -26.981  20.934  1.00 33.87           N  
ATOM   2636  CA  GLY B 111       7.372 -26.760  22.184  1.00 32.54           C  
ATOM   2637  C   GLY B 111       5.906 -26.373  22.010  1.00 31.98           C  
ATOM   2638  O   GLY B 111       5.366 -25.707  22.848  1.00 30.19           O  
ATOM   2639  N   THR B 112       5.264 -26.777  20.913  1.00 32.44           N  
ATOM   2640  CA  THR B 112       3.890 -26.325  20.638  1.00 33.13           C  
ATOM   2641  C   THR B 112       2.930 -27.472  20.322  1.00 33.27           C  
ATOM   2642  O   THR B 112       3.339 -28.516  19.777  1.00 33.87           O  
ATOM   2643  CB  THR B 112       3.825 -25.394  19.391  1.00 33.34           C  
ATOM   2644  CG2 THR B 112       4.727 -24.238  19.526  1.00 32.05           C  
ATOM   2645  OG1 THR B 112       4.141 -26.155  18.200  1.00 34.54           O  
ATOM   2646  N   THR B 113       1.649 -27.257  20.575  1.00 33.66           N  
ATOM   2647  CA  THR B 113       0.667 -28.304  20.290  1.00 35.44           C  
ATOM   2648  C   THR B 113       0.684 -28.604  18.785  1.00 34.92           C  
ATOM   2649  O   THR B 113       0.751 -29.773  18.370  1.00 35.73           O  
ATOM   2650  CB  THR B 113      -0.727 -27.942  20.827  1.00 36.37           C  
ATOM   2651  CG2 THR B 113      -1.652 -29.172  20.760  1.00 39.37           C  
ATOM   2652  OG1 THR B 113      -0.622 -27.474  22.201  1.00 37.48           O  
ATOM   2653  N   LEU B 114       0.703 -27.551  17.976  1.00 34.20           N  
ATOM   2654  CA  LEU B 114       0.804 -27.682  16.518  1.00 33.61           C  
ATOM   2655  C   LEU B 114       1.785 -28.740  16.070  1.00 33.43           C  
ATOM   2656  O   LEU B 114       1.489 -29.536  15.174  1.00 33.27           O  
ATOM   2657  CB  LEU B 114       1.205 -26.361  15.874  1.00 33.46           C  
ATOM   2658  CG  LEU B 114       1.174 -26.380  14.349  1.00 34.52           C  
ATOM   2659  CD1 LEU B 114      -0.280 -26.624  13.828  1.00 36.15           C  
ATOM   2660  CD2 LEU B 114       1.804 -25.129  13.734  1.00 33.69           C  
ATOM   2661  N   ASN B 115       2.971 -28.743  16.664  1.00 33.97           N  
ATOM   2662  CA  ASN B 115       3.976 -29.659  16.211  1.00 34.99           C  
ATOM   2663  C   ASN B 115       4.194 -30.751  17.237  1.00 35.71           C  
ATOM   2664  O   ASN B 115       5.272 -31.335  17.324  1.00 36.13           O  
ATOM   2665  CB  ASN B 115       5.236 -28.892  15.862  1.00 35.11           C  
ATOM   2666  CG  ASN B 115       5.136 -28.222  14.505  1.00 36.03           C  
ATOM   2667  ND2 ASN B 115       5.408 -26.927  14.479  1.00 33.76           N  
ATOM   2668  OD1 ASN B 115       4.830 -28.865  13.486  1.00 36.50           O  
ATOM   2669  N   LYS B 116       3.148 -30.995  18.024  1.00 36.75           N  
ATOM   2670  CA  LYS B 116       3.049 -32.168  18.904  1.00 38.22           C  
ATOM   2671  C   LYS B 116       4.311 -32.207  19.760  1.00 37.40           C  
ATOM   2672  O   LYS B 116       4.992 -33.217  19.876  1.00 36.65           O  
ATOM   2673  CB  LYS B 116       2.887 -33.477  18.090  1.00 38.81           C  
ATOM   2674  CG  LYS B 116       1.603 -33.619  17.251  1.00 42.74           C  
ATOM   2675  CD  LYS B 116       1.800 -34.720  16.185  1.00 48.93           C  
ATOM   2676  CE  LYS B 116       0.861 -34.532  14.976  1.00 53.83           C  
ATOM   2677  NZ  LYS B 116       1.506 -34.936  13.655  1.00 55.80           N1+
ATOM   2678  N   SER B 117       4.618 -31.080  20.361  1.00 37.33           N  
ATOM   2679  CA  SER B 117       5.908 -30.895  20.942  1.00 37.20           C  
ATOM   2680  C   SER B 117       5.788 -30.426  22.382  1.00 37.02           C  
ATOM   2681  O   SER B 117       6.752 -29.946  22.999  1.00 35.36           O  
ATOM   2682  CB  SER B 117       6.597 -29.867  20.107  1.00 37.68           C  
ATOM   2683  OG  SER B 117       7.951 -30.106  20.224  1.00 42.48           O  
ATOM   2684  N   ASP B 118       4.582 -30.547  22.908  1.00 36.55           N  
ATOM   2685  CA  ASP B 118       4.375 -30.282  24.305  1.00 38.68           C  
ATOM   2686  C   ASP B 118       4.505 -31.590  25.122  1.00 39.75           C  
ATOM   2687  O   ASP B 118       4.752 -32.671  24.554  1.00 39.65           O  
ATOM   2688  CB  ASP B 118       3.041 -29.582  24.551  1.00 38.26           C  
ATOM   2689  CG  ASP B 118       1.852 -30.400  24.115  1.00 39.58           C  
ATOM   2690  OD1 ASP B 118       2.024 -31.305  23.301  1.00 40.85           O  
ATOM   2691  OD2 ASP B 118       0.713 -30.116  24.577  1.00 47.13           O1-
ATOM   2692  N   VAL B 119       4.361 -31.464  26.442  1.00 40.89           N  
ATOM   2693  CA  VAL B 119       4.638 -32.547  27.398  1.00 41.88           C  
ATOM   2694  C   VAL B 119       3.496 -32.725  28.394  1.00 41.98           C  
ATOM   2695  O   VAL B 119       3.024 -31.748  28.980  1.00 41.29           O  
ATOM   2696  CB  VAL B 119       5.882 -32.209  28.214  1.00 41.69           C  
ATOM   2697  CG1 VAL B 119       6.306 -33.403  29.098  1.00 41.68           C  
ATOM   2698  CG2 VAL B 119       7.002 -31.806  27.270  1.00 43.45           C  
ATOM   2699  N   GLU B 120       3.104 -33.981  28.616  1.00 43.24           N  
ATOM   2700  CA  GLU B 120       1.951 -34.316  29.461  1.00 43.92           C  
ATOM   2701  C   GLU B 120       2.255 -34.067  30.927  1.00 42.98           C  
ATOM   2702  O   GLU B 120       3.418 -33.987  31.303  1.00 42.48           O  
ATOM   2703  CB  GLU B 120       1.464 -35.751  29.206  1.00 44.38           C  
ATOM   2704  CG  GLU B 120       2.348 -36.845  29.773  1.00 49.03           C  
ATOM   2705  CD  GLU B 120       3.444 -37.311  28.825  1.00 55.31           C  
ATOM   2706  OE1 GLU B 120       3.504 -36.822  27.666  1.00 58.01           O  
ATOM   2707  OE2 GLU B 120       4.265 -38.170  29.250  1.00 57.51           O1-
ATOM   2708  N   PRO B 121       1.204 -33.900  31.751  1.00 42.88           N  
ATOM   2709  CA  PRO B 121       1.511 -33.671  33.138  1.00 43.10           C  
ATOM   2710  C   PRO B 121       2.330 -34.861  33.600  1.00 43.13           C  
ATOM   2711  O   PRO B 121       2.048 -35.971  33.167  1.00 42.91           O  
ATOM   2712  CB  PRO B 121       0.129 -33.648  33.816  1.00 43.72           C  
ATOM   2713  CG  PRO B 121      -0.852 -33.512  32.726  1.00 43.13           C  
ATOM   2714  CD  PRO B 121      -0.244 -34.098  31.523  1.00 42.51           C  
ATOM   2715  N   GLY B 122       3.371 -34.607  34.402  1.00 43.51           N  
ATOM   2716  CA  GLY B 122       4.312 -35.644  34.868  1.00 42.85           C  
ATOM   2717  C   GLY B 122       5.224 -36.208  33.791  1.00 42.47           C  
ATOM   2718  O   GLY B 122       6.068 -37.058  34.085  1.00 42.85           O  
ATOM   2719  N   GLY B 123       5.091 -35.706  32.558  1.00 41.50           N  
ATOM   2720  CA  GLY B 123       5.729 -36.308  31.394  1.00 40.41           C  
ATOM   2721  C   GLY B 123       7.183 -35.958  31.078  1.00 40.67           C  
ATOM   2722  O   GLY B 123       7.782 -35.046  31.652  1.00 40.07           O  
ATOM   2723  N   THR B 124       7.738 -36.679  30.118  1.00 40.62           N  
ATOM   2724  CA  THR B 124       9.145 -36.516  29.799  1.00 41.70           C  
ATOM   2725  C   THR B 124       9.395 -36.335  28.292  1.00 41.58           C  
ATOM   2726  O   THR B 124       8.791 -37.019  27.425  1.00 40.96           O  
ATOM   2727  CB  THR B 124      10.000 -37.668  30.451  1.00 42.59           C  
ATOM   2728  CG2 THR B 124      11.114 -38.159  29.544  1.00 42.77           C  
ATOM   2729  OG1 THR B 124      10.566 -37.205  31.690  1.00 42.44           O  
ATOM   2730  N   ARG B 125      10.273 -35.373  27.998  1.00 41.62           N  
ATOM   2731  CA  ARG B 125      10.664 -35.084  26.618  1.00 41.36           C  
ATOM   2732  C   ARG B 125      12.087 -34.552  26.558  1.00 40.73           C  
ATOM   2733  O   ARG B 125      12.478 -33.744  27.405  1.00 40.68           O  
ATOM   2734  CB  ARG B 125       9.700 -34.068  25.970  1.00 41.77           C  
ATOM   2735  CG  ARG B 125      10.018 -33.779  24.488  1.00 41.43           C  
ATOM   2736  CD  ARG B 125       8.919 -33.010  23.755  1.00 40.15           C  
ATOM   2737  NE  ARG B 125       9.183 -33.216  22.346  1.00 39.46           N  
ATOM   2738  CZ  ARG B 125       8.537 -34.061  21.564  1.00 38.81           C  
ATOM   2739  NH1 ARG B 125       7.491 -34.741  22.020  1.00 37.51           N1+
ATOM   2740  NH2 ARG B 125       8.919 -34.185  20.294  1.00 38.20           N  
ATOM   2741  N   THR B 126      12.849 -35.044  25.584  1.00 39.26           N  
ATOM   2742  CA  THR B 126      14.198 -34.502  25.270  1.00 39.46           C  
ATOM   2743  C   THR B 126      14.133 -33.445  24.123  1.00 37.10           C  
ATOM   2744  O   THR B 126      13.768 -33.753  22.996  1.00 35.61           O  
ATOM   2745  CB  THR B 126      15.227 -35.640  24.908  1.00 39.70           C  
ATOM   2746  CG2 THR B 126      16.589 -35.061  24.466  1.00 40.56           C  
ATOM   2747  OG1 THR B 126      15.439 -36.453  26.064  1.00 43.46           O  
ATOM   2748  N   TYR B 127      14.472 -32.207  24.445  1.00 35.32           N  
ATOM   2749  CA  TYR B 127      14.502 -31.136  23.450  1.00 34.10           C  
ATOM   2750  C   TYR B 127      15.907 -30.911  22.962  1.00 33.66           C  
ATOM   2751  O   TYR B 127      16.827 -30.902  23.766  1.00 33.06           O  
ATOM   2752  CB  TYR B 127      14.019 -29.819  24.077  1.00 33.40           C  
ATOM   2753  CG  TYR B 127      12.540 -29.732  24.312  1.00 31.18           C  
ATOM   2754  CD1 TYR B 127      11.653 -29.549  23.247  1.00 32.40           C  
ATOM   2755  CD2 TYR B 127      12.029 -29.761  25.606  1.00 30.11           C  
ATOM   2756  CE1 TYR B 127      10.260 -29.421  23.475  1.00 32.76           C  
ATOM   2757  CE2 TYR B 127      10.654 -29.621  25.862  1.00 31.27           C  
ATOM   2758  CZ  TYR B 127       9.772 -29.469  24.791  1.00 33.01           C  
ATOM   2759  OH  TYR B 127       8.402 -29.387  25.045  1.00 37.29           O  
ATOM   2760  N   THR B 128      16.060 -30.689  21.655  1.00 33.64           N  
ATOM   2761  CA  THR B 128      17.374 -30.340  21.061  1.00 33.05           C  
ATOM   2762  C   THR B 128      17.427 -28.933  20.399  1.00 32.90           C  
ATOM   2763  O   THR B 128      16.699 -28.645  19.416  1.00 33.22           O  
ATOM   2764  CB  THR B 128      17.811 -31.376  20.001  1.00 32.51           C  
ATOM   2765  CG2 THR B 128      19.133 -31.022  19.408  1.00 30.62           C  
ATOM   2766  OG1 THR B 128      17.946 -32.641  20.618  1.00 32.31           O  
ATOM   2767  N   TRP B 129      18.302 -28.102  20.952  1.00 31.55           N  
ATOM   2768  CA  TRP B 129      18.695 -26.837  20.389  1.00 30.96           C  
ATOM   2769  C   TRP B 129      20.090 -26.898  19.752  1.00 31.19           C  
ATOM   2770  O   TRP B 129      21.089 -27.292  20.401  1.00 31.23           O  
ATOM   2771  CB  TRP B 129      18.781 -25.793  21.491  1.00 30.32           C  
ATOM   2772  CG  TRP B 129      17.587 -25.560  22.242  1.00 26.55           C  
ATOM   2773  CD1 TRP B 129      16.315 -25.997  21.951  1.00 26.02           C  
ATOM   2774  CD2 TRP B 129      17.495 -24.790  23.456  1.00 25.66           C  
ATOM   2775  CE2 TRP B 129      16.142 -24.822  23.868  1.00 23.78           C  
ATOM   2776  CE3 TRP B 129      18.431 -24.074  24.232  1.00 26.01           C  
ATOM   2777  NE1 TRP B 129      15.446 -25.569  22.937  1.00 27.46           N  
ATOM   2778  CZ2 TRP B 129      15.694 -24.179  25.033  1.00 26.35           C  
ATOM   2779  CZ3 TRP B 129      17.993 -23.422  25.399  1.00 24.09           C  
ATOM   2780  CH2 TRP B 129      16.617 -23.468  25.779  1.00 27.39           C  
ATOM   2781  N   ARG B 130      20.192 -26.468  18.499  1.00 30.73           N  
ATOM   2782  CA  ARG B 130      21.527 -26.331  17.907  1.00 30.11           C  
ATOM   2783  C   ARG B 130      21.866 -24.863  17.666  1.00 29.29           C  
ATOM   2784  O   ARG B 130      20.973 -24.016  17.722  1.00 28.27           O  
ATOM   2785  CB  ARG B 130      21.650 -27.180  16.658  1.00 29.85           C  
ATOM   2786  CG  ARG B 130      21.703 -28.661  16.968  1.00 33.99           C  
ATOM   2787  CD  ARG B 130      21.154 -29.507  15.821  1.00 40.21           C  
ATOM   2788  NE  ARG B 130      21.318 -28.736  14.603  1.00 48.14           N  
ATOM   2789  CZ  ARG B 130      20.357 -28.289  13.778  1.00 51.08           C  
ATOM   2790  NH1 ARG B 130      20.746 -27.552  12.725  1.00 47.26           N1+
ATOM   2791  NH2 ARG B 130      19.050 -28.579  13.963  1.00 50.27           N  
ATOM   2792  N   THR B 131      23.150 -24.576  17.418  1.00 27.76           N  
ATOM   2793  CA  THR B 131      23.603 -23.257  17.099  1.00 27.14           C  
ATOM   2794  C   THR B 131      24.640 -23.354  15.971  1.00 27.43           C  
ATOM   2795  O   THR B 131      25.228 -24.421  15.745  1.00 27.35           O  
ATOM   2796  CB  THR B 131      24.306 -22.573  18.295  1.00 27.03           C  
ATOM   2797  CG2 THR B 131      23.405 -22.463  19.547  1.00 25.08           C  
ATOM   2798  OG1 THR B 131      25.512 -23.283  18.559  1.00 27.00           O  
ATOM   2799  N   HIS B 132      24.901 -22.238  15.291  1.00 26.63           N  
ATOM   2800  CA  HIS B 132      25.893 -22.232  14.181  1.00 26.90           C  
ATOM   2801  C   HIS B 132      26.653 -20.914  14.134  1.00 25.80           C  
ATOM   2802  O   HIS B 132      26.114 -19.908  14.496  1.00 23.73           O  
ATOM   2803  CB  HIS B 132      25.206 -22.521  12.850  1.00 26.95           C  
ATOM   2804  CG  HIS B 132      24.156 -21.509  12.485  1.00 30.64           C  
ATOM   2805  CD2 HIS B 132      24.244 -20.331  11.812  1.00 28.96           C  
ATOM   2806  ND1 HIS B 132      22.834 -21.647  12.851  1.00 32.27           N  
ATOM   2807  CE1 HIS B 132      22.149 -20.617  12.385  1.00 33.41           C  
ATOM   2808  NE2 HIS B 132      22.978 -19.813  11.740  1.00 31.37           N  
ATOM   2809  N   ALA B 133      27.922 -20.949  13.735  1.00 26.82           N  
ATOM   2810  CA  ALA B 133      28.732 -19.754  13.535  1.00 26.66           C  
ATOM   2811  C   ALA B 133      28.289 -19.129  12.178  1.00 26.46           C  
ATOM   2812  O   ALA B 133      27.695 -19.804  11.364  1.00 26.57           O  
ATOM   2813  CB  ALA B 133      30.270 -20.124  13.523  1.00 26.66           C  
ATOM   2814  N   PRO B 134      28.537 -17.838  11.959  1.00 25.41           N  
ATOM   2815  CA  PRO B 134      28.188 -17.212  10.660  1.00 26.14           C  
ATOM   2816  C   PRO B 134      29.189 -17.581   9.614  1.00 26.28           C  
ATOM   2817  O   PRO B 134      30.261 -18.120   9.937  1.00 28.34           O  
ATOM   2818  CB  PRO B 134      28.340 -15.714  10.923  1.00 24.71           C  
ATOM   2819  CG  PRO B 134      29.315 -15.646  12.043  1.00 25.37           C  
ATOM   2820  CD  PRO B 134      29.071 -16.866  12.914  1.00 25.66           C  
ATOM   2821  N   GLY B 135      28.847 -17.332   8.369  1.00 26.49           N  
ATOM   2822  CA  GLY B 135      29.787 -17.535   7.276  1.00 26.68           C  
ATOM   2823  C   GLY B 135      29.161 -17.221   5.939  1.00 25.90           C  
ATOM   2824  O   GLY B 135      27.975 -17.098   5.834  1.00 25.38           O  
ATOM   2825  N   ARG B 136      29.973 -17.119   4.908  1.00 26.69           N  
ATOM   2826  CA  ARG B 136      29.452 -16.879   3.569  1.00 28.31           C  
ATOM   2827  C   ARG B 136      28.787 -18.144   3.039  1.00 27.31           C  
ATOM   2828  O   ARG B 136      29.334 -19.232   3.202  1.00 28.36           O  
ATOM   2829  CB  ARG B 136      30.589 -16.497   2.621  1.00 28.49           C  
ATOM   2830  CG  ARG B 136      31.103 -15.104   2.811  1.00 33.83           C  
ATOM   2831  CD  ARG B 136      30.670 -14.211   1.639  1.00 41.65           C  
ATOM   2832  NE  ARG B 136      30.313 -12.830   2.018  1.00 43.63           N  
ATOM   2833  CZ  ARG B 136      31.086 -12.014   2.732  1.00 45.17           C  
ATOM   2834  NH1 ARG B 136      32.279 -12.456   3.188  1.00 45.18           N1+
ATOM   2835  NH2 ARG B 136      30.659 -10.761   2.999  1.00 42.83           N  
ATOM   2836  N   ARG B 137      27.638 -17.987   2.400  1.00 25.60           N  
ATOM   2837  CA  ARG B 137      27.021 -19.052   1.645  1.00 25.34           C  
ATOM   2838  C   ARG B 137      27.715 -19.118   0.306  1.00 25.60           C  
ATOM   2839  O   ARG B 137      28.504 -18.209  -0.074  1.00 25.69           O  
ATOM   2840  CB  ARG B 137      25.524 -18.793   1.433  1.00 24.00           C  
ATOM   2841  CG  ARG B 137      24.719 -18.882   2.731  1.00 23.89           C  
ATOM   2842  CD  ARG B 137      23.200 -18.886   2.478  1.00 22.22           C  
ATOM   2843  NE  ARG B 137      22.420 -18.601   3.703  1.00 21.13           N  
ATOM   2844  CZ  ARG B 137      22.136 -17.377   4.199  1.00 20.82           C  
ATOM   2845  NH1 ARG B 137      22.574 -16.267   3.616  1.00 18.14           N1+
ATOM   2846  NH2 ARG B 137      21.354 -17.260   5.284  1.00 19.12           N  
ATOM   2847  N   SER B 138      27.441 -20.183  -0.420  1.00 25.77           N  
ATOM   2848  CA  SER B 138      28.116 -20.378  -1.687  1.00 28.49           C  
ATOM   2849  C   SER B 138      27.687 -19.330  -2.722  1.00 28.93           C  
ATOM   2850  O   SER B 138      28.415 -19.085  -3.706  1.00 30.69           O  
ATOM   2851  CB  SER B 138      27.945 -21.815  -2.195  1.00 28.46           C  
ATOM   2852  OG  SER B 138      26.653 -21.964  -2.758  1.00 33.29           O  
ATOM   2853  N   ASP B 139      26.561 -18.648  -2.503  1.00 28.52           N  
ATOM   2854  CA  ASP B 139      26.184 -17.603  -3.469  1.00 27.88           C  
ATOM   2855  C   ASP B 139      26.624 -16.195  -3.101  1.00 27.65           C  
ATOM   2856  O   ASP B 139      26.142 -15.225  -3.711  1.00 26.94           O  
ATOM   2857  CB  ASP B 139      24.673 -17.577  -3.625  1.00 29.20           C  
ATOM   2858  CG  ASP B 139      23.971 -17.161  -2.352  1.00 27.29           C  
ATOM   2859  OD1 ASP B 139      22.717 -17.177  -2.332  1.00 27.24           O  
ATOM   2860  OD2 ASP B 139      24.659 -16.813  -1.362  1.00 27.88           O1-
ATOM   2861  N   GLY B 140      27.485 -16.067  -2.086  1.00 26.65           N  
ATOM   2862  CA  GLY B 140      28.033 -14.747  -1.707  1.00 25.97           C  
ATOM   2863  C   GLY B 140      27.365 -14.121  -0.493  1.00 25.68           C  
ATOM   2864  O   GLY B 140      27.973 -13.321   0.206  1.00 26.19           O  
ATOM   2865  N   THR B 141      26.121 -14.480  -0.222  1.00 25.12           N  
ATOM   2866  CA  THR B 141      25.397 -13.948   0.946  1.00 25.94           C  
ATOM   2867  C   THR B 141      25.998 -14.402   2.315  1.00 26.51           C  
ATOM   2868  O   THR B 141      26.680 -15.437   2.392  1.00 26.76           O  
ATOM   2869  CB  THR B 141      23.940 -14.407   0.843  1.00 26.85           C  
ATOM   2870  CG2 THR B 141      23.261 -13.807  -0.444  1.00 25.27           C  
ATOM   2871  OG1 THR B 141      23.935 -15.828   0.679  1.00 26.65           O  
ATOM   2872  N   TRP B 142      25.763 -13.627   3.382  1.00 25.82           N  
ATOM   2873  CA  TRP B 142      26.305 -13.918   4.706  1.00 25.54           C  
ATOM   2874  C   TRP B 142      25.229 -14.441   5.664  1.00 26.20           C  
ATOM   2875  O   TRP B 142      24.328 -13.684   6.013  1.00 25.19           O  
ATOM   2876  CB  TRP B 142      26.901 -12.634   5.280  1.00 25.66           C  
ATOM   2877  CG  TRP B 142      27.625 -12.855   6.564  1.00 25.37           C  
ATOM   2878  CD1 TRP B 142      27.163 -12.612   7.852  1.00 23.25           C  
ATOM   2879  CD2 TRP B 142      28.946 -13.353   6.694  1.00 23.42           C  
ATOM   2880  CE2 TRP B 142      29.239 -13.390   8.093  1.00 24.22           C  
ATOM   2881  CE3 TRP B 142      29.939 -13.752   5.757  1.00 25.15           C  
ATOM   2882  NE1 TRP B 142      28.134 -12.922   8.762  1.00 24.32           N  
ATOM   2883  CZ2 TRP B 142      30.480 -13.822   8.595  1.00 23.01           C  
ATOM   2884  CZ3 TRP B 142      31.205 -14.187   6.235  1.00 22.97           C  
ATOM   2885  CH2 TRP B 142      31.449 -14.229   7.670  1.00 29.59           C  
ATOM   2886  N   ARG B 143      25.308 -15.723   6.068  1.00 25.39           N  
ATOM   2887  CA  ARG B 143      24.407 -16.328   7.067  1.00 25.78           C  
ATOM   2888  C   ARG B 143      24.706 -15.762   8.452  1.00 24.94           C  
ATOM   2889  O   ARG B 143      25.825 -15.889   8.899  1.00 26.04           O  
ATOM   2890  CB  ARG B 143      24.627 -17.858   7.112  1.00 25.72           C  
ATOM   2891  CG  ARG B 143      23.774 -18.624   8.113  1.00 26.54           C  
ATOM   2892  CD  ARG B 143      23.881 -20.167   7.881  1.00 26.30           C  
ATOM   2893  NE  ARG B 143      22.965 -20.908   8.753  1.00 28.22           N  
ATOM   2894  CZ  ARG B 143      23.064 -22.212   9.064  1.00 28.52           C  
ATOM   2895  NH1 ARG B 143      24.081 -22.924   8.627  1.00 27.22           N1+
ATOM   2896  NH2 ARG B 143      22.175 -22.798   9.865  1.00 27.15           N  
ATOM   2897  N   ALA B 144      23.705 -15.238   9.158  1.00 24.73           N  
ATOM   2898  CA  ALA B 144      23.902 -14.332  10.350  1.00 25.41           C  
ATOM   2899  C   ALA B 144      24.749 -14.752  11.577  1.00 26.55           C  
ATOM   2900  O   ALA B 144      25.645 -13.895  12.154  1.00 27.53           O  
ATOM   2901  CB  ALA B 144      22.548 -13.749  10.817  1.00 25.45           C  
ATOM   2902  N   GLY B 145      24.506 -16.009  11.985  1.00 24.65           N  
ATOM   2903  CA  GLY B 145      25.163 -16.534  13.202  1.00 23.36           C  
ATOM   2904  C   GLY B 145      24.067 -16.760  14.263  1.00 23.53           C  
ATOM   2905  O   GLY B 145      23.097 -16.017  14.295  1.00 22.55           O  
ATOM   2906  N   SER B 146      24.206 -17.753  15.134  1.00 21.98           N  
ATOM   2907  CA  SER B 146      23.266 -17.930  16.234  1.00 23.17           C  
ATOM   2908  C   SER B 146      23.472 -16.925  17.380  1.00 24.39           C  
ATOM   2909  O   SER B 146      22.540 -16.645  18.144  1.00 25.13           O  
ATOM   2910  CB  SER B 146      23.313 -19.352  16.770  1.00 22.04           C  
ATOM   2911  OG  SER B 146      22.751 -20.235  15.821  1.00 25.52           O  
ATOM   2912  N   ALA B 147      24.683 -16.387  17.515  1.00 24.23           N  
ATOM   2913  CA  ALA B 147      25.043 -15.548  18.686  1.00 24.71           C  
ATOM   2914  C   ALA B 147      24.074 -14.398  19.012  1.00 24.85           C  
ATOM   2915  O   ALA B 147      23.620 -13.715  18.100  1.00 25.23           O  
ATOM   2916  CB  ALA B 147      26.427 -15.004  18.520  1.00 24.21           C  
ATOM   2917  N   GLY B 148      23.824 -14.146  20.302  1.00 23.71           N  
ATOM   2918  CA  GLY B 148      22.935 -13.081  20.711  1.00 23.79           C  
ATOM   2919  C   GLY B 148      22.311 -13.287  22.082  1.00 25.01           C  
ATOM   2920  O   GLY B 148      22.606 -14.263  22.781  1.00 26.84           O  
ATOM   2921  N   TYR B 149      21.446 -12.381  22.489  1.00 24.55           N  
ATOM   2922  CA  TYR B 149      20.744 -12.574  23.726  1.00 25.15           C  
ATOM   2923  C   TYR B 149      19.352 -12.997  23.331  1.00 25.45           C  
ATOM   2924  O   TYR B 149      18.689 -12.313  22.518  1.00 24.45           O  
ATOM   2925  CB  TYR B 149      20.727 -11.287  24.550  1.00 25.72           C  
ATOM   2926  CG  TYR B 149      22.091 -10.852  24.992  1.00 24.42           C  
ATOM   2927  CD1 TYR B 149      22.575 -11.196  26.250  1.00 27.54           C  
ATOM   2928  CD2 TYR B 149      22.914 -10.092  24.147  1.00 26.12           C  
ATOM   2929  CE1 TYR B 149      23.879 -10.782  26.669  1.00 27.27           C  
ATOM   2930  CE2 TYR B 149      24.175  -9.677  24.539  1.00 26.43           C  
ATOM   2931  CZ  TYR B 149      24.656 -10.019  25.803  1.00 28.32           C  
ATOM   2932  OH  TYR B 149      25.925  -9.627  26.175  1.00 30.12           O  
ATOM   2933  N   TRP B 150      18.966 -14.151  23.858  1.00 23.70           N  
ATOM   2934  CA  TRP B 150      17.735 -14.797  23.571  1.00 24.03           C  
ATOM   2935  C   TRP B 150      17.109 -15.307  24.909  1.00 25.53           C  
ATOM   2936  O   TRP B 150      17.578 -14.999  25.991  1.00 25.98           O  
ATOM   2937  CB  TRP B 150      18.004 -16.001  22.673  1.00 23.92           C  
ATOM   2938  CG  TRP B 150      18.751 -15.713  21.438  1.00 24.08           C  
ATOM   2939  CD1 TRP B 150      20.072 -15.973  21.183  1.00 23.07           C  
ATOM   2940  CD2 TRP B 150      18.219 -15.103  20.254  1.00 22.35           C  
ATOM   2941  CE2 TRP B 150      19.265 -15.034  19.317  1.00 22.96           C  
ATOM   2942  CE3 TRP B 150      16.955 -14.606  19.901  1.00 18.73           C  
ATOM   2943  NE1 TRP B 150      20.379 -15.585  19.906  1.00 23.58           N  
ATOM   2944  CZ2 TRP B 150      19.089 -14.483  18.017  1.00 24.68           C  
ATOM   2945  CZ3 TRP B 150      16.774 -14.083  18.581  1.00 23.97           C  
ATOM   2946  CH2 TRP B 150      17.838 -14.015  17.677  1.00 23.07           C  
ATOM   2947  N   HIS B 151      16.057 -16.120  24.793  1.00 26.38           N  
ATOM   2948  CA  HIS B 151      15.256 -16.560  25.908  1.00 26.07           C  
ATOM   2949  C   HIS B 151      14.434 -17.805  25.559  1.00 25.35           C  
ATOM   2950  O   HIS B 151      14.247 -18.168  24.390  1.00 25.19           O  
ATOM   2951  CB  HIS B 151      14.370 -15.421  26.409  1.00 26.16           C  
ATOM   2952  CG  HIS B 151      13.403 -14.899  25.399  1.00 27.87           C  
ATOM   2953  CD2 HIS B 151      13.522 -13.912  24.472  1.00 27.68           C  
ATOM   2954  ND1 HIS B 151      12.119 -15.392  25.278  1.00 30.08           N  
ATOM   2955  CE1 HIS B 151      11.493 -14.739  24.309  1.00 29.54           C  
ATOM   2956  NE2 HIS B 151      12.318 -13.825  23.816  1.00 27.28           N  
ATOM   2957  N   TYR B 152      13.985 -18.488  26.598  1.00 24.77           N  
ATOM   2958  CA  TYR B 152      13.070 -19.596  26.402  1.00 24.83           C  
ATOM   2959  C   TYR B 152      11.853 -19.374  27.294  1.00 24.63           C  
ATOM   2960  O   TYR B 152      11.918 -18.622  28.235  1.00 24.69           O  
ATOM   2961  CB  TYR B 152      13.744 -20.928  26.691  1.00 23.17           C  
ATOM   2962  CG  TYR B 152      14.281 -20.989  28.091  1.00 24.02           C  
ATOM   2963  CD1 TYR B 152      13.459 -21.380  29.157  1.00 23.87           C  
ATOM   2964  CD2 TYR B 152      15.606 -20.638  28.366  1.00 22.37           C  
ATOM   2965  CE1 TYR B 152      13.949 -21.443  30.473  1.00 25.50           C  
ATOM   2966  CE2 TYR B 152      16.101 -20.691  29.688  1.00 24.45           C  
ATOM   2967  CZ  TYR B 152      15.275 -21.115  30.721  1.00 25.72           C  
ATOM   2968  OH  TYR B 152      15.743 -21.134  32.008  1.00 27.24           O  
ATOM   2969  N   HIS B 153      10.750 -20.026  26.961  1.00 25.14           N  
ATOM   2970  CA  HIS B 153       9.539 -19.899  27.715  1.00 26.31           C  
ATOM   2971  C   HIS B 153       8.544 -21.017  27.383  1.00 26.14           C  
ATOM   2972  O   HIS B 153       8.713 -21.756  26.391  1.00 26.48           O  
ATOM   2973  CB  HIS B 153       8.927 -18.486  27.551  1.00 26.18           C  
ATOM   2974  CG  HIS B 153       8.371 -18.208  26.188  1.00 27.65           C  
ATOM   2975  CD2 HIS B 153       8.770 -17.340  25.227  1.00 23.69           C  
ATOM   2976  ND1 HIS B 153       7.256 -18.851  25.686  1.00 31.97           N  
ATOM   2977  CE1 HIS B 153       7.004 -18.408  24.466  1.00 29.05           C  
ATOM   2978  NE2 HIS B 153       7.911 -17.494  24.167  1.00 32.14           N  
ATOM   2979  N   ASP B 154       7.532 -21.172  28.234  1.00 25.92           N  
ATOM   2980  CA  ASP B 154       6.473 -22.168  27.969  1.00 25.42           C  
ATOM   2981  C   ASP B 154       5.549 -21.646  26.878  1.00 27.25           C  
ATOM   2982  O   ASP B 154       5.337 -20.419  26.760  1.00 25.55           O  
ATOM   2983  CB  ASP B 154       5.626 -22.412  29.226  1.00 24.67           C  
ATOM   2984  CG  ASP B 154       4.298 -22.991  28.929  0.50 18.76           C  
ATOM   2985  OD1 ASP B 154       4.225 -24.174  28.630  0.50 14.44           O  
ATOM   2986  OD2 ASP B 154       3.320 -22.271  29.007  0.50 15.27           O1-
ATOM   2987  N   HIS B 155       4.981 -22.579  26.113  1.00 28.34           N  
ATOM   2988  CA  HIS B 155       4.050 -22.223  25.048  1.00 31.23           C  
ATOM   2989  C   HIS B 155       2.686 -22.933  25.122  1.00 31.48           C  
ATOM   2990  O   HIS B 155       1.986 -23.017  24.107  1.00 30.67           O  
ATOM   2991  CB  HIS B 155       4.684 -22.582  23.724  1.00 31.96           C  
ATOM   2992  CG  HIS B 155       4.274 -21.708  22.579  1.00 35.15           C  
ATOM   2993  CD2 HIS B 155       4.999 -20.874  21.802  1.00 35.52           C  
ATOM   2994  ND1 HIS B 155       2.989 -21.686  22.071  1.00 38.79           N  
ATOM   2995  CE1 HIS B 155       2.937 -20.862  21.043  1.00 38.34           C  
ATOM   2996  NE2 HIS B 155       4.144 -20.355  20.860  1.00 39.25           N  
ATOM   2997  N   VAL B 156       2.287 -23.414  26.304  1.00 31.63           N  
ATOM   2998  CA  VAL B 156       1.026 -24.195  26.374  1.00 32.53           C  
ATOM   2999  C   VAL B 156       0.176 -24.094  27.680  1.00 33.08           C  
ATOM   3000  O   VAL B 156      -0.988 -24.489  27.695  1.00 34.19           O  
ATOM   3001  CB  VAL B 156       1.324 -25.657  26.044  1.00 32.86           C  
ATOM   3002  CG1 VAL B 156       1.793 -26.383  27.297  1.00 31.45           C  
ATOM   3003  CG2 VAL B 156       0.135 -26.287  25.479  1.00 35.89           C  
ATOM   3004  N   VAL B 157       0.740 -23.529  28.741  1.00 33.16           N  
ATOM   3005  CA  VAL B 157       0.021 -23.344  29.981  1.00 33.57           C  
ATOM   3006  C   VAL B 157      -0.934 -22.172  29.821  1.00 35.02           C  
ATOM   3007  O   VAL B 157      -0.514 -21.022  29.481  1.00 34.75           O  
ATOM   3008  CB  VAL B 157       1.002 -23.053  31.154  1.00 33.50           C  
ATOM   3009  CG1 VAL B 157       0.289 -22.907  32.477  1.00 32.13           C  
ATOM   3010  CG2 VAL B 157       2.065 -24.131  31.233  1.00 33.31           C  
ATOM   3011  N   GLY B 158      -2.221 -22.437  30.081  1.00 35.56           N  
ATOM   3012  CA  GLY B 158      -3.258 -21.384  30.014  1.00 34.61           C  
ATOM   3013  C   GLY B 158      -3.850 -21.287  28.621  1.00 34.74           C  
ATOM   3014  O   GLY B 158      -5.090 -21.428  28.440  1.00 34.74           O  
ATOM   3015  N   THR B 159      -2.982 -21.020  27.634  1.00 32.86           N  
ATOM   3016  CA  THR B 159      -3.400 -20.958  26.204  1.00 31.46           C  
ATOM   3017  C   THR B 159      -2.388 -21.606  25.319  1.00 30.16           C  
ATOM   3018  O   THR B 159      -1.308 -21.955  25.774  1.00 29.06           O  
ATOM   3019  CB  THR B 159      -3.535 -19.517  25.685  1.00 31.28           C  
ATOM   3020  CG2 THR B 159      -4.623 -18.779  26.449  1.00 33.27           C  
ATOM   3021  OG1 THR B 159      -2.280 -18.821  25.806  1.00 29.63           O  
ATOM   3022  N   GLU B 160      -2.726 -21.748  24.049  1.00 29.49           N  
ATOM   3023  CA  GLU B 160      -1.791 -22.305  23.090  1.00 30.95           C  
ATOM   3024  C   GLU B 160      -0.588 -21.369  22.771  1.00 29.96           C  
ATOM   3025  O   GLU B 160       0.165 -21.647  21.847  1.00 30.02           O  
ATOM   3026  CB  GLU B 160      -2.515 -22.655  21.788  1.00 31.32           C  
ATOM   3027  CG  GLU B 160      -3.560 -23.732  21.943  1.00 36.04           C  
ATOM   3028  CD  GLU B 160      -2.950 -25.079  22.326  0.50 38.02           C  
ATOM   3029  OE1 GLU B 160      -2.892 -25.396  23.543  0.50 38.23           O  
ATOM   3030  OE2 GLU B 160      -2.521 -25.805  21.400  0.50 38.56           O1-
ATOM   3031  N   HIS B 161      -0.448 -20.270  23.507  1.00 28.79           N  
ATOM   3032  CA  HIS B 161       0.721 -19.412  23.415  1.00 28.32           C  
ATOM   3033  C   HIS B 161       1.406 -19.200  24.732  1.00 29.21           C  
ATOM   3034  O   HIS B 161       2.300 -18.358  24.838  1.00 29.10           O  
ATOM   3035  CB  HIS B 161       0.356 -18.106  22.755  1.00 28.42           C  
ATOM   3036  CG  HIS B 161      -0.085 -18.310  21.344  1.00 27.40           C  
ATOM   3037  CD2 HIS B 161      -1.293 -18.612  20.827  1.00 26.00           C  
ATOM   3038  ND1 HIS B 161       0.806 -18.354  20.294  1.00 27.58           N  
ATOM   3039  CE1 HIS B 161       0.153 -18.601  19.175  1.00 27.39           C  
ATOM   3040  NE2 HIS B 161      -1.123 -18.766  19.473  1.00 29.51           N  
ATOM   3041  N   GLY B 162       1.004 -19.991  25.732  1.00 28.64           N  
ATOM   3042  CA  GLY B 162       1.744 -20.040  26.975  1.00 27.91           C  
ATOM   3043  C   GLY B 162       1.482 -18.841  27.827  1.00 27.99           C  
ATOM   3044  O   GLY B 162       2.302 -18.514  28.668  1.00 26.78           O  
ATOM   3045  N   THR B 163       0.329 -18.196  27.622  1.00 28.51           N  
ATOM   3046  CA  THR B 163       0.024 -16.963  28.312  1.00 29.66           C  
ATOM   3047  C   THR B 163       0.023 -17.145  29.837  1.00 30.56           C  
ATOM   3048  O   THR B 163       0.554 -16.289  30.555  1.00 30.95           O  
ATOM   3049  CB  THR B 163      -1.315 -16.363  27.865  1.00 30.64           C  
ATOM   3050  CG2 THR B 163      -1.584 -14.973  28.513  1.00 30.68           C  
ATOM   3051  OG1 THR B 163      -1.280 -16.181  26.459  1.00 31.98           O  
ATOM   3052  N   GLY B 164      -0.573 -18.234  30.335  1.00 30.59           N  
ATOM   3053  CA  GLY B 164      -0.585 -18.486  31.799  1.00 30.32           C  
ATOM   3054  C   GLY B 164       0.793 -18.935  32.293  1.00 30.01           C  
ATOM   3055  O   GLY B 164       1.278 -18.440  33.306  1.00 29.82           O  
ATOM   3056  N   GLY B 165       1.430 -19.859  31.553  1.00 30.37           N  
ATOM   3057  CA  GLY B 165       2.825 -20.278  31.813  1.00 30.01           C  
ATOM   3058  C   GLY B 165       3.758 -19.087  31.972  1.00 30.38           C  
ATOM   3059  O   GLY B 165       4.453 -18.949  32.997  1.00 31.50           O  
ATOM   3060  N   ILE B 166       3.768 -18.195  30.980  1.00 29.63           N  
ATOM   3061  CA  ILE B 166       4.588 -16.988  31.079  1.00 29.88           C  
ATOM   3062  C   ILE B 166       4.276 -16.056  32.259  1.00 30.62           C  
ATOM   3063  O   ILE B 166       5.210 -15.568  32.927  1.00 30.68           O  
ATOM   3064  CB  ILE B 166       4.537 -16.136  29.770  1.00 30.05           C  
ATOM   3065  CG1 ILE B 166       5.137 -16.921  28.577  1.00 28.70           C  
ATOM   3066  CG2 ILE B 166       5.185 -14.768  30.011  1.00 26.71           C  
ATOM   3067  CD1 ILE B 166       4.882 -16.270  27.250  1.00 30.78           C  
ATOM   3068  N   ARG B 167       2.995 -15.731  32.483  1.00 31.48           N  
ATOM   3069  CA  ARG B 167       2.668 -14.825  33.583  1.00 32.19           C  
ATOM   3070  C   ARG B 167       3.103 -15.458  34.897  1.00 31.84           C  
ATOM   3071  O   ARG B 167       3.516 -14.755  35.807  1.00 31.67           O  
ATOM   3072  CB  ARG B 167       1.185 -14.436  33.652  1.00 33.52           C  
ATOM   3073  CG  ARG B 167       0.829 -13.617  34.949  1.00 38.44           C  
ATOM   3074  CD  ARG B 167      -0.589 -13.009  34.999  1.00 48.39           C  
ATOM   3075  NE  ARG B 167      -1.561 -13.856  34.301  1.00 54.16           N  
ATOM   3076  CZ  ARG B 167      -2.067 -13.590  33.087  1.00 57.73           C  
ATOM   3077  NH1 ARG B 167      -1.711 -12.475  32.420  1.00 57.07           N1+
ATOM   3078  NH2 ARG B 167      -2.933 -14.448  32.535  1.00 56.32           N  
ATOM   3079  N   LYS B 168       2.998 -16.778  34.984  1.00 30.95           N  
ATOM   3080  CA  LYS B 168       3.287 -17.423  36.241  1.00 31.93           C  
ATOM   3081  C   LYS B 168       4.791 -17.612  36.462  1.00 31.71           C  
ATOM   3082  O   LYS B 168       5.183 -17.805  37.604  1.00 31.10           O  
ATOM   3083  CB  LYS B 168       2.528 -18.745  36.391  1.00 32.40           C  
ATOM   3084  CG  LYS B 168       1.022 -18.572  36.635  1.00 32.71           C  
ATOM   3085  CD  LYS B 168       0.271 -19.892  36.632  1.00 34.86           C  
ATOM   3086  CE  LYS B 168      -1.228 -19.659  36.350  1.00 39.67           C  
ATOM   3087  NZ  LYS B 168      -2.158 -20.485  37.198  1.00 39.20           N1+
ATOM   3088  N   GLY B 169       5.615 -17.543  35.381  1.00 30.53           N  
ATOM   3089  CA  GLY B 169       7.097 -17.432  35.501  1.00 27.59           C  
ATOM   3090  C   GLY B 169       7.903 -18.425  34.692  1.00 27.14           C  
ATOM   3091  O   GLY B 169       9.134 -18.544  34.828  1.00 27.17           O  
ATOM   3092  N   LEU B 170       7.247 -19.136  33.795  1.00 27.45           N  
ATOM   3093  CA  LEU B 170       7.980 -20.050  32.943  1.00 26.56           C  
ATOM   3094  C   LEU B 170       8.701 -19.383  31.772  1.00 27.15           C  
ATOM   3095  O   LEU B 170       8.317 -19.550  30.563  1.00 28.42           O  
ATOM   3096  CB  LEU B 170       7.079 -21.167  32.477  1.00 26.26           C  
ATOM   3097  CG  LEU B 170       6.712 -22.073  33.648  1.00 25.43           C  
ATOM   3098  CD1 LEU B 170       5.519 -22.932  33.210  1.00 24.68           C  
ATOM   3099  CD2 LEU B 170       7.934 -22.926  34.057  1.00 20.73           C  
ATOM   3100  N   TYR B 171       9.773 -18.676  32.130  1.00 26.50           N  
ATOM   3101  CA  TYR B 171      10.708 -18.104  31.159  1.00 26.58           C  
ATOM   3102  C   TYR B 171      12.117 -18.079  31.732  1.00 26.87           C  
ATOM   3103  O   TYR B 171      12.290 -18.155  32.968  1.00 26.32           O  
ATOM   3104  CB  TYR B 171      10.270 -16.688  30.858  1.00 25.85           C  
ATOM   3105  CG  TYR B 171      10.040 -15.826  32.091  1.00 26.61           C  
ATOM   3106  CD1 TYR B 171      11.111 -15.268  32.769  1.00 28.07           C  
ATOM   3107  CD2 TYR B 171       8.757 -15.543  32.569  1.00 25.46           C  
ATOM   3108  CE1 TYR B 171      10.931 -14.454  33.872  1.00 30.10           C  
ATOM   3109  CE2 TYR B 171       8.575 -14.716  33.691  1.00 26.88           C  
ATOM   3110  CZ  TYR B 171       9.663 -14.176  34.325  1.00 29.83           C  
ATOM   3111  OH  TYR B 171       9.546 -13.332  35.431  1.00 33.88           O  
ATOM   3112  N   GLY B 172      13.113 -17.967  30.854  1.00 25.91           N  
ATOM   3113  CA  GLY B 172      14.482 -17.637  31.272  1.00 26.72           C  
ATOM   3114  C   GLY B 172      15.427 -17.303  30.113  1.00 27.84           C  
ATOM   3115  O   GLY B 172      15.044 -17.412  28.922  1.00 28.02           O  
ATOM   3116  N   PRO B 173      16.682 -16.919  30.437  1.00 27.67           N  
ATOM   3117  CA  PRO B 173      17.603 -16.389  29.421  1.00 28.09           C  
ATOM   3118  C   PRO B 173      18.454 -17.419  28.708  1.00 28.10           C  
ATOM   3119  O   PRO B 173      18.727 -18.520  29.228  1.00 28.05           O  
ATOM   3120  CB  PRO B 173      18.480 -15.441  30.220  1.00 28.12           C  
ATOM   3121  CG  PRO B 173      18.511 -16.084  31.643  1.00 28.75           C  
ATOM   3122  CD  PRO B 173      17.186 -16.745  31.812  1.00 28.69           C  
ATOM   3123  N   VAL B 174      18.858 -17.070  27.504  1.00 28.23           N  
ATOM   3124  CA  VAL B 174      19.840 -17.863  26.752  1.00 28.24           C  
ATOM   3125  C   VAL B 174      20.855 -16.831  26.197  1.00 28.19           C  
ATOM   3126  O   VAL B 174      20.457 -15.796  25.642  1.00 26.73           O  
ATOM   3127  CB  VAL B 174      19.218 -18.648  25.566  1.00 29.24           C  
ATOM   3128  CG1 VAL B 174      20.198 -19.614  24.974  1.00 27.39           C  
ATOM   3129  CG2 VAL B 174      17.894 -19.378  25.939  1.00 31.17           C  
ATOM   3130  N   ILE B 175      22.145 -17.089  26.414  1.00 27.35           N  
ATOM   3131  CA  ILE B 175      23.230 -16.325  25.809  1.00 26.57           C  
ATOM   3132  C   ILE B 175      23.997 -17.275  24.884  1.00 26.47           C  
ATOM   3133  O   ILE B 175      24.281 -18.403  25.289  1.00 26.30           O  
ATOM   3134  CB  ILE B 175      24.180 -15.787  26.849  1.00 26.41           C  
ATOM   3135  CG1 ILE B 175      23.431 -14.844  27.783  1.00 24.17           C  
ATOM   3136  CG2 ILE B 175      25.373 -15.077  26.179  1.00 27.43           C  
ATOM   3137  CD1 ILE B 175      24.342 -13.988  28.608  1.00 23.10           C  
ATOM   3138  N   VAL B 176      24.229 -16.856  23.629  1.00 25.37           N  
ATOM   3139  CA  VAL B 176      25.096 -17.584  22.712  1.00 25.76           C  
ATOM   3140  C   VAL B 176      26.304 -16.701  22.327  1.00 27.05           C  
ATOM   3141  O   VAL B 176      26.142 -15.541  21.834  1.00 27.28           O  
ATOM   3142  CB  VAL B 176      24.376 -18.012  21.405  1.00 25.84           C  
ATOM   3143  CG1 VAL B 176      25.347 -18.787  20.454  1.00 25.10           C  
ATOM   3144  CG2 VAL B 176      23.139 -18.831  21.702  1.00 23.52           C  
ATOM   3145  N   ARG B 177      27.506 -17.252  22.512  1.00 26.15           N  
ATOM   3146  CA  ARG B 177      28.736 -16.484  22.368  1.00 26.71           C  
ATOM   3147  C   ARG B 177      29.324 -16.747  21.008  1.00 27.41           C  
ATOM   3148  O   ARG B 177      29.266 -17.865  20.499  1.00 26.92           O  
ATOM   3149  CB  ARG B 177      29.776 -16.886  23.441  1.00 26.56           C  
ATOM   3150  CG  ARG B 177      29.279 -16.847  24.889  1.00 26.92           C  
ATOM   3151  CD  ARG B 177      29.243 -15.451  25.389  1.00 30.63           C  
ATOM   3152  NE  ARG B 177      29.012 -15.448  26.834  1.00 31.33           N  
ATOM   3153  CZ  ARG B 177      28.515 -14.418  27.490  1.00 31.91           C  
ATOM   3154  NH1 ARG B 177      28.199 -13.284  26.838  1.00 25.94           N1+
ATOM   3155  NH2 ARG B 177      28.333 -14.523  28.802  1.00 36.21           N  
ATOM   3156  N   ARG B 178      29.860 -15.700  20.413  1.00 27.54           N  
ATOM   3157  CA  ARG B 178      30.674 -15.853  19.235  1.00 28.77           C  
ATOM   3158  C   ARG B 178      32.118 -15.979  19.740  1.00 29.40           C  
ATOM   3159  O   ARG B 178      32.465 -15.347  20.717  1.00 28.13           O  
ATOM   3160  CB  ARG B 178      30.525 -14.586  18.366  1.00 27.41           C  
ATOM   3161  CG  ARG B 178      31.407 -14.529  17.153  1.00 24.73           C  
ATOM   3162  CD  ARG B 178      30.705 -13.769  16.035  1.00 25.01           C  
ATOM   3163  NE  ARG B 178      29.415 -14.417  15.753  1.00 22.58           N  
ATOM   3164  CZ  ARG B 178      28.330 -13.795  15.300  1.00 24.29           C  
ATOM   3165  NH1 ARG B 178      28.392 -12.486  15.023  1.00 20.77           N1+
ATOM   3166  NH2 ARG B 178      27.177 -14.497  15.133  1.00 16.64           N  
ATOM   3167  N   LYS B 179      32.931 -16.802  19.076  1.00 31.75           N  
ATOM   3168  CA  LYS B 179      34.395 -16.831  19.288  1.00 33.34           C  
ATOM   3169  C   LYS B 179      34.891 -15.428  19.392  1.00 32.86           C  
ATOM   3170  O   LYS B 179      34.674 -14.596  18.478  1.00 33.67           O  
ATOM   3171  CB  LYS B 179      35.143 -17.486  18.115  1.00 34.41           C  
ATOM   3172  CG  LYS B 179      36.634 -17.056  18.020  1.00 39.53           C  
ATOM   3173  CD  LYS B 179      37.002 -16.130  16.757  1.00 45.48           C  
ATOM   3174  CE  LYS B 179      37.933 -14.904  17.086  1.00 48.11           C  
ATOM   3175  NZ  LYS B 179      39.241 -15.203  17.824  1.00 48.89           N1+
ATOM   3176  N   GLY B 180      35.517 -15.137  20.517  1.00 31.97           N  
ATOM   3177  CA  GLY B 180      36.238 -13.917  20.597  1.00 32.83           C  
ATOM   3178  C   GLY B 180      35.420 -12.881  21.296  1.00 32.91           C  
ATOM   3179  O   GLY B 180      35.912 -11.775  21.528  1.00 34.20           O  
ATOM   3180  N   ASP B 181      34.180 -13.213  21.635  1.00 32.61           N  
ATOM   3181  CA  ASP B 181      33.342 -12.296  22.427  1.00 33.17           C  
ATOM   3182  C   ASP B 181      33.973 -12.003  23.794  1.00 32.62           C  
ATOM   3183  O   ASP B 181      34.601 -12.873  24.380  1.00 32.65           O  
ATOM   3184  CB  ASP B 181      31.954 -12.881  22.652  1.00 32.54           C  
ATOM   3185  CG  ASP B 181      31.031 -12.691  21.453  1.00 34.90           C  
ATOM   3186  OD1 ASP B 181      31.393 -11.897  20.548  1.00 32.69           O  
ATOM   3187  OD2 ASP B 181      29.941 -13.336  21.435  1.00 33.49           O1-
ATOM   3188  N   VAL B 182      33.792 -10.777  24.271  1.00 32.98           N  
ATOM   3189  CA  VAL B 182      34.217 -10.363  25.604  1.00 33.69           C  
ATOM   3190  C   VAL B 182      33.320 -11.086  26.609  1.00 34.66           C  
ATOM   3191  O   VAL B 182      32.072 -11.047  26.493  1.00 33.38           O  
ATOM   3192  CB  VAL B 182      34.068  -8.838  25.752  1.00 34.50           C  
ATOM   3193  CG1 VAL B 182      34.743  -8.331  27.005  1.00 33.34           C  
ATOM   3194  CG2 VAL B 182      34.648  -8.142  24.511  1.00 34.66           C  
ATOM   3195  N   LEU B 183      33.964 -11.772  27.554  1.00 34.45           N  
ATOM   3196  CA  LEU B 183      33.275 -12.417  28.668  1.00 35.20           C  
ATOM   3197  C   LEU B 183      33.209 -11.504  29.886  1.00 34.20           C  
ATOM   3198  O   LEU B 183      34.164 -10.812  30.155  1.00 34.35           O  
ATOM   3199  CB  LEU B 183      34.021 -13.711  29.031  1.00 35.84           C  
ATOM   3200  CG  LEU B 183      34.111 -14.739  27.914  1.00 35.26           C  
ATOM   3201  CD1 LEU B 183      34.724 -16.002  28.487  1.00 39.37           C  
ATOM   3202  CD2 LEU B 183      32.755 -15.037  27.433  1.00 35.49           C  
ATOM   3203  N   PRO B 184      32.097 -11.527  30.649  1.00 34.05           N  
ATOM   3204  CA  PRO B 184      31.945 -10.602  31.794  1.00 33.89           C  
ATOM   3205  C   PRO B 184      32.371 -11.230  33.127  1.00 34.29           C  
ATOM   3206  O   PRO B 184      32.477 -12.432  33.201  1.00 33.46           O  
ATOM   3207  CB  PRO B 184      30.438 -10.429  31.852  1.00 33.21           C  
ATOM   3208  CG  PRO B 184      29.933 -11.858  31.513  1.00 33.52           C  
ATOM   3209  CD  PRO B 184      30.929 -12.435  30.537  1.00 33.87           C  
ATOM   3210  N   ASP B 185      32.540 -10.433  34.186  1.00 35.85           N  
ATOM   3211  CA  ASP B 185      32.626 -11.008  35.548  1.00 37.20           C  
ATOM   3212  C   ASP B 185      31.251 -11.578  36.052  1.00 37.80           C  
ATOM   3213  O   ASP B 185      31.215 -12.612  36.736  1.00 38.60           O  
ATOM   3214  CB  ASP B 185      33.193  -9.993  36.553  1.00 36.99           C  
ATOM   3215  CG  ASP B 185      34.652  -9.572  36.230  1.00 39.55           C  
ATOM   3216  OD1 ASP B 185      35.593 -10.401  36.418  1.00 40.70           O  
ATOM   3217  OD2 ASP B 185      34.860  -8.386  35.839  1.00 36.25           O1-
ATOM   3218  N   ALA B 186      30.131 -10.927  35.703  1.00 37.10           N  
ATOM   3219  CA  ALA B 186      28.820 -11.363  36.158  1.00 36.61           C  
ATOM   3220  C   ALA B 186      27.758 -11.143  35.095  1.00 37.15           C  
ATOM   3221  O   ALA B 186      27.954 -10.364  34.169  1.00 36.90           O  
ATOM   3222  CB  ALA B 186      28.425 -10.636  37.466  1.00 37.15           C  
ATOM   3223  N   THR B 187      26.657 -11.890  35.230  1.00 36.53           N  
ATOM   3224  CA  THR B 187      25.466 -11.740  34.414  1.00 36.23           C  
ATOM   3225  C   THR B 187      24.198 -11.671  35.299  1.00 35.41           C  
ATOM   3226  O   THR B 187      23.909 -12.593  36.072  1.00 35.04           O  
ATOM   3227  CB  THR B 187      25.333 -12.903  33.414  1.00 36.37           C  
ATOM   3228  CG2 THR B 187      24.137 -12.676  32.474  1.00 36.42           C  
ATOM   3229  OG1 THR B 187      26.541 -13.029  32.645  1.00 35.44           O  
ATOM   3230  N   HIS B 188      23.449 -10.584  35.163  1.00 35.14           N  
ATOM   3231  CA  HIS B 188      22.111 -10.466  35.746  1.00 34.56           C  
ATOM   3232  C   HIS B 188      21.030 -10.365  34.667  1.00 34.99           C  
ATOM   3233  O   HIS B 188      21.171  -9.640  33.657  1.00 34.16           O  
ATOM   3234  CB  HIS B 188      22.078  -9.265  36.628  1.00 34.57           C  
ATOM   3235  CG  HIS B 188      23.363  -9.057  37.373  1.00 37.50           C  
ATOM   3236  CD2 HIS B 188      24.312  -8.097  37.267  1.00 36.57           C  
ATOM   3237  ND1 HIS B 188      23.801  -9.924  38.358  1.00 39.07           N  
ATOM   3238  CE1 HIS B 188      24.961  -9.501  38.827  1.00 38.48           C  
ATOM   3239  NE2 HIS B 188      25.293  -8.397  38.180  1.00 39.52           N  
ATOM   3240  N   THR B 189      19.965 -11.136  34.874  1.00 34.11           N  
ATOM   3241  CA  THR B 189      18.834 -11.166  33.987  1.00 32.55           C  
ATOM   3242  C   THR B 189      17.698 -10.324  34.562  1.00 32.50           C  
ATOM   3243  O   THR B 189      17.313 -10.479  35.743  1.00 32.38           O  
ATOM   3244  CB  THR B 189      18.393 -12.590  33.839  1.00 33.08           C  
ATOM   3245  CG2 THR B 189      17.098 -12.707  33.036  1.00 32.62           C  
ATOM   3246  OG1 THR B 189      19.430 -13.304  33.194  1.00 32.72           O  
ATOM   3247  N   ILE B 190      17.170  -9.426  33.724  1.00 31.28           N  
ATOM   3248  CA  ILE B 190      16.038  -8.563  34.075  1.00 29.07           C  
ATOM   3249  C   ILE B 190      14.895  -8.802  33.097  1.00 29.19           C  
ATOM   3250  O   ILE B 190      15.037  -8.621  31.880  1.00 30.51           O  
ATOM   3251  CB  ILE B 190      16.449  -7.095  34.098  1.00 28.58           C  
ATOM   3252  CG1 ILE B 190      17.585  -6.881  35.102  1.00 25.72           C  
ATOM   3253  CG2 ILE B 190      15.239  -6.131  34.328  1.00 25.64           C  
ATOM   3254  CD1 ILE B 190      18.011  -5.433  35.217  1.00 22.18           C  
ATOM   3255  N   VAL B 191      13.759  -9.209  33.645  1.00 28.86           N  
ATOM   3256  CA  VAL B 191      12.586  -9.556  32.877  1.00 27.75           C  
ATOM   3257  C   VAL B 191      11.378  -8.712  33.325  1.00 28.43           C  
ATOM   3258  O   VAL B 191      10.936  -8.806  34.495  1.00 26.54           O  
ATOM   3259  CB  VAL B 191      12.265 -11.053  32.965  1.00 27.65           C  
ATOM   3260  CG1 VAL B 191      11.224 -11.420  31.921  1.00 28.97           C  
ATOM   3261  CG2 VAL B 191      13.492 -11.857  32.780  1.00 24.51           C  
ATOM   3262  N   PHE B 192      10.892  -7.881  32.382  1.00 27.52           N  
ATOM   3263  CA  PHE B 192       9.685  -7.097  32.526  1.00 28.16           C  
ATOM   3264  C   PHE B 192       8.527  -7.999  32.045  1.00 30.00           C  
ATOM   3265  O   PHE B 192       8.308  -8.195  30.814  1.00 30.99           O  
ATOM   3266  CB  PHE B 192       9.744  -5.832  31.672  1.00 27.14           C  
ATOM   3267  CG  PHE B 192      10.658  -4.731  32.194  1.00 25.98           C  
ATOM   3268  CD1 PHE B 192      11.442  -4.887  33.329  1.00 27.12           C  
ATOM   3269  CD2 PHE B 192      10.713  -3.519  31.530  1.00 24.48           C  
ATOM   3270  CE1 PHE B 192      12.265  -3.884  33.775  1.00 23.84           C  
ATOM   3271  CE2 PHE B 192      11.524  -2.512  31.951  1.00 25.61           C  
ATOM   3272  CZ  PHE B 192      12.319  -2.679  33.081  1.00 27.28           C  
ATOM   3273  N   ASN B 193       7.843  -8.598  33.022  1.00 29.74           N  
ATOM   3274  CA  ASN B 193       6.741  -9.494  32.768  1.00 31.05           C  
ATOM   3275  C   ASN B 193       5.455  -8.780  33.136  1.00 31.47           C  
ATOM   3276  O   ASN B 193       5.228  -8.495  34.328  1.00 30.63           O  
ATOM   3277  CB  ASN B 193       6.858 -10.774  33.594  1.00 30.59           C  
ATOM   3278  CG  ASN B 193       5.961 -11.863  33.065  1.00 31.58           C  
ATOM   3279  ND2 ASN B 193       5.645 -12.833  33.903  1.00 33.61           N  
ATOM   3280  OD1 ASN B 193       5.538 -11.819  31.904  1.00 32.44           O  
ATOM   3281  N   ASP B 194       4.626  -8.465  32.131  1.00 31.31           N  
ATOM   3282  CA  ASP B 194       3.441  -7.628  32.400  1.00 31.91           C  
ATOM   3283  C   ASP B 194       3.938  -6.496  33.218  1.00 31.89           C  
ATOM   3284  O   ASP B 194       4.841  -5.824  32.766  1.00 32.80           O  
ATOM   3285  CB  ASP B 194       2.330  -8.411  33.110  1.00 31.10           C  
ATOM   3286  CG  ASP B 194       1.629  -9.364  32.175  1.00 33.10           C  
ATOM   3287  OD1 ASP B 194       1.692  -9.107  30.950  1.00 34.55           O  
ATOM   3288  OD2 ASP B 194       1.006 -10.357  32.625  1.00 36.91           O1-
ATOM   3289  N   MET B 195       3.461  -6.330  34.454  1.00 32.73           N  
ATOM   3290  CA  MET B 195       3.941  -5.209  35.291  1.00 33.24           C  
ATOM   3291  C   MET B 195       5.041  -5.516  36.334  1.00 33.30           C  
ATOM   3292  O   MET B 195       5.393  -4.650  37.135  1.00 34.36           O  
ATOM   3293  CB  MET B 195       2.779  -4.442  35.967  1.00 34.19           C  
ATOM   3294  CG  MET B 195       1.729  -3.798  35.046  1.00 37.90           C  
ATOM   3295  SD  MET B 195       2.339  -2.422  34.020  1.00 42.03           S  
ATOM   3296  CE  MET B 195       2.989  -1.373  35.297  1.00 44.83           C  
ATOM   3297  N   LEU B 196       5.609  -6.708  36.349  1.00 33.23           N  
ATOM   3298  CA  LEU B 196       6.573  -6.990  37.415  1.00 34.31           C  
ATOM   3299  C   LEU B 196       7.981  -7.326  36.921  1.00 34.71           C  
ATOM   3300  O   LEU B 196       8.145  -7.975  35.883  1.00 35.29           O  
ATOM   3301  CB  LEU B 196       6.089  -8.161  38.268  1.00 34.91           C  
ATOM   3302  CG  LEU B 196       4.641  -8.241  38.757  1.00 35.65           C  
ATOM   3303  CD1 LEU B 196       4.455  -9.594  39.416  1.00 36.95           C  
ATOM   3304  CD2 LEU B 196       4.348  -7.102  39.747  1.00 37.21           C  
ATOM   3305  N   ILE B 197       9.005  -6.943  37.673  1.00 34.22           N  
ATOM   3306  CA  ILE B 197      10.315  -7.436  37.327  1.00 33.79           C  
ATOM   3307  C   ILE B 197      10.549  -8.777  37.988  1.00 34.90           C  
ATOM   3308  O   ILE B 197      10.617  -8.870  39.237  1.00 35.35           O  
ATOM   3309  CB  ILE B 197      11.404  -6.454  37.668  1.00 34.11           C  
ATOM   3310  CG1 ILE B 197      10.993  -5.014  37.294  1.00 34.16           C  
ATOM   3311  CG2 ILE B 197      12.672  -6.833  36.932  1.00 31.48           C  
ATOM   3312  CD1 ILE B 197      11.874  -3.983  37.950  1.00 34.54           C  
ATOM   3313  N   ASN B 198      10.681  -9.810  37.165  1.00 34.66           N  
ATOM   3314  CA  ASN B 198      11.050 -11.150  37.620  1.00 35.83           C  
ATOM   3315  C   ASN B 198       9.976 -11.794  38.509  1.00 37.07           C  
ATOM   3316  O   ASN B 198      10.258 -12.681  39.301  1.00 36.79           O  
ATOM   3317  CB  ASN B 198      12.401 -11.138  38.345  1.00 35.34           C  
ATOM   3318  CG  ASN B 198      13.556 -10.888  37.425  1.00 39.29           C  
ATOM   3319  ND2 ASN B 198      14.754 -10.834  38.012  1.00 40.23           N  
ATOM   3320  OD1 ASN B 198      13.399 -10.744  36.180  1.00 38.81           O  
ATOM   3321  N   ASN B 199       8.731 -11.364  38.333  1.00 38.37           N  
ATOM   3322  CA  ASN B 199       7.615 -11.827  39.138  1.00 39.32           C  
ATOM   3323  C   ASN B 199       7.822 -11.415  40.611  1.00 40.17           C  
ATOM   3324  O   ASN B 199       7.430 -12.098  41.527  1.00 39.65           O  
ATOM   3325  CB  ASN B 199       7.353 -13.340  38.930  1.00 39.08           C  
ATOM   3326  CG  ASN B 199       6.697 -13.662  37.565  1.00 39.69           C  
ATOM   3327  ND2 ASN B 199       5.958 -14.750  37.520  1.00 37.60           N  
ATOM   3328  OD1 ASN B 199       6.855 -12.934  36.579  1.00 40.71           O  
ATOM   3329  N   ARG B 200       8.460 -10.275  40.804  1.00 41.55           N  
ATOM   3330  CA  ARG B 200       8.516  -9.675  42.105  1.00 43.76           C  
ATOM   3331  C   ARG B 200       7.432  -8.609  42.317  1.00 45.41           C  
ATOM   3332  O   ARG B 200       7.243  -7.726  41.455  1.00 45.15           O  
ATOM   3333  CB  ARG B 200       9.906  -9.109  42.390  1.00 42.90           C  
ATOM   3334  CG  ARG B 200      10.894 -10.184  42.793  1.00 45.77           C  
ATOM   3335  CD  ARG B 200      12.297  -9.693  42.637  1.00 51.84           C  
ATOM   3336  NE  ARG B 200      13.022  -9.393  43.890  1.00 56.53           N  
ATOM   3337  CZ  ARG B 200      14.113 -10.056  44.272  1.00 58.44           C  
ATOM   3338  NH1 ARG B 200      14.579 -11.055  43.515  1.00 59.98           N1+
ATOM   3339  NH2 ARG B 200      14.745  -9.739  45.393  1.00 60.41           N  
ATOM   3340  N   PRO B 201       6.694  -8.707  43.457  1.00 47.41           N  
ATOM   3341  CA  PRO B 201       5.830  -7.643  44.009  1.00 48.20           C  
ATOM   3342  C   PRO B 201       6.354  -6.235  43.755  1.00 48.88           C  
ATOM   3343  O   PRO B 201       7.570  -6.026  43.763  1.00 48.93           O  
ATOM   3344  CB  PRO B 201       5.848  -7.954  45.511  1.00 48.59           C  
ATOM   3345  CG  PRO B 201       5.965  -9.516  45.562  1.00 49.61           C  
ATOM   3346  CD  PRO B 201       6.405  -9.988  44.140  1.00 47.43           C  
ATOM   3347  N   ALA B 202       5.448  -5.287  43.525  1.00 49.44           N  
ATOM   3348  CA  ALA B 202       5.845  -3.913  43.271  1.00 50.58           C  
ATOM   3349  C   ALA B 202       6.800  -3.362  44.331  1.00 51.69           C  
ATOM   3350  O   ALA B 202       6.598  -3.564  45.536  1.00 52.18           O  
ATOM   3351  CB  ALA B 202       4.631  -3.026  43.165  1.00 50.79           C  
ATOM   3352  N   HIS B 203       7.826  -2.646  43.865  1.00 52.45           N  
ATOM   3353  CA  HIS B 203       8.850  -2.004  44.712  1.00 53.30           C  
ATOM   3354  C   HIS B 203       9.716  -3.032  45.484  1.00 53.44           C  
ATOM   3355  O   HIS B 203      10.181  -2.732  46.595  1.00 53.36           O  
ATOM   3356  CB  HIS B 203       8.259  -0.989  45.732  1.00 53.58           C  
ATOM   3357  CG  HIS B 203       7.178  -0.087  45.202  1.00 55.17           C  
ATOM   3358  CD2 HIS B 203       5.828  -0.224  45.188  1.00 56.85           C  
ATOM   3359  ND1 HIS B 203       7.434   1.172  44.690  1.00 56.93           N  
ATOM   3360  CE1 HIS B 203       6.294   1.751  44.351  1.00 55.49           C  
ATOM   3361  NE2 HIS B 203       5.304   0.923  44.635  1.00 54.88           N  
ATOM   3362  N   SER B 204       9.938  -4.220  44.909  1.00 53.29           N  
ATOM   3363  CA  SER B 204      10.822  -5.234  45.544  1.00 53.27           C  
ATOM   3364  C   SER B 204      12.105  -5.562  44.754  1.00 52.39           C  
ATOM   3365  O   SER B 204      12.519  -6.733  44.715  1.00 52.08           O  
ATOM   3366  CB  SER B 204      10.063  -6.532  45.838  1.00 53.25           C  
ATOM   3367  OG  SER B 204       8.878  -6.265  46.568  1.00 55.65           O  
ATOM   3368  N   GLY B 205      12.730  -4.537  44.143  1.00 51.42           N  
ATOM   3369  CA  GLY B 205      13.889  -4.742  43.254  1.00 50.07           C  
ATOM   3370  C   GLY B 205      13.522  -5.594  42.020  1.00 49.01           C  
ATOM   3371  O   GLY B 205      12.425  -5.390  41.436  1.00 49.39           O  
ATOM   3372  N   PRO B 206      14.389  -6.577  41.633  1.00 47.39           N  
ATOM   3373  CA  PRO B 206      15.623  -6.985  42.296  1.00 46.34           C  
ATOM   3374  C   PRO B 206      16.698  -5.901  42.398  1.00 45.58           C  
ATOM   3375  O   PRO B 206      16.727  -4.919  41.632  1.00 44.92           O  
ATOM   3376  CB  PRO B 206      16.132  -8.158  41.424  1.00 46.62           C  
ATOM   3377  CG  PRO B 206      14.984  -8.624  40.665  1.00 46.31           C  
ATOM   3378  CD  PRO B 206      14.143  -7.402  40.432  1.00 46.98           C  
ATOM   3379  N   ASN B 207      17.569  -6.068  43.386  1.00 44.49           N  
ATOM   3380  CA  ASN B 207      18.762  -5.253  43.434  1.00 42.80           C  
ATOM   3381  C   ASN B 207      19.913  -6.090  42.950  1.00 41.23           C  
ATOM   3382  O   ASN B 207      19.882  -7.305  43.077  1.00 40.63           O  
ATOM   3383  CB  ASN B 207      18.958  -4.667  44.819  1.00 42.65           C  
ATOM   3384  CG  ASN B 207      17.952  -3.562  45.111  1.00 45.20           C  
ATOM   3385  ND2 ASN B 207      18.029  -2.970  46.314  1.00 42.10           N  
ATOM   3386  OD1 ASN B 207      17.111  -3.236  44.259  1.00 45.76           O  
ATOM   3387  N   PHE B 208      20.901  -5.454  42.330  1.00 40.26           N  
ATOM   3388  CA  PHE B 208      22.068  -6.197  41.821  1.00 39.05           C  
ATOM   3389  C   PHE B 208      23.345  -5.544  42.295  1.00 38.32           C  
ATOM   3390  O   PHE B 208      23.453  -4.320  42.269  1.00 37.20           O  
ATOM   3391  CB  PHE B 208      22.045  -6.276  40.291  1.00 38.62           C  
ATOM   3392  CG  PHE B 208      20.982  -7.183  39.752  1.00 38.55           C  
ATOM   3393  CD1 PHE B 208      21.060  -8.571  39.945  1.00 38.74           C  
ATOM   3394  CD2 PHE B 208      19.905  -6.656  39.041  1.00 38.01           C  
ATOM   3395  CE1 PHE B 208      20.070  -9.421  39.429  1.00 39.35           C  
ATOM   3396  CE2 PHE B 208      18.913  -7.476  38.519  1.00 37.33           C  
ATOM   3397  CZ  PHE B 208      18.993  -8.870  38.708  1.00 38.95           C  
ATOM   3398  N   GLU B 209      24.305  -6.373  42.711  1.00 37.52           N  
ATOM   3399  CA  GLU B 209      25.525  -5.891  43.378  1.00 37.80           C  
ATOM   3400  C   GLU B 209      26.725  -6.067  42.501  1.00 36.78           C  
ATOM   3401  O   GLU B 209      26.874  -7.112  41.867  1.00 36.92           O  
ATOM   3402  CB  GLU B 209      25.807  -6.653  44.698  1.00 37.28           C  
ATOM   3403  CG  GLU B 209      25.151  -6.014  45.946  1.00 38.54           C  
ATOM   3404  CD  GLU B 209      25.252  -6.909  47.180  0.50 36.33           C  
ATOM   3405  OE1 GLU B 209      26.323  -7.514  47.395  0.50 35.27           O  
ATOM   3406  OE2 GLU B 209      24.260  -7.020  47.924  0.50 36.64           O1-
ATOM   3407  N   ALA B 210      27.596  -5.069  42.528  1.00 35.56           N  
ATOM   3408  CA  ALA B 210      28.935  -5.228  41.997  1.00 35.48           C  
ATOM   3409  C   ALA B 210      29.895  -4.184  42.582  1.00 35.11           C  
ATOM   3410  O   ALA B 210      29.497  -3.220  43.234  1.00 34.86           O  
ATOM   3411  CB  ALA B 210      28.906  -5.152  40.441  1.00 35.52           C  
ATOM   3412  N   THR B 211      31.175  -4.351  42.276  1.00 35.43           N  
ATOM   3413  CA  THR B 211      32.202  -3.384  42.651  1.00 34.81           C  
ATOM   3414  C   THR B 211      32.649  -2.519  41.484  1.00 35.21           C  
ATOM   3415  O   THR B 211      32.809  -3.014  40.369  1.00 35.31           O  
ATOM   3416  CB  THR B 211      33.461  -4.166  43.175  1.00 35.41           C  
ATOM   3417  CG2 THR B 211      34.283  -3.303  44.117  1.00 36.61           C  
ATOM   3418  OG1 THR B 211      33.037  -5.377  43.839  1.00 34.68           O  
ATOM   3419  N   VAL B 212      32.888  -1.241  41.730  1.00 35.13           N  
ATOM   3420  CA  VAL B 212      33.610  -0.442  40.786  1.00 35.77           C  
ATOM   3421  C   VAL B 212      34.567  -1.259  39.912  1.00 36.31           C  
ATOM   3422  O   VAL B 212      35.374  -2.090  40.396  1.00 36.23           O  
ATOM   3423  CB  VAL B 212      34.385   0.652  41.500  1.00 36.45           C  
ATOM   3424  CG1 VAL B 212      35.623   1.055  40.706  1.00 38.01           C  
ATOM   3425  CG2 VAL B 212      33.470   1.847  41.720  1.00 33.99           C  
ATOM   3426  N   GLY B 213      34.426  -1.044  38.600  1.00 35.97           N  
ATOM   3427  CA  GLY B 213      35.350  -1.590  37.614  1.00 34.13           C  
ATOM   3428  C   GLY B 213      35.099  -3.009  37.159  1.00 33.00           C  
ATOM   3429  O   GLY B 213      35.781  -3.504  36.284  1.00 33.81           O  
ATOM   3430  N   ASP B 214      34.138  -3.684  37.760  1.00 31.76           N  
ATOM   3431  CA  ASP B 214      33.711  -4.990  37.277  1.00 29.98           C  
ATOM   3432  C   ASP B 214      33.040  -4.850  35.853  1.00 30.00           C  
ATOM   3433  O   ASP B 214      32.510  -3.784  35.478  1.00 27.07           O  
ATOM   3434  CB  ASP B 214      32.741  -5.620  38.284  1.00 29.76           C  
ATOM   3435  CG  ASP B 214      33.441  -6.216  39.534  0.50 28.76           C  
ATOM   3436  OD1 ASP B 214      34.652  -6.017  39.741  0.50 23.85           O  
ATOM   3437  OD2 ASP B 214      32.751  -6.910  40.317  0.50 26.58           O1-
ATOM   3438  N   ARG B 215      33.101  -5.926  35.069  1.00 29.43           N  
ATOM   3439  CA  ARG B 215      32.422  -5.960  33.790  1.00 29.46           C  
ATOM   3440  C   ARG B 215      31.198  -6.779  34.015  1.00 29.12           C  
ATOM   3441  O   ARG B 215      31.269  -7.997  34.184  1.00 30.72           O  
ATOM   3442  CB  ARG B 215      33.311  -6.543  32.678  1.00 29.93           C  
ATOM   3443  CG  ARG B 215      32.551  -6.955  31.395  1.00 28.54           C  
ATOM   3444  CD  ARG B 215      33.494  -7.440  30.290  1.00 24.76           C  
ATOM   3445  NE  ARG B 215      34.314  -6.303  29.897  1.00 25.22           N  
ATOM   3446  CZ  ARG B 215      33.903  -5.341  29.090  1.00 25.51           C  
ATOM   3447  NH1 ARG B 215      32.697  -5.425  28.555  1.00 25.35           N1+
ATOM   3448  NH2 ARG B 215      34.693  -4.310  28.806  1.00 26.93           N  
ATOM   3449  N   VAL B 216      30.065  -6.101  34.045  1.00 29.22           N  
ATOM   3450  CA  VAL B 216      28.803  -6.753  34.397  1.00 28.28           C  
ATOM   3451  C   VAL B 216      27.891  -6.880  33.186  1.00 28.22           C  
ATOM   3452  O   VAL B 216      27.587  -5.893  32.508  1.00 26.68           O  
ATOM   3453  CB  VAL B 216      28.097  -5.933  35.484  1.00 29.24           C  
ATOM   3454  CG1 VAL B 216      26.789  -6.615  35.913  1.00 26.54           C  
ATOM   3455  CG2 VAL B 216      29.074  -5.726  36.694  1.00 27.71           C  
ATOM   3456  N   GLU B 217      27.491  -8.106  32.888  1.00 27.96           N  
ATOM   3457  CA  GLU B 217      26.591  -8.316  31.796  1.00 28.31           C  
ATOM   3458  C   GLU B 217      25.125  -8.308  32.294  1.00 29.12           C  
ATOM   3459  O   GLU B 217      24.809  -8.912  33.333  1.00 28.03           O  
ATOM   3460  CB  GLU B 217      26.943  -9.629  31.144  1.00 28.98           C  
ATOM   3461  CG  GLU B 217      26.101 -10.028  29.979  1.00 29.97           C  
ATOM   3462  CD  GLU B 217      26.708 -11.203  29.304  1.00 32.36           C  
ATOM   3463  OE1 GLU B 217      26.909 -12.239  29.984  1.00 33.67           O  
ATOM   3464  OE2 GLU B 217      26.974 -11.093  28.081  1.00 31.17           O1-
ATOM   3465  N   PHE B 218      24.260  -7.578  31.565  1.00 28.44           N  
ATOM   3466  CA  PHE B 218      22.802  -7.696  31.703  1.00 28.90           C  
ATOM   3467  C   PHE B 218      22.077  -8.256  30.496  1.00 28.59           C  
ATOM   3468  O   PHE B 218      22.324  -7.819  29.379  1.00 29.18           O  
ATOM   3469  CB  PHE B 218      22.201  -6.346  31.959  1.00 29.37           C  
ATOM   3470  CG  PHE B 218      22.667  -5.710  33.192  1.00 30.41           C  
ATOM   3471  CD1 PHE B 218      22.003  -5.931  34.377  1.00 32.57           C  
ATOM   3472  CD2 PHE B 218      23.792  -4.896  33.183  1.00 33.72           C  
ATOM   3473  CE1 PHE B 218      22.425  -5.313  35.537  1.00 34.37           C  
ATOM   3474  CE2 PHE B 218      24.243  -4.299  34.333  1.00 31.90           C  
ATOM   3475  CZ  PHE B 218      23.551  -4.482  35.505  1.00 33.04           C  
ATOM   3476  N   VAL B 219      21.153  -9.169  30.746  1.00 28.29           N  
ATOM   3477  CA  VAL B 219      20.197  -9.690  29.754  1.00 28.07           C  
ATOM   3478  C   VAL B 219      18.846  -9.081  30.057  1.00 28.43           C  
ATOM   3479  O   VAL B 219      18.464  -8.957  31.249  1.00 29.51           O  
ATOM   3480  CB  VAL B 219      20.093 -11.233  29.822  1.00 28.85           C  
ATOM   3481  CG1 VAL B 219      19.108 -11.816  28.741  1.00 28.27           C  
ATOM   3482  CG2 VAL B 219      21.503 -11.860  29.723  1.00 26.43           C  
ATOM   3483  N   MET B 220      18.137  -8.646  29.018  1.00 25.76           N  
ATOM   3484  CA  MET B 220      16.910  -7.899  29.241  1.00 25.88           C  
ATOM   3485  C   MET B 220      15.815  -8.505  28.316  1.00 26.65           C  
ATOM   3486  O   MET B 220      15.910  -8.462  27.080  1.00 27.42           O  
ATOM   3487  CB  MET B 220      17.177  -6.385  29.042  1.00 24.49           C  
ATOM   3488  CG  MET B 220      16.253  -5.422  29.699  1.00 26.33           C  
ATOM   3489  SD  MET B 220      14.564  -5.343  28.927  1.00 26.66           S  
ATOM   3490  CE  MET B 220      13.398  -5.500  30.269  1.00 29.42           C  
ATOM   3491  N   ILE B 221      14.826  -9.151  28.934  1.00 24.99           N  
ATOM   3492  CA  ILE B 221      13.743  -9.833  28.251  1.00 23.35           C  
ATOM   3493  C   ILE B 221      12.402  -9.205  28.685  1.00 23.28           C  
ATOM   3494  O   ILE B 221      12.266  -8.794  29.830  1.00 22.89           O  
ATOM   3495  CB  ILE B 221      13.795 -11.320  28.659  1.00 23.73           C  
ATOM   3496  CG1 ILE B 221      15.212 -11.894  28.364  1.00 21.63           C  
ATOM   3497  CG2 ILE B 221      12.641 -12.117  28.029  1.00 23.55           C  
ATOM   3498  CD1 ILE B 221      15.518 -13.232  29.006  1.00 18.62           C  
ATOM   3499  N   THR B 222      11.447  -9.096  27.774  1.00 23.05           N  
ATOM   3500  CA  THR B 222      10.127  -8.590  28.085  1.00 23.43           C  
ATOM   3501  C   THR B 222       9.095  -9.651  27.786  1.00 24.79           C  
ATOM   3502  O   THR B 222       9.289 -10.444  26.854  1.00 25.85           O  
ATOM   3503  CB  THR B 222       9.838  -7.348  27.306  1.00 22.70           C  
ATOM   3504  CG2 THR B 222       8.445  -6.773  27.614  1.00 23.23           C  
ATOM   3505  OG1 THR B 222      10.784  -6.389  27.714  1.00 21.24           O  
ATOM   3506  N   HIS B 223       8.029  -9.716  28.601  1.00 24.45           N  
ATOM   3507  CA  HIS B 223       6.933 -10.668  28.335  1.00 23.96           C  
ATOM   3508  C   HIS B 223       5.581 -10.038  28.687  1.00 23.43           C  
ATOM   3509  O   HIS B 223       5.519  -8.992  29.338  1.00 23.35           O  
ATOM   3510  CB  HIS B 223       7.112 -11.994  29.127  1.00 24.58           C  
ATOM   3511  CG  HIS B 223       7.921 -13.049  28.438  1.00 23.22           C  
ATOM   3512  CD2 HIS B 223       9.120 -13.603  28.758  1.00 20.83           C  
ATOM   3513  ND1 HIS B 223       7.498 -13.679  27.285  1.00 24.82           N  
ATOM   3514  CE1 HIS B 223       8.415 -14.552  26.909  1.00 23.93           C  
ATOM   3515  NE2 HIS B 223       9.407 -14.526  27.792  1.00 24.61           N  
ATOM   3516  N   GLY B 224       4.498 -10.666  28.234  1.00 24.09           N  
ATOM   3517  CA  GLY B 224       3.127 -10.268  28.615  1.00 23.22           C  
ATOM   3518  C   GLY B 224       2.328  -9.412  27.633  1.00 23.65           C  
ATOM   3519  O   GLY B 224       2.293  -9.712  26.459  1.00 23.47           O  
ATOM   3520  N   GLU B 225       1.682  -8.354  28.150  1.00 24.20           N  
ATOM   3521  CA  GLU B 225       0.750  -7.515  27.414  1.00 24.84           C  
ATOM   3522  C   GLU B 225       1.315  -6.158  27.026  1.00 23.90           C  
ATOM   3523  O   GLU B 225       0.876  -5.621  26.001  1.00 22.91           O  
ATOM   3524  CB  GLU B 225      -0.571  -7.242  28.177  1.00 24.65           C  
ATOM   3525  CG  GLU B 225      -1.418  -8.478  28.487  1.00 27.70           C  
ATOM   3526  CD  GLU B 225      -1.641  -9.413  27.310  0.50 25.64           C  
ATOM   3527  OE1 GLU B 225      -1.809  -8.919  26.174  0.50 23.92           O  
ATOM   3528  OE2 GLU B 225      -1.674 -10.648  27.566  0.50 23.93           O1-
ATOM   3529  N   TYR B 226       2.245  -5.625  27.817  1.00 22.11           N  
ATOM   3530  CA  TYR B 226       2.616  -4.237  27.720  1.00 24.07           C  
ATOM   3531  C   TYR B 226       3.946  -3.925  27.036  1.00 24.78           C  
ATOM   3532  O   TYR B 226       4.856  -4.746  27.050  1.00 25.37           O  
ATOM   3533  CB  TYR B 226       2.588  -3.633  29.109  1.00 24.88           C  
ATOM   3534  CG  TYR B 226       1.303  -3.989  29.845  1.00 27.94           C  
ATOM   3535  CD1 TYR B 226       0.111  -3.383  29.497  1.00 33.35           C  
ATOM   3536  CD2 TYR B 226       1.301  -4.925  30.888  1.00 31.11           C  
ATOM   3537  CE1 TYR B 226      -1.084  -3.695  30.149  1.00 38.08           C  
ATOM   3538  CE2 TYR B 226       0.132  -5.247  31.552  1.00 36.02           C  
ATOM   3539  CZ  TYR B 226      -1.056  -4.618  31.177  1.00 37.65           C  
ATOM   3540  OH  TYR B 226      -2.219  -4.898  31.803  1.00 42.63           O  
ATOM   3541  N   TYR B 227       4.054  -2.748  26.420  1.00 24.04           N  
ATOM   3542  CA  TYR B 227       5.391  -2.261  26.055  1.00 23.33           C  
ATOM   3543  C   TYR B 227       5.928  -1.590  27.287  1.00 24.49           C  
ATOM   3544  O   TYR B 227       5.150  -1.186  28.171  1.00 25.59           O  
ATOM   3545  CB  TYR B 227       5.412  -1.248  24.877  1.00 20.23           C  
ATOM   3546  CG  TYR B 227       5.155   0.137  25.372  1.00 17.10           C  
ATOM   3547  CD1 TYR B 227       6.204   1.009  25.622  1.00 17.30           C  
ATOM   3548  CD2 TYR B 227       3.837   0.592  25.580  1.00 11.52           C  
ATOM   3549  CE1 TYR B 227       5.962   2.310  26.133  1.00 19.85           C  
ATOM   3550  CE2 TYR B 227       3.600   1.860  26.093  1.00 18.67           C  
ATOM   3551  CZ  TYR B 227       4.652   2.723  26.371  1.00 18.38           C  
ATOM   3552  OH  TYR B 227       4.392   3.997  26.873  1.00 20.88           O  
ATOM   3553  N   HIS B 228       7.261  -1.444  27.336  1.00 25.34           N  
ATOM   3554  CA  HIS B 228       7.936  -0.800  28.468  1.00 25.73           C  
ATOM   3555  C   HIS B 228       9.149  -0.066  27.911  1.00 26.97           C  
ATOM   3556  O   HIS B 228       9.450  -0.119  26.697  1.00 26.96           O  
ATOM   3557  CB  HIS B 228       8.477  -1.853  29.430  1.00 25.49           C  
ATOM   3558  CG  HIS B 228       7.420  -2.687  30.072  1.00 25.48           C  
ATOM   3559  CD2 HIS B 228       6.945  -3.903  29.729  1.00 23.46           C  
ATOM   3560  ND1 HIS B 228       6.738  -2.294  31.219  1.00 17.97           N  
ATOM   3561  CE1 HIS B 228       5.877  -3.246  31.533  1.00 28.57           C  
ATOM   3562  NE2 HIS B 228       5.977  -4.231  30.644  1.00 23.59           N  
ATOM   3563  N   THR B 229       9.893   0.532  28.809  1.00 26.73           N  
ATOM   3564  CA  THR B 229      11.065   1.224  28.393  1.00 27.97           C  
ATOM   3565  C   THR B 229      12.124   1.045  29.503  1.00 29.45           C  
ATOM   3566  O   THR B 229      11.896   1.357  30.717  1.00 28.15           O  
ATOM   3567  CB  THR B 229      10.620   2.592  28.053  1.00 27.95           C  
ATOM   3568  CG2 THR B 229      10.795   3.542  29.112  1.00 26.32           C  
ATOM   3569  OG1 THR B 229      11.169   2.997  26.801  1.00 32.00           O  
ATOM   3570  N   PHE B 230      13.235   0.421  29.095  1.00 28.51           N  
ATOM   3571  CA  PHE B 230      14.266   0.060  30.033  1.00 28.43           C  
ATOM   3572  C   PHE B 230      15.269   1.183  30.129  1.00 27.89           C  
ATOM   3573  O   PHE B 230      15.748   1.608  29.122  1.00 27.92           O  
ATOM   3574  CB  PHE B 230      14.943  -1.254  29.644  1.00 27.54           C  
ATOM   3575  CG  PHE B 230      16.084  -1.634  30.569  1.00 29.21           C  
ATOM   3576  CD1 PHE B 230      15.836  -2.298  31.766  1.00 26.68           C  
ATOM   3577  CD2 PHE B 230      17.394  -1.295  30.245  1.00 27.87           C  
ATOM   3578  CE1 PHE B 230      16.883  -2.638  32.617  1.00 31.44           C  
ATOM   3579  CE2 PHE B 230      18.452  -1.605  31.075  1.00 28.16           C  
ATOM   3580  CZ  PHE B 230      18.209  -2.272  32.277  1.00 30.44           C  
ATOM   3581  N   HIS B 231      15.541   1.671  31.349  1.00 27.74           N  
ATOM   3582  CA  HIS B 231      16.508   2.736  31.613  1.00 29.16           C  
ATOM   3583  C   HIS B 231      17.396   2.400  32.839  1.00 30.46           C  
ATOM   3584  O   HIS B 231      16.924   1.810  33.827  1.00 29.84           O  
ATOM   3585  CB  HIS B 231      15.794   4.092  31.730  1.00 29.10           C  
ATOM   3586  CG  HIS B 231      16.629   5.219  32.293  1.00 30.75           C  
ATOM   3587  CD2 HIS B 231      16.554   5.880  33.474  1.00 30.02           C  
ATOM   3588  ND1 HIS B 231      17.653   5.820  31.598  1.00 30.02           N  
ATOM   3589  CE1 HIS B 231      18.192   6.777  32.326  1.00 25.08           C  
ATOM   3590  NE2 HIS B 231      17.541   6.836  33.473  1.00 28.87           N  
ATOM   3591  N   MET B 232      18.683   2.738  32.732  1.00 31.68           N  
ATOM   3592  CA  MET B 232      19.690   2.553  33.807  1.00 31.87           C  
ATOM   3593  C   MET B 232      20.286   3.909  34.008  1.00 31.61           C  
ATOM   3594  O   MET B 232      20.761   4.528  33.035  1.00 30.14           O  
ATOM   3595  CB  MET B 232      20.866   1.717  33.323  1.00 31.92           C  
ATOM   3596  CG  MET B 232      20.876   0.296  33.727  1.00 37.07           C  
ATOM   3597  SD  MET B 232      22.566  -0.385  34.013  1.00 40.55           S  
ATOM   3598  CE  MET B 232      22.643  -0.334  35.768  1.00 40.48           C  
ATOM   3599  N   HIS B 233      20.316   4.357  35.265  1.00 31.10           N  
ATOM   3600  CA  HIS B 233      21.045   5.572  35.631  1.00 30.68           C  
ATOM   3601  C   HIS B 233      22.541   5.296  35.510  1.00 29.47           C  
ATOM   3602  O   HIS B 233      22.993   4.200  35.782  1.00 29.42           O  
ATOM   3603  CB  HIS B 233      20.697   5.959  37.081  1.00 30.68           C  
ATOM   3604  CG  HIS B 233      19.379   6.629  37.205  1.00 33.29           C  
ATOM   3605  CD2 HIS B 233      18.153   6.276  36.745  1.00 35.83           C  
ATOM   3606  ND1 HIS B 233      19.227   7.857  37.808  1.00 35.11           N  
ATOM   3607  CE1 HIS B 233      17.961   8.226  37.739  1.00 33.86           C  
ATOM   3608  NE2 HIS B 233      17.289   7.289  37.092  1.00 37.94           N  
ATOM   3609  N   GLY B 234      23.292   6.285  35.082  1.00 29.71           N  
ATOM   3610  CA  GLY B 234      24.761   6.257  35.183  1.00 30.81           C  
ATOM   3611  C   GLY B 234      25.563   5.313  34.279  1.00 29.94           C  
ATOM   3612  O   GLY B 234      26.763   5.217  34.419  1.00 29.63           O  
ATOM   3613  N   HIS B 235      24.877   4.611  33.383  1.00 29.64           N  
ATOM   3614  CA  HIS B 235      25.476   3.636  32.472  1.00 29.05           C  
ATOM   3615  C   HIS B 235      24.804   3.714  31.089  1.00 27.93           C  
ATOM   3616  O   HIS B 235      23.704   4.258  30.946  1.00 27.01           O  
ATOM   3617  CB  HIS B 235      25.355   2.261  33.068  1.00 29.19           C  
ATOM   3618  CG  HIS B 235      26.015   2.151  34.400  1.00 32.74           C  
ATOM   3619  CD2 HIS B 235      27.247   1.705  34.746  1.00 34.00           C  
ATOM   3620  ND1 HIS B 235      25.417   2.592  35.571  1.00 33.52           N  
ATOM   3621  CE1 HIS B 235      26.239   2.374  36.583  1.00 33.16           C  
ATOM   3622  NE2 HIS B 235      27.355   1.841  36.111  1.00 34.11           N  
ATOM   3623  N   ARG B 236      25.487   3.240  30.069  1.00 25.51           N  
ATOM   3624  CA  ARG B 236      24.934   3.361  28.731  1.00 25.05           C  
ATOM   3625  C   ARG B 236      25.472   2.192  27.943  1.00 23.14           C  
ATOM   3626  O   ARG B 236      26.348   1.512  28.440  1.00 21.26           O  
ATOM   3627  CB  ARG B 236      25.252   4.724  28.097  1.00 24.87           C  
ATOM   3628  CG  ARG B 236      26.720   4.958  27.644  1.00 24.27           C  
ATOM   3629  CD  ARG B 236      27.007   6.444  27.868  1.00 26.05           C  
ATOM   3630  NE  ARG B 236      26.803   6.717  29.281  1.00 25.05           N  
ATOM   3631  CZ  ARG B 236      27.685   6.411  30.237  1.00 28.21           C  
ATOM   3632  NH1 ARG B 236      28.872   5.891  29.925  1.00 23.18           N1+
ATOM   3633  NH2 ARG B 236      27.408   6.667  31.518  1.00 31.02           N  
ATOM   3634  N   TRP B 237      24.902   1.920  26.776  1.00 22.41           N  
ATOM   3635  CA  TRP B 237      25.346   0.766  25.940  1.00 22.26           C  
ATOM   3636  C   TRP B 237      25.039   0.955  24.452  1.00 21.46           C  
ATOM   3637  O   TRP B 237      24.381   1.906  24.087  1.00 21.62           O  
ATOM   3638  CB  TRP B 237      24.724  -0.532  26.438  1.00 21.26           C  
ATOM   3639  CG  TRP B 237      23.267  -0.604  26.235  1.00 22.27           C  
ATOM   3640  CD1 TRP B 237      22.583  -1.238  25.198  1.00 22.17           C  
ATOM   3641  CD2 TRP B 237      22.270  -0.078  27.114  1.00 21.70           C  
ATOM   3642  CE2 TRP B 237      21.006  -0.370  26.541  1.00 22.96           C  
ATOM   3643  CE3 TRP B 237      22.323   0.617  28.336  1.00 21.94           C  
ATOM   3644  NE1 TRP B 237      21.222  -1.054  25.364  1.00 23.22           N  
ATOM   3645  CZ2 TRP B 237      19.792   0.002  27.170  1.00 24.27           C  
ATOM   3646  CZ3 TRP B 237      21.125   1.035  28.937  1.00 19.72           C  
ATOM   3647  CH2 TRP B 237      19.879   0.714  28.354  1.00 24.20           C  
ATOM   3648  N   ALA B 238      25.472   0.034  23.595  1.00 22.28           N  
ATOM   3649  CA  ALA B 238      25.327   0.281  22.133  1.00 21.99           C  
ATOM   3650  C   ALA B 238      24.125  -0.501  21.697  1.00 22.44           C  
ATOM   3651  O   ALA B 238      23.996  -1.655  21.999  1.00 23.83           O  
ATOM   3652  CB  ALA B 238      26.526  -0.171  21.395  1.00 20.77           C  
ATOM   3653  N   ASP B 239      23.234   0.096  20.962  1.00 22.99           N  
ATOM   3654  CA  ASP B 239      22.141  -0.720  20.465  1.00 24.14           C  
ATOM   3655  C   ASP B 239      22.516  -1.641  19.298  1.00 24.18           C  
ATOM   3656  O   ASP B 239      22.102  -1.412  18.179  1.00 26.20           O  
ATOM   3657  CB  ASP B 239      20.964   0.205  20.089  1.00 24.99           C  
ATOM   3658  CG  ASP B 239      19.660  -0.534  19.993  1.00 26.80           C  
ATOM   3659  OD1 ASP B 239      18.755   0.012  19.405  1.00 34.87           O  
ATOM   3660  OD2 ASP B 239      19.541  -1.678  20.478  1.00 32.16           O1-
ATOM   3661  N   ASN B 240      23.283  -2.703  19.544  1.00 24.79           N  
ATOM   3662  CA  ASN B 240      23.707  -3.602  18.451  1.00 23.39           C  
ATOM   3663  C   ASN B 240      23.720  -4.997  19.055  1.00 23.92           C  
ATOM   3664  O   ASN B 240      23.193  -5.161  20.165  1.00 22.82           O  
ATOM   3665  CB  ASN B 240      25.082  -3.190  17.915  1.00 22.77           C  
ATOM   3666  CG  ASN B 240      26.211  -3.302  18.964  1.00 22.66           C  
ATOM   3667  ND2 ASN B 240      27.385  -2.780  18.603  1.00 16.51           N  
ATOM   3668  OD1 ASN B 240      26.048  -3.894  20.058  1.00 18.35           O  
ATOM   3669  N   ARG B 241      24.319  -5.985  18.383  1.00 23.23           N  
ATOM   3670  CA  ARG B 241      24.275  -7.346  18.889  1.00 23.62           C  
ATOM   3671  C   ARG B 241      24.781  -7.567  20.300  1.00 24.19           C  
ATOM   3672  O   ARG B 241      24.132  -8.293  21.088  1.00 23.25           O  
ATOM   3673  CB  ARG B 241      24.991  -8.357  17.970  1.00 23.67           C  
ATOM   3674  CG  ARG B 241      25.026  -9.746  18.669  1.00 25.23           C  
ATOM   3675  CD  ARG B 241      25.807 -10.848  17.956  1.00 23.10           C  
ATOM   3676  NE  ARG B 241      27.259 -10.666  17.908  1.00 23.07           N  
ATOM   3677  CZ  ARG B 241      28.115 -11.169  18.807  1.00 24.41           C  
ATOM   3678  NH1 ARG B 241      27.678 -11.819  19.916  1.00 20.33           N1+
ATOM   3679  NH2 ARG B 241      29.424 -10.999  18.623  1.00 17.17           N  
ATOM   3680  N   THR B 242      25.984  -7.029  20.586  1.00 25.18           N  
ATOM   3681  CA  THR B 242      26.667  -7.287  21.838  1.00 24.70           C  
ATOM   3682  C   THR B 242      26.399  -6.203  22.897  1.00 24.98           C  
ATOM   3683  O   THR B 242      26.670  -6.412  24.056  1.00 25.71           O  
ATOM   3684  CB  THR B 242      28.231  -7.411  21.669  1.00 25.29           C  
ATOM   3685  CG2 THR B 242      28.643  -8.467  20.650  1.00 26.66           C  
ATOM   3686  OG1 THR B 242      28.760  -6.167  21.268  1.00 23.44           O  
ATOM   3687  N   GLY B 243      25.965  -5.018  22.495  1.00 24.72           N  
ATOM   3688  CA  GLY B 243      25.727  -3.928  23.443  1.00 24.45           C  
ATOM   3689  C   GLY B 243      26.958  -3.079  23.604  1.00 25.45           C  
ATOM   3690  O   GLY B 243      26.970  -2.106  24.392  1.00 25.94           O  
ATOM   3691  N   MET B 244      27.995  -3.435  22.855  1.00 23.62           N  
ATOM   3692  CA  MET B 244      29.259  -2.714  22.877  1.00 24.28           C  
ATOM   3693  C   MET B 244      29.677  -2.378  21.432  1.00 24.01           C  
ATOM   3694  O   MET B 244      29.472  -3.199  20.532  1.00 23.00           O  
ATOM   3695  CB  MET B 244      30.353  -3.616  23.497  1.00 24.85           C  
ATOM   3696  CG  MET B 244      29.986  -4.166  24.881  1.00 27.58           C  
ATOM   3697  SD  MET B 244      31.202  -5.361  25.544  1.00 36.27           S  
ATOM   3698  CE  MET B 244      30.545  -6.954  25.141  1.00 29.37           C  
ATOM   3699  N   LEU B 245      30.288  -1.217  21.214  1.00 23.24           N  
ATOM   3700  CA  LEU B 245      30.697  -0.852  19.872  1.00 22.60           C  
ATOM   3701  C   LEU B 245      31.820  -1.772  19.391  1.00 23.92           C  
ATOM   3702  O   LEU B 245      32.657  -2.202  20.201  1.00 23.62           O  
ATOM   3703  CB  LEU B 245      31.088   0.614  19.807  1.00 21.79           C  
ATOM   3704  CG  LEU B 245      29.952   1.604  19.998  1.00 18.60           C  
ATOM   3705  CD1 LEU B 245      30.512   3.005  19.900  1.00 15.92           C  
ATOM   3706  CD2 LEU B 245      28.928   1.384  18.893  1.00 14.08           C  
ATOM   3707  N   THR B 246      31.824  -2.123  18.102  1.00 23.26           N  
ATOM   3708  CA  THR B 246      32.886  -3.006  17.601  1.00 24.31           C  
ATOM   3709  C   THR B 246      34.258  -2.277  17.562  1.00 24.83           C  
ATOM   3710  O   THR B 246      35.302  -2.914  17.490  1.00 25.07           O  
ATOM   3711  CB  THR B 246      32.536  -3.643  16.228  1.00 24.25           C  
ATOM   3712  CG2 THR B 246      31.209  -4.411  16.320  1.00 24.54           C  
ATOM   3713  OG1 THR B 246      32.449  -2.620  15.244  1.00 24.13           O  
ATOM   3714  N   GLY B 247      34.228  -0.947  17.705  1.00 23.70           N  
ATOM   3715  CA  GLY B 247      35.336  -0.077  17.407  1.00 21.86           C  
ATOM   3716  C   GLY B 247      34.852   1.239  16.800  1.00 21.45           C  
ATOM   3717  O   GLY B 247      33.684   1.550  16.805  1.00 19.78           O  
ATOM   3718  N   PRO B 248      35.769   2.041  16.238  1.00 22.65           N  
ATOM   3719  CA  PRO B 248      35.407   3.388  15.814  1.00 22.29           C  
ATOM   3720  C   PRO B 248      34.584   3.452  14.511  1.00 24.02           C  
ATOM   3721  O   PRO B 248      34.065   4.516  14.159  1.00 24.91           O  
ATOM   3722  CB  PRO B 248      36.764   4.044  15.643  1.00 24.53           C  
ATOM   3723  CG  PRO B 248      37.689   2.848  15.174  1.00 22.52           C  
ATOM   3724  CD  PRO B 248      37.203   1.713  16.023  1.00 21.88           C  
ATOM   3725  N   ASP B 249      34.394   2.350  13.812  1.00 24.18           N  
ATOM   3726  CA  ASP B 249      33.491   2.401  12.638  1.00 24.84           C  
ATOM   3727  C   ASP B 249      32.058   1.920  12.947  1.00 24.15           C  
ATOM   3728  O   ASP B 249      31.209   1.909  12.065  1.00 25.17           O  
ATOM   3729  CB  ASP B 249      34.012   1.575  11.432  1.00 25.10           C  
ATOM   3730  CG  ASP B 249      35.480   1.720  11.205  0.50 25.07           C  
ATOM   3731  OD1 ASP B 249      35.953   2.857  11.058  0.50 26.75           O  
ATOM   3732  OD2 ASP B 249      36.157   0.677  11.175  0.50 27.00           O1-
ATOM   3733  N   ASP B 250      31.789   1.485  14.164  1.00 22.49           N  
ATOM   3734  CA  ASP B 250      30.422   1.081  14.516  1.00 21.35           C  
ATOM   3735  C   ASP B 250      29.485   2.316  14.696  1.00 20.42           C  
ATOM   3736  O   ASP B 250      29.669   3.171  15.584  1.00 19.44           O  
ATOM   3737  CB  ASP B 250      30.473   0.142  15.720  1.00 21.21           C  
ATOM   3738  CG  ASP B 250      29.138  -0.473  16.072  1.00 21.52           C  
ATOM   3739  OD1 ASP B 250      28.070   0.033  15.652  1.00 22.54           O  
ATOM   3740  OD2 ASP B 250      29.185  -1.441  16.855  1.00 22.83           O1-
ATOM   3741  N   PRO B 251      28.513   2.465  13.781  1.00 20.84           N  
ATOM   3742  CA  PRO B 251      27.656   3.681  13.848  1.00 20.00           C  
ATOM   3743  C   PRO B 251      26.439   3.505  14.747  1.00 19.95           C  
ATOM   3744  O   PRO B 251      25.536   4.331  14.690  1.00 20.27           O  
ATOM   3745  CB  PRO B 251      27.134   3.836  12.398  1.00 19.11           C  
ATOM   3746  CG  PRO B 251      27.118   2.460  11.848  1.00 21.74           C  
ATOM   3747  CD  PRO B 251      28.343   1.716  12.509  1.00 20.57           C  
ATOM   3748  N   SER B 252      26.390   2.416  15.510  1.00 19.89           N  
ATOM   3749  CA  SER B 252      25.213   2.073  16.311  1.00 20.10           C  
ATOM   3750  C   SER B 252      24.848   3.216  17.268  1.00 19.61           C  
ATOM   3751  O   SER B 252      25.732   3.904  17.796  1.00 19.57           O  
ATOM   3752  CB  SER B 252      25.501   0.821  17.125  1.00 19.94           C  
ATOM   3753  OG  SER B 252      25.514  -0.353  16.314  1.00 23.14           O  
ATOM   3754  N   GLN B 253      23.558   3.434  17.498  1.00 19.12           N  
ATOM   3755  CA  GLN B 253      23.189   4.406  18.523  1.00 19.55           C  
ATOM   3756  C   GLN B 253      23.703   3.984  19.939  1.00 18.67           C  
ATOM   3757  O   GLN B 253      23.642   2.805  20.329  1.00 17.67           O  
ATOM   3758  CB  GLN B 253      21.679   4.652  18.513  1.00 18.94           C  
ATOM   3759  CG  GLN B 253      21.380   5.972  19.373  1.00 24.28           C  
ATOM   3760  CD  GLN B 253      19.928   6.363  19.422  1.00 27.42           C  
ATOM   3761  NE2 GLN B 253      19.670   7.507  20.033  1.00 34.19           N  
ATOM   3762  OE1 GLN B 253      19.045   5.677  18.893  1.00 29.65           O  
ATOM   3763  N   VAL B 254      24.250   4.941  20.660  1.00 19.87           N  
ATOM   3764  CA  VAL B 254      24.559   4.761  22.086  1.00 21.51           C  
ATOM   3765  C   VAL B 254      23.392   5.348  22.881  1.00 21.60           C  
ATOM   3766  O   VAL B 254      22.973   6.513  22.668  1.00 21.37           O  
ATOM   3767  CB  VAL B 254      25.914   5.385  22.488  1.00 21.14           C  
ATOM   3768  CG1 VAL B 254      26.062   5.366  23.964  1.00 20.24           C  
ATOM   3769  CG2 VAL B 254      26.979   4.525  21.942  1.00 19.80           C  
ATOM   3770  N   VAL B 255      22.847   4.498  23.732  1.00 22.60           N  
ATOM   3771  CA  VAL B 255      21.535   4.730  24.384  1.00 23.92           C  
ATOM   3772  C   VAL B 255      21.635   4.382  25.868  1.00 24.39           C  
ATOM   3773  O   VAL B 255      22.522   3.599  26.251  1.00 24.21           O  
ATOM   3774  CB  VAL B 255      20.418   3.769  23.835  1.00 23.54           C  
ATOM   3775  CG1 VAL B 255      20.079   4.002  22.320  1.00 23.20           C  
ATOM   3776  CG2 VAL B 255      20.781   2.342  24.128  1.00 22.92           C  
ATOM   3777  N   ASP B 256      20.732   4.935  26.686  1.00 25.47           N  
ATOM   3778  CA  ASP B 256      20.516   4.404  28.040  1.00 26.33           C  
ATOM   3779  C   ASP B 256      19.049   4.086  28.327  1.00 26.12           C  
ATOM   3780  O   ASP B 256      18.643   3.902  29.501  1.00 26.80           O  
ATOM   3781  CB  ASP B 256      21.083   5.329  29.117  1.00 26.44           C  
ATOM   3782  CG  ASP B 256      20.327   6.637  29.230  1.00 29.44           C  
ATOM   3783  OD1 ASP B 256      19.342   6.879  28.468  1.00 32.17           O  
ATOM   3784  OD2 ASP B 256      20.724   7.447  30.099  1.00 32.20           O1-
ATOM   3785  N   ASN B 257      18.263   3.991  27.254  1.00 26.84           N  
ATOM   3786  CA  ASN B 257      16.815   3.887  27.325  1.00 26.56           C  
ATOM   3787  C   ASN B 257      16.350   3.163  26.087  1.00 27.46           C  
ATOM   3788  O   ASN B 257      16.682   3.575  24.973  1.00 28.46           O  
ATOM   3789  CB  ASN B 257      16.215   5.278  27.323  1.00 25.95           C  
ATOM   3790  CG  ASN B 257      14.789   5.306  27.932  1.00 31.66           C  
ATOM   3791  ND2 ASN B 257      13.764   5.378  27.071  1.00 31.65           N  
ATOM   3792  OD1 ASN B 257      14.625   5.225  29.149  1.00 29.30           O  
ATOM   3793  N   LYS B 258      15.610   2.071  26.228  1.00 26.40           N  
ATOM   3794  CA  LYS B 258      15.185   1.375  25.034  1.00 25.83           C  
ATOM   3795  C   LYS B 258      13.749   0.833  25.197  1.00 24.86           C  
ATOM   3796  O   LYS B 258      13.409   0.235  26.244  1.00 24.61           O  
ATOM   3797  CB  LYS B 258      16.197   0.273  24.727  1.00 25.96           C  
ATOM   3798  CG  LYS B 258      15.877  -0.694  23.590  1.00 27.23           C  
ATOM   3799  CD  LYS B 258      16.911  -1.813  23.589  1.00 27.83           C  
ATOM   3800  CE  LYS B 258      16.766  -2.770  22.414  1.00 29.67           C  
ATOM   3801  NZ  LYS B 258      16.788  -2.073  21.084  1.00 29.39           N1+
ATOM   3802  N   ILE B 259      12.934   1.071  24.177  1.00 22.68           N  
ATOM   3803  CA  ILE B 259      11.588   0.517  24.097  1.00 21.64           C  
ATOM   3804  C   ILE B 259      11.703  -0.977  23.748  1.00 21.96           C  
ATOM   3805  O   ILE B 259      12.482  -1.373  22.884  1.00 22.82           O  
ATOM   3806  CB  ILE B 259      10.629   1.330  23.082  1.00 21.75           C  
ATOM   3807  CG1 ILE B 259       9.122   0.952  23.292  1.00 19.44           C  
ATOM   3808  CG2 ILE B 259      11.089   1.143  21.572  1.00 21.46           C  
ATOM   3809  CD1 ILE B 259       8.100   1.663  22.384  1.00 13.63           C  
ATOM   3810  N   VAL B 260      10.935  -1.787  24.469  1.00 20.49           N  
ATOM   3811  CA  VAL B 260      10.870  -3.198  24.320  1.00 19.12           C  
ATOM   3812  C   VAL B 260       9.410  -3.649  24.354  1.00 19.97           C  
ATOM   3813  O   VAL B 260       8.560  -2.999  24.986  1.00 17.97           O  
ATOM   3814  CB  VAL B 260      11.630  -3.890  25.458  1.00 20.03           C  
ATOM   3815  CG1 VAL B 260      13.187  -3.877  25.138  1.00 22.24           C  
ATOM   3816  CG2 VAL B 260      11.395  -3.161  26.756  1.00 18.83           C  
ATOM   3817  N   GLY B 261       9.137  -4.777  23.676  1.00 19.75           N  
ATOM   3818  CA  GLY B 261       7.857  -5.423  23.764  1.00 21.34           C  
ATOM   3819  C   GLY B 261       7.918  -6.885  24.160  1.00 21.89           C  
ATOM   3820  O   GLY B 261       8.987  -7.480  24.248  1.00 23.77           O  
ATOM   3821  N   PRO B 262       6.759  -7.484  24.380  1.00 20.54           N  
ATOM   3822  CA  PRO B 262       6.681  -8.901  24.680  1.00 20.30           C  
ATOM   3823  C   PRO B 262       7.558  -9.728  23.764  1.00 21.37           C  
ATOM   3824  O   PRO B 262       7.434  -9.655  22.519  1.00 19.31           O  
ATOM   3825  CB  PRO B 262       5.205  -9.241  24.455  1.00 19.17           C  
ATOM   3826  CG  PRO B 262       4.489  -7.973  24.634  1.00 19.26           C  
ATOM   3827  CD  PRO B 262       5.449  -6.844  24.266  1.00 19.87           C  
ATOM   3828  N   ALA B 263       8.408 -10.543  24.409  1.00 22.06           N  
ATOM   3829  CA  ALA B 263       9.410 -11.416  23.744  1.00 22.25           C  
ATOM   3830  C   ALA B 263      10.634 -10.746  23.062  1.00 22.25           C  
ATOM   3831  O   ALA B 263      11.470 -11.427  22.503  1.00 22.92           O  
ATOM   3832  CB  ALA B 263       8.749 -12.377  22.809  1.00 22.66           C  
ATOM   3833  N   ASP B 264      10.759  -9.436  23.137  1.00 21.89           N  
ATOM   3834  CA  ASP B 264      12.018  -8.807  22.790  1.00 21.90           C  
ATOM   3835  C   ASP B 264      13.046  -9.256  23.804  1.00 23.35           C  
ATOM   3836  O   ASP B 264      12.728  -9.451  25.000  1.00 24.28           O  
ATOM   3837  CB  ASP B 264      11.983  -7.261  22.866  1.00 20.85           C  
ATOM   3838  CG  ASP B 264      11.327  -6.583  21.635  1.00 20.70           C  
ATOM   3839  OD1 ASP B 264      11.218  -7.180  20.549  1.00 27.41           O  
ATOM   3840  OD2 ASP B 264      10.926  -5.414  21.762  1.00 18.49           O1-
ATOM   3841  N   SER B 265      14.275  -9.385  23.329  1.00 22.71           N  
ATOM   3842  CA  SER B 265      15.425  -9.586  24.176  1.00 23.97           C  
ATOM   3843  C   SER B 265      16.615  -8.887  23.579  1.00 23.75           C  
ATOM   3844  O   SER B 265      16.779  -8.783  22.322  1.00 20.91           O  
ATOM   3845  CB  SER B 265      15.762 -11.081  24.346  1.00 23.72           C  
ATOM   3846  OG  SER B 265      15.937 -11.718  23.091  1.00 25.95           O  
ATOM   3847  N   PHE B 266      17.449  -8.414  24.489  1.00 22.80           N  
ATOM   3848  CA  PHE B 266      18.701  -7.809  24.108  1.00 23.56           C  
ATOM   3849  C   PHE B 266      19.601  -7.853  25.335  1.00 24.49           C  
ATOM   3850  O   PHE B 266      19.116  -8.097  26.480  1.00 23.85           O  
ATOM   3851  CB  PHE B 266      18.483  -6.360  23.613  1.00 21.92           C  
ATOM   3852  CG  PHE B 266      18.196  -5.354  24.709  1.00 20.55           C  
ATOM   3853  CD1 PHE B 266      19.213  -4.576  25.215  1.00 19.54           C  
ATOM   3854  CD2 PHE B 266      16.887  -5.141  25.176  1.00 18.68           C  
ATOM   3855  CE1 PHE B 266      18.976  -3.658  26.216  1.00 18.19           C  
ATOM   3856  CE2 PHE B 266      16.629  -4.225  26.207  1.00 18.12           C  
ATOM   3857  CZ  PHE B 266      17.671  -3.483  26.727  1.00 20.60           C  
ATOM   3858  N   GLY B 267      20.877  -7.553  25.124  1.00 23.71           N  
ATOM   3859  CA  GLY B 267      21.773  -7.474  26.253  1.00 25.40           C  
ATOM   3860  C   GLY B 267      22.977  -6.609  26.002  1.00 26.39           C  
ATOM   3861  O   GLY B 267      23.183  -6.109  24.868  1.00 26.70           O  
ATOM   3862  N   PHE B 268      23.751  -6.404  27.064  1.00 25.14           N  
ATOM   3863  CA  PHE B 268      24.854  -5.483  26.991  1.00 25.78           C  
ATOM   3864  C   PHE B 268      25.843  -5.703  28.150  1.00 26.80           C  
ATOM   3865  O   PHE B 268      25.543  -6.404  29.116  1.00 26.86           O  
ATOM   3866  CB  PHE B 268      24.341  -4.049  26.955  1.00 24.57           C  
ATOM   3867  CG  PHE B 268      23.508  -3.651  28.160  1.00 26.04           C  
ATOM   3868  CD1 PHE B 268      24.105  -3.026  29.266  1.00 22.11           C  
ATOM   3869  CD2 PHE B 268      22.118  -3.821  28.149  1.00 21.69           C  
ATOM   3870  CE1 PHE B 268      23.365  -2.662  30.370  1.00 24.84           C  
ATOM   3871  CE2 PHE B 268      21.360  -3.402  29.225  1.00 28.02           C  
ATOM   3872  CZ  PHE B 268      21.976  -2.841  30.361  1.00 25.10           C  
ATOM   3873  N   GLN B 269      27.044  -5.153  28.034  1.00 27.72           N  
ATOM   3874  CA  GLN B 269      27.971  -5.136  29.199  1.00 28.47           C  
ATOM   3875  C   GLN B 269      28.359  -3.706  29.485  1.00 29.10           C  
ATOM   3876  O   GLN B 269      28.375  -2.862  28.567  1.00 30.09           O  
ATOM   3877  CB  GLN B 269      29.195  -6.000  28.957  1.00 28.06           C  
ATOM   3878  CG  GLN B 269      28.845  -7.477  28.626  1.00 27.67           C  
ATOM   3879  CD  GLN B 269      30.081  -8.291  28.342  1.00 28.27           C  
ATOM   3880  NE2 GLN B 269      29.918  -9.561  27.941  1.00 27.28           N  
ATOM   3881  OE1 GLN B 269      31.184  -7.785  28.515  1.00 30.03           O  
ATOM   3882  N   VAL B 270      28.570  -3.409  30.755  1.00 28.12           N  
ATOM   3883  CA  VAL B 270      29.058  -2.131  31.167  1.00 28.01           C  
ATOM   3884  C   VAL B 270      30.266  -2.403  32.076  1.00 28.80           C  
ATOM   3885  O   VAL B 270      30.405  -3.532  32.645  1.00 27.82           O  
ATOM   3886  CB  VAL B 270      27.991  -1.317  32.019  1.00 29.45           C  
ATOM   3887  CG1 VAL B 270      26.667  -1.100  31.270  1.00 28.29           C  
ATOM   3888  CG2 VAL B 270      27.731  -1.989  33.350  1.00 26.10           C  
ATOM   3889  N   ILE B 271      31.129  -1.384  32.187  1.00 28.32           N  
ATOM   3890  CA  ILE B 271      32.110  -1.315  33.252  1.00 29.20           C  
ATOM   3891  C   ILE B 271      31.454  -0.541  34.408  1.00 29.21           C  
ATOM   3892  O   ILE B 271      31.149   0.654  34.297  1.00 28.03           O  
ATOM   3893  CB  ILE B 271      33.449  -0.669  32.812  1.00 29.02           C  
ATOM   3894  CG1 ILE B 271      34.142  -1.478  31.679  1.00 29.59           C  
ATOM   3895  CG2 ILE B 271      34.401  -0.481  34.008  1.00 31.81           C  
ATOM   3896  CD1 ILE B 271      34.663  -2.862  32.036  1.00 27.98           C  
ATOM   3897  N   ALA B 272      31.195  -1.252  35.503  1.00 29.93           N  
ATOM   3898  CA  ALA B 272      30.453  -0.682  36.633  1.00 31.37           C  
ATOM   3899  C   ALA B 272      31.120   0.600  37.152  1.00 32.53           C  
ATOM   3900  O   ALA B 272      32.320   0.629  37.388  1.00 35.24           O  
ATOM   3901  CB  ALA B 272      30.295  -1.728  37.755  1.00 30.84           C  
ATOM   3902  N   GLY B 273      30.378   1.686  37.295  1.00 33.09           N  
ATOM   3903  CA  GLY B 273      30.993   2.898  37.826  1.00 32.99           C  
ATOM   3904  C   GLY B 273      31.789   3.717  36.852  1.00 33.68           C  
ATOM   3905  O   GLY B 273      32.183   4.872  37.187  1.00 34.05           O  
ATOM   3906  N   GLU B 274      31.980   3.191  35.634  1.00 32.36           N  
ATOM   3907  CA  GLU B 274      32.885   3.826  34.673  1.00 31.91           C  
ATOM   3908  C   GLU B 274      32.600   5.310  34.536  1.00 32.16           C  
ATOM   3909  O   GLU B 274      31.522   5.683  34.143  1.00 32.94           O  
ATOM   3910  CB  GLU B 274      32.870   3.111  33.278  1.00 32.13           C  
ATOM   3911  CG  GLU B 274      34.053   3.534  32.332  1.00 28.42           C  
ATOM   3912  CD  GLU B 274      34.329   2.548  31.237  0.50 23.41           C  
ATOM   3913  OE1 GLU B 274      33.410   1.861  30.787  0.50 20.87           O  
ATOM   3914  OE2 GLU B 274      35.487   2.439  30.839  0.50 23.85           O1-
ATOM   3915  N   GLY B 275      33.569   6.167  34.863  1.00 32.13           N  
ATOM   3916  CA  GLY B 275      33.374   7.608  34.748  1.00 31.61           C  
ATOM   3917  C   GLY B 275      32.290   8.218  35.653  1.00 33.13           C  
ATOM   3918  O   GLY B 275      32.016   9.395  35.543  1.00 32.31           O  
ATOM   3919  N   VAL B 276      31.696   7.451  36.574  1.00 34.09           N  
ATOM   3920  CA  VAL B 276      30.546   7.949  37.366  1.00 35.69           C  
ATOM   3921  C   VAL B 276      30.717   7.654  38.871  1.00 36.86           C  
ATOM   3922  O   VAL B 276      30.268   8.430  39.742  1.00 37.54           O  
ATOM   3923  CB  VAL B 276      29.135   7.429  36.800  1.00 35.54           C  
ATOM   3924  CG1 VAL B 276      29.032   7.676  35.354  1.00 36.76           C  
ATOM   3925  CG2 VAL B 276      28.916   5.941  37.004  1.00 34.35           C  
ATOM   3926  N   GLY B 277      31.381   6.525  39.146  1.00 37.38           N  
ATOM   3927  CA  GLY B 277      31.862   6.174  40.462  1.00 36.99           C  
ATOM   3928  C   GLY B 277      30.863   5.306  41.183  1.00 37.38           C  
ATOM   3929  O   GLY B 277      29.859   4.889  40.589  1.00 38.12           O  
ATOM   3930  N   ALA B 278      31.109   5.047  42.465  1.00 36.03           N  
ATOM   3931  CA  ALA B 278      30.320   4.069  43.191  1.00 35.57           C  
ATOM   3932  C   ALA B 278      28.918   4.620  43.483  1.00 34.69           C  
ATOM   3933  O   ALA B 278      28.667   5.819  43.342  1.00 32.50           O  
ATOM   3934  CB  ALA B 278      31.034   3.663  44.485  1.00 36.36           C  
ATOM   3935  N   GLY B 279      28.001   3.748  43.866  1.00 34.27           N  
ATOM   3936  CA  GLY B 279      26.642   4.234  44.064  1.00 35.62           C  
ATOM   3937  C   GLY B 279      25.505   3.252  43.828  1.00 35.95           C  
ATOM   3938  O   GLY B 279      25.693   2.125  43.310  1.00 36.66           O  
ATOM   3939  N   ALA B 280      24.328   3.675  44.292  1.00 36.00           N  
ATOM   3940  CA  ALA B 280      23.072   2.988  44.064  1.00 36.05           C  
ATOM   3941  C   ALA B 280      22.452   3.641  42.829  1.00 35.92           C  
ATOM   3942  O   ALA B 280      21.878   4.757  42.892  1.00 36.33           O  
ATOM   3943  CB  ALA B 280      22.165   3.176  45.257  1.00 36.85           C  
ATOM   3944  N   TRP B 281      22.641   2.983  41.707  1.00 34.91           N  
ATOM   3945  CA  TRP B 281      22.238   3.528  40.414  1.00 34.10           C  
ATOM   3946  C   TRP B 281      20.966   2.830  40.045  1.00 33.32           C  
ATOM   3947  O   TRP B 281      20.944   1.622  39.855  1.00 33.04           O  
ATOM   3948  CB  TRP B 281      23.326   3.251  39.370  1.00 33.19           C  
ATOM   3949  CG  TRP B 281      24.612   3.981  39.614  1.00 30.10           C  
ATOM   3950  CD1 TRP B 281      25.788   3.451  40.080  1.00 29.99           C  
ATOM   3951  CD2 TRP B 281      24.855   5.365  39.409  1.00 25.98           C  
ATOM   3952  CE2 TRP B 281      26.183   5.617  39.764  1.00 25.31           C  
ATOM   3953  CE3 TRP B 281      24.069   6.426  38.948  1.00 30.74           C  
ATOM   3954  NE1 TRP B 281      26.743   4.433  40.170  1.00 25.96           N  
ATOM   3955  CZ2 TRP B 281      26.754   6.874  39.652  1.00 26.89           C  
ATOM   3956  CZ3 TRP B 281      24.627   7.674  38.873  1.00 30.46           C  
ATOM   3957  CH2 TRP B 281      25.967   7.888  39.215  1.00 28.91           C  
ATOM   3958  N   MET B 282      19.890   3.587  39.963  1.00 35.27           N  
ATOM   3959  CA  MET B 282      18.572   2.996  39.676  1.00 36.42           C  
ATOM   3960  C   MET B 282      18.521   2.448  38.248  1.00 35.09           C  
ATOM   3961  O   MET B 282      19.027   3.085  37.342  1.00 35.96           O  
ATOM   3962  CB  MET B 282      17.460   4.061  39.764  1.00 37.27           C  
ATOM   3963  CG  MET B 282      17.178   4.737  41.114  1.00 42.86           C  
ATOM   3964  SD  MET B 282      16.112   6.191  40.793  1.00 53.20           S  
ATOM   3965  CE  MET B 282      14.974   6.105  42.194  1.00 55.38           C  
ATOM   3966  N   TYR B 283      17.915   1.282  38.058  1.00 33.59           N  
ATOM   3967  CA  TYR B 283      17.336   0.952  36.774  1.00 32.41           C  
ATOM   3968  C   TYR B 283      15.782   0.866  36.929  1.00 31.94           C  
ATOM   3969  O   TYR B 283      15.259   0.495  38.001  1.00 32.42           O  
ATOM   3970  CB  TYR B 283      17.921  -0.359  36.194  1.00 31.30           C  
ATOM   3971  CG  TYR B 283      17.368  -1.578  36.888  1.00 32.76           C  
ATOM   3972  CD1 TYR B 283      16.207  -2.210  36.421  1.00 33.21           C  
ATOM   3973  CD2 TYR B 283      17.968  -2.068  38.061  1.00 36.02           C  
ATOM   3974  CE1 TYR B 283      15.681  -3.321  37.067  1.00 33.19           C  
ATOM   3975  CE2 TYR B 283      17.443  -3.187  38.734  1.00 34.11           C  
ATOM   3976  CZ  TYR B 283      16.310  -3.790  38.246  1.00 35.38           C  
ATOM   3977  OH  TYR B 283      15.811  -4.874  38.917  1.00 34.75           O  
ATOM   3978  N   HIS B 284      15.049   1.199  35.859  1.00 30.36           N  
ATOM   3979  CA  HIS B 284      13.573   1.061  35.854  1.00 28.71           C  
ATOM   3980  C   HIS B 284      12.927   1.185  34.460  1.00 28.15           C  
ATOM   3981  O   HIS B 284      13.547   1.657  33.499  1.00 26.82           O  
ATOM   3982  CB  HIS B 284      12.958   2.131  36.731  1.00 27.89           C  
ATOM   3983  CG  HIS B 284      13.320   3.523  36.323  1.00 26.21           C  
ATOM   3984  CD2 HIS B 284      14.399   4.296  36.636  1.00 25.20           C  
ATOM   3985  ND1 HIS B 284      12.505   4.304  35.525  1.00 25.37           N  
ATOM   3986  CE1 HIS B 284      13.074   5.485  35.345  1.00 27.31           C  
ATOM   3987  NE2 HIS B 284      14.223   5.507  36.015  1.00 27.44           N  
ATOM   3988  N   CYS B 285      11.668   0.771  34.381  1.00 27.11           N  
ATOM   3989  CA  CYS B 285      10.837   1.137  33.292  1.00 26.62           C  
ATOM   3990  C   CYS B 285      10.688   2.624  33.445  1.00 26.94           C  
ATOM   3991  O   CYS B 285      10.605   3.171  34.569  1.00 27.66           O  
ATOM   3992  CB  CYS B 285       9.489   0.462  33.346  1.00 26.76           C  
ATOM   3993  SG  CYS B 285       8.457   0.846  31.876  1.00 26.36           S  
ATOM   3994  N   HIS B 286      10.704   3.305  32.315  1.00 25.80           N  
ATOM   3995  CA  HIS B 286      10.603   4.720  32.352  1.00 24.46           C  
ATOM   3996  C   HIS B 286       9.225   5.207  31.936  1.00 24.69           C  
ATOM   3997  O   HIS B 286       9.021   6.420  31.810  1.00 25.23           O  
ATOM   3998  CB  HIS B 286      11.653   5.342  31.469  1.00 23.97           C  
ATOM   3999  CG  HIS B 286      12.065   6.710  31.910  1.00 21.63           C  
ATOM   4000  CD2 HIS B 286      13.283   7.210  32.202  1.00 18.66           C  
ATOM   4001  ND1 HIS B 286      11.184   7.775  31.974  1.00 22.33           N  
ATOM   4002  CE1 HIS B 286      11.845   8.872  32.327  1.00 18.06           C  
ATOM   4003  NE2 HIS B 286      13.117   8.551  32.485  1.00 22.31           N  
ATOM   4004  N   VAL B 287       8.298   4.286  31.715  1.00 25.24           N  
ATOM   4005  CA  VAL B 287       6.885   4.664  31.591  1.00 27.61           C  
ATOM   4006  C   VAL B 287       6.491   5.176  32.994  1.00 29.38           C  
ATOM   4007  O   VAL B 287       6.636   4.461  34.004  1.00 29.42           O  
ATOM   4008  CB  VAL B 287       6.014   3.492  31.117  1.00 27.11           C  
ATOM   4009  CG1 VAL B 287       4.569   3.840  31.146  1.00 28.56           C  
ATOM   4010  CG2 VAL B 287       6.413   3.046  29.674  1.00 27.57           C  
ATOM   4011  N   GLN B 288       6.108   6.442  33.059  1.00 30.94           N  
ATOM   4012  CA  GLN B 288       5.876   7.123  34.335  1.00 31.76           C  
ATOM   4013  C   GLN B 288       4.939   6.325  35.294  1.00 32.65           C  
ATOM   4014  O   GLN B 288       5.354   5.991  36.430  1.00 32.05           O  
ATOM   4015  CB  GLN B 288       5.402   8.546  34.072  1.00 32.16           C  
ATOM   4016  CG  GLN B 288       6.460   9.385  33.307  1.00 33.15           C  
ATOM   4017  CD  GLN B 288       7.814   9.420  34.010  1.00 37.03           C  
ATOM   4018  NE2 GLN B 288       7.812   9.796  35.303  1.00 38.38           N  
ATOM   4019  OE1 GLN B 288       8.844   9.107  33.418  1.00 37.01           O  
ATOM   4020  N   SER B 289       3.757   5.919  34.818  1.00 32.16           N  
ATOM   4021  CA  SER B 289       2.884   5.133  35.678  1.00 33.13           C  
ATOM   4022  C   SER B 289       3.554   3.834  36.143  1.00 33.28           C  
ATOM   4023  O   SER B 289       3.385   3.435  37.282  1.00 32.63           O  
ATOM   4024  CB  SER B 289       1.541   4.876  35.026  1.00 32.87           C  
ATOM   4025  OG  SER B 289       1.449   3.562  34.530  1.00 32.85           O  
ATOM   4026  N   HIS B 290       4.306   3.174  35.258  1.00 33.21           N  
ATOM   4027  CA  HIS B 290       5.076   1.990  35.649  1.00 32.90           C  
ATOM   4028  C   HIS B 290       6.147   2.271  36.707  1.00 33.45           C  
ATOM   4029  O   HIS B 290       6.325   1.512  37.660  1.00 34.05           O  
ATOM   4030  CB  HIS B 290       5.678   1.311  34.422  1.00 32.65           C  
ATOM   4031  CG  HIS B 290       4.655   0.860  33.429  1.00 32.11           C  
ATOM   4032  CD2 HIS B 290       3.338   1.161  33.314  1.00 33.01           C  
ATOM   4033  ND1 HIS B 290       4.938  -0.020  32.403  1.00 30.87           N  
ATOM   4034  CE1 HIS B 290       3.842  -0.245  31.701  1.00 31.40           C  
ATOM   4035  NE2 HIS B 290       2.853   0.454  32.239  1.00 33.68           N  
ATOM   4036  N   SER B 291       6.861   3.363  36.598  1.00 34.84           N  
ATOM   4037  CA  SER B 291       7.925   3.563  37.583  1.00 36.58           C  
ATOM   4038  C   SER B 291       7.323   3.993  38.914  1.00 37.91           C  
ATOM   4039  O   SER B 291       7.729   3.506  39.941  1.00 37.51           O  
ATOM   4040  CB  SER B 291       8.925   4.561  37.107  1.00 35.13           C  
ATOM   4041  OG  SER B 291       8.279   5.769  36.841  1.00 37.43           O  
ATOM   4042  N   ASP B 292       6.338   4.889  38.862  1.00 39.79           N  
ATOM   4043  CA  ASP B 292       5.462   5.173  40.017  1.00 41.31           C  
ATOM   4044  C   ASP B 292       4.928   3.936  40.742  1.00 41.93           C  
ATOM   4045  O   ASP B 292       5.092   3.811  41.956  1.00 43.00           O  
ATOM   4046  CB  ASP B 292       4.318   6.102  39.610  1.00 41.19           C  
ATOM   4047  CG  ASP B 292       4.811   7.473  39.206  1.00 40.83           C  
ATOM   4048  OD1 ASP B 292       5.936   7.836  39.589  1.00 42.82           O  
ATOM   4049  OD2 ASP B 292       4.095   8.185  38.487  1.00 40.06           O1-
ATOM   4050  N   MET B 293       4.332   3.002  40.009  1.00 42.73           N  
ATOM   4051  CA  MET B 293       3.813   1.756  40.619  1.00 43.32           C  
ATOM   4052  C   MET B 293       4.884   0.704  41.001  1.00 42.61           C  
ATOM   4053  O   MET B 293       4.563  -0.465  41.275  1.00 43.31           O  
ATOM   4054  CB  MET B 293       2.755   1.133  39.725  1.00 43.55           C  
ATOM   4055  CG  MET B 293       1.366   1.827  39.830  1.00 50.56           C  
ATOM   4056  SD  MET B 293       0.520   1.981  38.188  1.00 62.80           S  
ATOM   4057  CE  MET B 293       1.169   0.540  37.301  1.00 60.30           C  
ATOM   4058  N   GLY B 294       6.156   1.109  40.982  1.00 41.77           N  
ATOM   4059  CA  GLY B 294       7.264   0.289  41.483  1.00 40.51           C  
ATOM   4060  C   GLY B 294       8.066  -0.622  40.559  1.00 40.04           C  
ATOM   4061  O   GLY B 294       8.728  -1.557  41.040  1.00 39.51           O  
ATOM   4062  N   MET B 295       8.031  -0.359  39.249  1.00 39.12           N  
ATOM   4063  CA  MET B 295       8.868  -1.091  38.282  1.00 37.95           C  
ATOM   4064  C   MET B 295      10.249  -0.473  38.287  1.00 37.61           C  
ATOM   4065  O   MET B 295      10.635   0.181  37.307  1.00 37.21           O  
ATOM   4066  CB  MET B 295       8.291  -1.034  36.864  1.00 37.09           C  
ATOM   4067  CG  MET B 295       7.341  -2.143  36.519  1.00 35.86           C  
ATOM   4068  SD  MET B 295       6.976  -2.302  34.709  1.00 33.32           S  
ATOM   4069  CE  MET B 295       8.119  -3.623  34.369  1.00 27.33           C  
ATOM   4070  N   VAL B 296      10.958  -0.659  39.405  1.00 36.76           N  
ATOM   4071  CA  VAL B 296      12.242  -0.010  39.704  1.00 36.58           C  
ATOM   4072  C   VAL B 296      13.116  -1.029  40.463  1.00 36.61           C  
ATOM   4073  O   VAL B 296      12.630  -2.045  40.981  1.00 36.54           O  
ATOM   4074  CB  VAL B 296      12.087   1.376  40.500  1.00 37.54           C  
ATOM   4075  CG1 VAL B 296      13.412   2.244  40.511  1.00 36.10           C  
ATOM   4076  CG2 VAL B 296      10.967   2.261  39.913  1.00 37.43           C  
ATOM   4077  N   GLY B 297      14.419  -0.790  40.473  1.00 36.31           N  
ATOM   4078  CA  GLY B 297      15.372  -1.665  41.156  1.00 35.76           C  
ATOM   4079  C   GLY B 297      16.704  -0.948  41.187  1.00 35.14           C  
ATOM   4080  O   GLY B 297      16.809   0.174  40.652  1.00 35.31           O  
ATOM   4081  N   LEU B 298      17.718  -1.579  41.777  1.00 34.82           N  
ATOM   4082  CA  LEU B 298      19.020  -0.911  41.952  1.00 34.92           C  
ATOM   4083  C   LEU B 298      20.177  -1.704  41.382  1.00 34.22           C  
ATOM   4084  O   LEU B 298      20.240  -2.911  41.572  1.00 34.38           O  
ATOM   4085  CB  LEU B 298      19.325  -0.632  43.442  1.00 35.46           C  
ATOM   4086  CG  LEU B 298      18.514   0.383  44.245  1.00 35.71           C  
ATOM   4087  CD1 LEU B 298      18.962   0.362  45.774  1.00 34.93           C  
ATOM   4088  CD2 LEU B 298      18.579   1.784  43.645  1.00 32.17           C  
ATOM   4089  N   PHE B 299      21.079  -1.008  40.687  1.00 33.84           N  
ATOM   4090  CA  PHE B 299      22.426  -1.515  40.383  1.00 34.40           C  
ATOM   4091  C   PHE B 299      23.359  -1.020  41.510  1.00 34.89           C  
ATOM   4092  O   PHE B 299      23.811   0.107  41.478  1.00 35.17           O  
ATOM   4093  CB  PHE B 299      22.885  -0.963  39.017  1.00 34.19           C  
ATOM   4094  CG  PHE B 299      24.163  -1.585  38.477  1.00 34.16           C  
ATOM   4095  CD1 PHE B 299      24.500  -2.905  38.752  1.00 31.10           C  
ATOM   4096  CD2 PHE B 299      25.021  -0.833  37.663  1.00 31.46           C  
ATOM   4097  CE1 PHE B 299      25.651  -3.446  38.244  1.00 30.26           C  
ATOM   4098  CE2 PHE B 299      26.180  -1.388  37.143  1.00 30.32           C  
ATOM   4099  CZ  PHE B 299      26.496  -2.694  37.441  1.00 31.03           C  
ATOM   4100  N   LEU B 300      23.625  -1.851  42.521  1.00 35.72           N  
ATOM   4101  CA  LEU B 300      24.480  -1.425  43.671  1.00 36.81           C  
ATOM   4102  C   LEU B 300      25.970  -1.530  43.356  1.00 36.74           C  
ATOM   4103  O   LEU B 300      26.531  -2.623  43.390  1.00 36.53           O  
ATOM   4104  CB  LEU B 300      24.109  -2.208  44.951  1.00 36.32           C  
ATOM   4105  CG  LEU B 300      22.710  -1.922  45.471  1.00 35.24           C  
ATOM   4106  CD1 LEU B 300      22.440  -2.559  46.841  1.00 37.15           C  
ATOM   4107  CD2 LEU B 300      22.659  -0.442  45.595  1.00 32.08           C  
ATOM   4108  N   VAL B 301      26.581  -0.390  43.023  1.00 38.14           N  
ATOM   4109  CA  VAL B 301      28.006  -0.331  42.646  1.00 39.85           C  
ATOM   4110  C   VAL B 301      28.855   0.121  43.849  1.00 41.52           C  
ATOM   4111  O   VAL B 301      28.953   1.313  44.140  1.00 40.71           O  
ATOM   4112  CB  VAL B 301      28.320   0.619  41.435  1.00 39.07           C  
ATOM   4113  CG1 VAL B 301      29.743   0.374  40.969  1.00 38.36           C  
ATOM   4114  CG2 VAL B 301      27.336   0.409  40.262  1.00 40.13           C  
ATOM   4115  N   LYS B 302      29.475  -0.858  44.495  1.00 44.51           N  
ATOM   4116  CA  LYS B 302      30.291  -0.664  45.701  1.00 48.43           C  
ATOM   4117  C   LYS B 302      31.696  -0.205  45.397  1.00 50.50           C  
ATOM   4118  O   LYS B 302      32.364  -0.769  44.534  1.00 50.78           O  
ATOM   4119  CB  LYS B 302      30.418  -1.985  46.474  1.00 48.58           C  
ATOM   4120  CG  LYS B 302      29.165  -2.457  47.195  1.00 49.95           C  
ATOM   4121  CD  LYS B 302      29.314  -3.892  47.714  1.00 54.75           C  
ATOM   4122  CE  LYS B 302      29.475  -4.935  46.578  1.00 56.09           C  
ATOM   4123  NZ  LYS B 302      29.266  -6.375  47.025  1.00 55.42           N1+
ATOM   4124  N   LYS B 303      32.149   0.803  46.134  1.00 54.04           N  
ATOM   4125  CA  LYS B 303      33.567   1.177  46.216  1.00 56.73           C  
ATOM   4126  C   LYS B 303      34.426  -0.057  46.442  1.00 58.38           C  
ATOM   4127  O   LYS B 303      33.940  -1.109  46.914  1.00 58.82           O  
ATOM   4128  CB  LYS B 303      33.809   2.130  47.384  1.00 56.84           C  
ATOM   4129  CG  LYS B 303      33.794   3.608  47.097  1.00 58.67           C  
ATOM   4130  CD  LYS B 303      33.960   4.352  48.427  1.00 61.35           C  
ATOM   4131  CE  LYS B 303      35.179   5.294  48.413  1.00 65.06           C  
ATOM   4132  NZ  LYS B 303      34.975   6.579  47.625  1.00 65.82           N1+
ATOM   4133  N   THR B 304      35.705   0.086  46.104  1.00 60.72           N  
ATOM   4134  CA  THR B 304      36.695  -0.986  46.201  1.00 62.85           C  
ATOM   4135  C   THR B 304      36.720  -1.673  47.579  1.00 64.27           C  
ATOM   4136  O   THR B 304      36.805  -2.897  47.666  1.00 64.66           O  
ATOM   4137  CB  THR B 304      38.101  -0.461  45.804  1.00 62.96           C  
ATOM   4138  CG2 THR B 304      38.311   1.032  46.247  1.00 63.76           C  
ATOM   4139  OG1 THR B 304      39.098  -1.292  46.403  1.00 62.71           O  
ATOM   4140  N   ASP B 305      36.611  -0.884  48.644  1.00 65.92           N  
ATOM   4141  CA  ASP B 305      36.607  -1.411  50.011  1.00 67.93           C  
ATOM   4142  C   ASP B 305      35.285  -2.072  50.391  1.00 68.70           C  
ATOM   4143  O   ASP B 305      35.262  -3.011  51.196  1.00 69.21           O  
ATOM   4144  CB  ASP B 305      36.946  -0.302  51.013  1.00 68.14           C  
ATOM   4145  CG  ASP B 305      35.983   0.866  50.938  1.00 68.89           C  
ATOM   4146  OD1 ASP B 305      34.901   0.765  51.562  1.00 68.75           O  
ATOM   4147  OD2 ASP B 305      36.320   1.874  50.255  1.00 70.40           O1-
ATOM   4148  N   GLY B 306      34.187  -1.570  49.834  1.00 69.13           N  
ATOM   4149  CA  GLY B 306      32.901  -2.236  49.984  1.00 69.59           C  
ATOM   4150  C   GLY B 306      31.766  -1.381  50.509  1.00 70.24           C  
ATOM   4151  O   GLY B 306      30.721  -1.926  50.839  1.00 70.34           O  
ATOM   4152  N   THR B 307      31.953  -0.060  50.595  1.00 70.73           N  
ATOM   4153  CA  THR B 307      30.868   0.856  51.005  1.00 71.64           C  
ATOM   4154  C   THR B 307      30.175   1.495  49.799  1.00 72.51           C  
ATOM   4155  O   THR B 307      30.727   1.476  48.707  1.00 72.37           O  
ATOM   4156  CB  THR B 307      31.370   2.027  51.915  1.00 71.44           C  
ATOM   4157  CG2 THR B 307      32.011   1.505  53.209  1.00 71.34           C  
ATOM   4158  OG1 THR B 307      32.291   2.865  51.191  1.00 71.03           O  
ATOM   4159  N   ILE B 308      28.982   2.059  50.009  1.00 73.81           N  
ATOM   4160  CA  ILE B 308      28.345   2.984  49.060  1.00 75.35           C  
ATOM   4161  C   ILE B 308      28.017   4.288  49.797  1.00 77.08           C  
ATOM   4162  O   ILE B 308      27.647   4.257  50.981  1.00 77.23           O  
ATOM   4163  CB  ILE B 308      27.067   2.368  48.391  1.00 75.30           C  
ATOM   4164  CG1 ILE B 308      27.457   1.440  47.240  1.00 74.80           C  
ATOM   4165  CG2 ILE B 308      26.107   3.441  47.858  1.00 74.60           C  
ATOM   4166  CD1 ILE B 308      26.299   0.600  46.711  1.00 73.52           C  
ATOM   4167  N   PRO B 309      28.168   5.440  49.108  1.00 78.64           N  
ATOM   4168  CA  PRO B 309      27.831   6.757  49.694  1.00 79.75           C  
ATOM   4169  C   PRO B 309      26.313   6.983  49.869  1.00 80.63           C  
ATOM   4170  O   PRO B 309      25.526   6.715  48.941  1.00 80.79           O  
ATOM   4171  CB  PRO B 309      28.412   7.755  48.678  1.00 80.06           C  
ATOM   4172  CG  PRO B 309      28.436   6.983  47.351  1.00 79.73           C  
ATOM   4173  CD  PRO B 309      28.733   5.556  47.741  1.00 78.83           C  
ATOM   4174  N   GLY B 310      25.908   7.464  51.043  1.00 81.21           N  
ATOM   4175  CA  GLY B 310      24.484   7.659  51.318  1.00 82.20           C  
ATOM   4176  C   GLY B 310      23.706   6.364  51.525  1.00 82.88           C  
ATOM   4177  O   GLY B 310      22.521   6.286  51.179  1.00 82.87           O  
ATOM   4178  N   TYR B 311      24.399   5.343  52.036  1.00 83.33           N  
ATOM   4179  CA  TYR B 311      23.796   4.179  52.706  1.00 84.03           C  
ATOM   4180  C   TYR B 311      24.884   3.280  53.304  1.00 84.32           C  
ATOM   4181  O   TYR B 311      25.778   3.749  54.019  1.00 84.32           O  
ATOM   4182  CB  TYR B 311      22.866   3.353  51.803  1.00 84.36           C  
ATOM   4183  CG  TYR B 311      21.880   2.505  52.604  1.00 85.51           C  
ATOM   4184  CD1 TYR B 311      20.597   2.988  52.910  1.00 85.97           C  
ATOM   4185  CD2 TYR B 311      22.241   1.235  53.080  1.00 86.66           C  
ATOM   4186  CE1 TYR B 311      19.691   2.225  53.656  1.00 86.86           C  
ATOM   4187  CE2 TYR B 311      21.344   0.458  53.833  1.00 87.47           C  
ATOM   4188  CZ  TYR B 311      20.071   0.960  54.117  1.00 87.59           C  
ATOM   4189  OH  TYR B 311      19.188   0.196  54.857  1.00 86.48           O  
TER   
HETATM 4190 CU    CU B 401       6.926  -0.408  31.948  1.00 28.54          CU  
HETATM 4191 CU    CU B 402      15.104   7.489  36.903  1.00 54.69          CU  
HETATM 4192 CU    CU B 404       8.378 -16.543  22.353  1.00 36.10          CU  
HETATM 4193 CU  A CU B 405       7.054 -17.600  21.333  0.40 47.91          CU  
ATOM   4194  N   GLY C  42      18.088   1.016 -12.223  1.00 51.31           N  
ATOM   4195  CA  GLY C  42      17.934   2.512 -12.294  1.00 51.01           C  
ATOM   4196  C   GLY C  42      18.636   3.238 -13.468  1.00 51.13           C  
ATOM   4197  O   GLY C  42      19.809   2.914 -13.827  1.00 51.67           O  
ATOM   4198  N   GLY C  43      17.933   4.208 -14.084  1.00 49.34           N  
ATOM   4199  CA  GLY C  43      16.539   4.514 -13.747  1.00 46.64           C  
ATOM   4200  C   GLY C  43      15.583   4.523 -14.934  1.00 44.08           C  
ATOM   4201  O   GLY C  43      15.869   5.088 -15.960  1.00 44.32           O  
ATOM   4202  N   GLU C  44      14.428   3.914 -14.766  1.00 41.91           N  
ATOM   4203  CA  GLU C  44      13.399   3.914 -15.785  1.00 40.12           C  
ATOM   4204  C   GLU C  44      12.136   4.699 -15.356  1.00 37.68           C  
ATOM   4205  O   GLU C  44      11.824   4.811 -14.161  1.00 35.87           O  
ATOM   4206  CB  GLU C  44      13.053   2.461 -16.143  1.00 40.43           C  
ATOM   4207  CG  GLU C  44      14.118   1.842 -17.050  1.00 43.89           C  
ATOM   4208  CD  GLU C  44      13.921   0.366 -17.304  0.50 43.77           C  
ATOM   4209  OE1 GLU C  44      13.551  -0.372 -16.357  0.50 42.98           O  
ATOM   4210  OE2 GLU C  44      14.166  -0.044 -18.457  0.50 43.07           O1-
ATOM   4211  N   VAL C  45      11.424   5.240 -16.341  1.00 35.77           N  
ATOM   4212  CA  VAL C  45      10.065   5.759 -16.113  1.00 33.28           C  
ATOM   4213  C   VAL C  45       9.028   4.649 -16.293  1.00 32.66           C  
ATOM   4214  O   VAL C  45       8.932   4.023 -17.343  1.00 32.15           O  
ATOM   4215  CB  VAL C  45       9.717   6.974 -16.999  1.00 32.80           C  
ATOM   4216  CG1 VAL C  45       8.413   7.550 -16.563  1.00 31.90           C  
ATOM   4217  CG2 VAL C  45      10.786   8.057 -16.924  1.00 31.51           C  
ATOM   4218  N   ARG C  46       8.266   4.376 -15.237  1.00 31.90           N  
ATOM   4219  CA  ARG C  46       7.169   3.423 -15.325  1.00 30.99           C  
ATOM   4220  C   ARG C  46       5.839   4.114 -14.994  1.00 30.92           C  
ATOM   4221  O   ARG C  46       5.785   5.164 -14.307  1.00 29.86           O  
ATOM   4222  CB  ARG C  46       7.421   2.241 -14.407  1.00 32.06           C  
ATOM   4223  CG  ARG C  46       8.832   1.593 -14.510  1.00 32.60           C  
ATOM   4224  CD  ARG C  46       9.069   0.690 -13.299  1.00 36.26           C  
ATOM   4225  NE  ARG C  46      10.467   0.283 -13.147  1.00 38.27           N  
ATOM   4226  CZ  ARG C  46      11.037  -0.765 -13.774  1.00 40.27           C  
ATOM   4227  NH1 ARG C  46      12.331  -1.054 -13.565  1.00 38.29           N1+
ATOM   4228  NH2 ARG C  46      10.328  -1.540 -14.604  1.00 33.62           N  
ATOM   4229  N   ARG C  47       4.773   3.527 -15.520  1.00 31.06           N  
ATOM   4230  CA  ARG C  47       3.393   4.034 -15.409  1.00 31.70           C  
ATOM   4231  C   ARG C  47       2.477   2.871 -15.106  1.00 30.59           C  
ATOM   4232  O   ARG C  47       2.532   1.871 -15.813  1.00 31.09           O  
ATOM   4233  CB  ARG C  47       2.946   4.613 -16.754  1.00 32.74           C  
ATOM   4234  CG  ARG C  47       3.444   6.008 -17.056  1.00 36.99           C  
ATOM   4235  CD  ARG C  47       3.341   6.360 -18.575  1.00 44.51           C  
ATOM   4236  NE  ARG C  47       4.433   7.270 -18.983  1.00 46.57           N  
ATOM   4237  CZ  ARG C  47       4.426   8.595 -18.803  1.00 48.82           C  
ATOM   4238  NH1 ARG C  47       3.372   9.226 -18.237  1.00 46.82           N1+
ATOM   4239  NH2 ARG C  47       5.485   9.290 -19.193  1.00 48.20           N  
ATOM   4240  N   ILE C  48       1.644   2.996 -14.078  1.00 28.91           N  
ATOM   4241  CA  ILE C  48       0.542   2.069 -13.847  1.00 27.38           C  
ATOM   4242  C   ILE C  48      -0.767   2.812 -13.612  1.00 26.79           C  
ATOM   4243  O   ILE C  48      -0.816   4.049 -13.559  1.00 26.56           O  
ATOM   4244  CB  ILE C  48       0.835   1.116 -12.655  1.00 28.10           C  
ATOM   4245  CG1 ILE C  48       1.157   1.924 -11.383  1.00 25.37           C  
ATOM   4246  CG2 ILE C  48       2.012   0.210 -12.992  1.00 30.10           C  
ATOM   4247  CD1 ILE C  48       1.188   1.100 -10.141  1.00 26.20           C  
ATOM   4248  N   LYS C  49      -1.844   2.049 -13.520  1.00 27.71           N  
ATOM   4249  CA  LYS C  49      -3.160   2.572 -13.158  1.00 28.87           C  
ATOM   4250  C   LYS C  49      -3.456   1.913 -11.834  1.00 29.11           C  
ATOM   4251  O   LYS C  49      -3.050   0.755 -11.614  1.00 29.50           O  
ATOM   4252  CB  LYS C  49      -4.223   2.141 -14.170  1.00 30.19           C  
ATOM   4253  CG  LYS C  49      -4.026   2.591 -15.637  1.00 32.35           C  
ATOM   4254  CD  LYS C  49      -5.241   2.160 -16.528  1.00 39.31           C  
ATOM   4255  CE  LYS C  49      -5.059   2.547 -18.029  1.00 44.14           C  
ATOM   4256  NZ  LYS C  49      -5.715   3.876 -18.386  1.00 42.88           N1+
ATOM   4257  N   LEU C  50      -4.145   2.634 -10.956  1.00 27.94           N  
ATOM   4258  CA  LEU C  50      -4.533   2.111  -9.652  1.00 26.40           C  
ATOM   4259  C   LEU C  50      -5.916   2.659  -9.372  1.00 25.63           C  
ATOM   4260  O   LEU C  50      -6.217   3.826  -9.691  1.00 24.41           O  
ATOM   4261  CB  LEU C  50      -3.544   2.574  -8.562  1.00 25.48           C  
ATOM   4262  CG  LEU C  50      -3.425   1.664  -7.355  1.00 26.20           C  
ATOM   4263  CD1 LEU C  50      -2.555   0.458  -7.599  1.00 22.51           C  
ATOM   4264  CD2 LEU C  50      -2.926   2.428  -6.116  1.00 29.48           C  
ATOM   4265  N   TYR C  51      -6.731   1.846  -8.728  1.00 25.01           N  
ATOM   4266  CA  TYR C  51      -8.125   2.201  -8.485  1.00 26.39           C  
ATOM   4267  C   TYR C  51      -8.389   1.995  -6.994  1.00 26.53           C  
ATOM   4268  O   TYR C  51      -7.900   1.032  -6.404  1.00 26.83           O  
ATOM   4269  CB  TYR C  51      -9.061   1.312  -9.306  1.00 25.13           C  
ATOM   4270  CG  TYR C  51      -8.858   1.429 -10.820  1.00 29.30           C  
ATOM   4271  CD1 TYR C  51      -9.586   2.344 -11.605  1.00 31.92           C  
ATOM   4272  CD2 TYR C  51      -7.973   0.596 -11.467  1.00 29.31           C  
ATOM   4273  CE1 TYR C  51      -9.384   2.428 -13.030  1.00 33.12           C  
ATOM   4274  CE2 TYR C  51      -7.762   0.679 -12.833  1.00 34.35           C  
ATOM   4275  CZ  TYR C  51      -8.460   1.578 -13.619  1.00 32.86           C  
ATOM   4276  OH  TYR C  51      -8.160   1.573 -14.969  1.00 31.92           O  
ATOM   4277  N   ALA C  52      -9.135   2.896  -6.382  1.00 25.77           N  
ATOM   4278  CA  ALA C  52      -9.662   2.609  -5.049  1.00 25.52           C  
ATOM   4279  C   ALA C  52     -11.158   2.275  -5.202  1.00 25.36           C  
ATOM   4280  O   ALA C  52     -11.877   2.993  -5.893  1.00 24.84           O  
ATOM   4281  CB  ALA C  52      -9.436   3.821  -4.110  1.00 24.52           C  
ATOM   4282  N   GLU C  53     -11.626   1.211  -4.553  1.00 25.28           N  
ATOM   4283  CA  GLU C  53     -12.996   0.725  -4.700  1.00 25.27           C  
ATOM   4284  C   GLU C  53     -13.496   0.306  -3.306  1.00 26.38           C  
ATOM   4285  O   GLU C  53     -12.680  -0.123  -2.444  1.00 25.38           O  
ATOM   4286  CB  GLU C  53     -12.993  -0.602  -5.479  1.00 26.16           C  
ATOM   4287  CG  GLU C  53     -12.686  -0.589  -6.982  1.00 28.46           C  
ATOM   4288  CD  GLU C  53     -12.315  -1.955  -7.507  0.50 24.85           C  
ATOM   4289  OE1 GLU C  53     -12.439  -2.996  -6.818  0.50 27.72           O  
ATOM   4290  OE2 GLU C  53     -11.859  -1.977  -8.631  0.50 27.33           O1-
ATOM   4291  N   ARG C  54     -14.815   0.319  -3.112  1.00 24.35           N  
ATOM   4292  CA  ARG C  54     -15.402  -0.370  -1.972  1.00 24.88           C  
ATOM   4293  C   ARG C  54     -15.331  -1.878  -2.132  1.00 24.47           C  
ATOM   4294  O   ARG C  54     -15.385  -2.398  -3.250  1.00 21.75           O  
ATOM   4295  CB  ARG C  54     -16.862   0.042  -1.800  1.00 24.96           C  
ATOM   4296  CG  ARG C  54     -16.967   1.515  -1.419  1.00 28.39           C  
ATOM   4297  CD  ARG C  54     -18.155   1.762  -0.521  1.00 27.35           C  
ATOM   4298  NE  ARG C  54     -18.206   3.162  -0.089  1.00 22.71           N  
ATOM   4299  CZ  ARG C  54     -18.118   3.525   1.184  1.00 24.85           C  
ATOM   4300  NH1 ARG C  54     -17.974   2.588   2.135  1.00 21.79           N1+
ATOM   4301  NH2 ARG C  54     -18.209   4.809   1.512  1.00 23.18           N  
ATOM   4302  N   LEU C  55     -15.144  -2.576  -1.022  1.00 24.68           N  
ATOM   4303  CA  LEU C  55     -15.259  -4.038  -1.036  1.00 27.88           C  
ATOM   4304  C   LEU C  55     -16.403  -4.460  -0.159  1.00 28.98           C  
ATOM   4305  O   LEU C  55     -17.124  -3.605   0.349  1.00 29.78           O  
ATOM   4306  CB  LEU C  55     -13.947  -4.733  -0.644  1.00 28.23           C  
ATOM   4307  CG  LEU C  55     -12.821  -4.411  -1.667  1.00 30.95           C  
ATOM   4308  CD1 LEU C  55     -11.431  -4.546  -1.034  1.00 33.58           C  
ATOM   4309  CD2 LEU C  55     -12.941  -5.204  -2.990  1.00 30.57           C  
ATOM   4310  N   ALA C  56     -16.552  -5.764   0.043  1.00 30.95           N  
ATOM   4311  CA  ALA C  56     -17.725  -6.328   0.694  1.00 32.60           C  
ATOM   4312  C   ALA C  56     -18.085  -5.749   2.070  1.00 34.32           C  
ATOM   4313  O   ALA C  56     -19.100  -5.051   2.221  1.00 36.80           O  
ATOM   4314  CB  ALA C  56     -17.635  -7.871   0.764  1.00 32.24           C  
ATOM   4315  N   ASP C  57     -17.298  -5.998   3.086  1.00 34.11           N  
ATOM   4316  CA  ASP C  57     -17.920  -5.826   4.413  1.00 32.85           C  
ATOM   4317  C   ASP C  57     -17.571  -4.485   5.001  1.00 31.85           C  
ATOM   4318  O   ASP C  57     -16.839  -4.421   5.942  1.00 32.56           O  
ATOM   4319  CB  ASP C  57     -17.431  -6.928   5.323  1.00 33.12           C  
ATOM   4320  CG  ASP C  57     -17.947  -8.293   4.903  0.50 33.85           C  
ATOM   4321  OD1 ASP C  57     -19.176  -8.477   4.966  0.50 33.76           O  
ATOM   4322  OD2 ASP C  57     -17.138  -9.177   4.523  0.50 35.70           O1-
ATOM   4323  N   GLY C  58     -18.072  -3.405   4.422  1.00 30.37           N  
ATOM   4324  CA  GLY C  58     -17.557  -2.068   4.711  1.00 28.91           C  
ATOM   4325  C   GLY C  58     -16.058  -1.827   4.410  1.00 27.28           C  
ATOM   4326  O   GLY C  58     -15.529  -0.798   4.733  1.00 27.62           O  
ATOM   4327  N   GLN C  59     -15.368  -2.782   3.822  1.00 25.57           N  
ATOM   4328  CA  GLN C  59     -13.978  -2.589   3.477  1.00 24.41           C  
ATOM   4329  C   GLN C  59     -13.789  -1.795   2.164  1.00 23.52           C  
ATOM   4330  O   GLN C  59     -14.769  -1.461   1.484  1.00 22.88           O  
ATOM   4331  CB  GLN C  59     -13.286  -3.954   3.423  1.00 24.89           C  
ATOM   4332  CG  GLN C  59     -13.365  -4.604   4.793  1.00 26.67           C  
ATOM   4333  CD  GLN C  59     -12.443  -5.761   4.938  1.00 30.33           C  
ATOM   4334  NE2 GLN C  59     -12.557  -6.728   4.038  1.00 33.45           N  
ATOM   4335  OE1 GLN C  59     -11.619  -5.794   5.841  1.00 30.61           O  
ATOM   4336  N   MET C  60     -12.527  -1.459   1.871  1.00 21.26           N  
ATOM   4337  CA  MET C  60     -12.102  -0.657   0.736  1.00 21.37           C  
ATOM   4338  C   MET C  60     -10.699  -1.106   0.446  1.00 20.92           C  
ATOM   4339  O   MET C  60      -9.955  -1.488   1.380  1.00 20.68           O  
ATOM   4340  CB  MET C  60     -11.999   0.828   1.079  1.00 20.74           C  
ATOM   4341  CG  MET C  60     -13.255   1.521   1.519  1.00 21.17           C  
ATOM   4342  SD  MET C  60     -12.813   3.156   2.112  1.00 25.61           S  
ATOM   4343  CE  MET C  60     -14.406   4.035   2.192  1.00 28.18           C  
ATOM   4344  N   GLY C  61     -10.327  -1.049  -0.820  1.00 20.30           N  
ATOM   4345  CA  GLY C  61      -9.025  -1.494  -1.272  1.00 20.89           C  
ATOM   4346  C   GLY C  61      -8.529  -0.842  -2.554  1.00 21.71           C  
ATOM   4347  O   GLY C  61      -9.306  -0.261  -3.342  1.00 21.20           O  
ATOM   4348  N   TYR C  62      -7.227  -0.968  -2.760  1.00 20.80           N  
ATOM   4349  CA  TYR C  62      -6.572  -0.624  -4.007  1.00 20.89           C  
ATOM   4350  C   TYR C  62      -6.393  -1.840  -4.887  1.00 22.30           C  
ATOM   4351  O   TYR C  62      -6.172  -2.938  -4.397  1.00 23.17           O  
ATOM   4352  CB  TYR C  62      -5.165  -0.098  -3.688  1.00 20.33           C  
ATOM   4353  CG  TYR C  62      -5.108   1.196  -2.893  1.00 20.98           C  
ATOM   4354  CD1 TYR C  62      -5.453   2.442  -3.473  1.00 17.72           C  
ATOM   4355  CD2 TYR C  62      -4.617   1.196  -1.589  1.00 20.34           C  
ATOM   4356  CE1 TYR C  62      -5.322   3.647  -2.732  1.00 17.99           C  
ATOM   4357  CE2 TYR C  62      -4.514   2.387  -0.850  1.00 18.66           C  
ATOM   4358  CZ  TYR C  62      -4.854   3.583  -1.403  1.00 19.29           C  
ATOM   4359  OH  TYR C  62      -4.703   4.718  -0.613  1.00 19.57           O  
ATOM   4360  N   GLY C  63      -6.484  -1.651  -6.205  1.00 23.39           N  
ATOM   4361  CA  GLY C  63      -6.278  -2.728  -7.185  1.00 23.08           C  
ATOM   4362  C   GLY C  63      -5.758  -2.178  -8.526  1.00 23.39           C  
ATOM   4363  O   GLY C  63      -5.881  -0.979  -8.799  1.00 21.83           O  
ATOM   4364  N   LEU C  64      -5.145  -3.042  -9.342  1.00 24.36           N  
ATOM   4365  CA  LEU C  64      -4.615  -2.658 -10.697  1.00 25.14           C  
ATOM   4366  C   LEU C  64      -5.727  -2.553 -11.814  1.00 25.76           C  
ATOM   4367  O   LEU C  64      -5.508  -1.902 -12.846  1.00 25.72           O  
ATOM   4368  CB  LEU C  64      -3.491  -3.646 -11.103  1.00 25.13           C  
ATOM   4369  CG  LEU C  64      -2.280  -3.837 -10.140  1.00 24.30           C  
ATOM   4370  CD1 LEU C  64      -1.343  -4.963 -10.563  1.00 23.72           C  
ATOM   4371  CD2 LEU C  64      -1.495  -2.570  -9.997  1.00 20.89           C  
ATOM   4372  N   GLU C  65      -6.906  -3.165 -11.575  1.00 26.12           N  
ATOM   4373  CA  GLU C  65      -8.092  -3.101 -12.459  1.00 27.81           C  
ATOM   4374  C   GLU C  65      -9.394  -2.941 -11.637  1.00 29.59           C  
ATOM   4375  O   GLU C  65      -9.526  -3.475 -10.524  1.00 30.55           O  
ATOM   4376  CB  GLU C  65      -8.233  -4.391 -13.271  1.00 27.93           C  
ATOM   4377  CG  GLU C  65      -7.217  -4.606 -14.404  1.00 30.61           C  
ATOM   4378  CD  GLU C  65      -7.234  -6.066 -14.931  0.50 32.78           C  
ATOM   4379  OE1 GLU C  65      -6.169  -6.545 -15.381  0.50 31.69           O  
ATOM   4380  OE2 GLU C  65      -8.306  -6.736 -14.904  0.50 32.58           O1-
ATOM   4381  N   LYS C  66     -10.375  -2.221 -12.165  1.00 31.07           N  
ATOM   4382  CA  LYS C  66     -11.652  -2.159 -11.489  1.00 31.57           C  
ATOM   4383  C   LYS C  66     -12.126  -3.593 -11.203  1.00 31.99           C  
ATOM   4384  O   LYS C  66     -12.032  -4.468 -12.057  1.00 31.08           O  
ATOM   4385  CB  LYS C  66     -12.667  -1.411 -12.372  1.00 33.37           C  
ATOM   4386  CG  LYS C  66     -12.488   0.130 -12.466  1.00 33.37           C  
ATOM   4387  CD  LYS C  66     -13.641   0.742 -13.249  1.00 40.22           C  
ATOM   4388  CE  LYS C  66     -13.684   2.299 -13.116  1.00 43.34           C  
ATOM   4389  NZ  LYS C  66     -13.958   2.993 -14.417  1.00 41.94           N1+
ATOM   4390  N   GLY C  67     -12.597  -3.851  -9.986  1.00 31.81           N  
ATOM   4391  CA  GLY C  67     -13.085  -5.155  -9.626  1.00 31.91           C  
ATOM   4392  C   GLY C  67     -12.028  -6.098  -9.092  1.00 33.58           C  
ATOM   4393  O   GLY C  67     -12.380  -7.147  -8.528  1.00 34.75           O  
ATOM   4394  N   ARG C  68     -10.741  -5.749  -9.243  1.00 32.83           N  
ATOM   4395  CA  ARG C  68      -9.614  -6.573  -8.711  1.00 33.06           C  
ATOM   4396  C   ARG C  68      -8.862  -5.990  -7.436  1.00 30.89           C  
ATOM   4397  O   ARG C  68      -7.728  -6.368  -7.154  1.00 30.87           O  
ATOM   4398  CB  ARG C  68      -8.574  -6.828  -9.834  1.00 34.26           C  
ATOM   4399  CG  ARG C  68      -8.961  -7.762 -11.067  1.00 39.93           C  
ATOM   4400  CD  ARG C  68     -10.409  -8.235 -11.102  1.00 47.61           C  
ATOM   4401  NE  ARG C  68     -10.961  -8.251 -12.470  1.00 55.58           N  
ATOM   4402  CZ  ARG C  68     -12.269  -8.169 -12.780  1.00 57.83           C  
ATOM   4403  NH1 ARG C  68     -13.217  -8.070 -11.838  1.00 58.70           N1+
ATOM   4404  NH2 ARG C  68     -12.642  -8.181 -14.051  1.00 58.88           N  
ATOM   4405  N   ALA C  69      -9.464  -5.045  -6.724  1.00 27.99           N  
ATOM   4406  CA  ALA C  69      -8.860  -4.537  -5.487  1.00 27.74           C  
ATOM   4407  C   ALA C  69      -8.602  -5.659  -4.484  1.00 26.31           C  
ATOM   4408  O   ALA C  69      -9.422  -6.542  -4.353  1.00 25.19           O  
ATOM   4409  CB  ALA C  69      -9.727  -3.400  -4.847  1.00 26.89           C  
ATOM   4410  N   THR C  70      -7.424  -5.631  -3.842  1.00 26.56           N  
ATOM   4411  CA  THR C  70      -7.046  -6.571  -2.758  1.00 25.23           C  
ATOM   4412  C   THR C  70      -6.651  -5.814  -1.473  1.00 24.33           C  
ATOM   4413  O   THR C  70      -6.356  -4.631  -1.514  1.00 22.90           O  
ATOM   4414  CB  THR C  70      -5.838  -7.410  -3.173  1.00 25.38           C  
ATOM   4415  CG2 THR C  70      -6.218  -8.290  -4.376  1.00 27.33           C  
ATOM   4416  OG1 THR C  70      -4.752  -6.535  -3.537  1.00 25.86           O  
ATOM   4417  N   ILE C  71      -6.622  -6.513  -0.350  1.00 23.16           N  
ATOM   4418  CA  ILE C  71      -6.041  -5.958   0.864  1.00 23.13           C  
ATOM   4419  C   ILE C  71      -5.029  -7.025   1.271  1.00 23.52           C  
ATOM   4420  O   ILE C  71      -5.430  -8.166   1.405  1.00 24.57           O  
ATOM   4421  CB  ILE C  71      -7.125  -5.839   1.946  1.00 23.15           C  
ATOM   4422  CG1 ILE C  71      -8.230  -4.839   1.510  1.00 21.82           C  
ATOM   4423  CG2 ILE C  71      -6.507  -5.524   3.321  1.00 24.19           C  
ATOM   4424  CD1 ILE C  71      -9.459  -4.918   2.313  1.00 22.16           C  
ATOM   4425  N   PRO C  72      -3.712  -6.691   1.381  1.00 22.31           N  
ATOM   4426  CA  PRO C  72      -3.054  -5.452   0.983  1.00 21.66           C  
ATOM   4427  C   PRO C  72      -3.251  -5.176  -0.492  1.00 19.80           C  
ATOM   4428  O   PRO C  72      -3.496  -6.094  -1.260  1.00 20.17           O  
ATOM   4429  CB  PRO C  72      -1.534  -5.741   1.218  1.00 20.81           C  
ATOM   4430  CG  PRO C  72      -1.505  -6.788   2.230  1.00 22.50           C  
ATOM   4431  CD  PRO C  72      -2.739  -7.647   1.959  1.00 23.86           C  
ATOM   4432  N   GLY C  73      -3.087  -3.923  -0.866  1.00 19.27           N  
ATOM   4433  CA  GLY C  73      -3.015  -3.529  -2.264  1.00 18.86           C  
ATOM   4434  C   GLY C  73      -1.815  -4.171  -2.918  1.00 18.66           C  
ATOM   4435  O   GLY C  73      -1.000  -4.836  -2.245  1.00 17.77           O  
ATOM   4436  N   PRO C  74      -1.706  -3.998  -4.246  1.00 19.16           N  
ATOM   4437  CA  PRO C  74      -0.632  -4.648  -4.973  1.00 19.08           C  
ATOM   4438  C   PRO C  74       0.742  -4.146  -4.516  1.00 18.85           C  
ATOM   4439  O   PRO C  74       0.916  -2.946  -4.196  1.00 17.09           O  
ATOM   4440  CB  PRO C  74      -0.862  -4.199  -6.455  1.00 20.77           C  
ATOM   4441  CG  PRO C  74      -1.709  -2.966  -6.370  1.00 20.50           C  
ATOM   4442  CD  PRO C  74      -2.521  -3.116  -5.100  1.00 18.69           C  
ATOM   4443  N   LEU C  75       1.700  -5.064  -4.498  1.00 18.23           N  
ATOM   4444  CA  LEU C  75       3.084  -4.708  -4.243  1.00 19.23           C  
ATOM   4445  C   LEU C  75       3.637  -3.869  -5.416  1.00 20.20           C  
ATOM   4446  O   LEU C  75       3.549  -4.282  -6.595  1.00 19.78           O  
ATOM   4447  CB  LEU C  75       3.927  -5.963  -4.097  1.00 18.60           C  
ATOM   4448  CG  LEU C  75       5.461  -5.800  -4.070  1.00 19.84           C  
ATOM   4449  CD1 LEU C  75       5.829  -5.108  -2.823  1.00 17.54           C  
ATOM   4450  CD2 LEU C  75       6.157  -7.208  -4.098  1.00 21.14           C  
ATOM   4451  N   ILE C  76       4.185  -2.703  -5.069  1.00 19.67           N  
ATOM   4452  CA  ILE C  76       4.932  -1.910  -5.977  1.00 20.29           C  
ATOM   4453  C   ILE C  76       6.419  -2.067  -5.709  1.00 21.18           C  
ATOM   4454  O   ILE C  76       6.885  -1.768  -4.608  1.00 21.65           O  
ATOM   4455  CB  ILE C  76       4.499  -0.468  -5.862  1.00 20.58           C  
ATOM   4456  CG1 ILE C  76       3.000  -0.371  -6.261  1.00 19.87           C  
ATOM   4457  CG2 ILE C  76       5.417   0.391  -6.752  1.00 19.51           C  
ATOM   4458  CD1 ILE C  76       2.389   1.006  -6.102  1.00 24.24           C  
ATOM   4459  N   GLU C  77       7.140  -2.522  -6.722  1.00 20.74           N  
ATOM   4460  CA  GLU C  77       8.600  -2.722  -6.674  1.00 22.55           C  
ATOM   4461  C   GLU C  77       9.341  -1.880  -7.727  1.00 23.33           C  
ATOM   4462  O   GLU C  77       8.977  -1.898  -8.948  1.00 22.13           O  
ATOM   4463  CB  GLU C  77       8.949  -4.205  -6.840  1.00 21.87           C  
ATOM   4464  CG  GLU C  77      10.445  -4.523  -6.768  1.00 25.96           C  
ATOM   4465  CD  GLU C  77      10.718  -6.032  -6.823  0.50 25.84           C  
ATOM   4466  OE1 GLU C  77       9.819  -6.794  -6.379  0.50 25.82           O  
ATOM   4467  OE2 GLU C  77      11.807  -6.433  -7.307  0.50 23.02           O1-
ATOM   4468  N   LEU C  78      10.334  -1.127  -7.238  1.00 21.68           N  
ATOM   4469  CA  LEU C  78      11.133  -0.238  -8.045  1.00 21.85           C  
ATOM   4470  C   LEU C  78      12.655  -0.405  -7.765  1.00 23.09           C  
ATOM   4471  O   LEU C  78      13.048  -0.934  -6.699  1.00 22.10           O  
ATOM   4472  CB  LEU C  78      10.728   1.191  -7.702  1.00 22.53           C  
ATOM   4473  CG  LEU C  78       9.267   1.618  -7.975  1.00 20.78           C  
ATOM   4474  CD1 LEU C  78       9.109   3.010  -7.550  1.00 18.76           C  
ATOM   4475  CD2 LEU C  78       8.906   1.500  -9.498  1.00 20.90           C  
ATOM   4476  N   ASN C  79      13.502  -0.003  -8.723  1.00 21.85           N  
ATOM   4477  CA  ASN C  79      14.944   0.105  -8.490  1.00 22.17           C  
ATOM   4478  C   ASN C  79      15.220   1.547  -8.206  1.00 22.89           C  
ATOM   4479  O   ASN C  79      14.580   2.407  -8.800  1.00 23.92           O  
ATOM   4480  CB  ASN C  79      15.734  -0.279  -9.742  1.00 22.42           C  
ATOM   4481  CG  ASN C  79      15.509  -1.730 -10.157  1.00 26.70           C  
ATOM   4482  ND2 ASN C  79      15.435  -1.979 -11.486  1.00 25.40           N  
ATOM   4483  OD1 ASN C  79      15.401  -2.618  -9.310  1.00 29.45           O  
ATOM   4484  N   GLU C  80      16.159   1.827  -7.301  1.00 23.15           N  
ATOM   4485  CA  GLU C  80      16.681   3.164  -7.081  1.00 23.21           C  
ATOM   4486  C   GLU C  80      16.984   3.959  -8.356  1.00 23.56           C  
ATOM   4487  O   GLU C  80      17.776   3.554  -9.155  1.00 23.82           O  
ATOM   4488  CB  GLU C  80      17.941   3.084  -6.240  1.00 22.82           C  
ATOM   4489  CG  GLU C  80      17.605   2.932  -4.732  1.00 22.01           C  
ATOM   4490  CD  GLU C  80      18.833   3.001  -3.818  1.00 20.52           C  
ATOM   4491  OE1 GLU C  80      19.937   2.569  -4.228  1.00 18.93           O  
ATOM   4492  OE2 GLU C  80      18.684   3.502  -2.678  1.00 20.22           O1-
ATOM   4493  N   GLY C  81      16.348   5.114  -8.537  1.00 23.88           N  
ATOM   4494  CA  GLY C  81      16.507   5.844  -9.787  1.00 23.26           C  
ATOM   4495  C   GLY C  81      15.222   5.810 -10.623  1.00 23.60           C  
ATOM   4496  O   GLY C  81      15.043   6.649 -11.516  1.00 22.20           O  
ATOM   4497  N   ASP C  82      14.330   4.852 -10.339  1.00 21.89           N  
ATOM   4498  CA  ASP C  82      13.095   4.745 -11.106  1.00 21.36           C  
ATOM   4499  C   ASP C  82      12.168   5.839 -10.677  1.00 21.83           C  
ATOM   4500  O   ASP C  82      12.161   6.265  -9.486  1.00 22.85           O  
ATOM   4501  CB  ASP C  82      12.388   3.409 -10.845  1.00 20.52           C  
ATOM   4502  CG  ASP C  82      13.037   2.234 -11.533  1.00 22.53           C  
ATOM   4503  OD1 ASP C  82      13.891   2.408 -12.450  1.00 24.05           O  
ATOM   4504  OD2 ASP C  82      12.653   1.086 -11.177  1.00 25.14           O1-
ATOM   4505  N   THR C  83      11.325   6.230 -11.621  1.00 22.05           N  
ATOM   4506  CA  THR C  83      10.188   7.093 -11.384  1.00 21.66           C  
ATOM   4507  C   THR C  83       8.925   6.327 -11.680  1.00 23.00           C  
ATOM   4508  O   THR C  83       8.839   5.637 -12.709  1.00 23.40           O  
ATOM   4509  CB  THR C  83      10.201   8.262 -12.353  1.00 22.09           C  
ATOM   4510  CG2 THR C  83       8.930   9.203 -12.182  1.00 20.18           C  
ATOM   4511  OG1 THR C  83      11.370   9.029 -12.106  1.00 21.02           O  
ATOM   4512  N   LEU C  84       7.910   6.457 -10.824  1.00 21.84           N  
ATOM   4513  CA  LEU C  84       6.681   5.822 -11.170  1.00 20.88           C  
ATOM   4514  C   LEU C  84       5.587   6.856 -11.201  1.00 21.89           C  
ATOM   4515  O   LEU C  84       5.415   7.639 -10.214  1.00 22.96           O  
ATOM   4516  CB  LEU C  84       6.336   4.735 -10.144  1.00 20.93           C  
ATOM   4517  CG  LEU C  84       4.997   4.021 -10.285  1.00 17.98           C  
ATOM   4518  CD1 LEU C  84       5.025   3.094 -11.535  1.00 20.77           C  
ATOM   4519  CD2 LEU C  84       4.627   3.224  -9.015  1.00 18.49           C  
ATOM   4520  N   HIS C  85       4.836   6.835 -12.300  1.00 21.60           N  
ATOM   4521  CA  HIS C  85       3.605   7.596 -12.433  1.00 21.64           C  
ATOM   4522  C   HIS C  85       2.399   6.723 -12.243  1.00 21.47           C  
ATOM   4523  O   HIS C  85       2.203   5.749 -12.945  1.00 21.59           O  
ATOM   4524  CB  HIS C  85       3.524   8.231 -13.823  1.00 22.50           C  
ATOM   4525  CG  HIS C  85       4.612   9.210 -14.094  1.00 22.21           C  
ATOM   4526  CD2 HIS C  85       5.660   9.165 -14.951  1.00 20.03           C  
ATOM   4527  ND1 HIS C  85       4.713  10.400 -13.420  1.00 25.88           N  
ATOM   4528  CE1 HIS C  85       5.777  11.054 -13.858  1.00 27.37           C  
ATOM   4529  NE2 HIS C  85       6.352  10.333 -14.804  1.00 23.39           N  
ATOM   4530  N   ILE C  86       1.571   7.076 -11.281  1.00 22.60           N  
ATOM   4531  CA  ILE C  86       0.404   6.264 -10.962  1.00 23.14           C  
ATOM   4532  C   ILE C  86      -0.823   7.010 -11.467  1.00 23.05           C  
ATOM   4533  O   ILE C  86      -1.075   8.121 -11.059  1.00 22.99           O  
ATOM   4534  CB  ILE C  86       0.303   6.008  -9.406  1.00 23.60           C  
ATOM   4535  CG1 ILE C  86       1.520   5.221  -8.955  1.00 24.86           C  
ATOM   4536  CG2 ILE C  86      -0.919   5.160  -9.054  1.00 22.48           C  
ATOM   4537  CD1 ILE C  86       1.756   5.257  -7.475  1.00 28.89           C  
ATOM   4538  N   GLU C  87      -1.560   6.404 -12.366  1.00 23.02           N  
ATOM   4539  CA  GLU C  87      -2.791   7.009 -12.854  1.00 24.83           C  
ATOM   4540  C   GLU C  87      -3.875   6.563 -11.877  1.00 22.94           C  
ATOM   4541  O   GLU C  87      -4.385   5.454 -11.985  1.00 20.99           O  
ATOM   4542  CB  GLU C  87      -3.098   6.469 -14.268  1.00 25.44           C  
ATOM   4543  CG  GLU C  87      -3.853   7.381 -15.183  1.00 32.66           C  
ATOM   4544  CD  GLU C  87      -5.356   7.407 -14.905  0.50 35.41           C  
ATOM   4545  OE1 GLU C  87      -6.144   6.833 -15.706  0.50 36.43           O  
ATOM   4546  OE2 GLU C  87      -5.743   8.028 -13.892  0.50 36.42           O1-
ATOM   4547  N   PHE C  88      -4.221   7.402 -10.918  1.00 23.33           N  
ATOM   4548  CA  PHE C  88      -5.095   6.913  -9.823  1.00 24.23           C  
ATOM   4549  C   PHE C  88      -6.579   7.318 -10.019  1.00 24.80           C  
ATOM   4550  O   PHE C  88      -6.864   8.507 -10.147  1.00 25.98           O  
ATOM   4551  CB  PHE C  88      -4.571   7.422  -8.485  1.00 23.52           C  
ATOM   4552  CG  PHE C  88      -5.460   7.117  -7.335  1.00 24.37           C  
ATOM   4553  CD1 PHE C  88      -5.638   5.807  -6.896  1.00 26.01           C  
ATOM   4554  CD2 PHE C  88      -6.151   8.135  -6.692  1.00 26.79           C  
ATOM   4555  CE1 PHE C  88      -6.507   5.510  -5.837  1.00 28.33           C  
ATOM   4556  CE2 PHE C  88      -7.030   7.849  -5.601  1.00 26.60           C  
ATOM   4557  CZ  PHE C  88      -7.201   6.554  -5.175  1.00 25.73           C  
ATOM   4558  N   GLU C  89      -7.498   6.349  -9.978  1.00 24.54           N  
ATOM   4559  CA  GLU C  89      -8.935   6.615 -10.082  1.00 24.65           C  
ATOM   4560  C   GLU C  89      -9.668   6.250  -8.805  1.00 23.39           C  
ATOM   4561  O   GLU C  89      -9.668   5.112  -8.378  1.00 24.73           O  
ATOM   4562  CB  GLU C  89      -9.576   5.866 -11.261  1.00 24.05           C  
ATOM   4563  CG  GLU C  89     -10.984   6.439 -11.591  1.00 27.39           C  
ATOM   4564  CD  GLU C  89     -11.716   5.718 -12.726  1.00 31.23           C  
ATOM   4565  OE1 GLU C  89     -11.049   5.327 -13.730  1.00 34.57           O  
ATOM   4566  OE2 GLU C  89     -12.964   5.552 -12.612  1.00 32.98           O1-
ATOM   4567  N   ASN C  90     -10.301   7.230  -8.197  1.00 23.32           N  
ATOM   4568  CA  ASN C  90     -11.087   6.971  -7.008  1.00 22.64           C  
ATOM   4569  C   ASN C  90     -12.520   6.611  -7.391  1.00 22.82           C  
ATOM   4570  O   ASN C  90     -13.353   7.493  -7.616  1.00 21.04           O  
ATOM   4571  CB  ASN C  90     -11.076   8.191  -6.091  1.00 21.66           C  
ATOM   4572  CG  ASN C  90     -12.047   8.050  -4.909  1.00 22.95           C  
ATOM   4573  ND2 ASN C  90     -12.346   9.184  -4.220  1.00 20.35           N  
ATOM   4574  OD1 ASN C  90     -12.514   6.932  -4.610  1.00 17.36           O  
ATOM   4575  N   THR C  91     -12.825   5.321  -7.414  1.00 23.11           N  
ATOM   4576  CA  THR C  91     -14.167   4.928  -7.748  1.00 24.49           C  
ATOM   4577  C   THR C  91     -15.162   5.055  -6.632  1.00 24.56           C  
ATOM   4578  O   THR C  91     -16.312   4.676  -6.845  1.00 26.54           O  
ATOM   4579  CB  THR C  91     -14.261   3.494  -8.239  1.00 24.96           C  
ATOM   4580  CG2 THR C  91     -13.389   3.256  -9.453  1.00 22.93           C  
ATOM   4581  OG1 THR C  91     -13.917   2.608  -7.158  1.00 25.43           O  
ATOM   4582  N   MET C  92     -14.768   5.542  -5.464  1.00 23.74           N  
ATOM   4583  CA  MET C  92     -15.668   5.522  -4.326  1.00 24.96           C  
ATOM   4584  C   MET C  92     -16.513   6.788  -4.266  1.00 25.51           C  
ATOM   4585  O   MET C  92     -16.290   7.741  -5.037  1.00 26.58           O  
ATOM   4586  CB  MET C  92     -14.913   5.306  -2.990  1.00 24.17           C  
ATOM   4587  CG  MET C  92     -14.028   4.069  -3.014  1.00 24.39           C  
ATOM   4588  SD  MET C  92     -13.293   3.648  -1.417  1.00 24.15           S  
ATOM   4589  CE  MET C  92     -12.051   4.964  -1.301  1.00 23.90           C  
ATOM   4590  N   ASP C  93     -17.483   6.778  -3.360  1.00 24.97           N  
ATOM   4591  CA  ASP C  93     -18.338   7.898  -3.089  1.00 24.36           C  
ATOM   4592  C   ASP C  93     -17.767   8.833  -2.000  1.00 25.15           C  
ATOM   4593  O   ASP C  93     -18.370   9.881  -1.698  1.00 24.23           O  
ATOM   4594  CB  ASP C  93     -19.633   7.377  -2.576  1.00 24.88           C  
ATOM   4595  CG  ASP C  93     -19.428   6.498  -1.386  1.00 23.86           C  
ATOM   4596  OD1 ASP C  93     -19.126   5.305  -1.591  1.00 29.05           O  
ATOM   4597  OD2 ASP C  93     -19.576   6.967  -0.254  1.00 25.10           O1-
ATOM   4598  N   VAL C  94     -16.620   8.480  -1.420  1.00 24.30           N  
ATOM   4599  CA  VAL C  94     -15.925   9.392  -0.516  1.00 23.66           C  
ATOM   4600  C   VAL C  94     -14.573   9.764  -1.087  1.00 23.79           C  
ATOM   4601  O   VAL C  94     -14.016   9.044  -1.921  1.00 23.34           O  
ATOM   4602  CB  VAL C  94     -15.677   8.797   0.915  1.00 24.15           C  
ATOM   4603  CG1 VAL C  94     -17.016   8.399   1.609  1.00 23.60           C  
ATOM   4604  CG2 VAL C  94     -14.747   7.606   0.856  1.00 22.90           C  
ATOM   4605  N   ARG C  95     -14.034  10.877  -0.610  1.00 23.19           N  
ATOM   4606  CA  ARG C  95     -12.698  11.263  -0.964  1.00 24.76           C  
ATOM   4607  C   ARG C  95     -11.669  10.177  -0.565  1.00 24.09           C  
ATOM   4608  O   ARG C  95     -11.837   9.505   0.435  1.00 23.97           O  
ATOM   4609  CB  ARG C  95     -12.359  12.623  -0.333  1.00 25.64           C  
ATOM   4610  CG  ARG C  95     -13.138  13.803  -0.960  1.00 29.11           C  
ATOM   4611  CD  ARG C  95     -12.632  15.200  -0.487  1.00 33.18           C  
ATOM   4612  NE  ARG C  95     -11.527  15.679  -1.326  1.00 36.86           N  
ATOM   4613  CZ  ARG C  95     -11.652  16.204  -2.553  1.00 39.07           C  
ATOM   4614  NH1 ARG C  95     -12.865  16.330  -3.110  1.00 36.46           N1+
ATOM   4615  NH2 ARG C  95     -10.553  16.605  -3.233  1.00 36.92           N  
ATOM   4616  N   ALA C  96     -10.638   9.996  -1.387  1.00 23.32           N  
ATOM   4617  CA  ALA C  96      -9.564   9.036  -1.085  1.00 22.60           C  
ATOM   4618  C   ALA C  96      -8.218   9.564  -1.633  1.00 22.26           C  
ATOM   4619  O   ALA C  96      -8.203  10.408  -2.509  1.00 21.11           O  
ATOM   4620  CB  ALA C  96      -9.865   7.690  -1.653  1.00 23.01           C  
ATOM   4621  N   SER C  97      -7.098   9.086  -1.104  1.00 21.34           N  
ATOM   4622  CA  SER C  97      -5.830   9.505  -1.646  1.00 22.39           C  
ATOM   4623  C   SER C  97      -4.816   8.352  -1.661  1.00 22.90           C  
ATOM   4624  O   SER C  97      -5.132   7.202  -1.323  1.00 23.75           O  
ATOM   4625  CB  SER C  97      -5.309  10.704  -0.866  1.00 21.24           C  
ATOM   4626  OG  SER C  97      -4.834  10.257   0.412  1.00 24.30           O  
ATOM   4627  N   LEU C  98      -3.598   8.674  -2.056  1.00 23.14           N  
ATOM   4628  CA  LEU C  98      -2.494   7.745  -2.049  1.00 23.71           C  
ATOM   4629  C   LEU C  98      -1.392   8.539  -1.456  1.00 22.33           C  
ATOM   4630  O   LEU C  98      -1.116   9.585  -1.950  1.00 22.70           O  
ATOM   4631  CB  LEU C  98      -2.076   7.409  -3.472  1.00 24.75           C  
ATOM   4632  CG  LEU C  98      -2.272   6.005  -4.012  1.00 27.97           C  
ATOM   4633  CD1 LEU C  98      -1.446   5.838  -5.325  1.00 26.90           C  
ATOM   4634  CD2 LEU C  98      -1.841   4.960  -3.004  1.00 21.75           C  
ATOM   4635  N   HIS C  99      -0.803   8.075  -0.370  1.00 22.14           N  
ATOM   4636  CA  HIS C  99       0.358   8.742   0.252  1.00 21.52           C  
ATOM   4637  C   HIS C  99       1.412   7.674   0.453  1.00 20.29           C  
ATOM   4638  O   HIS C  99       1.063   6.585   0.798  1.00 19.25           O  
ATOM   4639  CB  HIS C  99      -0.074   9.302   1.597  1.00 21.03           C  
ATOM   4640  CG  HIS C  99       1.017   9.469   2.577  1.00 22.35           C  
ATOM   4641  CD2 HIS C  99       1.345   8.747   3.676  1.00 26.42           C  
ATOM   4642  ND1 HIS C  99       1.919  10.514   2.515  1.00 26.65           N  
ATOM   4643  CE1 HIS C  99       2.745  10.430   3.548  1.00 25.64           C  
ATOM   4644  NE2 HIS C  99       2.420   9.371   4.264  1.00 22.46           N  
ATOM   4645  N   VAL C 100       2.695   7.964   0.254  1.00 19.27           N  
ATOM   4646  CA  VAL C 100       3.641   6.870   0.314  1.00 17.97           C  
ATOM   4647  C   VAL C 100       4.700   7.198   1.301  1.00 17.88           C  
ATOM   4648  O   VAL C 100       5.056   8.345   1.443  1.00 18.52           O  
ATOM   4649  CB  VAL C 100       4.291   6.585  -1.090  1.00 18.08           C  
ATOM   4650  CG1 VAL C 100       5.143   7.808  -1.559  1.00 15.05           C  
ATOM   4651  CG2 VAL C 100       5.122   5.328  -1.045  1.00 14.37           C  
ATOM   4652  N   HIS C 101       5.220   6.193   1.985  1.00 17.85           N  
ATOM   4653  CA  HIS C 101       6.360   6.429   2.885  1.00 18.75           C  
ATOM   4654  C   HIS C 101       7.722   6.309   2.184  1.00 18.80           C  
ATOM   4655  O   HIS C 101       7.837   5.547   1.274  1.00 19.10           O  
ATOM   4656  CB  HIS C 101       6.300   5.424   4.007  1.00 17.87           C  
ATOM   4657  CG  HIS C 101       5.346   5.835   5.076  1.00 19.88           C  
ATOM   4658  CD2 HIS C 101       4.021   6.110   5.028  1.00 15.88           C  
ATOM   4659  ND1 HIS C 101       5.743   6.059   6.381  1.00 19.63           N  
ATOM   4660  CE1 HIS C 101       4.692   6.389   7.102  1.00 19.08           C  
ATOM   4661  NE2 HIS C 101       3.643   6.464   6.301  1.00 19.37           N  
ATOM   4662  N   GLY C 102       8.741   7.064   2.592  1.00 19.33           N  
ATOM   4663  CA  GLY C 102      10.106   6.777   2.100  1.00 20.82           C  
ATOM   4664  C   GLY C 102      10.505   7.254   0.697  1.00 22.63           C  
ATOM   4665  O   GLY C 102      11.671   7.680   0.482  1.00 22.18           O  
ATOM   4666  N   LEU C 103       9.588   7.213  -0.268  1.00 21.61           N  
ATOM   4667  CA  LEU C 103      10.033   7.575  -1.607  1.00 22.58           C  
ATOM   4668  C   LEU C 103      10.005   9.102  -1.816  1.00 23.36           C  
ATOM   4669  O   LEU C 103       9.494   9.866  -0.953  1.00 23.40           O  
ATOM   4670  CB  LEU C 103       9.232   6.864  -2.698  1.00 21.25           C  
ATOM   4671  CG  LEU C 103       8.809   5.396  -2.660  1.00 25.58           C  
ATOM   4672  CD1 LEU C 103       8.700   4.816  -4.147  1.00 23.46           C  
ATOM   4673  CD2 LEU C 103       9.557   4.455  -1.720  1.00 20.09           C  
ATOM   4674  N   ASP C 104      10.547   9.561  -2.948  1.00 22.90           N  
ATOM   4675  CA  ASP C 104      10.538  11.005  -3.272  1.00 23.04           C  
ATOM   4676  C   ASP C 104       9.253  11.458  -3.981  1.00 22.64           C  
ATOM   4677  O   ASP C 104       8.862  10.881  -4.983  1.00 23.55           O  
ATOM   4678  CB  ASP C 104      11.719  11.378  -4.135  1.00 22.51           C  
ATOM   4679  CG  ASP C 104      13.046  11.016  -3.490  1.00 23.01           C  
ATOM   4680  OD1 ASP C 104      13.176  11.034  -2.254  1.00 20.14           O  
ATOM   4681  OD2 ASP C 104      13.972  10.712  -4.253  1.00 25.58           O1-
ATOM   4682  N   TYR C 105       8.605  12.470  -3.431  1.00 21.85           N  
ATOM   4683  CA  TYR C 105       7.399  13.033  -4.024  1.00 21.77           C  
ATOM   4684  C   TYR C 105       7.354  14.544  -3.710  1.00 21.64           C  
ATOM   4685  O   TYR C 105       7.836  14.969  -2.639  1.00 20.44           O  
ATOM   4686  CB  TYR C 105       6.157  12.280  -3.505  1.00 20.19           C  
ATOM   4687  CG  TYR C 105       5.982  12.300  -1.988  1.00 21.57           C  
ATOM   4688  CD1 TYR C 105       5.262  13.330  -1.349  1.00 19.77           C  
ATOM   4689  CD2 TYR C 105       6.490  11.280  -1.189  1.00 19.38           C  
ATOM   4690  CE1 TYR C 105       5.099  13.349   0.042  1.00 16.72           C  
ATOM   4691  CE2 TYR C 105       6.323  11.294   0.178  1.00 16.87           C  
ATOM   4692  CZ  TYR C 105       5.657  12.341   0.801  1.00 18.48           C  
ATOM   4693  OH  TYR C 105       5.487  12.363   2.177  1.00 14.46           O  
ATOM   4694  N   GLU C 106       6.797  15.341  -4.625  1.00 21.58           N  
ATOM   4695  CA  GLU C 106       6.505  16.732  -4.317  1.00 23.70           C  
ATOM   4696  C   GLU C 106       5.208  16.839  -3.554  1.00 23.40           C  
ATOM   4697  O   GLU C 106       4.452  15.857  -3.490  1.00 24.47           O  
ATOM   4698  CB  GLU C 106       6.415  17.567  -5.607  1.00 23.28           C  
ATOM   4699  CG  GLU C 106       7.649  17.393  -6.488  1.00 30.66           C  
ATOM   4700  CD  GLU C 106       7.752  18.400  -7.663  1.00 36.36           C  
ATOM   4701  OE1 GLU C 106       6.925  19.317  -7.756  1.00 38.95           O  
ATOM   4702  OE2 GLU C 106       8.682  18.278  -8.496  1.00 41.03           O1-
ATOM   4703  N   VAL C 107       4.875  18.046  -3.091  1.00 23.23           N  
ATOM   4704  CA  VAL C 107       3.669  18.250  -2.332  1.00 23.50           C  
ATOM   4705  C   VAL C 107       2.418  17.931  -3.117  1.00 24.71           C  
ATOM   4706  O   VAL C 107       1.408  17.542  -2.524  1.00 23.99           O  
ATOM   4707  CB  VAL C 107       3.550  19.679  -1.723  1.00 25.48           C  
ATOM   4708  CG1 VAL C 107       4.551  19.881  -0.608  1.00 22.62           C  
ATOM   4709  CG2 VAL C 107       3.598  20.829  -2.833  1.00 21.69           C  
ATOM   4710  N   SER C 108       2.494  18.010  -4.446  1.00 23.92           N  
ATOM   4711  CA  SER C 108       1.318  17.750  -5.276  1.00 24.73           C  
ATOM   4712  C   SER C 108       0.976  16.279  -5.265  1.00 25.15           C  
ATOM   4713  O   SER C 108      -0.115  15.900  -5.665  1.00 25.70           O  
ATOM   4714  CB  SER C 108       1.568  18.226  -6.718  1.00 25.99           C  
ATOM   4715  OG  SER C 108       2.799  17.698  -7.227  1.00 25.15           O  
ATOM   4716  N   SER C 109       1.924  15.449  -4.821  1.00 24.34           N  
ATOM   4717  CA  SER C 109       1.689  14.024  -4.608  1.00 23.51           C  
ATOM   4718  C   SER C 109       1.773  13.568  -3.157  1.00 22.84           C  
ATOM   4719  O   SER C 109       2.021  12.425  -2.933  1.00 21.44           O  
ATOM   4720  CB  SER C 109       2.709  13.247  -5.363  1.00 23.21           C  
ATOM   4721  OG  SER C 109       2.382  13.262  -6.706  1.00 23.36           O  
ATOM   4722  N   ASP C 110       1.601  14.483  -2.196  1.00 22.67           N  
ATOM   4723  CA  ASP C 110       1.519  14.196  -0.741  1.00 22.73           C  
ATOM   4724  C   ASP C 110       0.339  13.301  -0.383  1.00 22.85           C  
ATOM   4725  O   ASP C 110       0.389  12.567   0.600  1.00 24.49           O  
ATOM   4726  CB  ASP C 110       1.323  15.535  -0.011  1.00 21.65           C  
ATOM   4727  CG  ASP C 110       1.710  15.529   1.450  1.00 25.62           C  
ATOM   4728  OD1 ASP C 110       1.350  16.556   2.084  1.00 26.46           O  
ATOM   4729  OD2 ASP C 110       2.387  14.605   1.995  1.00 26.07           O1-
ATOM   4730  N   GLY C 111      -0.758  13.423  -1.111  1.00 24.37           N  
ATOM   4731  CA  GLY C 111      -2.030  12.669  -0.789  1.00 24.64           C  
ATOM   4732  C   GLY C 111      -2.847  13.233   0.359  1.00 25.18           C  
ATOM   4733  O   GLY C 111      -3.579  12.532   1.071  1.00 25.59           O  
ATOM   4734  N   THR C 112      -2.710  14.521   0.587  1.00 25.71           N  
ATOM   4735  CA  THR C 112      -3.278  15.107   1.785  1.00 24.44           C  
ATOM   4736  C   THR C 112      -4.194  16.285   1.431  1.00 25.33           C  
ATOM   4737  O   THR C 112      -4.026  16.931   0.401  1.00 25.10           O  
ATOM   4738  CB  THR C 112      -2.186  15.663   2.695  1.00 24.78           C  
ATOM   4739  CG2 THR C 112      -1.273  14.555   3.241  1.00 23.61           C  
ATOM   4740  OG1 THR C 112      -1.428  16.638   1.962  1.00 24.41           O  
ATOM   4741  N   THR C 113      -5.132  16.513   2.331  1.00 24.65           N  
ATOM   4742  CA  THR C 113      -5.952  17.699   2.461  1.00 27.26           C  
ATOM   4743  C   THR C 113      -5.114  18.975   2.549  1.00 27.33           C  
ATOM   4744  O   THR C 113      -5.339  19.909   1.764  1.00 26.38           O  
ATOM   4745  CB  THR C 113      -6.833  17.488   3.712  1.00 27.33           C  
ATOM   4746  CG2 THR C 113      -7.290  18.779   4.428  1.00 29.61           C  
ATOM   4747  OG1 THR C 113      -7.946  16.675   3.330  1.00 30.78           O  
ATOM   4748  N   LEU C 114      -4.185  19.024   3.523  1.00 28.01           N  
ATOM   4749  CA  LEU C 114      -3.202  20.119   3.628  1.00 27.71           C  
ATOM   4750  C   LEU C 114      -2.655  20.594   2.231  1.00 27.83           C  
ATOM   4751  O   LEU C 114      -2.695  21.801   1.926  1.00 29.56           O  
ATOM   4752  CB  LEU C 114      -2.060  19.719   4.575  1.00 26.65           C  
ATOM   4753  CG  LEU C 114      -0.899  20.726   4.741  1.00 29.49           C  
ATOM   4754  CD1 LEU C 114      -1.175  21.597   5.952  1.00 31.17           C  
ATOM   4755  CD2 LEU C 114       0.468  20.087   4.905  1.00 29.57           C  
ATOM   4756  N   ASN C 115      -2.203  19.666   1.384  1.00 26.35           N  
ATOM   4757  CA  ASN C 115      -1.599  19.987   0.059  1.00 26.76           C  
ATOM   4758  C   ASN C 115      -2.460  19.825  -1.209  1.00 27.89           C  
ATOM   4759  O   ASN C 115      -1.900  19.758  -2.316  1.00 29.22           O  
ATOM   4760  CB  ASN C 115      -0.227  19.306  -0.128  1.00 24.26           C  
ATOM   4761  CG  ASN C 115       0.849  19.978   0.692  1.00 26.40           C  
ATOM   4762  ND2 ASN C 115       1.507  19.226   1.600  1.00 21.45           N  
ATOM   4763  OD1 ASN C 115       1.072  21.190   0.535  1.00 27.80           O  
ATOM   4764  N   LYS C 116      -3.793  19.779  -1.047  1.00 30.49           N  
ATOM   4765  CA  LYS C 116      -4.800  19.876  -2.158  1.00 32.45           C  
ATOM   4766  C   LYS C 116      -4.602  18.673  -3.070  1.00 32.03           C  
ATOM   4767  O   LYS C 116      -4.711  18.770  -4.321  1.00 32.13           O  
ATOM   4768  CB  LYS C 116      -4.634  21.172  -3.012  1.00 33.96           C  
ATOM   4769  CG  LYS C 116      -4.571  22.580  -2.300  1.00 39.62           C  
ATOM   4770  CD  LYS C 116      -4.007  23.691  -3.318  1.00 46.40           C  
ATOM   4771  CE  LYS C 116      -3.294  24.973  -2.660  1.00 49.93           C  
ATOM   4772  NZ  LYS C 116      -2.573  25.955  -3.632  1.00 47.96           N1+
ATOM   4773  N   SER C 117      -4.313  17.539  -2.431  1.00 30.90           N  
ATOM   4774  CA  SER C 117      -3.590  16.450  -3.060  1.00 31.21           C  
ATOM   4775  C   SER C 117      -4.303  15.106  -2.932  1.00 30.75           C  
ATOM   4776  O   SER C 117      -3.763  14.052  -3.305  1.00 29.16           O  
ATOM   4777  CB  SER C 117      -2.217  16.388  -2.385  1.00 32.05           C  
ATOM   4778  OG  SER C 117      -1.335  15.826  -3.278  1.00 36.92           O  
ATOM   4779  N   ASP C 118      -5.512  15.155  -2.358  1.00 30.69           N  
ATOM   4780  CA  ASP C 118      -6.471  14.056  -2.400  1.00 30.42           C  
ATOM   4781  C   ASP C 118      -7.267  14.003  -3.706  1.00 29.83           C  
ATOM   4782  O   ASP C 118      -7.046  14.819  -4.604  1.00 28.74           O  
ATOM   4783  CB  ASP C 118      -7.424  14.094  -1.196  1.00 30.67           C  
ATOM   4784  CG  ASP C 118      -8.245  15.371  -1.099  1.00 33.15           C  
ATOM   4785  OD1 ASP C 118      -7.862  16.454  -1.620  1.00 33.87           O  
ATOM   4786  OD2 ASP C 118      -9.279  15.290  -0.404  1.00 36.66           O1-
ATOM   4787  N   VAL C 119      -8.203  13.049  -3.767  1.00 28.34           N  
ATOM   4788  CA  VAL C 119      -9.031  12.804  -4.935  1.00 27.51           C  
ATOM   4789  C   VAL C 119     -10.526  12.746  -4.564  1.00 26.92           C  
ATOM   4790  O   VAL C 119     -10.939  12.015  -3.642  1.00 27.63           O  
ATOM   4791  CB  VAL C 119      -8.607  11.522  -5.639  1.00 26.65           C  
ATOM   4792  CG1 VAL C 119      -9.369  11.342  -6.987  1.00 26.58           C  
ATOM   4793  CG2 VAL C 119      -7.130  11.581  -5.875  1.00 27.29           C  
ATOM   4794  N   GLU C 120     -11.306  13.553  -5.276  1.00 26.37           N  
ATOM   4795  CA  GLU C 120     -12.761  13.608  -5.155  1.00 26.17           C  
ATOM   4796  C   GLU C 120     -13.372  12.296  -5.603  1.00 25.92           C  
ATOM   4797  O   GLU C 120     -12.777  11.573  -6.414  1.00 25.08           O  
ATOM   4798  CB  GLU C 120     -13.345  14.780  -5.963  1.00 24.84           C  
ATOM   4799  CG  GLU C 120     -13.345  14.603  -7.505  1.00 29.00           C  
ATOM   4800  CD  GLU C 120     -13.633  15.915  -8.237  0.50 31.84           C  
ATOM   4801  OE1 GLU C 120     -12.752  16.333  -9.006  0.50 33.59           O  
ATOM   4802  OE2 GLU C 120     -14.708  16.543  -8.033  0.50 31.44           O1-
ATOM   4803  N   PRO C 121     -14.574  11.996  -5.087  1.00 25.42           N  
ATOM   4804  CA  PRO C 121     -15.301  10.820  -5.467  1.00 24.97           C  
ATOM   4805  C   PRO C 121     -15.419  10.748  -7.003  1.00 24.24           C  
ATOM   4806  O   PRO C 121     -15.720  11.725  -7.611  1.00 23.12           O  
ATOM   4807  CB  PRO C 121     -16.677  11.042  -4.798  1.00 24.54           C  
ATOM   4808  CG  PRO C 121     -16.343  11.946  -3.603  1.00 25.34           C  
ATOM   4809  CD  PRO C 121     -15.392  12.883  -4.240  1.00 25.86           C  
ATOM   4810  N   GLY C 122     -15.093   9.599  -7.571  1.00 23.68           N  
ATOM   4811  CA  GLY C 122     -15.163   9.346  -9.006  1.00 25.95           C  
ATOM   4812  C   GLY C 122     -14.097  10.018  -9.842  1.00 26.77           C  
ATOM   4813  O   GLY C 122     -14.108   9.882 -11.048  1.00 27.63           O  
ATOM   4814  N   GLY C 123     -13.184  10.755  -9.201  1.00 27.83           N  
ATOM   4815  CA  GLY C 123     -12.185  11.568  -9.901  1.00 27.62           C  
ATOM   4816  C   GLY C 123     -10.898  10.815 -10.206  1.00 28.56           C  
ATOM   4817  O   GLY C 123     -10.737   9.640  -9.803  1.00 28.50           O  
ATOM   4818  N   THR C 124      -9.969  11.487 -10.900  1.00 29.28           N  
ATOM   4819  CA  THR C 124      -8.683  10.883 -11.257  1.00 29.53           C  
ATOM   4820  C   THR C 124      -7.557  11.828 -10.937  1.00 29.65           C  
ATOM   4821  O   THR C 124      -7.702  13.042 -10.996  1.00 30.22           O  
ATOM   4822  CB  THR C 124      -8.576  10.506 -12.768  1.00 30.80           C  
ATOM   4823  CG2 THR C 124      -7.201   9.853 -13.047  1.00 31.05           C  
ATOM   4824  OG1 THR C 124      -9.572   9.528 -13.088  1.00 31.15           O  
ATOM   4825  N   ARG C 125      -6.418  11.266 -10.578  1.00 28.21           N  
ATOM   4826  CA  ARG C 125      -5.220  12.071 -10.444  1.00 26.80           C  
ATOM   4827  C   ARG C 125      -4.026  11.208 -10.787  1.00 25.51           C  
ATOM   4828  O   ARG C 125      -4.047   9.982 -10.620  1.00 25.44           O  
ATOM   4829  CB  ARG C 125      -5.089  12.675  -9.015  1.00 26.69           C  
ATOM   4830  CG  ARG C 125      -3.767  13.395  -8.825  1.00 26.89           C  
ATOM   4831  CD  ARG C 125      -3.504  13.811  -7.424  1.00 32.39           C  
ATOM   4832  NE  ARG C 125      -4.363  14.944  -7.233  1.00 34.53           N  
ATOM   4833  CZ  ARG C 125      -3.975  16.208  -7.212  1.00 32.04           C  
ATOM   4834  NH1 ARG C 125      -2.678  16.557  -7.239  1.00 25.32           N1+
ATOM   4835  NH2 ARG C 125      -4.939  17.116  -7.081  1.00 31.71           N  
ATOM   4836  N   THR C 126      -2.991  11.859 -11.278  1.00 25.78           N  
ATOM   4837  CA  THR C 126      -1.697  11.223 -11.533  1.00 25.80           C  
ATOM   4838  C   THR C 126      -0.775  11.619 -10.391  1.00 25.08           C  
ATOM   4839  O   THR C 126      -0.500  12.819 -10.138  1.00 25.22           O  
ATOM   4840  CB  THR C 126      -1.155  11.642 -12.913  1.00 26.69           C  
ATOM   4841  CG2 THR C 126       0.297  11.126 -13.163  1.00 25.86           C  
ATOM   4842  OG1 THR C 126      -2.029  11.092 -13.903  1.00 29.47           O  
ATOM   4843  N   TYR C 127      -0.370  10.600  -9.635  1.00 24.70           N  
ATOM   4844  CA  TYR C 127       0.659  10.758  -8.607  1.00 22.59           C  
ATOM   4845  C   TYR C 127       1.981  10.374  -9.201  1.00 22.05           C  
ATOM   4846  O   TYR C 127       2.063   9.397  -9.922  1.00 22.74           O  
ATOM   4847  CB  TYR C 127       0.394   9.832  -7.405  1.00 20.64           C  
ATOM   4848  CG  TYR C 127      -0.762  10.256  -6.574  1.00 20.45           C  
ATOM   4849  CD1 TYR C 127      -0.594  11.189  -5.571  1.00 21.89           C  
ATOM   4850  CD2 TYR C 127      -2.034   9.678  -6.749  1.00 19.08           C  
ATOM   4851  CE1 TYR C 127      -1.659  11.576  -4.768  1.00 22.06           C  
ATOM   4852  CE2 TYR C 127      -3.103  10.051  -5.941  1.00 18.88           C  
ATOM   4853  CZ  TYR C 127      -2.903  11.017  -4.962  1.00 19.95           C  
ATOM   4854  OH  TYR C 127      -3.930  11.430  -4.171  1.00 19.59           O  
ATOM   4855  N   THR C 128       3.024  11.086  -8.810  1.00 22.20           N  
ATOM   4856  CA  THR C 128       4.383  10.730  -9.191  1.00 22.14           C  
ATOM   4857  C   THR C 128       5.256  10.426  -7.975  1.00 21.70           C  
ATOM   4858  O   THR C 128       5.352  11.249  -7.083  1.00 19.27           O  
ATOM   4859  CB  THR C 128       4.988  11.882 -10.028  1.00 22.85           C  
ATOM   4860  CG2 THR C 128       6.486  11.702 -10.296  1.00 22.53           C  
ATOM   4861  OG1 THR C 128       4.277  11.914 -11.272  1.00 24.80           O  
ATOM   4862  N   TRP C 129       5.907   9.250  -7.980  1.00 20.56           N  
ATOM   4863  CA  TRP C 129       6.895   8.932  -6.977  1.00 20.72           C  
ATOM   4864  C   TRP C 129       8.230   8.768  -7.679  1.00 21.89           C  
ATOM   4865  O   TRP C 129       8.321   8.196  -8.802  1.00 23.32           O  
ATOM   4866  CB  TRP C 129       6.554   7.633  -6.227  1.00 19.90           C  
ATOM   4867  CG  TRP C 129       5.207   7.498  -5.574  1.00 17.64           C  
ATOM   4868  CD1 TRP C 129       4.350   8.505  -5.185  1.00 16.92           C  
ATOM   4869  CD2 TRP C 129       4.584   6.269  -5.167  1.00 14.97           C  
ATOM   4870  CE2 TRP C 129       3.341   6.596  -4.567  1.00 15.37           C  
ATOM   4871  CE3 TRP C 129       4.969   4.913  -5.249  1.00 17.35           C  
ATOM   4872  NE1 TRP C 129       3.192   7.955  -4.624  1.00 18.24           N  
ATOM   4873  CZ2 TRP C 129       2.455   5.628  -4.092  1.00 17.11           C  
ATOM   4874  CZ3 TRP C 129       4.132   3.959  -4.745  1.00 19.35           C  
ATOM   4875  CH2 TRP C 129       2.855   4.322  -4.157  1.00 20.02           C  
ATOM   4876  N   ARG C 130       9.274   9.299  -7.060  1.00 22.88           N  
ATOM   4877  CA  ARG C 130      10.617   9.220  -7.624  1.00 22.93           C  
ATOM   4878  C   ARG C 130      11.511   8.546  -6.597  1.00 22.45           C  
ATOM   4879  O   ARG C 130      11.123   8.405  -5.453  1.00 21.82           O  
ATOM   4880  CB  ARG C 130      11.138  10.614  -8.015  1.00 23.25           C  
ATOM   4881  CG  ARG C 130      10.462  11.203  -9.271  1.00 24.84           C  
ATOM   4882  CD  ARG C 130      10.429  12.769  -9.312  1.00 28.93           C  
ATOM   4883  NE  ARG C 130      11.586  13.201  -8.553  1.00 37.76           N  
ATOM   4884  CZ  ARG C 130      11.599  13.948  -7.437  1.00 36.82           C  
ATOM   4885  NH1 ARG C 130      10.477  14.482  -6.902  1.00 32.98           N1+
ATOM   4886  NH2 ARG C 130      12.791  14.184  -6.880  1.00 33.02           N  
ATOM   4887  N   THR C 131      12.684   8.101  -7.037  1.00 21.69           N  
ATOM   4888  CA  THR C 131      13.640   7.441  -6.180  1.00 20.87           C  
ATOM   4889  C   THR C 131      15.033   7.844  -6.627  1.00 21.25           C  
ATOM   4890  O   THR C 131      15.241   8.234  -7.797  1.00 19.65           O  
ATOM   4891  CB  THR C 131      13.563   5.929  -6.327  1.00 19.61           C  
ATOM   4892  CG2 THR C 131      12.128   5.375  -5.901  1.00 18.18           C  
ATOM   4893  OG1 THR C 131      13.819   5.606  -7.684  1.00 22.75           O  
ATOM   4894  N   HIS C 132      16.006   7.694  -5.738  1.00 20.20           N  
ATOM   4895  CA  HIS C 132      17.355   8.070  -6.092  1.00 19.54           C  
ATOM   4896  C   HIS C 132      18.287   7.093  -5.450  1.00 19.17           C  
ATOM   4897  O   HIS C 132      17.937   6.475  -4.419  1.00 17.29           O  
ATOM   4898  CB  HIS C 132      17.633   9.466  -5.575  1.00 19.66           C  
ATOM   4899  CG  HIS C 132      17.477   9.589  -4.085  1.00 21.06           C  
ATOM   4900  CD2 HIS C 132      18.389   9.483  -3.084  1.00 23.76           C  
ATOM   4901  ND1 HIS C 132      16.271   9.844  -3.476  1.00 18.72           N  
ATOM   4902  CE1 HIS C 132      16.438   9.859  -2.160  1.00 23.07           C  
ATOM   4903  NE2 HIS C 132      17.724   9.657  -1.896  1.00 20.80           N  
ATOM   4904  N   ALA C 133      19.473   6.945  -6.062  1.00 18.38           N  
ATOM   4905  CA  ALA C 133      20.529   6.162  -5.500  1.00 17.82           C  
ATOM   4906  C   ALA C 133      21.219   6.983  -4.412  1.00 18.17           C  
ATOM   4907  O   ALA C 133      21.091   8.180  -4.376  1.00 18.34           O  
ATOM   4908  CB  ALA C 133      21.519   5.706  -6.578  1.00 19.46           C  
ATOM   4909  N   PRO C 134      21.902   6.325  -3.473  1.00 17.70           N  
ATOM   4910  CA  PRO C 134      22.694   7.021  -2.522  1.00 18.45           C  
ATOM   4911  C   PRO C 134      23.917   7.725  -3.189  1.00 19.72           C  
ATOM   4912  O   PRO C 134      24.376   7.305  -4.256  1.00 20.00           O  
ATOM   4913  CB  PRO C 134      23.159   5.880  -1.627  1.00 18.91           C  
ATOM   4914  CG  PRO C 134      23.299   4.753  -2.598  1.00 18.43           C  
ATOM   4915  CD  PRO C 134      22.086   4.867  -3.371  1.00 16.45           C  
ATOM   4916  N   GLY C 135      24.442   8.800  -2.597  1.00 21.05           N  
ATOM   4917  CA  GLY C 135      25.629   9.460  -3.236  1.00 21.21           C  
ATOM   4918  C   GLY C 135      26.308  10.433  -2.301  1.00 21.65           C  
ATOM   4919  O   GLY C 135      25.725  10.846  -1.296  1.00 19.79           O  
ATOM   4920  N   ARG C 136      27.555  10.798  -2.615  1.00 23.18           N  
ATOM   4921  CA  ARG C 136      28.260  11.791  -1.820  1.00 24.47           C  
ATOM   4922  C   ARG C 136      27.762  13.140  -2.228  1.00 24.82           C  
ATOM   4923  O   ARG C 136      27.796  13.441  -3.402  1.00 26.07           O  
ATOM   4924  CB  ARG C 136      29.742  11.775  -2.128  1.00 23.78           C  
ATOM   4925  CG  ARG C 136      30.470  10.903  -1.221  1.00 31.35           C  
ATOM   4926  CD  ARG C 136      31.279  11.664  -0.226  1.00 29.27           C  
ATOM   4927  NE  ARG C 136      30.838  11.418   1.130  1.00 32.12           N  
ATOM   4928  CZ  ARG C 136      30.912  10.288   1.855  1.00 28.96           C  
ATOM   4929  NH1 ARG C 136      31.379   9.108   1.409  1.00 22.19           N1+
ATOM   4930  NH2 ARG C 136      30.478  10.376   3.103  1.00 27.05           N  
ATOM   4931  N   ARG C 137      27.393  13.962  -1.260  1.00 25.46           N  
ATOM   4932  CA  ARG C 137      26.913  15.310  -1.498  1.00 26.68           C  
ATOM   4933  C   ARG C 137      28.147  16.195  -1.508  1.00 27.98           C  
ATOM   4934  O   ARG C 137      29.266  15.763  -1.111  1.00 28.72           O  
ATOM   4935  CB  ARG C 137      26.048  15.807  -0.333  1.00 25.78           C  
ATOM   4936  CG  ARG C 137      24.787  15.023  -0.070  1.00 26.14           C  
ATOM   4937  CD  ARG C 137      23.832  15.839   0.795  1.00 23.85           C
[truncated: 110,118 more chars]
