# Supplementary material for: Hydrophobic tuning with non-canonical amino acids in a copper metalloenzyme
Source: Nat Chem. 2026 Apr 13;18(7):1269–77. doi: 10.1038/s41557-026-02116-7 (PMC13323077; doi:10.1038/s41557-026-02116-7)
Supplement: Supplementary file 4 — Code related to logP prediction, PDB analysis and redox deconvolution. [file 41557_2026_2116_MOESM4_ESM.zip › Code_lite/PDB_analysis_lite/inputs/starting_pdbs/4wtq.pdb]

CRYST1   51.528  104.795  164.389  90.00  90.00  90.00 P 21 21 21    1
ATOM      1  N   GLY A  43       9.692   6.902  -8.258  1.00 56.87           N  
ATOM      2  CA  GLY A  43       8.594   6.118  -8.900  1.00 61.17           C  
ATOM      3  C   GLY A  43       9.078   5.023  -9.850  1.00 60.74           C  
ATOM      4  O   GLY A  43       8.365   4.652 -10.783  1.00 55.16           O  
ATOM      5  N   GLU A  44      10.272   4.476  -9.620  1.00 53.02           N  
ATOM      6  CA  GLU A  44      10.749   3.356 -10.441  1.00 54.67           C  
ATOM      7  C   GLU A  44      10.016   2.046 -10.042  1.00 51.85           C  
ATOM      8  O   GLU A  44       9.929   1.698  -8.870  1.00 47.13           O  
ATOM      9  CB  GLU A  44      12.274   3.246 -10.314  1.00 61.18           C  
ATOM     10  CG  GLU A  44      12.935   2.039 -10.959  1.00 70.62           C  
ATOM     11  CD  GLU A  44      13.069   2.146 -12.467  1.00 81.14           C  
ATOM     12  OE1 GLU A  44      13.693   1.231 -13.059  1.00 85.44           O  
ATOM     13  OE2 GLU A  44      12.555   3.126 -13.064  1.00 89.37           O1-
ATOM     14  N   VAL A  45       9.466   1.349 -11.030  1.00 47.05           N  
ATOM     15  CA  VAL A  45       8.759   0.081 -10.835  1.00 45.78           C  
ATOM     16  C   VAL A  45       9.698  -1.027 -11.286  1.00 52.45           C  
ATOM     17  O   VAL A  45      10.042  -1.099 -12.468  1.00 48.34           O  
ATOM     18  CB  VAL A  45       7.468  -0.014 -11.693  1.00 47.20           C  
ATOM     19  CG1 VAL A  45       6.594  -1.184 -11.253  1.00 44.51           C  
ATOM     20  CG2 VAL A  45       6.678   1.285 -11.631  1.00 50.84           C  
ATOM     21  N   ARG A  46      10.129  -1.887 -10.363  1.00 43.81           N  
ATOM     22  CA  ARG A  46      11.102  -2.921 -10.686  1.00 41.42           C  
ATOM     23  C   ARG A  46      10.523  -4.295 -10.452  1.00 35.64           C  
ATOM     24  O   ARG A  46       9.497  -4.461  -9.767  1.00 28.76           O  
ATOM     25  CB  ARG A  46      12.325  -2.802  -9.815  1.00 46.84           C  
ATOM     26  CG  ARG A  46      13.025  -1.486  -9.875  1.00 55.28           C  
ATOM     27  CD  ARG A  46      14.104  -1.451  -8.831  1.00 61.70           C  
ATOM     28  NE  ARG A  46      14.890  -0.231  -8.998  1.00 83.14           N  
ATOM     29  CZ  ARG A  46      15.833   0.198  -8.157  1.00 86.57           C  
ATOM     30  NH1 ARG A  46      16.480   1.329  -8.424  1.00 87.76           N1+
ATOM     31  NH2 ARG A  46      16.148  -0.497  -7.065  1.00 86.46           N  
ATOM     32  N   ARG A  47      11.196  -5.278 -11.052  1.00 32.86           N  
ATOM     33  CA  ARG A  47      10.830  -6.686 -10.876  1.00 38.28           C  
ATOM     34  C   ARG A  47      12.054  -7.503 -10.608  1.00 29.96           C  
ATOM     35  O   ARG A  47      13.107  -7.201 -11.134  1.00 33.66           O  
ATOM     36  CB  ARG A  47      10.163  -7.209 -12.132  1.00 45.46           C  
ATOM     37  CG  ARG A  47       9.135  -8.282 -11.831  1.00 55.41           C  
ATOM     38  CD  ARG A  47       7.803  -7.936 -12.504  1.00 68.58           C  
ATOM     39  NE  ARG A  47       6.727  -8.895 -12.207  1.00 73.41           N  
ATOM     40  CZ  ARG A  47       5.428  -8.627 -12.286  1.00 72.71           C  
ATOM     41  NH1 ARG A  47       5.000  -7.423 -12.642  1.00 70.11           N1+
ATOM     42  NH2 ARG A  47       4.550  -9.577 -11.989  1.00 83.17           N  
ATOM     43  N   ILE A  48      11.923  -8.548  -9.789  1.00 34.20           N  
ATOM     44  CA  ILE A  48      13.018  -9.501  -9.598  1.00 30.21           C  
ATOM     45  C   ILE A  48      12.402 -10.825  -9.360  1.00 27.59           C  
ATOM     46  O   ILE A  48      11.240 -10.913  -8.949  1.00 28.82           O  
ATOM     47  CB  ILE A  48      13.845  -9.252  -8.309  1.00 35.19           C  
ATOM     48  CG1 ILE A  48      12.870  -9.249  -7.112  1.00 35.98           C  
ATOM     49  CG2 ILE A  48      14.714  -8.008  -8.441  1.00 34.23           C  
ATOM     50  CD1 ILE A  48      13.551  -9.389  -5.791  1.00 39.82           C  
ATOM     51  N   LYS A  49      13.181 -11.851  -9.640  1.00 29.43           N  
ATOM     52  CA  LYS A  49      12.833 -13.243  -9.328  1.00 30.39           C  
ATOM     53  C   LYS A  49      13.559 -13.680  -8.052  1.00 26.16           C  
ATOM     54  O   LYS A  49      14.719 -13.369  -7.857  1.00 27.16           O  
ATOM     55  CB  LYS A  49      13.247 -14.157 -10.487  1.00 36.02           C  
ATOM     56  CG  LYS A  49      12.474 -13.781 -11.743  1.00 41.64           C  
ATOM     57  CD  LYS A  49      12.507 -14.815 -12.828  1.00 49.68           C  
ATOM     58  CE  LYS A  49      11.450 -14.455 -13.878  1.00 56.93           C  
ATOM     59  NZ  LYS A  49      11.836 -14.838 -15.272  1.00 67.27           N1+
ATOM     60  N   LEU A  50      12.821 -14.295  -7.167  1.00 27.64           N  
ATOM     61  CA  LEU A  50      13.442 -14.830  -5.983  1.00 29.30           C  
ATOM     62  C   LEU A  50      13.024 -16.299  -5.794  1.00 27.52           C  
ATOM     63  O   LEU A  50      11.850 -16.639  -5.972  1.00 27.58           O  
ATOM     64  CB  LEU A  50      12.989 -13.982  -4.806  1.00 30.41           C  
ATOM     65  CG  LEU A  50      13.766 -14.161  -3.544  1.00 28.37           C  
ATOM     66  CD1 LEU A  50      15.125 -13.514  -3.635  1.00 29.64           C  
ATOM     67  CD2 LEU A  50      13.004 -13.568  -2.395  1.00 31.37           C  
ATOM     68  N   TYR A  51      13.976 -17.133  -5.377  1.00 26.27           N  
ATOM     69  CA  TYR A  51      13.681 -18.529  -5.076  1.00 29.89           C  
ATOM     70  C   TYR A  51      14.061 -18.928  -3.675  1.00 28.80           C  
ATOM     71  O   TYR A  51      15.112 -18.538  -3.214  1.00 30.71           O  
ATOM     72  CB  TYR A  51      14.443 -19.438  -6.015  1.00 28.64           C  
ATOM     73  CG  TYR A  51      14.224 -19.119  -7.447  1.00 30.56           C  
ATOM     74  CD1 TYR A  51      15.007 -18.186  -8.064  1.00 31.75           C  
ATOM     75  CD2 TYR A  51      13.262 -19.787  -8.199  1.00 34.80           C  
ATOM     76  CE1 TYR A  51      14.841 -17.880  -9.409  1.00 40.47           C  
ATOM     77  CE2 TYR A  51      13.086 -19.508  -9.563  1.00 35.11           C  
ATOM     78  CZ  TYR A  51      13.865 -18.541 -10.149  1.00 40.48           C  
ATOM     79  OH  TYR A  51      13.706 -18.183 -11.471  1.00 42.90           O  
ATOM     80  N   ALA A  52      13.193 -19.696  -3.029  1.00 29.00           N  
ATOM     81  CA  ALA A  52      13.541 -20.408  -1.812  1.00 26.29           C  
ATOM     82  C   ALA A  52      14.006 -21.819  -2.136  1.00 28.03           C  
ATOM     83  O   ALA A  52      13.326 -22.511  -2.878  1.00 26.83           O  
ATOM     84  CB  ALA A  52      12.367 -20.482  -0.903  1.00 25.24           C  
ATOM     85  N   GLU A  53      15.167 -22.206  -1.612  1.00 27.91           N  
ATOM     86  CA  GLU A  53      15.754 -23.515  -1.850  1.00 31.74           C  
ATOM     87  C   GLU A  53      16.365 -24.073  -0.587  1.00 33.65           C  
ATOM     88  O   GLU A  53      16.935 -23.360   0.255  1.00 26.18           O  
ATOM     89  CB  GLU A  53      16.935 -23.484  -2.819  1.00 37.20           C  
ATOM     90  CG  GLU A  53      16.894 -22.506  -3.967  1.00 49.34           C  
ATOM     91  CD  GLU A  53      18.092 -22.702  -4.908  1.00 60.01           C  
ATOM     92  OE1 GLU A  53      17.823 -22.908  -6.122  1.00 63.92           O  
ATOM     93  OE2 GLU A  53      19.293 -22.679  -4.452  1.00 57.60           O1-
ATOM     94  N   ARG A  54      16.367 -25.400  -0.534  1.00 30.72           N  
ATOM     95  CA  ARG A  54      17.011 -26.112   0.515  1.00 31.30           C  
ATOM     96  C   ARG A  54      18.452 -26.172   0.055  1.00 34.71           C  
ATOM     97  O   ARG A  54      18.689 -26.355  -1.103  1.00 37.43           O  
ATOM     98  CB  ARG A  54      16.341 -27.474   0.654  1.00 33.55           C  
ATOM     99  CG  ARG A  54      16.637 -28.114   1.971  1.00 42.40           C  
ATOM    100  CD  ARG A  54      15.954 -29.458   2.008  1.00 40.48           C  
ATOM    101  NE  ARG A  54      14.510 -29.372   2.188  1.00 37.47           N  
ATOM    102  CZ  ARG A  54      13.901 -29.222   3.360  1.00 36.52           C  
ATOM    103  NH1 ARG A  54      14.596 -29.042   4.474  1.00 37.69           N1+
ATOM    104  NH2 ARG A  54      12.581 -29.241   3.417  1.00 39.96           N  
ATOM    105  N   LEU A  55      19.423 -25.945   0.944  1.00 33.91           N  
ATOM    106  CA  LEU A  55      20.832 -25.853   0.550  1.00 37.75           C  
ATOM    107  C   LEU A  55      21.486 -27.216   0.818  1.00 47.32           C  
ATOM    108  O   LEU A  55      21.031 -27.965   1.704  1.00 47.74           O  
ATOM    109  CB  LEU A  55      21.498 -24.744   1.369  1.00 39.64           C  
ATOM    110  CG  LEU A  55      21.022 -23.387   0.827  1.00 42.41           C  
ATOM    111  CD1 LEU A  55      21.489 -22.227   1.678  1.00 45.51           C  
ATOM    112  CD2 LEU A  55      21.550 -23.250  -0.586  1.00 40.54           C  
ATOM    113  N   ALA A  56      22.543 -27.527   0.062  1.00 56.27           N  
ATOM    114  CA  ALA A  56      23.204 -28.858   0.107  1.00 56.99           C  
ATOM    115  C   ALA A  56      23.486 -29.329   1.538  1.00 58.90           C  
ATOM    116  O   ALA A  56      23.474 -30.537   1.797  1.00 57.55           O  
ATOM    117  CB  ALA A  56      24.500 -28.857  -0.705  1.00 57.26           C  
ATOM    118  N   ASP A  57      23.702 -28.379   2.458  1.00 50.01           N  
ATOM    119  CA  ASP A  57      24.037 -28.702   3.847  1.00 51.15           C  
ATOM    120  C   ASP A  57      22.909 -28.898   4.854  1.00 44.93           C  
ATOM    121  O   ASP A  57      23.203 -29.211   6.000  1.00 45.78           O  
ATOM    122  CB  ASP A  57      25.040 -27.667   4.395  1.00 58.16           C  
ATOM    123  CG  ASP A  57      24.472 -26.226   4.435  1.00 64.05           C  
ATOM    124  OD1 ASP A  57      23.307 -26.011   4.050  1.00 70.84           O  
ATOM    125  OD2 ASP A  57      25.213 -25.306   4.854  1.00 70.98           O1-
ATOM    126  N   GLY A  58      21.638 -28.754   4.472  1.00 45.90           N  
ATOM    127  CA  GLY A  58      20.520 -28.750   5.493  1.00 46.69           C  
ATOM    128  C   GLY A  58      19.828 -27.386   5.760  1.00 39.13           C  
ATOM    129  O   GLY A  58      18.807 -27.268   6.417  1.00 45.67           O  
ATOM    130  N   GLN A  59      20.410 -26.346   5.247  1.00 37.21           N  
ATOM    131  CA  GLN A  59      19.882 -25.008   5.515  1.00 34.24           C  
ATOM    132  C   GLN A  59      18.940 -24.650   4.394  1.00 32.86           C  
ATOM    133  O   GLN A  59      18.703 -25.463   3.462  1.00 26.84           O  
ATOM    134  CB  GLN A  59      21.067 -24.080   5.561  1.00 36.69           C  
ATOM    135  CG  GLN A  59      21.999 -24.576   6.667  1.00 41.63           C  
ATOM    136  CD  GLN A  59      22.865 -23.504   7.247  1.00 41.05           C  
ATOM    137  NE2 GLN A  59      23.894 -23.112   6.530  1.00 48.77           N  
ATOM    138  OE1 GLN A  59      22.590 -23.018   8.323  1.00 48.73           O  
ATOM    139  N   MET A  60      18.356 -23.464   4.480  1.00 24.51           N  
ATOM    140  CA  MET A  60      17.415 -23.045   3.454  1.00 24.96           C  
ATOM    141  C   MET A  60      17.756 -21.597   3.181  1.00 29.10           C  
ATOM    142  O   MET A  60      18.136 -20.882   4.099  1.00 24.66           O  
ATOM    143  CB  MET A  60      16.019 -23.087   3.949  1.00 26.85           C  
ATOM    144  CG  MET A  60      15.449 -24.457   4.284  1.00 28.95           C  
ATOM    145  SD  MET A  60      13.808 -24.210   4.944  1.00 32.86           S  
ATOM    146  CE  MET A  60      13.123 -25.893   5.062  1.00 37.25           C  
ATOM    147  N   GLY A  61      17.523 -21.153   1.963  1.00 25.62           N  
ATOM    148  CA  GLY A  61      18.014 -19.871   1.574  1.00 27.16           C  
ATOM    149  C   GLY A  61      17.253 -19.280   0.425  1.00 26.53           C  
ATOM    150  O   GLY A  61      16.717 -20.016  -0.418  1.00 26.33           O  
ATOM    151  N   TYR A  62      17.218 -17.955   0.388  1.00 20.93           N  
ATOM    152  CA  TYR A  62      16.752 -17.277  -0.795  1.00 20.84           C  
ATOM    153  C   TYR A  62      17.846 -16.991  -1.803  1.00 22.62           C  
ATOM    154  O   TYR A  62      19.031 -16.692  -1.480  1.00 23.61           O  
ATOM    155  CB  TYR A  62      16.107 -15.967  -0.332  1.00 19.14           C  
ATOM    156  CG  TYR A  62      14.975 -16.069   0.574  1.00 19.63           C  
ATOM    157  CD1 TYR A  62      13.733 -16.476   0.114  1.00 19.43           C  
ATOM    158  CD2 TYR A  62      15.057 -15.584   1.898  1.00 22.00           C  
ATOM    159  CE1 TYR A  62      12.618 -16.478   0.938  1.00 20.51           C  
ATOM    160  CE2 TYR A  62      13.945 -15.550   2.716  1.00 21.10           C  
ATOM    161  CZ  TYR A  62      12.740 -16.041   2.240  1.00 21.68           C  
ATOM    162  OH  TYR A  62      11.669 -15.993   3.026  1.00 19.71           O  
ATOM    163  N   GLY A  63      17.468 -17.063  -3.091  1.00 24.31           N  
ATOM    164  CA  GLY A  63      18.383 -16.716  -4.174  1.00 23.39           C  
ATOM    165  C   GLY A  63      17.689 -16.054  -5.352  1.00 23.83           C  
ATOM    166  O   GLY A  63      16.479 -16.211  -5.523  1.00 28.91           O  
ATOM    167  N   LEU A  64      18.446 -15.304  -6.136  1.00 28.71           N  
ATOM    168  CA  LEU A  64      17.947 -14.593  -7.332  1.00 30.17           C  
ATOM    169  C   LEU A  64      17.878 -15.514  -8.551  1.00 35.11           C  
ATOM    170  O   LEU A  64      17.364 -15.109  -9.585  1.00 37.28           O  
ATOM    171  CB  LEU A  64      18.902 -13.452  -7.706  1.00 30.47           C  
ATOM    172  CG  LEU A  64      18.990 -12.283  -6.720  1.00 31.50           C  
ATOM    173  CD1 LEU A  64      20.008 -11.214  -7.139  1.00 36.19           C  
ATOM    174  CD2 LEU A  64      17.612 -11.694  -6.517  1.00 27.69           C  
ATOM    175  N   GLU A  65      18.455 -16.707  -8.441  1.00 36.80           N  
ATOM    176  CA  GLU A  65      18.384 -17.746  -9.490  1.00 42.29           C  
ATOM    177  C   GLU A  65      18.374 -19.107  -8.844  1.00 39.91           C  
ATOM    178  O   GLU A  65      18.794 -19.284  -7.680  1.00 40.98           O  
ATOM    179  CB  GLU A  65      19.596 -17.708 -10.390  1.00 46.00           C  
ATOM    180  CG  GLU A  65      19.784 -16.431 -11.189  1.00 59.16           C  
ATOM    181  CD  GLU A  65      21.016 -16.511 -12.094  1.00 69.94           C  
ATOM    182  OE1 GLU A  65      21.050 -17.421 -12.959  1.00 73.70           O  
ATOM    183  OE2 GLU A  65      21.950 -15.683 -11.933  1.00 68.63           O1-
ATOM    184  N   LYS A  66      17.943 -20.090  -9.608  1.00 36.90           N  
ATOM    185  CA  LYS A  66      17.978 -21.464  -9.155  1.00 41.59           C  
ATOM    186  C   LYS A  66      19.397 -21.922  -8.857  1.00 40.02           C  
ATOM    187  O   LYS A  66      20.334 -21.636  -9.608  1.00 36.92           O  
ATOM    188  CB  LYS A  66      17.362 -22.372 -10.205  1.00 45.63           C  
ATOM    189  CG  LYS A  66      15.891 -22.644  -9.966  1.00 50.31           C  
ATOM    190  CD  LYS A  66      15.454 -23.814 -10.835  1.00 59.27           C  
ATOM    191  CE  LYS A  66      14.519 -24.763 -10.104  1.00 61.05           C  
ATOM    192  NZ  LYS A  66      13.183 -24.120  -9.994  1.00 59.02           N1+
ATOM    193  N   GLY A  67      19.556 -22.602  -7.728  1.00 40.55           N  
ATOM    194  CA  GLY A  67      20.850 -23.123  -7.297  1.00 40.20           C  
ATOM    195  C   GLY A  67      21.845 -22.049  -6.895  1.00 41.70           C  
ATOM    196  O   GLY A  67      23.035 -22.293  -6.898  1.00 43.94           O  
ATOM    197  N   ARG A  68      21.379 -20.839  -6.586  1.00 38.96           N  
ATOM    198  CA  ARG A  68      22.276 -19.750  -6.232  1.00 41.14           C  
ATOM    199  C   ARG A  68      21.807 -19.152  -4.883  1.00 35.98           C  
ATOM    200  O   ARG A  68      22.097 -18.016  -4.587  1.00 34.28           O  
ATOM    201  CB  ARG A  68      22.237 -18.664  -7.319  1.00 47.39           C  
ATOM    202  CG  ARG A  68      22.743 -19.084  -8.685  1.00 54.27           C  
ATOM    203  CD  ARG A  68      24.143 -18.552  -8.930  1.00 61.00           C  
ATOM    204  NE  ARG A  68      24.982 -19.590  -9.533  1.00 74.92           N  
ATOM    205  CZ  ARG A  68      26.294 -19.718  -9.335  1.00 80.61           C  
ATOM    206  NH1 ARG A  68      26.956 -18.864  -8.548  1.00 83.91           N1+
ATOM    207  NH2 ARG A  68      26.952 -20.714  -9.921  1.00 79.99           N  
ATOM    208  N   ALA A  69      21.069 -19.898  -4.095  1.00 31.13           N  
ATOM    209  CA  ALA A  69      20.610 -19.371  -2.821  1.00 32.46           C  
ATOM    210  C   ALA A  69      21.777 -19.130  -1.858  1.00 33.18           C  
ATOM    211  O   ALA A  69      22.767 -19.830  -1.879  1.00 28.28           O  
ATOM    212  CB  ALA A  69      19.534 -20.232  -2.227  1.00 32.07           C  
ATOM    213  N   THR A  70      21.643 -18.089  -1.029  1.00 30.29           N  
ATOM    214  CA  THR A  70      22.697 -17.666  -0.113  1.00 31.14           C  
ATOM    215  C   THR A  70      22.016 -17.383   1.224  1.00 28.49           C  
ATOM    216  O   THR A  70      20.796 -17.156   1.269  1.00 26.21           O  
ATOM    217  CB  THR A  70      23.416 -16.335  -0.547  1.00 36.00           C  
ATOM    218  CG2 THR A  70      24.281 -16.516  -1.838  1.00 39.29           C  
ATOM    219  OG1 THR A  70      22.435 -15.275  -0.769  1.00 33.56           O  
ATOM    220  N   ILE A  71      22.824 -17.369   2.292  1.00 26.68           N  
ATOM    221  CA  ILE A  71      22.394 -16.969   3.610  1.00 24.69           C  
ATOM    222  C   ILE A  71      23.481 -15.949   4.092  1.00 25.25           C  
ATOM    223  O   ILE A  71      24.653 -16.257   4.157  1.00 26.19           O  
ATOM    224  CB  ILE A  71      22.352 -18.133   4.623  1.00 24.46           C  
ATOM    225  CG1 ILE A  71      21.380 -19.205   4.181  1.00 21.90           C  
ATOM    226  CG2 ILE A  71      21.954 -17.626   6.017  1.00 24.09           C  
ATOM    227  CD1 ILE A  71      21.710 -20.521   4.826  1.00 25.71           C  
ATOM    228  N   PRO A  72      23.087 -14.696   4.352  1.00 23.56           N  
ATOM    229  CA  PRO A  72      21.750 -14.133   4.169  1.00 22.52           C  
ATOM    230  C   PRO A  72      21.377 -14.137   2.708  1.00 22.40           C  
ATOM    231  O   PRO A  72      22.227 -14.352   1.865  1.00 20.85           O  
ATOM    232  CB  PRO A  72      21.883 -12.659   4.654  1.00 21.47           C  
ATOM    233  CG  PRO A  72      23.252 -12.488   5.099  1.00 22.33           C  
ATOM    234  CD  PRO A  72      24.084 -13.703   4.757  1.00 22.33           C  
ATOM    235  N   GLY A  73      20.133 -13.806   2.414  1.00 20.58           N  
ATOM    236  CA  GLY A  73      19.698 -13.754   1.049  1.00 22.46           C  
ATOM    237  C   GLY A  73      20.160 -12.470   0.375  1.00 21.87           C  
ATOM    238  O   GLY A  73      20.851 -11.645   0.987  1.00 20.49           O  
ATOM    239  N   PRO A  74      19.784 -12.290  -0.893  1.00 22.32           N  
ATOM    240  CA  PRO A  74      20.245 -11.139  -1.644  1.00 23.81           C  
ATOM    241  C   PRO A  74      19.811  -9.813  -1.006  1.00 19.71           C  
ATOM    242  O   PRO A  74      18.720  -9.699  -0.486  1.00 19.30           O  
ATOM    243  CB  PRO A  74      19.567 -11.289  -3.004  1.00 26.92           C  
ATOM    244  CG  PRO A  74      18.516 -12.315  -2.835  1.00 28.05           C  
ATOM    245  CD  PRO A  74      18.939 -13.204  -1.709  1.00 27.00           C  
ATOM    246  N   LEU A  75      20.685  -8.854  -1.098  1.00 21.12           N  
ATOM    247  CA  LEU A  75      20.383  -7.499  -0.693  1.00 22.69           C  
ATOM    248  C   LEU A  75      19.440  -6.875  -1.728  1.00 25.83           C  
ATOM    249  O   LEU A  75      19.740  -6.848  -2.887  1.00 23.58           O  
ATOM    250  CB  LEU A  75      21.650  -6.716  -0.645  1.00 24.90           C  
ATOM    251  CG  LEU A  75      21.529  -5.198  -0.479  1.00 27.64           C  
ATOM    252  CD1 LEU A  75      20.894  -4.890   0.850  1.00 29.12           C  
ATOM    253  CD2 LEU A  75      22.914  -4.570  -0.644  1.00 29.96           C  
ATOM    254  N   ILE A  76      18.276  -6.442  -1.283  1.00 23.03           N  
ATOM    255  CA  ILE A  76      17.365  -5.616  -2.071  1.00 24.83           C  
ATOM    256  C   ILE A  76      17.536  -4.149  -1.708  1.00 28.47           C  
ATOM    257  O   ILE A  76      17.473  -3.800  -0.520  1.00 22.05           O  
ATOM    258  CB  ILE A  76      15.945  -6.158  -1.837  1.00 27.37           C  
ATOM    259  CG1 ILE A  76      15.929  -7.569  -2.449  1.00 29.22           C  
ATOM    260  CG2 ILE A  76      14.856  -5.300  -2.491  1.00 27.83           C  
ATOM    261  CD1 ILE A  76      14.847  -8.460  -1.926  1.00 31.59           C  
ATOM    262  N   GLU A  77      17.849  -3.318  -2.723  1.00 28.28           N  
ATOM    263  CA  GLU A  77      18.077  -1.871  -2.532  1.00 30.63           C  
ATOM    264  C   GLU A  77      17.038  -1.079  -3.319  1.00 29.57           C  
ATOM    265  O   GLU A  77      16.895  -1.288  -4.521  1.00 29.45           O  
ATOM    266  CB  GLU A  77      19.451  -1.466  -3.022  1.00 37.70           C  
ATOM    267  CG  GLU A  77      20.559  -1.482  -1.995  1.00 44.37           C  
ATOM    268  CD  GLU A  77      21.932  -1.363  -2.646  1.00 57.92           C  
ATOM    269  OE1 GLU A  77      22.339  -2.334  -3.356  1.00 65.47           O  
ATOM    270  OE2 GLU A  77      22.610  -0.312  -2.459  1.00 62.76           O1-
ATOM    271  N   LEU A  78      16.313  -0.190  -2.656  1.00 27.29           N  
ATOM    272  CA  LEU A  78      15.241   0.579  -3.283  1.00 26.21           C  
ATOM    273  C   LEU A  78      15.401   2.062  -2.930  1.00 28.79           C  
ATOM    274  O   LEU A  78      15.939   2.384  -1.880  1.00 23.80           O  
ATOM    275  CB  LEU A  78      13.935   0.114  -2.722  1.00 28.11           C  
ATOM    276  CG  LEU A  78      13.479  -1.284  -3.031  1.00 32.19           C  
ATOM    277  CD1 LEU A  78      12.300  -1.649  -2.185  1.00 35.13           C  
ATOM    278  CD2 LEU A  78      13.120  -1.374  -4.514  1.00 34.27           C  
ATOM    279  N   ASN A  79      14.952   2.963  -3.796  1.00 26.49           N  
ATOM    280  CA  ASN A  79      14.806   4.353  -3.408  1.00 29.82           C  
ATOM    281  C   ASN A  79      13.384   4.648  -2.979  1.00 28.13           C  
ATOM    282  O   ASN A  79      12.458   4.069  -3.527  1.00 28.17           O  
ATOM    283  CB  ASN A  79      15.196   5.251  -4.588  1.00 30.24           C  
ATOM    284  CG  ASN A  79      16.607   5.069  -4.962  1.00 34.60           C  
ATOM    285  ND2 ASN A  79      16.876   4.913  -6.259  1.00 37.41           N  
ATOM    286  OD1 ASN A  79      17.462   5.046  -4.111  1.00 31.33           O  
ATOM    287  N   GLU A  80      13.168   5.587  -2.033  1.00 21.89           N  
ATOM    288  CA  GLU A  80      11.800   5.864  -1.612  1.00 23.19           C  
ATOM    289  C   GLU A  80      10.917   6.233  -2.818  1.00 23.67           C  
ATOM    290  O   GLU A  80      11.287   7.027  -3.621  1.00 24.61           O  
ATOM    291  CB  GLU A  80      11.767   7.038  -0.641  1.00 23.35           C  
ATOM    292  CG  GLU A  80      12.084   6.599   0.750  1.00 22.92           C  
ATOM    293  CD  GLU A  80      12.139   7.762   1.728  1.00 25.29           C  
ATOM    294  OE1 GLU A  80      12.519   8.885   1.334  1.00 26.51           O  
ATOM    295  OE2 GLU A  80      11.820   7.507   2.891  1.00 25.01           O1-
ATOM    296  N   GLY A  81       9.727   5.700  -2.887  1.00 25.81           N  
ATOM    297  CA  GLY A  81       8.871   5.917  -4.070  1.00 27.19           C  
ATOM    298  C   GLY A  81       8.876   4.683  -4.984  1.00 29.58           C  
ATOM    299  O   GLY A  81       7.853   4.381  -5.585  1.00 31.45           O  
ATOM    300  N   ASP A  82       9.972   3.921  -5.023  1.00 26.82           N  
ATOM    301  CA  ASP A  82      10.001   2.667  -5.819  1.00 28.10           C  
ATOM    302  C   ASP A  82       8.982   1.658  -5.419  1.00 27.62           C  
ATOM    303  O   ASP A  82       8.636   1.485  -4.257  1.00 28.07           O  
ATOM    304  CB  ASP A  82      11.333   1.937  -5.710  1.00 29.40           C  
ATOM    305  CG  ASP A  82      12.473   2.664  -6.375  1.00 34.63           C  
ATOM    306  OD1 ASP A  82      12.177   3.658  -7.089  1.00 42.39           O  
ATOM    307  OD2 ASP A  82      13.680   2.272  -6.170  1.00 36.62           O1-
ATOM    308  N   THR A  83       8.602   0.849  -6.391  1.00 28.70           N  
ATOM    309  CA  THR A  83       7.746  -0.312  -6.181  1.00 29.25           C  
ATOM    310  C   THR A  83       8.530  -1.542  -6.693  1.00 28.12           C  
ATOM    311  O   THR A  83       9.239  -1.498  -7.694  1.00 29.80           O  
ATOM    312  CB  THR A  83       6.420  -0.229  -6.994  1.00 32.17           C  
ATOM    313  CG2 THR A  83       5.477  -1.444  -6.747  1.00 33.90           C  
ATOM    314  OG1 THR A  83       5.688   0.953  -6.663  1.00 35.06           O  
ATOM    315  N   LEU A  84       8.447  -2.628  -5.961  1.00 27.16           N  
ATOM    316  CA  LEU A  84       9.140  -3.845  -6.339  1.00 28.09           C  
ATOM    317  C   LEU A  84       8.146  -4.976  -6.358  1.00 25.06           C  
ATOM    318  O   LEU A  84       7.400  -5.203  -5.411  1.00 24.33           O  
ATOM    319  CB  LEU A  84      10.257  -4.135  -5.352  1.00 27.85           C  
ATOM    320  CG  LEU A  84      11.027  -5.416  -5.634  1.00 28.40           C  
ATOM    321  CD1 LEU A  84      11.890  -5.244  -6.874  1.00 28.59           C  
ATOM    322  CD2 LEU A  84      11.874  -5.857  -4.438  1.00 27.00           C  
ATOM    323  N   HIS A  85       8.160  -5.691  -7.503  1.00 27.06           N  
ATOM    324  CA  HIS A  85       7.372  -6.902  -7.681  1.00 26.53           C  
ATOM    325  C   HIS A  85       8.371  -8.054  -7.593  1.00 26.21           C  
ATOM    326  O   HIS A  85       9.354  -8.118  -8.333  1.00 27.12           O  
ATOM    327  CB  HIS A  85       6.681  -6.874  -9.060  1.00 28.06           C  
ATOM    328  CG  HIS A  85       5.683  -5.775  -9.211  1.00 24.52           C  
ATOM    329  CD2 HIS A  85       5.711  -4.630  -9.915  1.00 27.53           C  
ATOM    330  ND1 HIS A  85       4.482  -5.777  -8.537  1.00 30.04           N  
ATOM    331  CE1 HIS A  85       3.797  -4.686  -8.825  1.00 28.17           C  
ATOM    332  NE2 HIS A  85       4.534  -3.964  -9.647  1.00 29.17           N  
ATOM    333  N   ILE A  86       8.120  -8.932  -6.634  1.00 27.36           N  
ATOM    334  CA  ILE A  86       8.997 -10.085  -6.444  1.00 28.84           C  
ATOM    335  C   ILE A  86       8.253 -11.354  -6.922  1.00 23.99           C  
ATOM    336  O   ILE A  86       7.266 -11.782  -6.306  1.00 26.84           O  
ATOM    337  CB  ILE A  86       9.403 -10.245  -4.945  1.00 26.34           C  
ATOM    338  CG1 ILE A  86      10.025  -8.954  -4.444  1.00 30.90           C  
ATOM    339  CG2 ILE A  86      10.286 -11.471  -4.779  1.00 27.70           C  
ATOM    340  CD1 ILE A  86      10.500  -9.011  -3.014  1.00 37.91           C  
ATOM    341  N   GLU A  87       8.758 -11.917  -8.015  1.00 31.42           N  
ATOM    342  CA  GLU A  87       8.215 -13.176  -8.561  1.00 33.29           C  
ATOM    343  C   GLU A  87       8.944 -14.285  -7.805  1.00 28.29           C  
ATOM    344  O   GLU A  87      10.073 -14.586  -8.113  1.00 30.77           O  
ATOM    345  CB  GLU A  87       8.475 -13.289 -10.073  1.00 39.67           C  
ATOM    346  CG  GLU A  87       7.655 -12.276 -10.909  1.00 50.09           C  
ATOM    347  CD  GLU A  87       8.173 -12.048 -12.357  1.00 56.58           C  
ATOM    348  OE1 GLU A  87       7.874 -10.977 -12.942  1.00 62.50           O  
ATOM    349  OE2 GLU A  87       8.865 -12.922 -12.927  1.00 57.32           O1-
ATOM    350  N   PHE A  88       8.272 -14.743  -6.774  1.00 27.01           N  
ATOM    351  CA  PHE A  88       8.769 -15.715  -5.820  1.00 29.35           C  
ATOM    352  C   PHE A  88       8.366 -17.140  -6.199  1.00 26.76           C  
ATOM    353  O   PHE A  88       7.200 -17.427  -6.450  1.00 29.41           O  
ATOM    354  CB  PHE A  88       8.223 -15.411  -4.459  1.00 27.00           C  
ATOM    355  CG  PHE A  88       8.644 -16.377  -3.383  1.00 28.68           C  
ATOM    356  CD1 PHE A  88       9.951 -16.494  -3.020  1.00 32.01           C  
ATOM    357  CD2 PHE A  88       7.699 -17.172  -2.747  1.00 34.49           C  
ATOM    358  CE1 PHE A  88      10.317 -17.393  -2.031  1.00 36.37           C  
ATOM    359  CE2 PHE A  88       8.054 -18.065  -1.759  1.00 37.23           C  
ATOM    360  CZ  PHE A  88       9.371 -18.166  -1.395  1.00 31.94           C  
ATOM    361  N   GLU A  89       9.367 -18.010  -6.217  1.00 28.03           N  
ATOM    362  CA  GLU A  89       9.140 -19.415  -6.449  1.00 28.41           C  
ATOM    363  C   GLU A  89       9.708 -20.244  -5.294  1.00 28.37           C  
ATOM    364  O   GLU A  89      10.876 -20.126  -4.961  1.00 30.28           O  
ATOM    365  CB  GLU A  89       9.724 -19.852  -7.803  1.00 35.73           C  
ATOM    366  CG  GLU A  89       9.808 -21.375  -7.954  1.00 42.20           C  
ATOM    367  CD  GLU A  89       9.943 -21.891  -9.407  1.00 50.12           C  
ATOM    368  OE1 GLU A  89      10.156 -21.092 -10.357  1.00 46.67           O  
ATOM    369  OE2 GLU A  89       9.832 -23.130  -9.604  1.00 54.47           O1-
ATOM    370  N   ASN A  90       8.859 -21.064  -4.709  1.00 26.12           N  
ATOM    371  CA  ASN A  90       9.192 -21.992  -3.655  1.00 25.45           C  
ATOM    372  C   ASN A  90       9.559 -23.366  -4.238  1.00 29.25           C  
ATOM    373  O   ASN A  90       8.700 -24.133  -4.514  1.00 30.25           O  
ATOM    374  CB  ASN A  90       7.978 -22.175  -2.728  1.00 25.78           C  
ATOM    375  CG  ASN A  90       8.260 -23.140  -1.601  1.00 24.11           C  
ATOM    376  ND2 ASN A  90       7.251 -23.539  -0.836  1.00 25.81           N  
ATOM    377  OD1 ASN A  90       9.422 -23.492  -1.402  1.00 25.45           O  
ATOM    378  N   THR A  91      10.834 -23.649  -4.370  1.00 30.79           N  
ATOM    379  CA  THR A  91      11.319 -24.935  -4.886  1.00 32.49           C  
ATOM    380  C   THR A  91      11.435 -26.023  -3.819  1.00 36.81           C  
ATOM    381  O   THR A  91      11.810 -27.143  -4.123  1.00 32.82           O  
ATOM    382  CB  THR A  91      12.689 -24.775  -5.506  1.00 31.08           C  
ATOM    383  CG2 THR A  91      12.757 -23.540  -6.422  1.00 32.75           C  
ATOM    384  OG1 THR A  91      13.651 -24.656  -4.460  1.00 33.57           O  
ATOM    385  N   MET A  92      11.049 -25.723  -2.575  1.00 33.97           N  
ATOM    386  CA  MET A  92      11.077 -26.718  -1.523  1.00 32.00           C  
ATOM    387  C   MET A  92       9.813 -27.523  -1.423  1.00 33.13           C  
ATOM    388  O   MET A  92       8.809 -27.177  -1.994  1.00 32.37           O  
ATOM    389  CB  MET A  92      11.296 -26.013  -0.162  1.00 29.38           C  
ATOM    390  CG  MET A  92      12.548 -25.141  -0.199  1.00 32.00           C  
ATOM    391  SD  MET A  92      13.000 -24.438   1.419  1.00 31.11           S  
ATOM    392  CE  MET A  92      11.463 -23.658   1.899  1.00 33.38           C  
ATOM    393  N   ASP A  93       9.867 -28.533  -0.560  1.00 33.31           N  
ATOM    394  CA  ASP A  93       8.817 -29.517  -0.386  1.00 38.16           C  
ATOM    395  C   ASP A  93       7.966 -29.199   0.822  1.00 36.07           C  
ATOM    396  O   ASP A  93       7.130 -30.001   1.224  1.00 37.59           O  
ATOM    397  CB  ASP A  93       9.407 -30.965  -0.308  1.00 44.02           C  
ATOM    398  CG  ASP A  93      10.539 -31.115   0.743  1.00 54.08           C  
ATOM    399  OD1 ASP A  93      11.132 -30.093   1.217  1.00 60.32           O  
ATOM    400  OD2 ASP A  93      10.841 -32.281   1.104  1.00 53.92           O1-
ATOM    401  N   VAL A  94       8.145 -28.002   1.404  1.00 31.06           N  
ATOM    402  CA  VAL A  94       7.220 -27.502   2.432  1.00 30.03           C  
ATOM    403  C   VAL A  94       6.811 -26.066   2.050  1.00 29.49           C  
ATOM    404  O   VAL A  94       7.468 -25.461   1.207  1.00 29.92           O  
ATOM    405  CB  VAL A  94       7.854 -27.489   3.849  1.00 30.78           C  
ATOM    406  CG1 VAL A  94       8.123 -28.890   4.345  1.00 31.18           C  
ATOM    407  CG2 VAL A  94       9.170 -26.718   3.858  1.00 31.34           C  
ATOM    408  N   ARG A  95       5.745 -25.584   2.667  1.00 27.82           N  
ATOM    409  CA  ARG A  95       5.140 -24.263   2.399  1.00 30.96           C  
ATOM    410  C   ARG A  95       6.145 -23.215   2.852  1.00 30.54           C  
ATOM    411  O   ARG A  95       6.859 -23.429   3.839  1.00 32.84           O  
ATOM    412  CB  ARG A  95       3.802 -24.092   3.181  1.00 32.03           C  
ATOM    413  CG  ARG A  95       2.669 -24.964   2.642  1.00 38.97           C  
ATOM    414  CD  ARG A  95       1.306 -24.664   3.262  1.00 42.66           C  
ATOM    415  NE  ARG A  95       0.717 -23.473   2.658  1.00 44.79           N  
ATOM    416  CZ  ARG A  95       0.099 -23.427   1.473  1.00 49.18           C  
ATOM    417  NH1 ARG A  95      -0.054 -24.528   0.723  1.00 49.30           N1+
ATOM    418  NH2 ARG A  95      -0.373 -22.259   1.028  1.00 42.90           N  
ATOM    419  N   ALA A  96       6.256 -22.125   2.117  1.00 27.07           N  
ATOM    420  CA  ALA A  96       7.298 -21.108   2.410  1.00 30.17           C  
ATOM    421  C   ALA A  96       6.710 -19.723   2.115  1.00 34.25           C  
ATOM    422  O   ALA A  96       5.680 -19.645   1.431  1.00 32.57           O  
ATOM    423  CB  ALA A  96       8.495 -21.359   1.569  1.00 29.36           C  
ATOM    424  N   SER A  97       7.299 -18.647   2.646  1.00 28.69           N  
ATOM    425  CA  SER A  97       6.709 -17.343   2.373  1.00 26.57           C  
ATOM    426  C   SER A  97       7.796 -16.286   2.413  1.00 27.77           C  
ATOM    427  O   SER A  97       8.976 -16.606   2.567  1.00 23.82           O  
ATOM    428  CB  SER A  97       5.594 -17.016   3.343  1.00 27.54           C  
ATOM    429  OG  SER A  97       6.100 -16.742   4.691  1.00 33.11           O  
ATOM    430  N   LEU A  98       7.366 -15.046   2.177  1.00 28.04           N  
ATOM    431  CA  LEU A  98       8.204 -13.900   2.213  1.00 26.54           C  
ATOM    432  C   LEU A  98       7.492 -12.800   2.945  1.00 27.01           C  
ATOM    433  O   LEU A  98       6.403 -12.403   2.561  1.00 24.33           O  
ATOM    434  CB  LEU A  98       8.481 -13.512   0.804  1.00 29.37           C  
ATOM    435  CG  LEU A  98       9.505 -12.423   0.615  1.00 32.32           C  
ATOM    436  CD1 LEU A  98      10.887 -12.887   1.052  1.00 31.42           C  
ATOM    437  CD2 LEU A  98       9.498 -12.041  -0.849  1.00 35.22           C  
ATOM    438  N   HIS A  99       8.062 -12.351   4.064  1.00 24.08           N  
ATOM    439  CA  HIS A  99       7.522 -11.287   4.900  1.00 23.77           C  
ATOM    440  C   HIS A  99       8.586 -10.202   5.007  1.00 21.50           C  
ATOM    441  O   HIS A  99       9.724 -10.526   5.178  1.00 21.20           O  
ATOM    442  CB  HIS A  99       7.147 -11.840   6.270  1.00 25.26           C  
ATOM    443  CG  HIS A  99       6.847 -10.796   7.275  1.00 27.82           C  
ATOM    444  CD2 HIS A  99       7.527 -10.382   8.370  1.00 31.36           C  
ATOM    445  ND1 HIS A  99       5.739  -9.990   7.193  1.00 30.11           N  
ATOM    446  CE1 HIS A  99       5.743  -9.127   8.186  1.00 30.95           C  
ATOM    447  NE2 HIS A  99       6.805  -9.354   8.924  1.00 32.81           N  
ATOM    448  N   VAL A 100       8.213  -8.927   4.846  1.00 20.03           N  
ATOM    449  CA  VAL A 100       9.133  -7.816   4.913  1.00 19.11           C  
ATOM    450  C   VAL A 100       8.748  -6.871   6.046  1.00 18.73           C  
ATOM    451  O   VAL A 100       7.560  -6.643   6.345  1.00 18.61           O  
ATOM    452  CB  VAL A 100       9.195  -7.091   3.595  1.00 19.93           C  
ATOM    453  CG1 VAL A 100       7.936  -6.254   3.296  1.00 21.25           C  
ATOM    454  CG2 VAL A 100      10.459  -6.234   3.502  1.00 20.41           C  
ATOM    455  N   HIS A 101       9.779  -6.299   6.665  1.00 16.84           N  
ATOM    456  CA  HIS A 101       9.608  -5.232   7.665  1.00 16.35           C  
ATOM    457  C   HIS A 101       9.643  -3.906   6.998  1.00 16.21           C  
ATOM    458  O   HIS A 101      10.405  -3.671   6.072  1.00 19.00           O  
ATOM    459  CB  HIS A 101      10.737  -5.312   8.725  1.00 18.11           C  
ATOM    460  CG  HIS A 101      10.554  -6.434   9.680  1.00 18.00           C  
ATOM    461  CD2 HIS A 101      10.522  -7.776   9.471  1.00 17.52           C  
ATOM    462  ND1 HIS A 101      10.365  -6.253  11.024  1.00 18.73           N  
ATOM    463  CE1 HIS A 101      10.194  -7.429  11.609  1.00 19.37           C  
ATOM    464  NE2 HIS A 101      10.206  -8.349  10.670  1.00 18.89           N  
ATOM    465  N   GLY A 102       8.862  -2.981   7.518  1.00 19.42           N  
ATOM    466  CA  GLY A 102       9.094  -1.590   7.226  1.00 19.30           C  
ATOM    467  C   GLY A 102       8.328  -1.109   5.982  1.00 22.23           C  
ATOM    468  O   GLY A 102       7.802  -0.039   5.980  1.00 22.73           O  
ATOM    469  N   LEU A 103       8.359  -1.880   4.902  1.00 21.39           N  
ATOM    470  CA  LEU A 103       7.872  -1.421   3.605  1.00 22.54           C  
ATOM    471  C   LEU A 103       6.369  -1.547   3.635  1.00 21.66           C  
ATOM    472  O   LEU A 103       5.814  -2.206   4.503  1.00 23.59           O  
ATOM    473  CB  LEU A 103       8.505  -2.255   2.488  1.00 24.31           C  
ATOM    474  CG  LEU A 103       9.968  -1.965   2.055  1.00 26.50           C  
ATOM    475  CD1 LEU A 103      11.023  -2.105   3.148  1.00 30.00           C  
ATOM    476  CD2 LEU A 103      10.390  -2.772   0.855  1.00 27.31           C  
ATOM    477  N   ASP A 104       5.718  -0.889   2.684  1.00 22.28           N  
ATOM    478  CA  ASP A 104       4.265  -0.883   2.546  1.00 25.23           C  
ATOM    479  C   ASP A 104       3.915  -2.130   1.679  1.00 24.95           C  
ATOM    480  O   ASP A 104       4.541  -2.371   0.630  1.00 27.62           O  
ATOM    481  CB  ASP A 104       3.807   0.333   1.715  1.00 24.45           C  
ATOM    482  CG  ASP A 104       4.204   1.680   2.335  1.00 36.64           C  
ATOM    483  OD1 ASP A 104       4.160   1.753   3.616  1.00 35.52           O  
ATOM    484  OD2 ASP A 104       4.550   2.656   1.538  1.00 36.44           O1-
ATOM    485  N   TYR A 105       2.954  -2.886   2.143  1.00 24.48           N  
ATOM    486  CA  TYR A 105       2.470  -4.020   1.389  1.00 26.70           C  
ATOM    487  C   TYR A 105       1.041  -4.196   1.816  1.00 27.03           C  
ATOM    488  O   TYR A 105       0.685  -3.871   2.937  1.00 25.93           O  
ATOM    489  CB  TYR A 105       3.297  -5.276   1.684  1.00 27.35           C  
ATOM    490  CG  TYR A 105       3.439  -5.571   3.160  1.00 29.69           C  
ATOM    491  CD1 TYR A 105       2.511  -6.329   3.821  1.00 29.89           C  
ATOM    492  CD2 TYR A 105       4.528  -5.070   3.901  1.00 29.60           C  
ATOM    493  CE1 TYR A 105       2.648  -6.609   5.202  1.00 30.40           C  
ATOM    494  CE2 TYR A 105       4.625  -5.274   5.270  1.00 28.22           C  
ATOM    495  CZ  TYR A 105       3.709  -6.100   5.890  1.00 30.97           C  
ATOM    496  OH  TYR A 105       3.798  -6.321   7.211  1.00 32.61           O  
ATOM    497  N   GLU A 106       0.207  -4.736   0.921  1.00 26.93           N  
ATOM    498  CA  GLU A 106      -1.139  -5.101   1.278  1.00 30.15           C  
ATOM    499  C   GLU A 106      -1.143  -6.452   1.905  1.00 28.34           C  
ATOM    500  O   GLU A 106      -0.168  -7.164   1.805  1.00 30.61           O  
ATOM    501  CB  GLU A 106      -2.063  -5.000   0.046  1.00 36.48           C  
ATOM    502  CG  GLU A 106      -2.351  -3.538  -0.265  1.00 42.30           C  
ATOM    503  CD  GLU A 106      -2.634  -3.287  -1.721  1.00 53.95           C  
ATOM    504  OE1 GLU A 106      -3.132  -4.208  -2.394  1.00 57.31           O  
ATOM    505  OE2 GLU A 106      -2.347  -2.166  -2.189  1.00 63.61           O1-
ATOM    506  N   VAL A 107      -2.197  -6.783   2.612  1.00 30.45           N  
ATOM    507  CA  VAL A 107      -2.258  -8.064   3.310  1.00 35.30           C  
ATOM    508  C   VAL A 107      -2.055  -9.260   2.373  1.00 36.46           C  
ATOM    509  O   VAL A 107      -1.535 -10.270   2.793  1.00 37.81           O  
ATOM    510  CB  VAL A 107      -3.565  -8.301   4.071  1.00 36.21           C  
ATOM    511  CG1 VAL A 107      -3.715  -7.294   5.207  1.00 37.85           C  
ATOM    512  CG2 VAL A 107      -4.775  -8.316   3.142  1.00 37.65           C  
ATOM    513  N   SER A 108      -2.465  -9.147   1.131  1.00 34.06           N  
ATOM    514  CA  SER A 108      -2.113 -10.160   0.159  1.00 37.17           C  
ATOM    515  C   SER A 108      -0.559 -10.293  -0.104  1.00 35.58           C  
ATOM    516  O   SER A 108      -0.126 -11.232  -0.757  1.00 33.58           O  
ATOM    517  CB  SER A 108      -2.892  -9.890  -1.127  1.00 36.97           C  
ATOM    518  OG  SER A 108      -2.303  -8.747  -1.744  1.00 41.32           O  
ATOM    519  N   SER A 109       0.299  -9.400   0.411  1.00 30.98           N  
ATOM    520  CA  SER A 109       1.753  -9.681   0.401  1.00 27.75           C  
ATOM    521  C   SER A 109       2.370  -9.755   1.825  1.00 26.49           C  
ATOM    522  O   SER A 109       3.547  -9.505   2.025  1.00 28.84           O  
ATOM    523  CB  SER A 109       2.478  -8.685  -0.525  1.00 29.83           C  
ATOM    524  OG  SER A 109       2.200  -8.884  -1.943  1.00 29.38           O  
ATOM    525  N   ASP A 110       1.546 -10.063   2.809  1.00 28.33           N  
ATOM    526  CA  ASP A 110       1.928 -10.227   4.210  1.00 31.40           C  
ATOM    527  C   ASP A 110       2.888 -11.424   4.442  1.00 34.03           C  
ATOM    528  O   ASP A 110       3.652 -11.440   5.397  1.00 33.99           O  
ATOM    529  CB  ASP A 110       0.645 -10.512   5.020  1.00 37.40           C  
ATOM    530  CG  ASP A 110       0.772 -10.143   6.494  1.00 43.06           C  
ATOM    531  OD1 ASP A 110       1.747  -9.400   6.816  1.00 39.72           O  
ATOM    532  OD2 ASP A 110      -0.096 -10.609   7.316  1.00 42.37           O1-
ATOM    533  N   GLY A 111       2.765 -12.470   3.624  1.00 34.69           N  
ATOM    534  CA  GLY A 111       3.572 -13.684   3.775  1.00 29.72           C  
ATOM    535  C   GLY A 111       3.176 -14.568   4.921  1.00 29.43           C  
ATOM    536  O   GLY A 111       3.966 -15.396   5.388  1.00 34.01           O  
ATOM    537  N   THR A 112       1.959 -14.407   5.407  1.00 30.39           N  
ATOM    538  CA  THR A 112       1.456 -15.222   6.490  1.00 32.34           C  
ATOM    539  C   THR A 112       0.333 -16.156   6.056  1.00 33.83           C  
ATOM    540  O   THR A 112      -0.294 -15.938   5.023  1.00 33.29           O  
ATOM    541  CB  THR A 112       0.844 -14.333   7.567  1.00 33.66           C  
ATOM    542  CG2 THR A 112       1.925 -13.447   8.138  1.00 35.65           C  
ATOM    543  OG1 THR A 112      -0.174 -13.507   6.970  1.00 33.45           O  
ATOM    544  N   THR A 113       0.046 -17.121   6.919  1.00 35.97           N  
ATOM    545  CA  THR A 113      -1.057 -18.008   6.749  1.00 39.81           C  
ATOM    546  C   THR A 113      -2.325 -17.258   7.050  1.00 41.23           C  
ATOM    547  O   THR A 113      -3.333 -17.466   6.372  1.00 35.86           O  
ATOM    548  CB  THR A 113      -0.990 -19.190   7.728  1.00 45.90           C  
ATOM    549  CG2 THR A 113      -2.179 -20.145   7.510  1.00 49.18           C  
ATOM    550  OG1 THR A 113       0.203 -19.917   7.496  1.00 48.54           O  
ATOM    551  N   LEU A 114      -2.299 -16.399   8.070  1.00 38.76           N  
ATOM    552  CA  LEU A 114      -3.520 -15.682   8.429  1.00 40.76           C  
ATOM    553  C   LEU A 114      -4.084 -14.933   7.231  1.00 35.85           C  
ATOM    554  O   LEU A 114      -5.280 -14.880   7.062  1.00 34.92           O  
ATOM    555  CB  LEU A 114      -3.290 -14.715   9.590  1.00 48.55           C  
ATOM    556  CG  LEU A 114      -4.412 -13.710   9.909  1.00 52.01           C  
ATOM    557  CD1 LEU A 114      -5.797 -14.336  10.090  1.00 56.89           C  
ATOM    558  CD2 LEU A 114      -4.033 -12.984  11.163  1.00 56.95           C  
ATOM    559  N   ASN A 115      -3.237 -14.333   6.405  1.00 34.46           N  
ATOM    560  CA  ASN A 115      -3.725 -13.603   5.204  1.00 35.96           C  
ATOM    561  C   ASN A 115      -3.540 -14.362   3.895  1.00 35.98           C  
ATOM    562  O   ASN A 115      -3.483 -13.775   2.817  1.00 36.01           O  
ATOM    563  CB  ASN A 115      -3.085 -12.214   5.159  1.00 34.87           C  
ATOM    564  CG  ASN A 115      -3.702 -11.290   6.203  1.00 39.96           C  
ATOM    565  ND2 ASN A 115      -2.892 -10.776   7.114  1.00 37.91           N  
ATOM    566  OD1 ASN A 115      -4.930 -11.115   6.232  1.00 39.36           O  
ATOM    567  N   LYS A 116      -3.412 -15.671   4.011  1.00 34.45           N  
ATOM    568  CA  LYS A 116      -3.373 -16.560   2.843  1.00 37.31           C  
ATOM    569  C   LYS A 116      -2.370 -16.097   1.821  1.00 35.46           C  
ATOM    570  O   LYS A 116      -2.618 -16.125   0.616  1.00 34.33           O  
ATOM    571  CB  LYS A 116      -4.796 -16.716   2.264  1.00 43.20           C  
ATOM    572  CG  LYS A 116      -5.790 -17.302   3.277  1.00 46.62           C  
ATOM    573  CD  LYS A 116      -7.193 -16.726   3.131  1.00 55.99           C  
ATOM    574  CE  LYS A 116      -8.136 -17.208   4.243  1.00 66.36           C  
ATOM    575  NZ  LYS A 116      -8.679 -18.587   4.017  1.00 71.74           N1+
ATOM    576  N   SER A 117      -1.169 -15.724   2.291  1.00 35.20           N  
ATOM    577  CA  SER A 117      -0.166 -15.236   1.387  1.00 33.14           C  
ATOM    578  C   SER A 117       1.195 -15.962   1.457  1.00 35.45           C  
ATOM    579  O   SER A 117       2.213 -15.447   0.988  1.00 39.73           O  
ATOM    580  CB  SER A 117       0.001 -13.710   1.540  1.00 42.72           C  
ATOM    581  OG  SER A 117       0.215 -13.334   2.878  1.00 38.91           O  
ATOM    582  N   ASP A 118       1.184 -17.191   1.959  1.00 37.48           N  
ATOM    583  CA  ASP A 118       2.303 -18.135   1.778  1.00 37.61           C  
ATOM    584  C   ASP A 118       2.153 -18.957   0.452  1.00 36.77           C  
ATOM    585  O   ASP A 118       1.140 -18.860  -0.224  1.00 36.80           O  
ATOM    586  CB  ASP A 118       2.364 -19.071   2.946  1.00 37.94           C  
ATOM    587  CG  ASP A 118       1.154 -19.956   3.037  1.00 45.36           C  
ATOM    588  OD1 ASP A 118       0.142 -19.697   2.354  1.00 50.10           O  
ATOM    589  OD2 ASP A 118       1.200 -20.921   3.815  1.00 55.20           O1-
ATOM    590  N   VAL A 119       3.161 -19.754   0.134  1.00 31.10           N  
ATOM    591  CA  VAL A 119       3.275 -20.399  -1.117  1.00 33.32           C  
ATOM    592  C   VAL A 119       3.432 -21.887  -0.877  1.00 39.79           C  
ATOM    593  O   VAL A 119       4.297 -22.299  -0.082  1.00 33.76           O  
ATOM    594  CB  VAL A 119       4.471 -19.848  -1.875  1.00 33.97           C  
ATOM    595  CG1 VAL A 119       4.596 -20.463  -3.268  1.00 36.34           C  
ATOM    596  CG2 VAL A 119       4.398 -18.314  -1.977  1.00 36.24           C  
ATOM    597  N   GLU A 120       2.610 -22.696  -1.582  1.00 38.40           N  
ATOM    598  CA  GLU A 120       2.694 -24.172  -1.508  1.00 40.83           C  
ATOM    599  C   GLU A 120       4.006 -24.705  -2.096  1.00 34.12           C  
ATOM    600  O   GLU A 120       4.665 -24.018  -2.862  1.00 34.78           O  
ATOM    601  CB  GLU A 120       1.480 -24.813  -2.196  1.00 45.30           C  
ATOM    602  CG  GLU A 120       1.626 -24.999  -3.703  1.00 56.02           C  
ATOM    603  CD  GLU A 120       1.135 -23.830  -4.545  1.00 64.22           C  
ATOM    604  OE1 GLU A 120       1.019 -22.692  -4.019  1.00 74.17           O  
ATOM    605  OE2 GLU A 120       0.858 -24.059  -5.753  1.00 61.69           O1-
ATOM    606  N   PRO A 121       4.403 -25.955  -1.760  1.00 34.38           N  
ATOM    607  CA  PRO A 121       5.635 -26.489  -2.383  1.00 40.68           C  
ATOM    608  C   PRO A 121       5.619 -26.448  -3.906  1.00 39.09           C  
ATOM    609  O   PRO A 121       4.601 -26.713  -4.514  1.00 42.10           O  
ATOM    610  CB  PRO A 121       5.672 -27.946  -1.903  1.00 39.59           C  
ATOM    611  CG  PRO A 121       4.802 -27.979  -0.704  1.00 37.50           C  
ATOM    612  CD  PRO A 121       3.807 -26.883  -0.789  1.00 35.59           C  
ATOM    613  N   GLY A 122       6.726 -26.099  -4.537  1.00 37.04           N  
ATOM    614  CA  GLY A 122       6.726 -25.921  -5.995  1.00 37.67           C  
ATOM    615  C   GLY A 122       5.903 -24.746  -6.532  1.00 38.46           C  
ATOM    616  O   GLY A 122       5.965 -24.448  -7.717  1.00 37.87           O  
ATOM    617  N   GLY A 123       5.148 -24.069  -5.656  1.00 36.79           N  
ATOM    618  CA  GLY A 123       4.367 -22.916  -6.030  1.00 37.43           C  
ATOM    619  C   GLY A 123       5.108 -21.621  -6.384  1.00 39.80           C  
ATOM    620  O   GLY A 123       6.375 -21.481  -6.312  1.00 34.96           O  
ATOM    621  N   THR A 124       4.289 -20.658  -6.809  1.00 35.71           N  
ATOM    622  CA  THR A 124       4.789 -19.424  -7.329  1.00 37.26           C  
ATOM    623  C   THR A 124       3.827 -18.345  -6.795  1.00 35.32           C  
ATOM    624  O   THR A 124       2.653 -18.621  -6.543  1.00 30.20           O  
ATOM    625  CB  THR A 124       4.916 -19.537  -8.890  1.00 45.53           C  
ATOM    626  CG2 THR A 124       3.652 -19.074  -9.667  1.00 44.35           C  
ATOM    627  OG1 THR A 124       6.062 -18.825  -9.333  1.00 51.52           O  
ATOM    628  N   ARG A 125       4.366 -17.158  -6.497  1.00 33.76           N  
ATOM    629  CA  ARG A 125       3.562 -16.057  -6.086  1.00 31.55           C  
ATOM    630  C   ARG A 125       4.302 -14.751  -6.268  1.00 32.08           C  
ATOM    631  O   ARG A 125       5.503 -14.699  -6.096  1.00 30.18           O  
ATOM    632  CB  ARG A 125       3.202 -16.190  -4.640  1.00 33.56           C  
ATOM    633  CG  ARG A 125       2.183 -15.165  -4.243  1.00 36.01           C  
ATOM    634  CD  ARG A 125       1.945 -15.228  -2.777  1.00 38.87           C  
ATOM    635  NE  ARG A 125       0.872 -14.308  -2.506  1.00 44.01           N  
ATOM    636  CZ  ARG A 125      -0.395 -14.661  -2.337  1.00 44.63           C  
ATOM    637  NH1 ARG A 125      -0.761 -15.953  -2.339  1.00 46.90           N1+
ATOM    638  NH2 ARG A 125      -1.284 -13.716  -2.110  1.00 41.71           N  
ATOM    639  N   THR A 126       3.571 -13.702  -6.617  1.00 30.38           N  
ATOM    640  CA  THR A 126       4.179 -12.426  -6.875  1.00 31.43           C  
ATOM    641  C   THR A 126       3.891 -11.574  -5.648  1.00 32.18           C  
ATOM    642  O   THR A 126       2.757 -11.304  -5.309  1.00 30.19           O  
ATOM    643  CB  THR A 126       3.660 -11.697  -8.159  1.00 37.38           C  
ATOM    644  CG2 THR A 126       4.309 -10.252  -8.246  1.00 34.93           C  
ATOM    645  OG1 THR A 126       4.080 -12.425  -9.334  1.00 31.17           O  
ATOM    646  N   TYR A 127       4.957 -11.182  -4.970  1.00 28.86           N  
ATOM    647  CA  TYR A 127       4.821 -10.256  -3.853  1.00 25.94           C  
ATOM    648  C   TYR A 127       5.052  -8.811  -4.341  1.00 22.98           C  
ATOM    649  O   TYR A 127       5.945  -8.542  -5.131  1.00 29.82           O  
ATOM    650  CB  TYR A 127       5.829 -10.660  -2.780  1.00 26.95           C  
ATOM    651  CG  TYR A 127       5.484 -11.938  -2.027  1.00 23.64           C  
ATOM    652  CD1 TYR A 127       4.592 -11.932  -1.020  1.00 23.36           C  
ATOM    653  CD2 TYR A 127       6.060 -13.159  -2.368  1.00 27.47           C  
ATOM    654  CE1 TYR A 127       4.280 -13.069  -0.307  1.00 26.76           C  
ATOM    655  CE2 TYR A 127       5.765 -14.328  -1.646  1.00 25.91           C  
ATOM    656  CZ  TYR A 127       4.888 -14.288  -0.620  1.00 25.00           C  
ATOM    657  OH  TYR A 127       4.584 -15.391   0.140  1.00 27.04           O  
ATOM    658  N   THR A 128       4.238  -7.903  -3.841  1.00 24.33           N  
ATOM    659  CA  THR A 128       4.429  -6.499  -4.047  1.00 25.00           C  
ATOM    660  C   THR A 128       4.772  -5.685  -2.779  1.00 20.90           C  
ATOM    661  O   THR A 128       4.071  -5.690  -1.800  1.00 22.89           O  
ATOM    662  CB  THR A 128       3.210  -5.953  -4.778  1.00 28.96           C  
ATOM    663  CG2 THR A 128       3.375  -4.444  -5.044  1.00 29.72           C  
ATOM    664  OG1 THR A 128       3.127  -6.665  -6.027  1.00 30.24           O  
ATOM    665  N   TRP A 129       5.929  -5.045  -2.875  1.00 21.99           N  
ATOM    666  CA  TRP A 129       6.358  -4.090  -1.859  1.00 25.13           C  
ATOM    667  C   TRP A 129       6.391  -2.664  -2.419  1.00 22.49           C  
ATOM    668  O   TRP A 129       6.955  -2.420  -3.474  1.00 25.24           O  
ATOM    669  CB  TRP A 129       7.757  -4.441  -1.431  1.00 24.16           C  
ATOM    670  CG  TRP A 129       7.898  -5.809  -0.792  1.00 21.31           C  
ATOM    671  CD1 TRP A 129       6.920  -6.636  -0.306  1.00 23.30           C  
ATOM    672  CD2 TRP A 129       9.136  -6.447  -0.532  1.00 21.90           C  
ATOM    673  CE2 TRP A 129       8.852  -7.685   0.049  1.00 18.90           C  
ATOM    674  CE3 TRP A 129      10.490  -6.072  -0.758  1.00 23.02           C  
ATOM    675  NE1 TRP A 129       7.494  -7.758   0.227  1.00 22.06           N  
ATOM    676  CZ2 TRP A 129       9.866  -8.550   0.503  1.00 22.28           C  
ATOM    677  CZ3 TRP A 129      11.507  -6.963  -0.350  1.00 24.44           C  
ATOM    678  CH2 TRP A 129      11.179  -8.180   0.262  1.00 20.76           C  
ATOM    679  N   ARG A 130       5.898  -1.729  -1.648  1.00 22.66           N  
ATOM    680  CA  ARG A 130       5.897  -0.329  -2.031  1.00 25.03           C  
ATOM    681  C   ARG A 130       6.654   0.519  -1.003  1.00 24.60           C  
ATOM    682  O   ARG A 130       6.771   0.128   0.133  1.00 23.31           O  
ATOM    683  CB  ARG A 130       4.448   0.124  -2.134  1.00 26.90           C  
ATOM    684  CG  ARG A 130       3.906  -0.128  -3.550  1.00 31.95           C  
ATOM    685  CD  ARG A 130       2.474   0.370  -3.739  1.00 33.99           C  
ATOM    686  NE  ARG A 130       1.642  -0.315  -2.776  1.00 38.76           N  
ATOM    687  CZ  ARG A 130       1.123   0.212  -1.653  1.00 44.71           C  
ATOM    688  NH1 ARG A 130       1.331   1.504  -1.300  1.00 42.83           N1+
ATOM    689  NH2 ARG A 130       0.388  -0.589  -0.850  1.00 49.36           N  
ATOM    690  N   THR A 131       7.150   1.675  -1.420  1.00 22.65           N  
ATOM    691  CA  THR A 131       7.804   2.615  -0.521  1.00 25.94           C  
ATOM    692  C   THR A 131       7.209   4.020  -0.811  1.00 27.97           C  
ATOM    693  O   THR A 131       6.718   4.274  -1.912  1.00 24.27           O  
ATOM    694  CB  THR A 131       9.345   2.634  -0.720  1.00 24.89           C  
ATOM    695  CG2 THR A 131       9.942   1.292  -0.483  1.00 26.75           C  
ATOM    696  OG1 THR A 131       9.732   3.048  -2.055  1.00 27.34           O  
ATOM    697  N   HIS A 132       7.315   4.930   0.132  1.00 23.94           N  
ATOM    698  CA  HIS A 132       6.916   6.297  -0.113  1.00 23.35           C  
ATOM    699  C   HIS A 132       7.975   7.231   0.506  1.00 24.88           C  
ATOM    700  O   HIS A 132       8.737   6.841   1.413  1.00 22.97           O  
ATOM    701  CB  HIS A 132       5.549   6.527   0.523  1.00 23.95           C  
ATOM    702  CG  HIS A 132       5.522   6.255   2.007  1.00 25.41           C  
ATOM    703  CD2 HIS A 132       5.636   7.110   3.060  1.00 27.90           C  
ATOM    704  ND1 HIS A 132       5.383   4.988   2.557  1.00 28.24           N  
ATOM    705  CE1 HIS A 132       5.423   5.078   3.882  1.00 31.33           C  
ATOM    706  NE2 HIS A 132       5.581   6.353   4.210  1.00 29.75           N  
ATOM    707  N   ALA A 133       8.040   8.437  -0.025  1.00 23.58           N  
ATOM    708  CA  ALA A 133       8.856   9.487   0.554  1.00 24.37           C  
ATOM    709  C   ALA A 133       8.107  10.161   1.654  1.00 23.61           C  
ATOM    710  O   ALA A 133       6.862  10.045   1.771  1.00 22.48           O  
ATOM    711  CB  ALA A 133       9.255  10.508  -0.499  1.00 24.45           C  
ATOM    712  N   PRO A 134       8.847  10.822   2.526  1.00 23.77           N  
ATOM    713  CA  PRO A 134       8.104  11.558   3.567  1.00 27.62           C  
ATOM    714  C   PRO A 134       7.345  12.748   3.010  1.00 26.84           C  
ATOM    715  O   PRO A 134       7.659  13.239   1.949  1.00 24.33           O  
ATOM    716  CB  PRO A 134       9.183  12.066   4.499  1.00 25.92           C  
ATOM    717  CG  PRO A 134      10.460  11.910   3.789  1.00 26.04           C  
ATOM    718  CD  PRO A 134      10.294  11.054   2.586  1.00 28.52           C  
ATOM    719  N   GLY A 135       6.364  13.210   3.751  1.00 28.74           N  
ATOM    720  CA  GLY A 135       5.627  14.391   3.350  1.00 29.21           C  
ATOM    721  C   GLY A 135       4.630  14.843   4.363  1.00 27.62           C  
ATOM    722  O   GLY A 135       4.415  14.215   5.387  1.00 25.73           O  
ATOM    723  N   ARG A 136       4.009  15.972   4.058  1.00 27.90           N  
ATOM    724  CA  ARG A 136       3.053  16.622   4.956  1.00 29.70           C  
ATOM    725  C   ARG A 136       1.691  16.080   4.691  1.00 30.45           C  
ATOM    726  O   ARG A 136       1.234  16.142   3.579  1.00 34.92           O  
ATOM    727  CB  ARG A 136       3.106  18.169   4.711  1.00 29.82           C  
ATOM    728  CG  ARG A 136       2.274  19.023   5.669  1.00 33.12           C  
ATOM    729  CD  ARG A 136       2.749  19.091   7.119  1.00 35.66           C  
ATOM    730  NE  ARG A 136       4.120  19.578   7.219  1.00 29.41           N  
ATOM    731  CZ  ARG A 136       4.881  19.498   8.312  1.00 31.37           C  
ATOM    732  NH1 ARG A 136       4.451  18.885   9.417  1.00 31.78           N1+
ATOM    733  NH2 ARG A 136       6.120  19.925   8.285  1.00 28.52           N  
ATOM    734  N   ARG A 137       0.982  15.568   5.678  1.00 31.62           N  
ATOM    735  CA  ARG A 137      -0.397  15.173   5.416  1.00 33.99           C  
ATOM    736  C   ARG A 137      -1.340  16.390   5.415  1.00 41.49           C  
ATOM    737  O   ARG A 137      -1.056  17.373   6.078  1.00 43.90           O  
ATOM    738  CB  ARG A 137      -0.888  14.283   6.521  1.00 36.70           C  
ATOM    739  CG  ARG A 137       0.030  13.125   6.892  1.00 32.73           C  
ATOM    740  CD  ARG A 137      -0.773  12.035   7.561  1.00 33.37           C  
ATOM    741  NE  ARG A 137       0.004  10.849   7.868  1.00 31.99           N  
ATOM    742  CZ  ARG A 137       0.881  10.737   8.857  1.00 32.83           C  
ATOM    743  NH1 ARG A 137       1.167  11.768   9.655  1.00 36.01           N1+
ATOM    744  NH2 ARG A 137       1.519   9.600   9.024  1.00 30.98           N  
ATOM    745  N   SER A 138      -2.483  16.280   4.735  1.00 48.75           N  
ATOM    746  CA  SER A 138      -3.641  17.206   4.939  1.00 55.93           C  
ATOM    747  C   SER A 138      -3.774  17.767   6.353  1.00 55.09           C  
ATOM    748  O   SER A 138      -3.816  18.975   6.530  1.00 60.78           O  
ATOM    749  CB  SER A 138      -4.942  16.483   4.653  1.00 56.99           C  
ATOM    750  OG  SER A 138      -4.956  16.053   3.323  1.00 62.30           O  
ATOM    751  N   ASP A 139      -3.825  16.883   7.352  1.00 54.74           N  
ATOM    752  CA  ASP A 139      -3.951  17.289   8.762  1.00 53.38           C  
ATOM    753  C   ASP A 139      -2.770  18.136   9.326  1.00 52.86           C  
ATOM    754  O   ASP A 139      -2.783  18.488  10.510  1.00 55.44           O  
ATOM    755  CB  ASP A 139      -4.261  16.045   9.676  1.00 54.41           C  
ATOM    756  CG  ASP A 139      -2.995  15.178  10.041  1.00 57.96           C  
ATOM    757  OD1 ASP A 139      -1.903  15.431   9.494  1.00 56.97           O  
ATOM    758  OD2 ASP A 139      -3.094  14.208  10.860  1.00 55.23           O1-
ATOM    759  N   GLY A 140      -1.753  18.435   8.516  1.00 46.37           N  
ATOM    760  CA  GLY A 140      -0.538  19.101   8.997  1.00 44.02           C  
ATOM    761  C   GLY A 140       0.522  18.264   9.736  1.00 41.50           C  
ATOM    762  O   GLY A 140       1.527  18.820  10.188  1.00 35.92           O  
ATOM    763  N   THR A 141       0.336  16.939   9.887  1.00 37.28           N  
ATOM    764  CA  THR A 141       1.359  16.118  10.517  1.00 33.73           C  
ATOM    765  C   THR A 141       2.311  15.672   9.425  1.00 27.45           C  
ATOM    766  O   THR A 141       2.015  15.774   8.271  1.00 29.40           O  
ATOM    767  CB  THR A 141       0.825  14.843  11.221  1.00 36.37           C  
ATOM    768  CG2 THR A 141       0.080  15.209  12.494  1.00 40.68           C  
ATOM    769  OG1 THR A 141      -0.035  14.142  10.333  1.00 31.77           O  
ATOM    770  N   TRP A 142       3.467  15.187   9.849  1.00 26.99           N  
ATOM    771  CA  TRP A 142       4.531  14.756   8.990  1.00 26.13           C  
ATOM    772  C   TRP A 142       4.432  13.221   8.873  1.00 27.68           C  
ATOM    773  O   TRP A 142       4.546  12.503   9.840  1.00 28.11           O  
ATOM    774  CB  TRP A 142       5.867  15.169   9.575  1.00 27.38           C  
ATOM    775  CG  TRP A 142       7.022  14.969   8.620  1.00 25.54           C  
ATOM    776  CD1 TRP A 142       7.997  14.042   8.705  1.00 26.04           C  
ATOM    777  CD2 TRP A 142       7.274  15.709   7.403  1.00 28.44           C  
ATOM    778  CE2 TRP A 142       8.445  15.181   6.819  1.00 27.30           C  
ATOM    779  CE3 TRP A 142       6.604  16.749   6.748  1.00 27.07           C  
ATOM    780  NE1 TRP A 142       8.894  14.181   7.635  1.00 26.67           N  
ATOM    781  CZ2 TRP A 142       8.982  15.685   5.638  1.00 30.73           C  
ATOM    782  CZ3 TRP A 142       7.119  17.241   5.576  1.00 28.39           C  
ATOM    783  CH2 TRP A 142       8.278  16.693   5.006  1.00 28.97           C  
ATOM    784  N   ARG A 143       4.296  12.722   7.664  1.00 26.81           N  
ATOM    785  CA  ARG A 143       4.335  11.298   7.438  1.00 26.06           C  
ATOM    786  C   ARG A 143       5.744  10.869   7.196  1.00 25.40           C  
ATOM    787  O   ARG A 143       6.436  11.366   6.315  1.00 25.58           O  
ATOM    788  CB  ARG A 143       3.536  10.956   6.202  1.00 27.73           C  
ATOM    789  CG  ARG A 143       3.470   9.498   5.886  1.00 28.27           C  
ATOM    790  CD  ARG A 143       2.587   9.266   4.648  1.00 28.03           C  
ATOM    791  NE  ARG A 143       2.456   7.840   4.323  1.00 30.65           N  
ATOM    792  CZ  ARG A 143       1.981   7.374   3.175  1.00 36.71           C  
ATOM    793  NH1 ARG A 143       1.583   8.230   2.248  1.00 43.73           N1+
ATOM    794  NH2 ARG A 143       1.908   6.059   2.922  1.00 38.94           N  
ATOM    795  N   ALA A 144       6.166   9.896   7.973  1.00 26.78           N  
ATOM    796  CA  ALA A 144       7.518   9.386   7.870  1.00 27.21           C  
ATOM    797  C   ALA A 144       7.589   8.574   6.589  1.00 22.83           C  
ATOM    798  O   ALA A 144       6.645   7.854   6.269  1.00 28.76           O  
ATOM    799  CB  ALA A 144       7.788   8.489   9.063  1.00 26.70           C  
ATOM    800  N   GLY A 145       8.689   8.668   5.897  1.00 22.30           N  
ATOM    801  CA  GLY A 145       8.912   7.855   4.724  1.00 23.32           C  
ATOM    802  C   GLY A 145       9.431   6.467   5.044  1.00 23.20           C  
ATOM    803  O   GLY A 145       9.643   6.125   6.190  1.00 24.09           O  
ATOM    804  N   SER A 146       9.645   5.691   3.994  1.00 21.75           N  
ATOM    805  CA  SER A 146      10.010   4.293   4.145  1.00 20.66           C  
ATOM    806  C   SER A 146      11.468   4.109   4.431  1.00 21.13           C  
ATOM    807  O   SER A 146      11.820   2.995   4.722  1.00 20.63           O  
ATOM    808  CB  SER A 146       9.674   3.520   2.825  1.00 21.19           C  
ATOM    809  OG  SER A 146       8.284   3.590   2.593  1.00 20.78           O  
ATOM    810  N   ALA A 147      12.336   5.135   4.314  1.00 17.50           N  
ATOM    811  CA  ALA A 147      13.776   4.912   4.280  1.00 19.06           C  
ATOM    812  C   ALA A 147      14.259   4.236   5.571  1.00 20.77           C  
ATOM    813  O   ALA A 147      13.731   4.551   6.658  1.00 18.86           O  
ATOM    814  CB  ALA A 147      14.547   6.184   4.051  1.00 19.01           C  
ATOM    815  N   GLY A 148      15.243   3.355   5.417  1.00 18.30           N  
ATOM    816  CA  GLY A 148      15.844   2.669   6.525  1.00 18.40           C  
ATOM    817  C   GLY A 148      16.489   1.372   6.141  1.00 17.17           C  
ATOM    818  O   GLY A 148      16.476   0.940   4.958  1.00 17.73           O  
ATOM    819  N   TYR A 149      16.994   0.717   7.173  1.00 17.70           N  
ATOM    820  CA  TYR A 149      17.580  -0.586   7.083  1.00 17.58           C  
ATOM    821  C   TYR A 149      16.551  -1.585   7.581  1.00 18.20           C  
ATOM    822  O   TYR A 149      16.102  -1.514   8.743  1.00 18.90           O  
ATOM    823  CB  TYR A 149      18.814  -0.633   7.975  1.00 18.86           C  
ATOM    824  CG  TYR A 149      19.890   0.213   7.460  1.00 19.61           C  
ATOM    825  CD1 TYR A 149      20.664  -0.227   6.443  1.00 20.21           C  
ATOM    826  CD2 TYR A 149      20.135   1.499   8.009  1.00 21.58           C  
ATOM    827  CE1 TYR A 149      21.654   0.548   5.929  1.00 22.11           C  
ATOM    828  CE2 TYR A 149      21.164   2.286   7.528  1.00 22.56           C  
ATOM    829  CZ  TYR A 149      21.909   1.798   6.457  1.00 25.32           C  
ATOM    830  OH  TYR A 149      22.931   2.498   5.904  1.00 24.01           O  
ATOM    831  N   TRP A 150      16.127  -2.452   6.672  1.00 16.64           N  
ATOM    832  CA  TRP A 150      15.010  -3.359   6.897  1.00 16.42           C  
ATOM    833  C   TRP A 150      15.429  -4.765   6.544  1.00 15.44           C  
ATOM    834  O   TRP A 150      16.577  -5.021   6.280  1.00 19.28           O  
ATOM    835  CB  TRP A 150      13.765  -2.927   6.094  1.00 16.05           C  
ATOM    836  CG  TRP A 150      13.268  -1.488   6.393  1.00 16.56           C  
ATOM    837  CD1 TRP A 150      13.379  -0.373   5.592  1.00 17.12           C  
ATOM    838  CD2 TRP A 150      12.589  -1.057   7.578  1.00 17.81           C  
ATOM    839  CE2 TRP A 150      12.270   0.342   7.405  1.00 16.24           C  
ATOM    840  CE3 TRP A 150      12.179  -1.706   8.740  1.00 18.49           C  
ATOM    841  NE1 TRP A 150      12.790   0.746   6.198  1.00 16.06           N  
ATOM    842  CZ2 TRP A 150      11.598   1.069   8.376  1.00 17.79           C  
ATOM    843  CZ3 TRP A 150      11.525  -0.968   9.721  1.00 19.29           C  
ATOM    844  CH2 TRP A 150      11.190   0.392   9.503  1.00 17.69           C  
ATOM    845  N   HIS A 151      14.500  -5.676   6.642  1.00 15.85           N  
ATOM    846  CA  HIS A 151      14.788  -7.053   6.331  1.00 17.08           C  
ATOM    847  C   HIS A 151      13.538  -7.828   5.942  1.00 16.40           C  
ATOM    848  O   HIS A 151      12.430  -7.440   6.246  1.00 17.51           O  
ATOM    849  CB  HIS A 151      15.557  -7.718   7.464  1.00 15.93           C  
ATOM    850  CG  HIS A 151      14.831  -7.695   8.755  1.00 17.88           C  
ATOM    851  CD2 HIS A 151      14.529  -6.688   9.607  1.00 17.95           C  
ATOM    852  ND1 HIS A 151      14.293  -8.820   9.305  1.00 19.27           N  
ATOM    853  CE1 HIS A 151      13.657  -8.524  10.417  1.00 19.60           C  
ATOM    854  NE2 HIS A 151      13.812  -7.228  10.641  1.00 19.52           N  
ATOM    855  N   TYR A 152      13.787  -8.997   5.329  1.00 17.05           N  
ATOM    856  CA  TYR A 152      12.733  -9.879   4.929  1.00 16.62           C  
ATOM    857  C   TYR A 152      13.074 -11.305   5.388  1.00 17.18           C  
ATOM    858  O   TYR A 152      14.208 -11.623   5.585  1.00 18.15           O  
ATOM    859  CB  TYR A 152      12.546  -9.887   3.417  1.00 15.97           C  
ATOM    860  CG  TYR A 152      13.707 -10.340   2.658  1.00 16.60           C  
ATOM    861  CD1 TYR A 152      13.933 -11.687   2.423  1.00 20.15           C  
ATOM    862  CD2 TYR A 152      14.579  -9.467   2.158  1.00 16.69           C  
ATOM    863  CE1 TYR A 152      15.031 -12.106   1.712  1.00 18.08           C  
ATOM    864  CE2 TYR A 152      15.678  -9.850   1.445  1.00 18.57           C  
ATOM    865  CZ  TYR A 152      15.884 -11.178   1.173  1.00 20.01           C  
ATOM    866  OH  TYR A 152      16.982 -11.493   0.435  1.00 22.15           O  
ATOM    867  N   HIS A 153      12.052 -12.054   5.710  1.00 18.83           N  
ATOM    868  CA  HIS A 153      12.255 -13.456   6.154  1.00 20.75           C  
ATOM    869  C   HIS A 153      11.030 -14.285   5.938  1.00 22.31           C  
ATOM    870  O   HIS A 153       9.929 -13.784   5.708  1.00 18.67           O  
ATOM    871  CB  HIS A 153      12.650 -13.532   7.623  1.00 17.90           C  
ATOM    872  CG  HIS A 153      11.653 -12.918   8.535  1.00 17.73           C  
ATOM    873  CD2 HIS A 153      11.591 -11.673   9.040  1.00 17.85           C  
ATOM    874  ND1 HIS A 153      10.642 -13.613   9.141  1.00 17.35           N  
ATOM    875  CE1 HIS A 153       9.974 -12.825   9.977  1.00 19.95           C  
ATOM    876  NE2 HIS A 153      10.511 -11.623   9.881  1.00 19.82           N  
ATOM    877  N   ASP A 154      11.243 -15.588   6.073  1.00 24.34           N  
ATOM    878  CA  ASP A 154      10.125 -16.525   6.101  1.00 23.31           C  
ATOM    879  C   ASP A 154       9.216 -16.440   7.299  1.00 20.53           C  
ATOM    880  O   ASP A 154       9.580 -16.074   8.414  1.00 19.90           O  
ATOM    881  CB  ASP A 154      10.645 -17.952   5.906  1.00 26.88           C  
ATOM    882  CG  ASP A 154       9.551 -18.971   6.117  1.00 33.55           C  
ATOM    883  OD1 ASP A 154       8.561 -19.043   5.291  1.00 30.85           O  
ATOM    884  OD2 ASP A 154       9.646 -19.629   7.185  1.00 34.89           O1-
ATOM    885  N   HIS A 155       7.934 -16.629   7.037  1.00 19.58           N  
ATOM    886  CA  HIS A 155       6.952 -16.556   8.088  1.00 22.50           C  
ATOM    887  C   HIS A 155       6.032 -17.804   8.221  1.00 23.83           C  
ATOM    888  O   HIS A 155       5.081 -17.772   8.970  1.00 25.61           O  
ATOM    889  CB  HIS A 155       6.099 -15.315   7.824  1.00 24.12           C  
ATOM    890  CG  HIS A 155       5.638 -14.612   9.048  1.00 23.85           C  
ATOM    891  CD2 HIS A 155       5.923 -13.373   9.508  1.00 25.78           C  
ATOM    892  ND1 HIS A 155       4.712 -15.136   9.924  1.00 27.65           N  
ATOM    893  CE1 HIS A 155       4.475 -14.266  10.897  1.00 26.96           C  
ATOM    894  NE2 HIS A 155       5.188 -13.182  10.649  1.00 23.39           N  
ATOM    895  N   VAL A 156       6.331 -18.882   7.519  1.00 25.12           N  
ATOM    896  CA  VAL A 156       5.540 -20.125   7.703  1.00 26.84           C  
ATOM    897  C   VAL A 156       6.274 -21.464   7.865  1.00 28.69           C  
ATOM    898  O   VAL A 156       5.658 -22.505   8.207  1.00 31.98           O  
ATOM    899  CB  VAL A 156       4.554 -20.278   6.545  1.00 28.55           C  
ATOM    900  CG1 VAL A 156       3.642 -19.079   6.503  1.00 30.87           C  
ATOM    901  CG2 VAL A 156       5.272 -20.519   5.227  1.00 28.58           C  
ATOM    902  N   VAL A 157       7.566 -21.474   7.628  1.00 26.80           N  
ATOM    903  CA  VAL A 157       8.338 -22.683   7.728  1.00 28.38           C  
ATOM    904  C   VAL A 157       8.547 -23.034   9.187  1.00 31.44           C  
ATOM    905  O   VAL A 157       9.085 -22.238   9.990  1.00 27.36           O  
ATOM    906  CB  VAL A 157       9.673 -22.535   6.962  1.00 29.97           C  
ATOM    907  CG1 VAL A 157      10.567 -23.743   7.192  1.00 31.72           C  
ATOM    908  CG2 VAL A 157       9.426 -22.277   5.490  1.00 28.82           C  
ATOM    909  N   GLY A 158       8.090 -24.243   9.558  1.00 32.79           N  
ATOM    910  CA  GLY A 158       8.286 -24.770  10.916  1.00 32.69           C  
ATOM    911  C   GLY A 158       7.148 -24.383  11.804  1.00 36.02           C  
ATOM    912  O   GLY A 158       6.584 -25.224  12.418  1.00 37.15           O  
ATOM    913  N   THR A 159       6.816 -23.083  11.898  1.00 37.80           N  
ATOM    914  CA  THR A 159       5.638 -22.607  12.682  1.00 33.19           C  
ATOM    915  C   THR A 159       5.015 -21.485  11.905  1.00 28.98           C  
ATOM    916  O   THR A 159       5.596 -21.042  10.929  1.00 28.97           O  
ATOM    917  CB  THR A 159       6.035 -22.032  14.077  1.00 34.09           C  
ATOM    918  CG2 THR A 159       6.841 -23.049  14.887  1.00 36.76           C  
ATOM    919  OG1 THR A 159       6.763 -20.768  13.950  1.00 31.16           O  
ATOM    920  N   GLU A 160       3.870 -20.998  12.369  1.00 30.79           N  
ATOM    921  CA  GLU A 160       3.204 -19.870  11.736  1.00 35.37           C  
ATOM    922  C   GLU A 160       4.072 -18.612  11.742  1.00 35.62           C  
ATOM    923  O   GLU A 160       3.853 -17.703  10.943  1.00 27.68           O  
ATOM    924  CB  GLU A 160       1.866 -19.586  12.423  1.00 45.16           C  
ATOM    925  CG  GLU A 160       0.677 -20.282  11.780  1.00 55.17           C  
ATOM    926  CD  GLU A 160       0.394 -21.638  12.395  1.00 70.22           C  
ATOM    927  OE1 GLU A 160       1.102 -22.019  13.351  1.00 77.36           O  
ATOM    928  OE2 GLU A 160      -0.536 -22.325  11.922  1.00 73.84           O1-
ATOM    929  N   HIS A 161       5.055 -18.554  12.639  1.00 30.06           N  
ATOM    930  CA  HIS A 161       5.912 -17.372  12.716  1.00 30.65           C  
ATOM    931  C   HIS A 161       7.229 -17.604  12.084  1.00 28.40           C  
ATOM    932  O   HIS A 161       8.146 -16.791  12.186  1.00 27.28           O  
ATOM    933  CB  HIS A 161       6.010 -16.909  14.163  1.00 30.89           C  
ATOM    934  CG  HIS A 161       4.743 -16.302  14.649  1.00 30.52           C  
ATOM    935  CD2 HIS A 161       4.196 -15.084  14.429  1.00 36.37           C  
ATOM    936  ND1 HIS A 161       3.837 -17.002  15.422  1.00 33.91           N  
ATOM    937  CE1 HIS A 161       2.781 -16.242  15.651  1.00 37.03           C  
ATOM    938  NE2 HIS A 161       2.962 -15.083  15.046  1.00 35.75           N  
ATOM    939  N   GLY A 162       7.315 -18.660  11.284  1.00 22.61           N  
ATOM    940  CA  GLY A 162       8.509 -18.883  10.529  1.00 21.37           C  
ATOM    941  C   GLY A 162       9.749 -19.269  11.300  1.00 21.18           C  
ATOM    942  O   GLY A 162      10.818 -19.192  10.763  1.00 24.54           O  
ATOM    943  N   THR A 163       9.607 -19.748  12.524  1.00 24.81           N  
ATOM    944  CA  THR A 163      10.753 -20.128  13.373  1.00 24.30           C  
ATOM    945  C   THR A 163      11.751 -21.042  12.717  1.00 25.62           C  
ATOM    946  O   THR A 163      12.951 -20.781  12.709  1.00 23.59           O  
ATOM    947  CB  THR A 163      10.247 -20.704  14.700  1.00 27.03           C  
ATOM    948  CG2 THR A 163      11.432 -21.147  15.656  1.00 29.27           C  
ATOM    949  OG1 THR A 163       9.419 -19.746  15.353  1.00 25.66           O  
ATOM    950  N   GLY A 164      11.257 -22.087  12.051  1.00 26.59           N  
ATOM    951  CA  GLY A 164      12.102 -23.035  11.382  1.00 22.10           C  
ATOM    952  C   GLY A 164      12.774 -22.468  10.199  1.00 22.95           C  
ATOM    953  O   GLY A 164      13.951 -22.729   9.962  1.00 25.25           O  
ATOM    954  N   GLY A 165      12.067 -21.660   9.417  1.00 23.35           N  
ATOM    955  CA  GLY A 165      12.734 -21.038   8.275  1.00 23.69           C  
ATOM    956  C   GLY A 165      13.826 -20.072   8.607  1.00 20.12           C  
ATOM    957  O   GLY A 165      14.888 -20.010   7.978  1.00 20.54           O  
ATOM    958  N   ILE A 166      13.543 -19.246   9.595  1.00 22.81           N  
ATOM    959  CA  ILE A 166      14.514 -18.235  10.012  1.00 20.35           C  
ATOM    960  C   ILE A 166      15.727 -18.951  10.556  1.00 19.85           C  
ATOM    961  O   ILE A 166      16.822 -18.668  10.135  1.00 20.78           O  
ATOM    962  CB  ILE A 166      13.922 -17.333  11.111  1.00 22.64           C  
ATOM    963  CG1 ILE A 166      12.829 -16.476  10.503  1.00 23.98           C  
ATOM    964  CG2 ILE A 166      14.960 -16.385  11.687  1.00 24.98           C  
ATOM    965  CD1 ILE A 166      11.893 -15.886  11.542  1.00 22.85           C  
ATOM    966  N   ARG A 167      15.521 -19.933  11.414  1.00 22.78           N  
ATOM    967  CA  ARG A 167      16.637 -20.750  11.938  1.00 24.80           C  
ATOM    968  C   ARG A 167      17.451 -21.342  10.824  1.00 22.16           C  
ATOM    969  O   ARG A 167      18.672 -21.347  10.851  1.00 20.49           O  
ATOM    970  CB  ARG A 167      16.134 -21.885  12.834  1.00 29.45           C  
ATOM    971  CG  ARG A 167      17.235 -22.570  13.598  1.00 36.89           C  
ATOM    972  CD  ARG A 167      16.638 -23.483  14.634  1.00 42.07           C  
ATOM    973  NE  ARG A 167      15.873 -24.501  13.929  1.00 54.23           N  
ATOM    974  CZ  ARG A 167      14.556 -24.717  14.027  1.00 65.36           C  
ATOM    975  NH1 ARG A 167      13.779 -24.019  14.865  1.00 64.12           N1+
ATOM    976  NH2 ARG A 167      14.016 -25.685  13.282  1.00 71.78           N  
ATOM    977  N   LYS A 168      16.800 -21.772   9.763  1.00 20.53           N  
ATOM    978  CA  LYS A 168      17.544 -22.396   8.681  1.00 21.57           C  
ATOM    979  C   LYS A 168      18.150 -21.504   7.656  1.00 20.43           C  
ATOM    980  O   LYS A 168      18.937 -21.968   6.827  1.00 21.87           O  
ATOM    981  CB  LYS A 168      16.617 -23.370   7.977  1.00 25.82           C  
ATOM    982  CG  LYS A 168      16.308 -24.602   8.797  1.00 32.12           C  
ATOM    983  CD  LYS A 168      15.050 -25.225   8.219  1.00 38.19           C  
ATOM    984  CE  LYS A 168      14.934 -26.693   8.533  1.00 47.73           C  
ATOM    985  NZ  LYS A 168      14.328 -26.867   9.861  1.00 51.25           N1+
ATOM    986  N   GLY A 169      17.834 -20.209   7.686  1.00 19.36           N  
ATOM    987  CA  GLY A 169      18.548 -19.282   6.815  1.00 19.04           C  
ATOM    988  C   GLY A 169      17.743 -18.398   5.852  1.00 18.17           C  
ATOM    989  O   GLY A 169      18.335 -17.635   5.103  1.00 22.43           O  
ATOM    990  N   LEU A 170      16.435 -18.417   5.994  1.00 18.55           N  
ATOM    991  CA  LEU A 170      15.507 -17.674   5.148  1.00 17.80           C  
ATOM    992  C   LEU A 170      15.310 -16.250   5.719  1.00 15.41           C  
ATOM    993  O   LEU A 170      14.294 -15.950   6.325  1.00 16.02           O  
ATOM    994  CB  LEU A 170      14.178 -18.388   5.086  1.00 19.37           C  
ATOM    995  CG  LEU A 170      14.273 -19.710   4.208  1.00 20.91           C  
ATOM    996  CD1 LEU A 170      12.936 -20.455   4.285  1.00 22.42           C  
ATOM    997  CD2 LEU A 170      14.645 -19.485   2.779  1.00 22.57           C  
ATOM    998  N   TYR A 171      16.346 -15.491   5.512  1.00 17.23           N  
ATOM    999  CA  TYR A 171      16.357 -14.060   5.857  1.00 16.32           C  
ATOM   1000  C   TYR A 171      17.254 -13.335   4.958  1.00 16.39           C  
ATOM   1001  O   TYR A 171      18.203 -13.880   4.379  1.00 16.46           O  
ATOM   1002  CB  TYR A 171      16.740 -13.952   7.346  1.00 16.03           C  
ATOM   1003  CG  TYR A 171      18.001 -14.566   7.736  1.00 16.32           C  
ATOM   1004  CD1 TYR A 171      19.208 -14.010   7.380  1.00 16.44           C  
ATOM   1005  CD2 TYR A 171      18.021 -15.713   8.552  1.00 19.31           C  
ATOM   1006  CE1 TYR A 171      20.421 -14.618   7.767  1.00 20.28           C  
ATOM   1007  CE2 TYR A 171      19.220 -16.298   8.942  1.00 18.34           C  
ATOM   1008  CZ  TYR A 171      20.407 -15.760   8.525  1.00 20.09           C  
ATOM   1009  OH  TYR A 171      21.585 -16.330   8.961  1.00 21.29           O  
ATOM   1010  N   GLY A 172      16.988 -12.034   4.783  1.00 16.28           N  
ATOM   1011  CA  GLY A 172      17.848 -11.200   4.043  1.00 16.60           C  
ATOM   1012  C   GLY A 172      17.613  -9.716   4.283  1.00 16.01           C  
ATOM   1013  O   GLY A 172      16.609  -9.359   4.819  1.00 14.99           O  
ATOM   1014  N   PRO A 173      18.530  -8.879   3.817  1.00 16.57           N  
ATOM   1015  CA  PRO A 173      18.437  -7.465   4.118  1.00 16.94           C  
ATOM   1016  C   PRO A 173      17.713  -6.667   2.961  1.00 18.50           C  
ATOM   1017  O   PRO A 173      17.779  -7.040   1.785  1.00 17.96           O  
ATOM   1018  CB  PRO A 173      19.894  -7.057   4.189  1.00 17.02           C  
ATOM   1019  CG  PRO A 173      20.592  -7.945   3.127  1.00 16.92           C  
ATOM   1020  CD  PRO A 173      19.823  -9.210   3.235  1.00 17.25           C  
ATOM   1021  N   VAL A 174      17.111  -5.537   3.340  1.00 19.68           N  
ATOM   1022  CA  VAL A 174      16.487  -4.599   2.402  1.00 19.79           C  
ATOM   1023  C   VAL A 174      16.902  -3.206   2.789  1.00 20.91           C  
ATOM   1024  O   VAL A 174      16.723  -2.827   3.959  1.00 23.07           O  
ATOM   1025  CB  VAL A 174      14.979  -4.531   2.527  1.00 21.85           C  
ATOM   1026  CG1 VAL A 174      14.382  -3.732   1.368  1.00 22.91           C  
ATOM   1027  CG2 VAL A 174      14.316  -5.838   2.636  1.00 22.62           C  
ATOM   1028  N   ILE A 175      17.464  -2.428   1.894  1.00 17.52           N  
ATOM   1029  CA  ILE A 175      17.801  -1.028   2.247  1.00 18.35           C  
ATOM   1030  C   ILE A 175      16.945  -0.097   1.419  1.00 19.62           C  
ATOM   1031  O   ILE A 175      16.857  -0.313   0.224  1.00 19.35           O  
ATOM   1032  CB  ILE A 175      19.238  -0.733   1.943  1.00 20.40           C  
ATOM   1033  CG1 ILE A 175      20.127  -1.551   2.851  1.00 21.67           C  
ATOM   1034  CG2 ILE A 175      19.530   0.749   2.063  1.00 22.95           C  
ATOM   1035  CD1 ILE A 175      21.572  -1.542   2.409  1.00 22.66           C  
ATOM   1036  N   VAL A 176      16.288   0.878   2.044  1.00 17.70           N  
ATOM   1037  CA  VAL A 176      15.501   1.869   1.309  1.00 19.13           C  
ATOM   1038  C   VAL A 176      16.205   3.192   1.552  1.00 19.54           C  
ATOM   1039  O   VAL A 176      16.331   3.590   2.705  1.00 18.87           O  
ATOM   1040  CB  VAL A 176      14.066   1.914   1.768  1.00 19.65           C  
ATOM   1041  CG1 VAL A 176      13.243   2.948   0.974  1.00 20.91           C  
ATOM   1042  CG2 VAL A 176      13.440   0.542   1.607  1.00 20.70           C  
ATOM   1043  N   ARG A 177      16.632   3.850   0.466  1.00 19.38           N  
ATOM   1044  CA  ARG A 177      17.337   5.102   0.511  1.00 22.46           C  
ATOM   1045  C   ARG A 177      16.434   6.293   0.284  1.00 22.33           C  
ATOM   1046  O   ARG A 177      15.535   6.231  -0.494  1.00 20.90           O  
ATOM   1047  CB  ARG A 177      18.376   5.101  -0.557  1.00 24.08           C  
ATOM   1048  CG  ARG A 177      19.314   3.926  -0.343  1.00 27.34           C  
ATOM   1049  CD  ARG A 177      20.703   4.212  -0.789  1.00 29.89           C  
ATOM   1050  NE  ARG A 177      21.551   3.005  -0.766  1.00 27.67           N  
ATOM   1051  CZ  ARG A 177      22.287   2.595   0.270  1.00 25.08           C  
ATOM   1052  NH1 ARG A 177      22.257   3.188   1.479  1.00 26.00           N1+
ATOM   1053  NH2 ARG A 177      22.980   1.514   0.121  1.00 25.80           N  
ATOM   1054  N   ARG A 178      16.714   7.349   0.991  1.00 22.18           N  
ATOM   1055  CA  ARG A 178      16.093   8.632   0.798  1.00 23.25           C  
ATOM   1056  C   ARG A 178      16.856   9.409  -0.253  1.00 23.66           C  
ATOM   1057  O   ARG A 178      18.075   9.298  -0.372  1.00 22.38           O  
ATOM   1058  CB  ARG A 178      16.127   9.406   2.122  1.00 24.06           C  
ATOM   1059  CG  ARG A 178      15.473  10.779   2.023  1.00 26.62           C  
ATOM   1060  CD  ARG A 178      14.918  11.240   3.359  1.00 25.45           C  
ATOM   1061  NE  ARG A 178      13.865  10.300   3.676  1.00 25.24           N  
ATOM   1062  CZ  ARG A 178      13.534   9.975   4.915  1.00 28.43           C  
ATOM   1063  NH1 ARG A 178      14.161  10.606   5.934  1.00 26.19           N1+
ATOM   1064  NH2 ARG A 178      12.605   9.043   5.123  1.00 26.78           N  
ATOM   1065  N   LYS A 179      16.139  10.222  -1.046  1.00 28.13           N  
ATOM   1066  CA  LYS A 179      16.847  11.147  -1.966  1.00 29.42           C  
ATOM   1067  C   LYS A 179      17.997  11.909  -1.275  1.00 27.24           C  
ATOM   1068  O   LYS A 179      17.812  12.515  -0.192  1.00 27.10           O  
ATOM   1069  CB  LYS A 179      15.848  12.174  -2.534  1.00 33.81           C  
ATOM   1070  CG  LYS A 179      16.485  13.295  -3.360  1.00 40.48           C  
ATOM   1071  CD  LYS A 179      15.429  14.178  -4.022  1.00 49.04           C  
ATOM   1072  CE  LYS A 179      16.051  15.427  -4.656  1.00 56.93           C  
ATOM   1073  NZ  LYS A 179      14.985  16.392  -5.043  1.00 59.01           N1+
ATOM   1074  N   GLY A 180      19.188  11.854  -1.853  1.00 26.20           N  
ATOM   1075  CA  GLY A 180      20.319  12.571  -1.294  1.00 26.36           C  
ATOM   1076  C   GLY A 180      21.134  11.759  -0.327  1.00 29.04           C  
ATOM   1077  O   GLY A 180      22.149  12.233   0.155  1.00 31.28           O  
ATOM   1078  N   ASP A 181      20.670  10.568   0.035  1.00 32.46           N  
ATOM   1079  CA  ASP A 181      21.442   9.782   1.030  1.00 33.37           C  
ATOM   1080  C   ASP A 181      22.775   9.438   0.383  1.00 33.88           C  
ATOM   1081  O   ASP A 181      22.826   9.158  -0.816  1.00 30.32           O  
ATOM   1082  CB  ASP A 181      20.774   8.447   1.402  1.00 34.44           C  
ATOM   1083  CG  ASP A 181      19.694   8.543   2.520  1.00 35.08           C  
ATOM   1084  OD1 ASP A 181      19.556   9.613   3.192  1.00 27.69           O  
ATOM   1085  OD2 ASP A 181      18.994   7.466   2.756  1.00 26.04           O1-
ATOM   1086  N   VAL A 182      23.821   9.394   1.195  1.00 32.20           N  
ATOM   1087  CA  VAL A 182      25.180   9.161   0.760  1.00 32.79           C  
ATOM   1088  C   VAL A 182      25.343   7.647   0.524  1.00 30.70           C  
ATOM   1089  O   VAL A 182      24.873   6.827   1.320  1.00 26.74           O  
ATOM   1090  CB  VAL A 182      26.180   9.644   1.807  1.00 36.78           C  
ATOM   1091  CG1 VAL A 182      27.591   9.587   1.256  1.00 41.09           C  
ATOM   1092  CG2 VAL A 182      25.839  11.071   2.218  1.00 41.67           C  
ATOM   1093  N   LEU A 183      25.949   7.297  -0.586  1.00 28.43           N  
ATOM   1094  CA  LEU A 183      26.006   5.876  -1.041  1.00 29.91           C  
ATOM   1095  C   LEU A 183      27.356   5.303  -0.671  1.00 28.16           C  
ATOM   1096  O   LEU A 183      28.349   6.016  -0.727  1.00 25.61           O  
ATOM   1097  CB  LEU A 183      25.883   5.784  -2.562  1.00 35.66           C  
ATOM   1098  CG  LEU A 183      24.581   6.164  -3.278  1.00 40.36           C  
ATOM   1099  CD1 LEU A 183      24.724   5.987  -4.787  1.00 40.83           C  
ATOM   1100  CD2 LEU A 183      23.431   5.340  -2.732  1.00 42.09           C  
ATOM   1101  N   PRO A 184      27.404   4.015  -0.331  1.00 23.92           N  
ATOM   1102  CA  PRO A 184      28.700   3.478   0.077  1.00 23.94           C  
ATOM   1103  C   PRO A 184      29.513   2.831  -1.073  1.00 26.62           C  
ATOM   1104  O   PRO A 184      28.971   2.519  -2.109  1.00 26.15           O  
ATOM   1105  CB  PRO A 184      28.311   2.358   1.032  1.00 22.40           C  
ATOM   1106  CG  PRO A 184      27.004   1.832   0.413  1.00 23.25           C  
ATOM   1107  CD  PRO A 184      26.315   3.042  -0.173  1.00 23.15           C  
ATOM   1108  N   ASP A 185      30.789   2.568  -0.810  1.00 25.01           N  
ATOM   1109  CA  ASP A 185      31.632   1.784  -1.699  1.00 26.60           C  
ATOM   1110  C   ASP A 185      31.281   0.275  -1.652  1.00 28.50           C  
ATOM   1111  O   ASP A 185      31.453  -0.428  -2.630  1.00 25.38           O  
ATOM   1112  CB  ASP A 185      33.127   2.021  -1.375  1.00 30.77           C  
ATOM   1113  CG  ASP A 185      33.550   3.492  -1.570  1.00 34.45           C  
ATOM   1114  OD1 ASP A 185      33.339   4.006  -2.677  1.00 44.27           O  
ATOM   1115  OD2 ASP A 185      34.124   4.178  -0.678  1.00 33.84           O1-
ATOM   1116  N   ALA A 186      30.829  -0.228  -0.506  1.00 24.52           N  
ATOM   1117  CA  ALA A 186      30.472  -1.632  -0.313  1.00 25.61           C  
ATOM   1118  C   ALA A 186      29.452  -1.709   0.835  1.00 24.95           C  
ATOM   1119  O   ALA A 186      29.450  -0.819   1.728  1.00 21.83           O  
ATOM   1120  CB  ALA A 186      31.708  -2.427   0.048  1.00 24.19           C  
ATOM   1121  N   THR A 187      28.606  -2.732   0.795  1.00 24.79           N  
ATOM   1122  CA  THR A 187      27.583  -2.996   1.839  1.00 24.20           C  
ATOM   1123  C   THR A 187      27.749  -4.412   2.326  1.00 25.37           C  
ATOM   1124  O   THR A 187      27.791  -5.340   1.509  1.00 24.48           O  
ATOM   1125  CB  THR A 187      26.142  -2.837   1.255  1.00 25.82           C  
ATOM   1126  CG2 THR A 187      25.071  -3.131   2.362  1.00 24.96           C  
ATOM   1127  OG1 THR A 187      25.964  -1.475   0.787  1.00 26.30           O  
ATOM   1128  N   HIS A 188      27.839  -4.613   3.647  1.00 21.38           N  
ATOM   1129  CA  HIS A 188      27.943  -5.960   4.192  1.00 21.84           C  
ATOM   1130  C   HIS A 188      26.825  -6.221   5.185  1.00 21.05           C  
ATOM   1131  O   HIS A 188      26.526  -5.348   6.032  1.00 23.14           O  
ATOM   1132  CB  HIS A 188      29.271  -6.152   4.913  1.00 23.33           C  
ATOM   1133  CG  HIS A 188      30.458  -5.788   4.076  1.00 27.11           C  
ATOM   1134  CD2 HIS A 188      31.349  -4.780   4.200  1.00 27.42           C  
ATOM   1135  ND1 HIS A 188      30.798  -6.464   2.928  1.00 28.44           N  
ATOM   1136  CE1 HIS A 188      31.875  -5.901   2.399  1.00 28.46           C  
ATOM   1137  NE2 HIS A 188      32.203  -4.858   3.136  1.00 25.35           N  
ATOM   1138  N   THR A 189      26.364  -7.452   5.231  1.00 19.92           N  
ATOM   1139  CA  THR A 189      25.246  -7.823   6.079  1.00 19.47           C  
ATOM   1140  C   THR A 189      25.657  -8.799   7.117  1.00 19.87           C  
ATOM   1141  O   THR A 189      26.219  -9.838   6.787  1.00 18.30           O  
ATOM   1142  CB  THR A 189      24.104  -8.423   5.222  1.00 22.22           C  
ATOM   1143  CG2 THR A 189      22.973  -8.818   6.092  1.00 20.13           C  
ATOM   1144  OG1 THR A 189      23.661  -7.431   4.269  1.00 23.09           O  
ATOM   1145  N   ILE A 190      25.335  -8.479   8.371  1.00 18.80           N  
ATOM   1146  CA  ILE A 190      25.692  -9.299   9.510  1.00 18.61           C  
ATOM   1147  C   ILE A 190      24.391  -9.649  10.219  1.00 19.32           C  
ATOM   1148  O   ILE A 190      23.674  -8.773  10.694  1.00 17.14           O  
ATOM   1149  CB  ILE A 190      26.624  -8.518  10.489  1.00 18.84           C  
ATOM   1150  CG1 ILE A 190      27.968  -8.233   9.799  1.00 21.52           C  
ATOM   1151  CG2 ILE A 190      26.891  -9.345  11.738  1.00 20.96           C  
ATOM   1152  CD1 ILE A 190      28.885  -7.237  10.533  1.00 21.94           C  
ATOM   1153  N   VAL A 191      24.072 -10.932  10.301  1.00 17.79           N  
ATOM   1154  CA  VAL A 191      22.882 -11.382  10.986  1.00 18.25           C  
ATOM   1155  C   VAL A 191      23.261 -12.278  12.158  1.00 18.66           C  
ATOM   1156  O   VAL A 191      23.965 -13.300  12.003  1.00 19.70           O  
ATOM   1157  CB  VAL A 191      21.959 -12.218  10.007  1.00 17.50           C  
ATOM   1158  CG1 VAL A 191      20.642 -12.582  10.689  1.00 19.53           C  
ATOM   1159  CG2 VAL A 191      21.714 -11.433   8.757  1.00 20.86           C  
ATOM   1160  N   PHE A 192      22.845 -11.885  13.343  1.00 19.36           N  
ATOM   1161  CA  PHE A 192      23.009 -12.685  14.521  1.00 19.51           C  
ATOM   1162  C   PHE A 192      21.735 -13.514  14.606  1.00 20.50           C  
ATOM   1163  O   PHE A 192      20.687 -13.036  15.005  1.00 18.85           O  
ATOM   1164  CB  PHE A 192      23.105 -11.798  15.767  1.00 21.05           C  
ATOM   1165  CG  PHE A 192      24.405 -11.116  15.971  1.00 21.64           C  
ATOM   1166  CD1 PHE A 192      25.512 -11.324  15.184  1.00 23.77           C  
ATOM   1167  CD2 PHE A 192      24.543 -10.238  17.032  1.00 24.60           C  
ATOM   1168  CE1 PHE A 192      26.734 -10.684  15.441  1.00 26.26           C  
ATOM   1169  CE2 PHE A 192      25.777  -9.620  17.293  1.00 24.87           C  
ATOM   1170  CZ  PHE A 192      26.880  -9.870  16.510  1.00 24.04           C  
ATOM   1171  N   ASN A 193      21.831 -14.776  14.231  1.00 21.09           N  
ATOM   1172  CA  ASN A 193      20.698 -15.661  14.252  1.00 20.71           C  
ATOM   1173  C   ASN A 193      20.882 -16.743  15.310  1.00 21.22           C  
ATOM   1174  O   ASN A 193      21.692 -17.627  15.143  1.00 20.43           O  
ATOM   1175  CB  ASN A 193      20.621 -16.340  12.881  1.00 23.02           C  
ATOM   1176  CG  ASN A 193      19.326 -17.133  12.735  1.00 25.60           C  
ATOM   1177  ND2 ASN A 193      19.341 -18.168  11.884  1.00 25.26           N  
ATOM   1178  OD1 ASN A 193      18.331 -16.838  13.418  1.00 27.16           O  
ATOM   1179  N   ASP A 194      20.164 -16.638  16.400  1.00 24.11           N  
ATOM   1180  CA  ASP A 194      20.342 -17.434  17.583  1.00 24.57           C  
ATOM   1181  C   ASP A 194      21.785 -17.293  17.969  1.00 25.00           C  
ATOM   1182  O   ASP A 194      22.209 -16.190  18.266  1.00 29.14           O  
ATOM   1183  CB  ASP A 194      19.898 -18.896  17.382  1.00 27.56           C  
ATOM   1184  CG  ASP A 194      18.410 -19.056  17.335  1.00 31.65           C  
ATOM   1185  OD1 ASP A 194      17.723 -18.343  18.096  1.00 37.48           O  
ATOM   1186  OD2 ASP A 194      17.920 -19.935  16.586  1.00 41.41           O1-
ATOM   1187  N   MET A 195      22.559 -18.378  17.946  1.00 24.60           N  
ATOM   1188  CA  MET A 195      23.946 -18.352  18.305  1.00 27.05           C  
ATOM   1189  C   MET A 195      24.884 -18.563  17.120  1.00 30.17           C  
ATOM   1190  O   MET A 195      25.978 -19.073  17.286  1.00 31.24           O  
ATOM   1191  CB  MET A 195      24.212 -19.418  19.366  1.00 30.33           C  
ATOM   1192  CG  MET A 195      23.378 -19.198  20.617  1.00 35.86           C  
ATOM   1193  SD  MET A 195      23.811 -17.663  21.501  1.00 38.72           S  
ATOM   1194  CE  MET A 195      25.416 -18.220  22.074  1.00 41.25           C  
ATOM   1195  N   LEU A 196      24.512 -18.095  15.926  1.00 25.44           N  
ATOM   1196  CA  LEU A 196      25.368 -18.212  14.761  1.00 27.27           C  
ATOM   1197  C   LEU A 196      25.360 -16.845  14.050  1.00 24.61           C  
ATOM   1198  O   LEU A 196      24.408 -16.088  14.214  1.00 25.56           O  
ATOM   1199  CB  LEU A 196      24.801 -19.275  13.827  1.00 32.18           C  
ATOM   1200  CG  LEU A 196      24.659 -20.700  14.415  1.00 36.42           C  
ATOM   1201  CD1 LEU A 196      23.852 -21.545  13.443  1.00 41.23           C  
ATOM   1202  CD2 LEU A 196      26.017 -21.320  14.711  1.00 39.63           C  
ATOM   1203  N   ILE A 197      26.385 -16.519  13.298  1.00 19.21           N  
ATOM   1204  CA  ILE A 197      26.385 -15.324  12.491  1.00 21.40           C  
ATOM   1205  C   ILE A 197      26.277 -15.802  11.053  1.00 21.55           C  
ATOM   1206  O   ILE A 197      27.089 -16.592  10.578  1.00 20.52           O  
ATOM   1207  CB  ILE A 197      27.670 -14.496  12.627  1.00 23.47           C  
ATOM   1208  CG1 ILE A 197      27.862 -14.110  14.090  1.00 24.82           C  
ATOM   1209  CG2 ILE A 197      27.628 -13.302  11.673  1.00 21.52           C  
ATOM   1210  CD1 ILE A 197      29.127 -13.311  14.299  1.00 26.60           C  
ATOM   1211  N   ASN A 198      25.244 -15.320  10.364  1.00 20.29           N  
ATOM   1212  CA  ASN A 198      25.014 -15.695   8.996  1.00 19.07           C  
ATOM   1213  C   ASN A 198      24.955 -17.182   8.794  1.00 20.29           C  
ATOM   1214  O   ASN A 198      25.350 -17.666   7.735  1.00 21.49           O  
ATOM   1215  CB  ASN A 198      26.018 -15.013   8.048  1.00 21.00           C  
ATOM   1216  CG  ASN A 198      25.814 -13.514   7.984  1.00 21.95           C  
ATOM   1217  ND2 ASN A 198      26.593 -12.851   7.192  1.00 22.56           N  
ATOM   1218  OD1 ASN A 198      24.939 -12.969   8.634  1.00 20.70           O  
ATOM   1219  N   ASN A 199      24.409 -17.871   9.791  1.00 19.40           N  
ATOM   1220  CA  ASN A 199      24.350 -19.318   9.839  1.00 23.49           C  
ATOM   1221  C   ASN A 199      25.656 -20.037   9.543  1.00 27.02           C  
ATOM   1222  O   ASN A 199      25.624 -21.162   9.101  1.00 29.85           O  
ATOM   1223  CB  ASN A 199      23.265 -19.853   8.881  1.00 22.45           C  
ATOM   1224  CG  ASN A 199      21.889 -19.694   9.431  1.00 25.50           C  
ATOM   1225  ND2 ASN A 199      21.108 -20.723   9.313  1.00 24.73           N  
ATOM   1226  OD1 ASN A 199      21.519 -18.610   9.985  1.00 26.63           O  
ATOM   1227  N   ARG A 200      26.757 -19.397   9.810  1.00 26.59           N  
ATOM   1228  CA  ARG A 200      28.006 -20.024   9.635  1.00 28.30           C  
ATOM   1229  C   ARG A 200      28.323 -20.952  10.762  1.00 32.73           C  
ATOM   1230  O   ARG A 200      27.897 -20.832  11.854  1.00 29.58           O  
ATOM   1231  CB  ARG A 200      29.092 -19.019   9.498  1.00 29.82           C  
ATOM   1232  CG  ARG A 200      29.048 -18.356   8.170  1.00 37.40           C  
ATOM   1233  CD  ARG A 200      29.733 -17.064   8.249  1.00 42.30           C  
ATOM   1234  NE  ARG A 200      31.127 -17.263   7.978  1.00 56.64           N  
ATOM   1235  CZ  ARG A 200      31.651 -17.278   6.775  1.00 58.95           C  
ATOM   1236  NH1 ARG A 200      30.886 -17.060   5.713  1.00 62.03           N1+
ATOM   1237  NH2 ARG A 200      32.944 -17.469   6.650  1.00 65.45           N  
ATOM   1238  N   PRO A 201      29.133 -21.924  10.428  1.00 40.00           N  
ATOM   1239  CA  PRO A 201      29.420 -23.056  11.290  1.00 47.09           C  
ATOM   1240  C   PRO A 201      29.930 -22.685  12.624  1.00 53.18           C  
ATOM   1241  O   PRO A 201      29.655 -23.394  13.553  1.00 50.27           O  
ATOM   1242  CB  PRO A 201      30.493 -23.806  10.532  1.00 47.36           C  
ATOM   1243  CG  PRO A 201      31.089 -22.834   9.606  1.00 49.00           C  
ATOM   1244  CD  PRO A 201      29.943 -21.956   9.211  1.00 44.71           C  
ATOM   1245  N   ALA A 202      30.731 -21.620  12.712  1.00 67.27           N  
ATOM   1246  CA  ALA A 202      31.382 -21.212  13.966  1.00 68.49           C  
ATOM   1247  C   ALA A 202      32.859 -21.647  14.016  1.00 64.67           C  
ATOM   1248  O   ALA A 202      33.143 -22.827  13.816  1.00 65.71           O  
ATOM   1249  CB  ALA A 202      30.623 -21.764  15.162  1.00 67.15           C  
ATOM   1250  N   HIS A 203      33.804 -20.733  14.282  1.00 66.38           N  
ATOM   1251  CA  HIS A 203      33.576 -19.301  14.522  1.00 78.67           C  
ATOM   1252  C   HIS A 203      32.673 -18.723  13.456  1.00 91.19           C  
ATOM   1253  O   HIS A 203      32.885 -18.939  12.262  1.00 96.36           O  
ATOM   1254  CB  HIS A 203      34.904 -18.543  14.555  1.00 88.07           C  
ATOM   1255  CG  HIS A 203      35.482 -18.277  13.199  1.00103.60           C  
ATOM   1256  CD2 HIS A 203      35.382 -17.201  12.383  1.00109.66           C  
ATOM   1257  ND1 HIS A 203      36.275 -19.187  12.536  1.00113.21           N  
ATOM   1258  CE1 HIS A 203      36.638 -18.686  11.370  1.00109.67           C  
ATOM   1259  NE2 HIS A 203      36.109 -17.480  11.252  1.00114.44           N  
ATOM   1260  N   SER A 204      31.641 -18.014  13.893  1.00 82.47           N  
ATOM   1261  CA  SER A 204      30.440 -18.004  13.161  1.00 76.53           C  
ATOM   1262  C   SER A 204      30.606 -16.833  12.310  1.00 69.97           C  
ATOM   1263  O   SER A 204      29.891 -16.669  11.387  1.00100.23           O  
ATOM   1264  CB  SER A 204      29.191 -17.926  14.012  1.00 67.97           C  
ATOM   1265  OG  SER A 204      28.090 -18.447  13.314  1.00 52.32           O  
ATOM   1266  N   GLY A 205      31.574 -15.990  12.577  1.00 58.09           N  
ATOM   1267  CA  GLY A 205      31.560 -14.771  11.786  1.00 42.38           C  
ATOM   1268  C   GLY A 205      32.297 -14.748  10.478  1.00 32.65           C  
ATOM   1269  O   GLY A 205      33.401 -15.183  10.458  1.00 36.16           O  
ATOM   1270  N   PRO A 206      31.728 -14.163   9.440  1.00 27.91           N  
ATOM   1271  CA  PRO A 206      32.548 -13.895   8.278  1.00 28.80           C  
ATOM   1272  C   PRO A 206      33.443 -12.677   8.446  1.00 25.44           C  
ATOM   1273  O   PRO A 206      33.230 -11.904   9.324  1.00 25.40           O  
ATOM   1274  CB  PRO A 206      31.506 -13.595   7.236  1.00 29.92           C  
ATOM   1275  CG  PRO A 206      30.591 -12.765   7.944  1.00 31.07           C  
ATOM   1276  CD  PRO A 206      30.328 -13.583   9.116  1.00 31.18           C  
ATOM   1277  N   ASN A 207      34.442 -12.565   7.601  1.00 25.68           N  
ATOM   1278  CA  ASN A 207      35.340 -11.463   7.543  1.00 24.94           C  
ATOM   1279  C   ASN A 207      35.005 -10.595   6.391  1.00 24.87           C  
ATOM   1280  O   ASN A 207      34.488 -11.085   5.404  1.00 28.46           O  
ATOM   1281  CB  ASN A 207      36.778 -11.924   7.430  1.00 28.27           C  
ATOM   1282  CG  ASN A 207      37.222 -12.775   8.641  1.00 31.06           C  
ATOM   1283  ND2 ASN A 207      38.289 -13.525   8.429  1.00 29.67           N  
ATOM   1284  OD1 ASN A 207      36.622 -12.756   9.738  1.00 25.14           O  
ATOM   1285  N   PHE A 208      35.196  -9.308   6.516  1.00 19.79           N  
ATOM   1286  CA  PHE A 208      34.891  -8.387   5.461  1.00 21.89           C  
ATOM   1287  C   PHE A 208      36.108  -7.577   5.231  1.00 23.79           C  
ATOM   1288  O   PHE A 208      36.814  -7.283   6.172  1.00 26.17           O  
ATOM   1289  CB  PHE A 208      33.758  -7.478   5.862  1.00 25.01           C  
ATOM   1290  CG  PHE A 208      32.478  -8.215   6.175  1.00 25.02           C  
ATOM   1291  CD1 PHE A 208      31.721  -8.800   5.158  1.00 23.56           C  
ATOM   1292  CD2 PHE A 208      32.071  -8.340   7.486  1.00 22.14           C  
ATOM   1293  CE1 PHE A 208      30.573  -9.507   5.443  1.00 25.84           C  
ATOM   1294  CE2 PHE A 208      30.918  -9.035   7.790  1.00 24.27           C  
ATOM   1295  CZ  PHE A 208      30.139  -9.598   6.769  1.00 24.75           C  
ATOM   1296  N   GLU A 209      36.356  -7.184   3.995  1.00 24.02           N  
ATOM   1297  CA  GLU A 209      37.625  -6.557   3.635  1.00 25.28           C  
ATOM   1298  C   GLU A 209      37.340  -5.190   3.097  1.00 24.53           C  
ATOM   1299  O   GLU A 209      36.402  -5.063   2.327  1.00 24.54           O  
ATOM   1300  CB  GLU A 209      38.322  -7.318   2.529  1.00 31.00           C  
ATOM   1301  CG  GLU A 209      38.806  -8.707   2.910  1.00 39.62           C  
ATOM   1302  CD  GLU A 209      39.996  -9.192   2.054  1.00 50.17           C  
ATOM   1303  OE1 GLU A 209      40.191  -8.714   0.889  1.00 46.78           O  
ATOM   1304  OE2 GLU A 209      40.740 -10.065   2.570  1.00 60.57           O1-
ATOM   1305  N   ALA A 210      38.186  -4.201   3.414  1.00 20.86           N  
ATOM   1306  CA  ALA A 210      38.069  -2.917   2.816  1.00 21.59           C  
ATOM   1307  C   ALA A 210      39.394  -2.254   2.721  1.00 19.73           C  
ATOM   1308  O   ALA A 210      40.391  -2.801   3.232  1.00 21.99           O  
ATOM   1309  CB  ALA A 210      37.107  -2.088   3.626  1.00 22.27           C  
ATOM   1310  N   THR A 211      39.460  -1.102   2.069  1.00 18.43           N  
ATOM   1311  CA  THR A 211      40.654  -0.291   2.094  1.00 18.13           C  
ATOM   1312  C   THR A 211      40.452   0.956   2.930  1.00 19.22           C  
ATOM   1313  O   THR A 211      39.331   1.451   3.003  1.00 19.30           O  
ATOM   1314  CB  THR A 211      41.075   0.092   0.662  1.00 22.52           C  
ATOM   1315  CG2 THR A 211      42.382   0.841   0.659  1.00 22.76           C  
ATOM   1316  OG1 THR A 211      41.220  -1.130  -0.088  1.00 25.08           O  
ATOM   1317  N   VAL A 212      41.496   1.425   3.588  1.00 18.99           N  
ATOM   1318  CA  VAL A 212      41.444   2.637   4.399  1.00 19.77           C  
ATOM   1319  C   VAL A 212      40.734   3.721   3.601  1.00 23.53           C  
ATOM   1320  O   VAL A 212      41.014   3.920   2.409  1.00 21.35           O  
ATOM   1321  CB  VAL A 212      42.796   3.171   4.822  1.00 23.32           C  
ATOM   1322  CG1 VAL A 212      43.412   2.260   5.866  1.00 22.20           C  
ATOM   1323  CG2 VAL A 212      43.781   3.320   3.666  1.00 22.90           C  
ATOM   1324  N   GLY A 213      39.763   4.381   4.213  1.00 19.03           N  
ATOM   1325  CA  GLY A 213      39.056   5.491   3.520  1.00 19.87           C  
ATOM   1326  C   GLY A 213      37.820   5.104   2.755  1.00 20.77           C  
ATOM   1327  O   GLY A 213      37.024   5.981   2.373  1.00 21.57           O  
ATOM   1328  N   ASP A 214      37.639   3.830   2.487  1.00 18.64           N  
ATOM   1329  CA  ASP A 214      36.432   3.340   1.844  1.00 21.78           C  
ATOM   1330  C   ASP A 214      35.210   3.677   2.744  1.00 22.54           C  
ATOM   1331  O   ASP A 214      35.259   3.516   3.963  1.00 19.03           O  
ATOM   1332  CB  ASP A 214      36.381   1.834   1.736  1.00 22.51           C  
ATOM   1333  CG  ASP A 214      37.288   1.242   0.616  1.00 26.67           C  
ATOM   1334  OD1 ASP A 214      37.970   2.028  -0.063  1.00 28.00           O  
ATOM   1335  OD2 ASP A 214      37.306  -0.034   0.491  1.00 26.34           O1-
ATOM   1336  N   ARG A 215      34.115   4.086   2.124  1.00 20.01           N  
ATOM   1337  CA  ARG A 215      32.859   4.197   2.832  1.00 19.91           C  
ATOM   1338  C   ARG A 215      32.138   2.850   2.829  1.00 18.66           C  
ATOM   1339  O   ARG A 215      31.679   2.382   1.797  1.00 20.72           O  
ATOM   1340  CB  ARG A 215      32.050   5.336   2.233  1.00 22.02           C  
ATOM   1341  CG  ARG A 215      30.664   5.526   2.809  1.00 22.98           C  
ATOM   1342  CD  ARG A 215      30.042   6.836   2.259  1.00 21.86           C  
ATOM   1343  NE  ARG A 215      30.628   7.975   2.954  1.00 21.92           N  
ATOM   1344  CZ  ARG A 215      30.289   8.361   4.200  1.00 25.70           C  
ATOM   1345  NH1 ARG A 215      29.339   7.728   4.887  1.00 29.63           N1+
ATOM   1346  NH2 ARG A 215      30.923   9.347   4.788  1.00 26.06           N  
ATOM   1347  N   VAL A 216      31.976   2.247   4.001  1.00 17.21           N  
ATOM   1348  CA  VAL A 216      31.453   0.898   4.073  1.00 16.98           C  
ATOM   1349  C   VAL A 216      30.162   0.959   4.881  1.00 16.36           C  
ATOM   1350  O   VAL A 216      30.136   1.468   5.997  1.00 17.84           O  
ATOM   1351  CB  VAL A 216      32.494   0.012   4.781  1.00 18.44           C  
ATOM   1352  CG1 VAL A 216      32.079  -1.437   4.827  1.00 20.25           C  
ATOM   1353  CG2 VAL A 216      33.885   0.197   4.164  1.00 21.11           C  
ATOM   1354  N   GLU A 217      29.166   0.268   4.375  1.00 16.65           N  
ATOM   1355  CA  GLU A 217      27.926   0.154   5.031  1.00 17.68           C  
ATOM   1356  C   GLU A 217      27.758  -1.234   5.616  1.00 19.26           C  
ATOM   1357  O   GLU A 217      28.050  -2.272   4.979  1.00 18.16           O  
ATOM   1358  CB  GLU A 217      26.860   0.400   4.006  1.00 19.23           C  
ATOM   1359  CG  GLU A 217      25.449   0.310   4.457  1.00 20.48           C  
ATOM   1360  CD  GLU A 217      24.504   0.895   3.388  1.00 24.41           C  
ATOM   1361  OE1 GLU A 217      24.438   0.338   2.260  1.00 23.74           O  
ATOM   1362  OE2 GLU A 217      23.868   1.984   3.622  1.00 22.40           O1-
ATOM   1363  N   PHE A 218      27.220  -1.264   6.839  1.00 18.53           N  
ATOM   1364  CA  PHE A 218      26.920  -2.509   7.495  1.00 16.78           C  
ATOM   1365  C   PHE A 218      25.451  -2.503   7.777  1.00 17.43           C  
ATOM   1366  O   PHE A 218      24.888  -1.496   8.179  1.00 18.51           O  
ATOM   1367  CB  PHE A 218      27.654  -2.599   8.837  1.00 18.58           C  
ATOM   1368  CG  PHE A 218      29.072  -2.834   8.675  1.00 20.84           C  
ATOM   1369  CD1 PHE A 218      29.493  -4.129   8.396  1.00 19.62           C  
ATOM   1370  CD2 PHE A 218      29.953  -1.782   8.578  1.00 19.98           C  
ATOM   1371  CE1 PHE A 218      30.824  -4.347   8.143  1.00 22.23           C  
ATOM   1372  CE2 PHE A 218      31.305  -2.022   8.402  1.00 19.98           C  
ATOM   1373  CZ  PHE A 218      31.724  -3.309   8.172  1.00 19.77           C  
ATOM   1374  N   VAL A 219      24.794  -3.606   7.470  1.00 16.31           N  
ATOM   1375  CA  VAL A 219      23.428  -3.815   7.876  1.00 17.19           C  
ATOM   1376  C   VAL A 219      23.422  -4.922   8.886  1.00 18.28           C  
ATOM   1377  O   VAL A 219      23.983  -6.018   8.649  1.00 19.84           O  
ATOM   1378  CB  VAL A 219      22.580  -4.258   6.703  1.00 20.93           C  
ATOM   1379  CG1 VAL A 219      21.137  -4.386   7.103  1.00 21.51           C  
ATOM   1380  CG2 VAL A 219      22.795  -3.277   5.577  1.00 24.64           C  
ATOM   1381  N   MET A 220      22.821  -4.655  10.028  1.00 18.85           N  
ATOM   1382  CA  MET A 220      22.840  -5.555  11.154  1.00 20.39           C  
ATOM   1383  C   MET A 220      21.397  -5.949  11.547  1.00 18.86           C  
ATOM   1384  O   MET A 220      20.541  -5.138  11.931  1.00 19.08           O  
ATOM   1385  CB  MET A 220      23.545  -4.848  12.308  1.00 22.83           C  
ATOM   1386  CG  MET A 220      24.269  -5.740  13.284  1.00 29.29           C  
ATOM   1387  SD  MET A 220      23.123  -6.500  14.523  1.00 30.80           S  
ATOM   1388  CE  MET A 220      23.646  -8.223  14.382  1.00 33.57           C  
ATOM   1389  N   ILE A 221      21.141  -7.235  11.464  1.00 17.62           N  
ATOM   1390  CA  ILE A 221      19.842  -7.841  11.718  1.00 19.22           C  
ATOM   1391  C   ILE A 221      20.020  -8.960  12.756  1.00 20.20           C  
ATOM   1392  O   ILE A 221      21.037  -9.650  12.790  1.00 19.08           O  
ATOM   1393  CB  ILE A 221      19.301  -8.488  10.391  1.00 19.15           C  
ATOM   1394  CG1 ILE A 221      19.124  -7.428   9.310  1.00 20.82           C  
ATOM   1395  CG2 ILE A 221      17.907  -9.180  10.549  1.00 19.47           C  
ATOM   1396  CD1 ILE A 221      19.255  -8.076   7.940  1.00 21.35           C  
ATOM   1397  N   THR A 222      19.022  -9.129  13.582  1.00 18.68           N  
ATOM   1398  CA  THR A 222      19.041 -10.142  14.617  1.00 19.44           C  
ATOM   1399  C   THR A 222      17.790 -10.973  14.561  1.00 18.37           C  
ATOM   1400  O   THR A 222      16.742 -10.423  14.237  1.00 18.20           O  
ATOM   1401  CB  THR A 222      19.071  -9.433  15.974  1.00 20.76           C  
ATOM   1402  CG2 THR A 222      19.101 -10.487  17.159  1.00 21.26           C  
ATOM   1403  OG1 THR A 222      20.236  -8.603  16.023  1.00 23.40           O  
ATOM   1404  N   HIS A 223      17.899 -12.262  14.814  1.00 17.10           N  
ATOM   1405  CA  HIS A 223      16.778 -13.179  14.776  1.00 17.23           C  
ATOM   1406  C   HIS A 223      16.926 -14.189  15.831  1.00 16.69           C  
ATOM   1407  O   HIS A 223      18.020 -14.499  16.312  1.00 18.27           O  
ATOM   1408  CB  HIS A 223      16.722 -14.016  13.477  1.00 18.40           C  
ATOM   1409  CG  HIS A 223      16.045 -13.314  12.375  1.00 18.23           C  
ATOM   1410  CD2 HIS A 223      16.519 -12.805  11.220  1.00 19.19           C  
ATOM   1411  ND1 HIS A 223      14.742 -12.922  12.477  1.00 21.14           N  
ATOM   1412  CE1 HIS A 223      14.396 -12.274  11.377  1.00 21.92           C  
ATOM   1413  NE2 HIS A 223      15.463 -12.193  10.596  1.00 21.87           N  
ATOM   1414  N   GLY A 224      15.799 -14.735  16.185  1.00 18.62           N  
ATOM   1415  CA  GLY A 224      15.761 -15.891  17.019  1.00 20.00           C  
ATOM   1416  C   GLY A 224      15.185 -15.694  18.361  1.00 20.48           C  
ATOM   1417  O   GLY A 224      14.050 -15.178  18.543  1.00 22.52           O  
ATOM   1418  N   GLU A 225      15.932 -16.208  19.321  1.00 21.35           N  
ATOM   1419  CA  GLU A 225      15.491 -16.303  20.653  1.00 21.78           C  
ATOM   1420  C   GLU A 225      16.207 -15.379  21.659  1.00 20.75           C  
ATOM   1421  O   GLU A 225      15.719 -15.140  22.746  1.00 21.25           O  
ATOM   1422  CB  GLU A 225      15.752 -17.748  21.078  1.00 27.25           C  
ATOM   1423  CG  GLU A 225      15.044 -18.106  22.339  1.00 31.43           C  
ATOM   1424  CD  GLU A 225      13.499 -18.096  22.205  1.00 35.80           C  
ATOM   1425  OE1 GLU A 225      12.858 -18.168  23.290  1.00 38.14           O  
ATOM   1426  OE2 GLU A 225      12.923 -18.048  21.066  1.00 34.24           O1-
ATOM   1427  N   TYR A 226      17.387 -14.945  21.297  1.00 18.53           N  
ATOM   1428  CA  TYR A 226      18.287 -14.321  22.251  1.00 21.24           C  
ATOM   1429  C   TYR A 226      18.521 -12.819  21.950  1.00 18.19           C  
ATOM   1430  O   TYR A 226      18.474 -12.381  20.796  1.00 17.41           O  
ATOM   1431  CB  TYR A 226      19.611 -15.022  22.212  1.00 21.51           C  
ATOM   1432  CG  TYR A 226      19.491 -16.485  22.429  1.00 27.20           C  
ATOM   1433  CD1 TYR A 226      18.916 -16.985  23.578  1.00 32.83           C  
ATOM   1434  CD2 TYR A 226      19.877 -17.377  21.442  1.00 31.08           C  
ATOM   1435  CE1 TYR A 226      18.768 -18.339  23.779  1.00 36.03           C  
ATOM   1436  CE2 TYR A 226      19.729 -18.736  21.633  1.00 33.67           C  
ATOM   1437  CZ  TYR A 226      19.188 -19.190  22.818  1.00 38.74           C  
ATOM   1438  OH  TYR A 226      18.996 -20.523  23.031  1.00 48.54           O  
ATOM   1439  N   TYR A 227      18.755 -12.050  22.994  1.00 16.32           N  
ATOM   1440  CA  TYR A 227      19.297 -10.724  22.796  1.00 14.95           C  
ATOM   1441  C   TYR A 227      20.778 -10.834  22.560  1.00 14.49           C  
ATOM   1442  O   TYR A 227      21.435 -11.788  23.001  1.00 14.88           O  
ATOM   1443  CB  TYR A 227      18.901  -9.757  23.929  1.00 17.37           C  
ATOM   1444  CG  TYR A 227      19.908  -9.824  25.030  1.00 17.00           C  
ATOM   1445  CD1 TYR A 227      19.822 -10.767  26.058  1.00 18.03           C  
ATOM   1446  CD2 TYR A 227      20.984  -8.964  25.020  1.00 20.42           C  
ATOM   1447  CE1 TYR A 227      20.822 -10.867  27.013  1.00 17.99           C  
ATOM   1448  CE2 TYR A 227      21.999  -9.068  25.956  1.00 19.58           C  
ATOM   1449  CZ  TYR A 227      21.909 -10.013  26.952  1.00 18.99           C  
ATOM   1450  OH  TYR A 227      22.958 -10.054  27.883  1.00 18.35           O  
ATOM   1451  N   HIS A 228      21.321  -9.846  21.853  1.00 15.16           N  
ATOM   1452  CA  HIS A 228      22.780  -9.726  21.660  1.00 15.54           C  
ATOM   1453  C   HIS A 228      23.224  -8.298  21.816  1.00 15.04           C  
ATOM   1454  O   HIS A 228      22.379  -7.408  21.930  1.00 14.18           O  
ATOM   1455  CB  HIS A 228      23.227 -10.222  20.270  1.00 16.84           C  
ATOM   1456  CG  HIS A 228      22.764 -11.585  19.925  1.00 17.41           C  
ATOM   1457  CD2 HIS A 228      21.592 -12.019  19.406  1.00 17.79           C  
ATOM   1458  ND1 HIS A 228      23.485 -12.701  20.220  1.00 15.76           N  
ATOM   1459  CE1 HIS A 228      22.844 -13.778  19.797  1.00 18.04           C  
ATOM   1460  NE2 HIS A 228      21.680 -13.390  19.304  1.00 18.43           N  
ATOM   1461  N   THR A 229      24.568  -8.070  21.808  1.00 16.48           N  
ATOM   1462  CA  THR A 229      25.083  -6.697  21.782  1.00 16.11           C  
ATOM   1463  C   THR A 229      26.160  -6.622  20.708  1.00 19.16           C  
ATOM   1464  O   THR A 229      27.136  -7.326  20.785  1.00 26.40           O  
ATOM   1465  CB  THR A 229      25.658  -6.201  23.077  1.00 18.13           C  
ATOM   1466  CG2 THR A 229      24.639  -6.106  24.123  1.00 19.08           C  
ATOM   1467  OG1 THR A 229      26.567  -7.130  23.580  1.00 24.14           O  
ATOM   1468  N   PHE A 230      25.937  -5.830  19.702  1.00 16.08           N  
ATOM   1469  CA  PHE A 230      26.848  -5.725  18.594  1.00 18.96           C  
ATOM   1470  C   PHE A 230      27.927  -4.673  18.864  1.00 18.06           C  
ATOM   1471  O   PHE A 230      27.610  -3.525  19.114  1.00 17.72           O  
ATOM   1472  CB  PHE A 230      26.106  -5.357  17.356  1.00 20.10           C  
ATOM   1473  CG  PHE A 230      27.011  -5.136  16.180  1.00 20.65           C  
ATOM   1474  CD1 PHE A 230      27.487  -6.210  15.415  1.00 24.31           C  
ATOM   1475  CD2 PHE A 230      27.442  -3.839  15.834  1.00 19.08           C  
ATOM   1476  CE1 PHE A 230      28.358  -5.993  14.322  1.00 24.61           C  
ATOM   1477  CE2 PHE A 230      28.324  -3.627  14.749  1.00 22.71           C  
ATOM   1478  CZ  PHE A 230      28.783  -4.709  14.014  1.00 22.83           C  
ATOM   1479  N   HIS A 231      29.186  -5.078  18.822  1.00 15.94           N  
ATOM   1480  CA  HIS A 231      30.376  -4.216  19.109  1.00 15.14           C  
ATOM   1481  C   HIS A 231      31.363  -4.309  17.936  1.00 16.53           C  
ATOM   1482  O   HIS A 231      31.632  -5.378  17.443  1.00 15.18           O  
ATOM   1483  CB  HIS A 231      31.065  -4.560  20.445  1.00 16.54           C  
ATOM   1484  CG  HIS A 231      32.336  -3.806  20.705  1.00 17.68           C  
ATOM   1485  CD2 HIS A 231      33.577  -4.228  21.028  1.00 18.35           C  
ATOM   1486  ND1 HIS A 231      32.407  -2.428  20.679  1.00 18.54           N  
ATOM   1487  CE1 HIS A 231      33.635  -2.037  20.984  1.00 20.30           C  
ATOM   1488  NE2 HIS A 231      34.364  -3.113  21.197  1.00 20.25           N  
ATOM   1489  N   MET A 232      31.873  -3.170  17.485  1.00 14.01           N  
ATOM   1490  CA  MET A 232      32.942  -3.158  16.484  1.00 15.78           C  
ATOM   1491  C   MET A 232      34.115  -2.320  17.053  1.00 17.45           C  
ATOM   1492  O   MET A 232      33.931  -1.189  17.474  1.00 16.86           O  
ATOM   1493  CB  MET A 232      32.423  -2.546  15.158  1.00 18.71           C  
ATOM   1494  CG  MET A 232      33.440  -2.506  14.057  1.00 26.82           C  
ATOM   1495  SD  MET A 232      32.714  -1.839  12.494  1.00 34.87           S  
ATOM   1496  CE  MET A 232      32.232  -3.444  11.816  1.00 34.28           C  
ATOM   1497  N   HIS A 233      35.296  -2.900  17.038  1.00 15.43           N  
ATOM   1498  CA  HIS A 233      36.541  -2.225  17.385  1.00 15.85           C  
ATOM   1499  C   HIS A 233      36.945  -1.209  16.369  1.00 15.58           C  
ATOM   1500  O   HIS A 233      36.690  -1.362  15.185  1.00 15.33           O  
ATOM   1501  CB  HIS A 233      37.706  -3.199  17.481  1.00 17.38           C  
ATOM   1502  CG  HIS A 233      37.592  -4.109  18.670  1.00 19.10           C  
ATOM   1503  CD2 HIS A 233      36.519  -4.673  19.257  1.00 20.50           C  
ATOM   1504  ND1 HIS A 233      38.687  -4.584  19.342  1.00 22.06           N  
ATOM   1505  CE1 HIS A 233      38.290  -5.369  20.320  1.00 22.93           C  
ATOM   1506  NE2 HIS A 233      36.980  -5.432  20.293  1.00 20.61           N  
ATOM   1507  N   GLY A 234      37.411  -0.089  16.895  1.00 16.80           N  
ATOM   1508  CA  GLY A 234      38.045   0.928  16.048  1.00 16.22           C  
ATOM   1509  C   GLY A 234      37.088   1.902  15.380  1.00 17.13           C  
ATOM   1510  O   GLY A 234      37.531   2.757  14.608  1.00 17.76           O  
ATOM   1511  N   HIS A 235      35.768   1.667  15.483  1.00 16.65           N  
ATOM   1512  CA  HIS A 235      34.794   2.344  14.628  1.00 16.76           C  
ATOM   1513  C   HIS A 235      33.577   2.679  15.549  1.00 16.95           C  
ATOM   1514  O   HIS A 235      33.381   2.054  16.556  1.00 19.14           O  
ATOM   1515  CB  HIS A 235      34.372   1.530  13.418  1.00 17.11           C  
ATOM   1516  CG  HIS A 235      35.488   1.232  12.481  1.00 18.77           C  
ATOM   1517  CD2 HIS A 235      35.932   1.907  11.389  1.00 21.76           C  
ATOM   1518  ND1 HIS A 235      36.420   0.245  12.724  1.00 18.88           N  
ATOM   1519  CE1 HIS A 235      37.356   0.283  11.785  1.00 20.24           C  
ATOM   1520  NE2 HIS A 235      37.106   1.299  10.976  1.00 19.76           N  
ATOM   1521  N   ARG A 236      32.834   3.711  15.174  1.00 16.92           N  
ATOM   1522  CA  ARG A 236      31.660   4.096  15.905  1.00 16.99           C  
ATOM   1523  C   ARG A 236      30.626   4.623  14.918  1.00 17.30           C  
ATOM   1524  O   ARG A 236      30.975   4.971  13.780  1.00 18.80           O  
ATOM   1525  CB  ARG A 236      32.040   5.119  16.973  1.00 16.88           C  
ATOM   1526  CG  ARG A 236      32.458   6.466  16.469  1.00 19.37           C  
ATOM   1527  CD  ARG A 236      33.578   7.109  17.288  1.00 20.95           C  
ATOM   1528  NE  ARG A 236      34.729   6.223  17.346  1.00 23.40           N  
ATOM   1529  CZ  ARG A 236      35.650   6.099  16.387  1.00 26.13           C  
ATOM   1530  NH1 ARG A 236      35.556   6.841  15.270  1.00 26.56           N1+
ATOM   1531  NH2 ARG A 236      36.659   5.226  16.531  1.00 23.16           N  
ATOM   1532  N   TRP A 237      29.381   4.787  15.378  1.00 15.20           N  
ATOM   1533  CA  TRP A 237      28.310   5.218  14.540  1.00 15.28           C  
ATOM   1534  C   TRP A 237      27.246   5.928  15.392  1.00 15.42           C  
ATOM   1535  O   TRP A 237      27.265   5.890  16.590  1.00 16.56           O  
ATOM   1536  CB  TRP A 237      27.709   4.028  13.724  1.00 16.51           C  
ATOM   1537  CG  TRP A 237      26.973   3.040  14.496  1.00 15.77           C  
ATOM   1538  CD1 TRP A 237      25.646   3.033  14.800  1.00 17.45           C  
ATOM   1539  CD2 TRP A 237      27.549   1.948  15.172  1.00 16.02           C  
ATOM   1540  CE2 TRP A 237      26.545   1.300  15.833  1.00 16.30           C  
ATOM   1541  CE3 TRP A 237      28.821   1.429  15.206  1.00 16.71           C  
ATOM   1542  NE1 TRP A 237      25.385   1.983  15.590  1.00 17.13           N  
ATOM   1543  CZ2 TRP A 237      26.760   0.143  16.587  1.00 18.01           C  
ATOM   1544  CZ3 TRP A 237      29.063   0.274  15.988  1.00 17.85           C  
ATOM   1545  CH2 TRP A 237      28.021  -0.340  16.673  1.00 17.37           C  
ATOM   1546  N   ALA A 238      26.311   6.575  14.725  1.00 15.03           N  
ATOM   1547  CA  ALA A 238      25.295   7.327  15.390  1.00 17.12           C  
ATOM   1548  C   ALA A 238      24.040   6.491  15.562  1.00 19.18           C  
ATOM   1549  O   ALA A 238      23.653   5.750  14.646  1.00 20.02           O  
ATOM   1550  CB  ALA A 238      24.979   8.591  14.632  1.00 16.14           C  
ATOM   1551  N   ASP A 239      23.381   6.589  16.717  1.00 19.15           N  
ATOM   1552  CA  ASP A 239      22.117   5.862  16.896  1.00 25.40           C  
ATOM   1553  C   ASP A 239      20.939   6.600  16.280  1.00 25.52           C  
ATOM   1554  O   ASP A 239      20.139   7.246  17.006  1.00 25.49           O  
ATOM   1555  CB  ASP A 239      21.869   5.611  18.409  1.00 28.33           C  
ATOM   1556  CG  ASP A 239      20.802   4.522  18.656  1.00 44.86           C  
ATOM   1557  OD1 ASP A 239      20.638   3.602  17.795  1.00 46.66           O  
ATOM   1558  OD2 ASP A 239      20.148   4.548  19.731  1.00 51.73           O1-
ATOM   1559  N   ASN A 240      20.822   6.567  14.950  1.00 21.88           N  
ATOM   1560  CA  ASN A 240      19.754   7.264  14.283  1.00 21.14           C  
ATOM   1561  C   ASN A 240      19.429   6.560  12.984  1.00 21.21           C  
ATOM   1562  O   ASN A 240      19.940   5.478  12.748  1.00 20.00           O  
ATOM   1563  CB  ASN A 240      20.098   8.741  14.077  1.00 20.11           C  
ATOM   1564  CG  ASN A 240      21.254   8.927  13.156  1.00 18.70           C  
ATOM   1565  ND2 ASN A 240      21.753  10.133  13.052  1.00 20.01           N  
ATOM   1566  OD1 ASN A 240      21.691   7.974  12.510  1.00 18.61           O  
ATOM   1567  N   ARG A 241      18.592   7.134  12.134  1.00 18.20           N  
ATOM   1568  CA  ARG A 241      18.122   6.366  10.952  1.00 20.74           C  
ATOM   1569  C   ARG A 241      19.280   5.843  10.071  1.00 21.71           C  
ATOM   1570  O   ARG A 241      19.313   4.676   9.644  1.00 23.90           O  
ATOM   1571  CB  ARG A 241      17.210   7.236  10.081  1.00 19.99           C  
ATOM   1572  CG  ARG A 241      16.888   6.570   8.760  1.00 23.50           C  
ATOM   1573  CD  ARG A 241      16.051   7.410   7.809  1.00 25.13           C  
ATOM   1574  NE  ARG A 241      16.735   8.546   7.173  1.00 25.05           N  
ATOM   1575  CZ  ARG A 241      17.378   8.523   6.024  1.00 27.33           C  
ATOM   1576  NH1 ARG A 241      17.535   7.360   5.358  1.00 28.67           N1+
ATOM   1577  NH2 ARG A 241      17.906   9.676   5.575  1.00 25.84           N  
ATOM   1578  N   THR A 242      20.228   6.711   9.769  1.00 21.03           N  
ATOM   1579  CA  THR A 242      21.289   6.356   8.812  1.00 21.82           C  
ATOM   1580  C   THR A 242      22.549   5.873   9.420  1.00 20.77           C  
ATOM   1581  O   THR A 242      23.456   5.462   8.722  1.00 20.38           O  
ATOM   1582  CB  THR A 242      21.718   7.573   7.992  1.00 24.01           C  
ATOM   1583  CG2 THR A 242      20.564   8.121   7.190  1.00 25.90           C  
ATOM   1584  OG1 THR A 242      22.222   8.597   8.867  1.00 22.66           O  
ATOM   1585  N   GLY A 243      22.642   5.949  10.731  1.00 20.56           N  
ATOM   1586  CA  GLY A 243      23.935   5.709  11.378  1.00 22.02           C  
ATOM   1587  C   GLY A 243      24.970   6.804  11.313  1.00 22.61           C  
ATOM   1588  O   GLY A 243      26.060   6.595  11.750  1.00 22.18           O  
ATOM   1589  N   MET A 244      24.644   7.978  10.759  1.00 19.77           N  
ATOM   1590  CA  MET A 244      25.591   9.040  10.586  1.00 21.30           C  
ATOM   1591  C   MET A 244      24.919  10.324  11.122  1.00 20.84           C  
ATOM   1592  O   MET A 244      23.718  10.544  10.905  1.00 18.49           O  
ATOM   1593  CB  MET A 244      25.856   9.170   9.094  1.00 26.83           C  
ATOM   1594  CG  MET A 244      26.515   7.965   8.483  1.00 33.52           C  
ATOM   1595  SD  MET A 244      26.572   8.190   6.667  1.00 41.28           S  
ATOM   1596  CE  MET A 244      25.052   7.532   6.122  1.00 34.40           C  
ATOM   1597  N   LEU A 245      25.664  11.195  11.769  1.00 21.56           N  
ATOM   1598  CA  LEU A 245      25.055  12.446  12.260  1.00 19.77           C  
ATOM   1599  C   LEU A 245      24.757  13.357  11.123  1.00 23.33           C  
ATOM   1600  O   LEU A 245      25.561  13.452  10.191  1.00 23.69           O  
ATOM   1601  CB  LEU A 245      26.006  13.125  13.222  1.00 21.82           C  
ATOM   1602  CG  LEU A 245      26.248  12.411  14.538  1.00 21.46           C  
ATOM   1603  CD1 LEU A 245      27.343  13.194  15.268  1.00 20.92           C  
ATOM   1604  CD2 LEU A 245      25.005  12.216  15.381  1.00 20.15           C  
ATOM   1605  N   THR A 246      23.644  14.087  11.199  1.00 27.03           N  
ATOM   1606  CA  THR A 246      23.273  14.960  10.099  1.00 32.02           C  
ATOM   1607  C   THR A 246      24.139  16.169  10.070  1.00 30.04           C  
ATOM   1608  O   THR A 246      24.245  16.814   9.065  1.00 39.11           O  
ATOM   1609  CB  THR A 246      21.858  15.511  10.197  1.00 37.07           C  
ATOM   1610  CG2 THR A 246      20.876  14.431  10.226  1.00 35.81           C  
ATOM   1611  OG1 THR A 246      21.739  16.309  11.394  1.00 35.53           O  
ATOM   1612  N   GLY A 247      24.775  16.484  11.180  1.00 27.44           N  
ATOM   1613  CA  GLY A 247      25.421  17.732  11.351  1.00 25.93           C  
ATOM   1614  C   GLY A 247      25.620  18.031  12.816  1.00 23.12           C  
ATOM   1615  O   GLY A 247      25.320  17.221  13.672  1.00 22.95           O  
ATOM   1616  N   PRO A 248      26.171  19.177  13.128  1.00 21.31           N  
ATOM   1617  CA  PRO A 248      26.483  19.555  14.502  1.00 23.13           C  
ATOM   1618  C   PRO A 248      25.290  19.661  15.447  1.00 25.65           C  
ATOM   1619  O   PRO A 248      25.482  19.562  16.638  1.00 28.45           O  
ATOM   1620  CB  PRO A 248      27.109  20.934  14.353  1.00 27.06           C  
ATOM   1621  CG  PRO A 248      26.545  21.442  13.111  1.00 23.62           C  
ATOM   1622  CD  PRO A 248      26.503  20.260  12.185  1.00 23.41           C  
ATOM   1623  N   ASP A 249      24.336  19.747  15.143  1.00 25.81           N  
ATOM   1624  CA  ASP A 249      22.985  19.767  15.747  1.00 32.52           C  
ATOM   1625  C   ASP A 249      22.277  18.405  15.721  1.00 29.45           C  
ATOM   1626  O   ASP A 249      21.158  18.289  16.197  1.00 34.77           O  
ATOM   1627  CB  ASP A 249      22.086  20.800  15.001  1.00 39.83           C  
ATOM   1628  CG  ASP A 249      22.452  22.324  15.339  1.00 56.84           C  
ATOM   1629  OD1 ASP A 249      23.369  22.671  16.226  1.00 45.40           O  
ATOM   1630  OD2 ASP A 249      21.771  23.189  14.693  1.00 71.30           O1-
ATOM   1631  N   ASP A 250      22.713  17.421  15.527  1.00 24.85           N  
ATOM   1632  CA  ASP A 250      22.115  16.134  15.771  1.00 23.55           C  
ATOM   1633  C   ASP A 250      22.634  15.611  17.115  1.00 23.22           C  
ATOM   1634  O   ASP A 250      23.828  15.336  17.273  1.00 21.04           O  
ATOM   1635  CB  ASP A 250      22.484  15.212  14.611  1.00 21.88           C  
ATOM   1636  CG  ASP A 250      21.838  13.820  14.692  1.00 26.33           C  
ATOM   1637  OD1 ASP A 250      21.316  13.338  15.758  1.00 24.14           O  
ATOM   1638  OD2 ASP A 250      21.974  13.153  13.647  1.00 23.58           O1-
ATOM   1639  N   PRO A 251      21.722  15.469  18.109  1.00 20.93           N  
ATOM   1640  CA  PRO A 251      22.097  15.036  19.472  1.00 20.43           C  
ATOM   1641  C   PRO A 251      22.133  13.504  19.660  1.00 18.21           C  
ATOM   1642  O   PRO A 251      22.480  13.050  20.774  1.00 17.97           O  
ATOM   1643  CB  PRO A 251      20.966  15.625  20.326  1.00 23.12           C  
ATOM   1644  CG  PRO A 251      19.756  15.413  19.379  1.00 23.43           C  
ATOM   1645  CD  PRO A 251      20.268  15.655  17.960  1.00 23.43           C  
ATOM   1646  N   SER A 252      21.927  12.724  18.595  1.00 18.41           N  
ATOM   1647  CA  SER A 252      21.956  11.231  18.644  1.00 19.75           C  
ATOM   1648  C   SER A 252      23.185  10.677  19.361  1.00 21.37           C  
ATOM   1649  O   SER A 252      24.301  11.218  19.230  1.00 19.20           O  
ATOM   1650  CB  SER A 252      21.952  10.680  17.218  1.00 20.42           C  
ATOM   1651  OG  SER A 252      20.745  11.032  16.543  1.00 21.92           O  
ATOM   1652  N   GLN A 253      22.994   9.664  20.206  1.00 18.34           N  
ATOM   1653  CA  GLN A 253      24.176   9.084  20.871  1.00 19.47           C  
ATOM   1654  C   GLN A 253      25.103   8.485  19.803  1.00 16.85           C  
ATOM   1655  O   GLN A 253      24.635   7.986  18.812  1.00 17.35           O  
ATOM   1656  CB  GLN A 253      23.804   8.008  21.935  1.00 22.44           C  
ATOM   1657  CG  GLN A 253      25.052   7.714  22.842  1.00 25.84           C  
ATOM   1658  CD  GLN A 253      24.814   6.597  23.857  1.00 28.90           C  
ATOM   1659  NE2 GLN A 253      25.783   6.359  24.742  1.00 31.99           N  
ATOM   1660  OE1 GLN A 253      23.804   5.929  23.805  1.00 29.61           O  
ATOM   1661  N   VAL A 254      26.381   8.666  20.002  1.00 18.10           N  
ATOM   1662  CA  VAL A 254      27.402   8.044  19.228  1.00 17.66           C  
ATOM   1663  C   VAL A 254      27.865   6.834  20.033  1.00 15.99           C  
ATOM   1664  O   VAL A 254      28.168   6.920  21.209  1.00 16.95           O  
ATOM   1665  CB  VAL A 254      28.515   9.007  18.870  1.00 17.89           C  
ATOM   1666  CG1 VAL A 254      29.656   8.263  18.173  1.00 19.35           C  
ATOM   1667  CG2 VAL A 254      27.991  10.111  17.933  1.00 17.97           C  
ATOM   1668  N   VAL A 255      27.881   5.680  19.372  1.00 15.06           N  
ATOM   1669  CA  VAL A 255      28.065   4.398  20.073  1.00 15.90           C  
ATOM   1670  C   VAL A 255      28.986   3.507  19.288  1.00 15.82           C  
ATOM   1671  O   VAL A 255      29.200   3.708  18.044  1.00 15.69           O  
ATOM   1672  CB  VAL A 255      26.734   3.651  20.306  1.00 17.66           C  
ATOM   1673  CG1 VAL A 255      25.728   4.468  21.086  1.00 20.50           C  
ATOM   1674  CG2 VAL A 255      26.057   3.165  19.002  1.00 19.51           C  
ATOM   1675  N   ASP A 256      29.554   2.534  19.998  1.00 14.34           N  
ATOM   1676  CA  ASP A 256      30.190   1.406  19.317  1.00 15.77           C  
ATOM   1677  C   ASP A 256      29.651   0.045  19.791  1.00 14.01           C  
ATOM   1678  O   ASP A 256      30.220  -0.966  19.449  1.00 13.53           O  
ATOM   1679  CB  ASP A 256      31.707   1.492  19.410  1.00 15.74           C  
ATOM   1680  CG  ASP A 256      32.240   1.217  20.806  1.00 17.17           C  
ATOM   1681  OD1 ASP A 256      31.414   0.866  21.733  1.00 19.47           O  
ATOM   1682  OD2 ASP A 256      33.481   1.310  20.949  1.00 19.40           O1-
ATOM   1683  N   ASN A 257      28.508   0.023  20.505  1.00 13.33           N  
ATOM   1684  CA  ASN A 257      27.979  -1.194  21.114  1.00 16.59           C  
ATOM   1685  C   ASN A 257      26.473  -0.890  21.161  1.00 19.24           C  
ATOM   1686  O   ASN A 257      26.069   0.268  21.539  1.00 18.30           O  
ATOM   1687  CB  ASN A 257      28.542  -1.357  22.515  1.00 17.02           C  
ATOM   1688  CG  ASN A 257      28.363  -2.777  23.080  1.00 23.40           C  
ATOM   1689  ND2 ASN A 257      27.300  -3.019  23.878  1.00 22.93           N  
ATOM   1690  OD1 ASN A 257      29.220  -3.572  22.910  1.00 28.23           O  
ATOM   1691  N   LYS A 258      25.673  -1.864  20.765  1.00 15.81           N  
ATOM   1692  CA  LYS A 258      24.222  -1.723  20.731  1.00 17.90           C  
ATOM   1693  C   LYS A 258      23.499  -3.044  21.046  1.00 17.30           C  
ATOM   1694  O   LYS A 258      23.765  -4.071  20.406  1.00 15.80           O  
ATOM   1695  CB  LYS A 258      23.790  -1.208  19.355  1.00 19.17           C  
ATOM   1696  CG  LYS A 258      22.295  -1.065  19.106  1.00 26.03           C  
ATOM   1697  CD  LYS A 258      22.084  -0.298  17.836  1.00 28.10           C  
ATOM   1698  CE  LYS A 258      20.616  -0.174  17.505  1.00 32.90           C  
ATOM   1699  NZ  LYS A 258      20.069   0.907  18.329  1.00 36.41           N1+
ATOM   1700  N   ILE A 259      22.575  -2.971  22.006  1.00 16.27           N  
ATOM   1701  CA  ILE A 259      21.698  -4.082  22.320  1.00 16.82           C  
ATOM   1702  C   ILE A 259      20.649  -4.257  21.239  1.00 15.73           C  
ATOM   1703  O   ILE A 259      20.038  -3.323  20.728  1.00 18.67           O  
ATOM   1704  CB  ILE A 259      21.071  -3.969  23.727  1.00 18.17           C  
ATOM   1705  CG1 ILE A 259      20.495  -5.310  24.061  1.00 18.59           C  
ATOM   1706  CG2 ILE A 259      20.019  -2.870  23.851  1.00 21.89           C  
ATOM   1707  CD1 ILE A 259      19.929  -5.420  25.493  1.00 18.52           C  
ATOM   1708  N   VAL A 260      20.514  -5.470  20.806  1.00 15.95           N  
ATOM   1709  CA  VAL A 260      19.586  -5.840  19.747  1.00 18.83           C  
ATOM   1710  C   VAL A 260      18.828  -7.107  20.120  1.00 17.99           C  
ATOM   1711  O   VAL A 260      19.340  -7.974  20.827  1.00 18.14           O  
ATOM   1712  CB  VAL A 260      20.326  -6.099  18.409  1.00 19.82           C  
ATOM   1713  CG1 VAL A 260      20.878  -4.817  17.841  1.00 24.38           C  
ATOM   1714  CG2 VAL A 260      21.409  -7.083  18.575  1.00 21.86           C  
ATOM   1715  N   GLY A 261      17.565  -7.185  19.703  1.00 16.72           N  
ATOM   1716  CA  GLY A 261      16.784  -8.341  19.973  1.00 16.09           C  
ATOM   1717  C   GLY A 261      16.232  -8.875  18.648  1.00 16.49           C  
ATOM   1718  O   GLY A 261      16.358  -8.216  17.598  1.00 17.29           O  
ATOM   1719  N   PRO A 262      15.557 -10.026  18.703  1.00 16.66           N  
ATOM   1720  CA  PRO A 262      14.970 -10.669  17.490  1.00 16.49           C  
ATOM   1721  C   PRO A 262      14.148  -9.739  16.659  1.00 16.83           C  
ATOM   1722  O   PRO A 262      13.250  -9.092  17.157  1.00 18.45           O  
ATOM   1723  CB  PRO A 262      14.145 -11.782  18.106  1.00 17.49           C  
ATOM   1724  CG  PRO A 262      14.999 -12.265  19.265  1.00 17.07           C  
ATOM   1725  CD  PRO A 262      15.383 -10.906  19.887  1.00 17.71           C  
ATOM   1726  N   ALA A 263      14.581  -9.628  15.399  1.00 18.04           N  
ATOM   1727  CA  ALA A 263      13.987  -8.901  14.315  1.00 19.61           C  
ATOM   1728  C   ALA A 263      14.247  -7.432  14.332  1.00 18.78           C  
ATOM   1729  O   ALA A 263      13.781  -6.711  13.496  1.00 21.47           O  
ATOM   1730  CB  ALA A 263      12.524  -9.274  14.103  1.00 20.51           C  
ATOM   1731  N   ASP A 264      15.197  -7.005  15.178  1.00 21.15           N  
ATOM   1732  CA  ASP A 264      15.746  -5.692  15.075  1.00 19.67           C  
ATOM   1733  C   ASP A 264      16.666  -5.605  13.884  1.00 18.89           C  
ATOM   1734  O   ASP A 264      17.307  -6.577  13.470  1.00 21.62           O  
ATOM   1735  CB  ASP A 264      16.598  -5.338  16.299  1.00 22.18           C  
ATOM   1736  CG  ASP A 264      15.752  -4.811  17.493  1.00 29.41           C  
ATOM   1737  OD1 ASP A 264      14.577  -4.275  17.279  1.00 27.64           O  
ATOM   1738  OD2 ASP A 264      16.327  -4.869  18.650  1.00 26.23           O1-
ATOM   1739  N   SER A 265      16.690  -4.438  13.315  1.00 16.73           N  
ATOM   1740  CA  SER A 265      17.578  -4.152  12.210  1.00 17.63           C  
ATOM   1741  C   SER A 265      18.051  -2.700  12.319  1.00 17.26           C  
ATOM   1742  O   SER A 265      17.313  -1.788  12.686  1.00 18.95           O  
ATOM   1743  CB  SER A 265      16.933  -4.422  10.832  1.00 19.35           C  
ATOM   1744  OG  SER A 265      15.812  -3.611  10.568  1.00 19.93           O  
ATOM   1745  N   PHE A 266      19.305  -2.491  12.020  1.00 17.71           N  
ATOM   1746  CA  PHE A 266      19.813  -1.161  11.969  1.00 18.88           C  
ATOM   1747  C   PHE A 266      20.974  -1.189  11.005  1.00 17.38           C  
ATOM   1748  O   PHE A 266      21.415  -2.257  10.643  1.00 16.20           O  
ATOM   1749  CB  PHE A 266      20.186  -0.615  13.352  1.00 17.72           C  
ATOM   1750  CG  PHE A 266      21.413  -1.199  13.941  1.00 19.20           C  
ATOM   1751  CD1 PHE A 266      21.370  -2.408  14.629  1.00 21.27           C  
ATOM   1752  CD2 PHE A 266      22.612  -0.566  13.831  1.00 19.57           C  
ATOM   1753  CE1 PHE A 266      22.507  -2.948  15.172  1.00 21.56           C  
ATOM   1754  CE2 PHE A 266      23.753  -1.129  14.364  1.00 19.87           C  
ATOM   1755  CZ  PHE A 266      23.702  -2.299  15.055  1.00 19.85           C  
ATOM   1756  N   GLY A 267      21.441  -0.011  10.618  1.00 18.14           N  
ATOM   1757  CA  GLY A 267      22.611   0.043   9.769  1.00 17.57           C  
ATOM   1758  C   GLY A 267      23.406   1.266  10.009  1.00 17.30           C  
ATOM   1759  O   GLY A 267      22.970   2.212  10.666  1.00 14.54           O  
ATOM   1760  N   PHE A 268      24.574   1.307   9.416  1.00 16.30           N  
ATOM   1761  CA  PHE A 268      25.365   2.478   9.532  1.00 16.98           C  
ATOM   1762  C   PHE A 268      26.462   2.445   8.462  1.00 17.21           C  
ATOM   1763  O   PHE A 268      26.663   1.385   7.836  1.00 17.86           O  
ATOM   1764  CB  PHE A 268      25.927   2.564  10.953  1.00 17.77           C  
ATOM   1765  CG  PHE A 268      26.800   1.401  11.345  1.00 17.91           C  
ATOM   1766  CD1 PHE A 268      26.256   0.252  11.870  1.00 19.50           C  
ATOM   1767  CD2 PHE A 268      28.180   1.453  11.110  1.00 20.68           C  
ATOM   1768  CE1 PHE A 268      27.083  -0.818  12.207  1.00 20.73           C  
ATOM   1769  CE2 PHE A 268      29.004   0.376  11.422  1.00 21.12           C  
ATOM   1770  CZ  PHE A 268      28.449  -0.752  11.988  1.00 20.98           C  
ATOM   1771  N   GLN A 269      27.134   3.558   8.269  1.00 17.13           N  
ATOM   1772  CA  GLN A 269      28.273   3.617   7.382  1.00 18.25           C  
ATOM   1773  C   GLN A 269      29.458   4.149   8.164  1.00 19.03           C  
ATOM   1774  O   GLN A 269      29.310   4.997   9.027  1.00 20.33           O  
ATOM   1775  CB  GLN A 269      28.004   4.480   6.135  1.00 18.39           C  
ATOM   1776  CG  GLN A 269      26.865   4.010   5.304  1.00 19.20           C  
ATOM   1777  CD  GLN A 269      26.619   4.902   4.081  1.00 22.40           C  
ATOM   1778  NE2 GLN A 269      25.608   4.570   3.355  1.00 25.79           N  
ATOM   1779  OE1 GLN A 269      27.329   5.858   3.808  1.00 26.70           O  
ATOM   1780  N   VAL A 270      30.619   3.623   7.921  1.00 17.92           N  
ATOM   1781  CA  VAL A 270      31.817   4.160   8.536  1.00 22.12           C  
ATOM   1782  C   VAL A 270      32.796   4.479   7.429  1.00 21.64           C  
ATOM   1783  O   VAL A 270      32.644   3.928   6.331  1.00 22.23           O  
ATOM   1784  CB  VAL A 270      32.454   3.127   9.506  1.00 23.76           C  
ATOM   1785  CG1 VAL A 270      31.562   2.863  10.689  1.00 25.79           C  
ATOM   1786  CG2 VAL A 270      32.712   1.798   8.809  1.00 23.61           C  
ATOM   1787  N   ILE A 271      33.762   5.346   7.689  1.00 19.55           N  
ATOM   1788  CA  ILE A 271      34.924   5.448   6.824  1.00 19.33           C  
ATOM   1789  C   ILE A 271      35.947   4.447   7.364  1.00 18.73           C  
ATOM   1790  O   ILE A 271      36.424   4.563   8.533  1.00 19.60           O  
ATOM   1791  CB  ILE A 271      35.443   6.831   6.786  1.00 19.65           C  
ATOM   1792  CG1 ILE A 271      34.417   7.837   6.227  1.00 22.11           C  
ATOM   1793  CG2 ILE A 271      36.721   6.844   6.001  1.00 22.55           C  
ATOM   1794  CD1 ILE A 271      34.015   7.544   4.791  1.00 24.32           C  
ATOM   1795  N   ALA A 272      36.249   3.401   6.596  1.00 17.17           N  
ATOM   1796  CA  ALA A 272      37.094   2.354   7.109  1.00 17.92           C  
ATOM   1797  C   ALA A 272      38.478   2.885   7.601  1.00 18.13           C  
ATOM   1798  O   ALA A 272      39.195   3.564   6.902  1.00 19.12           O  
ATOM   1799  CB  ALA A 272      37.275   1.296   6.029  1.00 16.54           C  
ATOM   1800  N   GLY A 273      38.830   2.588   8.832  1.00 17.96           N  
ATOM   1801  CA  GLY A 273      40.092   3.022   9.394  1.00 19.20           C  
ATOM   1802  C   GLY A 273      40.235   4.459   9.739  1.00 17.82           C  
ATOM   1803  O   GLY A 273      41.310   4.889  10.061  1.00 19.13           O  
ATOM   1804  N   GLU A 274      39.162   5.225   9.717  1.00 17.34           N  
ATOM   1805  CA  GLU A 274      39.265   6.647  10.004  1.00 19.46           C  
ATOM   1806  C   GLU A 274      39.764   6.945  11.399  1.00 20.37           C  
ATOM   1807  O   GLU A 274      39.148   6.503  12.390  1.00 18.60           O  
ATOM   1808  CB  GLU A 274      37.867   7.303   9.822  1.00 22.39           C  
ATOM   1809  CG  GLU A 274      37.878   8.832   9.877  1.00 24.40           C  
ATOM   1810  CD  GLU A 274      36.485   9.406   9.574  1.00 27.87           C  
ATOM   1811  OE1 GLU A 274      35.438   8.877  10.073  1.00 22.53           O  
ATOM   1812  OE2 GLU A 274      36.458  10.320   8.751  1.00 25.75           O1-
ATOM   1813  N   GLY A 275      40.860   7.692  11.467  1.00 17.87           N  
ATOM   1814  CA  GLY A 275      41.534   8.069  12.695  1.00 18.49           C  
ATOM   1815  C   GLY A 275      42.190   6.883  13.438  1.00 21.44           C  
ATOM   1816  O   GLY A 275      42.774   7.091  14.501  1.00 22.52           O  
ATOM   1817  N   VAL A 276      42.140   5.679  12.874  1.00 18.07           N  
ATOM   1818  CA  VAL A 276      42.608   4.493  13.624  1.00 18.50           C  
ATOM   1819  C   VAL A 276      43.558   3.671  12.786  1.00 19.54           C  
ATOM   1820  O   VAL A 276      44.317   2.931  13.329  1.00 19.43           O  
ATOM   1821  CB  VAL A 276      41.435   3.603  14.122  1.00 17.64           C  
ATOM   1822  CG1 VAL A 276      40.544   4.407  15.098  1.00 18.69           C  
ATOM   1823  CG2 VAL A 276      40.614   3.019  13.007  1.00 16.35           C  
ATOM   1824  N   GLY A 277      43.483   3.780  11.472  1.00 21.73           N  
ATOM   1825  CA  GLY A 277      44.409   3.082  10.587  1.00 21.91           C  
ATOM   1826  C   GLY A 277      43.940   1.722  10.058  1.00 21.74           C  
ATOM   1827  O   GLY A 277      42.887   1.140  10.401  1.00 19.13           O  
ATOM   1828  N   ALA A 278      44.815   1.176   9.226  1.00 19.65           N  
ATOM   1829  CA  ALA A 278      44.670  -0.158   8.789  1.00 20.01           C  
ATOM   1830  C   ALA A 278      44.787  -1.187   9.941  1.00 19.24           C  
ATOM   1831  O   ALA A 278      45.398  -0.964  10.961  1.00 21.38           O  
ATOM   1832  CB  ALA A 278      45.700  -0.446   7.675  1.00 19.09           C  
ATOM   1833  N   GLY A 279      44.145  -2.316   9.754  1.00 18.29           N  
ATOM   1834  CA  GLY A 279      44.211  -3.371  10.752  1.00 18.94           C  
ATOM   1835  C   GLY A 279      43.096  -4.363  10.647  1.00 16.29           C  
ATOM   1836  O   GLY A 279      42.130  -4.203   9.882  1.00 17.90           O  
ATOM   1837  N   ALA A 280      43.251  -5.421  11.445  1.00 18.07           N  
ATOM   1838  CA  ALA A 280      42.222  -6.414  11.623  1.00 17.71           C  
ATOM   1839  C   ALA A 280      41.383  -5.921  12.801  1.00 19.94           C  
ATOM   1840  O   ALA A 280      41.822  -5.956  13.957  1.00 19.27           O  
ATOM   1841  CB  ALA A 280      42.801  -7.782  11.918  1.00 18.28           C  
ATOM   1842  N   TRP A 281      40.231  -5.387  12.457  1.00 17.67           N  
ATOM   1843  CA  TRP A 281      39.337  -4.816  13.414  1.00 17.85           C  
ATOM   1844  C   TRP A 281      38.203  -5.786  13.737  1.00 17.08           C  
ATOM   1845  O   TRP A 281      37.334  -6.062  12.914  1.00 17.94           O  
ATOM   1846  CB  TRP A 281      38.766  -3.517  12.887  1.00 16.82           C  
ATOM   1847  CG  TRP A 281      39.782  -2.435  12.718  1.00 15.17           C  
ATOM   1848  CD1 TRP A 281      40.291  -1.946  11.508  1.00 14.39           C  
ATOM   1849  CD2 TRP A 281      40.490  -1.726  13.761  1.00 14.46           C  
ATOM   1850  CE2 TRP A 281      41.384  -0.832  13.124  1.00 15.33           C  
ATOM   1851  CE3 TRP A 281      40.452  -1.759  15.150  1.00 15.08           C  
ATOM   1852  NE1 TRP A 281      41.230  -0.992  11.777  1.00 14.86           N  
ATOM   1853  CZ2 TRP A 281      42.218   0.040  13.842  1.00 16.54           C  
ATOM   1854  CZ3 TRP A 281      41.257  -0.832  15.870  1.00 15.90           C  
ATOM   1855  CH2 TRP A 281      42.157  -0.013  15.202  1.00 16.21           C  
ATOM   1856  N   MET A 282      38.174  -6.264  14.954  1.00 17.55           N  
ATOM   1857  CA  MET A 282      37.179  -7.270  15.244  1.00 18.81           C  
ATOM   1858  C   MET A 282      35.800  -6.695  15.453  1.00 17.17           C  
ATOM   1859  O   MET A 282      35.605  -5.542  15.897  1.00 17.16           O  
ATOM   1860  CB  MET A 282      37.590  -8.211  16.415  1.00 24.26           C  
ATOM   1861  CG  MET A 282      37.775  -7.623  17.742  1.00 32.23           C  
ATOM   1862  SD  MET A 282      38.357  -8.987  18.874  1.00 42.97           S  
ATOM   1863  CE  MET A 282      37.447 -10.381  18.257  1.00 40.47           C  
ATOM   1864  N   TYR A 283      34.810  -7.478  15.094  1.00 16.51           N  
ATOM   1865  CA  TYR A 283      33.420  -7.196  15.558  1.00 16.07           C  
ATOM   1866  C   TYR A 283      32.956  -8.438  16.244  1.00 16.17           C  
ATOM   1867  O   TYR A 283      33.323  -9.562  15.849  1.00 16.00           O  
ATOM   1868  CB  TYR A 283      32.496  -6.852  14.416  1.00 17.02           C  
ATOM   1869  CG  TYR A 283      32.166  -7.959  13.457  1.00 17.45           C  
ATOM   1870  CD1 TYR A 283      31.088  -8.778  13.677  1.00 19.60           C  
ATOM   1871  CD2 TYR A 283      32.960  -8.216  12.352  1.00 20.67           C  
ATOM   1872  CE1 TYR A 283      30.840  -9.879  12.860  1.00 21.91           C  
ATOM   1873  CE2 TYR A 283      32.672  -9.258  11.480  1.00 21.19           C  
ATOM   1874  CZ  TYR A 283      31.618 -10.099  11.752  1.00 21.76           C  
ATOM   1875  OH  TYR A 283      31.267 -11.167  10.964  1.00 24.52           O  
ATOM   1876  N   HIS A 284      32.065  -8.285  17.230  1.00 16.72           N  
ATOM   1877  CA  HIS A 284      31.603  -9.446  17.959  1.00 15.51           C  
ATOM   1878  C   HIS A 284      30.406  -9.066  18.784  1.00 16.26           C  
ATOM   1879  O   HIS A 284      30.138  -7.885  18.961  1.00 16.49           O  
ATOM   1880  CB  HIS A 284      32.647 -10.108  18.833  1.00 16.42           C  
ATOM   1881  CG  HIS A 284      33.312  -9.190  19.818  1.00 19.44           C  
ATOM   1882  CD2 HIS A 284      34.391  -8.387  19.673  1.00 22.74           C  
ATOM   1883  ND1 HIS A 284      32.832  -8.957  21.087  1.00 19.17           N  
ATOM   1884  CE1 HIS A 284      33.636  -8.120  21.710  1.00 22.77           C  
ATOM   1885  NE2 HIS A 284      34.562  -7.720  20.856  1.00 21.54           N  
ATOM   1886  N   CYS A 285      29.652 -10.084  19.195  1.00 14.95           N  
ATOM   1887  CA  CYS A 285      28.658  -9.917  20.226  1.00 15.02           C  
ATOM   1888  C   CYS A 285      29.482  -9.680  21.484  1.00 15.40           C  
ATOM   1889  O   CYS A 285      30.512 -10.355  21.725  1.00 16.02           O  
ATOM   1890  CB  CYS A 285      27.797 -11.154  20.353  1.00 16.48           C  
ATOM   1891  SG  CYS A 285      26.633 -10.852  21.621  1.00 17.30           S  
ATOM   1892  N   HIS A 286      29.043  -8.766  22.330  1.00 16.89           N  
ATOM   1893  CA  HIS A 286      29.727  -8.487  23.577  1.00 16.64           C  
ATOM   1894  C   HIS A 286      29.144  -9.247  24.800  1.00 17.10           C  
ATOM   1895  O   HIS A 286      29.638  -9.127  25.888  1.00 16.50           O  
ATOM   1896  CB  HIS A 286      29.780  -6.989  23.844  1.00 17.82           C  
ATOM   1897  CG  HIS A 286      31.059  -6.537  24.480  1.00 18.53           C  
ATOM   1898  CD2 HIS A 286      31.962  -5.596  24.106  1.00 17.20           C  
ATOM   1899  ND1 HIS A 286      31.532  -7.066  25.653  1.00 18.69           N  
ATOM   1900  CE1 HIS A 286      32.666  -6.468  25.979  1.00 17.24           C  
ATOM   1901  NE2 HIS A 286      32.979  -5.650  25.008  1.00 18.54           N  
ATOM   1902  N   VAL A 287      28.119 -10.019  24.596  1.00 14.98           N  
ATOM   1903  CA  VAL A 287      27.614 -10.903  25.645  1.00 15.70           C  
ATOM   1904  C   VAL A 287      28.714 -11.949  25.829  1.00 16.22           C  
ATOM   1905  O   VAL A 287      29.204 -12.595  24.872  1.00 18.25           O  
ATOM   1906  CB  VAL A 287      26.286 -11.589  25.260  1.00 15.46           C  
ATOM   1907  CG1 VAL A 287      25.889 -12.514  26.391  1.00 16.81           C  
ATOM   1908  CG2 VAL A 287      25.223 -10.563  24.940  1.00 15.23           C  
ATOM   1909  N   GLN A 288      29.268 -11.991  27.031  1.00 17.59           N  
ATOM   1910  CA  GLN A 288      30.590 -12.633  27.209  1.00 17.10           C  
ATOM   1911  C   GLN A 288      30.596 -14.148  26.814  1.00 20.75           C  
ATOM   1912  O   GLN A 288      31.516 -14.590  26.111  1.00 21.95           O  
ATOM   1913  CB  GLN A 288      31.159 -12.400  28.609  1.00 19.17           C  
ATOM   1914  CG  GLN A 288      31.502 -10.975  28.993  1.00 17.70           C  
ATOM   1915  CD  GLN A 288      32.556 -10.309  28.116  1.00 17.67           C  
ATOM   1916  NE2 GLN A 288      33.618 -11.058  27.806  1.00 18.81           N  
ATOM   1917  OE1 GLN A 288      32.405  -9.130  27.713  1.00 18.92           O  
ATOM   1918  N   SER A 289      29.534 -14.869  27.111  1.00 22.58           N  
ATOM   1919  CA  SER A 289      29.449 -16.255  26.673  1.00 23.19           C  
ATOM   1920  C   SER A 289      29.345 -16.466  25.157  1.00 26.61           C  
ATOM   1921  O   SER A 289      29.841 -17.502  24.618  1.00 24.54           O  
ATOM   1922  CB  SER A 289      28.333 -16.972  27.376  1.00 24.78           C  
ATOM   1923  OG  SER A 289      27.057 -16.468  26.997  1.00 26.53           O  
ATOM   1924  N   HIS A 290      28.729 -15.503  24.481  1.00 21.18           N  
ATOM   1925  CA  HIS A 290      28.617 -15.505  23.022  1.00 19.87           C  
ATOM   1926  C   HIS A 290      29.984 -15.262  22.334  1.00 21.04           C  
ATOM   1927  O   HIS A 290      30.383 -16.040  21.463  1.00 20.95           O  
ATOM   1928  CB  HIS A 290      27.587 -14.452  22.599  1.00 19.10           C  
ATOM   1929  CG  HIS A 290      26.204 -14.686  23.162  1.00 20.38           C  
ATOM   1930  CD2 HIS A 290      25.757 -15.497  24.150  1.00 22.77           C  
ATOM   1931  ND1 HIS A 290      25.093 -14.045  22.675  1.00 20.50           N  
ATOM   1932  CE1 HIS A 290      24.028 -14.413  23.363  1.00 21.72           C  
ATOM   1933  NE2 HIS A 290      24.399 -15.310  24.254  1.00 22.18           N  
ATOM   1934  N   SER A 291      30.740 -14.219  22.762  1.00 20.87           N  
ATOM   1935  CA  SER A 291      31.988 -13.972  22.142  1.00 21.70           C  
ATOM   1936  C   SER A 291      32.917 -15.172  22.407  1.00 22.31           C  
ATOM   1937  O   SER A 291      33.592 -15.655  21.491  1.00 25.51           O  
ATOM   1938  CB  SER A 291      32.595 -12.692  22.622  1.00 25.71           C  
ATOM   1939  OG  SER A 291      32.572 -12.703  24.013  1.00 24.88           O  
ATOM   1940  N   ASP A 292      32.824 -15.732  23.588  1.00 22.90           N  
ATOM   1941  CA  ASP A 292      33.644 -16.877  23.936  1.00 24.16           C  
ATOM   1942  C   ASP A 292      33.335 -18.155  23.158  1.00 28.80           C  
ATOM   1943  O   ASP A 292      34.120 -19.081  23.169  1.00 26.10           O  
ATOM   1944  CB  ASP A 292      33.474 -17.189  25.428  1.00 26.26           C  
ATOM   1945  CG  ASP A 292      34.171 -16.111  26.352  1.00 28.93           C  
ATOM   1946  OD1 ASP A 292      35.025 -15.293  25.855  1.00 27.30           O  
ATOM   1947  OD2 ASP A 292      33.848 -16.109  27.586  1.00 28.77           O1-
ATOM   1948  N   MET A 293      32.165 -18.241  22.576  1.00 26.42           N  
ATOM   1949  CA  MET A 293      31.793 -19.384  21.806  1.00 30.49           C  
ATOM   1950  C   MET A 293      32.195 -19.153  20.349  1.00 33.72           C  
ATOM   1951  O   MET A 293      31.978 -20.038  19.478  1.00 34.04           O  
ATOM   1952  CB  MET A 293      30.293 -19.500  21.909  1.00 35.14           C  
ATOM   1953  CG  MET A 293      29.590 -20.407  20.974  1.00 49.30           C  
ATOM   1954  SD  MET A 293      27.842 -20.212  21.426  1.00 62.97           S  
ATOM   1955  CE  MET A 293      27.110 -21.529  20.418  1.00 61.81           C  
ATOM   1956  N   GLY A 294      32.669 -17.947  20.077  1.00 26.91           N  
ATOM   1957  CA  GLY A 294      33.218 -17.549  18.769  1.00 31.62           C  
ATOM   1958  C   GLY A 294      32.261 -16.789  17.832  1.00 28.33           C  
ATOM   1959  O   GLY A 294      32.448 -16.800  16.611  1.00 31.95           O  
ATOM   1960  N   LEU A 295      31.277 -16.073  18.394  1.00 24.25           N  
ATOM   1961  CA  LEU A 295      30.473 -15.095  17.687  1.00 23.82           C  
ATOM   1962  C   LEU A 295      31.254 -13.802  17.439  1.00 22.28           C  
ATOM   1963  O   LEU A 295      30.952 -12.715  17.988  1.00 20.61           O  
ATOM   1964  CB  LEU A 295      29.235 -14.770  18.480  1.00 27.95           C  
ATOM   1965  CG  LEU A 295      27.865 -15.297  18.145  1.00 35.47           C  
ATOM   1966  CD1 LEU A 295      27.641 -16.554  18.964  1.00 37.66           C  
ATOM   1967  CD2 LEU A 295      26.787 -14.240  18.489  1.00 35.82           C  
ATOM   1968  N   VAL A 296      32.225 -13.919  16.565  1.00 21.57           N  
ATOM   1969  CA  VAL A 296      33.194 -12.940  16.302  1.00 22.57           C  
ATOM   1970  C   VAL A 296      33.557 -12.994  14.844  1.00 22.51           C  
ATOM   1971  O   VAL A 296      33.536 -14.077  14.254  1.00 20.38           O  
ATOM   1972  CB  VAL A 296      34.509 -13.293  17.069  1.00 26.95           C  
ATOM   1973  CG1 VAL A 296      35.569 -12.268  16.798  1.00 33.22           C  
ATOM   1974  CG2 VAL A 296      34.271 -13.427  18.560  1.00 27.88           C  
ATOM   1975  N   GLY A 297      33.898 -11.855  14.263  1.00 17.89           N  
ATOM   1976  CA  GLY A 297      34.534 -11.796  12.896  1.00 18.98           C  
ATOM   1977  C   GLY A 297      35.455 -10.619  12.773  1.00 20.01           C  
ATOM   1978  O   GLY A 297      35.698  -9.872  13.750  1.00 18.70           O  
ATOM   1979  N   LEU A 298      36.019 -10.440  11.581  1.00 19.67           N  
ATOM   1980  CA  LEU A 298      37.042  -9.410  11.362  1.00 18.79           C  
ATOM   1981  C   LEU A 298      36.680  -8.492  10.239  1.00 19.73           C  
ATOM   1982  O   LEU A 298      36.246  -8.945   9.150  1.00 22.45           O  
ATOM   1983  CB  LEU A 298      38.369 -10.047  11.028  1.00 20.59           C  
ATOM   1984  CG  LEU A 298      38.928 -10.948  12.119  1.00 23.81           C  
ATOM   1985  CD1 LEU A 298      40.251 -11.542  11.651  1.00 25.45           C  
ATOM   1986  CD2 LEU A 298      39.141 -10.184  13.434  1.00 23.52           C  
ATOM   1987  N   PHE A 299      36.870  -7.216  10.484  1.00 16.36           N  
ATOM   1988  CA  PHE A 299      36.735  -6.192   9.466  1.00 16.90           C  
ATOM   1989  C   PHE A 299      38.204  -5.906   9.143  1.00 19.32           C  
ATOM   1990  O   PHE A 299      38.898  -5.208   9.907  1.00 18.90           O  
ATOM   1991  CB  PHE A 299      35.974  -4.997  10.020  1.00 17.89           C  
ATOM   1992  CG  PHE A 299      35.802  -3.818   9.080  1.00 18.09           C  
ATOM   1993  CD1 PHE A 299      35.555  -3.974   7.733  1.00 20.03           C  
ATOM   1994  CD2 PHE A 299      35.816  -2.542   9.601  1.00 19.19           C  
ATOM   1995  CE1 PHE A 299      35.322  -2.866   6.926  1.00 20.85           C  
ATOM   1996  CE2 PHE A 299      35.558  -1.436   8.840  1.00 19.00           C  
ATOM   1997  CZ  PHE A 299      35.364  -1.591   7.464  1.00 21.78           C  
ATOM   1998  N   LEU A 300      38.672  -6.474   8.028  1.00 17.48           N  
ATOM   1999  CA  LEU A 300      40.046  -6.297   7.612  1.00 18.58           C  
ATOM   2000  C   LEU A 300      40.237  -5.047   6.750  1.00 17.68           C  
ATOM   2001  O   LEU A 300      39.819  -5.008   5.590  1.00 22.41           O  
ATOM   2002  CB  LEU A 300      40.556  -7.525   6.869  1.00 21.14           C  
ATOM   2003  CG  LEU A 300      40.354  -8.828   7.640  1.00 23.70           C  
ATOM   2004  CD1 LEU A 300      40.342 -10.068   6.764  1.00 28.70           C  
ATOM   2005  CD2 LEU A 300      41.374  -8.976   8.749  1.00 24.84           C  
ATOM   2006  N   VAL A 301      40.850  -4.023   7.330  1.00 18.90           N  
ATOM   2007  CA  VAL A 301      41.074  -2.763   6.669  1.00 18.03           C  
ATOM   2008  C   VAL A 301      42.487  -2.663   6.201  1.00 20.19           C  
ATOM   2009  O   VAL A 301      43.420  -2.625   7.022  1.00 18.30           O  
ATOM   2010  CB  VAL A 301      40.670  -1.603   7.583  1.00 19.06           C  
ATOM   2011  CG1 VAL A 301      40.937  -0.261   6.943  1.00 17.56           C  
ATOM   2012  CG2 VAL A 301      39.191  -1.774   7.856  1.00 19.31           C  
ATOM   2013  N   LYS A 302      42.647  -2.719   4.867  1.00 18.66           N  
ATOM   2014  CA  LYS A 302      43.973  -2.745   4.269  1.00 22.29           C  
ATOM   2015  C   LYS A 302      44.437  -1.357   3.938  1.00 21.26           C  
ATOM   2016  O   LYS A 302      43.624  -0.478   3.666  1.00 20.45           O  
ATOM   2017  CB  LYS A 302      43.928  -3.596   3.016  1.00 25.82           C  
ATOM   2018  CG  LYS A 302      43.482  -4.998   3.353  1.00 31.62           C  
ATOM   2019  CD  LYS A 302      43.616  -5.994   2.217  1.00 43.29           C  
ATOM   2020  CE  LYS A 302      42.749  -5.665   1.000  1.00 51.72           C  
ATOM   2021  NZ  LYS A 302      41.271  -5.604   1.239  1.00 59.37           N1+
ATOM   2022  N   LYS A 303      45.737  -1.151   3.954  1.00 21.02           N  
ATOM   2023  CA  LYS A 303      46.346   0.042   3.369  1.00 23.99           C  
ATOM   2024  C   LYS A 303      46.127   0.080   1.855  1.00 21.88           C  
ATOM   2025  O   LYS A 303      45.677  -0.903   1.252  1.00 22.21           O  
ATOM   2026  CB  LYS A 303      47.827   0.139   3.683  1.00 27.36           C  
ATOM   2027  CG  LYS A 303      48.140   0.163   5.156  1.00 29.46           C  
ATOM   2028  CD  LYS A 303      49.630   0.137   5.346  1.00 35.72           C  
ATOM   2029  CE  LYS A 303      49.990   0.097   6.836  1.00 46.25           C  
ATOM   2030  NZ  LYS A 303      51.191   0.970   7.034  1.00 51.92           N1+
ATOM   2031  N   THR A 304      46.326   1.263   1.284  1.00 24.05           N  
ATOM   2032  CA  THR A 304      46.115   1.432  -0.164  1.00 28.20           C  
ATOM   2033  C   THR A 304      47.132   0.630  -0.999  1.00 30.99           C  
ATOM   2034  O   THR A 304      46.900   0.444  -2.196  1.00 33.18           O  
ATOM   2035  CB  THR A 304      46.200   2.901  -0.623  1.00 30.10           C  
ATOM   2036  CG2 THR A 304      45.123   3.719  -0.043  1.00 31.37           C  
ATOM   2037  OG1 THR A 304      47.460   3.440  -0.233  1.00 30.86           O  
ATOM   2038  N   ASP A 305      48.211   0.144  -0.386  1.00 28.59           N  
ATOM   2039  CA  ASP A 305      49.066  -0.845  -1.072  1.00 31.81           C  
ATOM   2040  C   ASP A 305      48.633  -2.287  -0.876  1.00 32.28           C  
ATOM   2041  O   ASP A 305      49.329  -3.245  -1.333  1.00 30.48           O  
ATOM   2042  CB  ASP A 305      50.519  -0.670  -0.681  1.00 33.06           C  
ATOM   2043  CG  ASP A 305      50.774  -0.940   0.817  1.00 39.75           C  
ATOM   2044  OD1 ASP A 305      49.869  -1.488   1.530  1.00 34.95           O  
ATOM   2045  OD2 ASP A 305      51.900  -0.644   1.260  1.00 44.23           O1-
ATOM   2046  N   GLY A 306      47.499  -2.481  -0.218  1.00 24.53           N  
ATOM   2047  CA  GLY A 306      46.941  -3.789  -0.131  1.00 24.83           C  
ATOM   2048  C   GLY A 306      47.416  -4.556   1.117  1.00 22.57           C  
ATOM   2049  O   GLY A 306      46.933  -5.630   1.346  1.00 24.70           O  
ATOM   2050  N   THR A 307      48.312  -3.985   1.906  1.00 20.94           N  
ATOM   2051  CA  THR A 307      48.889  -4.646   3.082  1.00 24.08           C  
ATOM   2052  C   THR A 307      48.037  -4.410   4.368  1.00 25.08           C  
ATOM   2053  O   THR A 307      47.209  -3.489   4.439  1.00 21.32           O  
ATOM   2054  CB  THR A 307      50.314  -4.156   3.377  1.00 26.15           C  
ATOM   2055  CG2 THR A 307      51.268  -4.437   2.115  1.00 28.81           C  
ATOM   2056  OG1 THR A 307      50.378  -2.742   3.695  1.00 25.83           O  
ATOM   2057  N   ILE A 308      48.289  -5.204   5.391  1.00 24.04           N  
ATOM   2058  CA  ILE A 308      47.601  -5.025   6.691  1.00 24.21           C  
ATOM   2059  C   ILE A 308      48.599  -5.368   7.784  1.00 26.71           C  
ATOM   2060  O   ILE A 308      49.331  -6.318   7.587  1.00 27.77           O  
ATOM   2061  CB  ILE A 308      46.351  -5.895   6.650  1.00 24.84           C  
ATOM   2062  CG1 ILE A 308      45.433  -5.652   7.842  1.00 23.27           C  
ATOM   2063  CG2 ILE A 308      46.597  -7.363   6.579  1.00 24.58           C  
ATOM   2064  CD1 ILE A 308      44.152  -6.322   7.581  1.00 24.18           C  
ATOM   2065  N   PRO A 309      48.690  -4.566   8.876  1.00 29.28           N  
ATOM   2066  CA  PRO A 309      49.586  -4.932  10.005  1.00 32.62           C  
ATOM   2067  C   PRO A 309      49.253  -6.357  10.470  1.00 30.21           C  
ATOM   2068  O   PRO A 309      48.065  -6.768  10.504  1.00 40.53           O  
ATOM   2069  CB  PRO A 309      49.294  -3.885  11.084  1.00 32.82           C  
ATOM   2070  CG  PRO A 309      48.479  -2.795  10.425  1.00 34.11           C  
ATOM   2071  CD  PRO A 309      47.890  -3.351   9.159  1.00 32.48           C  
ATOM   2072  N   GLY A 310      50.273  -7.126  10.783  1.00 27.27           N  
ATOM   2073  CA  GLY A 310      50.073  -8.545  11.040  1.00 27.75           C  
ATOM   2074  C   GLY A 310      49.215  -8.768  12.294  1.00 33.21           C  
ATOM   2075  O   GLY A 310      49.366  -8.054  13.272  1.00 29.06           O  
ATOM   2076  N   TYR A 311      48.395  -9.816  12.223  1.00 24.80           N  
ATOM   2077  CA  TYR A 311      47.481 -10.215  13.252  1.00 29.74           C  
ATOM   2078  C   TYR A 311      47.403 -11.744  13.348  1.00 30.95           C  
ATOM   2079  O   TYR A 311      47.894 -12.455  12.418  1.00 28.27           O  
ATOM   2080  CB  TYR A 311      46.077  -9.661  12.938  1.00 27.21           C  
ATOM   2081  CG  TYR A 311      45.461 -10.138  11.629  1.00 26.95           C  
ATOM   2082  CD1 TYR A 311      45.825  -9.575  10.413  1.00 27.46           C  
ATOM   2083  CD2 TYR A 311      44.508 -11.156  11.612  1.00 27.32           C  
ATOM   2084  CE1 TYR A 311      45.256 -10.022   9.232  1.00 28.95           C  
ATOM   2085  CE2 TYR A 311      43.955 -11.624  10.426  1.00 24.47           C  
ATOM   2086  CZ  TYR A 311      44.319 -11.028   9.268  1.00 26.70           C  
ATOM   2087  OH  TYR A 311      43.800 -11.498   8.113  1.00 28.04           O  
ATOM   2088  N   GLU A 312      46.686 -12.176  14.404  1.00 29.91           N  
ATOM   2089  CA  GLU A 312      46.208 -13.597  14.819  1.00 39.81           C  
ATOM   2090  C   GLU A 312      47.346 -14.300  15.549  1.00 45.35           C  
ATOM   2091  O   GLU A 312      48.375 -13.674  15.854  1.00 54.24           O  
ATOM   2092  CB  GLU A 312      45.551 -14.499  13.713  1.00 39.59           C  
ATOM   2093  CG  GLU A 312      44.051 -14.858  13.879  1.00 41.89           C  
ATOM   2094  CD  GLU A 312      43.716 -16.179  14.642  1.00 47.70           C  
ATOM   2095  OE1 GLU A 312      44.368 -17.230  14.477  1.00 42.68           O  
ATOM   2096  OE2 GLU A 312      42.730 -16.216  15.391  1.00 43.31           O1-
TER   
HETATM 2097 CU    CU A 401      25.200 -12.580  21.326  1.00 22.34          CU  
HETATM 2098 CU    CU A 402       9.933 -10.218  11.253  0.90 23.30          CU  
HETATM 2099 CU    CU A 403      36.363  -6.902  21.645  0.75 26.70          CU  
ATOM   2100  N   GLY B  43      -1.017  24.461  34.535  1.00 52.25           N  
ATOM   2101  CA  GLY B  43      -2.234  23.713  34.116  1.00 47.59           C  
ATOM   2102  C   GLY B  43      -3.290  23.585  35.213  1.00 50.86           C  
ATOM   2103  O   GLY B  43      -3.397  24.435  36.084  1.00 51.79           O  
ATOM   2104  N   GLU B  44      -4.057  22.496  35.162  1.00 36.83           N  
ATOM   2105  CA  GLU B  44      -5.235  22.288  36.003  1.00 42.86           C  
ATOM   2106  C   GLU B  44      -4.911  21.333  37.162  1.00 38.80           C  
ATOM   2107  O   GLU B  44      -4.047  20.484  37.052  1.00 33.63           O  
ATOM   2108  CB  GLU B  44      -6.382  21.670  35.181  1.00 48.45           C  
ATOM   2109  CG  GLU B  44      -6.686  22.387  33.861  1.00 61.47           C  
ATOM   2110  CD  GLU B  44      -8.074  23.034  33.793  1.00 71.83           C  
ATOM   2111  OE1 GLU B  44      -8.289  24.066  34.472  1.00 85.86           O  
ATOM   2112  OE2 GLU B  44      -8.948  22.527  33.034  1.00 75.17           O1-
ATOM   2113  N   VAL B  45      -5.611  21.493  38.273  1.00 36.26           N  
ATOM   2114  CA  VAL B  45      -5.549  20.540  39.387  1.00 34.43           C  
ATOM   2115  C   VAL B  45      -6.696  19.572  39.281  1.00 36.90           C  
ATOM   2116  O   VAL B  45      -7.849  19.995  39.227  1.00 34.82           O  
ATOM   2117  CB  VAL B  45      -5.598  21.249  40.729  1.00 36.47           C  
ATOM   2118  CG1 VAL B  45      -5.547  20.231  41.871  1.00 40.32           C  
ATOM   2119  CG2 VAL B  45      -4.414  22.193  40.827  1.00 37.53           C  
ATOM   2120  N   ARG B  46      -6.396  18.275  39.257  1.00 31.99           N  
ATOM   2121  CA  ARG B  46      -7.414  17.273  39.008  1.00 33.92           C  
ATOM   2122  C   ARG B  46      -7.415  16.314  40.195  1.00 31.42           C  
ATOM   2123  O   ARG B  46      -6.394  16.167  40.895  1.00 27.78           O  
ATOM   2124  CB  ARG B  46      -7.131  16.530  37.699  1.00 38.14           C  
ATOM   2125  CG  ARG B  46      -7.366  17.349  36.420  1.00 48.83           C  
ATOM   2126  CD  ARG B  46      -7.332  16.473  35.159  1.00 52.69           C  
ATOM   2127  NE  ARG B  46      -7.907  15.125  35.361  1.00 55.57           N  
ATOM   2128  CZ  ARG B  46      -7.651  14.055  34.599  1.00 60.52           C  
ATOM   2129  NH1 ARG B  46      -8.203  12.876  34.886  1.00 63.97           N1+
ATOM   2130  NH2 ARG B  46      -6.867  14.151  33.536  1.00 64.27           N  
ATOM   2131  N   ARG B  47      -8.556  15.698  40.451  1.00 31.03           N  
ATOM   2132  CA  ARG B  47      -8.698  14.789  41.598  1.00 32.96           C  
ATOM   2133  C   ARG B  47      -9.406  13.566  41.102  1.00 33.38           C  
ATOM   2134  O   ARG B  47     -10.355  13.674  40.326  1.00 35.37           O  
ATOM   2135  CB  ARG B  47      -9.464  15.458  42.727  1.00 37.04           C  
ATOM   2136  CG  ARG B  47      -9.214  14.836  44.090  1.00 48.40           C  
ATOM   2137  CD  ARG B  47      -9.710  15.730  45.225  1.00 52.29           C  
ATOM   2138  NE  ARG B  47      -9.398  17.149  44.981  1.00 53.59           N  
ATOM   2139  CZ  ARG B  47      -8.414  17.846  45.547  1.00 52.53           C  
ATOM   2140  NH1 ARG B  47      -7.591  17.283  46.432  1.00 57.22           N1+
ATOM   2141  NH2 ARG B  47      -8.246  19.131  45.210  1.00 55.42           N  
ATOM   2142  N   ILE B  48      -8.919  12.392  41.465  1.00 28.85           N  
ATOM   2143  CA  ILE B  48      -9.575  11.191  41.091  1.00 28.71           C  
ATOM   2144  C   ILE B  48      -9.510  10.185  42.233  1.00 27.17           C  
ATOM   2145  O   ILE B  48      -8.775  10.359  43.160  1.00 25.00           O  
ATOM   2146  CB  ILE B  48      -9.014  10.542  39.816  1.00 32.07           C  
ATOM   2147  CG1 ILE B  48      -7.541  10.141  39.999  1.00 31.96           C  
ATOM   2148  CG2 ILE B  48      -9.175  11.456  38.623  1.00 37.75           C  
ATOM   2149  CD1 ILE B  48      -7.093   9.112  39.008  1.00 31.34           C  
ATOM   2150  N   LYS B  49     -10.323   9.148  42.158  1.00 27.49           N  
ATOM   2151  CA  LYS B  49     -10.224   8.060  43.103  1.00 27.89           C  
ATOM   2152  C   LYS B  49      -9.730   6.880  42.378  1.00 24.30           C  
ATOM   2153  O   LYS B  49     -10.141   6.603  41.261  1.00 25.48           O  
ATOM   2154  CB  LYS B  49     -11.558   7.716  43.757  1.00 33.02           C  
ATOM   2155  CG  LYS B  49     -11.991   8.726  44.798  1.00 37.25           C  
ATOM   2156  CD  LYS B  49     -13.347   8.302  45.364  1.00 47.66           C  
ATOM   2157  CE  LYS B  49     -13.582   8.867  46.740  1.00 53.56           C  
ATOM   2158  NZ  LYS B  49     -13.982  10.287  46.621  1.00 56.28           N1+
ATOM   2159  N   LEU B  50      -8.890   6.128  43.081  1.00 23.57           N  
ATOM   2160  CA  LEU B  50      -8.378   4.880  42.629  1.00 25.76           C  
ATOM   2161  C   LEU B  50      -8.522   3.770  43.743  1.00 21.20           C  
ATOM   2162  O   LEU B  50      -8.314   4.046  44.913  1.00 24.54           O  
ATOM   2163  CB  LEU B  50      -6.882   5.092  42.271  1.00 28.31           C  
ATOM   2164  CG  LEU B  50      -6.270   4.096  41.301  1.00 31.38           C  
ATOM   2165  CD1 LEU B  50      -7.049   4.118  40.001  1.00 30.24           C  
ATOM   2166  CD2 LEU B  50      -4.784   4.372  41.019  1.00 31.08           C  
ATOM   2167  N   TYR B  51      -8.851   2.577  43.320  1.00 22.74           N  
ATOM   2168  CA  TYR B  51      -9.011   1.403  44.161  1.00 25.11           C  
ATOM   2169  C   TYR B  51      -8.127   0.261  43.672  1.00 23.87           C  
ATOM   2170  O   TYR B  51      -8.096  -0.019  42.504  1.00 27.47           O  
ATOM   2171  CB  TYR B  51     -10.489   0.937  44.105  1.00 25.53           C  
ATOM   2172  CG  TYR B  51     -11.461   2.012  44.537  1.00 29.44           C  
ATOM   2173  CD1 TYR B  51     -11.927   2.952  43.621  1.00 31.59           C  
ATOM   2174  CD2 TYR B  51     -11.884   2.097  45.845  1.00 33.84           C  
ATOM   2175  CE1 TYR B  51     -12.800   3.952  44.000  1.00 34.75           C  
ATOM   2176  CE2 TYR B  51     -12.744   3.114  46.262  1.00 37.05           C  
ATOM   2177  CZ  TYR B  51     -13.202   4.039  45.322  1.00 40.41           C  
ATOM   2178  OH  TYR B  51     -14.049   5.053  45.694  1.00 45.47           O  
ATOM   2179  N   ALA B  52      -7.484  -0.440  44.598  1.00 22.58           N  
ATOM   2180  CA  ALA B  52      -6.858  -1.658  44.322  1.00 23.65           C  
ATOM   2181  C   ALA B  52      -7.743  -2.744  44.894  1.00 25.31           C  
ATOM   2182  O   ALA B  52      -8.093  -2.658  46.068  1.00 25.96           O  
ATOM   2183  CB  ALA B  52      -5.498  -1.719  44.992  1.00 24.43           C  
ATOM   2184  N   GLU B  53      -7.997  -3.760  44.069  1.00 24.53           N  
ATOM   2185  CA  GLU B  53      -8.906  -4.851  44.391  1.00 30.99           C  
ATOM   2186  C   GLU B  53      -8.371  -6.169  43.928  1.00 28.83           C  
ATOM   2187  O   GLU B  53      -7.768  -6.257  42.846  1.00 30.66           O  
ATOM   2188  CB  GLU B  53     -10.245  -4.664  43.644  1.00 35.21           C  
ATOM   2189  CG  GLU B  53     -10.894  -3.288  43.742  1.00 46.23           C  
ATOM   2190  CD  GLU B  53     -12.079  -3.134  42.754  1.00 58.94           C  
ATOM   2191  OE1 GLU B  53     -12.547  -4.163  42.174  1.00 61.60           O  
ATOM   2192  OE2 GLU B  53     -12.516  -1.967  42.515  1.00 66.67           O1-
ATOM   2193  N   ARG B  54      -8.665  -7.242  44.676  1.00 28.37           N  
ATOM   2194  CA  ARG B  54      -8.517  -8.589  44.144  1.00 30.37           C  
ATOM   2195  C   ARG B  54      -9.545  -8.862  43.153  1.00 32.07           C  
ATOM   2196  O   ARG B  54     -10.687  -8.433  43.323  1.00 36.82           O  
ATOM   2197  CB  ARG B  54      -8.693  -9.696  45.190  1.00 32.11           C  
ATOM   2198  CG  ARG B  54      -7.660  -9.619  46.268  1.00 36.37           C  
ATOM   2199  CD  ARG B  54      -7.521 -10.915  47.087  1.00 37.12           C  
ATOM   2200  NE  ARG B  54      -6.434 -10.755  48.044  1.00 36.36           N  
ATOM   2201  CZ  ARG B  54      -5.196 -11.231  47.872  1.00 35.30           C  
ATOM   2202  NH1 ARG B  54      -4.889 -11.924  46.786  1.00 35.83           N1+
ATOM   2203  NH2 ARG B  54      -4.270 -11.069  48.823  1.00 35.58           N  
ATOM   2204  N   LEU B  55      -9.140  -9.639  42.164  1.00 31.76           N  
ATOM   2205  CA  LEU B  55      -9.990 -10.110  41.070  1.00 35.92           C  
ATOM   2206  C   LEU B  55      -9.941 -11.633  40.978  1.00 40.32           C  
ATOM   2207  O   LEU B  55      -9.046 -12.299  41.515  1.00 45.55           O  
ATOM   2208  CB  LEU B  55      -9.496  -9.548  39.753  1.00 37.42           C  
ATOM   2209  CG  LEU B  55      -9.485  -8.034  39.606  1.00 41.64           C  
ATOM   2210  CD1 LEU B  55      -8.788  -7.621  38.312  1.00 41.30           C  
ATOM   2211  CD2 LEU B  55     -10.919  -7.515  39.644  1.00 41.96           C  
ATOM   2212  N   ALA B  56     -10.887 -12.201  40.248  1.00 55.48           N  
ATOM   2213  CA  ALA B  56     -11.219 -13.603  40.454  1.00 58.77           C  
ATOM   2214  C   ALA B  56     -10.309 -14.601  39.745  1.00 58.07           C  
ATOM   2215  O   ALA B  56     -10.753 -15.267  38.822  1.00 75.35           O  
ATOM   2216  CB  ALA B  56     -12.697 -13.837  40.110  1.00 64.00           C  
ATOM   2217  N   ASP B  57      -9.047 -14.722  40.168  1.00 47.97           N  
ATOM   2218  CA  ASP B  57      -8.143 -15.785  39.671  1.00 49.59           C  
ATOM   2219  C   ASP B  57      -6.727 -15.623  40.247  1.00 45.83           C  
ATOM   2220  O   ASP B  57      -5.718 -15.889  39.589  1.00 51.55           O  
ATOM   2221  CB  ASP B  57      -8.111 -15.803  38.122  1.00 62.71           C  
ATOM   2222  CG  ASP B  57      -8.481 -14.424  37.490  1.00 74.68           C  
ATOM   2223  OD1 ASP B  57      -8.757 -13.441  38.238  1.00 80.16           O  
ATOM   2224  OD2 ASP B  57      -8.504 -14.317  36.236  1.00 81.34           O1-
ATOM   2225  N   GLY B  58      -6.664 -15.199  41.499  1.00 42.41           N  
ATOM   2226  CA  GLY B  58      -5.436 -14.719  42.108  1.00 42.33           C  
ATOM   2227  C   GLY B  58      -4.959 -13.363  41.564  1.00 38.64           C  
ATOM   2228  O   GLY B  58      -3.817 -12.985  41.820  1.00 46.87           O  
ATOM   2229  N   GLN B  59      -5.789 -12.628  40.834  1.00 34.13           N  
ATOM   2230  CA  GLN B  59      -5.296 -11.363  40.207  1.00 32.12           C  
ATOM   2231  C   GLN B  59      -5.659 -10.197  41.029  1.00 29.35           C  
ATOM   2232  O   GLN B  59      -6.395 -10.308  41.998  1.00 27.32           O  
ATOM   2233  CB  GLN B  59      -5.763 -11.240  38.768  1.00 33.19           C  
ATOM   2234  CG  GLN B  59      -5.394 -12.473  37.981  1.00 33.35           C  
ATOM   2235  CD  GLN B  59      -5.217 -12.204  36.512  1.00 46.44           C  
ATOM   2236  NE2 GLN B  59      -6.321 -12.030  35.772  1.00 51.22           N  
ATOM   2237  OE1 GLN B  59      -4.096 -12.127  36.043  1.00 45.02           O  
ATOM   2238  N   MET B  60      -5.052  -9.058  40.717  1.00 25.77           N  
ATOM   2239  CA  MET B  60      -5.291  -7.814  41.423  1.00 23.94           C  
ATOM   2240  C   MET B  60      -5.271  -6.712  40.366  1.00 23.75           C  
ATOM   2241  O   MET B  60      -4.544  -6.803  39.369  1.00 23.55           O  
ATOM   2242  CB  MET B  60      -4.292  -7.517  42.512  1.00 25.76           C  
ATOM   2243  CG  MET B  60      -3.912  -8.618  43.479  1.00 26.02           C  
ATOM   2244  SD  MET B  60      -2.534  -8.126  44.524  1.00 29.75           S  
ATOM   2245  CE  MET B  60      -2.783  -9.335  45.888  1.00 31.97           C  
ATOM   2246  N   GLY B  61      -6.071  -5.702  40.574  1.00 24.07           N  
ATOM   2247  CA  GLY B  61      -6.272  -4.655  39.583  1.00 24.93           C  
ATOM   2248  C   GLY B  61      -6.579  -3.356  40.216  1.00 24.00           C  
ATOM   2249  O   GLY B  61      -7.022  -3.307  41.319  1.00 23.39           O  
ATOM   2250  N   TYR B  62      -6.306  -2.264  39.494  1.00 21.17           N  
ATOM   2251  CA  TYR B  62      -6.700  -0.988  39.923  1.00 22.34           C  
ATOM   2252  C   TYR B  62      -7.989  -0.666  39.158  1.00 21.36           C  
ATOM   2253  O   TYR B  62      -8.160  -1.147  38.021  1.00 24.14           O  
ATOM   2254  CB  TYR B  62      -5.661   0.053  39.578  1.00 21.12           C  
ATOM   2255  CG  TYR B  62      -4.347  -0.043  40.246  1.00 18.23           C  
ATOM   2256  CD1 TYR B  62      -4.196   0.373  41.522  1.00 21.55           C  
ATOM   2257  CD2 TYR B  62      -3.201  -0.362  39.499  1.00 22.98           C  
ATOM   2258  CE1 TYR B  62      -2.967   0.352  42.145  1.00 23.66           C  
ATOM   2259  CE2 TYR B  62      -1.952  -0.393  40.100  1.00 21.96           C  
ATOM   2260  CZ  TYR B  62      -1.825  -0.024  41.418  1.00 22.79           C  
ATOM   2261  OH  TYR B  62      -0.587   0.014  42.061  1.00 24.66           O  
ATOM   2262  N   GLY B  63      -8.837   0.122  39.792  1.00 25.57           N  
ATOM   2263  CA  GLY B  63     -10.076   0.624  39.172  1.00 22.76           C  
ATOM   2264  C   GLY B  63     -10.442   2.020  39.663  1.00 23.38           C  
ATOM   2265  O   GLY B  63     -10.066   2.453  40.733  1.00 26.00           O  
ATOM   2266  N   LEU B  64     -11.154   2.754  38.808  1.00 28.30           N  
ATOM   2267  CA  LEU B  64     -11.752   4.031  39.096  1.00 30.94           C  
ATOM   2268  C   LEU B  64     -12.992   3.918  40.009  1.00 36.22           C  
ATOM   2269  O   LEU B  64     -13.406   4.904  40.604  1.00 34.13           O  
ATOM   2270  CB  LEU B  64     -12.179   4.683  37.783  1.00 31.53           C  
ATOM   2271  CG  LEU B  64     -11.042   4.931  36.792  1.00 33.12           C  
ATOM   2272  CD1 LEU B  64     -11.623   5.483  35.488  1.00 33.42           C  
ATOM   2273  CD2 LEU B  64     -10.036   5.918  37.431  1.00 28.04           C  
ATOM   2274  N   GLU B  65     -13.585   2.739  40.108  1.00 38.85           N  
ATOM   2275  CA  GLU B  65     -14.693   2.548  41.041  1.00 44.75           C  
ATOM   2276  C   GLU B  65     -14.566   1.190  41.660  1.00 40.64           C  
ATOM   2277  O   GLU B  65     -14.117   0.258  40.975  1.00 42.61           O  
ATOM   2278  CB  GLU B  65     -16.035   2.627  40.279  1.00 49.81           C  
ATOM   2279  CG  GLU B  65     -16.546   4.034  40.014  1.00 52.48           C  
ATOM   2280  CD  GLU B  65     -16.228   4.593  38.619  1.00 64.89           C  
ATOM   2281  OE1 GLU B  65     -15.961   3.810  37.662  1.00 70.84           O  
ATOM   2282  OE2 GLU B  65     -16.267   5.848  38.469  1.00 67.67           O1-
ATOM   2283  N   LYS B  66     -15.028   1.050  42.911  1.00 44.81           N  
ATOM   2284  CA  LYS B  66     -15.134  -0.286  43.559  1.00 47.15           C  
ATOM   2285  C   LYS B  66     -15.883  -1.191  42.616  1.00 39.92           C  
ATOM   2286  O   LYS B  66     -16.826  -0.761  41.973  1.00 41.38           O  
ATOM   2287  CB  LYS B  66     -15.847  -0.243  44.919  1.00 48.41           C  
ATOM   2288  CG  LYS B  66     -15.135   0.673  45.902  1.00 55.40           C  
ATOM   2289  CD  LYS B  66     -15.630   0.585  47.326  1.00 53.38           C  
ATOM   2290  CE  LYS B  66     -15.156  -0.688  47.989  1.00 58.65           C  
ATOM   2291  NZ  LYS B  66     -15.447  -0.643  49.445  1.00 66.85           N1+
ATOM   2292  N   GLY B  67     -15.404  -2.415  42.477  1.00 41.93           N  
ATOM   2293  CA  GLY B  67     -15.975  -3.385  41.547  1.00 43.94           C  
ATOM   2294  C   GLY B  67     -15.637  -3.277  40.065  1.00 41.12           C  
ATOM   2295  O   GLY B  67     -16.069  -4.111  39.310  1.00 48.01           O  
ATOM   2296  N   ARG B  68     -14.882  -2.272  39.632  1.00 36.48           N  
ATOM   2297  CA  ARG B  68     -14.610  -2.089  38.195  1.00 41.01           C  
ATOM   2298  C   ARG B  68     -13.101  -2.078  37.940  1.00 37.91           C  
ATOM   2299  O   ARG B  68     -12.627  -1.446  36.978  1.00 36.55           O  
ATOM   2300  CB  ARG B  68     -15.263  -0.790  37.668  1.00 45.50           C  
ATOM   2301  CG  ARG B  68     -16.791  -0.750  37.861  1.00 53.56           C  
ATOM   2302  CD  ARG B  68     -17.553  -1.657  36.882  1.00 58.30           C  
ATOM   2303  NE  ARG B  68     -17.141  -1.541  35.469  1.00 68.45           N  
ATOM   2304  CZ  ARG B  68     -17.729  -2.164  34.441  1.00 64.76           C  
ATOM   2305  NH1 ARG B  68     -18.783  -2.943  34.635  1.00 68.10           N1+
ATOM   2306  NH2 ARG B  68     -17.262  -1.997  33.200  1.00 66.14           N  
ATOM   2307  N   ALA B  69     -12.341  -2.753  38.807  1.00 33.48           N  
ATOM   2308  CA  ALA B  69     -10.899  -2.951  38.529  1.00 32.97           C  
ATOM   2309  C   ALA B  69     -10.680  -3.715  37.245  1.00 31.95           C  
ATOM   2310  O   ALA B  69     -11.458  -4.619  36.919  1.00 36.90           O  
ATOM   2311  CB  ALA B  69     -10.217  -3.641  39.682  1.00 33.77           C  
ATOM   2312  N   THR B  70      -9.641  -3.309  36.495  1.00 28.22           N  
ATOM   2313  CA  THR B  70      -9.312  -3.796  35.177  1.00 31.24           C  
ATOM   2314  C   THR B  70      -7.787  -4.031  35.194  1.00 26.55           C  
ATOM   2315  O   THR B  70      -7.091  -3.446  36.013  1.00 25.24           O  
ATOM   2316  CB  THR B  70      -9.616  -2.778  33.971  1.00 37.87           C  
ATOM   2317  CG2 THR B  70     -11.129  -2.387  33.837  1.00 37.93           C  
ATOM   2318  OG1 THR B  70      -8.893  -1.547  34.117  1.00 37.10           O  
ATOM   2319  N   ILE B  71      -7.364  -4.905  34.324  1.00 23.70           N  
ATOM   2320  CA  ILE B  71      -5.954  -5.121  33.962  1.00 25.40           C  
ATOM   2321  C   ILE B  71      -5.861  -4.941  32.465  1.00 25.65           C  
ATOM   2322  O   ILE B  71      -6.488  -5.662  31.696  1.00 27.77           O  
ATOM   2323  CB  ILE B  71      -5.414  -6.477  34.337  1.00 25.71           C  
ATOM   2324  CG1 ILE B  71      -5.610  -6.718  35.794  1.00 25.94           C  
ATOM   2325  CG2 ILE B  71      -3.906  -6.615  33.944  1.00 24.53           C  
ATOM   2326  CD1 ILE B  71      -5.552  -8.184  36.156  1.00 31.48           C  
ATOM   2327  N   PRO B  72      -5.051  -3.962  32.017  1.00 23.23           N  
ATOM   2328  CA  PRO B  72      -4.346  -2.948  32.731  1.00 21.84           C  
ATOM   2329  C   PRO B  72      -5.278  -2.030  33.388  1.00 22.46           C  
ATOM   2330  O   PRO B  72      -6.455  -2.018  33.050  1.00 22.09           O  
ATOM   2331  CB  PRO B  72      -3.531  -2.184  31.653  1.00 22.55           C  
ATOM   2332  CG  PRO B  72      -3.817  -2.826  30.392  1.00 25.16           C  
ATOM   2333  CD  PRO B  72      -4.819  -3.943  30.566  1.00 25.38           C  
ATOM   2334  N   GLY B  73      -4.761  -1.278  34.370  1.00 20.33           N  
ATOM   2335  CA  GLY B  73      -5.490  -0.276  35.042  1.00 20.84           C  
ATOM   2336  C   GLY B  73      -5.957   0.849  34.144  1.00 20.68           C  
ATOM   2337  O   GLY B  73      -5.572   0.937  32.997  1.00 23.05           O  
ATOM   2338  N   PRO B  74      -6.734   1.754  34.702  1.00 23.17           N  
ATOM   2339  CA  PRO B  74      -7.240   2.890  33.923  1.00 25.17           C  
ATOM   2340  C   PRO B  74      -6.133   3.817  33.371  1.00 27.21           C  
ATOM   2341  O   PRO B  74      -5.111   4.075  34.035  1.00 24.07           O  
ATOM   2342  CB  PRO B  74      -8.084   3.668  34.924  1.00 24.24           C  
ATOM   2343  CG  PRO B  74      -7.655   3.210  36.253  1.00 25.38           C  
ATOM   2344  CD  PRO B  74      -7.158   1.810  36.099  1.00 22.72           C  
ATOM   2345  N   LEU B  75      -6.365   4.263  32.152  1.00 26.12           N  
ATOM   2346  CA  LEU B  75      -5.489   5.189  31.486  1.00 24.29           C  
ATOM   2347  C   LEU B  75      -5.630   6.511  32.165  1.00 27.78           C  
ATOM   2348  O   LEU B  75      -6.726   7.071  32.260  1.00 28.44           O  
ATOM   2349  CB  LEU B  75      -5.865   5.276  30.026  1.00 24.59           C  
ATOM   2350  CG  LEU B  75      -5.175   6.445  29.294  1.00 28.56           C  
ATOM   2351  CD1 LEU B  75      -3.678   6.211  29.288  1.00 27.82           C  
ATOM   2352  CD2 LEU B  75      -5.686   6.594  27.891  1.00 28.94           C  
ATOM   2353  N   ILE B  76      -4.526   7.030  32.675  1.00 22.08           N  
ATOM   2354  CA  ILE B  76      -4.544   8.352  33.231  1.00 23.47           C  
ATOM   2355  C   ILE B  76      -3.921   9.278  32.189  1.00 25.45           C  
ATOM   2356  O   ILE B  76      -2.777   9.053  31.713  1.00 26.09           O  
ATOM   2357  CB  ILE B  76      -3.857   8.340  34.547  1.00 24.34           C  
ATOM   2358  CG1 ILE B  76      -4.675   7.424  35.505  1.00 27.70           C  
ATOM   2359  CG2 ILE B  76      -3.648   9.750  35.096  1.00 24.89           C  
ATOM   2360  CD1 ILE B  76      -4.081   7.321  36.872  1.00 31.70           C  
ATOM   2361  N   GLU B  77      -4.522  10.254  31.980  1.00 25.37           N  
ATOM   2362  CA  GLU B  77      -4.107  11.136  30.895  1.00 32.43           C  
ATOM   2363  C   GLU B  77      -4.044  12.604  31.390  1.00 30.40           C  
ATOM   2364  O   GLU B  77      -4.970  13.057  32.076  1.00 28.06           O  
ATOM   2365  CB  GLU B  77      -5.034  10.951  29.707  1.00 36.83           C  
ATOM   2366  CG  GLU B  77      -4.617  11.787  28.512  1.00 48.76           C  
ATOM   2367  CD  GLU B  77      -5.515  11.575  27.287  1.00 64.67           C  
ATOM   2368  OE1 GLU B  77      -6.500  10.781  27.418  1.00 67.21           O  
ATOM   2369  OE2 GLU B  77      -5.226  12.212  26.215  1.00 60.43           O1-
ATOM   2370  N   LEU B  78      -2.945  13.351  31.223  1.00 23.40           N  
ATOM   2371  CA  LEU B  78      -2.675  14.702  31.727  1.00 23.81           C  
ATOM   2372  C   LEU B  78      -1.949  15.562  30.691  1.00 23.79           C  
ATOM   2373  O   LEU B  78      -1.274  15.031  29.817  1.00 22.33           O  
ATOM   2374  CB  LEU B  78      -1.773  14.664  32.945  1.00 23.66           C  
ATOM   2375  CG  LEU B  78      -2.208  13.781  34.126  1.00 27.68           C  
ATOM   2376  CD1 LEU B  78      -1.081  13.464  35.080  1.00 29.80           C  
ATOM   2377  CD2 LEU B  78      -3.386  14.407  34.860  1.00 29.39           C  
ATOM   2378  N   ASN B  79      -2.096  16.875  30.797  1.00 24.16           N  
ATOM   2379  CA  ASN B  79      -1.288  17.815  30.063  1.00 23.88           C  
ATOM   2380  C   ASN B  79      -0.184  18.323  30.939  1.00 24.48           C  
ATOM   2381  O   ASN B  79      -0.382  18.459  32.127  1.00 23.80           O  
ATOM   2382  CB  ASN B  79      -2.115  19.006  29.615  1.00 29.35           C  
ATOM   2383  CG  ASN B  79      -3.252  18.587  28.728  1.00 31.70           C  
ATOM   2384  ND2 ASN B  79      -4.458  19.005  29.058  1.00 33.83           N  
ATOM   2385  OD1 ASN B  79      -3.058  17.832  27.822  1.00 31.25           O  
ATOM   2386  N   GLU B  80       0.992  18.563  30.361  1.00 20.89           N  
ATOM   2387  CA  GLU B  80       2.059  19.220  31.077  1.00 21.82           C  
ATOM   2388  C   GLU B  80       1.606  20.469  31.827  1.00 23.90           C  
ATOM   2389  O   GLU B  80       0.950  21.355  31.243  1.00 24.31           O  
ATOM   2390  CB  GLU B  80       3.192  19.608  30.125  1.00 22.11           C  
ATOM   2391  CG  GLU B  80       4.027  18.429  29.720  1.00 21.61           C  
ATOM   2392  CD  GLU B  80       5.167  18.780  28.775  1.00 24.25           C  
ATOM   2393  OE1 GLU B  80       5.005  19.708  27.920  1.00 26.27           O  
ATOM   2394  OE2 GLU B  80       6.262  18.121  28.897  1.00 22.59           O1-
ATOM   2395  N   GLY B  81       1.979  20.515  33.110  1.00 23.36           N  
ATOM   2396  CA  GLY B  81       1.567  21.554  34.038  1.00 23.60           C  
ATOM   2397  C   GLY B  81       0.543  21.081  35.030  1.00 24.29           C  
ATOM   2398  O   GLY B  81       0.503  21.579  36.131  1.00 28.40           O  
ATOM   2399  N   ASP B  82      -0.290  20.121  34.667  1.00 27.00           N  
ATOM   2400  CA  ASP B  82      -1.385  19.680  35.531  1.00 26.23           C  
ATOM   2401  C   ASP B  82      -0.842  18.965  36.720  1.00 27.78           C  
ATOM   2402  O   ASP B  82       0.219  18.320  36.660  1.00 25.84           O  
ATOM   2403  CB  ASP B  82      -2.324  18.631  34.903  1.00 26.45           C  
ATOM   2404  CG  ASP B  82      -3.104  19.088  33.638  1.00 32.68           C  
ATOM   2405  OD1 ASP B  82      -3.104  20.283  33.277  1.00 36.99           O  
ATOM   2406  OD2 ASP B  82      -3.755  18.193  32.988  1.00 34.53           O1-
ATOM   2407  N   THR B  83      -1.626  19.012  37.797  1.00 24.19           N  
ATOM   2408  CA  THR B  83      -1.412  18.248  39.030  1.00 23.33           C  
ATOM   2409  C   THR B  83      -2.556  17.274  39.176  1.00 24.71           C  
ATOM   2410  O   THR B  83      -3.725  17.594  38.905  1.00 27.76           O  
ATOM   2411  CB  THR B  83      -1.454  19.207  40.222  1.00 24.42           C  
ATOM   2412  CG2 THR B  83      -1.330  18.551  41.578  1.00 26.68           C  
ATOM   2413  OG1 THR B  83      -0.428  20.172  40.043  1.00 30.77           O  
ATOM   2414  N   LEU B  84      -2.251  16.084  39.658  1.00 23.30           N  
ATOM   2415  CA  LEU B  84      -3.258  15.101  39.935  1.00 22.86           C  
ATOM   2416  C   LEU B  84      -3.139  14.622  41.344  1.00 23.64           C  
ATOM   2417  O   LEU B  84      -2.066  14.156  41.783  1.00 22.91           O  
ATOM   2418  CB  LEU B  84      -3.085  13.931  38.996  1.00 25.78           C  
ATOM   2419  CG  LEU B  84      -4.050  12.747  39.133  1.00 26.84           C  
ATOM   2420  CD1 LEU B  84      -5.470  13.175  38.789  1.00 26.83           C  
ATOM   2421  CD2 LEU B  84      -3.629  11.647  38.164  1.00 27.52           C  
ATOM   2422  N   HIS B  85      -4.243  14.724  42.087  1.00 22.37           N  
ATOM   2423  CA  HIS B  85      -4.385  14.112  43.408  1.00 23.32           C  
ATOM   2424  C   HIS B  85      -5.199  12.848  43.286  1.00 25.76           C  
ATOM   2425  O   HIS B  85      -6.314  12.851  42.758  1.00 24.04           O  
ATOM   2426  CB  HIS B  85      -5.040  15.039  44.391  1.00 23.65           C  
ATOM   2427  CG  HIS B  85      -4.323  16.332  44.570  1.00 28.01           C  
ATOM   2428  CD2 HIS B  85      -4.661  17.588  44.209  1.00 29.67           C  
ATOM   2429  ND1 HIS B  85      -3.074  16.423  45.133  1.00 29.62           N  
ATOM   2430  CE1 HIS B  85      -2.687  17.684  45.156  1.00 31.45           C  
ATOM   2431  NE2 HIS B  85      -3.637  18.412  44.601  1.00 31.70           N  
ATOM   2432  N   ILE B  86      -4.580  11.739  43.661  1.00 24.43           N  
ATOM   2433  CA  ILE B  86      -5.222  10.437  43.594  1.00 26.46           C  
ATOM   2434  C   ILE B  86      -5.563  10.024  45.009  1.00 28.00           C  
ATOM   2435  O   ILE B  86      -4.690   9.810  45.815  1.00 26.68           O  
ATOM   2436  CB  ILE B  86      -4.269   9.407  42.989  1.00 26.81           C  
ATOM   2437  CG1 ILE B  86      -4.004   9.775  41.558  1.00 26.72           C  
ATOM   2438  CG2 ILE B  86      -4.859   8.023  42.986  1.00 25.28           C  
ATOM   2439  CD1 ILE B  86      -2.673   9.279  41.075  1.00 33.31           C  
ATOM   2440  N   GLU B  87      -6.854   9.920  45.301  1.00 29.85           N  
ATOM   2441  CA  GLU B  87      -7.283   9.412  46.597  1.00 28.69           C  
ATOM   2442  C   GLU B  87      -7.400   7.885  46.444  1.00 27.53           C  
ATOM   2443  O   GLU B  87      -8.312   7.358  45.826  1.00 29.17           O  
ATOM   2444  CB  GLU B  87      -8.570  10.116  46.959  1.00 38.01           C  
ATOM   2445  CG  GLU B  87      -8.949  10.004  48.413  1.00 45.98           C  
ATOM   2446  CD  GLU B  87     -10.446  10.260  48.586  1.00 57.68           C  
ATOM   2447  OE1 GLU B  87     -10.956  11.247  47.977  1.00 60.63           O  
ATOM   2448  OE2 GLU B  87     -11.110   9.444  49.285  1.00 65.82           O1-
ATOM   2449  N   PHE B  88      -6.387   7.193  46.944  1.00 24.97           N  
ATOM   2450  CA  PHE B  88      -6.180   5.776  46.700  1.00 25.00           C  
ATOM   2451  C   PHE B  88      -6.689   4.977  47.906  1.00 25.56           C  
ATOM   2452  O   PHE B  88      -6.354   5.246  49.056  1.00 30.07           O  
ATOM   2453  CB  PHE B  88      -4.679   5.496  46.530  1.00 25.31           C  
ATOM   2454  CG  PHE B  88      -4.333   4.056  46.415  1.00 25.66           C  
ATOM   2455  CD1 PHE B  88      -4.750   3.313  45.353  1.00 28.92           C  
ATOM   2456  CD2 PHE B  88      -3.609   3.429  47.398  1.00 30.28           C  
ATOM   2457  CE1 PHE B  88      -4.481   1.969  45.268  1.00 30.51           C  
ATOM   2458  CE2 PHE B  88      -3.258   2.092  47.303  1.00 30.57           C  
ATOM   2459  CZ  PHE B  88      -3.695   1.347  46.240  1.00 30.00           C  
ATOM   2460  N   GLU B  89      -7.451   3.956  47.611  1.00 25.74           N  
ATOM   2461  CA  GLU B  89      -7.976   3.105  48.649  1.00 29.23           C  
ATOM   2462  C   GLU B  89      -7.577   1.673  48.366  1.00 24.37           C  
ATOM   2463  O   GLU B  89      -7.852   1.114  47.320  1.00 25.96           O  
ATOM   2464  CB  GLU B  89      -9.504   3.217  48.726  1.00 33.65           C  
ATOM   2465  CG  GLU B  89     -10.172   2.290  49.747  1.00 40.42           C  
ATOM   2466  CD  GLU B  89     -11.681   2.579  49.889  1.00 47.84           C  
ATOM   2467  OE1 GLU B  89     -12.063   3.773  49.998  1.00 48.33           O  
ATOM   2468  OE2 GLU B  89     -12.495   1.619  49.846  1.00 54.97           O1-
ATOM   2469  N   ASN B  90      -6.964   1.050  49.352  1.00 27.69           N  
ATOM   2470  CA  ASN B  90      -6.573  -0.299  49.230  1.00 24.95           C  
ATOM   2471  C   ASN B  90      -7.648  -1.206  49.836  1.00 27.35           C  
ATOM   2472  O   ASN B  90      -7.852  -1.225  51.032  1.00 30.49           O  
ATOM   2473  CB  ASN B  90      -5.229  -0.463  49.936  1.00 24.09           C  
ATOM   2474  CG  ASN B  90      -4.783  -1.885  50.001  1.00 23.76           C  
ATOM   2475  ND2 ASN B  90      -3.752  -2.132  50.802  1.00 26.43           N  
ATOM   2476  OD1 ASN B  90      -5.305  -2.756  49.285  1.00 23.18           O  
ATOM   2477  N   THR B  91      -8.336  -1.940  49.000  1.00 27.88           N  
ATOM   2478  CA  THR B  91      -9.452  -2.738  49.484  1.00 31.21           C  
ATOM   2479  C   THR B  91      -9.005  -4.163  49.765  1.00 35.51           C  
ATOM   2480  O   THR B  91      -9.806  -4.991  50.214  1.00 31.23           O  
ATOM   2481  CB  THR B  91     -10.638  -2.767  48.517  1.00 30.34           C  
ATOM   2482  CG2 THR B  91     -11.023  -1.401  48.032  1.00 32.77           C  
ATOM   2483  OG1 THR B  91     -10.345  -3.575  47.384  1.00 31.29           O  
ATOM   2484  N   MET B  92      -7.719  -4.456  49.560  1.00 30.16           N  
ATOM   2485  CA  MET B  92      -7.226  -5.814  49.745  1.00 30.93           C  
ATOM   2486  C   MET B  92      -6.774  -6.006  51.172  1.00 30.70           C  
ATOM   2487  O   MET B  92      -6.680  -5.043  51.944  1.00 32.84           O  
ATOM   2488  CB  MET B  92      -6.057  -6.093  48.777  1.00 31.73           C  
ATOM   2489  CG  MET B  92      -6.409  -5.757  47.348  1.00 33.69           C  
ATOM   2490  SD  MET B  92      -5.144  -6.229  46.152  1.00 32.80           S  
ATOM   2491  CE  MET B  92      -3.814  -5.109  46.622  1.00 33.28           C  
ATOM   2492  N   ASP B  93      -6.435  -7.250  51.470  1.00 30.47           N  
ATOM   2493  CA  ASP B  93      -6.007  -7.703  52.813  1.00 35.70           C  
ATOM   2494  C   ASP B  93      -4.497  -7.721  52.984  1.00 33.11           C  
ATOM   2495  O   ASP B  93      -3.979  -8.115  54.053  1.00 28.24           O  
ATOM   2496  CB  ASP B  93      -6.653  -9.098  53.184  1.00 41.52           C  
ATOM   2497  CG  ASP B  93      -6.591 -10.179  52.010  1.00 50.79           C  
ATOM   2498  OD1 ASP B  93      -5.716 -10.092  51.100  1.00 47.11           O  
ATOM   2499  OD2 ASP B  93      -7.439 -11.125  52.005  1.00 54.27           O1-
ATOM   2500  N   VAL B  94      -3.763  -7.246  51.954  1.00 28.50           N  
ATOM   2501  CA  VAL B  94      -2.314  -7.031  52.047  1.00 28.83           C  
ATOM   2502  C   VAL B  94      -2.007  -5.561  51.749  1.00 29.87           C  
ATOM   2503  O   VAL B  94      -2.826  -4.928  51.098  1.00 31.54           O  
ATOM   2504  CB  VAL B  94      -1.567  -7.894  51.037  1.00 29.37           C  
ATOM   2505  CG1 VAL B  94      -1.649  -9.339  51.443  1.00 30.80           C  
ATOM   2506  CG2 VAL B  94      -2.074  -7.719  49.585  1.00 30.45           C  
ATOM   2507  N   ARG B  95      -0.865  -5.050  52.208  1.00 25.96           N  
ATOM   2508  CA  ARG B  95      -0.390  -3.695  51.889  1.00 29.42           C  
ATOM   2509  C   ARG B  95      -0.170  -3.535  50.386  1.00 26.47           C  
ATOM   2510  O   ARG B  95       0.172  -4.522  49.676  1.00 24.27           O  
ATOM   2511  CB  ARG B  95       0.927  -3.399  52.581  1.00 32.15           C  
ATOM   2512  CG  ARG B  95       0.872  -3.349  54.102  1.00 36.15           C  
ATOM   2513  CD  ARG B  95       2.214  -2.962  54.720  1.00 34.42           C  
ATOM   2514  NE  ARG B  95       2.371  -1.502  54.739  1.00 39.17           N  
ATOM   2515  CZ  ARG B  95       1.724  -0.671  55.582  1.00 41.19           C  
ATOM   2516  NH1 ARG B  95       0.877  -1.145  56.515  1.00 38.28           N1+
ATOM   2517  NH2 ARG B  95       1.920   0.644  55.501  1.00 38.00           N  
ATOM   2518  N   ALA B  96      -0.407  -2.324  49.895  1.00 25.31           N  
ATOM   2519  CA  ALA B  96      -0.358  -2.032  48.465  1.00 24.79           C  
ATOM   2520  C   ALA B  96       0.039  -0.555  48.290  1.00 24.36           C  
ATOM   2521  O   ALA B  96       0.041   0.231  49.242  1.00 24.95           O  
ATOM   2522  CB  ALA B  96      -1.697  -2.316  47.795  1.00 27.19           C  
ATOM   2523  N   SER B  97       0.452  -0.204  47.083  1.00 22.10           N  
ATOM   2524  CA  SER B  97       0.871   1.151  46.820  1.00 23.50           C  
ATOM   2525  C   SER B  97       0.670   1.470  45.345  1.00 20.80           C  
ATOM   2526  O   SER B  97       0.134   0.668  44.549  1.00 22.10           O  
ATOM   2527  CB  SER B  97       2.358   1.388  47.259  1.00 23.80           C  
ATOM   2528  OG  SER B  97       3.242   0.753  46.328  1.00 24.04           O  
ATOM   2529  N   LEU B  98       1.063   2.691  45.045  1.00 23.10           N  
ATOM   2530  CA  LEU B  98       1.027   3.269  43.731  1.00 22.63           C  
ATOM   2531  C   LEU B  98       2.374   4.001  43.492  1.00 21.29           C  
ATOM   2532  O   LEU B  98       2.715   4.925  44.215  1.00 20.98           O  
ATOM   2533  CB  LEU B  98      -0.092   4.260  43.713  1.00 26.77           C  
ATOM   2534  CG  LEU B  98      -0.554   4.770  42.342  1.00 31.63           C  
ATOM   2535  CD1 LEU B  98      -1.097   3.650  41.454  1.00 32.86           C  
ATOM   2536  CD2 LEU B  98      -1.615   5.818  42.577  1.00 35.06           C  
ATOM   2537  N   HIS B  99       3.112   3.556  42.505  1.00 21.68           N  
ATOM   2538  CA  HIS B  99       4.379   4.168  42.114  1.00 21.54           C  
ATOM   2539  C   HIS B  99       4.268   4.578  40.670  1.00 18.50           C  
ATOM   2540  O   HIS B  99       3.904   3.775  39.860  1.00 21.23           O  
ATOM   2541  CB  HIS B  99       5.552   3.172  42.270  1.00 21.79           C  
ATOM   2542  CG  HIS B  99       6.829   3.645  41.645  1.00 24.83           C  
ATOM   2543  CD2 HIS B  99       7.527   3.183  40.580  1.00 27.64           C  
ATOM   2544  ND1 HIS B  99       7.569   4.679  42.170  1.00 27.50           N  
ATOM   2545  CE1 HIS B  99       8.643   4.860  41.431  1.00 27.74           C  
ATOM   2546  NE2 HIS B  99       8.660   3.943  40.481  1.00 30.16           N  
ATOM   2547  N   VAL B 100       4.705   5.792  40.324  1.00 16.83           N  
ATOM   2548  CA  VAL B 100       4.623   6.188  38.952  1.00 16.45           C  
ATOM   2549  C   VAL B 100       6.007   6.497  38.396  1.00 15.10           C  
ATOM   2550  O   VAL B 100       6.849   7.037  39.102  1.00 16.58           O  
ATOM   2551  CB  VAL B 100       3.684   7.393  38.844  1.00 16.51           C  
ATOM   2552  CG1 VAL B 100       4.278   8.604  39.517  1.00 17.89           C  
ATOM   2553  CG2 VAL B 100       3.262   7.678  37.438  1.00 18.98           C  
ATOM   2554  N   HIS B 101       6.179   6.167  37.139  1.00 16.22           N  
ATOM   2555  CA  HIS B 101       7.305   6.595  36.360  1.00 15.91           C  
ATOM   2556  C   HIS B 101       7.139   7.941  35.735  1.00 16.29           C  
ATOM   2557  O   HIS B 101       6.034   8.303  35.327  1.00 17.87           O  
ATOM   2558  CB  HIS B 101       7.575   5.624  35.259  1.00 16.94           C  
ATOM   2559  CG  HIS B 101       8.114   4.349  35.749  1.00 18.37           C  
ATOM   2560  CD2 HIS B 101       7.607   3.466  36.637  1.00 19.95           C  
ATOM   2561  ND1 HIS B 101       9.321   3.826  35.324  1.00 19.45           N  
ATOM   2562  CE1 HIS B 101       9.537   2.681  35.961  1.00 18.67           C  
ATOM   2563  NE2 HIS B 101       8.536   2.480  36.793  1.00 18.13           N  
ATOM   2564  N   GLY B 102       8.263   8.684  35.639  1.00 16.58           N  
ATOM   2565  CA  GLY B 102       8.242   9.883  34.806  1.00 18.50           C  
ATOM   2566  C   GLY B 102       7.769  11.160  35.417  1.00 18.11           C  
ATOM   2567  O   GLY B 102       8.323  12.251  35.182  1.00 20.11           O  
ATOM   2568  N   LEU B 103       6.702  11.075  36.168  1.00 19.82           N  
ATOM   2569  CA  LEU B 103       6.052  12.290  36.679  1.00 19.77           C  
ATOM   2570  C   LEU B 103       6.789  12.811  37.915  1.00 19.59           C  
ATOM   2571  O   LEU B 103       7.576  12.103  38.519  1.00 20.63           O  
ATOM   2572  CB  LEU B 103       4.560  11.927  36.927  1.00 20.45           C  
ATOM   2573  CG  LEU B 103       3.663  11.949  35.671  1.00 21.65           C  
ATOM   2574  CD1 LEU B 103       3.848  10.900  34.618  1.00 24.71           C  
ATOM   2575  CD2 LEU B 103       2.237  11.872  36.127  1.00 22.39           C  
ATOM   2576  N   ASP B 104       6.561  14.064  38.274  1.00 20.17           N  
ATOM   2577  CA  ASP B 104       7.131  14.627  39.493  1.00 22.10           C  
ATOM   2578  C   ASP B 104       6.243  14.187  40.691  1.00 23.29           C  
ATOM   2579  O   ASP B 104       5.018  14.230  40.649  1.00 22.30           O  
ATOM   2580  CB  ASP B 104       7.179  16.168  39.462  1.00 22.92           C  
ATOM   2581  CG  ASP B 104       7.817  16.741  38.221  1.00 31.97           C  
ATOM   2582  OD1 ASP B 104       8.858  16.180  37.803  1.00 31.10           O  
ATOM   2583  OD2 ASP B 104       7.278  17.781  37.666  1.00 31.08           O1-
ATOM   2584  N   TYR B 105       6.890  13.717  41.735  1.00 20.52           N  
ATOM   2585  CA  TYR B 105       6.244  13.376  42.981  1.00 21.41           C  
ATOM   2586  C   TYR B 105       7.290  13.612  44.054  1.00 21.89           C  
ATOM   2587  O   TYR B 105       8.498  13.438  43.815  1.00 21.78           O  
ATOM   2588  CB  TYR B 105       5.743  11.919  42.987  1.00 22.64           C  
ATOM   2589  CG  TYR B 105       6.759  10.893  42.633  1.00 21.44           C  
ATOM   2590  CD1 TYR B 105       6.982  10.523  41.326  1.00 23.39           C  
ATOM   2591  CD2 TYR B 105       7.499  10.275  43.590  1.00 25.10           C  
ATOM   2592  CE1 TYR B 105       7.957   9.591  40.992  1.00 23.28           C  
ATOM   2593  CE2 TYR B 105       8.465   9.337  43.259  1.00 24.16           C  
ATOM   2594  CZ  TYR B 105       8.678   8.967  41.991  1.00 22.41           C  
ATOM   2595  OH  TYR B 105       9.628   8.006  41.707  1.00 24.51           O  
ATOM   2596  N   GLU B 106       6.838  13.941  45.250  1.00 22.43           N  
ATOM   2597  CA  GLU B 106       7.730  13.997  46.429  1.00 22.71           C  
ATOM   2598  C   GLU B 106       7.889  12.617  47.028  1.00 22.21           C  
ATOM   2599  O   GLU B 106       7.143  11.722  46.695  1.00 19.72           O  
ATOM   2600  CB  GLU B 106       7.152  14.957  47.464  1.00 26.09           C  
ATOM   2601  CG  GLU B 106       7.245  16.379  46.973  1.00 30.83           C  
ATOM   2602  CD  GLU B 106       6.826  17.409  47.987  1.00 43.86           C  
ATOM   2603  OE1 GLU B 106       7.253  18.571  47.878  1.00 53.27           O  
ATOM   2604  OE2 GLU B 106       6.074  17.061  48.888  1.00 53.31           O1-
ATOM   2605  N   VAL B 107       8.863  12.425  47.922  1.00 22.51           N  
ATOM   2606  CA  VAL B 107       9.047  11.082  48.439  1.00 24.19           C  
ATOM   2607  C   VAL B 107       7.804  10.552  49.155  1.00 23.60           C  
ATOM   2608  O   VAL B 107       7.573   9.351  49.171  1.00 25.61           O  
ATOM   2609  CB  VAL B 107      10.241  10.934  49.392  1.00 28.81           C  
ATOM   2610  CG1 VAL B 107      11.511  10.839  48.574  1.00 27.13           C  
ATOM   2611  CG2 VAL B 107      10.306  12.055  50.453  1.00 29.06           C  
ATOM   2612  N   SER B 108       7.001  11.428  49.749  1.00 25.83           N  
ATOM   2613  CA  SER B 108       5.708  10.975  50.362  1.00 25.33           C  
ATOM   2614  C   SER B 108       4.688  10.389  49.378  1.00 25.01           C  
ATOM   2615  O   SER B 108       3.690   9.830  49.827  1.00 30.55           O  
ATOM   2616  CB  SER B 108       5.075  12.126  51.146  1.00 29.31           C  
ATOM   2617  OG  SER B 108       4.875  13.248  50.324  1.00 29.95           O  
ATOM   2618  N   SER B 109       4.900  10.512  48.052  1.00 23.46           N  
ATOM   2619  CA  SER B 109       4.138   9.782  47.054  1.00 23.44           C  
ATOM   2620  C   SER B 109       4.985   8.799  46.258  1.00 24.17           C  
ATOM   2621  O   SER B 109       4.654   8.454  45.152  1.00 24.76           O  
ATOM   2622  CB  SER B 109       3.360  10.742  46.154  1.00 24.02           C  
ATOM   2623  OG  SER B 109       2.389  11.494  46.932  1.00 25.70           O  
ATOM   2624  N   ASP B 110       6.076   8.292  46.849  1.00 25.22           N  
ATOM   2625  CA  ASP B 110       6.978   7.356  46.161  1.00 26.69           C  
ATOM   2626  C   ASP B 110       6.298   5.988  45.990  1.00 25.10           C  
ATOM   2627  O   ASP B 110       6.546   5.236  45.057  1.00 26.35           O  
ATOM   2628  CB  ASP B 110       8.257   7.266  47.036  1.00 30.39           C  
ATOM   2629  CG  ASP B 110       9.431   6.624  46.359  1.00 36.61           C  
ATOM   2630  OD1 ASP B 110       9.543   6.728  45.119  1.00 39.95           O  
ATOM   2631  OD2 ASP B 110      10.275   6.029  47.098  1.00 33.60           O1-
ATOM   2632  N   GLY B 111       5.398   5.662  46.898  1.00 24.17           N  
ATOM   2633  CA  GLY B 111       4.778   4.370  46.882  1.00 24.66           C  
ATOM   2634  C   GLY B 111       5.648   3.235  47.395  1.00 22.34           C  
ATOM   2635  O   GLY B 111       5.370   2.123  47.079  1.00 26.07           O  
ATOM   2636  N   THR B 112       6.630   3.521  48.240  1.00 25.52           N  
ATOM   2637  CA  THR B 112       7.547   2.493  48.721  1.00 26.22           C  
ATOM   2638  C   THR B 112       7.508   2.384  50.224  1.00 25.09           C  
ATOM   2639  O   THR B 112       7.235   3.349  50.900  1.00 23.72           O  
ATOM   2640  CB  THR B 112       9.011   2.797  48.353  1.00 26.00           C  
ATOM   2641  CG2 THR B 112       9.193   2.766  46.844  1.00 30.64           C  
ATOM   2642  OG1 THR B 112       9.412   4.072  48.894  1.00 23.84           O  
ATOM   2643  N   THR B 113       7.895   1.225  50.725  1.00 28.01           N  
ATOM   2644  CA  THR B 113       8.088   1.065  52.178  1.00 29.75           C  
ATOM   2645  C   THR B 113       9.234   1.930  52.677  1.00 30.20           C  
ATOM   2646  O   THR B 113       9.119   2.511  53.743  1.00 26.61           O  
ATOM   2647  CB  THR B 113       8.352  -0.404  52.511  1.00 39.34           C  
ATOM   2648  CG2 THR B 113       8.631  -0.599  54.058  1.00 37.81           C  
ATOM   2649  OG1 THR B 113       7.231  -1.189  52.065  1.00 39.22           O  
ATOM   2650  N   LEU B 114      10.302   2.121  51.867  1.00 27.59           N  
ATOM   2651  CA  LEU B 114      11.387   3.023  52.215  1.00 28.94           C  
ATOM   2652  C   LEU B 114      10.940   4.402  52.635  1.00 28.90           C  
ATOM   2653  O   LEU B 114      11.437   4.963  53.595  1.00 31.23           O  
ATOM   2654  CB  LEU B 114      12.320   3.185  51.016  1.00 34.43           C  
ATOM   2655  CG  LEU B 114      13.494   4.136  51.161  1.00 41.25           C  
ATOM   2656  CD1 LEU B 114      14.458   3.699  52.254  1.00 43.56           C  
ATOM   2657  CD2 LEU B 114      14.186   4.256  49.813  1.00 49.39           C  
ATOM   2658  N   ASN B 115      10.040   4.992  51.878  1.00 21.37           N  
ATOM   2659  CA  ASN B 115       9.591   6.323  52.174  1.00 26.81           C  
ATOM   2660  C   ASN B 115       8.193   6.283  52.806  1.00 25.76           C  
ATOM   2661  O   ASN B 115       7.449   7.262  52.732  1.00 28.75           O  
ATOM   2662  CB  ASN B 115       9.672   7.177  50.882  1.00 27.22           C  
ATOM   2663  CG  ASN B 115      11.079   7.603  50.636  1.00 27.28           C  
ATOM   2664  ND2 ASN B 115      11.624   7.214  49.515  1.00 28.95           N  
ATOM   2665  OD1 ASN B 115      11.705   8.224  51.525  1.00 28.30           O  
ATOM   2666  N   LYS B 116       7.857   5.119  53.374  1.00 27.85           N  
ATOM   2667  CA  LYS B 116       6.620   4.928  54.162  1.00 29.95           C  
ATOM   2668  C   LYS B 116       5.441   5.509  53.438  1.00 28.49           C  
ATOM   2669  O   LYS B 116       4.648   6.276  54.004  1.00 28.83           O  
ATOM   2670  CB  LYS B 116       6.763   5.662  55.504  1.00 37.47           C  
ATOM   2671  CG  LYS B 116       7.954   5.213  56.320  1.00 45.98           C  
ATOM   2672  CD  LYS B 116       8.140   6.024  57.608  1.00 56.45           C  
ATOM   2673  CE  LYS B 116       8.322   7.529  57.364  1.00 63.14           C  
ATOM   2674  NZ  LYS B 116       9.318   7.907  56.311  1.00 62.74           N1+
ATOM   2675  N   SER B 117       5.323   5.216  52.153  1.00 25.75           N  
ATOM   2676  CA  SER B 117       4.256   5.791  51.410  1.00 25.75           C  
ATOM   2677  C   SER B 117       3.389   4.755  50.788  1.00 26.91           C  
ATOM   2678  O   SER B 117       2.776   5.003  49.771  1.00 31.59           O  
ATOM   2679  CB  SER B 117       4.805   6.742  50.379  1.00 30.12           C  
ATOM   2680  OG  SER B 117       5.935   6.229  49.716  1.00 31.54           O  
ATOM   2681  N   ASP B 118       3.395   3.560  51.351  1.00 24.88           N  
ATOM   2682  CA  ASP B 118       2.453   2.526  50.938  1.00 25.63           C  
ATOM   2683  C   ASP B 118       1.188   2.568  51.880  1.00 29.46           C  
ATOM   2684  O   ASP B 118       1.117   3.422  52.761  1.00 31.60           O  
ATOM   2685  CB  ASP B 118       3.054   1.169  51.024  1.00 29.61           C  
ATOM   2686  CG  ASP B 118       3.464   0.805  52.408  1.00 33.10           C  
ATOM   2687  OD1 ASP B 118       3.823   1.712  53.245  1.00 43.13           O  
ATOM   2688  OD2 ASP B 118       3.516  -0.427  52.643  1.00 38.75           O1-
ATOM   2689  N   VAL B 119       0.242   1.678  51.641  1.00 29.19           N  
ATOM   2690  CA  VAL B 119      -1.104   1.749  52.238  1.00 33.91           C  
ATOM   2691  C   VAL B 119      -1.476   0.414  52.915  1.00 30.34           C  
ATOM   2692  O   VAL B 119      -1.418  -0.669  52.310  1.00 27.67           O  
ATOM   2693  CB  VAL B 119      -2.196   2.044  51.185  1.00 33.26           C  
ATOM   2694  CG1 VAL B 119      -3.534   2.296  51.846  1.00 33.78           C  
ATOM   2695  CG2 VAL B 119      -1.854   3.285  50.368  1.00 34.00           C  
ATOM   2696  N   GLU B 120      -1.861   0.527  54.186  1.00 30.85           N  
ATOM   2697  CA  GLU B 120      -2.230  -0.653  54.970  1.00 32.32           C  
ATOM   2698  C   GLU B 120      -3.465  -1.248  54.354  1.00 27.86           C  
ATOM   2699  O   GLU B 120      -4.204  -0.563  53.666  1.00 30.63           O  
ATOM   2700  CB  GLU B 120      -2.477  -0.288  56.437  1.00 38.19           C  
ATOM   2701  CG  GLU B 120      -3.698   0.614  56.670  1.00 43.79           C  
ATOM   2702  CD  GLU B 120      -3.428   2.123  56.522  1.00 55.93           C  
ATOM   2703  OE1 GLU B 120      -2.323   2.560  56.076  1.00 65.49           O  
ATOM   2704  OE2 GLU B 120      -4.354   2.904  56.833  1.00 64.10           O1-
ATOM   2705  N   PRO B 121      -3.747  -2.509  54.631  1.00 30.58           N  
ATOM   2706  CA  PRO B 121      -5.010  -3.108  54.132  1.00 34.15           C  
ATOM   2707  C   PRO B 121      -6.289  -2.328  54.539  1.00 33.64           C  
ATOM   2708  O   PRO B 121      -6.407  -1.934  55.680  1.00 35.62           O  
ATOM   2709  CB  PRO B 121      -5.006  -4.510  54.759  1.00 34.84           C  
ATOM   2710  CG  PRO B 121      -3.603  -4.740  55.188  1.00 33.38           C  
ATOM   2711  CD  PRO B 121      -2.982  -3.428  55.484  1.00 31.49           C  
ATOM   2712  N   GLY B 122      -7.211  -2.087  53.604  1.00 35.64           N  
ATOM   2713  CA  GLY B 122      -8.407  -1.258  53.843  1.00 36.74           C  
ATOM   2714  C   GLY B 122      -8.115   0.233  54.058  1.00 39.62           C  
ATOM   2715  O   GLY B 122      -9.015   1.002  54.344  1.00 38.20           O  
ATOM   2716  N   GLY B 123      -6.867   0.667  53.916  1.00 32.45           N  
ATOM   2717  CA  GLY B 123      -6.528   2.070  54.177  1.00 33.90           C  
ATOM   2718  C   GLY B 123      -6.666   2.935  52.944  1.00 30.80           C  
ATOM   2719  O   GLY B 123      -6.959   2.438  51.851  1.00 28.40           O  
ATOM   2720  N   THR B 124      -6.417   4.209  53.152  1.00 29.66           N  
ATOM   2721  CA  THR B 124      -6.505   5.223  52.133  1.00 32.92           C  
ATOM   2722  C   THR B 124      -5.322   6.154  52.231  1.00 31.86           C  
ATOM   2723  O   THR B 124      -4.799   6.436  53.286  1.00 32.89           O  
ATOM   2724  CB  THR B 124      -7.774   6.060  52.274  1.00 35.57           C  
ATOM   2725  CG2 THR B 124      -9.005   5.203  51.956  1.00 36.23           C  
ATOM   2726  OG1 THR B 124      -7.825   6.544  53.617  1.00 44.67           O  
ATOM   2727  N   ARG B 125      -4.892   6.645  51.087  1.00 31.69           N  
ATOM   2728  CA  ARG B 125      -3.836   7.616  51.087  1.00 29.55           C  
ATOM   2729  C   ARG B 125      -3.996   8.461  49.863  1.00 27.16           C  
ATOM   2730  O   ARG B 125      -4.378   7.947  48.861  1.00 30.54           O  
ATOM   2731  CB  ARG B 125      -2.498   6.852  51.063  1.00 27.66           C  
ATOM   2732  CG  ARG B 125      -1.335   7.797  50.990  1.00 29.21           C  
ATOM   2733  CD  ARG B 125       0.000   7.066  50.892  1.00 30.97           C  
ATOM   2734  NE  ARG B 125       1.045   8.042  51.143  1.00 33.53           N  
ATOM   2735  CZ  ARG B 125       1.629   8.225  52.325  1.00 33.91           C  
ATOM   2736  NH1 ARG B 125       1.319   7.467  53.375  1.00 32.02           N1+
ATOM   2737  NH2 ARG B 125       2.571   9.113  52.439  1.00 32.18           N  
ATOM   2738  N   THR B 126      -3.692   9.735  49.951  1.00 27.96           N  
ATOM   2739  CA  THR B 126      -3.764  10.648  48.784  1.00 27.01           C  
ATOM   2740  C   THR B 126      -2.350  10.805  48.193  1.00 25.88           C  
ATOM   2741  O   THR B 126      -1.480  11.347  48.808  1.00 26.58           O  
ATOM   2742  CB  THR B 126      -4.378  12.018  49.171  1.00 31.87           C  
ATOM   2743  CG2 THR B 126      -4.412  13.002  47.988  1.00 33.49           C  
ATOM   2744  OG1 THR B 126      -5.749  11.812  49.552  1.00 28.48           O  
ATOM   2745  N   TYR B 127      -2.150  10.287  47.000  1.00 22.95           N  
ATOM   2746  CA  TYR B 127      -0.891  10.512  46.268  1.00 21.09           C  
ATOM   2747  C   TYR B 127      -1.019  11.726  45.397  1.00 23.11           C  
ATOM   2748  O   TYR B 127      -2.079  11.959  44.806  1.00 23.51           O  
ATOM   2749  CB  TYR B 127      -0.610   9.314  45.384  1.00 21.51           C  
ATOM   2750  CG  TYR B 127      -0.232   8.040  46.110  1.00 22.95           C  
ATOM   2751  CD1 TYR B 127       1.050   7.827  46.507  1.00 26.16           C  
ATOM   2752  CD2 TYR B 127      -1.159   7.035  46.335  1.00 24.54           C  
ATOM   2753  CE1 TYR B 127       1.419   6.664  47.152  1.00 25.40           C  
ATOM   2754  CE2 TYR B 127      -0.805   5.849  46.963  1.00 24.36           C  
ATOM   2755  CZ  TYR B 127       0.458   5.679  47.398  1.00 22.74           C  
ATOM   2756  OH  TYR B 127       0.821   4.503  48.003  1.00 22.77           O  
ATOM   2757  N   THR B 128       0.079  12.468  45.232  1.00 22.13           N  
ATOM   2758  CA  THR B 128       0.076  13.627  44.343  1.00 22.24           C  
ATOM   2759  C   THR B 128       1.145  13.464  43.282  1.00 21.19           C  
ATOM   2760  O   THR B 128       2.312  13.212  43.618  1.00 22.20           O  
ATOM   2761  CB  THR B 128       0.320  14.890  45.177  1.00 25.32           C  
ATOM   2762  CG2 THR B 128       0.471  16.096  44.316  1.00 29.22           C  
ATOM   2763  OG1 THR B 128      -0.836  15.139  46.008  1.00 27.61           O  
ATOM   2764  N   TRP B 129       0.736  13.631  42.019  1.00 21.35           N  
ATOM   2765  CA  TRP B 129       1.635  13.623  40.880  1.00 18.92           C  
ATOM   2766  C   TRP B 129       1.578  15.029  40.295  1.00 21.51           C  
ATOM   2767  O   TRP B 129       0.498  15.609  40.115  1.00 20.65           O  
ATOM   2768  CB  TRP B 129       1.183  12.606  39.851  1.00 18.07           C  
ATOM   2769  CG  TRP B 129       1.157  11.164  40.282  1.00 18.15           C  
ATOM   2770  CD1 TRP B 129       1.696  10.626  41.387  1.00 20.45           C  
ATOM   2771  CD2 TRP B 129       0.567  10.103  39.572  1.00 18.40           C  
ATOM   2772  CE2 TRP B 129       0.774   8.953  40.304  1.00 17.92           C  
ATOM   2773  CE3 TRP B 129      -0.089  10.015  38.359  1.00 20.45           C  
ATOM   2774  NE1 TRP B 129       1.446   9.312  41.426  1.00 19.32           N  
ATOM   2775  CZ2 TRP B 129       0.315   7.686  39.882  1.00 19.78           C  
ATOM   2776  CZ3 TRP B 129      -0.548   8.786  37.916  1.00 21.04           C  
ATOM   2777  CH2 TRP B 129      -0.353   7.625  38.691  1.00 21.17           C  
ATOM   2778  N   ARG B 130       2.732  15.557  39.922  1.00 19.13           N  
ATOM   2779  CA  ARG B 130       2.803  16.848  39.256  1.00 20.27           C  
ATOM   2780  C   ARG B 130       3.543  16.671  37.935  1.00 21.49           C  
ATOM   2781  O   ARG B 130       4.269  15.693  37.749  1.00 22.77           O  
ATOM   2782  CB  ARG B 130       3.505  17.876  40.142  1.00 21.17           C  
ATOM   2783  CG  ARG B 130       2.679  18.343  41.362  1.00 25.00           C  
ATOM   2784  CD  ARG B 130       3.446  19.366  42.171  1.00 27.27           C  
ATOM   2785  NE  ARG B 130       4.430  18.615  42.940  1.00 35.74           N  
ATOM   2786  CZ  ARG B 130       5.749  18.482  42.680  1.00 38.96           C  
ATOM   2787  NH1 ARG B 130       6.497  17.676  43.457  1.00 36.03           N1+
ATOM   2788  NH2 ARG B 130       6.352  19.152  41.669  1.00 40.08           N  
ATOM   2789  N   THR B 131       3.299  17.569  37.018  1.00 21.24           N  
ATOM   2790  CA  THR B 131       3.931  17.552  35.714  1.00 21.30           C  
ATOM   2791  C   THR B 131       4.433  18.999  35.454  1.00 23.33           C  
ATOM   2792  O   THR B 131       3.927  19.978  36.045  1.00 22.18           O  
ATOM   2793  CB  THR B 131       2.978  17.065  34.628  1.00 24.51           C  
ATOM   2794  CG2 THR B 131       2.418  15.699  34.912  1.00 25.23           C  
ATOM   2795  OG1 THR B 131       1.884  17.964  34.490  1.00 23.42           O  
ATOM   2796  N   HIS B 132       5.437  19.174  34.606  1.00 20.73           N  
ATOM   2797  CA  HIS B 132       5.864  20.515  34.221  1.00 21.92           C  
ATOM   2798  C   HIS B 132       6.158  20.573  32.741  1.00 22.87           C  
ATOM   2799  O   HIS B 132       6.481  19.561  32.168  1.00 19.57           O  
ATOM   2800  CB  HIS B 132       7.106  20.920  34.990  1.00 23.07           C  
ATOM   2801  CG  HIS B 132       8.249  20.002  34.761  1.00 23.57           C  
ATOM   2802  CD2 HIS B 132       9.213  20.009  33.810  1.00 27.43           C  
ATOM   2803  ND1 HIS B 132       8.438  18.850  35.488  1.00 26.16           N  
ATOM   2804  CE1 HIS B 132       9.489  18.196  35.023  1.00 29.79           C  
ATOM   2805  NE2 HIS B 132       9.985  18.883  34.003  1.00 28.48           N  
ATOM   2806  N   ALA B 133       6.027  21.750  32.137  1.00 20.70           N  
ATOM   2807  CA  ALA B 133       6.381  21.967  30.754  1.00 21.34           C  
ATOM   2808  C   ALA B 133       7.880  22.163  30.680  1.00 21.05           C  
ATOM   2809  O   ALA B 133       8.531  22.535  31.682  1.00 23.04           O  
ATOM   2810  CB  ALA B 133       5.630  23.180  30.213  1.00 23.41           C  
ATOM   2811  N   PRO B 134       8.468  21.954  29.504  1.00 20.15           N  
ATOM   2812  CA  PRO B 134       9.874  22.222  29.376  1.00 19.51           C  
ATOM   2813  C   PRO B 134      10.151  23.703  29.379  1.00 20.88           C  
ATOM   2814  O   PRO B 134       9.262  24.517  29.168  1.00 21.31           O  
ATOM   2815  CB  PRO B 134      10.247  21.674  28.014  1.00 19.85           C  
ATOM   2816  CG  PRO B 134       9.006  21.474  27.290  1.00 20.36           C  
ATOM   2817  CD  PRO B 134       7.856  21.602  28.234  1.00 22.07           C  
ATOM   2818  N   GLY B 135      11.402  24.040  29.559  1.00 23.33           N  
ATOM   2819  CA  GLY B 135      11.806  25.421  29.474  1.00 25.35           C  
ATOM   2820  C   GLY B 135      13.220  25.621  29.940  1.00 24.14           C  
ATOM   2821  O   GLY B 135      13.866  24.757  30.419  1.00 20.28           O  
ATOM   2822  N   ARG B 136      13.685  26.821  29.737  1.00 21.21           N  
ATOM   2823  CA  ARG B 136      15.024  27.182  29.955  1.00 23.87           C  
ATOM   2824  C   ARG B 136      15.207  27.532  31.447  1.00 22.10           C  
ATOM   2825  O   ARG B 136      14.437  28.223  32.018  1.00 24.53           O  
ATOM   2826  CB  ARG B 136      15.233  28.359  29.039  1.00 27.19           C  
ATOM   2827  CG  ARG B 136      16.573  28.929  28.940  1.00 32.85           C  
ATOM   2828  CD  ARG B 136      17.433  28.261  27.917  1.00 37.82           C  
ATOM   2829  NE  ARG B 136      16.966  28.111  26.551  1.00 36.25           N  
ATOM   2830  CZ  ARG B 136      17.607  27.280  25.728  1.00 30.09           C  
ATOM   2831  NH1 ARG B 136      18.637  26.594  26.169  1.00 35.69           N1+
ATOM   2832  NH2 ARG B 136      17.208  27.051  24.504  1.00 38.52           N  
ATOM   2833  N   ARG B 137      16.236  27.012  32.044  1.00 19.80           N  
ATOM   2834  CA  ARG B 137      16.681  27.332  33.417  1.00 20.80           C  
ATOM   2835  C   ARG B 137      17.427  28.679  33.428  1.00 19.41           C  
ATOM   2836  O   ARG B 137      17.835  29.243  32.391  1.00 21.93           O  
ATOM   2837  CB  ARG B 137      17.625  26.216  33.875  1.00 18.97           C  
ATOM   2838  CG  ARG B 137      16.955  24.867  34.156  1.00 19.68           C  
ATOM   2839  CD  ARG B 137      17.805  24.003  35.015  1.00 20.98           C  
ATOM   2840  NE  ARG B 137      17.338  22.641  34.982  1.00 22.42           N  
ATOM   2841  CZ  ARG B 137      17.664  21.745  34.075  1.00 21.02           C  
ATOM   2842  NH1 ARG B 137      18.483  22.031  33.072  1.00 23.53           N1+
ATOM   2843  NH2 ARG B 137      17.141  20.530  34.161  1.00 22.04           N  
ATOM   2844  N   SER B 138      17.582  29.249  34.601  1.00 22.71           N  
ATOM   2845  CA  SER B 138      18.236  30.529  34.697  1.00 26.29           C  
ATOM   2846  C   SER B 138      19.699  30.491  34.187  1.00 26.82           C  
ATOM   2847  O   SER B 138      20.154  31.442  33.584  1.00 23.18           O  
ATOM   2848  CB  SER B 138      18.095  31.037  36.128  1.00 28.69           C  
ATOM   2849  OG  SER B 138      18.925  30.249  36.900  1.00 36.41           O  
ATOM   2850  N   ASP B 139      20.386  29.343  34.238  1.00 24.31           N  
ATOM   2851  CA  ASP B 139      21.730  29.255  33.613  1.00 27.20           C  
ATOM   2852  C   ASP B 139      21.767  28.942  32.124  1.00 28.13           C  
ATOM   2853  O   ASP B 139      22.828  28.704  31.578  1.00 29.59           O  
ATOM   2854  CB  ASP B 139      22.576  28.196  34.300  1.00 31.60           C  
ATOM   2855  CG  ASP B 139      22.019  26.763  34.091  1.00 35.62           C  
ATOM   2856  OD1 ASP B 139      20.993  26.575  33.419  1.00 32.97           O  
ATOM   2857  OD2 ASP B 139      22.609  25.804  34.633  1.00 36.25           O1-
ATOM   2858  N   GLY B 140      20.627  28.891  31.463  1.00 24.89           N  
ATOM   2859  CA  GLY B 140      20.565  28.682  30.006  1.00 25.52           C  
ATOM   2860  C   GLY B 140      20.413  27.220  29.577  1.00 21.44           C  
ATOM   2861  O   GLY B 140      20.271  26.925  28.426  1.00 24.26           O  
ATOM   2862  N   THR B 141      20.430  26.299  30.496  1.00 20.39           N  
ATOM   2863  CA  THR B 141      20.232  24.899  30.135  1.00 21.76           C  
ATOM   2864  C   THR B 141      18.752  24.632  29.947  1.00 21.14           C  
ATOM   2865  O   THR B 141      17.912  25.393  30.400  1.00 21.08           O  
ATOM   2866  CB  THR B 141      20.860  23.940  31.172  1.00 22.95           C  
ATOM   2867  CG2 THR B 141      22.367  24.189  31.204  1.00 26.47           C  
ATOM   2868  OG1 THR B 141      20.272  24.173  32.468  1.00 22.48           O  
ATOM   2869  N   TRP B 142      18.418  23.559  29.254  1.00 19.06           N  
ATOM   2870  CA  TRP B 142      17.017  23.266  28.938  1.00 19.44           C  
ATOM   2871  C   TRP B 142      16.514  22.190  29.820  1.00 21.86           C  
ATOM   2872  O   TRP B 142      17.142  21.126  29.903  1.00 19.97           O  
ATOM   2873  CB  TRP B 142      16.870  22.925  27.470  1.00 20.16           C  
ATOM   2874  CG  TRP B 142      15.498  22.742  27.000  1.00 19.22           C  
ATOM   2875  CD1 TRP B 142      14.841  21.558  26.822  1.00 20.94           C  
ATOM   2876  CD2 TRP B 142      14.595  23.756  26.609  1.00 20.23           C  
ATOM   2877  CE2 TRP B 142      13.405  23.122  26.176  1.00 21.66           C  
ATOM   2878  CE3 TRP B 142      14.687  25.160  26.541  1.00 23.27           C  
ATOM   2879  NE1 TRP B 142      13.570  21.777  26.343  1.00 19.92           N  
ATOM   2880  CZ2 TRP B 142      12.302  23.832  25.730  1.00 23.09           C  
ATOM   2881  CZ3 TRP B 142      13.567  25.883  26.132  1.00 24.10           C  
ATOM   2882  CH2 TRP B 142      12.399  25.229  25.727  1.00 25.71           C  
ATOM   2883  N   ARG B 143      15.424  22.461  30.561  1.00 18.31           N  
ATOM   2884  CA  ARG B 143      14.824  21.490  31.428  1.00 19.30           C  
ATOM   2885  C   ARG B 143      13.746  20.767  30.656  1.00 21.33           C  
ATOM   2886  O   ARG B 143      12.781  21.362  30.157  1.00 18.83           O  
ATOM   2887  CB  ARG B 143      14.184  22.138  32.655  1.00 21.04           C  
ATOM   2888  CG  ARG B 143      13.431  21.188  33.563  1.00 19.88           C  
ATOM   2889  CD  ARG B 143      12.869  21.973  34.720  1.00 22.98           C  
ATOM   2890  NE  ARG B 143      12.205  21.096  35.668  1.00 25.01           N  
ATOM   2891  CZ  ARG B 143      11.284  21.490  36.550  1.00 29.71           C  
ATOM   2892  NH1 ARG B 143      10.890  22.764  36.562  1.00 34.78           N1+
ATOM   2893  NH2 ARG B 143      10.711  20.637  37.400  1.00 28.71           N  
ATOM   2894  N   ALA B 144      13.919  19.459  30.575  1.00 22.06           N  
ATOM   2895  CA  ALA B 144      12.965  18.622  29.883  1.00 24.13           C  
ATOM   2896  C   ALA B 144      11.617  18.557  30.643  1.00 23.40           C  
ATOM   2897  O   ALA B 144      11.560  18.598  31.859  1.00 25.66           O  
ATOM   2898  CB  ALA B 144      13.520  17.212  29.757  1.00 25.77           C  
ATOM   2899  N   GLY B 145      10.572  18.454  29.890  1.00 20.26           N  
ATOM   2900  CA  GLY B 145       9.226  18.416  30.396  1.00 20.29           C  
ATOM   2901  C   GLY B 145       8.865  16.975  30.771  1.00 19.24           C  
ATOM   2902  O   GLY B 145       9.641  16.036  30.551  1.00 19.24           O  
ATOM   2903  N   SER B 146       7.704  16.835  31.420  1.00 18.45           N  
ATOM   2904  CA  SER B 146       7.136  15.566  31.782  1.00 17.36           C  
ATOM   2905  C   SER B 146       6.477  14.757  30.640  1.00 16.87           C  
ATOM   2906  O   SER B 146       6.122  13.627  30.898  1.00 18.42           O  
ATOM   2907  CB  SER B 146       5.992  15.807  32.780  1.00 18.27           C  
ATOM   2908  OG  SER B 146       6.451  16.524  33.919  1.00 22.29           O  
ATOM   2909  N   ALA B 147       6.234  15.354  29.465  1.00 15.00           N  
ATOM   2910  CA  ALA B 147       5.489  14.688  28.400  1.00 15.78           C  
ATOM   2911  C   ALA B 147       6.083  13.361  28.088  1.00 18.17           C  
ATOM   2912  O   ALA B 147       7.304  13.226  27.974  1.00 19.40           O  
ATOM   2913  CB  ALA B 147       5.373  15.542  27.152  1.00 16.01           C  
ATOM   2914  N   GLY B 148       5.234  12.361  27.898  1.00 18.84           N  
ATOM   2915  CA  GLY B 148       5.686  11.036  27.454  1.00 18.87           C  
ATOM   2916  C   GLY B 148       4.643   9.973  27.687  1.00 19.45           C  
ATOM   2917  O   GLY B 148       3.577  10.270  28.212  1.00 18.62           O  
ATOM   2918  N   TYR B 149       5.036   8.726  27.391  1.00 18.26           N  
ATOM   2919  CA  TYR B 149       4.201   7.554  27.638  1.00 17.18           C  
ATOM   2920  C   TYR B 149       4.818   6.907  28.880  1.00 17.78           C  
ATOM   2921  O   TYR B 149       5.961   6.415  28.826  1.00 19.71           O  
ATOM   2922  CB  TYR B 149       4.292   6.661  26.445  1.00 17.95           C  
ATOM   2923  CG  TYR B 149       3.611   7.222  25.274  1.00 19.32           C  
ATOM   2924  CD1 TYR B 149       2.231   7.100  25.151  1.00 19.27           C  
ATOM   2925  CD2 TYR B 149       4.322   7.907  24.257  1.00 21.28           C  
ATOM   2926  CE1 TYR B 149       1.545   7.610  24.071  1.00 21.61           C  
ATOM   2927  CE2 TYR B 149       3.601   8.433  23.146  1.00 21.45           C  
ATOM   2928  CZ  TYR B 149       2.217   8.276  23.074  1.00 23.50           C  
ATOM   2929  OH  TYR B 149       1.426   8.745  22.013  1.00 27.33           O  
ATOM   2930  N   TRP B 150       4.142   7.050  29.998  1.00 14.16           N  
ATOM   2931  CA  TRP B 150       4.551   6.520  31.253  1.00 15.40           C  
ATOM   2932  C   TRP B 150       3.580   5.446  31.759  1.00 17.00           C  
ATOM   2933  O   TRP B 150       2.696   4.990  31.037  1.00 16.19           O  
ATOM   2934  CB  TRP B 150       4.665   7.678  32.246  1.00 15.27           C  
ATOM   2935  CG  TRP B 150       5.526   8.825  31.794  1.00 15.88           C  
ATOM   2936  CD1 TRP B 150       5.122  10.077  31.353  1.00 16.39           C  
ATOM   2937  CD2 TRP B 150       6.952   8.812  31.688  1.00 17.23           C  
ATOM   2938  CE2 TRP B 150       7.352  10.097  31.225  1.00 18.08           C  
ATOM   2939  CE3 TRP B 150       7.932   7.895  32.038  1.00 17.16           C  
ATOM   2940  NE1 TRP B 150       6.224  10.824  31.015  1.00 16.42           N  
ATOM   2941  CZ2 TRP B 150       8.714  10.459  31.070  1.00 17.98           C  
ATOM   2942  CZ3 TRP B 150       9.285   8.250  31.873  1.00 18.14           C  
ATOM   2943  CH2 TRP B 150       9.650   9.518  31.409  1.00 16.99           C  
ATOM   2944  N   HIS B 151       3.760   5.095  33.025  1.00 16.51           N  
ATOM   2945  CA  HIS B 151       3.026   4.052  33.698  1.00 15.33           C  
ATOM   2946  C   HIS B 151       3.173   4.068  35.148  1.00 15.52           C  
ATOM   2947  O   HIS B 151       4.087   4.702  35.727  1.00 15.72           O  
ATOM   2948  CB  HIS B 151       3.399   2.680  33.126  1.00 15.94           C  
ATOM   2949  CG  HIS B 151       4.819   2.285  33.395  1.00 16.28           C  
ATOM   2950  CD2 HIS B 151       5.985   2.659  32.804  1.00 19.57           C  
ATOM   2951  ND1 HIS B 151       5.142   1.327  34.322  1.00 16.99           N  
ATOM   2952  CE1 HIS B 151       6.468   1.170  34.348  1.00 19.59           C  
ATOM   2953  NE2 HIS B 151       6.997   1.976  33.437  1.00 19.81           N  
ATOM   2954  N   TYR B 152       2.223   3.399  35.826  1.00 15.99           N  
ATOM   2955  CA  TYR B 152       2.179   3.321  37.238  1.00 16.14           C  
ATOM   2956  C   TYR B 152       1.980   1.841  37.631  1.00 15.88           C  
ATOM   2957  O   TYR B 152       1.541   1.023  36.874  1.00 16.38           O  
ATOM   2958  CB  TYR B 152       1.056   4.217  37.839  1.00 18.44           C  
ATOM   2959  CG  TYR B 152      -0.321   3.832  37.358  1.00 17.05           C  
ATOM   2960  CD1 TYR B 152      -1.018   2.810  37.970  1.00 21.40           C  
ATOM   2961  CD2 TYR B 152      -0.908   4.451  36.297  1.00 17.27           C  
ATOM   2962  CE1 TYR B 152      -2.283   2.440  37.521  1.00 22.62           C  
ATOM   2963  CE2 TYR B 152      -2.154   4.049  35.785  1.00 18.31           C  
ATOM   2964  CZ  TYR B 152      -2.861   3.084  36.473  1.00 20.90           C  
ATOM   2965  OH  TYR B 152      -4.063   2.645  36.047  1.00 22.19           O  
ATOM   2966  N   HIS B 153       2.434   1.499  38.800  1.00 15.53           N  
ATOM   2967  CA  HIS B 153       2.344   0.121  39.301  1.00 16.31           C  
ATOM   2968  C   HIS B 153       2.531   0.012  40.779  1.00 16.36           C  
ATOM   2969  O   HIS B 153       2.992   0.948  41.441  1.00 16.81           O  
ATOM   2970  CB  HIS B 153       3.296  -0.819  38.594  1.00 17.45           C  
ATOM   2971  CG  HIS B 153       4.733  -0.509  38.799  1.00 19.37           C  
ATOM   2972  CD2 HIS B 153       5.617   0.171  38.022  1.00 20.13           C  
ATOM   2973  ND1 HIS B 153       5.443  -0.965  39.881  1.00 21.00           N  
ATOM   2974  CE1 HIS B 153       6.698  -0.579  39.759  1.00 21.94           C  
ATOM   2975  NE2 HIS B 153       6.788   0.182  38.696  1.00 20.42           N  
ATOM   2976  N   ASP B 154       2.161  -1.155  41.318  1.00 18.62           N  
ATOM   2977  CA  ASP B 154       2.399  -1.439  42.682  1.00 21.01           C  
ATOM   2978  C   ASP B 154       3.907  -1.632  42.975  1.00 19.02           C  
ATOM   2979  O   ASP B 154       4.675  -2.135  42.111  1.00 18.85           O  
ATOM   2980  CB  ASP B 154       1.607  -2.658  43.098  1.00 24.05           C  
ATOM   2981  CG  ASP B 154       2.010  -3.161  44.433  1.00 29.64           C  
ATOM   2982  OD1 ASP B 154       1.711  -2.494  45.464  1.00 33.01           O  
ATOM   2983  OD2 ASP B 154       2.684  -4.215  44.468  1.00 31.67           O1-
ATOM   2984  N   HIS B 155       4.299  -1.233  44.175  1.00 18.77           N  
ATOM   2985  CA  HIS B 155       5.695  -1.396  44.632  1.00 21.47           C  
ATOM   2986  C   HIS B 155       5.851  -2.154  45.951  1.00 25.51           C  
ATOM   2987  O   HIS B 155       6.951  -2.155  46.496  1.00 29.53           O  
ATOM   2988  CB  HIS B 155       6.336  -0.026  44.776  1.00 22.57           C  
ATOM   2989  CG  HIS B 155       7.796   0.032  44.402  1.00 23.87           C  
ATOM   2990  CD2 HIS B 155       8.439   0.703  43.404  1.00 26.16           C  
ATOM   2991  ND1 HIS B 155       8.778  -0.560  45.145  1.00 22.33           N  
ATOM   2992  CE1 HIS B 155       9.966  -0.284  44.617  1.00 25.69           C  
ATOM   2993  NE2 HIS B 155       9.773   0.499  43.570  1.00 22.99           N  
ATOM   2994  N   VAL B 156       4.772  -2.709  46.548  1.00 22.56           N  
ATOM   2995  CA  VAL B 156       4.942  -3.421  47.812  1.00 24.85           C  
ATOM   2996  C   VAL B 156       4.310  -4.786  47.924  1.00 26.41           C  
ATOM   2997  O   VAL B 156       4.574  -5.476  48.916  1.00 23.18           O  
ATOM   2998  CB  VAL B 156       4.462  -2.581  49.010  1.00 28.76           C  
ATOM   2999  CG1 VAL B 156       5.176  -1.245  49.043  1.00 30.73           C  
ATOM   3000  CG2 VAL B 156       2.950  -2.360  48.939  1.00 29.16           C  
ATOM   3001  N   VAL B 157       3.491  -5.203  46.961  1.00 23.21           N  
ATOM   3002  CA  VAL B 157       2.850  -6.504  47.027  1.00 25.30           C  
ATOM   3003  C   VAL B 157       3.822  -7.617  46.613  1.00 27.04           C  
ATOM   3004  O   VAL B 157       4.444  -7.577  45.507  1.00 23.59           O  
ATOM   3005  CB  VAL B 157       1.671  -6.608  46.056  1.00 26.72           C  
ATOM   3006  CG1 VAL B 157       1.086  -8.031  46.084  1.00 29.09           C  
ATOM   3007  CG2 VAL B 157       0.604  -5.544  46.331  1.00 28.27           C  
ATOM   3008  N   GLY B 158       3.970  -8.601  47.499  1.00 26.72           N  
ATOM   3009  CA  GLY B 158       4.827  -9.739  47.240  1.00 26.76           C  
ATOM   3010  C   GLY B 158       6.279  -9.433  47.645  1.00 31.78           C  
ATOM   3011  O   GLY B 158       6.916 -10.206  48.368  1.00 31.65           O  
ATOM   3012  N   THR B 159       6.849  -8.350  47.157  1.00 28.73           N  
ATOM   3013  CA  THR B 159       8.181  -7.962  47.587  1.00 26.00           C  
ATOM   3014  C   THR B 159       8.192  -6.465  47.663  1.00 29.01           C  
ATOM   3015  O   THR B 159       7.229  -5.802  47.226  1.00 25.79           O  
ATOM   3016  CB  THR B 159       9.282  -8.382  46.562  1.00 27.26           C  
ATOM   3017  CG2 THR B 159       9.275  -9.903  46.238  1.00 30.24           C  
ATOM   3018  OG1 THR B 159       9.140  -7.624  45.338  1.00 23.07           O  
ATOM   3019  N   GLU B 160       9.307  -5.920  48.148  1.00 27.59           N  
ATOM   3020  CA  GLU B 160       9.508  -4.454  48.263  1.00 27.75           C  
ATOM   3021  C   GLU B 160       9.737  -3.765  46.926  1.00 22.25           C  
ATOM   3022  O   GLU B 160       9.858  -2.517  46.859  1.00 21.80           O  
ATOM   3023  CB  GLU B 160      10.702  -4.126  49.163  1.00 36.11           C  
ATOM   3024  CG  GLU B 160      10.582  -4.685  50.582  1.00 44.87           C  
ATOM   3025  CD  GLU B 160       9.614  -3.944  51.482  1.00 54.75           C  
ATOM   3026  OE1 GLU B 160       8.422  -3.739  51.100  1.00 60.13           O  
ATOM   3027  OE2 GLU B 160      10.054  -3.585  52.606  1.00 65.33           O1-
ATOM   3028  N   HIS B 161       9.765  -4.575  45.880  1.00 23.41           N  
ATOM   3029  CA  HIS B 161       9.706  -4.077  44.484  1.00 24.67           C  
ATOM   3030  C   HIS B 161       8.457  -4.435  43.740  1.00 24.69           C  
ATOM   3031  O   HIS B 161       8.384  -4.195  42.560  1.00 24.20           O  
ATOM   3032  CB  HIS B 161      10.970  -4.521  43.748  1.00 25.00           C  
ATOM   3033  CG  HIS B 161      12.154  -3.793  44.262  1.00 28.60           C  
ATOM   3034  CD2 HIS B 161      12.623  -2.547  43.988  1.00 27.03           C  
ATOM   3035  ND1 HIS B 161      12.873  -4.252  45.340  1.00 30.34           N  
ATOM   3036  CE1 HIS B 161      13.811  -3.360  45.643  1.00 31.08           C  
ATOM   3037  NE2 HIS B 161      13.689  -2.325  44.829  1.00 30.62           N  
ATOM   3038  N   GLY B 162       7.400  -4.821  44.485  1.00 21.26           N  
ATOM   3039  CA  GLY B 162       6.110  -5.086  43.898  1.00 20.86           C  
ATOM   3040  C   GLY B 162       6.015  -6.225  42.953  1.00 20.20           C  
ATOM   3041  O   GLY B 162       5.086  -6.285  42.137  1.00 20.16           O  
ATOM   3042  N   THR B 163       6.925  -7.171  43.063  1.00 19.70           N  
ATOM   3043  CA  THR B 163       6.973  -8.226  42.128  1.00 20.01           C  
ATOM   3044  C   THR B 163       5.657  -8.998  42.026  1.00 21.33           C  
ATOM   3045  O   THR B 163       5.161  -9.308  40.922  1.00 20.90           O  
ATOM   3046  CB  THR B 163       8.154  -9.152  42.483  1.00 23.05           C  
ATOM   3047  CG2 THR B 163       8.152 -10.378  41.657  1.00 23.83           C  
ATOM   3048  OG1 THR B 163       9.363  -8.386  42.344  1.00 22.86           O  
ATOM   3049  N   GLY B 164       5.043  -9.316  43.156  1.00 22.31           N  
ATOM   3050  CA  GLY B 164       3.753 -10.044  43.081  1.00 21.51           C  
ATOM   3051  C   GLY B 164       2.548  -9.238  42.577  1.00 20.81           C  
ATOM   3052  O   GLY B 164       1.710  -9.740  41.803  1.00 24.65           O  
ATOM   3053  N   GLY B 165       2.536  -7.969  42.916  1.00 20.37           N  
ATOM   3054  CA  GLY B 165       1.492  -7.021  42.501  1.00 21.10           C  
ATOM   3055  C   GLY B 165       1.534  -6.806  41.037  1.00 21.35           C  
ATOM   3056  O   GLY B 165       0.538  -6.860  40.346  1.00 20.18           O  
ATOM   3057  N   ILE B 166       2.769  -6.658  40.506  1.00 20.80           N  
ATOM   3058  CA  ILE B 166       2.902  -6.485  39.084  1.00 21.97           C  
ATOM   3059  C   ILE B 166       2.460  -7.750  38.374  1.00 20.18           C  
ATOM   3060  O   ILE B 166       1.699  -7.692  37.428  1.00 20.36           O  
ATOM   3061  CB  ILE B 166       4.351  -6.073  38.698  1.00 19.74           C  
ATOM   3062  CG1 ILE B 166       4.672  -4.725  39.299  1.00 19.54           C  
ATOM   3063  CG2 ILE B 166       4.513  -6.137  37.215  1.00 23.52           C  
ATOM   3064  CD1 ILE B 166       6.203  -4.567  39.336  1.00 21.87           C  
ATOM   3065  N   ARG B 167       2.907  -8.892  38.839  1.00 19.66           N  
ATOM   3066  CA  ARG B 167       2.592 -10.135  38.221  1.00 21.33           C  
ATOM   3067  C   ARG B 167       1.080 -10.340  38.228  1.00 21.05           C  
ATOM   3068  O   ARG B 167       0.537 -10.814  37.266  1.00 22.29           O  
ATOM   3069  CB  ARG B 167       3.286 -11.271  38.971  1.00 25.49           C  
ATOM   3070  CG  ARG B 167       3.027 -12.652  38.446  1.00 31.77           C  
ATOM   3071  CD  ARG B 167       3.839 -13.708  39.194  1.00 36.42           C  
ATOM   3072  NE  ARG B 167       3.758 -13.558  40.670  1.00 51.49           N  
ATOM   3073  CZ  ARG B 167       2.753 -13.971  41.467  1.00 54.99           C  
ATOM   3074  NH1 ARG B 167       1.674 -14.586  40.979  1.00 58.41           N1+
ATOM   3075  NH2 ARG B 167       2.818 -13.757  42.785  1.00 54.86           N  
ATOM   3076  N   LYS B 168       0.417  -9.926  39.280  1.00 23.22           N  
ATOM   3077  CA  LYS B 168      -1.024 -10.186  39.410  1.00 24.18           C  
ATOM   3078  C   LYS B 168      -1.948  -9.168  38.707  1.00 26.26           C  
ATOM   3079  O   LYS B 168      -3.147  -9.442  38.567  1.00 24.25           O  
ATOM   3080  CB  LYS B 168      -1.382 -10.289  40.877  1.00 29.01           C  
ATOM   3081  CG  LYS B 168      -0.869 -11.568  41.524  1.00 33.27           C  
ATOM   3082  CD  LYS B 168      -1.273 -11.546  42.974  1.00 36.31           C  
ATOM   3083  CE  LYS B 168      -0.661 -12.673  43.826  1.00 43.32           C  
ATOM   3084  NZ  LYS B 168       0.438 -12.031  44.632  1.00 51.88           N1+
ATOM   3085  N   GLY B 169      -1.391  -8.033  38.236  1.00 21.21           N  
ATOM   3086  CA  GLY B 169      -2.099  -7.085  37.413  1.00 20.46           C  
ATOM   3087  C   GLY B 169      -2.098  -5.646  37.848  1.00 19.87           C  
ATOM   3088  O   GLY B 169      -2.822  -4.816  37.253  1.00 21.45           O  
ATOM   3089  N   LEU B 170      -1.364  -5.315  38.895  1.00 17.82           N  
ATOM   3090  CA  LEU B 170      -1.362  -3.978  39.391  1.00 16.54           C  
ATOM   3091  C   LEU B 170      -0.383  -3.050  38.585  1.00 17.51           C  
ATOM   3092  O   LEU B 170       0.691  -2.662  39.074  1.00 19.43           O  
ATOM   3093  CB  LEU B 170      -1.022  -3.913  40.838  1.00 20.33           C  
ATOM   3094  CG  LEU B 170      -2.122  -4.528  41.759  1.00 21.09           C  
ATOM   3095  CD1 LEU B 170      -1.574  -4.545  43.143  1.00 24.97           C  
ATOM   3096  CD2 LEU B 170      -3.414  -3.730  41.720  1.00 23.24           C  
ATOM   3097  N   TYR B 171      -0.845  -2.701  37.398  1.00 16.41           N  
ATOM   3098  CA  TYR B 171      -0.151  -1.795  36.464  1.00 17.50           C  
ATOM   3099  C   TYR B 171      -1.128  -1.083  35.570  1.00 19.47           C  
ATOM   3100  O   TYR B 171      -2.211  -1.614  35.195  1.00 18.83           O  
ATOM   3101  CB  TYR B 171       0.884  -2.546  35.661  1.00 18.18           C  
ATOM   3102  CG  TYR B 171       0.405  -3.735  34.891  1.00 19.58           C  
ATOM   3103  CD1 TYR B 171      -0.343  -3.577  33.728  1.00 22.89           C  
ATOM   3104  CD2 TYR B 171       0.638  -5.025  35.314  1.00 19.20           C  
ATOM   3105  CE1 TYR B 171      -0.781  -4.664  32.999  1.00 21.72           C  
ATOM   3106  CE2 TYR B 171       0.200  -6.129  34.588  1.00 19.70           C  
ATOM   3107  CZ  TYR B 171      -0.542  -5.953  33.447  1.00 20.43           C  
ATOM   3108  OH  TYR B 171      -0.981  -6.995  32.610  1.00 22.00           O  
ATOM   3109  N   GLY B 172      -0.730   0.109  35.142  1.00 18.41           N  
ATOM   3110  CA  GLY B 172      -1.571   0.861  34.230  1.00 19.06           C  
ATOM   3111  C   GLY B 172      -0.773   1.948  33.528  1.00 18.29           C  
ATOM   3112  O   GLY B 172       0.326   2.266  33.963  1.00 17.38           O  
ATOM   3113  N   PRO B 173      -1.311   2.499  32.451  1.00 19.79           N  
ATOM   3114  CA  PRO B 173      -0.651   3.548  31.659  1.00 18.84           C  
ATOM   3115  C   PRO B 173      -0.939   4.988  32.123  1.00 21.19           C  
ATOM   3116  O   PRO B 173      -2.025   5.279  32.662  1.00 17.70           O  
ATOM   3117  CB  PRO B 173      -1.265   3.321  30.280  1.00 20.95           C  
ATOM   3118  CG  PRO B 173      -2.684   2.942  30.581  1.00 19.47           C  
ATOM   3119  CD  PRO B 173      -2.613   2.142  31.874  1.00 20.26           C  
ATOM   3120  N   VAL B 174      -0.005   5.908  31.838  1.00 19.34           N  
ATOM   3121  CA  VAL B 174      -0.184   7.324  32.101  1.00 21.09           C  
ATOM   3122  C   VAL B 174       0.346   8.035  30.876  1.00 20.56           C  
ATOM   3123  O   VAL B 174       1.444   7.733  30.417  1.00 21.71           O  
ATOM   3124  CB  VAL B 174       0.708   7.867  33.249  1.00 25.23           C  
ATOM   3125  CG1 VAL B 174       0.361   9.306  33.603  1.00 26.04           C  
ATOM   3126  CG2 VAL B 174       0.692   7.012  34.443  1.00 25.56           C  
ATOM   3127  N   ILE B 175      -0.416   8.920  30.300  1.00 18.99           N  
ATOM   3128  CA  ILE B 175       0.047   9.685  29.142  1.00 19.86           C  
ATOM   3129  C   ILE B 175       0.105  11.129  29.544  1.00 18.59           C  
ATOM   3130  O   ILE B 175      -0.858  11.619  30.089  1.00 19.71           O  
ATOM   3131  CB  ILE B 175      -0.863   9.519  27.939  1.00 19.90           C  
ATOM   3132  CG1 ILE B 175      -0.859   8.105  27.425  1.00 21.66           C  
ATOM   3133  CG2 ILE B 175      -0.360  10.413  26.784  1.00 22.58           C  
ATOM   3134  CD1 ILE B 175      -1.889   7.868  26.333  1.00 22.80           C  
ATOM   3135  N   VAL B 176       1.250  11.816  29.303  1.00 18.36           N  
ATOM   3136  CA  VAL B 176       1.323  13.258  29.594  1.00 17.84           C  
ATOM   3137  C   VAL B 176       1.546  13.906  28.272  1.00 19.81           C  
ATOM   3138  O   VAL B 176       2.505  13.561  27.567  1.00 20.77           O  
ATOM   3139  CB  VAL B 176       2.462  13.603  30.591  1.00 18.89           C  
ATOM   3140  CG1 VAL B 176       2.586  15.111  30.807  1.00 18.08           C  
ATOM   3141  CG2 VAL B 176       2.206  12.877  31.905  1.00 18.96           C  
ATOM   3142  N   ARG B 177       0.661  14.845  27.909  1.00 22.36           N  
ATOM   3143  CA  ARG B 177       0.711  15.427  26.554  1.00 24.09           C  
ATOM   3144  C   ARG B 177       1.349  16.827  26.620  1.00 25.57           C  
ATOM   3145  O   ARG B 177       1.262  17.499  27.611  1.00 22.39           O  
ATOM   3146  CB  ARG B 177      -0.684  15.488  26.001  1.00 25.36           C  
ATOM   3147  CG  ARG B 177      -1.278  14.124  25.826  1.00 31.01           C  
ATOM   3148  CD  ARG B 177      -2.283  14.100  24.718  1.00 33.10           C  
ATOM   3149  NE  ARG B 177      -3.072  12.882  24.731  1.00 33.16           N  
ATOM   3150  CZ  ARG B 177      -2.741  11.741  24.137  1.00 30.27           C  
ATOM   3151  NH1 ARG B 177      -1.594  11.590  23.481  1.00 28.04           N1+
ATOM   3152  NH2 ARG B 177      -3.602  10.749  24.182  1.00 31.92           N  
ATOM   3153  N   ARG B 178       2.049  17.206  25.585  1.00 25.19           N  
ATOM   3154  CA  ARG B 178       2.619  18.526  25.493  1.00 23.75           C  
ATOM   3155  C   ARG B 178       1.626  19.390  24.687  1.00 24.24           C  
ATOM   3156  O   ARG B 178       0.910  18.886  23.791  1.00 21.91           O  
ATOM   3157  CB  ARG B 178       3.953  18.449  24.764  1.00 22.19           C  
ATOM   3158  CG  ARG B 178       4.579  19.807  24.522  1.00 23.13           C  
ATOM   3159  CD  ARG B 178       6.101  19.768  24.273  1.00 24.99           C  
ATOM   3160  NE  ARG B 178       6.652  19.150  25.473  1.00 25.85           N  
ATOM   3161  CZ  ARG B 178       7.716  18.351  25.571  1.00 24.84           C  
ATOM   3162  NH1 ARG B 178       8.486  18.035  24.508  1.00 23.67           N1+
ATOM   3163  NH2 ARG B 178       8.014  17.866  26.785  1.00 26.01           N  
ATOM   3164  N   LYS B 179       1.616  20.671  24.984  1.00 25.88           N  
ATOM   3165  CA  LYS B 179       0.817  21.625  24.253  1.00 31.15           C  
ATOM   3166  C   LYS B 179       1.100  21.441  22.796  1.00 30.51           C  
ATOM   3167  O   LYS B 179       2.271  21.446  22.376  1.00 27.56           O  
ATOM   3168  CB  LYS B 179       1.209  23.045  24.671  1.00 34.64           C  
ATOM   3169  CG  LYS B 179       0.539  24.143  23.856  1.00 41.93           C  
ATOM   3170  CD  LYS B 179      -0.908  23.826  23.489  1.00 54.14           C  
ATOM   3171  CE  LYS B 179      -1.719  25.096  23.268  1.00 64.91           C  
ATOM   3172  NZ  LYS B 179      -2.097  25.670  24.595  1.00 71.64           N1+
ATOM   3173  N   GLY B 180       0.036  21.265  22.026  1.00 32.61           N  
ATOM   3174  CA  GLY B 180       0.138  21.169  20.572  1.00 36.62           C  
ATOM   3175  C   GLY B 180       0.311  19.746  20.080  1.00 39.29           C  
ATOM   3176  O   GLY B 180       0.372  19.538  18.874  1.00 37.68           O  
ATOM   3177  N   ASP B 181       0.380  18.752  20.979  1.00 35.14           N  
ATOM   3178  CA  ASP B 181       0.522  17.347  20.546  1.00 36.81           C  
ATOM   3179  C   ASP B 181      -0.744  16.934  19.783  1.00 37.01           C  
ATOM   3180  O   ASP B 181      -1.860  17.379  20.083  1.00 32.37           O  
ATOM   3181  CB  ASP B 181       0.693  16.352  21.729  1.00 34.98           C  
ATOM   3182  CG  ASP B 181       2.164  16.263  22.286  1.00 37.83           C  
ATOM   3183  OD1 ASP B 181       3.124  16.955  21.774  1.00 33.26           O  
ATOM   3184  OD2 ASP B 181       2.353  15.485  23.291  1.00 28.64           O1-
ATOM   3185  N   VAL B 182      -0.570  16.035  18.823  1.00 35.31           N  
ATOM   3186  CA  VAL B 182      -1.685  15.608  17.996  1.00 38.18           C  
ATOM   3187  C   VAL B 182      -2.458  14.594  18.799  1.00 36.27           C  
ATOM   3188  O   VAL B 182      -1.835  13.661  19.286  1.00 32.76           O  
ATOM   3189  CB  VAL B 182      -1.159  14.930  16.725  1.00 44.20           C  
ATOM   3190  CG1 VAL B 182      -2.318  14.497  15.847  1.00 44.19           C  
ATOM   3191  CG2 VAL B 182      -0.230  15.886  15.963  1.00 45.78           C  
ATOM   3192  N   LEU B 183      -3.763  14.771  18.965  1.00 33.57           N  
ATOM   3193  CA  LEU B 183      -4.605  13.821  19.705  1.00 34.48           C  
ATOM   3194  C   LEU B 183      -5.142  12.696  18.848  1.00 31.36           C  
ATOM   3195  O   LEU B 183      -5.592  12.905  17.735  1.00 28.21           O  
ATOM   3196  CB  LEU B 183      -5.802  14.499  20.310  1.00 37.48           C  
ATOM   3197  CG  LEU B 183      -5.495  15.703  21.185  1.00 43.57           C  
ATOM   3198  CD1 LEU B 183      -6.774  16.093  21.908  1.00 44.60           C  
ATOM   3199  CD2 LEU B 183      -4.340  15.445  22.159  1.00 39.55           C  
ATOM   3200  N   PRO B 184      -5.166  11.481  19.378  1.00 29.99           N  
ATOM   3201  CA  PRO B 184      -5.647  10.381  18.546  1.00 27.90           C  
ATOM   3202  C   PRO B 184      -7.138  10.234  18.631  1.00 31.70           C  
ATOM   3203  O   PRO B 184      -7.712  10.832  19.500  1.00 31.07           O  
ATOM   3204  CB  PRO B 184      -5.048   9.155  19.250  1.00 28.16           C  
ATOM   3205  CG  PRO B 184      -5.052   9.538  20.704  1.00 30.85           C  
ATOM   3206  CD  PRO B 184      -4.867  11.048  20.761  1.00 29.09           C  
ATOM   3207  N   ASP B 185      -7.703   9.355  17.788  1.00 33.70           N  
ATOM   3208  CA  ASP B 185      -9.139   8.933  17.818  1.00 33.75           C  
ATOM   3209  C   ASP B 185      -9.418   7.864  18.892  1.00 35.40           C  
ATOM   3210  O   ASP B 185     -10.487   7.843  19.481  1.00 32.62           O  
ATOM   3211  CB  ASP B 185      -9.613   8.413  16.441  1.00 34.54           C  
ATOM   3212  CG  ASP B 185      -9.593   9.514  15.333  1.00 38.25           C  
ATOM   3213  OD1 ASP B 185     -10.112  10.611  15.571  1.00 41.78           O  
ATOM   3214  OD2 ASP B 185      -9.070   9.318  14.228  1.00 35.91           O1-
ATOM   3215  N   ALA B 186      -8.448   6.994  19.162  1.00 29.38           N  
ATOM   3216  CA  ALA B 186      -8.597   5.927  20.122  1.00 25.91           C  
ATOM   3217  C   ALA B 186      -7.186   5.653  20.679  1.00 27.70           C  
ATOM   3218  O   ALA B 186      -6.216   5.918  19.980  1.00 26.05           O  
ATOM   3219  CB  ALA B 186      -9.108   4.686  19.410  1.00 30.75           C  
ATOM   3220  N   THR B 187      -7.104   5.170  21.913  1.00 28.20           N  
ATOM   3221  CA  THR B 187      -5.846   4.815  22.578  1.00 27.27           C  
ATOM   3222  C   THR B 187      -5.903   3.371  23.074  1.00 26.29           C  
ATOM   3223  O   THR B 187      -6.882   2.970  23.700  1.00 22.90           O  
ATOM   3224  CB  THR B 187      -5.511   5.749  23.764  1.00 30.09           C  
ATOM   3225  CG2 THR B 187      -4.211   5.297  24.473  1.00 31.08           C  
ATOM   3226  OG1 THR B 187      -5.295   7.102  23.300  1.00 29.53           O  
ATOM   3227  N   HIS B 188      -4.897   2.562  22.776  1.00 21.94           N  
ATOM   3228  CA  HIS B 188      -4.915   1.143  23.189  1.00 23.69           C  
ATOM   3229  C   HIS B 188      -3.643   0.808  23.974  1.00 25.80           C  
ATOM   3230  O   HIS B 188      -2.550   1.152  23.537  1.00 25.93           O  
ATOM   3231  CB  HIS B 188      -4.995   0.205  22.019  1.00 23.95           C  
ATOM   3232  CG  HIS B 188      -6.170   0.461  21.131  1.00 27.24           C  
ATOM   3233  CD2 HIS B 188      -6.254   0.734  19.799  1.00 26.29           C  
ATOM   3234  ND1 HIS B 188      -7.464   0.482  21.626  1.00 29.45           N  
ATOM   3235  CE1 HIS B 188      -8.300   0.754  20.622  1.00 30.52           C  
ATOM   3236  NE2 HIS B 188      -7.587   0.900  19.504  1.00 31.85           N  
ATOM   3237  N   THR B 189      -3.802   0.067  25.048  1.00 22.03           N  
ATOM   3238  CA  THR B 189      -2.686  -0.315  25.917  1.00 23.45           C  
ATOM   3239  C   THR B 189      -2.328  -1.794  25.801  1.00 26.09           C  
ATOM   3240  O   THR B 189      -3.198  -2.661  25.972  1.00 22.90           O  
ATOM   3241  CB  THR B 189      -3.083   0.025  27.354  1.00 24.77           C  
ATOM   3242  CG2 THR B 189      -1.988  -0.367  28.344  1.00 29.34           C  
ATOM   3243  OG1 THR B 189      -3.237   1.447  27.442  1.00 26.48           O  
ATOM   3244  N   ILE B 190      -1.055  -2.087  25.520  1.00 20.86           N  
ATOM   3245  CA  ILE B 190      -0.577  -3.457  25.384  1.00 21.27           C  
ATOM   3246  C   ILE B 190       0.559  -3.577  26.395  1.00 23.98           C  
ATOM   3247  O   ILE B 190       1.515  -2.792  26.322  1.00 19.64           O  
ATOM   3248  CB  ILE B 190      -0.019  -3.700  23.985  1.00 21.60           C  
ATOM   3249  CG1 ILE B 190      -1.096  -3.531  22.897  1.00 23.25           C  
ATOM   3250  CG2 ILE B 190       0.584  -5.070  23.843  1.00 24.94           C  
ATOM   3251  CD1 ILE B 190      -0.502  -3.526  21.497  1.00 22.65           C  
ATOM   3252  N   VAL B 191       0.417  -4.503  27.352  1.00 20.59           N  
ATOM   3253  CA  VAL B 191       1.400  -4.757  28.380  1.00 21.31           C  
ATOM   3254  C   VAL B 191       1.887  -6.163  28.208  1.00 21.33           C  
ATOM   3255  O   VAL B 191       1.122  -7.081  28.343  1.00 21.27           O  
ATOM   3256  CB  VAL B 191       0.854  -4.578  29.785  1.00 18.33           C  
ATOM   3257  CG1 VAL B 191       1.911  -4.803  30.803  1.00 19.99           C  
ATOM   3258  CG2 VAL B 191       0.274  -3.196  29.950  1.00 20.66           C  
ATOM   3259  N   PHE B 192       3.175  -6.334  27.938  1.00 19.11           N  
ATOM   3260  CA  PHE B 192       3.823  -7.608  27.997  1.00 20.86           C  
ATOM   3261  C   PHE B 192       4.257  -7.801  29.440  1.00 22.47           C  
ATOM   3262  O   PHE B 192       5.209  -7.183  29.917  1.00 22.88           O  
ATOM   3263  CB  PHE B 192       5.041  -7.655  27.108  1.00 22.78           C  
ATOM   3264  CG  PHE B 192       4.761  -7.661  25.630  1.00 27.52           C  
ATOM   3265  CD1 PHE B 192       3.509  -7.900  25.102  1.00 31.94           C  
ATOM   3266  CD2 PHE B 192       5.815  -7.444  24.725  1.00 33.50           C  
ATOM   3267  CE1 PHE B 192       3.335  -7.949  23.710  1.00 34.85           C  
ATOM   3268  CE2 PHE B 192       5.636  -7.500  23.345  1.00 33.58           C  
ATOM   3269  CZ  PHE B 192       4.391  -7.774  22.835  1.00 29.61           C  
ATOM   3270  N   ASN B 193       3.573  -8.678  30.137  1.00 23.15           N  
ATOM   3271  CA  ASN B 193       3.837  -8.891  31.550  1.00 24.10           C  
ATOM   3272  C   ASN B 193       4.350 -10.294  31.725  1.00 25.46           C  
ATOM   3273  O   ASN B 193       3.604 -11.198  31.645  1.00 25.58           O  
ATOM   3274  CB  ASN B 193       2.589  -8.652  32.401  1.00 22.90           C  
ATOM   3275  CG  ASN B 193       2.880  -8.769  33.910  1.00 27.02           C  
ATOM   3276  ND2 ASN B 193       1.866  -9.047  34.698  1.00 25.67           N  
ATOM   3277  OD1 ASN B 193       3.986  -8.584  34.348  1.00 25.38           O  
ATOM   3278  N   ASP B 194       5.657 -10.475  31.912  1.00 27.99           N  
ATOM   3279  CA  ASP B 194       6.281 -11.799  31.913  1.00 26.64           C  
ATOM   3280  C   ASP B 194       5.845 -12.450  30.631  1.00 27.06           C  
ATOM   3281  O   ASP B 194       6.164 -11.910  29.595  1.00 27.87           O  
ATOM   3282  CB  ASP B 194       5.965 -12.645  33.167  1.00 29.80           C  
ATOM   3283  CG  ASP B 194       6.762 -12.211  34.449  1.00 34.66           C  
ATOM   3284  OD1 ASP B 194       7.986 -11.854  34.391  1.00 34.96           O  
ATOM   3285  OD2 ASP B 194       6.142 -12.300  35.551  1.00 38.43           O1-
ATOM   3286  N   MET B 195       5.124 -13.581  30.648  1.00 25.95           N  
ATOM   3287  CA  MET B 195       4.748 -14.266  29.386  1.00 27.37           C  
ATOM   3288  C   MET B 195       3.257 -14.131  29.019  1.00 29.78           C  
ATOM   3289  O   MET B 195       2.731 -14.934  28.241  1.00 34.69           O  
ATOM   3290  CB  MET B 195       5.166 -15.762  29.404  1.00 31.20           C  
ATOM   3291  CG  MET B 195       6.672 -15.968  29.554  1.00 36.15           C  
ATOM   3292  SD  MET B 195       7.606 -15.217  28.181  1.00 33.77           S  
ATOM   3293  CE  MET B 195       6.948 -16.245  26.915  1.00 37.98           C  
ATOM   3294  N   LEU B 196       2.591 -13.122  29.556  1.00 27.80           N  
ATOM   3295  CA  LEU B 196       1.206 -12.787  29.185  1.00 29.40           C  
ATOM   3296  C   LEU B 196       1.084 -11.386  28.575  1.00 28.62           C  
ATOM   3297  O   LEU B 196       2.003 -10.541  28.717  1.00 31.74           O  
ATOM   3298  CB  LEU B 196       0.321 -12.856  30.417  1.00 31.02           C  
ATOM   3299  CG  LEU B 196       0.352 -14.281  31.046  1.00 35.60           C  
ATOM   3300  CD1 LEU B 196      -0.670 -14.395  32.166  1.00 42.91           C  
ATOM   3301  CD2 LEU B 196       0.100 -15.402  30.041  1.00 37.75           C  
ATOM   3302  N   ILE B 197       0.062 -11.202  27.760  1.00 22.21           N  
ATOM   3303  CA  ILE B 197      -0.334  -9.865  27.317  1.00 22.02           C  
ATOM   3304  C   ILE B 197      -1.508  -9.441  28.114  1.00 24.20           C  
ATOM   3305  O   ILE B 197      -2.582 -10.086  28.071  1.00 22.10           O  
ATOM   3306  CB  ILE B 197      -0.649  -9.792  25.820  1.00 22.38           C  
ATOM   3307  CG1 ILE B 197       0.550 -10.213  25.016  1.00 27.54           C  
ATOM   3308  CG2 ILE B 197      -1.071  -8.364  25.450  1.00 22.88           C  
ATOM   3309  CD1 ILE B 197       0.214 -10.463  23.565  1.00 27.08           C  
ATOM   3310  N   ASN B 198      -1.352  -8.360  28.865  1.00 21.39           N  
ATOM   3311  CA  ASN B 198      -2.451  -7.835  29.692  1.00 22.25           C  
ATOM   3312  C   ASN B 198      -3.015  -8.893  30.627  1.00 24.67           C  
ATOM   3313  O   ASN B 198      -4.195  -8.816  31.008  1.00 25.06           O  
ATOM   3314  CB  ASN B 198      -3.552  -7.172  28.850  1.00 22.77           C  
ATOM   3315  CG  ASN B 198      -3.035  -5.955  28.066  1.00 25.21           C  
ATOM   3316  ND2 ASN B 198      -3.867  -5.381  27.222  1.00 23.42           N  
ATOM   3317  OD1 ASN B 198      -1.957  -5.465  28.353  1.00 23.80           O  
ATOM   3318  N   ASN B 199      -2.164  -9.835  31.019  1.00 24.63           N  
ATOM   3319  CA  ASN B 199      -2.517 -10.914  31.949  1.00 26.98           C  
ATOM   3320  C   ASN B 199      -3.660 -11.789  31.391  1.00 29.82           C  
ATOM   3321  O   ASN B 199      -4.318 -12.478  32.121  1.00 27.45           O  
ATOM   3322  CB  ASN B 199      -2.913 -10.390  33.324  1.00 25.20           C  
ATOM   3323  CG  ASN B 199      -1.731 -10.085  34.211  1.00 28.71           C  
ATOM   3324  ND2 ASN B 199      -1.803 -10.506  35.457  1.00 26.84           N  
ATOM   3325  OD1 ASN B 199      -0.801  -9.394  33.804  1.00 27.64           O  
ATOM   3326  N   ARG B 200      -3.874 -11.785  30.097  1.00 28.68           N  
ATOM   3327  CA  ARG B 200      -4.803 -12.730  29.518  1.00 34.40           C  
ATOM   3328  C   ARG B 200      -4.215 -14.126  29.504  1.00 40.04           C  
ATOM   3329  O   ARG B 200      -3.061 -14.300  29.143  1.00 42.62           O  
ATOM   3330  CB  ARG B 200      -5.162 -12.302  28.127  1.00 31.58           C  
ATOM   3331  CG  ARG B 200      -6.015 -11.051  28.169  1.00 32.99           C  
ATOM   3332  CD  ARG B 200      -5.880 -10.342  26.848  1.00 38.78           C  
ATOM   3333  NE  ARG B 200      -5.981 -11.286  25.724  1.00 42.30           N  
ATOM   3334  CZ  ARG B 200      -7.087 -11.508  25.009  1.00 45.67           C  
ATOM   3335  NH1 ARG B 200      -8.206 -10.857  25.298  1.00 43.62           N1+
ATOM   3336  NH2 ARG B 200      -7.054 -12.374  23.989  1.00 44.21           N  
ATOM   3337  N   PRO B 201      -5.010 -15.126  29.900  1.00 53.06           N  
ATOM   3338  CA  PRO B 201      -4.613 -16.526  29.761  1.00 62.44           C  
ATOM   3339  C   PRO B 201      -4.407 -16.926  28.303  1.00 63.28           C  
ATOM   3340  O   PRO B 201      -4.420 -16.064  27.408  1.00 59.94           O  
ATOM   3341  CB  PRO B 201      -5.829 -17.268  30.324  1.00 67.12           C  
ATOM   3342  CG  PRO B 201      -6.965 -16.380  29.943  1.00 65.85           C  
ATOM   3343  CD  PRO B 201      -6.440 -15.002  30.230  1.00 60.50           C  
ATOM   3344  N   ALA B 202      -4.207 -18.233  28.086  1.00 78.85           N  
ATOM   3345  CA  ALA B 202      -4.022 -18.860  26.744  1.00 79.97           C  
ATOM   3346  C   ALA B 202      -2.983 -18.121  25.910  1.00 80.04           C  
ATOM   3347  O   ALA B 202      -3.011 -18.152  24.669  1.00 68.91           O  
ATOM   3348  CB  ALA B 202      -5.347 -18.947  25.992  1.00 78.19           C  
ATOM   3349  N   HIS B 203      -2.100 -17.426  26.624  1.00 75.65           N  
ATOM   3350  CA  HIS B 203      -1.101 -16.556  26.034  1.00 87.49           C  
ATOM   3351  C   HIS B 203      -1.601 -15.576  24.928  1.00 84.85           C  
ATOM   3352  O   HIS B 203      -0.822 -14.736  24.482  1.00 87.82           O  
ATOM   3353  CB  HIS B 203       0.097 -17.399  25.543  1.00 93.79           C  
ATOM   3354  CG  HIS B 203       0.773 -18.200  26.626  1.00 97.66           C  
ATOM   3355  CD2 HIS B 203       0.921 -19.539  26.788  1.00100.94           C  
ATOM   3356  ND1 HIS B 203       1.404 -17.618  27.708  1.00 99.66           N  
ATOM   3357  CE1 HIS B 203       1.899 -18.559  28.494  1.00 93.96           C  
ATOM   3358  NE2 HIS B 203       1.619 -19.734  27.959  1.00 98.69           N  
ATOM   3359  N   SER B 204      -2.877 -15.641  24.518  1.00 82.24           N  
ATOM   3360  CA  SER B 204      -3.412 -14.744  23.463  1.00 70.28           C  
ATOM   3361  C   SER B 204      -3.249 -13.248  23.832  1.00 63.23           C  
ATOM   3362  O   SER B 204      -3.263 -12.877  25.011  1.00 63.26           O  
ATOM   3363  CB  SER B 204      -4.896 -15.081  23.145  1.00 67.69           C  
ATOM   3364  OG  SER B 204      -5.780 -14.658  24.180  1.00 68.06           O  
ATOM   3365  N   GLY B 205      -3.086 -12.380  22.839  1.00 51.09           N  
ATOM   3366  CA  GLY B 205      -3.221 -10.940  23.096  1.00 41.90           C  
ATOM   3367  C   GLY B 205      -4.596 -10.454  22.697  1.00 37.39           C  
ATOM   3368  O   GLY B 205      -5.313 -11.151  21.967  1.00 39.69           O  
ATOM   3369  N   PRO B 206      -4.969  -9.261  23.151  1.00 33.95           N  
ATOM   3370  CA  PRO B 206      -6.221  -8.692  22.720  1.00 32.04           C  
ATOM   3371  C   PRO B 206      -6.187  -8.228  21.295  1.00 31.07           C  
ATOM   3372  O   PRO B 206      -5.136  -7.913  20.738  1.00 28.63           O  
ATOM   3373  CB  PRO B 206      -6.406  -7.483  23.653  1.00 35.04           C  
ATOM   3374  CG  PRO B 206      -4.994  -7.090  24.001  1.00 35.84           C  
ATOM   3375  CD  PRO B 206      -4.277  -8.391  24.126  1.00 35.01           C  
ATOM   3376  N   ASN B 207      -7.369  -8.135  20.702  1.00 30.09           N  
ATOM   3377  CA  ASN B 207      -7.490  -7.509  19.452  1.00 29.96           C  
ATOM   3378  C   ASN B 207      -7.975  -6.082  19.593  1.00 29.84           C  
ATOM   3379  O   ASN B 207      -8.689  -5.725  20.531  1.00 30.00           O  
ATOM   3380  CB  ASN B 207      -8.407  -8.303  18.504  1.00 32.42           C  
ATOM   3381  CG  ASN B 207      -7.905  -9.712  18.219  1.00 33.77           C  
ATOM   3382  ND2 ASN B 207      -8.833 -10.555  17.807  1.00 31.69           N  
ATOM   3383  OD1 ASN B 207      -6.710 -10.042  18.323  1.00 32.48           O  
ATOM   3384  N   PHE B 208      -7.587  -5.252  18.638  1.00 24.55           N  
ATOM   3385  CA  PHE B 208      -8.047  -3.903  18.603  1.00 27.54           C  
ATOM   3386  C   PHE B 208      -8.619  -3.628  17.249  1.00 28.75           C  
ATOM   3387  O   PHE B 208      -8.148  -4.168  16.289  1.00 30.21           O  
ATOM   3388  CB  PHE B 208      -6.863  -2.983  18.845  1.00 28.57           C  
ATOM   3389  CG  PHE B 208      -6.186  -3.253  20.140  1.00 26.56           C  
ATOM   3390  CD1 PHE B 208      -6.770  -2.875  21.310  1.00 26.22           C  
ATOM   3391  CD2 PHE B 208      -4.954  -3.938  20.177  1.00 27.59           C  
ATOM   3392  CE1 PHE B 208      -6.161  -3.157  22.521  1.00 29.31           C  
ATOM   3393  CE2 PHE B 208      -4.327  -4.191  21.389  1.00 28.93           C  
ATOM   3394  CZ  PHE B 208      -4.938  -3.791  22.566  1.00 28.80           C  
ATOM   3395  N   GLU B 209      -9.634  -2.770  17.206  1.00 31.91           N  
ATOM   3396  CA  GLU B 209     -10.334  -2.462  15.956  1.00 35.63           C  
ATOM   3397  C   GLU B 209     -10.241  -0.973  15.617  1.00 30.66           C  
ATOM   3398  O   GLU B 209     -10.353  -0.139  16.480  1.00 29.94           O  
ATOM   3399  CB  GLU B 209     -11.817  -2.832  16.090  1.00 42.27           C  
ATOM   3400  CG  GLU B 209     -12.070  -4.278  16.491  1.00 54.13           C  
ATOM   3401  CD  GLU B 209     -13.546  -4.605  16.650  1.00 68.93           C  
ATOM   3402  OE1 GLU B 209     -14.391  -3.720  16.327  1.00 76.56           O  
ATOM   3403  OE2 GLU B 209     -13.862  -5.746  17.095  1.00 65.00           O1-
ATOM   3404  N   ALA B 210     -10.039  -0.681  14.353  1.00 28.19           N  
ATOM   3405  CA  ALA B 210     -10.090   0.657  13.835  1.00 27.33           C  
ATOM   3406  C   ALA B 210     -10.700   0.605  12.438  1.00 28.50           C  
ATOM   3407  O   ALA B 210     -10.834  -0.461  11.833  1.00 34.48           O  
ATOM   3408  CB  ALA B 210      -8.665   1.248  13.748  1.00 27.60           C  
ATOM   3409  N   THR B 211     -11.000   1.786  11.924  1.00 28.45           N  
ATOM   3410  CA  THR B 211     -11.320   2.027  10.547  1.00 33.13           C  
ATOM   3411  C   THR B 211     -10.136   2.674   9.821  1.00 32.81           C  
ATOM   3412  O   THR B 211      -9.409   3.523  10.376  1.00 30.19           O  
ATOM   3413  CB  THR B 211     -12.576   2.962  10.449  1.00 34.95           C  
ATOM   3414  CG2 THR B 211     -13.034   3.127   9.011  1.00 39.26           C  
ATOM   3415  OG1 THR B 211     -13.645   2.404  11.224  1.00 33.39           O  
ATOM   3416  N   VAL B 212      -9.924   2.258   8.578  1.00 30.69           N  
ATOM   3417  CA  VAL B 212      -8.932   2.872   7.730  1.00 32.74           C  
ATOM   3418  C   VAL B 212      -8.927   4.385   7.872  1.00 35.14           C  
ATOM   3419  O   VAL B 212      -9.983   5.043   7.777  1.00 28.66           O  
ATOM   3420  CB  VAL B 212      -9.176   2.502   6.251  1.00 36.14           C  
ATOM   3421  CG1 VAL B 212      -8.431   3.408   5.280  1.00 37.41           C  
ATOM   3422  CG2 VAL B 212      -8.748   1.062   6.029  1.00 38.63           C  
ATOM   3423  N   GLY B 213      -7.724   4.931   8.078  1.00 31.49           N  
ATOM   3424  CA  GLY B 213      -7.537   6.361   8.293  1.00 31.77           C  
ATOM   3425  C   GLY B 213      -7.652   6.901   9.714  1.00 29.60           C  
ATOM   3426  O   GLY B 213      -7.295   8.049   9.925  1.00 30.26           O  
ATOM   3427  N   ASP B 214      -8.147   6.124  10.671  1.00 28.30           N  
ATOM   3428  CA  ASP B 214      -8.232   6.548  12.074  1.00 31.52           C  
ATOM   3429  C   ASP B 214      -6.807   6.779  12.555  1.00 30.91           C  
ATOM   3430  O   ASP B 214      -5.933   6.002  12.195  1.00 28.69           O  
ATOM   3431  CB  ASP B 214      -8.811   5.466  13.006  1.00 36.33           C  
ATOM   3432  CG  ASP B 214     -10.329   5.231  12.830  1.00 47.30           C  
ATOM   3433  OD1 ASP B 214     -10.968   6.037  12.072  1.00 45.25           O  
ATOM   3434  OD2 ASP B 214     -10.867   4.221  13.448  1.00 37.83           O1-
ATOM   3435  N   ARG B 215      -6.604   7.838  13.346  1.00 30.13           N  
ATOM   3436  CA  ARG B 215      -5.351   8.073  14.107  1.00 27.70           C  
ATOM   3437  C   ARG B 215      -5.459   7.259  15.416  1.00 25.79           C  
ATOM   3438  O   ARG B 215      -6.308   7.483  16.239  1.00 23.67           O  
ATOM   3439  CB  ARG B 215      -5.134   9.557  14.322  1.00 27.91           C  
ATOM   3440  CG  ARG B 215      -3.958   9.900  15.217  1.00 28.83           C  
ATOM   3441  CD  ARG B 215      -3.709  11.392  15.131  1.00 30.87           C  
ATOM   3442  NE  ARG B 215      -3.109  11.748  13.850  1.00 33.21           N  
ATOM   3443  CZ  ARG B 215      -1.822  11.579  13.543  1.00 31.07           C  
ATOM   3444  NH1 ARG B 215      -0.986  11.077  14.432  1.00 30.15           N1+
ATOM   3445  NH2 ARG B 215      -1.359  11.935  12.355  1.00 33.48           N  
ATOM   3446  N   VAL B 216      -4.615   6.238  15.556  1.00 23.79           N  
ATOM   3447  CA  VAL B 216      -4.749   5.302  16.649  1.00 23.24           C  
ATOM   3448  C   VAL B 216      -3.428   5.319  17.458  1.00 23.01           C  
ATOM   3449  O   VAL B 216      -2.336   5.220  16.870  1.00 23.29           O  
ATOM   3450  CB  VAL B 216      -4.961   3.873  16.121  1.00 24.95           C  
ATOM   3451  CG1 VAL B 216      -5.015   2.885  17.267  1.00 25.21           C  
ATOM   3452  CG2 VAL B 216      -6.265   3.758  15.341  1.00 27.53           C  
ATOM   3453  N   GLU B 217      -3.565   5.427  18.773  1.00 21.76           N  
ATOM   3454  CA  GLU B 217      -2.419   5.465  19.656  1.00 21.86           C  
ATOM   3455  C   GLU B 217      -2.271   4.192  20.436  1.00 22.02           C  
ATOM   3456  O   GLU B 217      -3.262   3.645  20.934  1.00 20.66           O  
ATOM   3457  CB  GLU B 217      -2.621   6.621  20.591  1.00 21.10           C  
ATOM   3458  CG  GLU B 217      -1.619   6.801  21.660  1.00 22.36           C  
ATOM   3459  CD  GLU B 217      -1.870   8.138  22.382  1.00 24.28           C  
ATOM   3460  OE1 GLU B 217      -2.927   8.264  23.105  1.00 27.51           O  
ATOM   3461  OE2 GLU B 217      -1.065   9.088  22.171  1.00 24.07           O1-
ATOM   3462  N   PHE B 218      -1.045   3.711  20.523  1.00 19.73           N  
ATOM   3463  CA  PHE B 218      -0.742   2.526  21.248  1.00 19.43           C  
ATOM   3464  C   PHE B 218       0.252   2.894  22.347  1.00 21.20           C  
ATOM   3465  O   PHE B 218       1.207   3.658  22.113  1.00 18.24           O  
ATOM   3466  CB  PHE B 218      -0.115   1.521  20.270  1.00 22.28           C  
ATOM   3467  CG  PHE B 218      -1.091   0.913  19.334  1.00 22.43           C  
ATOM   3468  CD1 PHE B 218      -1.856  -0.158  19.720  1.00 25.70           C  
ATOM   3469  CD2 PHE B 218      -1.221   1.398  18.042  1.00 22.95           C  
ATOM   3470  CE1 PHE B 218      -2.761  -0.746  18.821  1.00 25.98           C  
ATOM   3471  CE2 PHE B 218      -2.121   0.834  17.154  1.00 25.21           C  
ATOM   3472  CZ  PHE B 218      -2.891  -0.221  17.550  1.00 25.49           C  
ATOM   3473  N   VAL B 219       0.021   2.376  23.542  1.00 18.81           N  
ATOM   3474  CA  VAL B 219       0.917   2.559  24.668  1.00 22.57           C  
ATOM   3475  C   VAL B 219       1.412   1.153  24.994  1.00 24.07           C  
ATOM   3476  O   VAL B 219       0.602   0.226  25.195  1.00 22.69           O  
ATOM   3477  CB  VAL B 219       0.184   3.167  25.899  1.00 25.62           C  
ATOM   3478  CG1 VAL B 219       1.169   3.422  27.011  1.00 26.64           C  
ATOM   3479  CG2 VAL B 219      -0.523   4.459  25.531  1.00 29.45           C  
ATOM   3480  N   MET B 220       2.730   0.986  25.002  1.00 20.42           N  
ATOM   3481  CA  MET B 220       3.316  -0.331  25.141  1.00 21.54           C  
ATOM   3482  C   MET B 220       4.194  -0.321  26.419  1.00 21.06           C  
ATOM   3483  O   MET B 220       5.117   0.522  26.538  1.00 21.83           O  
ATOM   3484  CB  MET B 220       4.141  -0.538  23.887  1.00 24.26           C  
ATOM   3485  CG  MET B 220       4.298  -1.955  23.432  1.00 31.92           C  
ATOM   3486  SD  MET B 220       5.588  -2.815  24.400  1.00 35.30           S  
ATOM   3487  CE  MET B 220       4.628  -4.266  24.832  1.00 37.46           C  
ATOM   3488  N   ILE B 221       3.891  -1.196  27.364  1.00 19.42           N  
ATOM   3489  CA  ILE B 221       4.541  -1.270  28.616  1.00 19.32           C  
ATOM   3490  C   ILE B 221       4.986  -2.702  28.771  1.00 19.18           C  
ATOM   3491  O   ILE B 221       4.328  -3.618  28.273  1.00 19.96           O  
ATOM   3492  CB  ILE B 221       3.594  -0.867  29.765  1.00 20.91           C  
ATOM   3493  CG1 ILE B 221       3.037   0.491  29.512  1.00 20.89           C  
ATOM   3494  CG2 ILE B 221       4.279  -0.965  31.127  1.00 22.71           C  
ATOM   3495  CD1 ILE B 221       1.838   0.748  30.337  1.00 22.18           C  
ATOM   3496  N   THR B 222       6.160  -2.911  29.398  1.00 16.93           N  
ATOM   3497  CA  THR B 222       6.664  -4.237  29.670  1.00 16.48           C  
ATOM   3498  C   THR B 222       6.960  -4.379  31.127  1.00 16.99           C  
ATOM   3499  O   THR B 222       7.379  -3.405  31.785  1.00 19.27           O  
ATOM   3500  CB  THR B 222       7.965  -4.448  28.862  1.00 20.52           C  
ATOM   3501  CG2 THR B 222       8.574  -5.819  29.072  1.00 21.48           C  
ATOM   3502  OG1 THR B 222       7.690  -4.350  27.468  1.00 25.12           O  
ATOM   3503  N   HIS B 223       6.742  -5.584  31.684  1.00 17.46           N  
ATOM   3504  CA  HIS B 223       7.010  -5.843  33.080  1.00 15.55           C  
ATOM   3505  C   HIS B 223       7.509  -7.244  33.237  1.00 16.94           C  
ATOM   3506  O   HIS B 223       7.256  -8.097  32.380  1.00 18.45           O  
ATOM   3507  CB  HIS B 223       5.727  -5.730  33.937  1.00 17.22           C  
ATOM   3508  CG  HIS B 223       5.395  -4.348  34.379  1.00 16.67           C  
ATOM   3509  CD2 HIS B 223       4.335  -3.558  34.094  1.00 18.27           C  
ATOM   3510  ND1 HIS B 223       6.168  -3.649  35.277  1.00 21.30           N  
ATOM   3511  CE1 HIS B 223       5.647  -2.452  35.477  1.00 20.54           C  
ATOM   3512  NE2 HIS B 223       4.505  -2.388  34.792  1.00 21.63           N  
ATOM   3513  N   GLY B 224       8.167  -7.454  34.361  1.00 18.27           N  
ATOM   3514  CA  GLY B 224       8.489  -8.725  34.860  1.00 18.13           C  
ATOM   3515  C   GLY B 224       9.950  -9.062  34.751  1.00 18.57           C  
ATOM   3516  O   GLY B 224      10.781  -8.323  35.262  1.00 18.20           O  
ATOM   3517  N   GLU B 225      10.212 -10.216  34.166  1.00 18.45           N  
ATOM   3518  CA  GLU B 225      11.485 -10.836  34.192  1.00 21.09           C  
ATOM   3519  C   GLU B 225      12.171 -10.822  32.841  1.00 19.85           C  
ATOM   3520  O   GLU B 225      13.435 -10.881  32.782  1.00 20.97           O  
ATOM   3521  CB  GLU B 225      11.307 -12.276  34.729  1.00 27.85           C  
ATOM   3522  CG  GLU B 225      12.599 -12.987  35.052  1.00 32.95           C  
ATOM   3523  CD  GLU B 225      13.333 -12.372  36.233  1.00 34.64           C  
ATOM   3524  OE1 GLU B 225      12.669 -11.582  37.010  1.00 35.46           O  
ATOM   3525  OE2 GLU B 225      14.575 -12.671  36.358  1.00 36.18           O1-
ATOM   3526  N   TYR B 226      11.428 -10.699  31.751  1.00 18.40           N  
ATOM   3527  CA  TYR B 226      11.989 -11.036  30.440  1.00 21.13           C  
ATOM   3528  C   TYR B 226      12.078  -9.869  29.488  1.00 17.64           C  
ATOM   3529  O   TYR B 226      11.267  -8.935  29.579  1.00 17.91           O  
ATOM   3530  CB  TYR B 226      11.138 -12.105  29.762  1.00 21.48           C  
ATOM   3531  CG  TYR B 226      10.970 -13.302  30.667  1.00 25.23           C  
ATOM   3532  CD1 TYR B 226      12.068 -14.043  31.082  1.00 29.16           C  
ATOM   3533  CD2 TYR B 226       9.688 -13.660  31.143  1.00 28.53           C  
ATOM   3534  CE1 TYR B 226      11.905 -15.117  31.965  1.00 33.68           C  
ATOM   3535  CE2 TYR B 226       9.507 -14.749  31.983  1.00 31.06           C  
ATOM   3536  CZ  TYR B 226      10.616 -15.473  32.376  1.00 32.70           C  
ATOM   3537  OH  TYR B 226      10.450 -16.538  33.210  1.00 44.31           O  
ATOM   3538  N   TYR B 227      13.019  -9.929  28.569  1.00 18.54           N  
ATOM   3539  CA  TYR B 227      12.976  -8.967  27.436  1.00 18.46           C  
ATOM   3540  C   TYR B 227      12.003  -9.497  26.337  1.00 17.52           C  
ATOM   3541  O   TYR B 227      11.755 -10.732  26.222  1.00 16.76           O  
ATOM   3542  CB  TYR B 227      14.409  -8.690  26.835  1.00 17.59           C  
ATOM   3543  CG  TYR B 227      14.786  -9.643  25.809  1.00 17.78           C  
ATOM   3544  CD1 TYR B 227      15.370 -10.856  26.108  1.00 19.35           C  
ATOM   3545  CD2 TYR B 227      14.484  -9.371  24.498  1.00 21.22           C  
ATOM   3546  CE1 TYR B 227      15.619 -11.782  25.078  1.00 20.32           C  
ATOM   3547  CE2 TYR B 227      14.762 -10.240  23.503  1.00 20.30           C  
ATOM   3548  CZ  TYR B 227      15.299 -11.450  23.777  1.00 19.50           C  
ATOM   3549  OH  TYR B 227      15.463 -12.334  22.696  1.00 20.80           O  
ATOM   3550  N   HIS B 228      11.512  -8.580  25.528  1.00 17.72           N  
ATOM   3551  CA  HIS B 228      10.593  -8.901  24.473  1.00 18.76           C  
ATOM   3552  C   HIS B 228      10.974  -7.984  23.288  1.00 20.13           C  
ATOM   3553  O   HIS B 228      11.726  -6.977  23.430  1.00 16.48           O  
ATOM   3554  CB  HIS B 228       9.154  -8.625  24.882  1.00 19.25           C  
ATOM   3555  CG  HIS B 228       8.670  -9.403  26.026  1.00 18.08           C  
ATOM   3556  CD2 HIS B 228       8.564  -9.085  27.327  1.00 18.92           C  
ATOM   3557  ND1 HIS B 228       8.278 -10.702  25.926  1.00 19.22           N  
ATOM   3558  CE1 HIS B 228       7.918 -11.149  27.109  1.00 16.18           C  
ATOM   3559  NE2 HIS B 228       8.081 -10.188  27.973  1.00 19.73           N  
ATOM   3560  N   THR B 229      10.408  -8.258  22.130  1.00 17.74           N  
ATOM   3561  CA  THR B 229      10.538  -7.322  21.055  1.00 18.08           C  
ATOM   3562  C   THR B 229       9.169  -7.107  20.435  1.00 21.79           C  
ATOM   3563  O   THR B 229       8.581  -8.066  19.952  1.00 30.56           O  
ATOM   3564  CB  THR B 229      11.484  -7.740  19.931  1.00 21.93           C  
ATOM   3565  CG2 THR B 229      12.885  -7.772  20.350  1.00 23.89           C  
ATOM   3566  OG1 THR B 229      11.149  -9.018  19.420  1.00 25.33           O  
ATOM   3567  N   PHE B 230       8.698  -5.874  20.405  1.00 18.95           N  
ATOM   3568  CA  PHE B 230       7.368  -5.543  19.884  1.00 20.08           C  
ATOM   3569  C   PHE B 230       7.403  -5.311  18.388  1.00 22.41           C  
ATOM   3570  O   PHE B 230       8.115  -4.412  17.908  1.00 20.01           O  
ATOM   3571  CB  PHE B 230       6.820  -4.377  20.641  1.00 20.38           C  
ATOM   3572  CG  PHE B 230       5.496  -3.935  20.190  1.00 21.68           C  
ATOM   3573  CD1 PHE B 230       4.330  -4.526  20.723  1.00 25.18           C  
ATOM   3574  CD2 PHE B 230       5.355  -2.953  19.200  1.00 21.90           C  
ATOM   3575  CE1 PHE B 230       3.075  -4.150  20.297  1.00 26.65           C  
ATOM   3576  CE2 PHE B 230       4.086  -2.603  18.745  1.00 24.00           C  
ATOM   3577  CZ  PHE B 230       2.956  -3.173  19.318  1.00 26.72           C  
ATOM   3578  N   HIS B 231       6.621  -6.085  17.619  1.00 20.48           N  
ATOM   3579  CA  HIS B 231       6.543  -5.896  16.186  1.00 18.85           C  
ATOM   3580  C   HIS B 231       5.081  -5.674  15.748  1.00 18.77           C  
ATOM   3581  O   HIS B 231       4.190  -6.273  16.272  1.00 19.32           O  
ATOM   3582  CB  HIS B 231       7.193  -7.055  15.427  1.00 19.54           C  
ATOM   3583  CG  HIS B 231       6.995  -7.065  13.941  1.00 21.53           C  
ATOM   3584  CD2 HIS B 231       6.601  -8.058  13.097  1.00 24.15           C  
ATOM   3585  ND1 HIS B 231       7.316  -5.998  13.132  1.00 20.93           N  
ATOM   3586  CE1 HIS B 231       7.042  -6.295  11.877  1.00 23.09           C  
ATOM   3587  NE2 HIS B 231       6.640  -7.550  11.825  1.00 27.49           N  
ATOM   3588  N   MET B 232       4.856  -4.821  14.774  1.00 19.96           N  
ATOM   3589  CA  MET B 232       3.492  -4.681  14.187  1.00 21.84           C  
ATOM   3590  C   MET B 232       3.567  -4.769  12.679  1.00 22.93           C  
ATOM   3591  O   MET B 232       4.307  -4.049  12.062  1.00 23.51           O  
ATOM   3592  CB  MET B 232       2.903  -3.320  14.600  1.00 25.55           C  
ATOM   3593  CG  MET B 232       1.538  -3.022  14.018  1.00 35.15           C  
ATOM   3594  SD  MET B 232       0.669  -1.564  14.723  1.00 43.90           S  
ATOM   3595  CE  MET B 232      -0.100  -2.397  16.131  1.00 44.19           C  
ATOM   3596  N   HIS B 233       2.744  -5.622  12.064  1.00 23.22           N  
ATOM   3597  CA  HIS B 233       2.748  -5.750  10.627  1.00 23.15           C  
ATOM   3598  C   HIS B 233       2.082  -4.511  10.062  1.00 22.22           C  
ATOM   3599  O   HIS B 233       1.130  -4.015  10.663  1.00 22.60           O  
ATOM   3600  CB  HIS B 233       1.953  -6.980  10.196  1.00 26.07           C  
ATOM   3601  CG  HIS B 233       2.658  -8.276  10.473  1.00 27.75           C  
ATOM   3602  CD2 HIS B 233       3.512  -8.644  11.465  1.00 29.80           C  
ATOM   3603  ND1 HIS B 233       2.560  -9.364   9.634  1.00 29.56           N  
ATOM   3604  CE1 HIS B 233       3.318 -10.340  10.093  1.00 30.62           C  
ATOM   3605  NE2 HIS B 233       3.879  -9.935  11.214  1.00 28.60           N  
ATOM   3606  N   GLY B 234       2.639  -4.043   8.957  1.00 21.11           N  
ATOM   3607  CA  GLY B 234       2.027  -3.057   8.063  1.00 23.27           C  
ATOM   3608  C   GLY B 234       2.023  -1.635   8.557  1.00 23.63           C  
ATOM   3609  O   GLY B 234       1.473  -0.764   7.903  1.00 23.77           O  
ATOM   3610  N   HIS B 235       2.682  -1.399   9.703  1.00 21.89           N  
ATOM   3611  CA  HIS B 235       2.714  -0.092  10.359  1.00 21.55           C  
ATOM   3612  C   HIS B 235       4.138   0.139  10.901  1.00 23.00           C  
ATOM   3613  O   HIS B 235       4.901  -0.798  11.011  1.00 24.64           O  
ATOM   3614  CB  HIS B 235       1.685  -0.055  11.430  1.00 23.25           C  
ATOM   3615  CG  HIS B 235       0.298  -0.148  10.898  1.00 27.24           C  
ATOM   3616  CD2 HIS B 235      -0.574   0.804  10.513  1.00 27.45           C  
ATOM   3617  ND1 HIS B 235      -0.316  -1.356  10.638  1.00 28.27           N  
ATOM   3618  CE1 HIS B 235      -1.538  -1.137  10.187  1.00 29.25           C  
ATOM   3619  NE2 HIS B 235      -1.705   0.163  10.072  1.00 27.43           N  
ATOM   3620  N   ARG B 236       4.529   1.398  11.048  1.00 20.53           N  
ATOM   3621  CA  ARG B 236       5.866   1.717  11.511  1.00 21.36           C  
ATOM   3622  C   ARG B 236       5.746   3.004  12.327  1.00 20.35           C  
ATOM   3623  O   ARG B 236       4.729   3.693  12.250  1.00 17.91           O  
ATOM   3624  CB  ARG B 236       6.814   1.845  10.333  1.00 20.82           C  
ATOM   3625  CG  ARG B 236       6.506   2.977   9.420  1.00 22.70           C  
ATOM   3626  CD  ARG B 236       6.941   2.626   8.001  1.00 28.39           C  
ATOM   3627  NE  ARG B 236       6.160   1.538   7.449  1.00 27.82           N  
ATOM   3628  CZ  ARG B 236       4.849   1.598   7.140  1.00 32.41           C  
ATOM   3629  NH1 ARG B 236       4.169   2.738   7.233  1.00 32.37           N1+
ATOM   3630  NH2 ARG B 236       4.237   0.523   6.658  1.00 32.19           N  
ATOM   3631  N   TRP B 237       6.746   3.302  13.135  1.00 18.65           N  
ATOM   3632  CA  TRP B 237       6.693   4.464  13.952  1.00 19.26           C  
ATOM   3633  C   TRP B 237       8.098   4.976  14.168  1.00 20.24           C  
ATOM   3634  O   TRP B 237       9.044   4.300  13.874  1.00 18.93           O  
ATOM   3635  CB  TRP B 237       5.919   4.184  15.268  1.00 18.26           C  
ATOM   3636  CG  TRP B 237       6.620   3.324  16.175  1.00 19.10           C  
ATOM   3637  CD1 TRP B 237       7.491   3.703  17.152  1.00 19.79           C  
ATOM   3638  CD2 TRP B 237       6.562   1.929  16.199  1.00 20.70           C  
ATOM   3639  CE2 TRP B 237       7.399   1.498  17.215  1.00 21.80           C  
ATOM   3640  CE3 TRP B 237       5.856   0.977  15.440  1.00 23.04           C  
ATOM   3641  NE1 TRP B 237       7.988   2.605  17.757  1.00 21.52           N  
ATOM   3642  CZ2 TRP B 237       7.605   0.126  17.500  1.00 25.07           C  
ATOM   3643  CZ3 TRP B 237       6.058  -0.363  15.726  1.00 23.52           C  
ATOM   3644  CH2 TRP B 237       6.943  -0.770  16.715  1.00 22.19           C  
ATOM   3645  N   ALA B 238       8.211   6.214  14.642  1.00 19.20           N  
ATOM   3646  CA  ALA B 238       9.483   6.794  14.968  1.00 18.46           C  
ATOM   3647  C   ALA B 238       9.942   6.502  16.380  1.00 20.00           C  
ATOM   3648  O   ALA B 238       9.220   6.615  17.360  1.00 20.32           O  
ATOM   3649  CB  ALA B 238       9.428   8.266  14.759  1.00 19.27           C  
ATOM   3650  N   ASP B 239      11.197   6.137  16.508  1.00 21.79           N  
ATOM   3651  CA  ASP B 239      11.795   5.973  17.814  1.00 24.34           C  
ATOM   3652  C   ASP B 239      12.178   7.323  18.520  1.00 24.27           C  
ATOM   3653  O   ASP B 239      13.352   7.726  18.595  1.00 25.37           O  
ATOM   3654  CB  ASP B 239      13.017   5.088  17.684  1.00 27.16           C  
ATOM   3655  CG  ASP B 239      13.526   4.603  19.024  1.00 36.00           C  
ATOM   3656  OD1 ASP B 239      12.695   4.341  19.969  1.00 40.43           O  
ATOM   3657  OD2 ASP B 239      14.763   4.466  19.099  1.00 49.39           O1-
ATOM   3658  N   ASN B 240      11.155   8.045  18.969  1.00 22.77           N  
ATOM   3659  CA  ASN B 240      11.332   9.302  19.681  1.00 23.95           C  
ATOM   3660  C   ASN B 240      10.182   9.476  20.693  1.00 22.40           C  
ATOM   3661  O   ASN B 240       9.415   8.566  20.936  1.00 23.20           O  
ATOM   3662  CB  ASN B 240      11.430  10.447  18.666  1.00 22.91           C  
ATOM   3663  CG  ASN B 240      10.153  10.692  17.925  1.00 20.70           C  
ATOM   3664  ND2 ASN B 240      10.227  11.529  16.938  1.00 22.83           N  
ATOM   3665  OD1 ASN B 240       9.094  10.132  18.248  1.00 21.11           O  
ATOM   3666  N   ARG B 241      10.035  10.641  21.296  1.00 22.98           N  
ATOM   3667  CA  ARG B 241       9.014  10.801  22.331  1.00 22.81           C  
ATOM   3668  C   ARG B 241       7.570  10.472  21.974  1.00 24.98           C  
ATOM   3669  O   ARG B 241       6.907   9.850  22.777  1.00 27.25           O  
ATOM   3670  CB  ARG B 241       9.045  12.217  22.912  1.00 25.25           C  
ATOM   3671  CG  ARG B 241       7.960  12.432  23.985  1.00 26.19           C  
ATOM   3672  CD  ARG B 241       7.838  13.872  24.470  1.00 28.80           C  
ATOM   3673  NE  ARG B 241       7.461  14.882  23.475  1.00 24.47           N  
ATOM   3674  CZ  ARG B 241       6.213  15.293  23.214  1.00 25.34           C  
ATOM   3675  NH1 ARG B 241       5.137  14.705  23.740  1.00 26.72           N1+
ATOM   3676  NH2 ARG B 241       6.020  16.219  22.292  1.00 25.64           N  
ATOM   3677  N   THR B 242       7.056  10.910  20.813  1.00 21.12           N  
ATOM   3678  CA  THR B 242       5.668  10.754  20.430  1.00 22.35           C  
ATOM   3679  C   THR B 242       5.467   9.613  19.539  1.00 21.55           C  
ATOM   3680  O   THR B 242       4.374   9.293  19.236  1.00 21.66           O  
ATOM   3681  CB  THR B 242       5.171  11.985  19.668  1.00 24.54           C  
ATOM   3682  CG2 THR B 242       5.223  13.196  20.593  1.00 27.07           C  
ATOM   3683  OG1 THR B 242       6.023  12.214  18.520  1.00 21.39           O  
ATOM   3684  N   GLY B 243       6.556   9.026  19.054  1.00 21.33           N  
ATOM   3685  CA  GLY B 243       6.449   8.046  17.997  1.00 21.49           C  
ATOM   3686  C   GLY B 243       6.162   8.574  16.637  1.00 23.02           C  
ATOM   3687  O   GLY B 243       5.903   7.803  15.767  1.00 25.21           O  
ATOM   3688  N   MET B 244       6.256   9.893  16.408  1.00 21.71           N  
ATOM   3689  CA  MET B 244       5.941  10.455  15.148  1.00 25.17           C  
ATOM   3690  C   MET B 244       7.071  11.420  14.847  1.00 22.08           C  
ATOM   3691  O   MET B 244       7.542  12.129  15.761  1.00 19.91           O  
ATOM   3692  CB  MET B 244       4.646  11.222  15.226  1.00 31.25           C  
ATOM   3693  CG  MET B 244       3.398  10.358  15.412  1.00 37.74           C  
ATOM   3694  SD  MET B 244       1.957  11.403  15.786  1.00 46.61           S  
ATOM   3695  CE  MET B 244       2.299  12.002  17.435  1.00 40.32           C  
ATOM   3696  N   LEU B 245       7.498  11.503  13.622  1.00 19.51           N  
ATOM   3697  CA  LEU B 245       8.550  12.478  13.299  1.00 22.34           C  
ATOM   3698  C   LEU B 245       8.074  13.970  13.433  1.00 25.35           C  
ATOM   3699  O   LEU B 245       6.972  14.304  13.048  1.00 26.34           O  
ATOM   3700  CB  LEU B 245       9.084  12.229  11.895  1.00 23.89           C  
ATOM   3701  CG  LEU B 245       9.796  10.918  11.794  1.00 23.06           C  
ATOM   3702  CD1 LEU B 245      10.100  10.748  10.312  1.00 23.95           C  
ATOM   3703  CD2 LEU B 245      11.080  10.846  12.627  1.00 24.26           C  
ATOM   3704  N   THR B 246       8.884  14.835  14.013  1.00 26.75           N  
ATOM   3705  CA  THR B 246       8.478  16.217  14.126  1.00 34.56           C  
ATOM   3706  C   THR B 246       8.327  16.933  12.766  1.00 32.20           C  
ATOM   3707  O   THR B 246       7.591  17.886  12.658  1.00 39.18           O  
ATOM   3708  CB  THR B 246       9.441  16.974  15.063  1.00 34.59           C  
ATOM   3709  CG2 THR B 246       9.516  16.255  16.413  1.00 38.09           C  
ATOM   3710  OG1 THR B 246      10.771  17.033  14.492  1.00 34.34           O  
ATOM   3711  N   GLY B 247       9.027  16.458  11.740  1.00 31.73           N  
ATOM   3712  CA  GLY B 247       9.172  17.148  10.432  1.00 28.59           C  
ATOM   3713  C   GLY B 247      10.449  16.632   9.734  1.00 28.49           C  
ATOM   3714  O   GLY B 247      11.128  15.673  10.173  1.00 25.99           O  
ATOM   3715  N   PRO B 248      10.872  17.298   8.667  1.00 29.01           N  
ATOM   3716  CA  PRO B 248      12.050  16.827   7.899  1.00 29.93           C  
ATOM   3717  C   PRO B 248      13.391  16.911   8.584  1.00 31.93           C  
ATOM   3718  O   PRO B 248      14.304  16.271   8.151  1.00 41.39           O  
ATOM   3719  CB  PRO B 248      12.085  17.792   6.678  1.00 34.28           C  
ATOM   3720  CG  PRO B 248      11.150  18.917   7.042  1.00 33.72           C  
ATOM   3721  CD  PRO B 248      10.142  18.377   7.987  1.00 29.54           C  
ATOM   3722  N   ASP B 249      13.528  17.623   9.678  1.00 33.47           N  
ATOM   3723  CA  ASP B 249      14.813  17.716  10.336  1.00 35.07           C  
ATOM   3724  C   ASP B 249      14.968  16.621  11.412  1.00 33.23           C  
ATOM   3725  O   ASP B 249      15.982  16.587  12.062  1.00 36.29           O  
ATOM   3726  CB  ASP B 249      14.975  19.087  11.041  1.00 42.02           C  
ATOM   3727  CG  ASP B 249      15.404  20.228  10.100  1.00 54.90           C  
ATOM   3728  OD1 ASP B 249      16.006  19.960   9.032  1.00 61.38           O  
ATOM   3729  OD2 ASP B 249      15.159  21.420  10.446  1.00 64.67           O1-
ATOM   3730  N   ASP B 250      13.971  15.770  11.647  1.00 27.55           N  
ATOM   3731  CA  ASP B 250      14.059  14.800  12.803  1.00 24.01           C  
ATOM   3732  C   ASP B 250      14.785  13.534  12.296  1.00 21.70           C  
ATOM   3733  O   ASP B 250      14.273  12.920  11.384  1.00 24.91           O  
ATOM   3734  CB  ASP B 250      12.640  14.481  13.242  1.00 26.01           C  
ATOM   3735  CG  ASP B 250      12.569  13.506  14.445  1.00 27.09           C  
ATOM   3736  OD1 ASP B 250      13.620  12.895  14.752  1.00 26.03           O  
ATOM   3737  OD2 ASP B 250      11.465  13.386  15.054  1.00 24.07           O1-
ATOM   3738  N   PRO B 251      15.997  13.191  12.825  1.00 21.57           N  
ATOM   3739  CA  PRO B 251      16.786  12.076  12.308  1.00 22.68           C  
ATOM   3740  C   PRO B 251      16.470  10.722  12.971  1.00 20.13           C  
ATOM   3741  O   PRO B 251      17.159   9.723  12.661  1.00 19.78           O  
ATOM   3742  CB  PRO B 251      18.243  12.487  12.674  1.00 24.98           C  
ATOM   3743  CG  PRO B 251      18.071  13.167  13.985  1.00 24.76           C  
ATOM   3744  CD  PRO B 251      16.721  13.874  13.924  1.00 24.29           C  
ATOM   3745  N   SER B 252      15.449  10.667  13.820  1.00 19.08           N  
ATOM   3746  CA  SER B 252      15.112   9.384  14.543  1.00 17.76           C  
ATOM   3747  C   SER B 252      14.862   8.248  13.578  1.00 18.09           C  
ATOM   3748  O   SER B 252      14.292   8.416  12.488  1.00 16.31           O  
ATOM   3749  CB  SER B 252      13.865   9.552  15.389  1.00 18.52           C  
ATOM   3750  OG  SER B 252      13.886  10.756  16.162  1.00 20.46           O  
ATOM   3751  N   GLN B 253      15.295   7.062  13.997  1.00 18.94           N  
ATOM   3752  CA  GLN B 253      15.054   5.854  13.249  1.00 20.01           C  
ATOM   3753  C   GLN B 253      13.528   5.577  13.202  1.00 17.64           C  
ATOM   3754  O   GLN B 253      12.797   5.799  14.190  1.00 18.04           O  
ATOM   3755  CB  GLN B 253      15.794   4.678  13.860  1.00 22.17           C  
ATOM   3756  CG  GLN B 253      15.953   3.540  12.789  1.00 26.38           C  
ATOM   3757  CD  GLN B 253      16.498   2.211  13.358  1.00 32.27           C  
ATOM   3758  NE2 GLN B 253      16.655   1.170  12.508  1.00 33.66           N  
ATOM   3759  OE1 GLN B 253      16.689   2.106  14.548  1.00 29.00           O  
ATOM   3760  N   VAL B 254      13.071   5.194  12.033  1.00 17.33           N  
ATOM   3761  CA  VAL B 254      11.710   4.736  11.864  1.00 16.83           C  
ATOM   3762  C   VAL B 254      11.878   3.208  11.917  1.00 15.94           C  
ATOM   3763  O   VAL B 254      12.758   2.642  11.284  1.00 16.41           O  
ATOM   3764  CB  VAL B 254      11.153   5.233  10.560  1.00 19.24           C  
ATOM   3765  CG1 VAL B 254       9.901   4.508  10.201  1.00 19.71           C  
ATOM   3766  CG2 VAL B 254      10.980   6.752  10.648  1.00 19.96           C  
ATOM   3767  N   VAL B 255      11.033   2.616  12.727  1.00 15.07           N  
ATOM   3768  CA  VAL B 255      11.113   1.195  13.084  1.00 17.92           C  
ATOM   3769  C   VAL B 255       9.753   0.557  13.000  1.00 18.12           C  
ATOM   3770  O   VAL B 255       8.715   1.250  13.009  1.00 17.43           O  
ATOM   3771  CB  VAL B 255      11.665   0.994  14.524  1.00 18.19           C  
ATOM   3772  CG1 VAL B 255      13.086   1.536  14.634  1.00 18.71           C  
ATOM   3773  CG2 VAL B 255      10.810   1.595  15.614  1.00 19.17           C  
ATOM   3774  N   ASP B 256       9.747  -0.771  12.988  1.00 18.31           N  
ATOM   3775  CA  ASP B 256       8.496  -1.530  13.236  1.00 19.66           C  
ATOM   3776  C   ASP B 256       8.706  -2.661  14.279  1.00 19.37           C  
ATOM   3777  O   ASP B 256       7.840  -3.478  14.495  1.00 17.44           O  
ATOM   3778  CB  ASP B 256       7.917  -2.057  11.893  1.00 20.59           C  
ATOM   3779  CG  ASP B 256       8.756  -3.143  11.238  1.00 22.20           C  
ATOM   3780  OD1 ASP B 256       9.781  -3.578  11.807  1.00 21.15           O  
ATOM   3781  OD2 ASP B 256       8.327  -3.667  10.134  1.00 27.10           O1-
ATOM   3782  N   ASN B 257       9.864  -2.644  14.969  1.00 19.35           N  
ATOM   3783  CA  ASN B 257      10.257  -3.712  15.868  1.00 19.66           C  
ATOM   3784  C   ASN B 257      11.114  -2.955  16.887  1.00 20.35           C  
ATOM   3785  O   ASN B 257      11.973  -2.114  16.524  1.00 17.78           O  
ATOM   3786  CB  ASN B 257      11.128  -4.689  15.108  1.00 22.40           C  
ATOM   3787  CG  ASN B 257      11.292  -6.022  15.835  1.00 26.35           C  
ATOM   3788  ND2 ASN B 257      12.347  -6.182  16.688  1.00 25.03           N  
ATOM   3789  OD1 ASN B 257      10.512  -6.906  15.575  1.00 32.44           O  
ATOM   3790  N   LYS B 258      10.860  -3.214  18.129  1.00 17.47           N  
ATOM   3791  CA  LYS B 258      11.612  -2.576  19.239  1.00 19.10           C  
ATOM   3792  C   LYS B 258      11.868  -3.534  20.376  1.00 19.81           C  
ATOM   3793  O   LYS B 258      10.926  -4.103  20.933  1.00 18.64           O  
ATOM   3794  CB  LYS B 258      10.828  -1.402  19.788  1.00 21.34           C  
ATOM   3795  CG  LYS B 258      11.597  -0.456  20.673  1.00 25.39           C  
ATOM   3796  CD  LYS B 258      10.794   0.803  20.886  1.00 27.30           C  
ATOM   3797  CE  LYS B 258      11.277   1.566  22.107  1.00 29.58           C  
ATOM   3798  NZ  LYS B 258      12.640   2.092  21.888  1.00 34.88           N1+
ATOM   3799  N   ILE B 259      13.106  -3.541  20.884  1.00 17.66           N  
ATOM   3800  CA  ILE B 259      13.413  -4.355  22.069  1.00 17.37           C  
ATOM   3801  C   ILE B 259      13.004  -3.590  23.288  1.00 19.92           C  
ATOM   3802  O   ILE B 259      13.199  -2.375  23.375  1.00 20.22           O  
ATOM   3803  CB  ILE B 259      14.905  -4.771  22.103  1.00 18.82           C  
ATOM   3804  CG1 ILE B 259      15.163  -5.820  23.183  1.00 18.39           C  
ATOM   3805  CG2 ILE B 259      15.828  -3.556  22.374  1.00 22.28           C  
ATOM   3806  CD1 ILE B 259      16.591  -6.392  23.176  1.00 19.16           C  
ATOM   3807  N   VAL B 260      12.401  -4.280  24.246  1.00 17.90           N  
ATOM   3808  CA  VAL B 260      11.882  -3.693  25.441  1.00 20.42           C  
ATOM   3809  C   VAL B 260      12.208  -4.568  26.620  1.00 19.75           C  
ATOM   3810  O   VAL B 260      12.264  -5.787  26.490  1.00 20.89           O  
ATOM   3811  CB  VAL B 260      10.319  -3.584  25.400  1.00 23.51           C  
ATOM   3812  CG1 VAL B 260       9.916  -2.456  24.483  1.00 29.58           C  
ATOM   3813  CG2 VAL B 260       9.674  -4.842  24.924  1.00 25.99           C  
ATOM   3814  N   GLY B 261      12.402  -3.934  27.787  1.00 17.76           N  
ATOM   3815  CA  GLY B 261      12.637  -4.668  28.991  1.00 18.75           C  
ATOM   3816  C   GLY B 261      11.708  -4.235  30.074  1.00 18.35           C  
ATOM   3817  O   GLY B 261      11.000  -3.261  29.946  1.00 16.81           O  
ATOM   3818  N   PRO B 262      11.750  -4.911  31.201  1.00 16.65           N  
ATOM   3819  CA  PRO B 262      10.879  -4.563  32.286  1.00 17.44           C  
ATOM   3820  C   PRO B 262      10.951  -3.064  32.676  1.00 17.89           C  
ATOM   3821  O   PRO B 262      12.028  -2.481  32.942  1.00 17.78           O  
ATOM   3822  CB  PRO B 262      11.369  -5.489  33.395  1.00 16.51           C  
ATOM   3823  CG  PRO B 262      11.803  -6.671  32.658  1.00 17.58           C  
ATOM   3824  CD  PRO B 262      12.523  -6.097  31.480  1.00 17.85           C  
ATOM   3825  N   ALA B 263       9.751  -2.547  32.823  1.00 15.34           N  
ATOM   3826  CA  ALA B 263       9.376  -1.218  33.105  1.00 17.04           C  
ATOM   3827  C   ALA B 263       9.639  -0.212  32.016  1.00 17.46           C  
ATOM   3828  O   ALA B 263       9.509   0.944  32.213  1.00 19.80           O  
ATOM   3829  CB  ALA B 263       9.846  -0.759  34.492  1.00 20.58           C  
ATOM   3830  N   ASP B 264      10.001  -0.662  30.821  1.00 16.70           N  
ATOM   3831  CA  ASP B 264      10.111   0.268  29.701  1.00 21.15           C  
ATOM   3832  C   ASP B 264       8.674   0.627  29.282  1.00 20.11           C  
ATOM   3833  O   ASP B 264       7.754  -0.175  29.470  1.00 21.03           O  
ATOM   3834  CB  ASP B 264      10.816  -0.413  28.523  1.00 22.33           C  
ATOM   3835  CG  ASP B 264      12.318  -0.267  28.580  1.00 27.47           C  
ATOM   3836  OD1 ASP B 264      12.913   0.673  29.260  1.00 28.89           O  
ATOM   3837  OD2 ASP B 264      12.947  -1.104  27.910  1.00 25.64           O1-
ATOM   3838  N   SER B 265       8.495   1.821  28.757  1.00 18.78           N  
ATOM   3839  CA  SER B 265       7.226   2.249  28.150  1.00 19.01           C  
ATOM   3840  C   SER B 265       7.550   3.158  26.996  1.00 19.90           C  
ATOM   3841  O   SER B 265       8.465   3.990  27.066  1.00 20.26           O  
ATOM   3842  CB  SER B 265       6.320   3.006  29.173  1.00 21.17           C  
ATOM   3843  OG  SER B 265       7.032   4.084  29.834  1.00 22.06           O  
ATOM   3844  N   PHE B 266       6.804   3.026  25.922  1.00 18.07           N  
ATOM   3845  CA  PHE B 266       6.896   3.950  24.861  1.00 18.14           C  
ATOM   3846  C   PHE B 266       5.501   3.954  24.208  1.00 18.65           C  
ATOM   3847  O   PHE B 266       4.652   3.153  24.569  1.00 17.86           O  
ATOM   3848  CB  PHE B 266       7.957   3.558  23.834  1.00 17.40           C  
ATOM   3849  CG  PHE B 266       7.641   2.310  23.056  1.00 20.11           C  
ATOM   3850  CD1 PHE B 266       7.873   1.071  23.591  1.00 20.22           C  
ATOM   3851  CD2 PHE B 266       7.136   2.400  21.755  1.00 20.63           C  
ATOM   3852  CE1 PHE B 266       7.584  -0.072  22.865  1.00 23.96           C  
ATOM   3853  CE2 PHE B 266       6.845   1.269  21.026  1.00 23.19           C  
ATOM   3854  CZ  PHE B 266       7.069   0.017  21.583  1.00 21.88           C  
ATOM   3855  N   GLY B 267       5.278   4.888  23.300  1.00 19.92           N  
ATOM   3856  CA  GLY B 267       3.990   4.894  22.594  1.00 17.98           C  
ATOM   3857  C   GLY B 267       4.170   5.517  21.267  1.00 18.89           C  
ATOM   3858  O   GLY B 267       5.264   6.010  20.917  1.00 18.19           O  
ATOM   3859  N   PHE B 268       3.147   5.376  20.464  1.00 16.55           N  
ATOM   3860  CA  PHE B 268       3.203   5.902  19.125  1.00 19.13           C  
ATOM   3861  C   PHE B 268       1.746   6.030  18.627  1.00 19.47           C  
ATOM   3862  O   PHE B 268       0.797   5.458  19.182  1.00 18.71           O  
ATOM   3863  CB  PHE B 268       4.082   5.046  18.175  1.00 17.79           C  
ATOM   3864  CG  PHE B 268       3.609   3.625  18.030  1.00 19.61           C  
ATOM   3865  CD1 PHE B 268       3.982   2.657  18.932  1.00 21.48           C  
ATOM   3866  CD2 PHE B 268       2.793   3.264  16.980  1.00 21.28           C  
ATOM   3867  CE1 PHE B 268       3.539   1.368  18.821  1.00 22.63           C  
ATOM   3868  CE2 PHE B 268       2.368   1.993  16.834  1.00 20.87           C  
ATOM   3869  CZ  PHE B 268       2.715   1.023  17.747  1.00 23.43           C  
ATOM   3870  N   GLN B 269       1.616   6.751  17.532  1.00 22.31           N  
ATOM   3871  CA  GLN B 269       0.352   6.822  16.855  1.00 20.36           C  
ATOM   3872  C   GLN B 269       0.610   6.421  15.438  1.00 22.10           C  
ATOM   3873  O   GLN B 269       1.652   6.700  14.864  1.00 23.33           O  
ATOM   3874  CB  GLN B 269      -0.169   8.229  16.877  1.00 22.91           C  
ATOM   3875  CG  GLN B 269      -0.583   8.710  18.237  1.00 22.18           C  
ATOM   3876  CD  GLN B 269      -1.153  10.109  18.209  1.00 26.80           C  
ATOM   3877  NE2 GLN B 269      -1.325  10.681  19.361  1.00 28.40           N  
ATOM   3878  OE1 GLN B 269      -1.452  10.653  17.165  1.00 25.34           O  
ATOM   3879  N   VAL B 270      -0.363   5.819  14.845  1.00 20.46           N  
ATOM   3880  CA  VAL B 270      -0.288   5.508  13.442  1.00 23.17           C  
ATOM   3881  C   VAL B 270      -1.627   5.926  12.827  1.00 21.92           C  
ATOM   3882  O   VAL B 270      -2.659   6.123  13.521  1.00 23.76           O  
ATOM   3883  CB  VAL B 270      -0.071   4.013  13.196  1.00 24.75           C  
ATOM   3884  CG1 VAL B 270       1.243   3.543  13.756  1.00 25.70           C  
ATOM   3885  CG2 VAL B 270      -1.205   3.195  13.813  1.00 28.46           C  
ATOM   3886  N   ILE B 271      -1.600   6.051  11.519  1.00 24.14           N  
ATOM   3887  CA  ILE B 271      -2.838   6.214  10.740  1.00 24.47           C  
ATOM   3888  C   ILE B 271      -3.192   4.814  10.249  1.00 25.05           C  
ATOM   3889  O   ILE B 271      -2.409   4.166   9.538  1.00 25.36           O  
ATOM   3890  CB  ILE B 271      -2.622   7.160   9.574  1.00 27.85           C  
ATOM   3891  CG1 ILE B 271      -2.214   8.576  10.060  1.00 29.02           C  
ATOM   3892  CG2 ILE B 271      -3.894   7.219   8.709  1.00 26.88           C  
ATOM   3893  CD1 ILE B 271      -3.266   9.364  10.856  1.00 32.31           C  
ATOM   3894  N   ALA B 272      -4.306   4.312  10.721  1.00 24.82           N  
ATOM   3895  CA  ALA B 272      -4.651   2.891  10.492  1.00 27.08           C  
ATOM   3896  C   ALA B 272      -4.757   2.598   8.991  1.00 29.28           C  
ATOM   3897  O   ALA B 272      -5.400   3.303   8.259  1.00 26.84           O  
ATOM   3898  CB  ALA B 272      -5.925   2.585  11.184  1.00 26.81           C  
ATOM   3899  N   GLY B 273      -4.015   1.603   8.523  1.00 27.03           N  
ATOM   3900  CA  GLY B 273      -4.029   1.230   7.123  1.00 28.45           C  
ATOM   3901  C   GLY B 273      -3.320   2.138   6.163  1.00 29.43           C  
ATOM   3902  O   GLY B 273      -3.387   1.907   4.983  1.00 31.82           O  
ATOM   3903  N   GLU B 274      -2.585   3.147   6.640  1.00 29.28           N  
ATOM   3904  CA  GLU B 274      -2.034   4.132   5.726  1.00 28.68           C  
ATOM   3905  C   GLU B 274      -1.072   3.467   4.780  1.00 32.99           C  
ATOM   3906  O   GLU B 274      -0.053   2.847   5.220  1.00 28.05           O  
ATOM   3907  CB  GLU B 274      -1.380   5.248   6.504  1.00 31.09           C  
ATOM   3908  CG  GLU B 274      -0.822   6.385   5.679  1.00 35.04           C  
ATOM   3909  CD  GLU B 274      -0.228   7.499   6.565  1.00 38.12           C  
ATOM   3910  OE1 GLU B 274       0.613   7.211   7.480  1.00 31.98           O  
ATOM   3911  OE2 GLU B 274      -0.639   8.669   6.333  1.00 37.69           O1-
ATOM   3912  N   GLY B 275      -1.404   3.557   3.468  1.00 29.18           N  
ATOM   3913  CA  GLY B 275      -0.532   3.031   2.424  1.00 30.74           C  
ATOM   3914  C   GLY B 275      -0.416   1.518   2.332  1.00 28.66           C  
ATOM   3915  O   GLY B 275       0.417   1.003   1.583  1.00 31.12           O  
ATOM   3916  N   VAL B 276      -1.244   0.820   3.087  1.00 28.29           N  
ATOM   3917  CA  VAL B 276      -1.281  -0.647   3.109  1.00 29.47           C  
ATOM   3918  C   VAL B 276      -2.680  -1.233   3.038  1.00 29.78           C  
ATOM   3919  O   VAL B 276      -2.859  -2.385   2.631  1.00 32.97           O  
ATOM   3920  CB  VAL B 276      -0.575  -1.178   4.388  1.00 30.63           C  
ATOM   3921  CG1 VAL B 276       0.924  -0.831   4.362  1.00 31.17           C  
ATOM   3922  CG2 VAL B 276      -1.225  -0.683   5.653  1.00 30.69           C  
ATOM   3923  N   GLY B 277      -3.656  -0.437   3.439  1.00 31.49           N  
ATOM   3924  CA  GLY B 277      -5.055  -0.769   3.364  1.00 28.31           C  
ATOM   3925  C   GLY B 277      -5.619  -1.461   4.567  1.00 30.52           C  
ATOM   3926  O   GLY B 277      -4.965  -1.743   5.619  1.00 27.05           O  
ATOM   3927  N   ALA B 278      -6.870  -1.818   4.394  1.00 26.38           N  
ATOM   3928  CA  ALA B 278      -7.567  -2.572   5.395  1.00 28.06           C  
ATOM   3929  C   ALA B 278      -7.066  -4.015   5.534  1.00 27.83           C  
ATOM   3930  O   ALA B 278      -6.467  -4.588   4.626  1.00 31.47           O  
ATOM   3931  CB  ALA B 278      -9.045  -2.533   5.119  1.00 29.47           C  
ATOM   3932  N   GLY B 279      -7.336  -4.593   6.688  1.00 29.02           N  
ATOM   3933  CA  GLY B 279      -6.877  -5.946   6.952  1.00 31.66           C  
ATOM   3934  C   GLY B 279      -6.663  -6.299   8.417  1.00 30.82           C  
ATOM   3935  O   GLY B 279      -6.812  -5.473   9.309  1.00 29.22           O  
ATOM   3936  N   ALA B 280      -6.349  -7.569   8.637  1.00 30.48           N  
ATOM   3937  CA  ALA B 280      -6.082  -8.092   9.956  1.00 33.55           C  
ATOM   3938  C   ALA B 280      -4.551  -8.035  10.019  1.00 30.11           C  
ATOM   3939  O   ALA B 280      -3.858  -8.739   9.290  1.00 28.20           O  
ATOM   3940  CB  ALA B 280      -6.575  -9.519  10.089  1.00 36.07           C  
ATOM   3941  N   TRP B 281      -4.071  -7.070  10.775  1.00 27.70           N  
ATOM   3942  CA  TRP B 281      -2.652  -6.768  10.852  1.00 26.17           C  
ATOM   3943  C   TRP B 281      -2.163  -7.262  12.196  1.00 25.62           C  
ATOM   3944  O   TRP B 281      -2.577  -6.746  13.228  1.00 28.41           O  
ATOM   3945  CB  TRP B 281      -2.448  -5.261  10.701  1.00 24.23           C  
ATOM   3946  CG  TRP B 281      -2.785  -4.705   9.398  1.00 23.68           C  
ATOM   3947  CD1 TRP B 281      -3.855  -3.911   9.054  1.00 24.16           C  
ATOM   3948  CD2 TRP B 281      -2.035  -4.887   8.240  1.00 23.92           C  
ATOM   3949  CE2 TRP B 281      -2.670  -4.173   7.200  1.00 23.50           C  
ATOM   3950  CE3 TRP B 281      -0.876  -5.607   7.965  1.00 25.28           C  
ATOM   3951  NE1 TRP B 281      -3.785  -3.573   7.721  1.00 22.53           N  
ATOM   3952  CZ2 TRP B 281      -2.167  -4.152   5.934  1.00 25.50           C  
ATOM   3953  CZ3 TRP B 281      -0.381  -5.593   6.732  1.00 27.31           C  
ATOM   3954  CH2 TRP B 281      -1.012  -4.882   5.706  1.00 30.05           C  
ATOM   3955  N   MET B 282      -1.292  -8.255  12.197  1.00 24.40           N  
ATOM   3956  CA  MET B 282      -0.854  -8.818  13.458  1.00 27.96           C  
ATOM   3957  C   MET B 282       0.189  -7.932  14.158  1.00 24.41           C  
ATOM   3958  O   MET B 282       0.992  -7.220  13.475  1.00 23.19           O  
ATOM   3959  CB  MET B 282      -0.345 -10.289  13.376  1.00 33.23           C  
ATOM   3960  CG  MET B 282       0.155 -10.835  12.048  1.00 43.57           C  
ATOM   3961  SD  MET B 282       0.493 -12.651  12.065  1.00 54.53           S  
ATOM   3962  CE  MET B 282       0.947 -12.865  13.802  1.00 44.49           C  
ATOM   3963  N   TYR B 283       0.072  -7.895  15.469  1.00 24.94           N  
ATOM   3964  CA  TYR B 283       1.180  -7.465  16.302  1.00 21.99           C  
ATOM   3965  C   TYR B 283       1.629  -8.687  17.096  1.00 23.33           C  
ATOM   3966  O   TYR B 283       0.850  -9.562  17.427  1.00 19.87           O  
ATOM   3967  CB  TYR B 283       0.825  -6.301  17.173  1.00 23.14           C  
ATOM   3968  CG  TYR B 283      -0.086  -6.613  18.294  1.00 24.97           C  
ATOM   3969  CD1 TYR B 283       0.406  -7.005  19.539  1.00 23.73           C  
ATOM   3970  CD2 TYR B 283      -1.482  -6.563  18.110  1.00 23.67           C  
ATOM   3971  CE1 TYR B 283      -0.436  -7.345  20.568  1.00 24.86           C  
ATOM   3972  CE2 TYR B 283      -2.318  -6.891  19.139  1.00 25.08           C  
ATOM   3973  CZ  TYR B 283      -1.803  -7.266  20.377  1.00 26.77           C  
ATOM   3974  OH  TYR B 283      -2.635  -7.604  21.416  1.00 27.43           O  
ATOM   3975  N   HIS B 284       2.925  -8.759  17.425  1.00 20.85           N  
ATOM   3976  CA  HIS B 284       3.365  -9.839  18.284  1.00 19.20           C  
ATOM   3977  C   HIS B 284       4.749  -9.552  18.854  1.00 21.45           C  
ATOM   3978  O   HIS B 284       5.479  -8.713  18.316  1.00 17.57           O  
ATOM   3979  CB  HIS B 284       3.411 -11.158  17.513  1.00 19.62           C  
ATOM   3980  CG  HIS B 284       4.162 -11.131  16.231  1.00 22.22           C  
ATOM   3981  CD2 HIS B 284       3.755 -10.833  14.989  1.00 25.26           C  
ATOM   3982  ND1 HIS B 284       5.469 -11.540  16.110  1.00 23.82           N  
ATOM   3983  CE1 HIS B 284       5.845 -11.466  14.850  1.00 27.56           C  
ATOM   3984  NE2 HIS B 284       4.804 -11.064  14.145  1.00 27.34           N  
ATOM   3985  N   CYS B 285       5.084 -10.252  19.907  1.00 20.08           N  
ATOM   3986  CA  CYS B 285       6.508 -10.339  20.268  1.00 21.28           C  
ATOM   3987  C   CYS B 285       7.234 -11.106  19.204  1.00 22.12           C  
ATOM   3988  O   CYS B 285       6.722 -12.103  18.717  1.00 21.37           O  
ATOM   3989  CB  CYS B 285       6.670 -10.898  21.681  1.00 21.71           C  
ATOM   3990  SG  CYS B 285       8.430 -11.054  22.108  1.00 20.57           S  
ATOM   3991  N   HIS B 286       8.425 -10.657  18.779  1.00 17.05           N  
ATOM   3992  CA  HIS B 286       9.162 -11.356  17.754  1.00 17.21           C  
ATOM   3993  C   HIS B 286      10.211 -12.366  18.271  1.00 17.93           C  
ATOM   3994  O   HIS B 286      10.976 -12.900  17.484  1.00 19.72           O  
ATOM   3995  CB  HIS B 286       9.817 -10.342  16.795  1.00 17.50           C  
ATOM   3996  CG  HIS B 286       9.772 -10.723  15.345  1.00 19.41           C  
ATOM   3997  CD2 HIS B 286       9.293 -10.057  14.259  1.00 19.29           C  
ATOM   3998  ND1 HIS B 286      10.359 -11.856  14.857  1.00 19.95           N  
ATOM   3999  CE1 HIS B 286      10.258 -11.870  13.532  1.00 20.24           C  
ATOM   4000  NE2 HIS B 286       9.641 -10.778  13.148  1.00 18.45           N  
ATOM   4001  N   VAL B 287      10.337 -12.498  19.577  1.00 17.09           N  
ATOM   4002  CA  VAL B 287      11.208 -13.513  20.139  1.00 17.57           C  
ATOM   4003  C   VAL B 287      10.486 -14.791  19.736  1.00 19.34           C  
ATOM   4004  O   VAL B 287       9.289 -14.934  20.011  1.00 19.24           O  
ATOM   4005  CB  VAL B 287      11.251 -13.397  21.637  1.00 18.26           C  
ATOM   4006  CG1 VAL B 287      12.083 -14.514  22.236  1.00 20.27           C  
ATOM   4007  CG2 VAL B 287      11.908 -12.082  22.029  1.00 18.77           C  
ATOM   4008  N   GLN B 288      11.159 -15.665  19.042  1.00 21.09           N  
ATOM   4009  CA  GLN B 288      10.435 -16.707  18.302  1.00 25.71           C  
ATOM   4010  C   GLN B 288       9.612 -17.650  19.209  1.00 28.28           C  
ATOM   4011  O   GLN B 288       8.462 -18.015  18.850  1.00 28.54           O  
ATOM   4012  CB  GLN B 288      11.414 -17.448  17.411  1.00 24.85           C  
ATOM   4013  CG  GLN B 288      11.927 -16.617  16.219  1.00 25.70           C  
ATOM   4014  CD  GLN B 288      10.864 -16.075  15.234  1.00 26.78           C  
ATOM   4015  NE2 GLN B 288       9.885 -16.911  14.806  1.00 25.82           N  
ATOM   4016  OE1 GLN B 288      10.960 -14.930  14.831  1.00 25.25           O  
ATOM   4017  N   SER B 289      10.126 -17.977  20.402  1.00 26.46           N  
ATOM   4018  CA  SER B 289       9.347 -18.877  21.264  1.00 27.12           C  
ATOM   4019  C   SER B 289       8.193 -18.193  21.922  1.00 29.40           C  
ATOM   4020  O   SER B 289       7.215 -18.829  22.269  1.00 28.49           O  
ATOM   4021  CB  SER B 289      10.238 -19.531  22.324  1.00 31.70           C  
ATOM   4022  OG  SER B 289      10.625 -18.565  23.299  1.00 33.14           O  
ATOM   4023  N   HIS B 290       8.254 -16.878  22.080  1.00 24.30           N  
ATOM   4024  CA  HIS B 290       7.101 -16.117  22.544  1.00 25.31           C  
ATOM   4025  C   HIS B 290       6.004 -15.993  21.501  1.00 24.95           C  
ATOM   4026  O   HIS B 290       4.804 -16.165  21.795  1.00 26.28           O  
ATOM   4027  CB  HIS B 290       7.553 -14.679  22.936  1.00 24.12           C  
ATOM   4028  CG  HIS B 290       8.578 -14.669  24.009  1.00 23.26           C  
ATOM   4029  CD2 HIS B 290       9.320 -15.678  24.523  1.00 24.40           C  
ATOM   4030  ND1 HIS B 290       8.994 -13.514  24.655  1.00 22.74           N  
ATOM   4031  CE1 HIS B 290       9.913 -13.834  25.542  1.00 24.53           C  
ATOM   4032  NE2 HIS B 290      10.140 -15.130  25.469  1.00 25.48           N  
ATOM   4033  N   SER B 291       6.375 -15.702  20.275  1.00 24.34           N  
ATOM   4034  CA  SER B 291       5.325 -15.668  19.240  1.00 29.83           C  
ATOM   4035  C   SER B 291       4.643 -17.061  19.055  1.00 33.06           C  
ATOM   4036  O   SER B 291       3.409 -17.136  18.977  1.00 33.11           O  
ATOM   4037  CB  SER B 291       5.858 -15.180  17.943  1.00 30.28           C  
ATOM   4038  OG  SER B 291       6.879 -16.045  17.524  1.00 35.40           O  
ATOM   4039  N   ASP B 292       5.466 -18.119  19.015  1.00 30.21           N  
ATOM   4040  CA  ASP B 292       5.022 -19.511  18.861  1.00 32.09           C  
ATOM   4041  C   ASP B 292       4.071 -19.923  19.942  1.00 33.90           C  
ATOM   4042  O   ASP B 292       3.151 -20.680  19.689  1.00 36.79           O  
ATOM   4043  CB  ASP B 292       6.211 -20.490  18.794  1.00 32.45           C  
ATOM   4044  CG  ASP B 292       6.982 -20.387  17.474  1.00 35.23           C  
ATOM   4045  OD1 ASP B 292       6.362 -19.951  16.463  1.00 37.30           O  
ATOM   4046  OD2 ASP B 292       8.224 -20.689  17.429  1.00 31.63           O1-
ATOM   4047  N   MET B 293       4.244 -19.367  21.120  1.00 34.18           N  
ATOM   4048  CA  MET B 293       3.468 -19.724  22.276  1.00 36.50           C  
ATOM   4049  C   MET B 293       2.205 -18.866  22.331  1.00 38.11           C  
ATOM   4050  O   MET B 293       1.412 -19.028  23.223  1.00 36.67           O  
ATOM   4051  CB  MET B 293       4.352 -19.424  23.458  1.00 39.01           C  
ATOM   4052  CG  MET B 293       3.992 -19.907  24.825  1.00 52.03           C  
ATOM   4053  SD  MET B 293       5.063 -18.942  25.960  1.00 64.27           S  
ATOM   4054  CE  MET B 293       4.188 -17.394  25.924  1.00 63.65           C  
ATOM   4055  N   GLY B 294       2.067 -17.901  21.416  1.00 34.79           N  
ATOM   4056  CA  GLY B 294       0.816 -17.195  21.217  1.00 35.23           C  
ATOM   4057  C   GLY B 294       0.719 -15.758  21.733  1.00 33.64           C  
ATOM   4058  O   GLY B 294      -0.369 -15.244  21.881  1.00 35.81           O  
ATOM   4059  N   LEU B 295       1.855 -15.094  21.914  1.00 29.81           N  
ATOM   4060  CA  LEU B 295       1.942 -13.699  22.355  1.00 31.87           C  
ATOM   4061  C   LEU B 295       1.833 -12.824  21.110  1.00 29.39           C  
ATOM   4062  O   LEU B 295       2.811 -12.204  20.654  1.00 25.44           O  
ATOM   4063  CB  LEU B 295       3.259 -13.434  23.097  1.00 36.25           C  
ATOM   4064  CG  LEU B 295       3.477 -14.197  24.386  1.00 41.81           C  
ATOM   4065  CD1 LEU B 295       4.812 -13.785  25.022  1.00 49.33           C  
ATOM   4066  CD2 LEU B 295       2.313 -13.919  25.312  1.00 47.44           C  
ATOM   4067  N   VAL B 296       0.595 -12.811  20.605  1.00 25.89           N  
ATOM   4068  CA  VAL B 296       0.190 -12.296  19.365  1.00 26.55           C  
ATOM   4069  C   VAL B 296      -1.232 -11.722  19.558  1.00 24.60           C  
ATOM   4070  O   VAL B 296      -1.985 -12.213  20.412  1.00 24.58           O  
ATOM   4071  CB  VAL B 296       0.122 -13.474  18.376  1.00 31.76           C  
ATOM   4072  CG1 VAL B 296      -0.307 -13.028  16.992  1.00 38.35           C  
ATOM   4073  CG2 VAL B 296       1.447 -14.180  18.335  1.00 30.64           C  
ATOM   4074  N   GLY B 297      -1.569 -10.668  18.822  1.00 24.84           N  
ATOM   4075  CA  GLY B 297      -2.975 -10.183  18.708  1.00 24.30           C  
ATOM   4076  C   GLY B 297      -3.150  -9.581  17.314  1.00 25.36           C  
ATOM   4077  O   GLY B 297      -2.205  -9.564  16.511  1.00 25.32           O  
ATOM   4078  N   LEU B 298      -4.323  -9.005  17.059  1.00 23.61           N  
ATOM   4079  CA  LEU B 298      -4.611  -8.418  15.765  1.00 26.59           C  
ATOM   4080  C   LEU B 298      -5.046  -6.983  15.932  1.00 25.10           C  
ATOM   4081  O   LEU B 298      -5.815  -6.649  16.834  1.00 25.53           O  
ATOM   4082  CB  LEU B 298      -5.672  -9.181  14.993  1.00 28.97           C  
ATOM   4083  CG  LEU B 298      -5.346 -10.663  14.784  1.00 32.26           C  
ATOM   4084  CD1 LEU B 298      -6.604 -11.458  14.407  1.00 35.08           C  
ATOM   4085  CD2 LEU B 298      -4.259 -10.860  13.746  1.00 32.90           C  
ATOM   4086  N   PHE B 299      -4.494  -6.146  15.070  1.00 24.58           N  
ATOM   4087  CA  PHE B 299      -5.027  -4.828  14.805  1.00 26.44           C  
ATOM   4088  C   PHE B 299      -5.979  -4.974  13.562  1.00 25.48           C  
ATOM   4089  O   PHE B 299      -5.541  -5.120  12.405  1.00 26.38           O  
ATOM   4090  CB  PHE B 299      -3.842  -3.881  14.563  1.00 25.45           C  
ATOM   4091  CG  PHE B 299      -4.183  -2.455  14.401  1.00 24.67           C  
ATOM   4092  CD1 PHE B 299      -5.232  -1.884  15.046  1.00 27.74           C  
ATOM   4093  CD2 PHE B 299      -3.407  -1.673  13.547  1.00 26.07           C  
ATOM   4094  CE1 PHE B 299      -5.488  -0.521  14.913  1.00 27.39           C  
ATOM   4095  CE2 PHE B 299      -3.680  -0.329  13.419  1.00 25.60           C  
ATOM   4096  CZ  PHE B 299      -4.719   0.243  14.096  1.00 24.35           C  
ATOM   4097  N   LEU B 300      -7.260  -4.957  13.837  1.00 29.57           N  
ATOM   4098  CA  LEU B 300      -8.272  -5.180  12.770  1.00 29.80           C  
ATOM   4099  C   LEU B 300      -8.682  -3.863  12.189  1.00 27.79           C  
ATOM   4100  O   LEU B 300      -9.422  -3.131  12.807  1.00 30.54           O  
ATOM   4101  CB  LEU B 300      -9.472  -5.860  13.337  1.00 31.23           C  
ATOM   4102  CG  LEU B 300      -9.180  -7.138  14.071  1.00 33.09           C  
ATOM   4103  CD1 LEU B 300     -10.418  -7.543  14.854  1.00 37.23           C  
ATOM   4104  CD2 LEU B 300      -8.751  -8.192  13.086  1.00 36.75           C  
ATOM   4105  N   VAL B 301      -8.185  -3.589  10.987  1.00 25.53           N  
ATOM   4106  CA  VAL B 301      -8.418  -2.344  10.318  1.00 29.28           C  
ATOM   4107  C   VAL B 301      -9.511  -2.607   9.253  1.00 27.70           C  
ATOM   4108  O   VAL B 301      -9.264  -3.274   8.262  1.00 28.24           O  
ATOM   4109  CB  VAL B 301      -7.128  -1.802   9.690  1.00 28.06           C  
ATOM   4110  CG1 VAL B 301      -7.343  -0.461   9.020  1.00 29.04           C  
ATOM   4111  CG2 VAL B 301      -6.055  -1.669  10.788  1.00 29.47           C  
ATOM   4112  N   LYS B 302     -10.673  -2.017   9.501  1.00 31.53           N  
ATOM   4113  CA  LYS B 302     -11.865  -2.142   8.635  1.00 33.61           C  
ATOM   4114  C   LYS B 302     -11.930  -1.085   7.566  1.00 33.53           C  
ATOM   4115  O   LYS B 302     -11.545   0.059   7.790  1.00 30.50           O  
ATOM   4116  CB  LYS B 302     -13.103  -1.971   9.490  1.00 38.78           C  
ATOM   4117  CG  LYS B 302     -13.264  -3.038  10.563  1.00 50.00           C  
ATOM   4118  CD  LYS B 302     -14.684  -3.097  11.128  1.00 60.51           C  
ATOM   4119  CE  LYS B 302     -15.071  -1.870  11.964  1.00 64.63           C  
ATOM   4120  NZ  LYS B 302     -14.402  -1.821  13.300  1.00 67.59           N1+
ATOM   4121  N   LYS B 303     -12.511  -1.407   6.415  1.00 34.82           N  
ATOM   4122  CA  LYS B 303     -12.886  -0.345   5.454  1.00 39.51           C  
ATOM   4123  C   LYS B 303     -14.007   0.503   6.035  1.00 39.26           C  
ATOM   4124  O   LYS B 303     -14.652   0.132   7.035  1.00 37.99           O  
ATOM   4125  CB  LYS B 303     -13.344  -0.927   4.125  1.00 42.97           C  
ATOM   4126  CG  LYS B 303     -12.262  -1.656   3.373  1.00 50.33           C  
ATOM   4127  CD  LYS B 303     -12.754  -3.013   2.906  1.00 61.57           C  
ATOM   4128  CE  LYS B 303     -13.783  -2.876   1.799  1.00 68.77           C  
ATOM   4129  NZ  LYS B 303     -13.093  -2.614   0.512  1.00 74.17           N1+
ATOM   4130  N   THR B 304     -14.244   1.657   5.419  1.00 48.25           N  
ATOM   4131  CA  THR B 304     -15.282   2.566   5.940  1.00 56.28           C  
ATOM   4132  C   THR B 304     -16.626   1.856   5.925  1.00 56.41           C  
ATOM   4133  O   THR B 304     -17.461   2.102   6.776  1.00 56.13           O  
ATOM   4134  CB  THR B 304     -15.399   3.836   5.100  1.00 53.95           C  
ATOM   4135  CG2 THR B 304     -14.153   4.705   5.245  1.00 52.05           C  
ATOM   4136  OG1 THR B 304     -15.542   3.448   3.740  1.00 55.35           O  
ATOM   4137  N   ASP B 305     -16.819   0.952   4.968  1.00 60.82           N  
ATOM   4138  CA  ASP B 305     -18.042   0.143   4.914  1.00 63.51           C  
ATOM   4139  C   ASP B 305     -18.001  -1.075   5.828  1.00 63.12           C  
ATOM   4140  O   ASP B 305     -18.679  -2.067   5.576  1.00 64.75           O  
ATOM   4141  CB  ASP B 305     -18.320  -0.309   3.483  1.00 68.31           C  
ATOM   4142  CG  ASP B 305     -17.168  -1.069   2.888  1.00 73.38           C  
ATOM   4143  OD1 ASP B 305     -16.259  -0.404   2.336  1.00 74.38           O  
ATOM   4144  OD2 ASP B 305     -17.162  -2.316   2.997  1.00 79.57           O1-
ATOM   4145  N   GLY B 306     -17.198  -1.026   6.879  1.00 56.49           N  
ATOM   4146  CA  GLY B 306     -17.251  -2.062   7.893  1.00 54.96           C  
ATOM   4147  C   GLY B 306     -16.668  -3.451   7.581  1.00 50.72           C  
ATOM   4148  O   GLY B 306     -16.640  -4.291   8.465  1.00 55.09           O  
ATOM   4149  N   THR B 307     -16.210  -3.719   6.362  1.00 48.18           N  
ATOM   4150  CA  THR B 307     -15.597  -5.010   6.073  1.00 51.10           C  
ATOM   4151  C   THR B 307     -14.045  -5.009   6.176  1.00 49.77           C  
ATOM   4152  O   THR B 307     -13.385  -3.962   6.217  1.00 42.49           O  
ATOM   4153  CB  THR B 307     -15.986  -5.580   4.665  1.00 58.55           C  
ATOM   4154  CG2 THR B 307     -17.520  -5.660   4.468  1.00 61.49           C  
ATOM   4155  OG1 THR B 307     -15.382  -4.794   3.618  1.00 56.05           O  
ATOM   4156  N   ILE B 308     -13.511  -6.228   6.172  1.00 50.73           N  
ATOM   4157  CA  ILE B 308     -12.104  -6.532   6.195  1.00 54.10           C  
ATOM   4158  C   ILE B 308     -11.812  -7.651   5.200  1.00 51.87           C  
ATOM   4159  O   ILE B 308     -12.480  -8.660   5.226  1.00 46.91           O  
ATOM   4160  CB  ILE B 308     -11.719  -7.065   7.589  1.00 54.79           C  
ATOM   4161  CG1 ILE B 308     -11.962  -5.989   8.660  1.00 61.19           C  
ATOM   4162  CG2 ILE B 308     -10.262  -7.490   7.621  1.00 54.43           C  
ATOM   4163  CD1 ILE B 308     -12.120  -6.523  10.073  1.00 64.68           C  
ATOM   4164  N   PRO B 309     -10.771  -7.503   4.368  1.00 65.21           N  
ATOM   4165  CA  PRO B 309     -10.262  -8.642   3.553  1.00 70.17           C  
ATOM   4166  C   PRO B 309     -10.241 -10.046   4.236  1.00 67.27           C  
ATOM   4167  O   PRO B 309      -9.737 -10.189   5.360  1.00 66.60           O  
ATOM   4168  CB  PRO B 309      -8.812  -8.220   3.231  1.00 68.61           C  
ATOM   4169  CG  PRO B 309      -8.818  -6.718   3.287  1.00 68.39           C  
ATOM   4170  CD  PRO B 309      -9.999  -6.265   4.122  1.00 67.22           C  
ATOM   4171  N   GLY B 310     -10.805 -11.049   3.558  1.00 64.67           N  
ATOM   4172  CA  GLY B 310     -10.589 -12.470   3.868  1.00 65.41           C  
ATOM   4173  C   GLY B 310     -10.302 -12.756   5.322  1.00 67.51           C  
ATOM   4174  O   GLY B 310      -9.278 -13.361   5.689  1.00 57.48           O  
ATOM   4175  N   TYR B 311     -11.222 -12.276   6.149  1.00 69.77           N  
ATOM   4176  CA  TYR B 311     -11.146 -12.464   7.585  1.00 65.81           C  
ATOM   4177  C   TYR B 311     -12.580 -12.470   8.167  1.00 60.17           C  
ATOM   4178  O   TYR B 311     -13.064 -13.497   8.659  1.00 56.27           O  
ATOM   4179  CB  TYR B 311     -10.211 -11.391   8.228  1.00 61.40           C  
ATOM   4180  CG  TYR B 311     -10.290 -11.420   9.723  1.00 52.92           C  
ATOM   4181  CD1 TYR B 311     -11.239 -10.653  10.385  1.00 49.90           C  
ATOM   4182  CD2 TYR B 311      -9.509 -12.297  10.461  1.00 50.35           C  
ATOM   4183  CE1 TYR B 311     -11.382 -10.704  11.750  1.00 48.60           C  
ATOM   4184  CE2 TYR B 311      -9.632 -12.346  11.829  1.00 48.78           C  
ATOM   4185  CZ  TYR B 311     -10.581 -11.538  12.465  1.00 48.84           C  
ATOM   4186  OH  TYR B 311     -10.777 -11.590  13.816  1.00 44.43           O  
TER   
HETATM 4187 CU    CU B 401       8.278 -11.679  24.194  1.00 25.00          CU  
HETATM 4188 CU    CU B 402       8.551   0.830  37.873  0.95 22.73          CU  
HETATM 4189 CU    CU B 403       4.868 -11.479  12.013  0.65 29.26          CU  
ATOM   4190  N   GLY C  43      43.566  20.234  21.770  1.00 72.41           N  
ATOM   4191  CA  GLY C  43      43.743  19.338  22.950  1.00 62.18           C  
ATOM   4192  C   GLY C  43      45.187  19.181  23.395  1.00 51.13           C  
ATOM   4193  O   GLY C  43      46.118  19.421  22.646  1.00 49.04           O  
ATOM   4194  N   GLU C  44      45.337  18.759  24.639  1.00 38.82           N  
ATOM   4195  CA  GLU C  44      46.603  18.561  25.271  1.00 40.74           C  
ATOM   4196  C   GLU C  44      46.988  17.075  25.077  1.00 34.15           C  
ATOM   4197  O   GLU C  44      46.139  16.233  24.832  1.00 32.84           O  
ATOM   4198  CB  GLU C  44      46.461  18.882  26.776  1.00 50.79           C  
ATOM   4199  CG  GLU C  44      45.635  20.154  27.098  1.00 63.67           C  
ATOM   4200  CD  GLU C  44      46.454  21.375  27.565  1.00 71.11           C  
ATOM   4201  OE1 GLU C  44      46.201  22.510  27.061  1.00 69.88           O  
ATOM   4202  OE2 GLU C  44      47.324  21.222  28.460  1.00 72.01           O1-
ATOM   4203  N   VAL C  45      48.261  16.793  25.211  1.00 29.68           N  
ATOM   4204  CA  VAL C  45      48.787  15.463  25.365  1.00 30.50           C  
ATOM   4205  C   VAL C  45      48.850  15.215  26.840  1.00 30.58           C  
ATOM   4206  O   VAL C  45      49.375  16.019  27.561  1.00 35.68           O  
ATOM   4207  CB  VAL C  45      50.176  15.405  24.738  1.00 33.96           C  
ATOM   4208  CG1 VAL C  45      50.786  14.010  24.880  1.00 35.45           C  
ATOM   4209  CG2 VAL C  45      50.078  15.836  23.280  1.00 34.93           C  
ATOM   4210  N   ARG C  46      48.253  14.137  27.327  1.00 26.44           N  
ATOM   4211  CA  ARG C  46      48.290  13.857  28.731  1.00 30.64           C  
ATOM   4212  C   ARG C  46      48.936  12.495  28.890  1.00 29.02           C  
ATOM   4213  O   ARG C  46      48.893  11.660  27.969  1.00 23.74           O  
ATOM   4214  CB  ARG C  46      46.871  13.806  29.297  1.00 34.00           C  
ATOM   4215  CG  ARG C  46      46.217  15.155  29.566  1.00 40.25           C  
ATOM   4216  CD  ARG C  46      44.930  14.977  30.387  1.00 49.10           C  
ATOM   4217  NE  ARG C  46      45.162  14.320  31.699  1.00 53.53           N  
ATOM   4218  CZ  ARG C  46      44.348  13.430  32.298  1.00 57.07           C  
ATOM   4219  NH1 ARG C  46      44.671  12.935  33.484  1.00 57.28           N1+
ATOM   4220  NH2 ARG C  46      43.202  13.030  31.748  1.00 59.52           N  
ATOM   4221  N   ARG C  47      49.510  12.255  30.057  1.00 29.86           N  
ATOM   4222  CA  ARG C  47      50.181  10.970  30.376  1.00 32.36           C  
ATOM   4223  C   ARG C  47      49.723  10.500  31.726  1.00 28.74           C  
ATOM   4224  O   ARG C  47      49.683  11.308  32.630  1.00 34.03           O  
ATOM   4225  CB  ARG C  47      51.708  11.148  30.415  1.00 37.55           C  
ATOM   4226  CG  ARG C  47      52.307  11.599  29.102  1.00 41.96           C  
ATOM   4227  CD  ARG C  47      53.840  11.581  29.093  1.00 51.04           C  
ATOM   4228  NE  ARG C  47      54.365  11.298  27.753  1.00 52.80           N  
ATOM   4229  CZ  ARG C  47      54.515  10.075  27.220  1.00 63.21           C  
ATOM   4230  NH1 ARG C  47      54.215   8.969  27.913  1.00 67.11           N1+
ATOM   4231  NH2 ARG C  47      54.977   9.946  25.971  1.00 65.20           N  
ATOM   4232  N   ILE C  48      49.350   9.220  31.882  1.00 25.12           N  
ATOM   4233  CA  ILE C  48      49.127   8.659  33.212  1.00 24.94           C  
ATOM   4234  C   ILE C  48      49.772   7.302  33.316  1.00 25.51           C  
ATOM   4235  O   ILE C  48      50.121   6.701  32.307  1.00 24.56           O  
ATOM   4236  CB  ILE C  48      47.646   8.531  33.549  1.00 28.72           C  
ATOM   4237  CG1 ILE C  48      46.898   7.642  32.523  1.00 28.52           C  
ATOM   4238  CG2 ILE C  48      46.996   9.887  33.587  1.00 29.21           C  
ATOM   4239  CD1 ILE C  48      45.603   7.142  33.079  1.00 31.29           C  
ATOM   4240  N   LYS C  49      49.961   6.829  34.542  1.00 24.54           N  
ATOM   4241  CA  LYS C  49      50.249   5.409  34.762  1.00 24.82           C  
ATOM   4242  C   LYS C  49      49.038   4.704  35.274  1.00 23.58           C  
ATOM   4243  O   LYS C  49      48.180   5.288  35.963  1.00 23.83           O  
ATOM   4244  CB  LYS C  49      51.350   5.181  35.765  1.00 30.70           C  
ATOM   4245  CG  LYS C  49      52.578   6.060  35.614  1.00 38.19           C  
ATOM   4246  CD  LYS C  49      53.433   5.870  36.862  1.00 47.66           C  
ATOM   4247  CE  LYS C  49      54.804   6.497  36.717  1.00 58.55           C  
ATOM   4248  NZ  LYS C  49      55.566   5.734  35.690  1.00 62.53           N1+
ATOM   4249  N   LEU C  50      48.936   3.451  34.877  1.00 21.64           N  
ATOM   4250  CA  LEU C  50      47.842   2.613  35.287  1.00 21.65           C  
ATOM   4251  C   LEU C  50      48.449   1.247  35.582  1.00 21.58           C  
ATOM   4252  O   LEU C  50      49.387   0.806  34.906  1.00 20.58           O  
ATOM   4253  CB  LEU C  50      46.805   2.483  34.186  1.00 20.62           C  
ATOM   4254  CG  LEU C  50      45.483   2.014  34.654  1.00 24.88           C  
ATOM   4255  CD1 LEU C  50      44.845   3.076  35.534  1.00 26.00           C  
ATOM   4256  CD2 LEU C  50      44.651   1.695  33.424  1.00 27.75           C  
ATOM   4257  N   TYR C  51      47.949   0.622  36.621  1.00 19.87           N  
ATOM   4258  CA  TYR C  51      48.404  -0.661  37.049  1.00 19.20           C  
ATOM   4259  C   TYR C  51      47.214  -1.605  37.106  1.00 21.58           C  
ATOM   4260  O   TYR C  51      46.128  -1.219  37.596  1.00 22.12           O  
ATOM   4261  CB  TYR C  51      49.018  -0.595  38.472  1.00 21.79           C  
ATOM   4262  CG  TYR C  51      50.208   0.329  38.554  1.00 22.64           C  
ATOM   4263  CD1 TYR C  51      50.016   1.696  38.764  1.00 23.54           C  
ATOM   4264  CD2 TYR C  51      51.509  -0.149  38.434  1.00 26.70           C  
ATOM   4265  CE1 TYR C  51      51.087   2.567  38.828  1.00 27.12           C  
ATOM   4266  CE2 TYR C  51      52.605   0.744  38.497  1.00 24.80           C  
ATOM   4267  CZ  TYR C  51      52.363   2.079  38.662  1.00 25.93           C  
ATOM   4268  OH  TYR C  51      53.346   2.999  38.741  1.00 30.11           O  
ATOM   4269  N   ALA C  52      47.427  -2.838  36.660  1.00 19.67           N  
ATOM   4270  CA  ALA C  52      46.500  -3.888  36.930  1.00 20.20           C  
ATOM   4271  C   ALA C  52      47.054  -4.703  38.099  1.00 21.95           C  
ATOM   4272  O   ALA C  52      48.212  -5.115  38.040  1.00 22.18           O  
ATOM   4273  CB  ALA C  52      46.285  -4.765  35.711  1.00 22.24           C  
ATOM   4274  N   GLU C  53      46.230  -4.951  39.118  1.00 22.03           N  
ATOM   4275  CA  GLU C  53      46.614  -5.710  40.319  1.00 24.30           C  
ATOM   4276  C   GLU C  53      45.554  -6.686  40.799  1.00 22.07           C  
ATOM   4277  O   GLU C  53      44.347  -6.410  40.680  1.00 20.73           O  
ATOM   4278  CB  GLU C  53      46.853  -4.777  41.461  1.00 33.28           C  
ATOM   4279  CG  GLU C  53      47.709  -3.609  41.077  1.00 43.78           C  
ATOM   4280  CD  GLU C  53      48.078  -2.783  42.310  1.00 55.75           C  
ATOM   4281  OE1 GLU C  53      47.163  -2.494  43.134  1.00 63.90           O  
ATOM   4282  OE2 GLU C  53      49.269  -2.432  42.440  1.00 58.31           O1-
ATOM   4283  N   ARG C  54      45.997  -7.801  41.392  1.00 18.51           N  
ATOM   4284  CA  ARG C  54      45.115  -8.665  42.189  1.00 20.59           C  
ATOM   4285  C   ARG C  54      44.718  -7.976  43.466  1.00 21.77           C  
ATOM   4286  O   ARG C  54      45.494  -7.327  44.101  1.00 25.01           O  
ATOM   4287  CB  ARG C  54      45.743 -10.017  42.538  1.00 20.61           C  
ATOM   4288  CG  ARG C  54      45.979 -10.864  41.303  1.00 22.24           C  
ATOM   4289  CD  ARG C  54      46.407 -12.309  41.589  1.00 24.88           C  
ATOM   4290  NE  ARG C  54      46.434 -13.183  40.379  1.00 25.89           N  
ATOM   4291  CZ  ARG C  54      45.383 -13.851  39.894  1.00 25.99           C  
ATOM   4292  NH1 ARG C  54      44.169 -13.725  40.415  1.00 30.12           N1+
ATOM   4293  NH2 ARG C  54      45.512 -14.650  38.839  1.00 27.42           N  
ATOM   4294  N   LEU C  55      43.460  -8.121  43.793  1.00 23.89           N  
ATOM   4295  CA  LEU C  55      42.866  -7.620  44.999  1.00 24.29           C  
ATOM   4296  C   LEU C  55      42.428  -8.821  45.818  1.00 28.91           C  
ATOM   4297  O   LEU C  55      42.451  -9.984  45.380  1.00 32.95           O  
ATOM   4298  CB  LEU C  55      41.635  -6.734  44.675  1.00 26.38           C  
ATOM   4299  CG  LEU C  55      42.030  -5.464  43.925  1.00 29.22           C  
ATOM   4300  CD1 LEU C  55      40.809  -4.792  43.372  1.00 30.83           C  
ATOM   4301  CD2 LEU C  55      42.799  -4.522  44.873  1.00 32.02           C  
ATOM   4302  N   ALA C  56      41.960  -8.538  47.002  1.00 29.91           N  
ATOM   4303  CA  ALA C  56      41.521  -9.584  47.887  1.00 32.84           C  
ATOM   4304  C   ALA C  56      40.332 -10.271  47.280  1.00 33.35           C  
ATOM   4305  O   ALA C  56      39.566  -9.676  46.522  1.00 32.80           O  
ATOM   4306  CB  ALA C  56      41.138  -8.996  49.250  1.00 33.35           C  
ATOM   4307  N   ASP C  57      40.167 -11.534  47.636  1.00 35.56           N  
ATOM   4308  CA  ASP C  57      38.926 -12.208  47.422  1.00 33.23           C  
ATOM   4309  C   ASP C  57      38.747 -12.550  45.958  1.00 35.55           C  
ATOM   4310  O   ASP C  57      37.623 -12.602  45.481  1.00 35.36           O  
ATOM   4311  CB  ASP C  57      37.738 -11.397  47.974  1.00 39.49           C  
ATOM   4312  CG  ASP C  57      37.757 -11.282  49.539  1.00 49.81           C  
ATOM   4313  OD1 ASP C  57      38.432 -12.121  50.202  1.00 60.47           O  
ATOM   4314  OD2 ASP C  57      37.095 -10.374  50.111  1.00 46.90           O1-
ATOM   4315  N   GLY C  58      39.852 -12.784  45.252  1.00 29.22           N  
ATOM   4316  CA  GLY C  58      39.784 -13.277  43.904  1.00 28.38           C  
ATOM   4317  C   GLY C  58      39.423 -12.167  42.915  1.00 27.19           C  
ATOM   4318  O   GLY C  58      39.097 -12.443  41.778  1.00 32.63           O  
ATOM   4319  N   GLN C  59      39.508 -10.932  43.356  1.00 23.23           N  
ATOM   4320  CA  GLN C  59      39.292  -9.762  42.492  1.00 22.08           C  
ATOM   4321  C   GLN C  59      40.592  -9.194  41.858  1.00 20.46           C  
ATOM   4322  O   GLN C  59      41.744  -9.540  42.217  1.00 19.09           O  
ATOM   4323  CB  GLN C  59      38.493  -8.726  43.275  1.00 23.74           C  
ATOM   4324  CG  GLN C  59      37.162  -9.342  43.733  1.00 27.16           C  
ATOM   4325  CD  GLN C  59      36.008  -8.400  43.723  1.00 32.99           C  
ATOM   4326  NE2 GLN C  59      36.000  -7.445  44.649  1.00 35.34           N  
ATOM   4327  OE1 GLN C  59      35.138  -8.516  42.894  1.00 32.14           O  
ATOM   4328  N   MET C  60      40.380  -8.346  40.855  1.00 17.24           N  
ATOM   4329  CA  MET C  60      41.442  -7.669  40.146  1.00 17.99           C  
ATOM   4330  C   MET C  60      40.929  -6.307  39.851  1.00 19.34           C  
ATOM   4331  O   MET C  60      39.745  -6.134  39.527  1.00 18.90           O  
ATOM   4332  CB  MET C  60      41.747  -8.328  38.840  1.00 19.45           C  
ATOM   4333  CG  MET C  60      42.154  -9.767  38.904  1.00 19.75           C  
ATOM   4334  SD  MET C  60      42.234 -10.504  37.220  1.00 24.03           S  
ATOM   4335  CE  MET C  60      43.246 -11.961  37.677  1.00 25.72           C  
ATOM   4336  N   GLY C  61      41.839  -5.362  39.818  1.00 17.97           N  
ATOM   4337  CA  GLY C  61      41.459  -3.970  39.624  1.00 19.29           C  
ATOM   4338  C   GLY C  61      42.530  -3.146  38.956  1.00 17.06           C  
ATOM   4339  O   GLY C  61      43.731  -3.501  39.007  1.00 18.64           O  
ATOM   4340  N   TYR C  62      42.088  -2.057  38.344  1.00 15.89           N  
ATOM   4341  CA  TYR C  62      43.005  -1.067  37.853  1.00 16.26           C  
ATOM   4342  C   TYR C  62      43.202   0.045  38.861  1.00 17.00           C  
ATOM   4343  O   TYR C  62      42.286   0.419  39.602  1.00 19.02           O  
ATOM   4344  CB  TYR C  62      42.467  -0.454  36.619  1.00 14.82           C  
ATOM   4345  CG  TYR C  62      42.340  -1.343  35.427  1.00 15.49           C  
ATOM   4346  CD1 TYR C  62      43.439  -1.776  34.731  1.00 15.85           C  
ATOM   4347  CD2 TYR C  62      41.106  -1.631  34.909  1.00 16.03           C  
ATOM   4348  CE1 TYR C  62      43.337  -2.453  33.550  1.00 16.81           C  
ATOM   4349  CE2 TYR C  62      40.989  -2.391  33.760  1.00 16.02           C  
ATOM   4350  CZ  TYR C  62      42.089  -2.783  33.074  1.00 16.67           C  
ATOM   4351  OH  TYR C  62      41.922  -3.505  31.926  1.00 17.16           O  
ATOM   4352  N   GLY C  63      44.399   0.585  38.909  1.00 20.59           N  
ATOM   4353  CA  GLY C  63      44.671   1.712  39.791  1.00 20.35           C  
ATOM   4354  C   GLY C  63      45.709   2.660  39.250  1.00 21.07           C  
ATOM   4355  O   GLY C  63      46.493   2.290  38.406  1.00 19.98           O  
ATOM   4356  N   LEU C  64      45.701   3.882  39.781  1.00 26.74           N  
ATOM   4357  CA  LEU C  64      46.611   4.936  39.345  1.00 27.87           C  
ATOM   4358  C   LEU C  64      47.957   4.794  40.017  1.00 31.24           C  
ATOM   4359  O   LEU C  64      48.949   5.358  39.548  1.00 28.40           O  
ATOM   4360  CB  LEU C  64      46.060   6.316  39.684  1.00 30.44           C  
ATOM   4361  CG  LEU C  64      44.874   6.812  38.823  1.00 34.29           C  
ATOM   4362  CD1 LEU C  64      44.416   8.214  39.255  1.00 38.18           C  
ATOM   4363  CD2 LEU C  64      45.222   6.785  37.342  1.00 29.78           C  
ATOM   4364  N   GLU C  65      47.968   4.054  41.121  1.00 31.14           N  
ATOM   4365  CA  GLU C  65      49.156   3.800  41.859  1.00 33.73           C  
ATOM   4366  C   GLU C  65      49.173   2.402  42.364  1.00 32.03           C  
ATOM   4367  O   GLU C  65      48.135   1.795  42.630  1.00 29.72           O  
ATOM   4368  CB  GLU C  65      49.201   4.711  43.070  1.00 40.72           C  
ATOM   4369  CG  GLU C  65      49.893   6.027  42.854  1.00 48.11           C  
ATOM   4370  CD  GLU C  65      50.144   6.678  44.194  1.00 61.81           C  
ATOM   4371  OE1 GLU C  65      49.167   6.790  44.982  1.00 67.63           O  
ATOM   4372  OE2 GLU C  65      51.315   7.022  44.474  1.00 71.39           O1-
ATOM   4373  N   LYS C  66      50.379   1.920  42.571  1.00 36.47           N  
ATOM   4374  CA  LYS C  66      50.593   0.626  43.136  1.00 40.64           C  
ATOM   4375  C   LYS C  66      50.006   0.552  44.558  1.00 40.02           C  
ATOM   4376  O   LYS C  66      50.255   1.428  45.384  1.00 42.95           O  
ATOM   4377  CB  LYS C  66      52.099   0.299  43.120  1.00 42.21           C  
ATOM   4378  CG  LYS C  66      52.444  -0.852  42.209  1.00 45.25           C  
ATOM   4379  CD  LYS C  66      53.938  -0.919  42.015  1.00 47.62           C  
ATOM   4380  CE  LYS C  66      54.343  -1.999  41.035  1.00 49.64           C  
ATOM   4381  NZ  LYS C  66      55.650  -1.640  40.411  1.00 49.91           N1+
ATOM   4382  N   GLY C  67      49.167  -0.455  44.778  1.00 35.92           N  
ATOM   4383  CA  GLY C  67      48.469  -0.670  46.040  1.00 36.39           C  
ATOM   4384  C   GLY C  67      47.176   0.072  46.147  1.00 37.77           C  
ATOM   4385  O   GLY C  67      46.579   0.077  47.203  1.00 38.83           O  
ATOM   4386  N   ARG C  68      46.744   0.751  45.071  1.00 36.92           N  
ATOM   4387  CA  ARG C  68      45.551   1.604  45.149  1.00 37.52           C  
ATOM   4388  C   ARG C  68      44.540   1.284  44.062  1.00 29.97           C  
ATOM   4389  O   ARG C  68      43.749   2.168  43.682  1.00 27.81           O  
ATOM   4390  CB  ARG C  68      45.925   3.088  45.122  1.00 41.59           C  
ATOM   4391  CG  ARG C  68      47.053   3.390  46.105  1.00 55.37           C  
ATOM   4392  CD  ARG C  68      47.144   4.858  46.477  1.00 69.42           C  
ATOM   4393  NE  ARG C  68      46.452   5.166  47.733  1.00 82.70           N  
ATOM   4394  CZ  ARG C  68      45.236   5.712  47.844  1.00 89.85           C  
ATOM   4395  NH1 ARG C  68      44.514   6.027  46.765  1.00 90.67           N1+
ATOM   4396  NH2 ARG C  68      44.728   5.942  49.057  1.00 90.74           N  
ATOM   4397  N   ALA C  69      44.495   0.034  43.621  1.00 25.40           N  
ATOM   4398  CA  ALA C  69      43.484  -0.359  42.665  1.00 24.88           C  
ATOM   4399  C   ALA C  69      42.090  -0.313  43.273  1.00 26.87           C  
ATOM   4400  O   ALA C  69      41.945  -0.510  44.470  1.00 25.89           O  
ATOM   4401  CB  ALA C  69      43.784  -1.726  42.076  1.00 25.08           C  
ATOM   4402  N   THR C  70      41.093  -0.021  42.439  1.00 23.02           N  
ATOM   4403  CA  THR C  70      39.680   0.130  42.823  1.00 26.83           C  
ATOM   4404  C   THR C  70      38.842  -0.603  41.775  1.00 22.37           C  
ATOM   4405  O   THR C  70      39.278  -0.794  40.630  1.00 20.44           O  
ATOM   4406  CB  THR C  70      39.171   1.642  42.842  1.00 28.10           C  
ATOM   4407  CG2 THR C  70      39.788   2.408  43.936  1.00 30.61           C  
ATOM   4408  OG1 THR C  70      39.439   2.344  41.585  1.00 29.28           O  
ATOM   4409  N   ILE C  71      37.597  -0.901  42.136  1.00 18.59           N  
ATOM   4410  CA  ILE C  71      36.622  -1.360  41.182  1.00 18.34           C  
ATOM   4411  C   ILE C  71      35.418  -0.487  41.439  1.00 19.78           C  
ATOM   4412  O   ILE C  71      34.954  -0.443  42.543  1.00 20.51           O  
ATOM   4413  CB  ILE C  71      36.269  -2.850  41.407  1.00 18.49           C  
ATOM   4414  CG1 ILE C  71      37.520  -3.667  41.444  1.00 17.89           C  
ATOM   4415  CG2 ILE C  71      35.206  -3.296  40.383  1.00 19.57           C  
ATOM   4416  CD1 ILE C  71      37.355  -5.093  41.968  1.00 19.24           C  
ATOM   4417  N   PRO C  72      34.931   0.233  40.437  1.00 18.83           N  
ATOM   4418  CA  PRO C  72      35.485   0.385  39.117  1.00 17.56           C  
ATOM   4419  C   PRO C  72      36.801   1.049  39.203  1.00 16.26           C  
ATOM   4420  O   PRO C  72      37.173   1.687  40.201  1.00 16.32           O  
ATOM   4421  CB  PRO C  72      34.511   1.287  38.378  1.00 17.34           C  
ATOM   4422  CG  PRO C  72      33.316   1.384  39.258  1.00 21.30           C  
ATOM   4423  CD  PRO C  72      33.693   0.992  40.621  1.00 21.26           C  
ATOM   4424  N   GLY C  73      37.540   0.886  38.114  1.00 16.41           N  
ATOM   4425  CA  GLY C  73      38.811   1.586  37.979  1.00 16.63           C  
ATOM   4426  C   GLY C  73      38.649   3.095  37.923  1.00 15.92           C  
ATOM   4427  O   GLY C  73      37.524   3.644  37.918  1.00 17.66           O  
ATOM   4428  N   PRO C  74      39.759   3.787  37.839  1.00 18.60           N  
ATOM   4429  CA  PRO C  74      39.708   5.261  37.910  1.00 19.55           C  
ATOM   4430  C   PRO C  74      38.969   5.890  36.764  1.00 18.94           C  
ATOM   4431  O   PRO C  74      39.026   5.392  35.656  1.00 17.58           O  
ATOM   4432  CB  PRO C  74      41.157   5.696  37.776  1.00 20.00           C  
ATOM   4433  CG  PRO C  74      41.947   4.503  37.596  1.00 21.17           C  
ATOM   4434  CD  PRO C  74      41.124   3.263  37.713  1.00 21.17           C  
ATOM   4435  N   LEU C  75      38.317   6.990  37.030  1.00 20.07           N  
ATOM   4436  CA  LEU C  75      37.626   7.715  35.975  1.00 22.16           C  
ATOM   4437  C   LEU C  75      38.635   8.469  35.177  1.00 23.15           C  
ATOM   4438  O   LEU C  75      39.366   9.258  35.732  1.00 22.69           O  
ATOM   4439  CB  LEU C  75      36.636   8.690  36.543  1.00 22.91           C  
ATOM   4440  CG  LEU C  75      36.138   9.753  35.573  1.00 27.59           C  
ATOM   4441  CD1 LEU C  75      35.222   9.031  34.635  1.00 25.19           C  
ATOM   4442  CD2 LEU C  75      35.377  10.796  36.392  1.00 30.24           C  
ATOM   4443  N   ILE C  76      38.631   8.243  33.876  1.00 19.32           N  
ATOM   4444  CA  ILE C  76      39.512   8.991  32.972  1.00 22.61           C  
ATOM   4445  C   ILE C  76      38.680   9.992  32.215  1.00 21.28           C  
ATOM   4446  O   ILE C  76      37.658   9.634  31.598  1.00 20.60           O  
ATOM   4447  CB  ILE C  76      40.189   8.056  32.038  1.00 24.12           C  
ATOM   4448  CG1 ILE C  76      41.163   7.167  32.852  1.00 24.26           C  
ATOM   4449  CG2 ILE C  76      40.932   8.838  30.947  1.00 23.38           C  
ATOM   4450  CD1 ILE C  76      41.729   6.039  31.980  1.00 29.26           C  
ATOM   4451  N   GLU C  77      39.078  11.250  32.291  1.00 21.75           N  
ATOM   4452  CA  GLU C  77      38.262  12.324  31.707  1.00 24.54           C  
ATOM   4453  C   GLU C  77      39.125  13.134  30.687  1.00 23.19           C  
ATOM   4454  O   GLU C  77      40.243  13.479  30.960  1.00 23.21           O  
ATOM   4455  CB  GLU C  77      37.657  13.231  32.766  1.00 29.11           C  
ATOM   4456  CG  GLU C  77      36.820  14.345  32.100  1.00 39.68           C  
ATOM   4457  CD  GLU C  77      36.005  15.225  33.081  1.00 48.91           C  
ATOM   4458  OE1 GLU C  77      35.611  14.670  34.153  1.00 52.88           O  
ATOM   4459  OE2 GLU C  77      35.778  16.449  32.765  1.00 51.49           O1-
ATOM   4460  N   LEU C  78      38.616  13.330  29.500  1.00 19.13           N  
ATOM   4461  CA  LEU C  78      39.371  13.959  28.411  1.00 19.69           C  
ATOM   4462  C   LEU C  78      38.457  14.916  27.709  1.00 20.37           C  
ATOM   4463  O   LEU C  78      37.263  14.694  27.689  1.00 20.38           O  
ATOM   4464  CB  LEU C  78      39.854  12.946  27.351  1.00 21.73           C  
ATOM   4465  CG  LEU C  78      40.776  11.841  27.850  1.00 26.03           C  
ATOM   4466  CD1 LEU C  78      40.968  10.681  26.875  1.00 27.70           C  
ATOM   4467  CD2 LEU C  78      42.105  12.442  28.249  1.00 26.92           C  
ATOM   4468  N   ASN C  79      39.021  15.925  27.061  1.00 19.22           N  
ATOM   4469  CA  ASN C  79      38.300  16.735  26.095  1.00 21.25           C  
ATOM   4470  C   ASN C  79      38.579  16.265  24.683  1.00 21.96           C  
ATOM   4471  O   ASN C  79      39.698  15.833  24.389  1.00 21.81           O  
ATOM   4472  CB  ASN C  79      38.729  18.181  26.229  1.00 24.13           C  
ATOM   4473  CG  ASN C  79      38.486  18.711  27.635  1.00 26.24           C  
ATOM   4474  ND2 ASN C  79      39.466  19.376  28.202  1.00 27.00           N  
ATOM   4475  OD1 ASN C  79      37.445  18.460  28.210  1.00 28.04           O  
ATOM   4476  N   GLU C  80      37.594  16.399  23.793  1.00 20.39           N  
ATOM   4477  CA  GLU C  80      37.794  16.085  22.420  1.00 21.43           C  
ATOM   4478  C   GLU C  80      39.041  16.832  21.882  1.00 22.33           C  
ATOM   4479  O   GLU C  80      39.137  18.044  22.004  1.00 22.59           O  
ATOM   4480  CB  GLU C  80      36.610  16.513  21.538  1.00 19.59           C  
ATOM   4481  CG  GLU C  80      35.402  15.634  21.693  1.00 21.06           C  
ATOM   4482  CD  GLU C  80      34.307  16.008  20.783  1.00 21.31           C  
ATOM   4483  OE1 GLU C  80      34.069  17.239  20.582  1.00 23.01           O  
ATOM   4484  OE2 GLU C  80      33.647  15.079  20.287  1.00 21.23           O1-
ATOM   4485  N   GLY C  81      39.892  16.093  21.214  1.00 22.67           N  
ATOM   4486  CA  GLY C  81      41.176  16.586  20.696  1.00 22.63           C  
ATOM   4487  C   GLY C  81      42.357  16.129  21.532  1.00 24.57           C  
ATOM   4488  O   GLY C  81      43.483  16.136  21.021  1.00 22.51           O  
ATOM   4489  N   ASP C  82      42.138  15.762  22.807  1.00 20.86           N  
ATOM   4490  CA  ASP C  82      43.232  15.315  23.684  1.00 22.23           C  
ATOM   4491  C   ASP C  82      43.790  13.935  23.284  1.00 23.43           C  
ATOM   4492  O   ASP C  82      43.080  13.114  22.729  1.00 24.02           O  
ATOM   4493  CB  ASP C  82      42.781  15.148  25.129  1.00 25.86           C  
ATOM   4494  CG  ASP C  82      42.422  16.446  25.820  1.00 33.34           C  
ATOM   4495  OD1 ASP C  82      42.747  17.553  25.252  1.00 41.51           O  
ATOM   4496  OD2 ASP C  82      41.781  16.298  26.932  1.00 32.31           O1-
ATOM   4497  N   THR C  83      45.070  13.678  23.594  1.00 23.20           N  
ATOM   4498  CA  THR C  83      45.684  12.381  23.404  1.00 22.15           C  
ATOM   4499  C   THR C  83      46.055  11.932  24.790  1.00 23.82           C  
ATOM   4500  O   THR C  83      46.510  12.759  25.581  1.00 24.74           O  
ATOM   4501  CB  THR C  83      46.964  12.505  22.575  1.00 24.82           C  
ATOM   4502  CG2 THR C  83      47.815  11.168  22.509  1.00 23.18           C  
ATOM   4503  OG1 THR C  83      46.587  12.936  21.264  1.00 28.57           O  
ATOM   4504  N   LEU C  84      45.850  10.640  25.110  1.00 19.48           N  
ATOM   4505  CA  LEU C  84      46.269  10.098  26.382  1.00 18.82           C  
ATOM   4506  C   LEU C  84      47.227   8.954  26.158  1.00 17.65           C  
ATOM   4507  O   LEU C  84      46.930   8.054  25.431  1.00 21.55           O  
ATOM   4508  CB  LEU C  84      45.047   9.680  27.160  1.00 21.35           C  
ATOM   4509  CG  LEU C  84      45.332   9.033  28.515  1.00 22.62           C  
ATOM   4510  CD1 LEU C  84      45.978  10.033  29.487  1.00 21.44           C  
ATOM   4511  CD2 LEU C  84      44.051   8.514  29.105  1.00 24.00           C  
ATOM   4512  N   HIS C  85      48.411   9.013  26.755  1.00 19.18           N  
ATOM   4513  CA  HIS C  85      49.375   7.929  26.821  1.00 22.13           C  
ATOM   4514  C   HIS C  85      49.279   7.280  28.175  1.00 19.49           C  
ATOM   4515  O   HIS C  85      49.488   7.915  29.191  1.00 22.77           O  
ATOM   4516  CB  HIS C  85      50.801   8.428  26.575  1.00 21.68           C  
ATOM   4517  CG  HIS C  85      50.984   9.080  25.248  1.00 23.62           C  
ATOM   4518  CD2 HIS C  85      51.307  10.351  24.922  1.00 25.72           C  
ATOM   4519  ND1 HIS C  85      50.863   8.404  24.066  1.00 27.47           N  
ATOM   4520  CE1 HIS C  85      51.086   9.229  23.058  1.00 28.02           C  
ATOM   4521  NE2 HIS C  85      51.363  10.415  23.556  1.00 25.96           N  
ATOM   4522  N   ILE C  86      48.898   6.021  28.204  1.00 19.61           N  
ATOM   4523  CA  ILE C  86      48.764   5.316  29.444  1.00 20.40           C  
ATOM   4524  C   ILE C  86      49.933   4.362  29.569  1.00 21.08           C  
ATOM   4525  O   ILE C  86      50.085   3.431  28.800  1.00 19.88           O  
ATOM   4526  CB  ILE C  86      47.492   4.519  29.519  1.00 21.54           C  
ATOM   4527  CG1 ILE C  86      46.340   5.460  29.353  1.00 23.45           C  
ATOM   4528  CG2 ILE C  86      47.345   3.815  30.867  1.00 18.89           C  
ATOM   4529  CD1 ILE C  86      45.057   4.765  29.054  1.00 27.16           C  
ATOM   4530  N   GLU C  87      50.747   4.622  30.555  1.00 21.42           N  
ATOM   4531  CA  GLU C  87      51.882   3.709  30.832  1.00 24.73           C  
ATOM   4532  C   GLU C  87      51.359   2.578  31.713  1.00 21.62           C  
ATOM   4533  O   GLU C  87      51.149   2.755  32.948  1.00 22.18           O  
ATOM   4534  CB  GLU C  87      52.933   4.530  31.516  1.00 27.64           C  
ATOM   4535  CG  GLU C  87      54.236   3.826  31.725  1.00 42.58           C  
ATOM   4536  CD  GLU C  87      55.272   4.759  32.356  1.00 52.57           C  
ATOM   4537  OE1 GLU C  87      55.132   6.004  32.190  1.00 49.28           O  
ATOM   4538  OE2 GLU C  87      56.196   4.240  33.031  1.00 62.68           O1-
ATOM   4539  N   PHE C  88      51.044   1.473  31.071  1.00 19.85           N  
ATOM   4540  CA  PHE C  88      50.313   0.400  31.737  1.00 20.06           C  
ATOM   4541  C   PHE C  88      51.276  -0.655  32.276  1.00 22.41           C  
ATOM   4542  O   PHE C  88      52.189  -1.100  31.566  1.00 24.06           O  
ATOM   4543  CB  PHE C  88      49.335  -0.233  30.811  1.00 20.85           C  
ATOM   4544  CG  PHE C  88      48.606  -1.378  31.380  1.00 21.52           C  
ATOM   4545  CD1 PHE C  88      47.721  -1.212  32.427  1.00 23.08           C  
ATOM   4546  CD2 PHE C  88      48.821  -2.636  30.918  1.00 23.72           C  
ATOM   4547  CE1 PHE C  88      47.026  -2.290  32.937  1.00 26.62           C  
ATOM   4548  CE2 PHE C  88      48.123  -3.740  31.437  1.00 25.76           C  
ATOM   4549  CZ  PHE C  88      47.232  -3.559  32.450  1.00 25.84           C  
ATOM   4550  N   GLU C  89      51.127  -0.993  33.548  1.00 20.08           N  
ATOM   4551  CA  GLU C  89      51.990  -2.014  34.120  1.00 23.15           C  
ATOM   4552  C   GLU C  89      51.134  -3.127  34.675  1.00 21.33           C  
ATOM   4553  O   GLU C  89      50.190  -2.894  35.472  1.00 22.24           O  
ATOM   4554  CB  GLU C  89      52.915  -1.464  35.194  1.00 27.30           C  
ATOM   4555  CG  GLU C  89      53.644  -2.592  35.894  1.00 31.79           C  
ATOM   4556  CD  GLU C  89      54.719  -2.119  36.843  1.00 41.00           C  
ATOM   4557  OE1 GLU C  89      55.261  -0.980  36.712  1.00 43.57           O  
ATOM   4558  OE2 GLU C  89      55.015  -2.936  37.741  1.00 49.52           O1-
ATOM   4559  N   ASN C  90      51.402  -4.317  34.197  1.00 20.47           N  
ATOM   4560  CA  ASN C  90      50.692  -5.492  34.632  1.00 19.15           C  
ATOM   4561  C   ASN C  90      51.415  -6.072  35.809  1.00 20.99           C  
ATOM   4562  O   ASN C  90      52.389  -6.740  35.606  1.00 21.58           O  
ATOM   4563  CB  ASN C  90      50.578  -6.530  33.513  1.00 20.44           C  
ATOM   4564  CG  ASN C  90      49.828  -7.766  33.937  1.00 19.80           C  
ATOM   4565  ND2 ASN C  90      49.815  -8.812  33.066  1.00 20.32           N  
ATOM   4566  OD1 ASN C  90      49.259  -7.798  35.026  1.00 20.40           O  
ATOM   4567  N   THR C  91      50.904  -5.908  37.023  1.00 21.16           N  
ATOM   4568  CA  THR C  91      51.562  -6.535  38.181  1.00 22.45           C  
ATOM   4569  C   THR C  91      51.068  -7.977  38.462  1.00 24.76           C  
ATOM   4570  O   THR C  91      51.464  -8.583  39.452  1.00 24.13           O  
ATOM   4571  CB  THR C  91      51.420  -5.688  39.458  1.00 26.38           C  
ATOM   4572  CG2 THR C  91      51.684  -4.223  39.229  1.00 28.51           C  
ATOM   4573  OG1 THR C  91      50.091  -5.826  39.975  1.00 28.73           O  
ATOM   4574  N   MET C  92      50.210  -8.540  37.631  1.00 21.38           N  
ATOM   4575  CA  MET C  92      49.626  -9.846  37.956  1.00 23.56           C  
ATOM   4576  C   MET C  92      50.438 -10.966  37.362  1.00 24.99           C  
ATOM   4577  O   MET C  92      51.351 -10.708  36.578  1.00 25.14           O  
ATOM   4578  CB  MET C  92      48.172  -9.913  37.472  1.00 21.65           C  
ATOM   4579  CG  MET C  92      47.354  -8.697  37.881  1.00 23.31           C  
ATOM   4580  SD  MET C  92      45.565  -8.940  37.595  1.00 25.07           S  
ATOM   4581  CE  MET C  92      45.536  -8.860  35.790  1.00 24.52           C  
ATOM   4582  N   ASP C  93      50.059 -12.215  37.690  1.00 24.92           N  
ATOM   4583  CA  ASP C  93      50.738 -13.387  37.191  1.00 23.80           C  
ATOM   4584  C   ASP C  93      50.036 -13.931  35.946  1.00 24.83           C  
ATOM   4585  O   ASP C  93      50.392 -15.011  35.460  1.00 23.25           O  
ATOM   4586  CB  ASP C  93      50.667 -14.414  38.284  1.00 27.63           C  
ATOM   4587  CG  ASP C  93      49.189 -14.564  38.780  1.00 27.85           C  
ATOM   4588  OD1 ASP C  93      48.853 -13.720  39.619  1.00 31.31           O  
ATOM   4589  OD2 ASP C  93      48.339 -15.305  38.214  1.00 23.74           O1-
ATOM   4590  N   VAL C  94      49.016 -13.221  35.418  1.00 21.06           N  
ATOM   4591  CA  VAL C  94      48.426 -13.578  34.126  1.00 21.86           C  
ATOM   4592  C   VAL C  94      48.570 -12.392  33.174  1.00 18.86           C  
ATOM   4593  O   VAL C  94      48.682 -11.280  33.646  1.00 18.77           O  
ATOM   4594  CB  VAL C  94      46.939 -14.006  34.210  1.00 23.27           C  
ATOM   4595  CG1 VAL C  94      46.793 -15.332  34.955  1.00 27.09           C  
ATOM   4596  CG2 VAL C  94      46.083 -12.951  34.849  1.00 23.89           C  
ATOM   4597  N   ARG C  95      48.492 -12.660  31.860  1.00 20.70           N  
ATOM   4598  CA  ARG C  95      48.547 -11.603  30.834  1.00 20.75           C  
ATOM   4599  C   ARG C  95      47.298 -10.745  31.067  1.00 20.95           C  
ATOM   4600  O   ARG C  95      46.269 -11.291  31.456  1.00 20.68           O  
ATOM   4601  CB  ARG C  95      48.533 -12.194  29.466  1.00 23.91           C  
ATOM   4602  CG  ARG C  95      49.822 -12.962  29.103  1.00 27.03           C  
ATOM   4603  CD  ARG C  95      49.732 -13.432  27.649  1.00 28.96           C  
ATOM   4604  NE  ARG C  95      50.035 -12.360  26.698  1.00 26.98           N  
ATOM   4605  CZ  ARG C  95      51.269 -11.873  26.453  1.00 31.73           C  
ATOM   4606  NH1 ARG C  95      52.358 -12.376  27.054  1.00 32.20           N1+
ATOM   4607  NH2 ARG C  95      51.431 -10.860  25.615  1.00 28.13           N  
ATOM   4608  N   ALA C  96      47.414  -9.424  30.873  1.00 19.66           N  
ATOM   4609  CA  ALA C  96      46.302  -8.475  31.076  1.00 22.26           C  
ATOM   4610  C   ALA C  96      46.377  -7.408  29.976  1.00 20.79           C  
ATOM   4611  O   ALA C  96      47.385  -7.285  29.298  1.00 20.75           O  
ATOM   4612  CB  ALA C  96      46.349  -7.828  32.451  1.00 23.13           C  
ATOM   4613  N   SER C  97      45.295  -6.675  29.761  1.00 18.30           N  
ATOM   4614  CA  SER C  97      45.326  -5.646  28.725  1.00 19.55           C  
ATOM   4615  C   SER C  97      44.357  -4.537  29.095  1.00 19.56           C  
ATOM   4616  O   SER C  97      43.688  -4.597  30.143  1.00 19.17           O  
ATOM   4617  CB  SER C  97      44.966  -6.235  27.361  1.00 19.87           C  
ATOM   4618  OG  SER C  97      43.524  -6.552  27.307  1.00 22.26           O  
ATOM   4619  N   LEU C  98      44.305  -3.525  28.235  1.00 18.83           N  
ATOM   4620  CA  LEU C  98      43.421  -2.410  28.372  1.00 20.53           C  
ATOM   4621  C   LEU C  98      42.771  -2.225  27.045  1.00 20.07           C  
ATOM   4622  O   LEU C  98      43.482  -2.041  26.003  1.00 22.26           O  
ATOM   4623  CB  LEU C  98      44.234  -1.157  28.630  1.00 23.13           C  
ATOM   4624  CG  LEU C  98      44.033  -0.258  29.803  1.00 31.13           C  
ATOM   4625  CD1 LEU C  98      44.517   1.107  29.386  1.00 30.41           C  
ATOM   4626  CD2 LEU C  98      42.640  -0.185  30.373  1.00 24.06           C  
ATOM   4627  N   HIS C  99      41.450  -2.338  27.003  1.00 18.75           N  
ATOM   4628  CA  HIS C  99      40.735  -2.113  25.757  1.00 15.77           C  
ATOM   4629  C   HIS C  99      39.772  -1.018  25.996  1.00 16.06           C  
ATOM   4630  O   HIS C  99      39.058  -1.082  27.013  1.00 15.04           O  
ATOM   4631  CB  HIS C  99      39.965  -3.381  25.341  1.00 18.31           C  
ATOM   4632  CG  HIS C  99      39.007  -3.166  24.228  1.00 19.49           C  
ATOM   4633  CD2 HIS C  99      37.675  -3.088  24.214  1.00 18.61           C  
ATOM   4634  ND1 HIS C  99      39.414  -2.952  22.933  1.00 24.38           N  
ATOM   4635  CE1 HIS C  99      38.368  -2.777  22.164  1.00 22.79           C  
ATOM   4636  NE2 HIS C  99      37.295  -2.916  22.913  1.00 21.24           N  
ATOM   4637  N   VAL C 100      39.612  -0.064  25.080  1.00 13.45           N  
ATOM   4638  CA  VAL C 100      38.707   1.047  25.322  1.00 14.15           C  
ATOM   4639  C   VAL C 100      37.641   1.113  24.242  1.00 13.07           C  
ATOM   4640  O   VAL C 100      37.911   0.762  23.117  1.00 15.87           O  
ATOM   4641  CB  VAL C 100      39.492   2.393  25.427  1.00 14.81           C  
ATOM   4642  CG1 VAL C 100      40.105   2.840  24.101  1.00 15.48           C  
ATOM   4643  CG2 VAL C 100      38.636   3.473  25.986  1.00 14.17           C  
ATOM   4644  N   HIS C 101      36.423   1.497  24.603  1.00 12.75           N  
ATOM   4645  CA  HIS C 101      35.345   1.787  23.682  1.00 13.24           C  
ATOM   4646  C   HIS C 101      35.367   3.248  23.198  1.00 14.05           C  
ATOM   4647  O   HIS C 101      35.743   4.133  23.957  1.00 15.65           O  
ATOM   4648  CB  HIS C 101      34.000   1.461  24.338  1.00 13.14           C  
ATOM   4649  CG  HIS C 101      33.742  -0.017  24.462  1.00 13.75           C  
ATOM   4650  CD2 HIS C 101      34.458  -1.020  25.051  1.00 16.02           C  
ATOM   4651  ND1 HIS C 101      32.693  -0.635  23.815  1.00 14.23           N  
ATOM   4652  CE1 HIS C 101      32.689  -1.918  24.121  1.00 15.45           C  
ATOM   4653  NE2 HIS C 101      33.781  -2.175  24.832  1.00 15.33           N  
ATOM   4654  N   GLY C 102      34.956   3.472  21.958  1.00 16.12           N  
ATOM   4655  CA  GLY C 102      34.653   4.826  21.533  1.00 16.85           C  
ATOM   4656  C   GLY C 102      35.824   5.671  21.073  1.00 17.70           C  
ATOM   4657  O   GLY C 102      35.708   6.311  20.021  1.00 19.37           O  
ATOM   4658  N   LEU C 103      36.924   5.683  21.831  1.00 16.76           N  
ATOM   4659  CA  LEU C 103      38.090   6.480  21.517  1.00 18.72           C  
ATOM   4660  C   LEU C 103      38.848   5.955  20.315  1.00 20.33           C  
ATOM   4661  O   LEU C 103      38.694   4.792  19.889  1.00 21.06           O  
ATOM   4662  CB  LEU C 103      38.973   6.553  22.734  1.00 18.09           C  
ATOM   4663  CG  LEU C 103      38.425   7.523  23.804  1.00 20.23           C  
ATOM   4664  CD1 LEU C 103      37.139   7.091  24.452  1.00 22.66           C  
ATOM   4665  CD2 LEU C 103      39.466   7.683  24.871  1.00 22.93           C  
ATOM   4666  N   ASP C 104      39.683   6.800  19.764  1.00 17.93           N  
ATOM   4667  CA  ASP C 104      40.527   6.335  18.629  1.00 21.02           C  
ATOM   4668  C   ASP C 104      41.817   5.715  19.161  1.00 20.45           C  
ATOM   4669  O   ASP C 104      42.432   6.241  20.055  1.00 18.52           O  
ATOM   4670  CB  ASP C 104      40.933   7.482  17.767  1.00 21.02           C  
ATOM   4671  CG  ASP C 104      39.757   8.342  17.287  1.00 26.84           C  
ATOM   4672  OD1 ASP C 104      38.653   7.805  16.914  1.00 23.80           O  
ATOM   4673  OD2 ASP C 104      39.966   9.617  17.277  1.00 32.18           O1-
ATOM   4674  N   TYR C 105      42.185   4.583  18.616  1.00 17.75           N  
ATOM   4675  CA  TYR C 105      43.417   3.912  18.968  1.00 18.73           C  
ATOM   4676  C   TYR C 105      43.806   3.153  17.716  1.00 17.66           C  
ATOM   4677  O   TYR C 105      42.937   2.692  16.938  1.00 16.77           O  
ATOM   4678  CB  TYR C 105      43.248   2.989  20.190  1.00 17.73           C  
ATOM   4679  CG  TYR C 105      42.114   2.034  20.077  1.00 18.17           C  
ATOM   4680  CD1 TYR C 105      42.269   0.817  19.469  1.00 19.27           C  
ATOM   4681  CD2 TYR C 105      40.834   2.392  20.477  1.00 19.33           C  
ATOM   4682  CE1 TYR C 105      41.221  -0.078  19.337  1.00 18.90           C  
ATOM   4683  CE2 TYR C 105      39.768   1.521  20.263  1.00 20.28           C  
ATOM   4684  CZ  TYR C 105      39.976   0.276  19.722  1.00 22.77           C  
ATOM   4685  OH  TYR C 105      38.890  -0.598  19.528  1.00 23.27           O  
ATOM   4686  N   GLU C 106      45.098   2.956  17.522  1.00 18.02           N  
ATOM   4687  CA  GLU C 106      45.530   1.987  16.512  1.00 19.32           C  
ATOM   4688  C   GLU C 106      45.526   0.543  17.002  1.00 20.42           C  
ATOM   4689  O   GLU C 106      45.300   0.268  18.165  1.00 18.95           O  
ATOM   4690  CB  GLU C 106      46.919   2.357  16.031  1.00 24.37           C  
ATOM   4691  CG  GLU C 106      47.053   3.783  15.517  1.00 31.10           C  
ATOM   4692  CD  GLU C 106      48.489   4.065  15.083  1.00 42.18           C  
ATOM   4693  OE1 GLU C 106      49.095   3.195  14.429  1.00 50.70           O  
ATOM   4694  OE2 GLU C 106      49.020   5.135  15.406  1.00 51.05           O1-
ATOM   4695  N   VAL C 107      45.763  -0.407  16.082  1.00 19.65           N  
ATOM   4696  CA  VAL C 107      45.687  -1.790  16.470  1.00 22.01           C  
ATOM   4697  C   VAL C 107      46.741  -2.139  17.514  1.00 20.96           C  
ATOM   4698  O   VAL C 107      46.492  -3.020  18.373  1.00 22.35           O  
ATOM   4699  CB  VAL C 107      45.690  -2.794  15.268  1.00 23.25           C  
ATOM   4700  CG1 VAL C 107      44.360  -2.759  14.522  1.00 22.77           C  
ATOM   4701  CG2 VAL C 107      46.918  -2.597  14.370  1.00 24.92           C  
ATOM   4702  N   SER C 108      47.832  -1.407  17.519  1.00 20.22           N  
ATOM   4703  CA  SER C 108      48.842  -1.581  18.542  1.00 21.85           C  
ATOM   4704  C   SER C 108      48.367  -1.291  19.976  1.00 21.85           C  
ATOM   4705  O   SER C 108      49.022  -1.696  20.934  1.00 21.02           O  
ATOM   4706  CB  SER C 108      50.111  -0.759  18.239  1.00 25.21           C  
ATOM   4707  OG  SER C 108      49.830   0.612  17.995  1.00 26.48           O  
ATOM   4708  N   SER C 109      47.290  -0.551  20.122  1.00 21.95           N  
ATOM   4709  CA  SER C 109      46.663  -0.317  21.443  1.00 19.89           C  
ATOM   4710  C   SER C 109      45.263  -0.914  21.535  1.00 20.21           C  
ATOM   4711  O   SER C 109      44.435  -0.429  22.306  1.00 21.49           O  
ATOM   4712  CB  SER C 109      46.621   1.198  21.722  1.00 21.04           C  
ATOM   4713  OG  SER C 109      47.868   1.760  22.032  1.00 20.84           O  
ATOM   4714  N   ASP C 110      44.963  -1.937  20.724  1.00 21.18           N  
ATOM   4715  CA  ASP C 110      43.657  -2.658  20.734  1.00 22.17           C  
ATOM   4716  C   ASP C 110      43.402  -3.401  22.063  1.00 22.14           C  
ATOM   4717  O   ASP C 110      42.266  -3.620  22.462  1.00 24.56           O  
ATOM   4718  CB  ASP C 110      43.709  -3.691  19.612  1.00 26.72           C  
ATOM   4719  CG  ASP C 110      42.388  -4.180  19.162  1.00 31.23           C  
ATOM   4720  OD1 ASP C 110      41.294  -3.536  19.405  1.00 31.87           O  
ATOM   4721  OD2 ASP C 110      42.471  -5.265  18.499  1.00 30.78           O1-
ATOM   4722  N   GLY C 111      44.468  -3.843  22.688  1.00 24.02           N  
ATOM   4723  CA  GLY C 111      44.422  -4.702  23.901  1.00 24.77           C  
ATOM   4724  C   GLY C 111      44.005  -6.138  23.683  1.00 25.08           C  
ATOM   4725  O   GLY C 111      43.457  -6.787  24.590  1.00 24.49           O  
ATOM   4726  N   THR C 112      44.221  -6.660  22.468  1.00 24.02           N  
ATOM   4727  CA  THR C 112      43.745  -7.991  22.144  1.00 19.94           C  
ATOM   4728  C   THR C 112      44.954  -8.890  21.833  1.00 22.22           C  
ATOM   4729  O   THR C 112      46.029  -8.425  21.504  1.00 20.95           O  
ATOM   4730  CB  THR C 112      42.829  -8.018  20.879  1.00 21.85           C  
ATOM   4731  CG2 THR C 112      41.557  -7.202  21.133  1.00 24.77           C  
ATOM   4732  OG1 THR C 112      43.544  -7.459  19.761  1.00 22.27           O  
ATOM   4733  N   THR C 113      44.686 -10.185  21.891  1.00 21.63           N  
ATOM   4734  CA  THR C 113      45.602 -11.189  21.468  1.00 26.13           C  
ATOM   4735  C   THR C 113      45.750 -11.149  19.949  1.00 23.36           C  
ATOM   4736  O   THR C 113      46.842 -11.306  19.441  1.00 23.74           O  
ATOM   4737  CB  THR C 113      45.040 -12.541  21.849  1.00 27.39           C  
ATOM   4738  CG2 THR C 113      46.008 -13.626  21.396  1.00 31.01           C  
ATOM   4739  OG1 THR C 113      44.897 -12.571  23.284  1.00 30.77           O  
ATOM   4740  N   LEU C 114      44.634 -10.966  19.256  1.00 20.97           N  
ATOM   4741  CA  LEU C 114      44.613 -10.890  17.779  1.00 24.14           C  
ATOM   4742  C   LEU C 114      45.676  -9.919  17.292  1.00 22.75           C  
ATOM   4743  O   LEU C 114      46.439 -10.225  16.363  1.00 21.86           O  
ATOM   4744  CB  LEU C 114      43.272 -10.380  17.357  1.00 26.25           C  
ATOM   4745  CG  LEU C 114      43.032  -9.987  15.891  1.00 28.04           C  
ATOM   4746  CD1 LEU C 114      42.800 -11.227  15.068  1.00 30.06           C  
ATOM   4747  CD2 LEU C 114      41.810  -9.081  15.794  1.00 30.52           C  
ATOM   4748  N   ASN C 115      45.744  -8.773  17.925  1.00 19.48           N  
ATOM   4749  CA  ASN C 115      46.665  -7.755  17.566  1.00 20.92           C  
ATOM   4750  C   ASN C 115      47.904  -7.649  18.468  1.00 21.96           C  
ATOM   4751  O   ASN C 115      48.612  -6.681  18.403  1.00 24.50           O  
ATOM   4752  CB  ASN C 115      45.940  -6.432  17.405  1.00 23.59           C  
ATOM   4753  CG  ASN C 115      45.184  -6.370  16.089  1.00 24.08           C  
ATOM   4754  ND2 ASN C 115      43.940  -6.103  16.160  1.00 22.89           N  
ATOM   4755  OD1 ASN C 115      45.755  -6.586  15.012  1.00 24.34           O  
ATOM   4756  N   LYS C 116      48.163  -8.695  19.242  1.00 23.48           N  
ATOM   4757  CA  LYS C 116      49.352  -8.846  20.033  1.00 24.65           C  
ATOM   4758  C   LYS C 116      49.629  -7.655  20.907  1.00 23.73           C  
ATOM   4759  O   LYS C 116      50.734  -7.239  21.014  1.00 25.53           O  
ATOM   4760  CB  LYS C 116      50.520  -9.171  19.091  1.00 29.97           C  
ATOM   4761  CG  LYS C 116      50.416 -10.609  18.569  1.00 32.33           C  
ATOM   4762  CD  LYS C 116      51.751 -11.128  17.976  1.00 34.01           C  
ATOM   4763  CE  LYS C 116      51.847 -10.945  16.500  1.00 39.48           C  
ATOM   4764  NZ  LYS C 116      53.207 -11.375  16.049  1.00 37.81           N1+
ATOM   4765  N   SER C 117      48.583  -7.064  21.507  1.00 21.64           N  
ATOM   4766  CA  SER C 117      48.746  -5.825  22.188  1.00 20.92           C  
ATOM   4767  C   SER C 117      48.370  -5.919  23.608  1.00 23.55           C  
ATOM   4768  O   SER C 117      48.119  -4.895  24.219  1.00 25.97           O  
ATOM   4769  CB  SER C 117      48.017  -4.657  21.481  1.00 23.40           C  
ATOM   4770  OG  SER C 117      46.724  -5.005  21.054  1.00 24.97           O  
ATOM   4771  N   ASP C 118      48.413  -7.134  24.160  1.00 19.98           N  
ATOM   4772  CA  ASP C 118      48.234  -7.321  25.607  1.00 21.00           C  
ATOM   4773  C   ASP C 118      49.598  -7.340  26.293  1.00 24.02           C  
ATOM   4774  O   ASP C 118      50.616  -6.947  25.671  1.00 22.83           O  
ATOM   4775  CB  ASP C 118      47.407  -8.562  25.893  1.00 25.03           C  
ATOM   4776  CG  ASP C 118      48.087  -9.835  25.419  1.00 26.83           C  
ATOM   4777  OD1 ASP C 118      48.996  -9.738  24.548  1.00 27.42           O  
ATOM   4778  OD2 ASP C 118      47.740 -10.919  25.956  1.00 29.00           O1-
ATOM   4779  N   VAL C 119      49.634  -7.604  27.589  1.00 20.32           N  
ATOM   4780  CA  VAL C 119      50.857  -7.352  28.355  1.00 20.68           C  
ATOM   4781  C   VAL C 119      51.186  -8.575  29.202  1.00 23.10           C  
ATOM   4782  O   VAL C 119      50.342  -9.061  29.972  1.00 21.34           O  
ATOM   4783  CB  VAL C 119      50.689  -6.177  29.293  1.00 20.25           C  
ATOM   4784  CG1 VAL C 119      51.971  -5.853  30.028  1.00 23.25           C  
ATOM   4785  CG2 VAL C 119      50.223  -4.957  28.539  1.00 22.50           C  
ATOM   4786  N   GLU C 120      52.431  -9.024  29.114  1.00 22.76           N  
ATOM   4787  CA  GLU C 120      52.834 -10.220  29.809  1.00 26.20           C  
ATOM   4788  C   GLU C 120      52.867  -9.945  31.318  1.00 23.92           C  
ATOM   4789  O   GLU C 120      53.010  -8.801  31.784  1.00 23.67           O  
ATOM   4790  CB  GLU C 120      54.194 -10.694  29.344  1.00 27.61           C  
ATOM   4791  CG  GLU C 120      55.350  -9.850  29.801  1.00 34.88           C  
ATOM   4792  CD  GLU C 120      56.688 -10.446  29.377  1.00 44.82           C  
ATOM   4793  OE1 GLU C 120      56.706 -11.338  28.490  1.00 56.18           O  
ATOM   4794  OE2 GLU C 120      57.727 -10.037  29.949  1.00 51.04           O1-
ATOM   4795  N   PRO C 121      52.802 -10.997  32.097  1.00 22.93           N  
ATOM   4796  CA  PRO C 121      52.917 -10.776  33.548  1.00 24.06           C  
ATOM   4797  C   PRO C 121      54.160  -9.978  33.978  1.00 30.05           C  
ATOM   4798  O   PRO C 121      55.272 -10.264  33.543  1.00 28.82           O  
ATOM   4799  CB  PRO C 121      53.027 -12.196  34.070  1.00 25.45           C  
ATOM   4800  CG  PRO C 121      52.243 -12.975  33.070  1.00 23.81           C  
ATOM   4801  CD  PRO C 121      52.626 -12.409  31.750  1.00 22.97           C  
ATOM   4802  N   GLY C 122      53.993  -8.963  34.819  1.00 26.73           N  
ATOM   4803  CA  GLY C 122      55.109  -8.105  35.172  1.00 28.52           C  
ATOM   4804  C   GLY C 122      55.484  -7.121  34.077  1.00 28.77           C  
ATOM   4805  O   GLY C 122      56.343  -6.314  34.262  1.00 30.61           O  
ATOM   4806  N   GLY C 123      54.854  -7.146  32.910  1.00 28.34           N  
ATOM   4807  CA  GLY C 123      55.351  -6.296  31.834  1.00 28.13           C  
ATOM   4808  C   GLY C 123      54.725  -4.897  31.888  1.00 27.31           C  
ATOM   4809  O   GLY C 123      53.856  -4.591  32.727  1.00 23.70           O  
ATOM   4810  N   THR C 124      55.192  -4.063  30.975  1.00 24.21           N  
ATOM   4811  CA  THR C 124      54.732  -2.696  30.801  1.00 27.26           C  
ATOM   4812  C   THR C 124      54.438  -2.474  29.349  1.00 24.55           C  
ATOM   4813  O   THR C 124      55.064  -3.062  28.492  1.00 24.12           O  
ATOM   4814  CB  THR C 124      55.835  -1.684  31.162  1.00 33.60           C  
ATOM   4815  CG2 THR C 124      56.077  -1.625  32.672  1.00 33.71           C  
ATOM   4816  OG1 THR C 124      57.067  -2.120  30.573  1.00 40.59           O  
ATOM   4817  N   ARG C 125      53.479  -1.600  29.053  1.00 22.02           N  
ATOM   4818  CA  ARG C 125      53.222  -1.191  27.696  1.00 21.92           C  
ATOM   4819  C   ARG C 125      52.585   0.187  27.730  1.00 21.60           C  
ATOM   4820  O   ARG C 125      51.724   0.442  28.587  1.00 22.73           O  
ATOM   4821  CB  ARG C 125      52.333  -2.209  27.022  1.00 23.89           C  
ATOM   4822  CG  ARG C 125      52.161  -1.986  25.542  1.00 27.58           C  
ATOM   4823  CD  ARG C 125      51.070  -2.874  25.054  1.00 28.06           C  
ATOM   4824  NE  ARG C 125      50.920  -2.720  23.627  1.00 34.76           N  
ATOM   4825  CZ  ARG C 125      51.588  -3.414  22.704  1.00 36.29           C  
ATOM   4826  NH1 ARG C 125      52.448  -4.353  23.054  1.00 33.11           N1+
ATOM   4827  NH2 ARG C 125      51.347  -3.191  21.423  1.00 31.88           N  
ATOM   4828  N   THR C 126      52.926   1.021  26.759  1.00 20.97           N  
ATOM   4829  CA  THR C 126      52.235   2.288  26.585  1.00 21.62           C  
ATOM   4830  C   THR C 126      51.099   2.110  25.612  1.00 21.39           C  
ATOM   4831  O   THR C 126      51.272   1.737  24.497  1.00 22.26           O  
ATOM   4832  CB  THR C 126      53.204   3.395  26.168  1.00 25.89           C  
ATOM   4833  CG2 THR C 126      52.516   4.782  26.140  1.00 26.87           C  
ATOM   4834  OG1 THR C 126      54.191   3.393  27.160  1.00 26.70           O  
ATOM   4835  N   TYR C 127      49.896   2.391  26.088  1.00 18.84           N  
ATOM   4836  CA  TYR C 127      48.725   2.422  25.216  1.00 18.90           C  
ATOM   4837  C   TYR C 127      48.520   3.887  24.894  1.00 17.41           C  
ATOM   4838  O   TYR C 127      48.728   4.789  25.758  1.00 19.03           O  
ATOM   4839  CB  TYR C 127      47.523   1.871  25.982  1.00 16.88           C  
ATOM   4840  CG  TYR C 127      47.529   0.406  26.151  1.00 18.02           C  
ATOM   4841  CD1 TYR C 127      47.170  -0.428  25.103  1.00 20.66           C  
ATOM   4842  CD2 TYR C 127      47.920  -0.190  27.329  1.00 19.15           C  
ATOM   4843  CE1 TYR C 127      47.101  -1.802  25.261  1.00 21.24           C  
ATOM   4844  CE2 TYR C 127      47.839  -1.574  27.501  1.00 20.10           C  
ATOM   4845  CZ  TYR C 127      47.477  -2.391  26.430  1.00 21.63           C  
ATOM   4846  OH  TYR C 127      47.384  -3.792  26.522  1.00 23.53           O  
ATOM   4847  N   THR C 128      48.061   4.172  23.696  1.00 17.08           N  
ATOM   4848  CA  THR C 128      47.753   5.545  23.358  1.00 17.80           C  
ATOM   4849  C   THR C 128      46.298   5.654  22.902  1.00 17.96           C  
ATOM   4850  O   THR C 128      45.859   4.907  22.000  1.00 18.90           O  
ATOM   4851  CB  THR C 128      48.716   6.036  22.240  1.00 22.31           C  
ATOM   4852  CG2 THR C 128      48.342   7.463  21.745  1.00 22.89           C  
ATOM   4853  OG1 THR C 128      50.043   6.078  22.734  1.00 23.34           O  
ATOM   4854  N   TRP C 129      45.546   6.581  23.491  1.00 16.88           N  
ATOM   4855  CA  TRP C 129      44.142   6.801  23.067  1.00 17.05           C  
ATOM   4856  C   TRP C 129      44.064   8.194  22.518  1.00 18.60           C  
ATOM   4857  O   TRP C 129      44.621   9.111  23.086  1.00 20.56           O  
ATOM   4858  CB  TRP C 129      43.128   6.702  24.200  1.00 16.31           C  
ATOM   4859  CG  TRP C 129      43.141   5.406  24.964  1.00 17.21           C  
ATOM   4860  CD1 TRP C 129      43.604   4.218  24.525  1.00 16.86           C  
ATOM   4861  CD2 TRP C 129      42.507   5.151  26.221  1.00 18.34           C  
ATOM   4862  CE2 TRP C 129      42.665   3.804  26.495  1.00 17.45           C  
ATOM   4863  CE3 TRP C 129      41.803   5.948  27.141  1.00 20.05           C  
ATOM   4864  NE1 TRP C 129      43.361   3.267  25.466  1.00 18.27           N  
ATOM   4865  CZ2 TRP C 129      42.195   3.213  27.667  1.00 21.22           C  
ATOM   4866  CZ3 TRP C 129      41.325   5.345  28.319  1.00 19.97           C  
ATOM   4867  CH2 TRP C 129      41.547   4.003  28.565  1.00 19.63           C  
ATOM   4868  N   ARG C 130      43.416   8.353  21.383  1.00 18.31           N  
ATOM   4869  CA  ARG C 130      43.225   9.672  20.808  1.00 18.61           C  
ATOM   4870  C   ARG C 130      41.732   9.967  20.744  1.00 18.70           C  
ATOM   4871  O   ARG C 130      40.891   9.045  20.809  1.00 18.72           O  
ATOM   4872  CB  ARG C 130      43.902   9.757  19.433  1.00 22.12           C  
ATOM   4873  CG  ARG C 130      45.441   9.890  19.463  1.00 26.25           C  
ATOM   4874  CD  ARG C 130      46.034   9.914  18.040  1.00 30.62           C  
ATOM   4875  NE  ARG C 130      45.887   8.557  17.501  1.00 34.36           N  
ATOM   4876  CZ  ARG C 130      44.997   8.133  16.571  1.00 40.29           C  
ATOM   4877  NH1 ARG C 130      44.108   8.975  15.970  1.00 41.58           N1+
ATOM   4878  NH2 ARG C 130      45.013   6.843  16.193  1.00 34.88           N  
ATOM   4879  N   THR C 131      41.422  11.261  20.664  1.00 18.78           N  
ATOM   4880  CA  THR C 131      40.078  11.796  20.522  1.00 19.15           C  
ATOM   4881  C   THR C 131      40.097  12.925  19.469  1.00 20.66           C  
ATOM   4882  O   THR C 131      41.083  13.635  19.283  1.00 20.30           O  
ATOM   4883  CB  THR C 131      39.497  12.365  21.779  1.00 18.98           C  
ATOM   4884  CG2 THR C 131      39.445  11.333  22.872  1.00 21.58           C  
ATOM   4885  OG1 THR C 131      40.287  13.456  22.207  1.00 21.76           O  
ATOM   4886  N   HIS C 132      38.958  13.139  18.846  1.00 19.33           N  
ATOM   4887  CA  HIS C 132      38.876  14.196  17.869  1.00 18.13           C  
ATOM   4888  C   HIS C 132      37.518  14.873  18.044  1.00 19.02           C  
ATOM   4889  O   HIS C 132      36.531  14.298  18.593  1.00 16.88           O  
ATOM   4890  CB  HIS C 132      39.012  13.605  16.446  1.00 18.60           C  
ATOM   4891  CG  HIS C 132      37.940  12.610  16.106  1.00 20.16           C  
ATOM   4892  CD2 HIS C 132      36.732  12.768  15.504  1.00 22.16           C  
ATOM   4893  ND1 HIS C 132      38.010  11.279  16.475  1.00 21.18           N  
ATOM   4894  CE1 HIS C 132      36.921  10.648  16.062  1.00 20.98           C  
ATOM   4895  NE2 HIS C 132      36.103  11.548  15.513  1.00 24.14           N  
ATOM   4896  N   ALA C 133      37.508  16.120  17.617  1.00 18.83           N  
ATOM   4897  CA  ALA C 133      36.305  16.927  17.528  1.00 19.40           C  
ATOM   4898  C   ALA C 133      35.556  16.578  16.232  1.00 17.27           C  
ATOM   4899  O   ALA C 133      36.112  16.074  15.257  1.00 17.38           O  
ATOM   4900  CB  ALA C 133      36.689  18.410  17.473  1.00 21.39           C  
ATOM   4901  N   PRO C 134      34.275  16.844  16.195  1.00 17.64           N  
ATOM   4902  CA  PRO C 134      33.532  16.601  14.986  1.00 19.04           C  
ATOM   4903  C   PRO C 134      33.910  17.580  13.896  1.00 19.38           C  
ATOM   4904  O   PRO C 134      34.427  18.692  14.184  1.00 18.61           O  
ATOM   4905  CB  PRO C 134      32.057  16.789  15.412  1.00 22.14           C  
ATOM   4906  CG  PRO C 134      32.105  17.545  16.691  1.00 22.68           C  
ATOM   4907  CD  PRO C 134      33.450  17.367  17.304  1.00 21.72           C  
ATOM   4908  N   GLY C 135      33.630  17.237  12.654  1.00 18.72           N  
ATOM   4909  CA  GLY C 135      33.835  18.253  11.588  1.00 21.40           C  
ATOM   4910  C   GLY C 135      33.365  17.768  10.263  1.00 22.54           C  
ATOM   4911  O   GLY C 135      33.003  16.605  10.134  1.00 21.79           O  
ATOM   4912  N   ARG C 136      33.398  18.645   9.274  1.00 20.85           N  
ATOM   4913  CA  ARG C 136      32.845  18.325   7.979  1.00 20.22           C  
ATOM   4914  C   ARG C 136      33.921  17.610   7.201  1.00 22.38           C  
ATOM   4915  O   ARG C 136      35.000  18.107   7.080  1.00 24.11           O  
ATOM   4916  CB  ARG C 136      32.379  19.639   7.315  1.00 21.13           C  
ATOM   4917  CG  ARG C 136      31.809  19.563   5.939  1.00 21.81           C  
ATOM   4918  CD  ARG C 136      30.410  19.086   5.910  1.00 24.03           C  
ATOM   4919  NE  ARG C 136      29.501  19.766   6.872  1.00 21.17           N  
ATOM   4920  CZ  ARG C 136      28.339  19.255   7.213  1.00 21.50           C  
ATOM   4921  NH1 ARG C 136      27.989  18.017   6.786  1.00 22.13           N1+
ATOM   4922  NH2 ARG C 136      27.575  19.875   8.118  1.00 20.10           N  
ATOM   4923  N   ARG C 137      33.617  16.469   6.651  1.00 19.73           N  
ATOM   4924  CA  ARG C 137      34.581  15.768   5.760  1.00 22.50           C  
ATOM   4925  C   ARG C 137      34.505  16.350   4.307  1.00 25.69           C  
ATOM   4926  O   ARG C 137      33.552  17.068   3.930  1.00 23.43           O  
ATOM   4927  CB  ARG C 137      34.212  14.332   5.664  1.00 22.30           C  
ATOM   4928  CG  ARG C 137      34.320  13.523   6.978  1.00 21.44           C  
ATOM   4929  CD  ARG C 137      34.085  12.059   6.624  1.00 22.54           C  
ATOM   4930  NE  ARG C 137      34.016  11.225   7.825  1.00 20.39           N  
ATOM   4931  CZ  ARG C 137      32.895  10.810   8.423  1.00 21.32           C  
ATOM   4932  NH1 ARG C 137      31.687  11.117   8.006  1.00 20.14           N1+
ATOM   4933  NH2 ARG C 137      32.987  10.072   9.499  1.00 24.85           N  
ATOM   4934  N   SER C 138      35.484  15.970   3.498  1.00 25.33           N  
ATOM   4935  CA  SER C 138      35.614  16.460   2.104  1.00 27.03           C  
ATOM   4936  C   SER C 138      34.585  15.813   1.214  1.00 26.06           C  
ATOM   4937  O   SER C 138      34.365  16.268   0.124  1.00 27.02           O
[truncated: 109,416 more chars]
