# Supplementary material for: Hydrophobic tuning with non-canonical amino acids in a copper metalloenzyme
Source: Nat Chem. 2026 Apr 13;18(7):1269–77. doi: 10.1038/s41557-026-02116-7 (PMC13323077; doi:10.1038/s41557-026-02116-7)
Supplement: Supplementary file 4 — Code related to logP prediction, PDB analysis and redox deconvolution. [file 41557_2026_2116_MOESM4_ESM.zip › Code_lite/PDB_analysis_lite/inputs/starting_pdbs/6fc7.pdb]

CRYST1   77.025   94.585  115.931  90.00  90.00  92.01 P 1           1
ATOM      1  N   ALA D  40      29.187   4.986  -5.328  1.00 57.16           N  
ATOM      2  CA  ALA D  40      29.524   6.394  -5.158  1.00 61.87           C  
ATOM      3  C   ALA D  40      28.303   7.290  -5.367  1.00 56.62           C  
ATOM      4  O   ALA D  40      27.307   6.873  -5.960  1.00 58.31           O  
ATOM      5  CB  ALA D  40      30.641   6.797  -6.124  1.00 70.90           C  
ATOM      6  N   GLY D  41      28.380   8.525  -4.871  1.00 57.87           N  
ATOM      7  CA  GLY D  41      27.349   9.514  -5.132  1.00 46.76           C  
ATOM      8  C   GLY D  41      26.328   9.658  -4.025  1.00 40.55           C  
ATOM      9  O   GLY D  41      26.650   9.498  -2.846  1.00 41.68           O  
ATOM     10  N   ALA D  42      25.095   9.975  -4.402  1.00 38.97           N  
ATOM     11  CA  ALA D  42      23.968  10.104  -3.495  1.00 35.70           C  
ATOM     12  C   ALA D  42      22.777   9.390  -4.113  1.00 33.38           C  
ATOM     13  O   ALA D  42      22.676   9.278  -5.334  1.00 41.50           O  
ATOM     14  CB  ALA D  42      23.641  11.579  -3.227  1.00 32.58           C  
ATOM     15  N   ALA D  43      21.890   8.883  -3.272  1.00 31.67           N  
ATOM     16  CA  ALA D  43      20.726   8.183  -3.792  1.00 30.37           C  
ATOM     17  C   ALA D  43      19.848   9.137  -4.602  1.00 35.63           C  
ATOM     18  O   ALA D  43      19.747  10.325  -4.279  1.00 30.70           O  
ATOM     19  CB  ALA D  43      19.916   7.557  -2.660  1.00 34.95           C  
ATOM     20  N   PRO D  44      19.218   8.655  -5.663  1.00 35.58           N  
ATOM     21  CA  PRO D  44      18.334   9.500  -6.458  1.00 34.25           C  
ATOM     22  C   PRO D  44      16.920   9.397  -5.910  1.00 32.59           C  
ATOM     23  O   PRO D  44      16.620   8.551  -5.069  1.00 40.39           O  
ATOM     24  CB  PRO D  44      18.427   8.850  -7.834  1.00 39.04           C  
ATOM     25  CG  PRO D  44      18.502   7.387  -7.493  1.00 32.46           C  
ATOM     26  CD  PRO D  44      19.294   7.292  -6.210  1.00 32.03           C  
ATOM     27  N   ALA D  45      16.050  10.265  -6.414  1.00 32.33           N  
ATOM     28  CA  ALA D  45      14.640  10.116  -6.104  1.00 32.14           C  
ATOM     29  C   ALA D  45      14.148   8.765  -6.610  1.00 31.53           C  
ATOM     30  O   ALA D  45      14.716   8.184  -7.536  1.00 36.67           O  
ATOM     31  CB  ALA D  45      13.844  11.261  -6.725  1.00 35.10           C  
ATOM     32  N   GLY D  46      13.110   8.247  -5.976  1.00 26.48           N  
ATOM     33  CA  GLY D  46      12.529   6.976  -6.341  1.00 28.28           C  
ATOM     34  C   GLY D  46      11.273   7.163  -7.155  1.00 26.63           C  
ATOM     35  O   GLY D  46      10.921   8.272  -7.567  1.00 33.31           O  
ATOM     36  N   GLY D  47      10.591   6.053  -7.393  1.00 28.11           N  
ATOM     37  CA  GLY D  47       9.377   6.083  -8.184  1.00 33.43           C  
ATOM     38  C   GLY D  47       9.325   4.964  -9.203  1.00 37.06           C  
ATOM     39  O   GLY D  47       8.281   4.684  -9.785  1.00 34.42           O  
ATOM     40  N   GLU D  48      10.462   4.316  -9.407  1.00 31.64           N  
ATOM     41  CA  GLU D  48      10.623   3.257 -10.384  1.00 28.88           C  
ATOM     42  C   GLU D  48       9.900   1.999  -9.946  1.00 28.25           C  
ATOM     43  O   GLU D  48       9.913   1.637  -8.773  1.00 35.13           O  
ATOM     44  CB  GLU D  48      12.104   2.931 -10.560  1.00 32.33           C  
ATOM     45  CG  GLU D  48      12.388   1.793 -11.501  0.88 39.05           C  
ATOM     46  CD  GLU D  48      12.684   2.273 -12.908  0.10 44.79           C  
ATOM     47  OE1 GLU D  48      12.482   3.485 -13.176  1.00 53.68           O  
ATOM     48  OE2 GLU D  48      13.154   1.444 -13.726  1.00 51.67           O1-
ATOM     49  N   VAL D  49       9.296   1.307 -10.898  1.00 28.13           N  
ATOM     50  CA  VAL D  49       8.663   0.022 -10.638  1.00 28.33           C  
ATOM     51  C   VAL D  49       9.630  -1.057 -11.085  1.00 36.66           C  
ATOM     52  O   VAL D  49      10.010  -1.101 -12.257  1.00 43.27           O  
ATOM     53  CB  VAL D  49       7.318  -0.110 -11.357  1.00 35.58           C  
ATOM     54  CG1 VAL D  49       6.718  -1.479 -11.092  1.00 32.09           C  
ATOM     55  CG2 VAL D  49       6.365   0.975 -10.920  1.00 36.05           C  
ATOM     56  N   ARG D  50      10.045  -1.923 -10.160  1.00 33.52           N  
ATOM     57  CA  ARG D  50      11.000  -2.976 -10.463  1.00 28.66           C  
ATOM     58  C   ARG D  50      10.343  -4.336 -10.297  1.00 29.30           C  
ATOM     59  O   ARG D  50       9.273  -4.470  -9.701  1.00 28.31           O  
ATOM     60  CB  ARG D  50      12.235  -2.887  -9.570  1.00 27.47           C  
ATOM     61  CG  ARG D  50      12.699  -1.497  -9.339  1.00 29.28           C  
ATOM     62  CD  ARG D  50      13.898  -1.507  -8.436  1.00 31.86           C  
ATOM     63  NE  ARG D  50      14.265  -0.157  -8.004  1.00 35.48           N  
ATOM     64  CZ  ARG D  50      14.938   0.717  -8.746  1.00 41.97           C  
ATOM     65  NH1 ARG D  50      15.222   1.918  -8.256  1.00 39.44           N1+
ATOM     66  NH2 ARG D  50      15.318   0.392  -9.976  1.00 42.58           N  
ATOM     67  N   ARG D  51      10.987  -5.344 -10.868  1.00 29.75           N  
ATOM     68  CA  ARG D  51      10.621  -6.733 -10.657  1.00 35.75           C  
ATOM     69  C   ARG D  51      11.896  -7.529 -10.451  1.00 34.96           C  
ATOM     70  O   ARG D  51      12.962  -7.159 -10.943  1.00 38.32           O  
ATOM     71  CB  ARG D  51       9.825  -7.342 -11.838  1.00 33.81           C  
ATOM     72  CG  ARG D  51       8.829  -6.400 -12.496  1.00 45.51           C  
ATOM     73  CD  ARG D  51       7.855  -7.140 -13.406  1.00 46.49           C  
ATOM     74  NE  ARG D  51       6.537  -6.500 -13.439  1.00 43.63           N  
ATOM     75  CZ  ARG D  51       5.425  -7.028 -12.935  1.00 44.05           C  
ATOM     76  NH1 ARG D  51       4.282  -6.362 -13.016  1.00 49.52           N1+
ATOM     77  NH2 ARG D  51       5.453  -8.222 -12.351  1.00 41.50           N  
ATOM     78  N   VAL D  52      11.786  -8.618  -9.701  1.00 29.15           N  
ATOM     79  CA  VAL D  52      12.865  -9.581  -9.576  1.00 27.33           C  
ATOM     80  C   VAL D  52      12.204 -10.937  -9.444  1.00 29.08           C  
ATOM     81  O   VAL D  52      11.034 -11.046  -9.074  1.00 30.80           O  
ATOM     82  CB  VAL D  52      13.803  -9.324  -8.368  1.00 34.08           C  
ATOM     83  CG1 VAL D  52      14.781  -8.199  -8.649  1.00 36.54           C  
ATOM     84  CG2 VAL D  52      13.001  -9.018  -7.112  1.00 36.33           C  
ATOM     85  N   THR D  53      12.947 -11.975  -9.801  1.00 35.88           N  
ATOM     86  CA  THR D  53      12.573 -13.332  -9.443  1.00 36.34           C  
ATOM     87  C   THR D  53      13.324 -13.698  -8.179  1.00 33.86           C  
ATOM     88  O   THR D  53      14.506 -13.373  -8.023  1.00 29.85           O  
ATOM     89  CB  THR D  53      12.892 -14.352 -10.539  1.00 36.30           C  
ATOM     90  CG2 THR D  53      12.073 -14.089 -11.796  1.00 37.71           C  
ATOM     91  OG1 THR D  53      14.294 -14.311 -10.836  1.00 35.97           O  
ATOM     92  N   MET D  54      12.636 -14.369  -7.277  1.00 34.99           N  
ATOM     93  CA  MET D  54      13.282 -14.845  -6.070  1.00 35.45           C  
ATOM     94  C   MET D  54      12.827 -16.262  -5.795  1.00 28.39           C  
ATOM     95  O   MET D  54      11.638 -16.575  -5.903  1.00 29.56           O  
ATOM     96  CB  MET D  54      12.995 -13.946  -4.881  1.00 39.05           C  
ATOM     97  CG  MET D  54      14.236 -13.723  -4.008  1.00 43.90           C  
ATOM     98  SD  MET D  54      13.837 -12.820  -2.510  1.00 42.90           S  
ATOM     99  CE  MET D  54      12.545 -13.907  -1.956  1.00 31.57           C  
ATOM    100  N   TYR D  55      13.790 -17.105  -5.436  1.00 31.36           N  
ATOM    101  CA  TYR D  55      13.587 -18.524  -5.219  1.00 32.27           C  
ATOM    102  C   TYR D  55      13.969 -18.874  -3.797  1.00 28.51           C  
ATOM    103  O   TYR D  55      14.902 -18.300  -3.235  1.00 30.65           O  
ATOM    104  CB  TYR D  55      14.419 -19.352  -6.177  1.00 38.05           C  
ATOM    105  CG  TYR D  55      14.200 -18.969  -7.612  1.00 42.38           C  
ATOM    106  CD1 TYR D  55      13.200 -19.579  -8.366  1.00 43.31           C  
ATOM    107  CD2 TYR D  55      14.963 -17.969  -8.201  1.00 39.60           C  
ATOM    108  CE1 TYR D  55      12.983 -19.221  -9.671  1.00 44.93           C  
ATOM    109  CE2 TYR D  55      14.753 -17.599  -9.505  1.00 42.19           C  
ATOM    110  CZ  TYR D  55      13.762 -18.226 -10.238  1.00 47.71           C  
ATOM    111  OH  TYR D  55      13.535 -17.867 -11.550  1.00 58.10           O  
ATOM    112  N   ALA D  56      13.231 -19.811  -3.224  1.00 32.34           N  
ATOM    113  CA  ALA D  56      13.555 -20.412  -1.942  1.00 33.29           C  
ATOM    114  C   ALA D  56      13.997 -21.833  -2.226  1.00 31.90           C  
ATOM    115  O   ALA D  56      13.236 -22.609  -2.809  1.00 33.14           O  
ATOM    116  CB  ALA D  56      12.355 -20.408  -0.991  1.00 27.58           C  
ATOM    117  N   GLU D  57      15.222 -22.170  -1.844  1.00 32.33           N  
ATOM    118  CA  GLU D  57      15.714 -23.512  -2.079  1.00 32.26           C  
ATOM    119  C   GLU D  57      16.478 -24.011  -0.868  1.00 32.06           C  
ATOM    120  O   GLU D  57      17.182 -23.257  -0.195  1.00 30.40           O  
ATOM    121  CB  GLU D  57      16.620 -23.562  -3.290  1.00 36.12           C  
ATOM    122  CG  GLU D  57      17.569 -22.427  -3.295  1.00 38.94           C  
ATOM    123  CD  GLU D  57      18.179 -22.194  -4.642  0.14 38.52           C  
ATOM    124  OE1 GLU D  57      17.433 -22.302  -5.633  0.67 36.44           O  
ATOM    125  OE2 GLU D  57      19.388 -21.884  -4.707  0.70 38.70           O1-
ATOM    126  N   ARG D  58      16.330 -25.306  -0.613  1.00 31.63           N  
ATOM    127  CA  ARG D  58      17.178 -25.997   0.343  1.00 30.74           C  
ATOM    128  C   ARG D  58      18.634 -25.752   0.003  1.00 33.09           C  
ATOM    129  O   ARG D  58      19.004 -25.586  -1.164  1.00 40.84           O  
ATOM    130  CB  ARG D  58      16.882 -27.493   0.323  1.00 26.32           C  
ATOM    131  CG  ARG D  58      15.579 -27.801   0.949  1.00 27.83           C  
ATOM    132  CD  ARG D  58      15.286 -29.276   1.052  1.00 29.15           C  
ATOM    133  NE  ARG D  58      13.996 -29.473   1.709  1.00 39.07           N  
ATOM    134  CZ  ARG D  58      13.793 -29.309   3.018  1.00 42.47           C  
ATOM    135  NH1 ARG D  58      14.805 -28.973   3.822  1.00 42.15           N1+
ATOM    136  NH2 ARG D  58      12.581 -29.492   3.535  1.00 42.59           N  
ATOM    137  N   LEU D  59      19.461 -25.701   1.030  1.00 30.54           N  
ATOM    138  CA  LEU D  59      20.893 -25.631   0.853  1.00 30.54           C  
ATOM    139  C   LEU D  59      21.518 -26.835   1.544  1.00 34.59           C  
ATOM    140  O   LEU D  59      20.839 -27.797   1.901  1.00 35.87           O  
ATOM    141  CB  LEU D  59      21.439 -24.311   1.390  1.00 33.09           C  
ATOM    142  CG  LEU D  59      21.070 -23.129   0.507  1.00 34.52           C  
ATOM    143  CD1 LEU D  59      21.194 -21.820   1.260  1.00 35.78           C  
ATOM    144  CD2 LEU D  59      21.957 -23.106  -0.708  1.00 35.29           C  
ATOM    145  N   ALA D  60      22.829 -26.784   1.721  1.00 38.66           N  
ATOM    146  CA  ALA D  60      23.515 -27.887   2.366  1.00 36.15           C  
ATOM    147  C   ALA D  60      23.391 -27.768   3.879  1.00 32.82           C  
ATOM    148  O   ALA D  60      23.326 -26.667   4.432  1.00 30.92           O  
ATOM    149  CB  ALA D  60      24.988 -27.925   1.960  1.00 38.71           C  
ATOM    150  N   GLY D  61      23.317 -28.923   4.540  1.00 35.16           N  
ATOM    151  CA  GLY D  61      23.277 -28.959   5.987  1.00 35.17           C  
ATOM    152  C   GLY D  61      21.932 -28.664   6.610  1.00 35.36           C  
ATOM    153  O   GLY D  61      21.883 -28.081   7.698  1.00 40.47           O  
ATOM    154  N   GLY D  62      20.836 -29.057   5.959  1.00 31.29           N  
ATOM    155  CA  GLY D  62      19.491 -28.764   6.431  1.00 32.56           C  
ATOM    156  C   GLY D  62      19.048 -27.328   6.283  1.00 29.21           C  
ATOM    157  O   GLY D  62      17.958 -26.983   6.731  1.00 29.60           O  
ATOM    158  N   GLN D  63      19.847 -26.484   5.657  1.00 31.27           N  
ATOM    159  CA  GLN D  63      19.569 -25.066   5.603  1.00 32.64           C  
ATOM    160  C   GLN D  63      18.586 -24.754   4.490  1.00 31.98           C  
ATOM    161  O   GLN D  63      18.165 -25.622   3.730  1.00 36.13           O  
ATOM    162  CB  GLN D  63      20.862 -24.297   5.403  1.00 31.73           C  
ATOM    163  CG  GLN D  63      21.800 -24.513   6.546  1.00 33.82           C  
ATOM    164  CD  GLN D  63      22.739 -23.367   6.750  1.00 36.36           C  
ATOM    165  NE2 GLN D  63      23.677 -23.187   5.827  1.00 41.14           N  
ATOM    166  OE1 GLN D  63      22.641 -22.654   7.748  1.00 47.59           O  
ATOM    167  N   MET D  64      18.211 -23.484   4.413  1.00 31.54           N  
ATOM    168  CA  MET D  64      17.317 -22.962   3.395  1.00 25.48           C  
ATOM    169  C   MET D  64      17.702 -21.518   3.115  1.00 28.44           C  
ATOM    170  O   MET D  64      17.988 -20.750   4.036  1.00 31.29           O  
ATOM    171  CB  MET D  64      15.859 -23.045   3.833  1.00 26.01           C  
ATOM    172  CG  MET D  64      15.340 -24.434   4.103  1.00 27.44           C  
ATOM    173  SD  MET D  64      13.741 -24.270   4.885  1.00 35.54           S  
ATOM    174  CE  MET D  64      13.261 -25.966   5.104  1.00 30.20           C  
ATOM    175  N   GLY D  65      17.728 -21.153   1.837  1.00 32.85           N  
ATOM    176  CA  GLY D  65      18.192 -19.841   1.440  1.00 26.81           C  
ATOM    177  C   GLY D  65      17.273 -19.227   0.406  1.00 27.03           C  
ATOM    178  O   GLY D  65      16.537 -19.914  -0.299  1.00 27.84           O  
ATOM    179  N   TYR D  66      17.305 -17.902   0.359  1.00 29.27           N  
ATOM    180  CA  TYR D  66      16.686 -17.123  -0.701  1.00 27.50           C  
ATOM    181  C   TYR D  66      17.704 -16.829  -1.798  1.00 35.62           C  
ATOM    182  O   TYR D  66      18.842 -16.432  -1.519  1.00 28.92           O  
ATOM    183  CB  TYR D  66      16.122 -15.805  -0.178  1.00 25.10           C  
ATOM    184  CG  TYR D  66      14.936 -15.956   0.741  1.00 27.10           C  
ATOM    185  CD1 TYR D  66      13.743 -16.461   0.252  1.00 27.68           C  
ATOM    186  CD2 TYR D  66      14.953 -15.487   2.054  1.00 26.97           C  
ATOM    187  CE1 TYR D  66      12.625 -16.580   1.060  1.00 29.08           C  
ATOM    188  CE2 TYR D  66      13.814 -15.588   2.869  1.00 23.37           C  
ATOM    189  CZ  TYR D  66      12.658 -16.140   2.358  1.00 23.68           C  
ATOM    190  OH  TYR D  66      11.501 -16.285   3.094  1.00 28.03           O  
ATOM    191  N   GLY D  67      17.283 -16.997  -3.054  1.00 39.16           N  
ATOM    192  CA  GLY D  67      18.145 -16.615  -4.164  1.00 37.28           C  
ATOM    193  C   GLY D  67      17.450 -15.853  -5.276  1.00 32.96           C  
ATOM    194  O   GLY D  67      16.237 -16.003  -5.470  1.00 32.20           O  
ATOM    195  N   LEU D  68      18.206 -15.029  -6.009  1.00 32.55           N  
ATOM    196  CA  LEU D  68      17.661 -14.363  -7.189  1.00 37.99           C  
ATOM    197  C   LEU D  68      17.612 -15.285  -8.405  1.00 40.53           C  
ATOM    198  O   LEU D  68      16.911 -14.978  -9.373  1.00 40.19           O  
ATOM    199  CB  LEU D  68      18.481 -13.118  -7.496  1.00 38.97           C  
ATOM    200  CG  LEU D  68      18.450 -12.070  -6.391  1.00 39.83           C  
ATOM    201  CD1 LEU D  68      19.282 -10.854  -6.739  1.00 43.03           C  
ATOM    202  CD2 LEU D  68      17.016 -11.667  -6.139  1.00 38.94           C  
ATOM    203  N   GLU D  69      18.339 -16.400  -8.374  1.00 44.77           N  
ATOM    204  CA  GLU D  69      18.340 -17.393  -9.436  1.00 44.09           C  
ATOM    205  C   GLU D  69      18.388 -18.775  -8.796  1.00 43.75           C  
ATOM    206  O   GLU D  69      18.974 -18.951  -7.726  1.00 47.39           O  
ATOM    207  CB  GLU D  69      19.546 -17.221 -10.372  1.00 49.21           C  
ATOM    208  CG  GLU D  69      20.092 -15.794 -10.473  1.00 51.20           C  
ATOM    209  CD  GLU D  69      21.492 -15.746 -11.088  1.00 64.37           C  
ATOM    210  OE1 GLU D  69      21.743 -16.530 -12.027  1.00 67.02           O  
ATOM    211  OE2 GLU D  69      22.336 -14.929 -10.641  1.00 71.16           O1-
ATOM    212  N   LYS D  70      17.777 -19.761  -9.449  1.00 42.59           N  
ATOM    213  CA  LYS D  70      17.840 -21.116  -8.916  1.00 45.35           C  
ATOM    214  C   LYS D  70      19.278 -21.618  -8.885  1.00 46.43           C  
ATOM    215  O   LYS D  70      20.051 -21.416  -9.822  1.00 47.67           O  
ATOM    216  CB  LYS D  70      16.967 -22.088  -9.712  1.00 53.73           C  
ATOM    217  CG  LYS D  70      15.547 -21.636  -9.967  1.00 59.94           C  
ATOM    218  CD  LYS D  70      14.690 -22.853 -10.315  1.00 67.98           C  
ATOM    219  CE  LYS D  70      14.165 -22.779 -11.739  1.00 71.42           C  
ATOM    220  NZ  LYS D  70      12.704 -23.005 -11.856  1.00 67.54           N1+
ATOM    221  N   GLY D  71      19.647 -22.254  -7.778  1.00 46.59           N  
ATOM    222  CA  GLY D  71      20.991 -22.750  -7.574  1.00 42.84           C  
ATOM    223  C   GLY D  71      21.970 -21.733  -7.033  1.00 39.25           C  
ATOM    224  O   GLY D  71      23.150 -22.067  -6.852  1.00 44.26           O  
ATOM    225  N   LYS D  72      21.522 -20.501  -6.775  1.00 36.57           N  
ATOM    226  CA  LYS D  72      22.366 -19.450  -6.218  1.00 43.55           C  
ATOM    227  C   LYS D  72      21.755 -18.789  -4.976  1.00 34.89           C  
ATOM    228  O   LYS D  72      22.080 -17.633  -4.674  1.00 30.27           O  
ATOM    229  CB  LYS D  72      22.691 -18.408  -7.296  1.00 42.35           C  
ATOM    230  CG  LYS D  72      23.382 -18.994  -8.535  1.00 42.67           C  
ATOM    231  CD  LYS D  72      24.027 -17.898  -9.365  1.00 50.63           C  
ATOM    232  CE  LYS D  72      24.089 -18.253 -10.843  1.00 55.47           C  
ATOM    233  NZ  LYS D  72      24.592 -17.116 -11.685  1.00 43.88           N1+
ATOM    234  N   ALA D  73      20.904 -19.503  -4.230  1.00 33.46           N  
ATOM    235  CA  ALA D  73      20.456 -18.987  -2.944  1.00 32.30           C  
ATOM    236  C   ALA D  73      21.636 -18.802  -2.003  1.00 36.23           C  
ATOM    237  O   ALA D  73      22.716 -19.373  -2.186  1.00 33.61           O  
ATOM    238  CB  ALA D  73      19.432 -19.902  -2.296  1.00 38.09           C  
ATOM    239  N   SER D  74      21.424 -17.975  -0.988  1.00 31.90           N  
ATOM    240  CA  SER D  74      22.505 -17.637  -0.082  1.00 30.16           C  
ATOM    241  C   SER D  74      21.921 -17.332   1.289  1.00 29.55           C  
ATOM    242  O   SER D  74      20.705 -17.141   1.446  1.00 28.87           O  
ATOM    243  CB  SER D  74      23.332 -16.446  -0.603  1.00 30.62           C  
ATOM    244  OG  SER D  74      22.539 -15.301  -0.880  1.00 34.53           O  
ATOM    245  N   ILE D  75      22.809 -17.341   2.292  1.00 32.25           N  
ATOM    246  CA  ILE D  75      22.476 -16.951   3.648  1.00 26.42           C  
ATOM    247  C   ILE D  75      23.537 -15.981   4.151  1.00 23.22           C  
ATOM    248  O   ILE D  75      24.706 -16.346   4.285  1.00 26.08           O  
ATOM    249  CB  ILE D  75      22.371 -18.168   4.601  1.00 25.13           C  
ATOM    250  CG1 ILE D  75      21.335 -19.155   4.084  1.00 22.54           C  
ATOM    251  CG2 ILE D  75      22.030 -17.690   6.024  1.00 26.35           C  
ATOM    252  CD1 ILE D  75      21.549 -20.559   4.525  1.00 24.27           C  
ATOM    253  N   PRO D  76      23.191 -14.711   4.392  1.00 19.34           N  
ATOM    254  CA  PRO D  76      21.858 -14.121   4.211  1.00 22.21           C  
ATOM    255  C   PRO D  76      21.394 -14.108   2.747  1.00 25.12           C  
ATOM    256  O   PRO D  76      22.217 -14.216   1.834  1.00 22.12           O  
ATOM    257  CB  PRO D  76      22.026 -12.695   4.720  1.00 19.63           C  
ATOM    258  CG  PRO D  76      23.459 -12.510   5.048  1.00 21.92           C  
ATOM    259  CD  PRO D  76      24.221 -13.733   4.760  1.00 23.07           C  
ATOM    260  N   GLY D  77      20.089 -13.979   2.541  1.00 26.14           N  
ATOM    261  CA  GLY D  77      19.543 -13.791   1.225  1.00 26.69           C  
ATOM    262  C   GLY D  77      20.033 -12.529   0.534  1.00 26.58           C  
ATOM    263  O   GLY D  77      20.734 -11.680   1.106  1.00 21.15           O  
ATOM    264  N   PRO D  78      19.657 -12.384  -0.736  1.00 28.68           N  
ATOM    265  CA  PRO D  78      20.155 -11.255  -1.528  1.00 28.40           C  
ATOM    266  C   PRO D  78      19.709  -9.902  -0.986  1.00 23.07           C  
ATOM    267  O   PRO D  78      18.588  -9.741  -0.509  1.00 24.68           O  
ATOM    268  CB  PRO D  78      19.570 -11.526  -2.915  1.00 29.45           C  
ATOM    269  CG  PRO D  78      18.404 -12.432  -2.659  1.00 26.82           C  
ATOM    270  CD  PRO D  78      18.864 -13.311  -1.554  1.00 24.72           C  
ATOM    271  N   LEU D  79      20.611  -8.926  -1.079  1.00 21.78           N  
ATOM    272  CA  LEU D  79      20.349  -7.559  -0.647  1.00 24.84           C  
ATOM    273  C   LEU D  79      19.484  -6.828  -1.662  1.00 33.15           C  
ATOM    274  O   LEU D  79      19.907  -6.588  -2.797  1.00 38.72           O  
ATOM    275  CB  LEU D  79      21.656  -6.802  -0.470  1.00 19.78           C  
ATOM    276  CG  LEU D  79      21.444  -5.298  -0.329  1.00 22.05           C  
ATOM    277  CD1 LEU D  79      20.884  -4.981   1.046  1.00 22.74           C  
ATOM    278  CD2 LEU D  79      22.729  -4.563  -0.573  1.00 24.07           C  
ATOM    279  N   ILE D  80      18.306  -6.427  -1.241  1.00 33.38           N  
ATOM    280  CA  ILE D  80      17.393  -5.665  -2.077  1.00 25.37           C  
ATOM    281  C   ILE D  80      17.538  -4.192  -1.734  1.00 28.58           C  
ATOM    282  O   ILE D  80      17.387  -3.791  -0.581  1.00 31.37           O  
ATOM    283  CB  ILE D  80      15.953  -6.156  -1.888  1.00 25.51           C  
ATOM    284  CG1 ILE D  80      15.871  -7.596  -2.383  1.00 27.29           C  
ATOM    285  CG2 ILE D  80      14.978  -5.266  -2.601  1.00 29.52           C  
ATOM    286  CD1 ILE D  80      14.940  -8.462  -1.612  1.00 31.93           C  
ATOM    287  N   GLU D  81      17.849  -3.380  -2.729  1.00 27.77           N  
ATOM    288  CA  GLU D  81      18.051  -1.949  -2.549  1.00 24.66           C  
ATOM    289  C   GLU D  81      16.949  -1.189  -3.278  1.00 33.38           C  
ATOM    290  O   GLU D  81      16.717  -1.413  -4.479  1.00 37.90           O  
ATOM    291  CB  GLU D  81      19.406  -1.540  -3.107  1.00 30.02           C  
ATOM    292  CG  GLU D  81      20.540  -1.414  -2.145  1.00 39.02           C  
ATOM    293  CD  GLU D  81      21.853  -1.771  -2.837  1.00 45.69           C  
ATOM    294  OE1 GLU D  81      21.814  -2.579  -3.803  0.85 44.25           O  
ATOM    295  OE2 GLU D  81      22.913  -1.210  -2.463  0.88 46.56           O1-
ATOM    296  N   LEU D  82      16.281  -0.283  -2.568  1.00 29.44           N  
ATOM    297  CA  LEU D  82      15.242   0.536  -3.169  1.00 21.96           C  
ATOM    298  C   LEU D  82      15.456   1.993  -2.794  1.00 29.59           C  
ATOM    299  O   LEU D  82      16.130   2.307  -1.810  1.00 30.77           O  
ATOM    300  CB  LEU D  82      13.853   0.088  -2.749  1.00 19.98           C  
ATOM    301  CG  LEU D  82      13.506  -1.347  -3.062  1.00 18.92           C  
ATOM    302  CD1 LEU D  82      12.130  -1.646  -2.579  1.00 21.25           C  
ATOM    303  CD2 LEU D  82      13.567  -1.529  -4.547  1.00 35.02           C  
ATOM    304  N   ASN D  83      14.892   2.881  -3.608  1.00 31.34           N  
ATOM    305  CA  ASN D  83      14.807   4.300  -3.305  1.00 26.77           C  
ATOM    306  C   ASN D  83      13.357   4.600  -2.966  1.00 26.05           C  
ATOM    307  O   ASN D  83      12.446   3.955  -3.491  1.00 29.01           O  
ATOM    308  CB  ASN D  83      15.260   5.155  -4.486  1.00 25.10           C  
ATOM    309  CG  ASN D  83      16.638   4.806  -4.954  1.00 29.76           C  
ATOM    310  ND2 ASN D  83      16.751   4.436  -6.224  1.00 33.22           N  
ATOM    311  OD1 ASN D  83      17.594   4.844  -4.190  1.00 35.96           O  
ATOM    312  N   GLU D  84      13.149   5.556  -2.067  1.00 29.37           N  
ATOM    313  CA  GLU D  84      11.816   5.833  -1.541  1.00 29.68           C  
ATOM    314  C   GLU D  84      10.843   6.179  -2.657  1.00 29.21           C  
ATOM    315  O   GLU D  84      11.018   7.182  -3.348  1.00 32.86           O  
ATOM    316  CB  GLU D  84      11.892   6.979  -0.534  1.00 31.70           C  
ATOM    317  CG  GLU D  84      12.237   6.561   0.888  1.00 27.10           C  
ATOM    318  CD  GLU D  84      12.187   7.730   1.855  1.00 28.34           C  
ATOM    319  OE1 GLU D  84      12.616   8.832   1.473  1.00 28.76           O  
ATOM    320  OE2 GLU D  84      11.708   7.544   2.990  1.00 35.32           O1-
ATOM    321  N   GLY D  85       9.804   5.357  -2.817  1.00 26.23           N  
ATOM    322  CA  GLY D  85       8.859   5.482  -3.907  1.00 29.36           C  
ATOM    323  C   GLY D  85       8.888   4.330  -4.890  1.00 28.79           C  
ATOM    324  O   GLY D  85       7.911   4.143  -5.622  1.00 31.47           O  
ATOM    325  N   ASP D  86       9.980   3.561  -4.939  1.00 28.21           N  
ATOM    326  CA  ASP D  86      10.033   2.423  -5.838  1.00 25.91           C  
ATOM    327  C   ASP D  86       9.016   1.386  -5.422  1.00 26.94           C  
ATOM    328  O   ASP D  86       8.620   1.306  -4.261  1.00 32.07           O  
ATOM    329  CB  ASP D  86      11.408   1.771  -5.863  1.00 25.66           C  
ATOM    330  CG  ASP D  86      12.452   2.661  -6.450  1.00 26.62           C  
ATOM    331  OD1 ASP D  86      12.090   3.742  -6.930  1.00 31.38           O  
ATOM    332  OD2 ASP D  86      13.633   2.275  -6.491  1.00 29.77           O1-
ATOM    333  N   THR D  87       8.583   0.595  -6.387  1.00 27.67           N  
ATOM    334  CA  THR D  87       7.796  -0.590  -6.132  1.00 23.17           C  
ATOM    335  C   THR D  87       8.632  -1.781  -6.549  1.00 25.29           C  
ATOM    336  O   THR D  87       9.461  -1.681  -7.451  1.00 32.42           O  
ATOM    337  CB  THR D  87       6.484  -0.543  -6.895  1.00 22.83           C  
ATOM    338  CG2 THR D  87       5.629  -1.774  -6.603  1.00 24.68           C  
ATOM    339  OG1 THR D  87       5.773   0.616  -6.476  1.00 31.39           O  
ATOM    340  N   LEU D  88       8.475  -2.883  -5.845  1.00 25.39           N  
ATOM    341  CA  LEU D  88       9.166  -4.115  -6.177  1.00 23.80           C  
ATOM    342  C   LEU D  88       8.137  -5.218  -6.214  1.00 25.18           C  
ATOM    343  O   LEU D  88       7.464  -5.467  -5.216  1.00 30.27           O  
ATOM    344  CB  LEU D  88      10.261  -4.468  -5.175  1.00 26.48           C  
ATOM    345  CG  LEU D  88      11.139  -5.636  -5.618  1.00 31.62           C  
ATOM    346  CD1 LEU D  88      11.936  -5.292  -6.858  1.00 27.56           C  
ATOM    347  CD2 LEU D  88      12.070  -6.090  -4.513  1.00 36.44           C  
ATOM    348  N   HIS D  89       7.999  -5.849  -7.366  1.00 30.11           N  
ATOM    349  CA  HIS D  89       7.191  -7.043  -7.526  1.00 29.51           C  
ATOM    350  C   HIS D  89       8.145  -8.216  -7.467  1.00 31.56           C  
ATOM    351  O   HIS D  89       9.052  -8.318  -8.295  1.00 33.75           O  
ATOM    352  CB  HIS D  89       6.430  -7.030  -8.854  1.00 35.93           C  
ATOM    353  CG  HIS D  89       5.505  -5.864  -9.015  1.00 36.18           C  
ATOM    354  CD2 HIS D  89       5.654  -4.698  -9.692  1.00 39.50           C  
ATOM    355  ND1 HIS D  89       4.282  -5.789  -8.387  1.00 33.51           N  
ATOM    356  CE1 HIS D  89       3.702  -4.643  -8.698  1.00 38.58           C  
ATOM    357  NE2 HIS D  89       4.517  -3.958  -9.480  1.00 33.34           N  
ATOM    358  N   VAL D  90       7.974  -9.072  -6.474  1.00 32.15           N  
ATOM    359  CA  VAL D  90       8.863 -10.203  -6.281  1.00 28.95           C  
ATOM    360  C   VAL D  90       8.121 -11.417  -6.797  1.00 30.08           C  
ATOM    361  O   VAL D  90       7.200 -11.919  -6.158  1.00 34.53           O  
ATOM    362  CB  VAL D  90       9.290 -10.371  -4.826  1.00 28.30           C  
ATOM    363  CG1 VAL D  90      10.093 -11.641  -4.694  1.00 31.71           C  
ATOM    364  CG2 VAL D  90      10.124  -9.173  -4.402  1.00 24.23           C  
ATOM    365  N   GLU D  91       8.490 -11.862  -7.979  1.00 35.00           N  
ATOM    366  CA  GLU D  91       7.868 -13.056  -8.508  1.00 33.74           C  
ATOM    367  C   GLU D  91       8.619 -14.217  -7.886  1.00 31.99           C  
ATOM    368  O   GLU D  91       9.805 -14.428  -8.162  1.00 37.51           O  
ATOM    369  CB  GLU D  91       7.878 -13.056 -10.031  1.00 42.54           C  
ATOM    370  CG  GLU D  91       6.615 -13.701 -10.600  1.00 49.63           C  
ATOM    371  CD  GLU D  91       6.456 -15.130 -10.112  0.02 43.76           C  
ATOM    372  OE1 GLU D  91       7.499 -15.759  -9.844  1.00 53.38           O  
ATOM    373  OE2 GLU D  91       5.308 -15.609  -9.965  0.93 50.69           O1-
ATOM    374  N   PHE D  92       7.938 -14.932  -7.000  1.00 36.38           N  
ATOM    375  CA  PHE D  92       8.561 -15.774  -5.992  1.00 33.95           C  
ATOM    376  C   PHE D  92       8.248 -17.235  -6.258  1.00 30.92           C  
ATOM    377  O   PHE D  92       7.095 -17.598  -6.516  1.00 32.60           O  
ATOM    378  CB  PHE D  92       8.070 -15.369  -4.590  1.00 36.09           C  
ATOM    379  CG  PHE D  92       8.594 -16.231  -3.481  1.00 33.53           C  
ATOM    380  CD1 PHE D  92       9.792 -15.928  -2.858  1.00 34.90           C  
ATOM    381  CD2 PHE D  92       7.874 -17.332  -3.046  1.00 34.35           C  
ATOM    382  CE1 PHE D  92      10.269 -16.724  -1.829  1.00 35.04           C  
ATOM    383  CE2 PHE D  92       8.345 -18.131  -2.024  1.00 39.18           C  
ATOM    384  CZ  PHE D  92       9.541 -17.831  -1.417  1.00 32.28           C  
ATOM    385  N   GLU D  93       9.267 -18.078  -6.174  1.00 37.02           N  
ATOM    386  CA  GLU D  93       9.054 -19.492  -6.428  1.00 40.51           C  
ATOM    387  C   GLU D  93       9.652 -20.342  -5.317  1.00 31.94           C  
ATOM    388  O   GLU D  93      10.822 -20.189  -4.952  1.00 29.41           O  
ATOM    389  CB  GLU D  93       9.628 -19.908  -7.782  1.00 38.63           C  
ATOM    390  CG  GLU D  93       9.073 -21.235  -8.258  1.00 40.67           C  
ATOM    391  CD  GLU D  93       9.684 -21.697  -9.561  1.00 43.07           C  
ATOM    392  OE1 GLU D  93       9.642 -22.921  -9.812  1.00 47.40           O  
ATOM    393  OE2 GLU D  93      10.206 -20.854 -10.325  1.00 48.00           O1-
ATOM    394  N   ASN D  94       8.835 -21.252  -4.811  1.00 34.17           N  
ATOM    395  CA  ASN D  94       9.189 -22.159  -3.731  1.00 36.74           C  
ATOM    396  C   ASN D  94       9.607 -23.465  -4.386  1.00 37.44           C  
ATOM    397  O   ASN D  94       8.764 -24.232  -4.847  1.00 43.56           O  
ATOM    398  CB  ASN D  94       8.002 -22.351  -2.788  1.00 38.45           C  
ATOM    399  CG  ASN D  94       8.291 -23.316  -1.643  1.00 33.72           C  
ATOM    400  ND2 ASN D  94       7.248 -23.720  -0.951  1.00 30.31           N  
ATOM    401  OD1 ASN D  94       9.419 -23.738  -1.431  1.00 36.01           O  
ATOM    402  N   THR D  95      10.913 -23.708  -4.428  1.00 35.76           N  
ATOM    403  CA  THR D  95      11.459 -24.932  -4.981  1.00 35.92           C  
ATOM    404  C   THR D  95      11.614 -26.035  -3.936  1.00 38.35           C  
ATOM    405  O   THR D  95      12.456 -26.921  -4.118  1.00 37.89           O  
ATOM    406  CB  THR D  95      12.811 -24.649  -5.628  1.00 38.45           C  
ATOM    407  CG2 THR D  95      12.718 -23.402  -6.495  1.00 37.71           C  
ATOM    408  OG1 THR D  95      13.780 -24.414  -4.605  1.00 40.50           O  
ATOM    409  N   MET D  96      10.832 -26.001  -2.855  1.00 43.53           N  
ATOM    410  CA  MET D  96      10.989 -26.907  -1.722  1.00 37.60           C  
ATOM    411  C   MET D  96       9.757 -27.785  -1.549  1.00 36.00           C  
ATOM    412  O   MET D  96       8.686 -27.525  -2.096  1.00 38.65           O  
ATOM    413  CB  MET D  96      11.267 -26.128  -0.431  1.00 32.21           C  
ATOM    414  CG  MET D  96      12.549 -25.351  -0.495  1.00 33.95           C  
ATOM    415  SD  MET D  96      13.008 -24.430   0.998  1.00 42.35           S  
ATOM    416  CE  MET D  96      11.412 -23.860   1.572  1.00 39.36           C  
ATOM    417  N   ASP D  97       9.924 -28.844  -0.766  1.00 36.80           N  
ATOM    418  CA  ASP D  97       8.818 -29.744  -0.492  1.00 38.30           C  
ATOM    419  C   ASP D  97       7.962 -29.298   0.683  1.00 38.35           C  
ATOM    420  O   ASP D  97       6.983 -29.973   1.010  1.00 39.26           O  
ATOM    421  CB  ASP D  97       9.323 -31.178  -0.252  1.00 44.88           C  
ATOM    422  CG  ASP D  97      10.467 -31.258   0.742  0.15 43.36           C  
ATOM    423  OD1 ASP D  97      11.005 -30.214   1.150  0.92 46.61           O  
ATOM    424  OD2 ASP D  97      10.824 -32.390   1.121  0.69 44.55           O1-
ATOM    425  N   VAL D  98       8.290 -28.176   1.313  1.00 35.35           N  
ATOM    426  CA  VAL D  98       7.516 -27.687   2.447  1.00 35.68           C  
ATOM    427  C   VAL D  98       7.111 -26.254   2.141  1.00 30.88           C  
ATOM    428  O   VAL D  98       7.842 -25.559   1.426  1.00 32.70           O  
ATOM    429  CB  VAL D  98       8.317 -27.803   3.752  1.00 38.14           C  
ATOM    430  CG1 VAL D  98       8.786 -29.235   3.962  1.00 34.66           C  
ATOM    431  CG2 VAL D  98       9.507 -26.849   3.740  1.00 31.73           C  
ATOM    432  N   PRO D  99       5.968 -25.774   2.625  1.00 29.68           N  
ATOM    433  CA  PRO D  99       5.600 -24.389   2.343  1.00 32.62           C  
ATOM    434  C   PRO D  99       6.622 -23.419   2.898  1.00 29.86           C  
ATOM    435  O   PRO D  99       7.421 -23.738   3.779  1.00 32.75           O  
ATOM    436  CB  PRO D  99       4.229 -24.226   3.010  1.00 31.56           C  
ATOM    437  CG  PRO D  99       3.743 -25.597   3.257  1.00 31.77           C  
ATOM    438  CD  PRO D  99       4.946 -26.465   3.426  1.00 31.14           C  
ATOM    439  N   VAL D 100       6.622 -22.240   2.307  1.00 29.73           N  
ATOM    440  CA  VAL D 100       7.504 -21.158   2.674  1.00 26.54           C  
ATOM    441  C   VAL D 100       6.700 -19.891   2.445  1.00 28.94           C  
ATOM    442  O   VAL D 100       5.564 -19.928   1.974  1.00 30.55           O  
ATOM    443  CB  VAL D 100       8.818 -21.173   1.860  1.00 29.95           C  
ATOM    444  CG1 VAL D 100       8.578 -20.674   0.446  1.00 33.71           C  
ATOM    445  CG2 VAL D 100       9.894 -20.346   2.538  1.00 29.66           C  
ATOM    446  N   SER D 101       7.280 -18.764   2.810  1.00 26.61           N  
ATOM    447  CA  SER D 101       6.606 -17.509   2.572  1.00 23.37           C  
ATOM    448  C   SER D 101       7.659 -16.421   2.588  1.00 24.26           C  
ATOM    449  O   SER D 101       8.851 -16.679   2.785  1.00 25.03           O  
ATOM    450  CB  SER D 101       5.524 -17.244   3.608  1.00 29.37           C  
ATOM    451  OG  SER D 101       6.094 -16.617   4.744  1.00 34.20           O  
ATOM    452  N   LEU D 102       7.205 -15.195   2.370  1.00 23.83           N  
ATOM    453  CA  LEU D 102       8.109 -14.060   2.303  1.00 25.37           C  
ATOM    454  C   LEU D 102       7.445 -12.867   2.970  1.00 29.15           C  
ATOM    455  O   LEU D 102       6.398 -12.386   2.518  1.00 28.04           O  
ATOM    456  CB  LEU D 102       8.485 -13.746   0.860  1.00 25.06           C  
ATOM    457  CG  LEU D 102       9.463 -12.611   0.661  1.00 26.16           C  
ATOM    458  CD1 LEU D 102      10.825 -13.012   1.162  1.00 22.99           C  
ATOM    459  CD2 LEU D 102       9.490 -12.251  -0.799  1.00 27.72           C  
ATOM    460  N   HIS D 103       8.064 -12.397   4.049  1.00 29.32           N  
ATOM    461  CA  HIS D 103       7.484 -11.382   4.904  1.00 23.18           C  
ATOM    462  C   HIS D 103       8.520 -10.295   5.140  1.00 21.50           C  
ATOM    463  O   HIS D 103       9.686 -10.582   5.435  1.00 23.46           O  
ATOM    464  CB  HIS D 103       7.032 -11.981   6.228  1.00 28.33           C  
ATOM    465  CG  HIS D 103       6.709 -10.946   7.249  1.00 27.13           C  
ATOM    466  CD2 HIS D 103       7.419 -10.499   8.307  1.00 27.31           C  
ATOM    467  ND1 HIS D 103       5.586 -10.151   7.175  1.00 29.67           N  
ATOM    468  CE1 HIS D 103       5.589  -9.301   8.184  1.00 29.17           C  
ATOM    469  NE2 HIS D 103       6.693  -9.488   8.881  1.00 27.80           N  
ATOM    470  N   VAL D 104       8.100  -9.044   5.017  1.00 25.09           N  
ATOM    471  CA  VAL D 104       9.053  -7.946   5.001  1.00 22.14           C  
ATOM    472  C   VAL D 104       8.738  -6.940   6.111  1.00 22.62           C  
ATOM    473  O   VAL D 104       7.582  -6.696   6.472  1.00 24.80           O  
ATOM    474  CB  VAL D 104       9.078  -7.274   3.605  1.00 20.83           C  
ATOM    475  CG1 VAL D 104       7.855  -6.388   3.372  1.00 22.88           C  
ATOM    476  CG2 VAL D 104      10.382  -6.560   3.370  1.00 19.26           C  
ATOM    477  N   HIS D 105       9.794  -6.350   6.651  1.00 22.44           N  
ATOM    478  CA  HIS D 105       9.668  -5.295   7.634  1.00 23.65           C  
ATOM    479  C   HIS D 105       9.767  -3.935   6.958  1.00 24.04           C  
ATOM    480  O   HIS D 105      10.621  -3.693   6.104  1.00 24.37           O  
ATOM    481  CB  HIS D 105      10.749  -5.398   8.726  1.00 27.54           C  
ATOM    482  CG  HIS D 105      10.504  -6.473   9.760  1.00 27.65           C  
ATOM    483  CD2 HIS D 105      10.441  -7.823   9.651  1.00 25.48           C  
ATOM    484  ND1 HIS D 105      10.338  -6.198  11.101  1.00 25.31           N  
ATOM    485  CE1 HIS D 105      10.150  -7.326  11.763  1.00 24.89           C  
ATOM    486  NE2 HIS D 105      10.225  -8.329  10.912  1.00 20.75           N  
ATOM    487  N   GLY D 106       8.913  -3.036   7.378  1.00 25.53           N  
ATOM    488  CA  GLY D 106       9.106  -1.612   7.102  1.00 24.53           C  
ATOM    489  C   GLY D 106       8.454  -1.113   5.858  1.00 28.81           C  
ATOM    490  O   GLY D 106       7.931  -0.001   5.831  1.00 31.97           O  
ATOM    491  N   LEU D 107       8.463  -1.939   4.816  1.00 36.04           N  
ATOM    492  CA  LEU D 107       7.906  -1.574   3.521  1.00 30.42           C  
ATOM    493  C   LEU D 107       6.386  -1.659   3.543  1.00 27.64           C  
ATOM    494  O   LEU D 107       5.797  -2.481   4.249  1.00 28.93           O  
ATOM    495  CB  LEU D 107       8.451  -2.503   2.427  1.00 24.04           C  
ATOM    496  CG  LEU D 107       9.918  -2.400   2.038  1.00 27.00           C  
ATOM    497  CD1 LEU D 107      10.183  -0.943   2.122  1.00 33.54           C  
ATOM    498  CD2 LEU D 107      10.861  -3.168   2.933  1.00 30.69           C  
ATOM    499  N   ASP D 108       5.747  -0.807   2.743  1.00 31.53           N  
ATOM    500  CA  ASP D 108       4.304  -0.906   2.558  1.00 28.90           C  
ATOM    501  C   ASP D 108       3.959  -2.164   1.770  1.00 25.82           C  
ATOM    502  O   ASP D 108       4.464  -2.372   0.665  1.00 32.64           O  
ATOM    503  CB  ASP D 108       3.780   0.328   1.828  1.00 25.67           C  
ATOM    504  CG  ASP D 108       4.297   1.613   2.412  1.00 32.21           C  
ATOM    505  OD1 ASP D 108       4.402   1.700   3.655  1.00 37.93           O  
ATOM    506  OD2 ASP D 108       4.616   2.543   1.636  1.00 32.89           O1-
ATOM    507  N   TYR D 109       3.118  -3.012   2.335  1.00 30.55           N  
ATOM    508  CA  TYR D 109       2.571  -4.131   1.591  1.00 27.19           C  
ATOM    509  C   TYR D 109       1.107  -4.260   1.975  1.00 26.98           C  
ATOM    510  O   TYR D 109       0.682  -3.827   3.047  1.00 31.28           O  
ATOM    511  CB  TYR D 109       3.318  -5.451   1.866  1.00 30.81           C  
ATOM    512  CG  TYR D 109       3.447  -5.772   3.333  1.00 26.41           C  
ATOM    513  CD1 TYR D 109       4.477  -5.236   4.093  1.00 27.57           C  
ATOM    514  CD2 TYR D 109       2.521  -6.598   3.960  1.00 28.35           C  
ATOM    515  CE1 TYR D 109       4.587  -5.514   5.448  1.00 34.06           C  
ATOM    516  CE2 TYR D 109       2.613  -6.883   5.312  1.00 36.04           C  
ATOM    517  CZ  TYR D 109       3.657  -6.345   6.054  1.00 35.00           C  
ATOM    518  OH  TYR D 109       3.774  -6.622   7.404  1.00 37.10           O  
ATOM    519  N   GLU D 110       0.323  -4.812   1.076  1.00 24.27           N  
ATOM    520  CA  GLU D 110      -1.060  -5.038   1.414  1.00 25.15           C  
ATOM    521  C   GLU D 110      -1.156  -6.385   2.093  1.00 25.65           C  
ATOM    522  O   GLU D 110      -0.184  -7.136   2.168  1.00 31.33           O  
ATOM    523  CB  GLU D 110      -1.946  -4.958   0.174  1.00 27.42           C  
ATOM    524  CG  GLU D 110      -2.027  -3.561  -0.420  1.00 31.27           C  
ATOM    525  CD  GLU D 110      -2.976  -3.483  -1.597  1.00 35.90           C  
ATOM    526  OE1 GLU D 110      -3.103  -2.395  -2.194  0.28 36.95           O  
ATOM    527  OE2 GLU D 110      -3.593  -4.516  -1.935  0.96 37.36           O1-
ATOM    528  N   ILE D 111      -2.352  -6.702   2.580  1.00 25.93           N  
ATOM    529  CA  ILE D 111      -2.517  -7.885   3.417  1.00 27.20           C  
ATOM    530  C   ILE D 111      -2.305  -9.167   2.618  1.00 30.04           C  
ATOM    531  O   ILE D 111      -1.975 -10.219   3.177  1.00 31.97           O  
ATOM    532  CB  ILE D 111      -3.894  -7.845   4.101  1.00 29.02           C  
ATOM    533  CG1 ILE D 111      -3.905  -8.794   5.292  1.00 35.20           C  
ATOM    534  CG2 ILE D 111      -5.006  -8.132   3.120  1.00 30.15           C  
ATOM    535  CD1 ILE D 111      -3.142  -8.250   6.459  1.00 30.24           C  
ATOM    536  N   SER D 112      -2.502  -9.107   1.305  1.00 34.55           N  
ATOM    537  CA  SER D 112      -2.256 -10.254   0.446  1.00 30.08           C  
ATOM    538  C   SER D 112      -0.772 -10.513   0.229  1.00 29.36           C  
ATOM    539  O   SER D 112      -0.403 -11.574  -0.285  1.00 32.72           O  
ATOM    540  CB  SER D 112      -2.990 -10.042  -0.876  1.00 29.59           C  
ATOM    541  OG  SER D 112      -2.672  -8.769  -1.413  1.00 27.69           O  
ATOM    542  N   SER D 113       0.084  -9.584   0.625  1.00 29.88           N  
ATOM    543  CA  SER D 113       1.524  -9.777   0.600  1.00 30.45           C  
ATOM    544  C   SER D 113       2.097  -9.799   2.012  1.00 34.19           C  
ATOM    545  O   SER D 113       3.264  -9.463   2.252  1.00 35.14           O  
ATOM    546  CB  SER D 113       2.182  -8.702  -0.251  1.00 34.87           C  
ATOM    547  OG  SER D 113       1.968  -8.995  -1.617  1.00 38.24           O  
ATOM    548  N   ASP D 114       1.250 -10.191   2.951  1.00 36.15           N  
ATOM    549  CA  ASP D 114       1.685 -10.396   4.316  1.00 36.63           C  
ATOM    550  C   ASP D 114       2.771 -11.465   4.379  1.00 34.60           C  
ATOM    551  O   ASP D 114       3.793 -11.295   5.060  1.00 35.95           O  
ATOM    552  CB  ASP D 114       0.451 -10.766   5.148  1.00 35.96           C  
ATOM    553  CG  ASP D 114       0.637 -10.505   6.602  1.00 38.74           C  
ATOM    554  OD1 ASP D 114       1.407  -9.581   6.925  1.00 37.37           O  
ATOM    555  OD2 ASP D 114      -0.045 -11.170   7.401  1.00 39.87           O1-
ATOM    556  N   GLY D 115       2.592 -12.548   3.634  1.00 32.25           N  
ATOM    557  CA  GLY D 115       3.519 -13.656   3.736  1.00 29.83           C  
ATOM    558  C   GLY D 115       3.291 -14.501   4.974  1.00 32.21           C  
ATOM    559  O   GLY D 115       4.255 -14.985   5.574  1.00 33.87           O  
ATOM    560  N   THR D 116       2.035 -14.689   5.372  1.00 33.11           N  
ATOM    561  CA  THR D 116       1.658 -15.419   6.577  1.00 32.02           C  
ATOM    562  C   THR D 116       0.615 -16.466   6.231  1.00 31.85           C  
ATOM    563  O   THR D 116      -0.311 -16.193   5.469  1.00 38.55           O  
ATOM    564  CB  THR D 116       1.079 -14.474   7.631  1.00 32.53           C  
ATOM    565  CG2 THR D 116       2.082 -13.408   8.025  1.00 39.37           C  
ATOM    566  OG1 THR D 116      -0.080 -13.835   7.094  1.00 37.40           O  
ATOM    567  N   LYS D 117       0.746 -17.667   6.789  1.00 28.55           N  
ATOM    568  CA  LYS D 117      -0.339 -18.625   6.613  1.00 31.99           C  
ATOM    569  C   LYS D 117      -1.630 -18.089   7.217  1.00 40.50           C  
ATOM    570  O   LYS D 117      -2.730 -18.480   6.793  1.00 44.16           O  
ATOM    571  CB  LYS D 117       0.027 -19.984   7.214  1.00 32.33           C  
ATOM    572  CG  LYS D 117      -1.113 -21.013   7.143  1.00 46.52           C  
ATOM    573  CD  LYS D 117      -0.668 -22.383   7.631  1.00 52.87           C  
ATOM    574  CE  LYS D 117       0.488 -22.953   6.815  1.00 47.98           C  
ATOM    575  NZ  LYS D 117       0.203 -24.360   6.395  1.00 49.73           N1+
ATOM    576  N   GLN D 118      -1.519 -17.167   8.178  1.00 40.40           N  
ATOM    577  CA  GLN D 118      -2.726 -16.621   8.792  1.00 45.21           C  
ATOM    578  C   GLN D 118      -3.553 -15.844   7.775  1.00 39.15           C  
ATOM    579  O   GLN D 118      -4.779 -16.000   7.714  1.00 41.27           O  
ATOM    580  CB  GLN D 118      -2.380 -15.736   9.988  1.00 41.49           C  
ATOM    581  CG  GLN D 118      -1.802 -16.471  11.193  1.00 38.11           C  
ATOM    582  CD  GLN D 118      -0.292 -16.665  11.133  1.00 41.11           C  
ATOM    583  NE2 GLN D 118       0.360 -16.613  12.293  1.00 42.64           N  
ATOM    584  OE1 GLN D 118       0.279 -16.831  10.064  1.00 45.99           O  
ATOM    585  N   ASN D 119      -2.898 -15.012   6.966  1.00 40.01           N  
ATOM    586  CA  ASN D 119      -3.568 -14.259   5.919  1.00 40.26           C  
ATOM    587  C   ASN D 119      -3.494 -14.945   4.565  1.00 39.31           C  
ATOM    588  O   ASN D 119      -3.756 -14.304   3.541  1.00 38.81           O  
ATOM    589  CB  ASN D 119      -2.997 -12.843   5.822  1.00 41.35           C  
ATOM    590  CG  ASN D 119      -3.447 -11.950   6.977  1.00 45.94           C  
ATOM    591  ND2 ASN D 119      -2.515 -11.184   7.544  1.00 49.44           N  
ATOM    592  OD1 ASN D 119      -4.626 -11.938   7.340  1.00 54.46           O  
ATOM    593  N   LYS D 120      -3.134 -16.229   4.543  1.00 37.72           N  
ATOM    594  CA  LYS D 120      -3.151 -17.052   3.331  1.00 37.84           C  
ATOM    595  C   LYS D 120      -2.282 -16.439   2.228  1.00 35.44           C  
ATOM    596  O   LYS D 120      -2.642 -16.421   1.051  1.00 39.81           O  
ATOM    597  CB  LYS D 120      -4.590 -17.272   2.857  1.00 42.88           C  
ATOM    598  CG  LYS D 120      -5.380 -18.257   3.699  1.00 44.28           C  
ATOM    599  CD  LYS D 120      -6.871 -18.023   3.497  1.00 55.41           C  
ATOM    600  CE  LYS D 120      -7.461 -17.175   4.633  1.00 61.31           C  
ATOM    601  NZ  LYS D 120      -7.255 -15.693   4.470  1.00 69.81           N1+
ATOM    602  N   SER D 121      -1.123 -15.928   2.614  1.00 30.87           N  
ATOM    603  CA  SER D 121      -0.146 -15.449   1.654  1.00 29.04           C  
ATOM    604  C   SER D 121       1.141 -16.262   1.718  1.00 28.44           C  
ATOM    605  O   SER D 121       2.226 -15.739   1.470  1.00 31.32           O  
ATOM    606  CB  SER D 121       0.125 -13.956   1.838  1.00 33.87           C  
ATOM    607  OG  SER D 121       0.164 -13.553   3.194  1.00 36.06           O  
ATOM    608  N   HIS D 122       1.027 -17.547   2.030  1.00 30.00           N  
ATOM    609  CA  HIS D 122       2.155 -18.463   1.943  1.00 36.16           C  
ATOM    610  C   HIS D 122       2.175 -19.169   0.579  1.00 46.70           C  
ATOM    611  O   HIS D 122       1.215 -19.128  -0.199  1.00 43.72           O  
ATOM    612  CB  HIS D 122       2.088 -19.487   3.062  1.00 30.71           C  
ATOM    613  CG  HIS D 122       0.857 -20.330   3.021  1.00 34.98           C  
ATOM    614  CD2 HIS D 122       0.684 -21.662   2.866  1.00 35.07           C  
ATOM    615  ND1 HIS D 122      -0.402 -19.794   3.180  1.00 38.93           N  
ATOM    616  CE1 HIS D 122      -1.300 -20.759   3.117  1.00 36.52           C  
ATOM    617  NE2 HIS D 122      -0.667 -21.903   2.930  1.00 41.66           N  
ATOM    618  N   VAL D 123       3.287 -19.847   0.296  1.00 40.80           N  
ATOM    619  CA  VAL D 123       3.563 -20.417  -1.018  1.00 34.20           C  
ATOM    620  C   VAL D 123       3.775 -21.912  -0.858  1.00 38.49           C  
ATOM    621  O   VAL D 123       4.783 -22.337  -0.282  1.00 37.41           O  
ATOM    622  CB  VAL D 123       4.795 -19.780  -1.670  1.00 33.17           C  
ATOM    623  CG1 VAL D 123       4.930 -20.250  -3.088  1.00 37.55           C  
ATOM    624  CG2 VAL D 123       4.705 -18.281  -1.621  1.00 31.11           C  
ATOM    625  N  AGLU D 124       2.849 -22.703  -1.412  0.51 41.89           N  
ATOM    626  N  BGLU D 124       2.851 -22.709  -1.393  0.49 41.40           N  
ATOM    627  CA AGLU D 124       2.882 -24.154  -1.288  0.51 42.87           C  
ATOM    628  CA BGLU D 124       2.898 -24.155  -1.231  0.49 41.82           C  
ATOM    629  C  AGLU D 124       4.165 -24.724  -1.900  0.51 41.38           C  
ATOM    630  C  BGLU D 124       4.156 -24.725  -1.888  0.49 39.75           C  
ATOM    631  O  AGLU D 124       4.908 -24.016  -2.583  0.51 41.43           O  
ATOM    632  O  BGLU D 124       4.877 -24.019  -2.597  0.49 39.77           O  
ATOM    633  CB AGLU D 124       1.644 -24.759  -1.960  0.51 40.52           C  
ATOM    634  CB BGLU D 124       1.631 -24.787  -1.809  0.49 49.71           C  
ATOM    635  CG AGLU D 124       1.657 -24.739  -3.488  0.51 45.35           C  
ATOM    636  CG BGLU D 124       0.457 -24.816  -0.844  0.49 44.92           C  
ATOM    637  CD AGLU D 124       1.027 -23.486  -4.082  0.51 43.79           C  
ATOM    638  CD BGLU D 124       0.733 -25.643   0.402  0.49 45.81           C  
ATOM    639  OE1AGLU D 124       1.057 -22.419  -3.430  0.51 40.63           O  
ATOM    640  OE1BGLU D 124       0.543 -26.881   0.359  0.49 45.41           O  
ATOM    641  OE2AGLU D 124       0.490 -23.578  -5.206  0.51 39.70           O1-
ATOM    642  OE2BGLU D 124       1.121 -25.053   1.435  0.49 44.27           O1-
ATOM    643  N   PRO D 125       4.471 -25.996  -1.643  1.00 37.48           N  
ATOM    644  CA  PRO D 125       5.629 -26.604  -2.309  1.00 41.19           C  
ATOM    645  C   PRO D 125       5.510 -26.521  -3.827  1.00 45.47           C  
ATOM    646  O   PRO D 125       4.467 -26.845  -4.407  1.00 46.39           O  
ATOM    647  CB  PRO D 125       5.590 -28.054  -1.819  1.00 41.88           C  
ATOM    648  CG  PRO D 125       4.950 -27.980  -0.506  1.00 37.84           C  
ATOM    649  CD  PRO D 125       3.908 -26.904  -0.624  1.00 35.49           C  
ATOM    650  N   GLY D 126       6.579 -26.050  -4.471  1.00 38.43           N  
ATOM    651  CA  GLY D 126       6.583 -25.878  -5.905  1.00 44.65           C  
ATOM    652  C   GLY D 126       5.796 -24.689  -6.405  1.00 48.35           C  
ATOM    653  O   GLY D 126       5.803 -24.427  -7.614  1.00 51.68           O  
ATOM    654  N   GLY D 127       5.126 -23.968  -5.530  1.00 43.77           N  
ATOM    655  CA  GLY D 127       4.253 -22.909  -5.954  1.00 35.87           C  
ATOM    656  C   GLY D 127       4.990 -21.632  -6.270  1.00 33.24           C  
ATOM    657  O   GLY D 127       6.197 -21.501  -6.096  1.00 35.74           O  
ATOM    658  N   THR D 128       4.216 -20.670  -6.750  1.00 36.38           N  
ATOM    659  CA  THR D 128       4.703 -19.370  -7.169  1.00 40.67           C  
ATOM    660  C   THR D 128       3.778 -18.318  -6.587  1.00 33.22           C  
ATOM    661  O   THR D 128       2.589 -18.566  -6.383  1.00 37.05           O  
ATOM    662  CB  THR D 128       4.743 -19.272  -8.726  1.00 44.02           C  
ATOM    663  CG2 THR D 128       4.936 -17.832  -9.234  1.00 43.88           C  
ATOM    664  OG1 THR D 128       5.778 -20.121  -9.250  1.00 46.69           O  
ATOM    665  N   ARG D 129       4.332 -17.151  -6.290  1.00 31.65           N  
ATOM    666  CA  ARG D 129       3.491 -16.025  -5.921  1.00 29.55           C  
ATOM    667  C   ARG D 129       4.263 -14.754  -6.213  1.00 27.14           C  
ATOM    668  O   ARG D 129       5.488 -14.732  -6.108  1.00 31.18           O  
ATOM    669  CB  ARG D 129       3.082 -16.110  -4.444  1.00 35.92           C  
ATOM    670  CG  ARG D 129       1.995 -15.130  -4.010  1.00 37.51           C  
ATOM    671  CD  ARG D 129       1.722 -15.210  -2.501  1.00 32.01           C  
ATOM    672  NE  ARG D 129       0.562 -14.421  -2.092  1.00 37.39           N  
ATOM    673  CZ  ARG D 129      -0.647 -14.934  -1.873  1.00 37.94           C  
ATOM    674  NH1 ARG D 129      -0.851 -16.235  -2.019  1.00 35.15           N1+
ATOM    675  NH2 ARG D 129      -1.659 -14.153  -1.507  1.00 36.96           N  
ATOM    676  N   THR D 130       3.548 -13.706  -6.601  1.00 28.49           N  
ATOM    677  CA  THR D 130       4.140 -12.381  -6.714  1.00 29.34           C  
ATOM    678  C   THR D 130       3.826 -11.617  -5.433  1.00 33.47           C  
ATOM    679  O   THR D 130       2.655 -11.401  -5.098  1.00 33.93           O  
ATOM    680  CB  THR D 130       3.628 -11.606  -7.935  1.00 33.53           C  
ATOM    681  CG2 THR D 130       4.348 -10.271  -8.045  1.00 30.01           C  
ATOM    682  OG1 THR D 130       3.900 -12.331  -9.142  1.00 37.08           O  
ATOM    683  N   TYR D 131       4.869 -11.242  -4.709  1.00 33.95           N  
ATOM    684  CA  TYR D 131       4.768 -10.357  -3.560  1.00 29.00           C  
ATOM    685  C   TYR D 131       5.107  -8.951  -4.014  1.00 29.61           C  
ATOM    686  O   TYR D 131       6.109  -8.736  -4.702  1.00 32.60           O  
ATOM    687  CB  TYR D 131       5.723 -10.768  -2.442  1.00 27.48           C  
ATOM    688  CG  TYR D 131       5.371 -12.057  -1.756  1.00 24.76           C  
ATOM    689  CD1 TYR D 131       4.358 -12.106  -0.820  1.00 27.74           C  
ATOM    690  CD2 TYR D 131       6.069 -13.221  -2.024  1.00 27.51           C  
ATOM    691  CE1 TYR D 131       4.035 -13.291  -0.172  1.00 30.88           C  
ATOM    692  CE2 TYR D 131       5.759 -14.405  -1.386  1.00 30.08           C  
ATOM    693  CZ  TYR D 131       4.744 -14.435  -0.458  1.00 28.55           C  
ATOM    694  OH  TYR D 131       4.451 -15.616   0.181  1.00 29.45           O  
ATOM    695  N   THR D 132       4.270  -7.991  -3.640  1.00 30.23           N  
ATOM    696  CA  THR D 132       4.491  -6.602  -4.010  1.00 31.51           C  
ATOM    697  C   THR D 132       4.785  -5.803  -2.749  1.00 28.17           C  
ATOM    698  O   THR D 132       4.058  -5.892  -1.753  1.00 27.39           O  
ATOM    699  CB  THR D 132       3.296  -6.003  -4.762  1.00 33.14           C  
ATOM    700  CG2 THR D 132       3.561  -4.535  -5.070  1.00 29.75           C  
ATOM    701  OG1 THR D 132       3.125  -6.696  -6.005  1.00 34.90           O  
ATOM    702  N   TRP D 133       5.869  -5.051  -2.803  1.00 28.77           N  
ATOM    703  CA  TRP D 133       6.303  -4.150  -1.757  1.00 25.00           C  
ATOM    704  C   TRP D 133       6.338  -2.753  -2.342  1.00 25.05           C  
ATOM    705  O   TRP D 133       6.858  -2.550  -3.438  1.00 31.81           O  
ATOM    706  CB  TRP D 133       7.705  -4.513  -1.249  1.00 24.41           C  
ATOM    707  CG  TRP D 133       7.898  -5.922  -0.740  1.00 20.37           C  
ATOM    708  CD1 TRP D 133       6.936  -6.790  -0.327  1.00 21.70           C  
ATOM    709  CD2 TRP D 133       9.152  -6.604  -0.558  1.00 20.29           C  
ATOM    710  CE2 TRP D 133       8.865  -7.882  -0.044  1.00 19.67           C  
ATOM    711  CE3 TRP D 133      10.491  -6.255  -0.781  1.00 25.49           C  
ATOM    712  NE1 TRP D 133       7.505  -7.976   0.082  1.00 23.86           N  
ATOM    713  CZ2 TRP D 133       9.863  -8.813   0.248  1.00 26.39           C  
ATOM    714  CZ3 TRP D 133      11.483  -7.188  -0.498  1.00 24.82           C  
ATOM    715  CH2 TRP D 133      11.163  -8.448   0.015  1.00 25.25           C  
ATOM    716  N   ARG D 134       5.825  -1.784  -1.610  1.00 26.03           N  
ATOM    717  CA  ARG D 134       5.920  -0.403  -2.029  1.00 24.14           C  
ATOM    718  C   ARG D 134       6.636   0.417  -0.965  1.00 27.32           C  
ATOM    719  O   ARG D 134       6.757   0.023   0.197  1.00 28.02           O  
ATOM    720  CB  ARG D 134       4.536   0.156  -2.303  1.00 27.44           C  
ATOM    721  CG  ARG D 134       3.720  -0.838  -3.090  1.00 36.40           C  
ATOM    722  CD  ARG D 134       2.347  -0.327  -3.391  1.00 39.35           C  
ATOM    723  NE  ARG D 134       1.866  -0.877  -4.648  1.00 42.79           N  
ATOM    724  CZ  ARG D 134       2.121  -0.326  -5.829  1.00 49.44           C  
ATOM    725  NH1 ARG D 134       2.871   0.771  -5.914  1.00 51.64           N1+
ATOM    726  NH2 ARG D 134       1.642  -0.882  -6.928  1.00 46.60           N  
ATOM    727  N   THR D 135       7.157   1.549  -1.393  1.00 28.47           N  
ATOM    728  CA  THR D 135       7.803   2.475  -0.500  1.00 29.61           C  
ATOM    729  C   THR D 135       7.190   3.831  -0.787  1.00 35.58           C  
ATOM    730  O   THR D 135       6.515   4.021  -1.804  1.00 35.83           O  
ATOM    731  CB  THR D 135       9.331   2.491  -0.681  1.00 28.79           C  
ATOM    732  CG2 THR D 135       9.866   1.079  -0.552  1.00 29.51           C  
ATOM    733  OG1 THR D 135       9.676   2.949  -1.987  1.00 30.39           O  
ATOM    734  N   HIS D 136       7.390   4.770   0.128  1.00 28.12           N  
ATOM    735  CA  HIS D 136       6.862   6.103  -0.062  1.00 22.26           C  
ATOM    736  C   HIS D 136       7.838   7.093   0.521  1.00 26.58           C  
ATOM    737  O   HIS D 136       8.609   6.770   1.422  1.00 31.71           O  
ATOM    738  CB  HIS D 136       5.505   6.274   0.594  1.00 26.63           C  
ATOM    739  CG  HIS D 136       5.533   6.087   2.071  1.00 28.79           C  
ATOM    740  CD2 HIS D 136       5.845   6.947   3.068  1.00 26.89           C  
ATOM    741  ND1 HIS D 136       5.265   4.875   2.671  1.00 28.51           N  
ATOM    742  CE1 HIS D 136       5.381   5.007   3.979  1.00 28.86           C  
ATOM    743  NE2 HIS D 136       5.738   6.252   4.244  1.00 30.45           N  
ATOM    744  N   GLU D 137       7.813   8.278  -0.017  1.00 25.00           N  
ATOM    745  CA  GLU D 137       8.602   9.360   0.503  1.00 26.74           C  
ATOM    746  C   GLU D 137       7.930   9.928   1.747  1.00 26.53           C  
ATOM    747  O   GLU D 137       6.744   9.686   1.986  1.00 27.85           O  
ATOM    748  CB  GLU D 137       8.743  10.440  -0.559  1.00 31.68           C  
ATOM    749  CG  GLU D 137       9.558  10.059  -1.780  1.00 37.23           C  
ATOM    750  CD  GLU D 137       9.545  11.177  -2.808  1.00 46.19           C  
ATOM    751  OE1 GLU D 137       8.575  11.969  -2.774  1.00 47.72           O  
ATOM    752  OE2 GLU D 137      10.502  11.286  -3.617  1.00 47.19           O1-
ATOM    753  N   PRO D 138       8.670  10.680   2.557  1.00 28.69           N  
ATOM    754  CA  PRO D 138       8.036  11.442   3.637  1.00 30.88           C  
ATOM    755  C   PRO D 138       7.288  12.656   3.106  1.00 36.85           C  
ATOM    756  O   PRO D 138       7.635  13.244   2.077  1.00 33.38           O  
ATOM    757  CB  PRO D 138       9.210  11.882   4.511  1.00 30.26           C  
ATOM    758  CG  PRO D 138      10.456  11.606   3.712  1.00 30.99           C  
ATOM    759  CD  PRO D 138      10.111  10.971   2.433  1.00 27.30           C  
ATOM    760  N   GLY D 139       6.243  13.037   3.826  1.00 35.41           N  
ATOM    761  CA  GLY D 139       5.500  14.213   3.437  1.00 33.63           C  
ATOM    762  C   GLY D 139       4.523  14.661   4.502  1.00 34.43           C  
ATOM    763  O   GLY D 139       4.151  13.910   5.409  1.00 33.28           O  
ATOM    764  N   ARG D 140       4.097  15.907   4.348  1.00 39.86           N  
ATOM    765  CA  ARG D 140       3.081  16.519   5.188  1.00 37.05           C  
ATOM    766  C   ARG D 140       1.713  15.964   4.818  1.00 36.57           C  
ATOM    767  O   ARG D 140       1.385  15.861   3.633  1.00 40.93           O  
ATOM    768  CB  ARG D 140       3.104  18.031   4.985  1.00 34.34           C  
ATOM    769  CG  ARG D 140       2.194  18.779   5.884  1.00 35.74           C  
ATOM    770  CD  ARG D 140       2.821  18.928   7.259  1.00 41.49           C  
ATOM    771  NE  ARG D 140       4.158  19.525   7.266  1.00 44.97           N  
ATOM    772  CZ  ARG D 140       4.964  19.505   8.328  1.00 41.64           C  
ATOM    773  NH1 ARG D 140       6.167  20.068   8.280  1.00 39.17           N1+
ATOM    774  NH2 ARG D 140       4.554  18.919   9.447  1.00 34.05           N  
ATOM    775  N   ARG D 141       0.921  15.589   5.825  1.00 35.20           N  
ATOM    776  CA  ARG D 141      -0.426  15.098   5.591  1.00 35.26           C  
ATOM    777  C   ARG D 141      -1.419  16.251   5.533  1.00 38.42           C  
ATOM    778  O   ARG D 141      -1.064  17.421   5.684  1.00 37.86           O  
ATOM    779  CB  ARG D 141      -0.870  14.100   6.660  1.00 38.63           C  
ATOM    780  CG  ARG D 141      -0.000  12.899   6.863  1.00 34.22           C  
ATOM    781  CD  ARG D 141      -0.704  11.948   7.810  1.00 33.33           C  
ATOM    782  NE  ARG D 141       0.086  10.757   8.068  1.00 34.80           N  
ATOM    783  CZ  ARG D 141       1.050  10.697   8.982  1.00 34.61           C  
ATOM    784  NH1 ARG D 141       1.330  11.763   9.717  1.00 37.67           N1+
ATOM    785  NH2 ARG D 141       1.733   9.577   9.161  1.00 31.72           N  
ATOM    786  N   ALA D 142      -2.694  15.905   5.305  1.00 44.92           N  
ATOM    787  CA  ALA D 142      -3.762  16.902   5.380  1.00 46.20           C  
ATOM    788  C   ALA D 142      -3.888  17.446   6.797  1.00 52.74           C  
ATOM    789  O   ALA D 142      -3.917  18.664   7.008  1.00 48.26           O  
ATOM    790  CB  ALA D 142      -5.090  16.294   4.920  1.00 43.23           C  
ATOM    791  N   ASP D 143      -3.940  16.545   7.788  1.00 51.36           N  
ATOM    792  CA  ASP D 143      -4.055  16.956   9.180  1.00 42.26           C  
ATOM    793  C   ASP D 143      -2.875  17.810   9.619  1.00 42.13           C  
ATOM    794  O   ASP D 143      -2.930  18.435  10.681  1.00 43.37           O  
ATOM    795  CB  ASP D 143      -4.242  15.715  10.070  1.00 39.55           C  
ATOM    796  CG  ASP D 143      -3.040  14.756  10.053  1.00 44.67           C  
ATOM    797  OD1 ASP D 143      -1.905  15.159   9.708  1.00 50.47           O  
ATOM    798  OD2 ASP D 143      -3.257  13.575  10.397  1.00 41.67           O1-
ATOM    799  N   GLY D 144      -1.830  17.886   8.806  1.00 41.57           N  
ATOM    800  CA  GLY D 144      -0.717  18.760   9.078  1.00 37.92           C  
ATOM    801  C   GLY D 144       0.462  18.089   9.737  1.00 35.74           C  
ATOM    802  O   GLY D 144       1.463  18.760  10.006  1.00 34.34           O  
ATOM    803  N   THR D 145       0.380  16.795  10.019  1.00 39.98           N  
ATOM    804  CA  THR D 145       1.500  16.104  10.633  1.00 39.59           C  
ATOM    805  C   THR D 145       2.451  15.589   9.561  1.00 38.44           C  
ATOM    806  O   THR D 145       2.122  15.548   8.375  1.00 39.50           O  
ATOM    807  CB  THR D 145       0.996  14.950  11.506  1.00 41.29           C  
ATOM    808  CG2 THR D 145       0.150  15.473  12.661  1.00 42.25           C  
ATOM    809  OG1 THR D 145       0.223  14.040  10.703  1.00 41.77           O  
ATOM    810  N   TRP D 146       3.647  15.192   9.986  1.00 36.93           N  
ATOM    811  CA  TRP D 146       4.649  14.652   9.077  1.00 34.01           C  
ATOM    812  C   TRP D 146       4.491  13.141   8.963  1.00 33.73           C  
ATOM    813  O   TRP D 146       4.656  12.426   9.958  1.00 36.34           O  
ATOM    814  CB  TRP D 146       6.052  14.993   9.554  1.00 31.97           C  
ATOM    815  CG  TRP D 146       7.066  14.842   8.483  1.00 35.14           C  
ATOM    816  CD1 TRP D 146       8.033  13.895   8.403  1.00 32.59           C  
ATOM    817  CD2 TRP D 146       7.223  15.679   7.326  1.00 40.99           C  
ATOM    818  CE2 TRP D 146       8.317  15.176   6.594  1.00 40.27           C  
ATOM    819  CE3 TRP D 146       6.542  16.803   6.837  1.00 38.58           C  
ATOM    820  NE1 TRP D 146       8.791  14.082   7.272  1.00 37.15           N  
ATOM    821  CZ2 TRP D 146       8.750  15.762   5.399  1.00 32.73           C  
ATOM    822  CZ3 TRP D 146       6.980  17.385   5.647  1.00 37.31           C  
ATOM    823  CH2 TRP D 146       8.071  16.862   4.946  1.00 32.08           C  
ATOM    824  N   ARG D 147       4.181  12.659   7.751  1.00 38.06           N  
ATOM    825  CA  ARG D 147       4.274  11.236   7.456  1.00 34.19           C  
ATOM    826  C   ARG D 147       5.733  10.846   7.281  1.00 35.59           C  
ATOM    827  O   ARG D 147       6.474  11.495   6.536  1.00 32.91           O  
ATOM    828  CB  ARG D 147       3.497  10.886   6.195  1.00 30.32           C  
ATOM    829  CG  ARG D 147       3.344   9.398   5.971  1.00 26.02           C  
ATOM    830  CD  ARG D 147       2.938   9.130   4.542  1.00 27.23           C  
ATOM    831  NE  ARG D 147       2.549   7.743   4.313  1.00 30.13           N  
ATOM    832  CZ  ARG D 147       2.310   7.236   3.110  1.00 30.47           C  
ATOM    833  NH1 ARG D 147       2.447   8.010   2.050  1.00 32.75           N1+
ATOM    834  NH2 ARG D 147       1.951   5.971   2.957  1.00 24.12           N  
ATOM    835  N   ALA D 148       6.141   9.790   7.977  1.00 40.45           N  
ATOM    836  CA  ALA D 148       7.504   9.300   7.875  1.00 37.34           C  
ATOM    837  C   ALA D 148       7.623   8.435   6.633  1.00 30.85           C  
ATOM    838  O   ALA D 148       6.702   7.689   6.287  1.00 28.25           O  
ATOM    839  CB  ALA D 148       7.897   8.502   9.121  1.00 34.43           C  
ATOM    840  N   GLY D 149       8.762   8.544   5.963  1.00 33.12           N  
ATOM    841  CA  GLY D 149       9.000   7.777   4.764  1.00 32.79           C  
ATOM    842  C   GLY D 149       9.380   6.332   5.047  1.00 31.01           C  
ATOM    843  O   GLY D 149       9.460   5.872   6.186  1.00 31.62           O  
ATOM    844  N   SER D 150       9.624   5.598   3.959  1.00 27.85           N  
ATOM    845  CA  SER D 150       9.996   4.199   4.080  1.00 29.66           C  
ATOM    846  C   SER D 150      11.495   3.994   4.263  1.00 24.56           C  
ATOM    847  O   SER D 150      11.919   2.860   4.505  1.00 28.61           O  
ATOM    848  CB  SER D 150       9.508   3.429   2.856  1.00 22.68           C  
ATOM    849  OG  SER D 150       8.134   3.645   2.645  1.00 25.34           O  
ATOM    850  N   ALA D 151      12.297   5.052   4.185  1.00 25.10           N  
ATOM    851  CA  ALA D 151      13.744   4.892   4.220  1.00 24.86           C  
ATOM    852  C   ALA D 151      14.180   4.217   5.514  1.00 33.78           C  
ATOM    853  O   ALA D 151      13.626   4.474   6.588  1.00 28.04           O  
ATOM    854  CB  ALA D 151      14.448   6.244   4.075  1.00 23.00           C  
ATOM    855  N   GLY D 152      15.163   3.335   5.390  1.00 32.20           N  
ATOM    856  CA  GLY D 152      15.749   2.687   6.537  1.00 24.42           C  
ATOM    857  C   GLY D 152      16.354   1.358   6.141  1.00 26.03           C  
ATOM    858  O   GLY D 152      16.350   0.973   4.975  1.00 24.80           O  
ATOM    859  N   TYR D 153      16.894   0.679   7.146  1.00 31.58           N  
ATOM    860  CA  TYR D 153      17.511  -0.632   6.992  1.00 22.83           C  
ATOM    861  C   TYR D 153      16.475  -1.650   7.438  1.00 23.60           C  
ATOM    862  O   TYR D 153      16.062  -1.659   8.602  1.00 27.89           O  
ATOM    863  CB  TYR D 153      18.801  -0.713   7.802  1.00 18.77           C  
ATOM    864  CG  TYR D 153      19.927   0.177   7.286  1.00 20.12           C  
ATOM    865  CD1 TYR D 153      20.829  -0.271   6.330  1.00 19.64           C  
ATOM    866  CD2 TYR D 153      20.053   1.491   7.722  1.00 20.17           C  
ATOM    867  CE1 TYR D 153      21.848   0.559   5.866  1.00 19.35           C  
ATOM    868  CE2 TYR D 153      21.057   2.319   7.248  1.00 19.84           C  
ATOM    869  CZ  TYR D 153      21.950   1.847   6.317  1.00 21.26           C  
ATOM    870  OH  TYR D 153      22.952   2.673   5.848  1.00 22.72           O  
ATOM    871  N   TRP D 154      16.005  -2.456   6.497  1.00 21.03           N  
ATOM    872  CA  TRP D 154      14.900  -3.350   6.764  1.00 18.72           C  
ATOM    873  C   TRP D 154      15.336  -4.750   6.395  1.00 19.14           C  
ATOM    874  O   TRP D 154      16.502  -4.965   6.064  1.00 22.76           O  
ATOM    875  CB  TRP D 154      13.659  -2.925   5.982  1.00 21.33           C  
ATOM    876  CG  TRP D 154      13.192  -1.560   6.336  1.00 20.48           C  
ATOM    877  CD1 TRP D 154      13.328  -0.439   5.588  1.00 21.81           C  
ATOM    878  CD2 TRP D 154      12.484  -1.170   7.518  1.00 25.62           C  
ATOM    879  CE2 TRP D 154      12.242   0.214   7.415  1.00 25.10           C  
ATOM    880  CE3 TRP D 154      12.053  -1.850   8.669  1.00 26.65           C  
ATOM    881  NE1 TRP D 154      12.777   0.636   6.227  1.00 23.14           N  
ATOM    882  CZ2 TRP D 154      11.578   0.935   8.407  1.00 24.67           C  
ATOM    883  CZ3 TRP D 154      11.382  -1.128   9.658  1.00 22.84           C  
ATOM    884  CH2 TRP D 154      11.152   0.248   9.515  1.00 23.09           C  
ATOM    885  N   HIS D 155      14.424  -5.707   6.455  1.00 22.18           N  
ATOM    886  CA  HIS D 155      14.807  -7.086   6.216  1.00 19.63           C  
ATOM    887  C   HIS D 155      13.546  -7.856   5.892  1.00 17.85           C  
ATOM    888  O   HIS D 155      12.430  -7.379   6.108  1.00 21.02           O  
ATOM    889  CB  HIS D 155      15.527  -7.717   7.430  1.00 26.03           C  
ATOM    890  CG  HIS D 155      14.718  -7.674   8.706  1.00 24.56           C  
ATOM    891  CD2 HIS D 155      14.477  -6.667   9.581  1.00 21.85           C  
ATOM    892  ND1 HIS D 155      14.048  -8.775   9.199  1.00 20.84           N  
ATOM    893  CE1 HIS D 155      13.410  -8.442  10.304  1.00 21.49           C  
ATOM    894  NE2 HIS D 155      13.649  -7.167  10.554  1.00 22.54           N  
ATOM    895  N   TYR D 156      13.747  -9.053   5.367  1.00 18.63           N  
ATOM    896  CA  TYR D 156      12.685  -9.950   4.961  1.00 19.74           C  
ATOM    897  C   TYR D 156      13.031 -11.344   5.462  1.00 19.17           C  
ATOM    898  O   TYR D 156      14.202 -11.691   5.618  1.00 22.94           O  
ATOM    899  CB  TYR D 156      12.497  -9.937   3.415  1.00 23.91           C  
ATOM    900  CG  TYR D 156      13.714 -10.406   2.631  1.00 18.53           C  
ATOM    901  CD1 TYR D 156      13.907 -11.752   2.337  1.00 20.75           C  
ATOM    902  CD2 TYR D 156      14.683  -9.510   2.214  1.00 17.66           C  
ATOM    903  CE1 TYR D 156      15.020 -12.177   1.642  1.00 18.60           C  
ATOM    904  CE2 TYR D 156      15.802  -9.937   1.519  1.00 19.27           C  
ATOM    905  CZ  TYR D 156      15.960 -11.272   1.235  1.00 18.87           C  
ATOM    906  OH  TYR D 156      17.068 -11.712   0.548  1.00 23.23           O  
ATOM    907  N   HIS D 157      12.012 -12.144   5.737  1.00 20.20           N  
ATOM    908  CA  HIS D 157      12.290 -13.473   6.246  1.00 17.76           C  
ATOM    909  C   HIS D 157      11.040 -14.323   6.104  1.00 16.48           C  
ATOM    910  O   HIS D 157       9.934 -13.817   5.921  1.00 24.45           O  
ATOM    911  CB  HIS D 157      12.763 -13.426   7.710  1.00 24.53           C  
ATOM    912  CG  HIS D 157      11.717 -12.939   8.668  1.00 18.02           C  
ATOM    913  CD2 HIS D 157      11.564 -11.749   9.291  1.00 18.78           C  
ATOM    914  ND1 HIS D 157      10.683 -13.737   9.110  1.00 20.27           N  
ATOM    915  CE1 HIS D 157       9.921 -13.050   9.938  1.00 20.76           C  
ATOM    916  NE2 HIS D 157      10.436 -11.842  10.067  1.00 21.32           N  
ATOM    917  N   ASP D 158      11.235 -15.627   6.247  1.00 20.14           N  
ATOM    918  CA  ASP D 158      10.142 -16.584   6.237  1.00 20.65           C  
ATOM    919  C   ASP D 158       9.206 -16.389   7.432  1.00 26.34           C  
ATOM    920  O   ASP D 158       9.592 -15.883   8.491  1.00 29.78           O  
ATOM    921  CB  ASP D 158      10.725 -17.997   6.194  1.00 20.35           C  
ATOM    922  CG  ASP D 158       9.699 -19.056   6.403  1.00 22.20           C  
ATOM    923  OD1 ASP D 158       8.724 -19.105   5.648  1.00 31.76           O  
ATOM    924  OD2 ASP D 158       9.900 -19.896   7.281  1.00 29.66           O1-
ATOM    925  N   HIS D 159       7.949 -16.762   7.233  1.00 22.56           N  
ATOM    926  CA  HIS D 159       6.950 -16.672   8.280  1.00 22.24           C  
ATOM    927  C   HIS D 159       6.161 -17.966   8.396  1.00 24.93           C  
ATOM    928  O   HIS D 159       5.103 -17.961   9.032  1.00 30.74           O  
ATOM    929  CB  HIS D 159       6.003 -15.493   8.032  1.00 25.77           C  
ATOM    930  CG  HIS D 159       5.513 -14.787   9.271  1.00 30.32           C  
ATOM    931  CD2 HIS D 159       5.791 -13.554   9.762  1.00 26.99           C  
ATOM    932  ND1 HIS D 159       4.601 -15.344  10.145  1.00 35.84           N  
ATOM    933  CE1 HIS D 159       4.340 -14.486  11.117  1.00 29.44           C  
ATOM    934  NE2 HIS D 159       5.056 -13.396  10.913  1.00 27.61           N  
ATOM    935  N   VAL D 160       6.643 -19.074   7.827  1.00 25.79           N  
ATOM    936  CA  VAL D 160       5.809 -20.269   7.686  1.00 25.57           C  
ATOM    937  C   VAL D 160       6.550 -21.586   7.939  1.00 21.54           C  
ATOM    938  O   VAL D 160       5.911 -22.611   8.247  1.00 27.04           O  
ATOM    939  CB  VAL D 160       5.149 -20.265   6.279  1.00 29.89           C  
ATOM    940  CG1 VAL D 160       4.744 -21.644   5.805  1.00 34.35           C  
ATOM    941  CG2 VAL D 160       3.939 -19.346   6.249  1.00 30.54           C  
ATOM    942  N   VAL D 161       7.873 -21.662   7.860  1.00 25.95           N  
ATOM    943  CA  VAL D 161       8.561 -22.943   8.013  1.00 28.09           C  
ATOM    944  C   VAL D 161       8.730 -23.231   9.503  1.00 28.50           C  
ATOM    945  O   VAL D 161       9.249 -22.397  10.250  1.00 28.89           O  
ATOM    946  CB  VAL D 161       9.919 -22.934   7.290  1.00 28.42           C  
ATOM    947  CG1 VAL D 161      10.658 -24.240   7.499  1.00 28.04           C  
ATOM    948  CG2 VAL D 161       9.754 -22.663   5.813  1.00 27.32           C  
ATOM    949  N   GLY D 162       8.284 -24.394   9.934  1.00 28.57           N  
ATOM    950  CA  GLY D 162       8.422 -24.805  11.326  1.00 29.11           C  
ATOM    951  C   GLY D 162       7.260 -24.428  12.208  1.00 28.89           C  
ATOM    952  O   GLY D 162       6.654 -25.289  12.836  1.00 33.23           O  
ATOM    953  N   THR D 163       6.955 -23.139  12.295  1.00 29.81           N  
ATOM    954  CA  THR D 163       5.781 -22.644  12.996  1.00 26.31           C  
ATOM    955  C   THR D 163       5.169 -21.567  12.111  1.00 30.09           C  
ATOM    956  O   THR D 163       5.787 -21.142  11.134  1.00 31.39           O  
ATOM    957  CB  THR D 163       6.151 -22.095  14.382  1.00 24.19           C  
ATOM    958  CG2 THR D 163       7.060 -23.033  15.119  1.00 24.76           C  
ATOM    959  OG1 THR D 163       6.833 -20.849  14.224  1.00 27.26           O  
ATOM    960  N   GLU D 164       3.980 -21.075  12.469  1.00 29.56           N  
ATOM    961  CA  GLU D 164       3.337 -19.995  11.719  1.00 26.09           C  
ATOM    962  C   GLU D 164       3.964 -18.624  11.997  1.00 27.74           C  
ATOM    963  O   GLU D 164       3.399 -17.585  11.635  1.00 30.10           O  
ATOM    964  CB  GLU D 164       1.846 -19.995  12.027  1.00 35.47           C  
ATOM    965  CG  GLU D 164       1.264 -21.337  11.664  1.00 37.42           C  
ATOM    966  CD  GLU D 164      -0.243 -21.367  11.658  0.42 44.72           C  
ATOM    967  OE1 GLU D 164      -0.875 -20.296  11.787  0.88 45.03           O  
ATOM    968  OE2 GLU D 164      -0.799 -22.474  11.489  1.00 53.26           O1-
ATOM    969  N   PHE D 165       5.122 -18.605  12.645  1.00 26.61           N  
ATOM    970  CA  PHE D 165       5.918 -17.404  12.826  1.00 23.15           C  
ATOM    971  C   PHE D 165       7.285 -17.596  12.211  1.00 24.47           C  
ATOM    972  O   PHE D 165       8.151 -16.728  12.348  1.00 25.76           O  
ATOM    973  CB  PHE D 165       5.987 -17.042  14.315  1.00 25.89           C  
ATOM    974  CG  PHE D 165       4.689 -16.539  14.816  1.00 21.46           C  
ATOM    975  CD1 PHE D 165       4.329 -15.215  14.651  1.00 23.14           C  
ATOM    976  CD2 PHE D 165       3.755 -17.428  15.274  1.00 23.50           C  
ATOM    977  CE1 PHE D 165       3.089 -14.776  15.042  1.00 25.64           C  
ATOM    978  CE2 PHE D 165       2.514 -17.004  15.662  1.00 25.69           C  
ATOM    979  CZ  PHE D 165       2.179 -15.674  15.546  1.00 28.09           C  
ATOM    980  N   GLY D 166       7.488 -18.718  11.530  1.00 24.60           N  
ATOM    981  CA  GLY D 166       8.657 -18.877  10.707  1.00 23.37           C  
ATOM    982  C   GLY D 166       9.888 -19.260  11.461  1.00 26.73           C  
ATOM    983  O   GLY D 166      10.998 -19.061  10.947  1.00 26.25           O  
ATOM    984  N   THR D 167       9.716 -19.803  12.674  1.00 29.40           N  
ATOM    985  CA  THR D 167      10.845 -20.104  13.551  1.00 27.43           C  
ATOM    986  C   THR D 167      11.810 -21.088  12.900  1.00 25.95           C  
ATOM    987  O   THR D 167      13.037 -20.918  12.977  1.00 22.71           O  
ATOM    988  CB  THR D 167      10.319 -20.674  14.871  1.00 25.28           C  
ATOM    989  CG2 THR D 167      11.456 -20.842  15.844  1.00 26.62           C  
ATOM    990  OG1 THR D 167       9.353 -19.780  15.430  1.00 26.06           O  
ATOM    991  N   GLY D 168      11.268 -22.130  12.267  1.00 25.46           N  
ATOM    992  CA  GLY D 168      12.113 -23.083  11.562  1.00 30.04           C  
ATOM    993  C   GLY D 168      12.767 -22.477  10.339  1.00 27.29           C  
ATOM    994  O   GLY D 168      13.949 -22.718  10.077  1.00 27.90           O  
ATOM    995  N   GLY D 169      12.028 -21.642   9.603  1.00 24.47           N  
ATOM    996  CA  GLY D 169      12.600 -21.027   8.418  1.00 22.30           C  
ATOM    997  C   GLY D 169      13.732 -20.077   8.725  1.00 25.42           C  
ATOM    998  O   GLY D 169      14.767 -20.102   8.057  1.00 26.27           O  
ATOM    999  N   ILE D 170      13.563 -19.248   9.754  1.00 25.10           N  
ATOM   1000  CA  ILE D 170      14.600 -18.288  10.112  1.00 23.15           C  
ATOM   1001  C   ILE D 170      15.844 -19.014  10.619  1.00 19.98           C  
ATOM   1002  O   ILE D 170      16.980 -18.637  10.302  1.00 22.93           O  
ATOM   1003  CB  ILE D 170      14.055 -17.297  11.153  1.00 29.08           C  
ATOM   1004  CG1 ILE D 170      13.016 -16.383  10.497  1.00 23.73           C  
ATOM   1005  CG2 ILE D 170      15.189 -16.497  11.761  1.00 22.35           C  
ATOM   1006  CD1 ILE D 170      11.982 -15.853  11.452  1.00 23.45           C  
ATOM   1007  N   ARG D 171      15.639 -20.055  11.435  1.00 25.41           N  
ATOM   1008  CA  ARG D 171      16.729 -20.925  11.876  1.00 29.03           C  
ATOM   1009  C   ARG D 171      17.562 -21.409  10.693  1.00 28.81           C  
ATOM   1010  O   ARG D 171      18.797 -21.353  10.709  1.00 27.81           O  
ATOM   1011  CB  ARG D 171      16.162 -22.134  12.638  1.00 29.46           C  
ATOM   1012  CG  ARG D 171      16.891 -22.477  13.943  1.00 36.50           C  
ATOM   1013  CD  ARG D 171      16.160 -23.575  14.739  1.00 40.54           C  
ATOM   1014  NE  ARG D 171      15.345 -23.038  15.825  1.00 41.16           N  
ATOM   1015  CZ  ARG D 171      14.445 -23.734  16.514  1.00 38.42           C  
ATOM   1016  NH1 ARG D 171      13.756 -23.143  17.485  1.00 44.43           N1+
ATOM   1017  NH2 ARG D 171      14.229 -25.013  16.240  1.00 36.54           N  
ATOM   1018  N   ASN D 172      16.882 -21.866   9.636  1.00 30.82           N  
ATOM   1019  CA  ASN D 172      17.512 -22.508   8.487  1.00 27.00           C  
ATOM   1020  C   ASN D 172      18.216 -21.538   7.550  1.00 26.40           C  
ATOM   1021  O   ASN D 172      19.075 -21.973   6.783  1.00 34.97           O  
ATOM   1022  CB  ASN D 172      16.470 -23.318   7.712  1.00 28.71           C  
ATOM   1023  CG  ASN D 172      15.893 -24.463   8.538  1.00 32.10           C  
ATOM   1024  ND2 ASN D 172      14.829 -25.075   8.046  1.00 31.77           N  
ATOM   1025  OD1 ASN D 172      16.406 -24.788   9.615  1.00 37.29           O  
ATOM   1026  N   GLY D 173      17.909 -20.248   7.595  1.00 23.99           N  
ATOM   1027  CA  GLY D 173      18.620 -19.266   6.787  1.00 23.30           C  
ATOM   1028  C   GLY D 173      17.738 -18.383   5.929  1.00 20.80           C  
ATOM   1029  O   GLY D 173      18.269 -17.545   5.185  1.00 22.41           O  
ATOM   1030  N   LEU D 174      16.414 -18.505   6.023  1.00 21.09           N  
ATOM   1031  CA  LEU D 174      15.500 -17.745   5.175  1.00 21.67           C  
ATOM   1032  C   LEU D 174      15.326 -16.328   5.704  1.00 21.74           C  
ATOM   1033  O   LEU D 174      14.287 -15.956   6.243  1.00 24.81           O  
ATOM   1034  CB  LEU D 174      14.158 -18.457   5.065  1.00 23.70           C  
ATOM   1035  CG  LEU D 174      14.278 -19.836   4.441  1.00 22.89           C  
ATOM   1036  CD1 LEU D 174      12.972 -20.545   4.560  1.00 22.03           C  
ATOM   1037  CD2 LEU D 174      14.691 -19.675   3.013  1.00 24.00           C  
ATOM   1038  N   TYR D 175      16.344 -15.506   5.493  1.00 21.08           N  
ATOM   1039  CA  TYR D 175      16.293 -14.115   5.904  1.00 18.98           C  
ATOM   1040  C   TYR D 175      17.263 -13.339   5.026  1.00 20.45           C  
ATOM   1041  O   TYR D 175      18.208 -13.897   4.470  1.00 24.76           O  
ATOM   1042  CB  TYR D 175      16.625 -13.983   7.399  1.00 23.74           C  
ATOM   1043  CG  TYR D 175      17.948 -14.628   7.809  1.00 19.35           C  
ATOM   1044  CD1 TYR D 175      19.157 -13.993   7.551  1.00 19.74           C  
ATOM   1045  CD2 TYR D 175      17.984 -15.860   8.448  1.00 20.01           C  
ATOM   1046  CE1 TYR D 175      20.363 -14.556   7.919  1.00 25.63           C  
ATOM   1047  CE2 TYR D 175      19.197 -16.435   8.815  1.00 20.17           C  
ATOM   1048  CZ  TYR D 175      20.378 -15.778   8.545  1.00 22.47           C  
ATOM   1049  OH  TYR D 175      21.589 -16.322   8.899  1.00 25.90           O  
ATOM   1050  N   GLY D 176      17.025 -12.048   4.894  1.00 18.33           N  
ATOM   1051  CA  GLY D 176      17.882 -11.233   4.048  1.00 15.68           C  
ATOM   1052  C   GLY D 176      17.632  -9.750   4.195  1.00 16.86           C  
ATOM   1053  O   GLY D 176      16.601  -9.339   4.735  1.00 25.73           O  
ATOM   1054  N   PRO D 177      18.565  -8.926   3.729  1.00 20.69           N  
ATOM   1055  CA  PRO D 177      18.468  -7.491   3.940  1.00 20.99           C  
ATOM   1056  C   PRO D 177      17.722  -6.761   2.839  1.00 27.88           C  
ATOM   1057  O   PRO D 177      17.612  -7.214   1.703  1.00 27.62           O  
ATOM   1058  CB  PRO D 177      19.929  -7.060   3.966  1.00 20.62           C  
ATOM   1059  CG  PRO D 177      20.599  -7.989   3.084  1.00 16.88           C  
ATOM   1060  CD  PRO D 177      19.855  -9.301   3.144  1.00 19.75           C  
ATOM   1061  N   VAL D 178      17.231  -5.581   3.219  1.00 25.72           N  
ATOM   1062  CA  VAL D 178      16.550  -4.640   2.338  1.00 21.20           C  
ATOM   1063  C   VAL D 178      17.024  -3.272   2.797  1.00 23.46           C  
ATOM   1064  O   VAL D 178      16.977  -2.964   3.991  1.00 28.48           O  
ATOM   1065  CB  VAL D 178      15.023  -4.755   2.445  1.00 25.72           C  
ATOM   1066  CG1 VAL D 178      14.333  -3.694   1.625  1.00 22.88           C  
ATOM   1067  CG2 VAL D 178      14.552  -6.130   2.047  1.00 28.40           C  
ATOM   1068  N   ILE D 179      17.546  -2.459   1.893  1.00 22.58           N  
ATOM   1069  CA  ILE D 179      17.823  -1.062   2.177  1.00 19.83           C  
ATOM   1070  C   ILE D 179      16.844  -0.250   1.346  1.00 25.66           C  
ATOM   1071  O   ILE D 179      16.550  -0.608   0.199  1.00 24.30           O  
ATOM   1072  CB  ILE D 179      19.291  -0.691   1.883  1.00 20.54           C  
ATOM   1073  CG1 ILE D 179      20.208  -1.651   2.653  1.00 19.60           C  
ATOM   1074  CG2 ILE D 179      19.609   0.793   2.210  1.00 20.51           C  
ATOM   1075  CD1 ILE D 179      21.664  -1.556   2.275  1.00 18.19           C  
ATOM   1076  N   VAL D 180      16.280   0.784   1.961  1.00 25.17           N  
ATOM   1077  CA  VAL D 180      15.442   1.766   1.290  1.00 22.44           C  
ATOM   1078  C   VAL D 180      16.129   3.105   1.476  1.00 23.83           C  
ATOM   1079  O   VAL D 180      16.316   3.553   2.610  1.00 29.84           O  
ATOM   1080  CB  VAL D 180      14.009   1.780   1.850  1.00 20.34           C  
ATOM   1081  CG1 VAL D 180      13.175   2.799   1.150  1.00 23.43           C  
ATOM   1082  CG2 VAL D 180      13.374   0.418   1.684  1.00 17.50           C  
ATOM   1083  N   ARG D 181      16.553   3.724   0.390  1.00 23.56           N  
ATOM   1084  CA  ARG D 181      17.295   4.957   0.526  1.00 24.03           C  
ATOM   1085  C   ARG D 181      16.389   6.159   0.371  1.00 25.60           C  
ATOM   1086  O   ARG D 181      15.384   6.112  -0.337  1.00 30.52           O  
ATOM   1087  CB  ARG D 181      18.427   5.014  -0.484  1.00 25.32           C  
ATOM   1088  CG  ARG D 181      19.214   3.754  -0.501  1.00 27.63           C  
ATOM   1089  CD  ARG D 181      20.657   4.094  -0.681  1.00 30.13           C  
ATOM   1090  NE  ARG D 181      21.490   2.902  -0.753  1.00 37.32           N  
ATOM   1091  CZ  ARG D 181      22.274   2.465   0.232  1.00 34.11           C  
ATOM   1092  NH1 ARG D 181      22.368   3.142   1.370  1.00 29.50           N1+
ATOM   1093  NH2 ARG D 181      22.975   1.355   0.063  1.00 28.44           N  
ATOM   1094  N   ARG D 182      16.743   7.222   1.065  1.00 26.92           N  
ATOM   1095  CA  ARG D 182      16.141   8.514   0.837  1.00 26.84           C  
ATOM   1096  C   ARG D 182      16.937   9.239  -0.229  1.00 29.29           C  
ATOM   1097  O   ARG D 182      18.161   9.106  -0.304  1.00 28.19           O  
ATOM   1098  CB  ARG D 182      16.101   9.328   2.132  1.00 25.68           C  
ATOM   1099  CG  ARG D 182      15.576  10.733   1.989  1.00 25.87           C  
ATOM   1100  CD  ARG D 182      14.823  11.124   3.234  1.00 25.30           C  
ATOM   1101  NE  ARG D 182      13.785  10.132   3.518  1.00 27.83           N  
ATOM   1102  CZ  ARG D 182      13.457   9.724   4.738  1.00 29.75           C  
ATOM   1103  NH1 ARG D 182      14.066  10.251   5.792  1.00 30.70           N1+
ATOM   1104  NH2 ARG D 182      12.513   8.809   4.905  1.00 26.95           N  
ATOM   1105  N   LYS D 183      16.228   9.964  -1.085  1.00 36.68           N  
ATOM   1106  CA  LYS D 183      16.866  10.881  -2.011  1.00 35.84           C  
ATOM   1107  C   LYS D 183      17.935  11.689  -1.297  1.00 31.87           C  
ATOM   1108  O   LYS D 183      17.648  12.400  -0.337  1.00 36.69           O  
ATOM   1109  CB  LYS D 183      15.818  11.820  -2.602  1.00 40.70           C  
ATOM   1110  CG  LYS D 183      16.339  12.707  -3.713  1.00 47.43           C  
ATOM   1111  CD  LYS D 183      15.402  13.888  -3.958  1.00 52.98           C  
ATOM   1112  CE  LYS D 183      16.148  15.078  -4.551  1.00 57.37           C  
ATOM   1113  NZ  LYS D 183      16.732  14.725  -5.873  1.00 56.74           N1+
ATOM   1114  N   GLY D 184      19.169  11.586  -1.775  1.00 31.04           N  
ATOM   1115  CA  GLY D 184      20.258  12.330  -1.198  1.00 30.27           C  
ATOM   1116  C   GLY D 184      21.111  11.556  -0.225  1.00 30.08           C  
ATOM   1117  O   GLY D 184      22.202  12.029   0.121  1.00 33.10           O  
ATOM   1118  N   ASP D 185      20.661  10.386   0.230  1.00 30.67           N  
ATOM   1119  CA  ASP D 185      21.459   9.584   1.149  1.00 30.46           C  
ATOM   1120  C   ASP D 185      22.815   9.283   0.543  1.00 33.50           C  
ATOM   1121  O   ASP D 185      22.920   8.976  -0.647  1.00 36.28           O  
ATOM   1122  CB  ASP D 185      20.767   8.266   1.475  1.00 28.08           C  
ATOM   1123  CG  ASP D 185      19.627   8.437   2.430  1.00 24.11           C  
ATOM   1124  OD1 ASP D 185      19.410   9.567   2.901  1.00 27.74           O  
ATOM   1125  OD2 ASP D 185      18.966   7.429   2.721  1.00 23.34           O1-
ATOM   1126  N   VAL D 186      23.858   9.356   1.370  1.00 34.27           N  
ATOM   1127  CA  VAL D 186      25.184   9.009   0.887  1.00 32.76           C  
ATOM   1128  C   VAL D 186      25.196   7.539   0.499  1.00 33.50           C  
ATOM   1129  O   VAL D 186      24.547   6.701   1.145  1.00 34.95           O  
ATOM   1130  CB  VAL D 186      26.243   9.322   1.951  1.00 35.57           C  
ATOM   1131  CG1 VAL D 186      27.624   9.120   1.365  1.00 36.26           C  
ATOM   1132  CG2 VAL D 186      26.063  10.723   2.493  1.00 37.32           C  
ATOM   1133  N   LEU D 187      25.920   7.212  -0.615  1.00 31.49           N  
ATOM   1134  CA  LEU D 187      26.005   5.811  -1.011  1.00 32.28           C  
ATOM   1135  C   LEU D 187      27.402   5.252  -0.737  1.00 30.88           C  
ATOM   1136  O   LEU D 187      28.409   5.944  -0.927  1.00 29.31           O  
ATOM   1137  CB  LEU D 187      25.671   5.633  -2.498  1.00 37.76           C  
ATOM   1138  CG  LEU D 187      24.333   6.115  -3.072  1.00 36.14           C  
ATOM   1139  CD1 LEU D 187      24.350   5.939  -4.581  1.00 40.33           C  
ATOM   1140  CD2 LEU D 187      23.159   5.380  -2.492  1.00 30.61           C  
ATOM   1141  N   PRO D 188      27.489   4.000  -0.311  1.00 31.47           N  
ATOM   1142  CA  PRO D 188      28.759   3.447   0.160  1.00 29.28           C  
ATOM   1143  C   PRO D 188      29.538   2.724  -0.930  1.00 32.71           C  
ATOM   1144  O   PRO D 188      28.999   2.335  -1.965  1.00 34.84           O  
ATOM   1145  CB  PRO D 188      28.291   2.448   1.224  1.00 27.20           C  
ATOM   1146  CG  PRO D 188      27.058   1.913   0.624  1.00 27.16           C  
ATOM   1147  CD  PRO D 188      26.364   3.117   0.036  1.00 27.31           C  
ATOM   1148  N   ASP D 189      30.833   2.518  -0.650  1.00 33.24           N  
ATOM   1149  CA  ASP D 189      31.676   1.719  -1.541  1.00 29.51           C  
ATOM   1150  C   ASP D 189      31.330   0.235  -1.483  1.00 30.74           C  
ATOM   1151  O   ASP D 189      31.458  -0.464  -2.489  1.00 39.75           O  
ATOM   1152  CB  ASP D 189      33.149   1.915  -1.218  1.00 29.88           C  
ATOM   1153  CG  ASP D 189      33.590   3.340  -1.407  1.00 32.74           C  
ATOM   1154  OD1 ASP D 189      33.137   3.977  -2.373  1.00 42.32           O  
ATOM   1155  OD2 ASP D 189      34.402   3.829  -0.596  1.00 37.83           O1-
ATOM   1156  N   ALA D 190      30.930  -0.280  -0.323  1.00 27.64           N  
ATOM   1157  CA  ALA D 190      30.464  -1.657  -0.239  1.00 25.72           C  
ATOM   1158  C   ALA D 190      29.451  -1.745   0.881  1.00 23.24           C  
ATOM   1159  O   ALA D 190      29.345  -0.846   1.709  1.00 27.74           O  
ATOM   1160  CB  ALA D 190      31.599  -2.662  -0.013  1.00 25.73           C  
ATOM   1161  N   THR D 191      28.698  -2.837   0.885  1.00 21.70           N  
ATOM   1162  CA  THR D 191      27.683  -3.102   1.891  1.00 25.29           C  
ATOM   1163  C   THR D 191      27.814  -4.546   2.361  1.00 30.23           C  
ATOM   1164  O   THR D 191      27.829  -5.474   1.545  1.00 29.23           O  
ATOM   1165  CB  THR D 191      26.268  -2.851   1.340  1.00 24.92           C  
ATOM   1166  CG2 THR D 191      25.202  -3.116   2.408  1.00 26.83           C  
ATOM   1167  OG1 THR D 191      26.161  -1.497   0.896  1.00 26.76           O  
ATOM   1168  N   HIS D 192      27.892  -4.744   3.678  1.00 27.68           N  
ATOM   1169  CA  HIS D 192      28.020  -6.080   4.243  1.00 24.69           C  
ATOM   1170  C   HIS D 192      26.899  -6.344   5.235  1.00 23.66           C  
ATOM   1171  O   HIS D 192      26.561  -5.487   6.049  1.00 27.46           O  
ATOM   1172  CB  HIS D 192      29.350  -6.242   4.931  1.00 25.35           C  
ATOM   1173  CG  HIS D 192      30.522  -5.874   4.082  1.00 22.69           C  
ATOM   1174  CD2 HIS D 192      31.393  -4.844   4.169  1.00 23.44           C  
ATOM   1175  ND1 HIS D 192      30.907  -6.611   2.983  1.00 25.48           N  
ATOM   1176  CE1 HIS D 192      31.983  -6.064   2.448  1.00 27.95           C  
ATOM   1177  NE2 HIS D 192      32.300  -4.992   3.151  1.00 28.87           N  
ATOM   1178  N   THR D 193      26.340  -7.542   5.180  1.00 24.04           N  
ATOM   1179  CA  THR D 193      25.209  -7.930   6.007  1.00 23.47           C  
ATOM   1180  C   THR D 193      25.677  -8.889   7.088  1.00 26.76           C  
ATOM   1181  O   THR D 193      26.302  -9.917   6.804  1.00 25.52           O  
ATOM   1182  CB  THR D 193      24.089  -8.547   5.164  1.00 23.28           C  
ATOM   1183  CG2 THR D 193      22.926  -8.987   6.015  1.00 20.33           C  
ATOM   1184  OG1 THR D 193      23.614  -7.549   4.272  1.00 32.04           O  
ATOM   1185  N   ILE D 194      25.377  -8.522   8.328  1.00 29.37           N  
ATOM   1186  CA  ILE D 194      25.713  -9.285   9.520  1.00 22.89           C  
ATOM   1187  C   ILE D 194      24.404  -9.594  10.212  1.00 20.73           C  
ATOM   1188  O   ILE D 194      23.696  -8.674  10.631  1.00 25.79           O  
ATOM   1189  CB  ILE D 194      26.658  -8.489  10.429  1.00 24.52           C  
ATOM   1190  CG1 ILE D 194      27.892  -8.090   9.629  1.00 22.15           C  
ATOM   1191  CG2 ILE D 194      27.094  -9.311  11.624  1.00 24.61           C  
ATOM   1192  CD1 ILE D 194      28.858  -7.234  10.372  1.00 22.02           C  
ATOM   1193  N   VAL D 195      24.046 -10.867  10.265  1.00 20.74           N  
ATOM   1194  CA  VAL D 195      22.846 -11.322  10.944  1.00 23.10           C  
ATOM   1195  C   VAL D 195      23.310 -12.140  12.134  1.00 24.49           C  
ATOM   1196  O   VAL D 195      23.945 -13.188  11.968  1.00 25.39           O  
ATOM   1197  CB  VAL D 195      21.928 -12.147  10.023  1.00 25.09           C  
ATOM   1198  CG1 VAL D 195      20.666 -12.600  10.748  1.00 17.68           C  
ATOM   1199  CG2 VAL D 195      21.566 -11.365   8.786  1.00 26.77           C  
ATOM   1200  N   PHE D 196      23.014 -11.650  13.329  1.00 25.16           N  
ATOM   1201  CA  PHE D 196      23.085 -12.459  14.540  1.00 22.99           C  
ATOM   1202  C   PHE D 196      21.827 -13.310  14.559  1.00 25.44           C  
ATOM   1203  O   PHE D 196      20.744 -12.821  14.878  1.00 22.68           O  
ATOM   1204  CB  PHE D 196      23.171 -11.581  15.783  1.00 23.62           C  
ATOM   1205  CG  PHE D 196      24.481 -10.873  15.945  1.00 23.82           C  
ATOM   1206  CD1 PHE D 196      25.548 -11.171  15.122  1.00 21.12           C  
ATOM   1207  CD2 PHE D 196      24.669  -9.969  16.976  1.00 23.50           C  
ATOM   1208  CE1 PHE D 196      26.757 -10.535  15.286  1.00 18.99           C  
ATOM   1209  CE2 PHE D 196      25.876  -9.335  17.147  1.00 22.60           C  
ATOM   1210  CZ  PHE D 196      26.921  -9.609  16.298  1.00 22.43           C  
ATOM   1211  N   ASN D 197      21.953 -14.570  14.181  1.00 21.78           N  
ATOM   1212  CA  ASN D 197      20.812 -15.481  14.138  1.00 22.14           C  
ATOM   1213  C   ASN D 197      21.027 -16.540  15.211  1.00 28.24           C  
ATOM   1214  O   ASN D 197      21.862 -17.435  15.049  1.00 30.49           O  
ATOM   1215  CB  ASN D 197      20.651 -16.115  12.766  1.00 22.95           C  
ATOM   1216  CG  ASN D 197      19.470 -17.036  12.704  1.00 24.48           C  
ATOM   1217  ND2 ASN D 197      19.557 -18.061  11.861  1.00 26.34           N  
ATOM   1218  OD1 ASN D 197      18.504 -16.864  13.448  1.00 26.60           O  
ATOM   1219  N   ASP D 198      20.249 -16.447  16.293  1.00 29.58           N  
ATOM   1220  CA  ASP D 198      20.460 -17.219  17.521  1.00 24.75           C  
ATOM   1221  C   ASP D 198      21.909 -17.022  17.929  1.00 22.95           C  
ATOM   1222  O   ASP D 198      22.311 -15.875  18.171  1.00 24.78           O  
ATOM   1223  CB  ASP D 198      20.055 -18.671  17.338  1.00 26.97           C  
ATOM   1224  CG  ASP D 198      18.584 -18.854  17.288  1.00 31.51           C  
ATOM   1225  OD1 ASP D 198      17.869 -18.135  18.014  1.00 29.47           O  
ATOM   1226  OD2 ASP D 198      18.153 -19.787  16.566  1.00 31.69           O1-
ATOM   1227  N   MET D 199      22.720 -18.070  18.008  1.00 27.44           N  
ATOM   1228  CA  MET D 199      24.106 -17.935  18.424  1.00 30.78           C  
ATOM   1229  C   MET D 199      25.077 -17.982  17.243  1.00 27.34           C  
ATOM   1230  O   MET D 199      26.261 -18.279  17.423  1.00 29.32           O  
ATOM   1231  CB  MET D 199      24.474 -19.018  19.444  1.00 35.69           C  
ATOM   1232  CG  MET D 199      23.591 -19.133  20.684  1.00 28.99           C  
ATOM   1233  SD  MET D 199      23.604 -17.551  21.516  1.00 30.90           S  
ATOM   1234  CE  MET D 199      25.403 -17.315  21.589  1.00 28.64           C  
ATOM   1235  N   THR D 200      24.602 -17.689  16.036  1.00 29.19           N  
ATOM   1236  CA  THR D 200      25.405 -17.713  14.821  1.00 26.44           C  
ATOM   1237  C   THR D 200      25.483 -16.323  14.218  1.00 25.64           C  
ATOM   1238  O   THR D 200      24.597 -15.492  14.419  1.00 26.68           O  
ATOM   1239  CB  THR D 200      24.809 -18.656  13.783  1.00 24.43           C  
ATOM   1240  CG2 THR D 200      24.459 -19.980  14.393  1.00 27.93           C  
ATOM   1241  OG1 THR D 200      23.636 -18.050  13.233  1.00 24.72           O  
ATOM   1242  N   ILE D 201      26.559 -16.075  13.479  1.00 30.51           N  
ATOM   1243  CA  ILE D 201      26.630 -14.965  12.531  1.00 29.09           C  
ATOM   1244  C   ILE D 201      26.346 -15.534  11.142  1.00 27.72           C  
ATOM   1245  O   ILE D 201      27.139 -16.325  10.617  1.00 24.32           O  
ATOM   1246  CB  ILE D 201      27.989 -14.259  12.560  1.00 27.63           C  
ATOM   1247  CG1 ILE D 201      28.377 -13.875  13.976  1.00 24.28           C  
ATOM   1248  CG2 ILE D 201      27.945 -13.000  11.738  1.00 26.75           C  
ATOM   1249  CD1 ILE D 201      29.580 -12.947  14.018  1.00 23.04           C  
ATOM   1250  N   ASN D 202      25.206 -15.159  10.550  1.00 26.86           N  
ATOM   1251  CA  ASN D 202      24.848 -15.592   9.199  1.00 25.23           C  
ATOM   1252  C   ASN D 202      24.874 -17.104   9.073  1.00 25.43           C  
ATOM   1253  O   ASN D 202      25.327 -17.635   8.069  1.00 31.55           O  
ATOM   1254  CB  ASN D 202      25.776 -14.975   8.154  1.00 19.36           C  
ATOM   1255  CG  ASN D 202      25.703 -13.465   8.136  1.00 22.77           C  
ATOM   1256  ND2 ASN D 202      26.660 -12.832   7.474  1.00 24.91           N  
ATOM   1257  OD1 ASN D 202      24.800 -12.870   8.715  1.00 26.01           O  
ATOM   1258  N   ASN D 203      24.427 -17.809  10.098  1.00 27.04           N  
ATOM   1259  CA  ASN D 203      24.388 -19.264  10.158  1.00 25.22           C  
ATOM   1260  C   ASN D 203      25.754 -19.912  10.012  1.00 25.20           C  
ATOM   1261  O   ASN D 203      25.834 -21.119   9.800  1.00 26.16           O  
ATOM   1262  CB  ASN D 203      23.425 -19.825   9.128  1.00 22.86           C  
ATOM   1263  CG  ASN D 203      22.008 -19.623   9.534  1.00 25.52           C  
ATOM   1264  ND2 ASN D 203      21.230 -20.684   9.482  1.00 29.54           N  
ATOM   1265  OD1 ASN D 203      21.611 -18.526   9.929  1.00 25.87           O  
ATOM   1266  N   ARG D 204      26.826 -19.154  10.161  1.00 25.99           N  
ATOM   1267  CA  ARG D 204      28.161 -19.726  10.139  1.00 29.22           C  
ATOM   1268  C   ARG D 204      28.431 -20.539  11.408  1.00 40.35           C  
ATOM   1269  O   ARG D 204      27.939 -20.189  12.495  1.00 37.54           O  
ATOM   1270  CB  ARG D 204      29.208 -18.627  10.032  1.00 34.42           C  
ATOM   1271  CG  ARG D 204      29.088 -17.730   8.835  1.00 39.34           C  
ATOM   1272  CD  ARG D 204      29.735 -18.346   7.642  1.00 47.12           C  
ATOM   1273  NE  ARG D 204      31.162 -18.074   7.628  1.00 49.68           N  
ATOM   1274  CZ  ARG D 204      31.770 -17.461   6.624  1.00 51.05           C  
ATOM   1275  NH1 ARG D 204      31.055 -17.041   5.590  1.00 45.32           N1+
ATOM   1276  NH2 ARG D 204      33.081 -17.249   6.658  1.00 54.21           N  
ATOM   1277  N   PRO D 205      29.238 -21.607  11.304  1.00 46.37           N  
ATOM   1278  CA  PRO D 205      29.787 -22.268  12.503  1.00 41.44           C  
ATOM   1279  C   PRO D 205      30.633 -21.315  13.338  1.00 40.98           C  
ATOM   1280  O   PRO D 205      31.187 -20.335  12.827  1.00 40.36           O  
ATOM   1281  CB  PRO D 205      30.655 -23.392  11.930  1.00 41.36           C  
ATOM   1282  CG  PRO D 205      30.203 -23.574  10.524  1.00 42.24           C  
ATOM   1283  CD  PRO D 205      29.657 -22.265  10.050  1.00 44.69           C  
ATOM   1284  N   ALA D 206      30.759 -21.640  14.628  1.00 41.52           N  
ATOM   1285  CA  ALA D 206      31.355 -20.710  15.581  1.00 35.54           C  
ATOM   1286  C   ALA D 206      32.769 -20.365  15.159  1.00 33.57           C  
ATOM   1287  O   ALA D 206      33.509 -21.218  14.669  1.00 37.02           O  
ATOM   1288  CB  ALA D 206      31.360 -21.302  16.995  1.00 41.09           C  
ATOM   1289  N   HIS D 207      33.130 -19.099  15.338  1.00 29.29           N  
ATOM   1290  CA  HIS D 207      34.474 -18.585  15.088  1.00 38.24           C  
ATOM   1291  C   HIS D 207      34.916 -18.736  13.644  1.00 42.15           C  
ATOM   1292  O   HIS D 207      36.116 -18.688  13.361  1.00 42.80           O  
ATOM   1293  CB  HIS D 207      35.518 -19.236  16.012  1.00 44.37           C  
ATOM   1294  CG  HIS D 207      35.277 -18.974  17.468  1.00 43.77           C  
ATOM   1295  CD2 HIS D 207      35.449 -17.852  18.207  1.00 36.02           C  
ATOM   1296  ND1 HIS D 207      34.782 -19.932  18.330  1.00 37.60           N  
ATOM   1297  CE1 HIS D 207      34.664 -19.411  19.536  1.00 35.37           C  
ATOM   1298  NE2 HIS D 207      35.060 -18.151  19.487  1.00 35.79           N  
ATOM   1299  N   THR D 208      33.969 -18.897  12.719  1.00 42.68           N  
ATOM   1300  CA  THR D 208      34.249 -18.907  11.289  1.00 37.96           C  
ATOM   1301  C   THR D 208      33.816 -17.606  10.613  1.00 38.65           C  
ATOM   1302  O   THR D 208      33.343 -17.634   9.480  1.00 39.93           O  
ATOM   1303  CB  THR D 208      33.562 -20.082  10.600  1.00 41.22           C  
ATOM   1304  CG2 THR D 208      33.796 -21.393  11.342  1.00 40.35           C  
ATOM   1305  OG1 THR D 208      32.157 -19.835  10.563  1.00 44.30           O  
ATOM   1306  N   GLY D 209      33.944 -16.465  11.300  1.00 35.06           N  
ATOM   1307  CA  GLY D 209      33.566 -15.181  10.751  1.00 27.66           C  
ATOM   1308  C   GLY D 209      32.065 -14.991  10.601  1.00 34.77           C  
ATOM   1309  O   GLY D 209      31.269 -15.463  11.424  1.00 38.79           O  
ATOM   1310  N   PRO D 210      31.635 -14.331   9.507  1.00 33.22           N  
ATOM   1311  CA  PRO D 210      32.445 -13.949   8.347  1.00 28.56           C  
ATOM   1312  C   PRO D 210      33.339 -12.746   8.553  1.00 25.60           C  
ATOM   1313  O   PRO D 210      33.103 -11.942   9.442  1.00 24.97           O  
ATOM   1314  CB  PRO D 210      31.395 -13.642   7.286  1.00 34.33           C  
ATOM   1315  CG  PRO D 210      30.224 -13.110   8.066  1.00 32.91           C  
ATOM   1316  CD  PRO D 210      30.243 -13.853   9.384  1.00 31.95           C  
ATOM   1317  N   ASN D 211      34.367 -12.646   7.720  1.00 26.63           N  
ATOM   1318  CA  ASN D 211      35.282 -11.521   7.702  1.00 26.11           C  
ATOM   1319  C   ASN D 211      34.906 -10.624   6.534  1.00 26.61           C  
ATOM   1320  O   ASN D 211      34.302 -11.082   5.565  1.00 28.73           O  
ATOM   1321  CB  ASN D 211      36.733 -11.993   7.563  1.00 24.20           C  
ATOM   1322  CG  ASN D 211      37.223 -12.734   8.791  1.00 28.99           C  
ATOM   1323  ND2 ASN D 211      38.383 -13.364   8.674  1.00 27.40           N  
ATOM   1324  OD1 ASN D 211      36.569 -12.733   9.835  1.00 28.29           O  
ATOM   1325  N   PHE D 212      35.241  -9.345   6.632  1.00 26.99           N  
ATOM   1326  CA  PHE D 212      34.915  -8.396   5.576  1.00 27.93           C  
ATOM   1327  C   PHE D 212      36.137  -7.529   5.339  1.00 28.86           C  
ATOM   1328  O   PHE D 212      36.746  -7.058   6.299  1.00 30.76           O  
ATOM   1329  CB  PHE D 212      33.689  -7.531   5.926  1.00 27.04           C  
ATOM   1330  CG  PHE D 212      32.443  -8.328   6.214  1.00 27.24           C  
ATOM   1331  CD1 PHE D 212      31.835  -9.083   5.208  1.00 29.00           C  
ATOM   1332  CD2 PHE D 212      31.843  -8.282   7.460  1.00 25.47           C  
ATOM   1333  CE1 PHE D 212      30.676  -9.821   5.457  1.00 25.63           C  
ATOM   1334  CE2 PHE D 212      30.675  -9.014   7.718  1.00 27.60           C  
ATOM   1335  CZ  PHE D 212      30.093  -9.780   6.720  1.00 30.70           C  
ATOM   1336  N   GLU D 213      36.502  -7.336   4.073  1.00 28.27           N  
ATOM   1337  CA  GLU D 213      37.688  -6.568   3.733  1.00 26.42           C  
ATOM   1338  C   GLU D 213      37.331  -5.153   3.293  1.00 25.36           C  
ATOM   1339  O   GLU D 213      36.258  -4.899   2.757  1.00 30.02           O  
ATOM   1340  CB  GLU D 213      38.483  -7.269   2.636  1.00 31.11           C  
ATOM   1341  CG  GLU D 213      38.904  -8.668   3.009  1.00 30.59           C  
ATOM   1342  CD  GLU D 213      40.000  -9.174   2.104  0.46 41.62           C  
ATOM   1343  OE1 GLU D 213      40.344  -8.450   1.144  1.00 49.99           O  
ATOM   1344  OE2 GLU D 213      40.534 -10.275   2.354  1.00 45.22           O1-
ATOM   1345  N   ALA D 214      38.235  -4.223   3.542  1.00 19.17           N  
ATOM   1346  CA  ALA D 214      38.081  -2.870   3.044  1.00 18.86           C  
ATOM   1347  C   ALA D 214      39.469  -2.279   2.991  1.00 22.67           C  
ATOM   1348  O   ALA D 214      40.440  -2.897   3.424  1.00 28.40           O  
ATOM   1349  CB  ALA D 214      37.153  -2.034   3.919  1.00 23.22           C  
ATOM   1350  N   THR D 215      39.562  -1.097   2.419  1.00 24.50           N  
ATOM   1351  CA  THR D 215      40.796  -0.337   2.422  1.00 23.59           C  
ATOM   1352  C   THR D 215      40.546   0.916   3.231  1.00 27.25           C  
ATOM   1353  O   THR D 215      39.414   1.399   3.305  1.00 28.65           O  
ATOM   1354  CB  THR D 215      41.255   0.010   1.002  1.00 25.04           C  
ATOM   1355  CG2 THR D 215      42.568   0.791   0.992  1.00 22.60           C  
ATOM   1356  OG1 THR D 215      41.453  -1.199   0.281  1.00 28.18           O  
ATOM   1357  N   VAL D 216      41.597   1.408   3.877  1.00 29.91           N  
ATOM   1358  CA  VAL D 216      41.439   2.601   4.680  1.00 29.89           C  
ATOM   1359  C   VAL D 216      40.843   3.679   3.810  1.00 28.77           C  
ATOM   1360  O   VAL D 216      41.342   3.964   2.719  1.00 33.87           O  
ATOM   1361  CB  VAL D 216      42.784   3.038   5.277  1.00 31.65           C  
ATOM   1362  CG1 VAL D 216      42.602   4.290   6.130  1.00 30.57           C  
ATOM   1363  CG2 VAL D 216      43.349   1.923   6.098  1.00 30.02           C  
ATOM   1364  N   GLY D 217      39.755   4.256   4.269  1.00 29.95           N  
ATOM   1365  CA  GLY D 217      39.097   5.287   3.534  1.00 24.88           C  
ATOM   1366  C   GLY D 217      37.800   4.847   2.909  1.00 23.80           C  
ATOM   1367  O   GLY D 217      36.931   5.688   2.680  1.00 31.40           O  
ATOM   1368  N   ASP D 218      37.650   3.558   2.630  1.00 22.45           N  
ATOM   1369  CA  ASP D 218      36.419   3.070   2.039  1.00 25.92           C  
ATOM   1370  C   ASP D 218      35.234   3.494   2.881  1.00 31.68           C  
ATOM   1371  O   ASP D 218      35.290   3.475   4.108  1.00 36.51           O  
ATOM   1372  CB  ASP D 218      36.426   1.554   1.908  1.00 27.85           C  
ATOM   1373  CG  ASP D 218      37.389   1.074   0.867  0.62 26.97           C  
ATOM   1374  OD1 ASP D 218      38.029   1.935   0.232  1.00 25.79           O  
ATOM   1375  OD2 ASP D 218      37.454  -0.151   0.651  1.00 30.78           O1-
ATOM   1376  N   ARG D 219      34.160   3.885   2.222  1.00 28.25           N  
ATOM   1377  CA  ARG D 219      32.913   4.128   2.919  1.00 27.21           C  
ATOM   1378  C   ARG D 219      32.187   2.805   2.934  1.00 27.01           C  
ATOM   1379  O   ARG D 219      31.716   2.342   1.895  1.00 30.39           O  
ATOM   1380  CB  ARG D 219      32.072   5.202   2.248  1.00 27.57           C  
ATOM   1381  CG  ARG D 219      30.733   5.410   2.935  1.00 27.90           C  
ATOM   1382  CD  ARG D 219      30.131   6.662   2.412  1.00 28.02           C  
ATOM   1383  NE  ARG D 219      30.682   7.852   3.055  1.00 33.82           N  
ATOM   1384  CZ  ARG D 219      30.164   8.416   4.137  1.00 30.86           C  
ATOM   1385  NH1 ARG D 219      29.080   7.896   4.682  1.00 26.29           N1+
ATOM   1386  NH2 ARG D 219      30.718   9.505   4.646  1.00 30.97           N  
ATOM   1387  N   VAL D 220      32.092   2.187   4.105  1.00 26.37           N  
ATOM   1388  CA  VAL D 220      31.534   0.851   4.230  1.00 22.45           C  
ATOM   1389  C   VAL D 220      30.181   0.971   4.905  1.00 21.27           C  
ATOM   1390  O   VAL D 220      30.003   1.760   5.836  1.00 25.94           O  
ATOM   1391  CB  VAL D 220      32.473  -0.084   5.009  1.00 25.15           C  
ATOM   1392  CG1 VAL D 220      31.914  -1.511   5.023  1.00 25.22           C  
ATOM   1393  CG2 VAL D 220      33.871  -0.043   4.430  1.00 25.89           C  
ATOM   1394  N   GLU D 221      29.229   0.214   4.419  1.00 20.17           N  
ATOM   1395  CA  GLU D 221      27.898   0.214   4.967  1.00 21.26           C  
ATOM   1396  C   GLU D 221      27.660  -1.132   5.610  1.00 26.73           C  
ATOM   1397  O   GLU D 221      27.911  -2.170   4.987  1.00 28.02           O  
ATOM   1398  CB  GLU D 221      26.870   0.445   3.882  1.00 24.40           C  
ATOM   1399  CG  GLU D 221      25.488   0.479   4.422  1.00 26.16           C  
ATOM   1400  CD  GLU D 221      24.517   0.943   3.401  1.00 29.13           C  
ATOM   1401  OE1 GLU D 221      24.490   0.309   2.328  1.00 32.52           O  
ATOM   1402  OE2 GLU D 221      23.805   1.931   3.653  1.00 29.47           O1-
ATOM   1403  N   ILE D 222      27.184  -1.119   6.846  1.00 27.00           N  
ATOM   1404  CA  ILE D 222      26.889  -2.345   7.565  1.00 24.14           C  
ATOM   1405  C   ILE D 222      25.388  -2.404   7.744  1.00 22.25           C  
ATOM   1406  O   ILE D 222      24.760  -1.404   8.107  1.00 23.27           O  
ATOM   1407  CB  ILE D 222      27.603  -2.402   8.921  1.00 24.31           C  
ATOM   1408  CG1 ILE D 222      29.110  -2.267   8.738  1.00 25.25           C  
ATOM   1409  CG2 ILE D 222      27.262  -3.698   9.636  1.00 22.70           C  
ATOM   1410  CD1 ILE D 222      29.725  -3.338   7.886  1.00 25.37           C  
ATOM   1411  N   VAL D 223      24.813  -3.557   7.459  1.00 22.59           N  
ATOM   1412  CA  VAL D 223      23.430  -3.834   7.777  1.00 24.08           C  
ATOM   1413  C   VAL D 223      23.433  -4.901   8.858  1.00 28.19           C  
ATOM   1414  O   VAL D 223      24.071  -5.951   8.706  1.00 26.08           O  
ATOM   1415  CB  VAL D 223      22.650  -4.268   6.528  1.00 24.27           C  
ATOM   1416  CG1 VAL D 223      21.180  -4.498   6.838  1.00 21.50           C  
ATOM   1417  CG2 VAL D 223      22.806  -3.206   5.452  1.00 26.95           C  
ATOM   1418  N   MET D 224      22.761  -4.614   9.971  1.00 29.04           N  
ATOM   1419  CA  MET D 224      22.768  -5.480  11.141  1.00 23.00           C  
ATOM   1420  C   MET D 224      21.349  -5.950  11.398  1.00 22.49           C  
ATOM   1421  O   MET D 224      20.464  -5.136  11.666  1.00 28.28           O  
ATOM   1422  CB  MET D 224      23.323  -4.731  12.349  1.00 31.41           C  
ATOM   1423  CG  MET D 224      24.078  -5.589  13.368  1.00 36.18           C  
ATOM   1424  SD  MET D 224      22.995  -6.557  14.436  1.00 40.54           S  
ATOM   1425  CE  MET D 224      23.492  -8.207  14.020  1.00 39.82           C  
ATOM   1426  N   ILE D 225      21.132  -7.252  11.299  1.00 21.60           N  
ATOM   1427  CA  ILE D 225      19.838  -7.836  11.600  1.00 24.25           C  
ATOM   1428  C   ILE D 225      20.018  -8.871  12.697  1.00 26.21           C  
ATOM   1429  O   ILE D 225      21.051  -9.539  12.774  1.00 26.87           O  
ATOM   1430  CB  ILE D 225      19.199  -8.472  10.351  1.00 25.81           C  
ATOM   1431  CG1 ILE D 225      19.242  -7.492   9.183  1.00 29.56           C  
ATOM   1432  CG2 ILE D 225      17.770  -8.932  10.630  1.00 20.79           C  
ATOM   1433  CD1 ILE D 225      19.056  -8.164   7.826  1.00 23.56           C  
ATOM   1434  N   THR D 226      18.996  -9.018  13.537  1.00 27.13           N  
ATOM   1435  CA  THR D 226      18.988 -10.024  14.585  1.00 24.66           C  
ATOM   1436  C   THR D 226      17.738 -10.875  14.438  1.00 21.09           C  
ATOM   1437  O   THR D 226      16.653 -10.363  14.162  1.00 22.95           O  
ATOM   1438  CB  THR D 226      19.073  -9.364  15.982  1.00 23.48           C  
ATOM   1439  CG2 THR D 226      19.080 -10.387  17.060  1.00 21.62           C  
ATOM   1440  OG1 THR D 226      20.292  -8.622  16.071  1.00 26.71           O  
ATOM   1441  N   HIS D 227      17.909 -12.183  14.604  1.00 19.62           N  
ATOM   1442  CA  HIS D 227      16.838 -13.159  14.518  1.00 20.71           C  
ATOM   1443  C   HIS D 227      16.981 -14.171  15.640  1.00 21.90           C  
ATOM   1444  O   HIS D 227      18.071 -14.376  16.176  1.00 25.00           O  
ATOM   1445  CB  HIS D 227      16.875 -13.899  13.178  1.00 25.21           C  
ATOM   1446  CG  HIS D 227      16.088 -13.227  12.106  1.00 21.87           C  
ATOM   1447  CD2 HIS D 227      16.472 -12.665  10.941  1.00 20.73           C  
ATOM   1448  ND1 HIS D 227      14.726 -13.046  12.192  1.00 22.06           N  
ATOM   1449  CE1 HIS D 227      14.302 -12.418  11.112  1.00 24.79           C  
ATOM   1450  NE2 HIS D 227      15.343 -12.173  10.339  1.00 24.93           N  
ATOM   1451  N   GLY D 228      15.865 -14.810  15.982  1.00 24.05           N  
ATOM   1452  CA  GLY D 228      15.856 -15.947  16.890  1.00 28.38           C  
ATOM   1453  C   GLY D 228      15.267 -15.706  18.269  1.00 30.11           C  
ATOM   1454  O   GLY D 228      14.214 -15.073  18.413  1.00 27.84           O  
ATOM   1455  N   GLU D 229      15.962 -16.226  19.288  1.00 34.16           N  
ATOM   1456  CA  GLU D 229      15.494 -16.224  20.668  1.00 30.71           C  
ATOM   1457  C   GLU D 229      16.235 -15.245  21.567  1.00 26.37           C  
ATOM   1458  O   GLU D 229      15.693 -14.876  22.612  1.00 26.01           O  
ATOM   1459  CB  GLU D 229      15.629 -17.626  21.282  1.00 28.14           C  
ATOM   1460  CG  GLU D 229      15.074 -18.774  20.447  1.00 34.54           C  
ATOM   1461  CD  GLU D 229      13.560 -18.863  20.492  0.42 29.49           C  
ATOM   1462  OE1 GLU D 229      12.985 -19.782  19.858  0.82 36.12           O  
ATOM   1463  OE2 GLU D 229      12.945 -18.006  21.158  0.42 31.84           O1-
ATOM   1464  N   TYR D 230      17.431 -14.793  21.176  1.00 26.39           N  
ATOM   1465  CA  TYR D 230      18.383 -14.167  22.085  1.00 25.21           C  
ATOM   1466  C   TYR D 230      18.627 -12.715  21.728  1.00 24.76           C  
ATOM   1467  O   TYR D 230      18.644 -12.340  20.556  1.00 26.58           O  
ATOM   1468  CB  TYR D 230      19.735 -14.917  22.110  1.00 22.83           C  
ATOM   1469  CG  TYR D 230      19.528 -16.386  22.282  1.00 27.09           C  
ATOM   1470  CD1 TYR D 230      18.930 -16.875  23.423  1.00 30.59           C  
ATOM   1471  CD2 TYR D 230      19.890 -17.285  21.298  1.00 28.85           C  
ATOM   1472  CE1 TYR D 230      18.695 -18.209  23.592  1.00 35.06           C  
ATOM   1473  CE2 TYR D 230      19.656 -18.635  21.457  1.00 29.14           C  
ATOM   1474  CZ  TYR D 230      19.061 -19.089  22.622  1.00 36.00           C  
ATOM   1475  OH  TYR D 230      18.804 -20.426  22.855  1.00 41.94           O  
ATOM   1476  N   TYR D 231      18.799 -11.905  22.769  1.00 21.10           N  
ATOM   1477  CA  TYR D 231      19.329 -10.562  22.643  1.00 20.15           C  
ATOM   1478  C   TYR D 231      20.831 -10.660  22.429  1.00 17.97           C  
ATOM   1479  O   TYR D 231      21.444 -11.688  22.699  1.00 22.82           O  
ATOM   1480  CB  TYR D 231      18.999  -9.739  23.899  1.00 23.76           C  
ATOM   1481  CG  TYR D 231      20.064  -9.794  25.004  1.00 24.16           C  
ATOM   1482  CD1 TYR D 231      21.118  -8.883  25.040  1.00 24.24           C  
ATOM   1483  CD2 TYR D 231      20.041 -10.801  25.973  1.00 22.40           C  
ATOM   1484  CE1 TYR D 231      22.087  -8.951  26.014  1.00 23.80           C  
ATOM   1485  CE2 TYR D 231      21.017 -10.884  26.941  1.00 17.66           C  
ATOM   1486  CZ  TYR D 231      22.030  -9.951  26.956  1.00 18.99           C  
ATOM   1487  OH  TYR D 231      23.023  -9.994  27.903  1.00 26.13           O  
ATOM   1488  N   HIS D 232      21.418  -9.591  21.920  1.00 18.21           N  
ATOM   1489  CA  HIS D 232      22.834  -9.551  21.618  1.00 18.65           C  
ATOM   1490  C   HIS D 232      23.291  -8.119  21.816  1.00 21.32           C  
ATOM   1491  O   HIS D 232      22.491  -7.224  22.065  1.00 25.56           O  
ATOM   1492  CB  HIS D 232      23.141 -10.012  20.172  1.00 21.19           C  
ATOM   1493  CG  HIS D 232      22.656 -11.397  19.824  1.00 19.40           C  
ATOM   1494  CD2 HIS D 232      21.656 -11.806  19.009  1.00 20.04           C  
ATOM   1495  ND1 HIS D 232      23.252 -12.549  20.296  1.00 21.94           N  
ATOM   1496  CE1 HIS D 232      22.626 -13.603  19.805  1.00 19.97           C  
ATOM   1497  NE2 HIS D 232      21.650 -13.180  19.024  1.00 20.41           N  
ATOM   1498  N   THR D 233      24.581  -7.880  21.708  1.00 16.55           N  
ATOM   1499  CA  THR D 233      25.087  -6.516  21.687  1.00 15.15           C  
ATOM   1500  C   THR D 233      26.130  -6.465  20.599  1.00 23.17           C  
ATOM   1501  O   THR D 233      27.184  -7.085  20.731  1.00 28.11           O  
ATOM   1502  CB  THR D 233      25.690  -6.090  23.021  1.00 23.33           C  
ATOM   1503  CG2 THR D 233      24.605  -5.659  23.958  1.00 22.82           C  
ATOM   1504  OG1 THR D 233      26.404  -7.193  23.590  1.00 24.22           O  
ATOM   1505  N   PHE D 234      25.833  -5.760  19.521  1.00 27.05           N  
ATOM   1506  CA  PHE D 234      26.778  -5.631  18.431  1.00 22.71           C  
ATOM   1507  C   PHE D 234      27.875  -4.638  18.805  1.00 20.73           C  
ATOM   1508  O   PHE D 234      27.592  -3.483  19.123  1.00 24.64           O  
ATOM   1509  CB  PHE D 234      26.047  -5.205  17.157  1.00 30.03           C  
ATOM   1510  CG  PHE D 234      26.972  -5.020  15.985  1.00 22.80           C  
ATOM   1511  CD1 PHE D 234      27.480  -6.126  15.305  1.00 23.37           C  
ATOM   1512  CD2 PHE D 234      27.358  -3.765  15.587  1.00 20.32           C  
ATOM   1513  CE1 PHE D 234      28.356  -5.975  14.270  1.00 22.04           C  
ATOM   1514  CE2 PHE D 234      28.232  -3.604  14.550  1.00 24.44           C  
ATOM   1515  CZ  PHE D 234      28.732  -4.711  13.883  1.00 23.16           C  
ATOM   1516  N   HIS D 235      29.130  -5.073  18.741  1.00 17.33           N  
ATOM   1517  CA  HIS D 235      30.267  -4.200  18.979  1.00 18.35           C  
ATOM   1518  C   HIS D 235      31.269  -4.329  17.834  1.00 21.98           C  
ATOM   1519  O   HIS D 235      31.476  -5.431  17.310  1.00 26.33           O  
ATOM   1520  CB  HIS D 235      30.943  -4.563  20.308  1.00 20.64           C  
ATOM   1521  CG  HIS D 235      32.176  -3.771  20.599  1.00 15.19           C  
ATOM   1522  CD2 HIS D 235      33.449  -4.163  20.817  1.00 19.86           C  
ATOM   1523  ND1 HIS D 235      32.187  -2.396  20.640  1.00 17.32           N  
ATOM   1524  CE1 HIS D 235      33.411  -1.975  20.891  1.00 19.28           C  
ATOM   1525  NE2 HIS D 235      34.196  -3.028  21.001  1.00 21.10           N  
ATOM   1526  N   MET D 236      31.896  -3.203  17.457  1.00 23.22           N  
ATOM   1527  CA  MET D 236      32.998  -3.159  16.500  1.00 24.86           C  
ATOM   1528  C   MET D 236      34.193  -2.421  17.082  1.00 24.77           C  
ATOM   1529  O   MET D 236      34.062  -1.270  17.506  1.00 27.23           O  
ATOM   1530  CB  MET D 236      32.602  -2.454  15.210  1.00 27.58           C  
ATOM   1531  CG  MET D 236      33.408  -2.929  13.992  1.00 35.47           C  
ATOM   1532  SD  MET D 236      32.688  -2.369  12.429  1.00 47.31           S  
ATOM   1533  CE  MET D 236      31.051  -1.989  12.986  1.00 29.70           C  
ATOM   1534  N   HIS D 237      35.367  -3.054  17.034  1.00 24.97           N  
ATOM   1535  CA  HIS D 237      36.584  -2.390  17.470  1.00 22.01           C  
ATOM   1536  C   HIS D 237      36.932  -1.283  16.487  1.00 24.84           C  
ATOM   1537  O   HIS D 237      36.624  -1.363  15.301  1.00 25.82           O  
ATOM   1538  CB  HIS D 237      37.764  -3.358  17.548  1.00 28.25           C  
ATOM   1539  CG  HIS D 237      37.755  -4.254  18.750  1.00 29.74           C  
ATOM   1540  CD2 HIS D 237      36.739  -4.891  19.382  1.00 30.27           C  
ATOM   1541  ND1 HIS D 237      38.910  -4.654  19.389  1.00 29.99           N  
ATOM   1542  CE1 HIS D 237      38.602  -5.464  20.385  1.00 31.00           C  
ATOM   1543  NE2 HIS D 237      37.291  -5.629  20.400  1.00 32.87           N  
ATOM   1544  N   GLY D 238      37.548  -0.227  17.002  1.00 25.01           N  
ATOM   1545  CA  GLY D 238      38.093   0.844  16.208  1.00 23.22           C  
ATOM   1546  C   GLY D 238      37.090   1.775  15.562  1.00 24.21           C  
ATOM   1547  O   GLY D 238      37.502   2.819  15.037  1.00 29.13           O  
ATOM   1548  N   HIS D 239      35.793   1.456  15.581  1.00 23.77           N  
ATOM   1549  CA  HIS D 239      34.828   2.216  14.795  1.00 26.31           C  
ATOM   1550  C   HIS D 239      33.554   2.489  15.582  1.00 25.96           C  
ATOM   1551  O   HIS D 239      33.103   1.674  16.385  1.00 27.37           O  
ATOM   1552  CB  HIS D 239      34.484   1.492  13.491  1.00 23.06           C  
ATOM   1553  CG  HIS D 239      35.674   1.263  12.605  1.00 27.67           C  
ATOM   1554  CD2 HIS D 239      36.208   2.017  11.614  1.00 25.78           C  
ATOM   1555  ND1 HIS D 239      36.506   0.173  12.740  1.00 27.65           N  
ATOM   1556  CE1 HIS D 239      37.476   0.247  11.848  1.00 25.65           C  
ATOM   1557  NE2 HIS D 239      37.319   1.356  11.152  1.00 25.48           N  
ATOM   1558  N   ARG D 240      32.957   3.647  15.291  1.00 24.98           N  
ATOM   1559  CA  ARG D 240      31.760   4.143  15.959  1.00 27.39           C  
ATOM   1560  C   ARG D 240      30.800   4.743  14.934  1.00 29.38           C  
ATOM   1561  O   ARG D 240      31.187   5.036  13.796  1.00 31.53           O  
ATOM   1562  CB  ARG D 240      32.133   5.178  17.014  1.00 23.39           C  
ATOM   1563  CG  ARG D 240      32.574   6.496  16.450  1.00 24.99           C  
ATOM   1564  CD  ARG D 240      33.734   6.981  17.254  1.00 29.13           C  
ATOM   1565  NE  ARG D 240      34.827   6.012  17.238  1.00 28.11           N  
ATOM   1566  CZ  ARG D 240      35.813   6.031  16.354  1.00 29.86           C  
ATOM   1567  NH1 ARG D 240      36.763   5.113  16.392  1.00 28.04           N1+
ATOM   1568  NH2 ARG D 240      35.866   6.995  15.452  1.00 30.04           N  
ATOM   1569  N   TRP D 241      29.542   4.935  15.363  1.00 25.26           N  
ATOM   1570  CA  TRP D 241      28.452   5.368  14.490  1.00 26.04           C  
ATOM   1571  C   TRP D 241      27.347   6.002  15.317  1.00 24.98           C  
ATOM   1572  O   TRP D 241      27.296   5.838  16.527  1.00 27.08           O  
ATOM   1573  CB  TRP D 241      27.896   4.205  13.656  1.00 24.74           C  
ATOM   1574  CG  TRP D 241      27.137   3.112  14.423  1.00 23.97           C  
ATOM   1575  CD1 TRP D 241      25.785   3.033  14.643  1.00 22.09           C  
ATOM   1576  CD2 TRP D 241      27.703   1.953  15.043  1.00 21.44           C  
ATOM   1577  CE2 TRP D 241      26.646   1.225  15.614  1.00 19.91           C  
ATOM   1578  CE3 TRP D 241      29.009   1.470  15.181  1.00 22.25           C  
ATOM   1579  NE1 TRP D 241      25.485   1.900  15.352  1.00 21.05           N  
ATOM   1580  CZ2 TRP D 241      26.854   0.048  16.311  1.00 22.50           C  
ATOM   1581  CZ3 TRP D 241      29.210   0.297  15.856  1.00 21.99           C  
ATOM   1582  CH2 TRP D 241      28.139  -0.405  16.409  1.00 21.28           C  
ATOM   1583  N   ALA D 242      26.446   6.716  14.645  1.00 25.01           N  
ATOM   1584  CA  ALA D 242      25.366   7.429  15.309  1.00 19.40           C  
ATOM   1585  C   ALA D 242      24.105   6.587  15.333  1.00 23.58           C  
ATOM   1586  O   ALA D 242      23.797   5.868  14.383  1.00 28.55           O  
ATOM   1587  CB  ALA D 242      25.077   8.760  14.622  1.00 20.47           C  
ATOM   1588  N   ASP D 243      23.374   6.678  16.444  1.00 28.65           N  
ATOM   1589  CA  ASP D 243      22.167   5.878  16.674  1.00 29.02           C  
ATOM   1590  C   ASP D 243      20.942   6.594  16.101  1.00 33.12           C  
ATOM   1591  O   ASP D 243      20.029   7.031  16.812  1.00 32.09           O  
ATOM   1592  CB  ASP D 243      21.994   5.585  18.158  1.00 27.13           C  
ATOM   1593  CG  ASP D 243      21.190   4.346  18.399  1.00 26.41           C  
ATOM   1594  OD1 ASP D 243      21.034   3.565  17.447  1.00 33.22           O  
ATOM   1595  OD2 ASP D 243      20.675   4.143  19.519  1.00 32.39           O1-
ATOM   1596  N   ASN D 244      20.919   6.694  14.775  1.00 32.16           N  
ATOM   1597  CA  ASN D 244      19.775   7.283  14.092  1.00 28.50           C  
ATOM   1598  C   ASN D 244      19.476   6.445  12.851  1.00 33.23           C  
ATOM   1599  O   ASN D 244      19.948   5.305  12.727  1.00 32.25           O  
ATOM   1600  CB  ASN D 244      20.031   8.780  13.851  1.00 28.03           C  
ATOM   1601  CG  ASN D 244      21.269   9.040  13.028  1.00 23.81           C  
ATOM   1602  ND2 ASN D 244      21.758  10.269  13.064  1.00 25.65           N  
ATOM   1603  OD1 ASN D 244      21.793   8.143  12.386  1.00 29.52           O  
ATOM   1604  N   ARG D 245      18.655   6.993  11.945  1.00 33.95           N  
ATOM   1605  CA  ARG D 245      18.211   6.190  10.809  1.00 33.15           C  
ATOM   1606  C   ARG D 245      19.387   5.804   9.908  1.00 26.00           C  
ATOM   1607  O   ARG D 245      19.463   4.663   9.449  1.00 30.64           O  
ATOM   1608  CB  ARG D 245      17.100   6.910  10.029  1.00 32.15           C  
ATOM   1609  CG  ARG D 245      16.665   6.206   8.720  1.00 33.35           C  
ATOM   1610  CD  ARG D 245      15.764   7.068   7.812  1.00 34.72           C  
ATOM   1611  NE  ARG D 245      16.427   8.271   7.303  1.00 34.51           N  
ATOM   1612  CZ  ARG D 245      17.163   8.315   6.196  1.00 31.30           C  
ATOM   1613  NH1 ARG D 245      17.352   7.214   5.474  1.00 28.57           N1+
ATOM   1614  NH2 ARG D 245      17.716   9.462   5.820  1.00 29.67           N  
ATOM   1615  N   THR D 246      20.346   6.704   9.690  1.00 25.32           N  
ATOM   1616  CA  THR D 246      21.393   6.388   8.730  1.00 27.81           C  
ATOM   1617  C   THR D 246      22.692   5.901   9.359  1.00 30.09           C  
ATOM   1618  O   THR D 246      23.564   5.415   8.627  1.00 27.10           O  
ATOM   1619  CB  THR D 246      21.709   7.601   7.831  1.00 30.60           C  
ATOM   1620  CG2 THR D 246      20.470   8.155   7.159  1.00 32.56           C  
ATOM   1621  OG1 THR D 246      22.337   8.633   8.592  1.00 36.23           O  
ATOM   1622  N   GLY D 247      22.849   5.996  10.676  1.00 29.09           N  
ATOM   1623  CA  GLY D 247      24.149   5.745  11.253  1.00 20.78           C  
ATOM   1624  C   GLY D 247      25.128   6.869  11.067  1.00 26.68           C  
ATOM   1625  O   GLY D 247      26.321   6.683  11.316  1.00 24.49           O  
ATOM   1626  N   MET D 248      24.666   8.030  10.624  1.00 24.50           N  
ATOM   1627  CA  MET D 248      25.517   9.190  10.441  1.00 24.46           C  
ATOM   1628  C   MET D 248      24.814  10.404  11.018  1.00 25.49           C  
ATOM   1629  O   MET D 248      23.585  10.525  10.934  1.00 27.32           O  
ATOM   1630  CB  MET D 248      25.840   9.437   8.966  1.00 37.50           C  
ATOM   1631  CG  MET D 248      26.735   8.396   8.346  1.00 36.42           C  
ATOM   1632  SD  MET D 248      26.813   8.585   6.563  1.00 41.35           S  
ATOM   1633  CE  MET D 248      25.261   7.822   6.125  1.00 30.80           C  
ATOM   1634  N   LEU D 249      25.601  11.292  11.613  1.00 26.88           N  
ATOM   1635  CA  LEU D 249      25.051  12.528  12.134  1.00 31.93           C  
ATOM   1636  C   LEU D 249      24.755  13.479  10.988  1.00 38.00           C  
ATOM   1637  O   LEU D 249      25.627  13.764  10.159  1.00 34.66           O  
ATOM   1638  CB  LEU D 249      26.011  13.173  13.129  1.00 26.78           C  
ATOM   1639  CG  LEU D 249      26.161  12.398  14.434  1.00 24.03           C  
ATOM   1640  CD1 LEU D 249      27.274  12.984  15.273  1.00 30.64           C  
ATOM   1641  CD2 LEU D 249      24.853  12.389  15.193  1.00 28.46           C  
ATOM   1642  N   THR D 250      23.519  13.981  10.951  1.00 40.38           N  
ATOM   1643  CA  THR D 250      23.143  14.916   9.906  1.00 42.81           C  
ATOM   1644  C   THR D 250      24.010  16.170   9.917  1.00 44.00           C  
ATOM   1645  O   THR D 250      24.111  16.852   8.896  1.00 41.48           O  
ATOM   1646  CB  THR D 250      21.666  15.274  10.054  1.00 42.19           C  
ATOM   1647  CG2 THR D 250      20.839  14.005  10.007  1.00 45.30           C  
ATOM   1648  OG1 THR D 250      21.444  15.894  11.322  1.00 41.41           O  
ATOM   1649  N   GLY D 251      24.675  16.461  11.021  1.00 38.77           N  
ATOM   1650  CA  GLY D 251      25.461  17.658  11.139  1.00 36.30           C  
ATOM   1651  C   GLY D 251      25.590  18.017  12.599  1.00 36.39           C  
ATOM   1652  O   GLY D 251      25.228  17.237  13.481  1.00 36.88           O  
ATOM   1653  N   PRO D 252      26.110  19.209  12.889  1.00 35.24           N  
ATOM   1654  CA  PRO D 252      26.336  19.578  14.296  1.00 40.70           C  
ATOM   1655  C   PRO D 252      25.075  19.671  15.147  1.00 37.54           C  
ATOM   1656  O   PRO D 252      25.196  19.715  16.373  1.00 35.91           O  
ATOM   1657  CB  PRO D 252      27.062  20.931  14.197  1.00 42.75           C  
ATOM   1658  CG  PRO D 252      26.919  21.376  12.773  1.00 38.70           C  
ATOM   1659  CD  PRO D 252      26.820  20.114  11.972  1.00 36.71           C  
ATOM   1660  N   ASP D 253      23.878  19.694  14.557  1.00 39.72           N  
ATOM   1661  CA  ASP D 253      22.665  19.849  15.351  1.00 39.24           C  
ATOM   1662  C   ASP D 253      22.112  18.529  15.850  1.00 41.14           C  
ATOM   1663  O   ASP D 253      21.250  18.536  16.736  1.00 44.40           O  
ATOM   1664  CB  ASP D 253      21.575  20.540  14.538  1.00 42.84           C  
ATOM   1665  CG  ASP D 253      21.629  22.038  14.651  0.35 45.15           C  
ATOM   1666  OD1 ASP D 253      22.354  22.545  15.534  0.70 42.34           O  
ATOM   1667  OD2 ASP D 253      20.956  22.707  13.838  0.89 57.68           O1-
ATOM   1668  N   ASP D 254      22.568  17.413  15.291  1.00 38.09           N  
ATOM   1669  CA  ASP D 254      22.033  16.095  15.591  1.00 32.71           C  
ATOM   1670  C   ASP D 254      22.510  15.689  16.975  1.00 37.79           C  
ATOM   1671  O   ASP D 254      23.723  15.585  17.196  1.00 38.40           O  
ATOM   1672  CB  ASP D 254      22.500  15.105  14.524  1.00 31.94           C  
ATOM   1673  CG  ASP D 254      21.701  13.819  14.514  1.00 34.12           C  
ATOM   1674  OD1 ASP D 254      21.143  13.443  15.567  1.00 32.24           O  
ATOM   1675  OD2 ASP D 254      21.615  13.180  13.443  1.00 35.97           O1-
ATOM   1676  N   PRO D 255      21.610  15.499  17.952  1.00 37.31           N  
ATOM   1677  CA  PRO D 255      22.036  15.057  19.281  1.00 36.01           C  
ATOM   1678  C   PRO D 255      22.060  13.546  19.476  1.00 37.46           C  
ATOM   1679  O   PRO D 255      22.257  13.096  20.609  1.00 35.67           O  
ATOM   1680  CB  PRO D 255      20.982  15.708  20.185  1.00 33.01           C  
ATOM   1681  CG  PRO D 255      19.756  15.780  19.357  1.00 27.50           C  
ATOM   1682  CD  PRO D 255      20.168  15.790  17.901  1.00 34.20           C  
ATOM   1683  N   SER D 256      21.896  12.760  18.403  1.00 35.17           N  
ATOM   1684  CA  SER D 256      21.900  11.305  18.498  1.00 28.98           C  
ATOM   1685  C   SER D 256      23.148  10.809  19.213  1.00 34.85           C  
ATOM   1686  O   SER D 256      24.227  11.405  19.105  1.00 33.30           O  
ATOM   1687  CB  SER D 256      21.824  10.681  17.103  1.00 27.45           C  
ATOM   1688  OG  SER D 256      20.667  11.109  16.423  1.00 33.84           O  
ATOM   1689  N   GLN D 257      22.991   9.714  19.955  1.00 35.63           N  
ATOM   1690  CA  GLN D 257      24.146   9.133  20.615  1.00 32.12           C  
ATOM   1691  C   GLN D 257      25.094   8.525  19.594  1.00 26.54           C  
ATOM   1692  O   GLN D 257      24.668   7.822  18.676  1.00 26.47           O  
ATOM   1693  CB  GLN D 257      23.731   8.057  21.614  1.00 35.94           C  
ATOM   1694  CG  GLN D 257      24.884   7.737  22.582  1.00 41.93           C  
ATOM   1695  CD  GLN D 257      24.518   6.759  23.664  1.00 39.79           C  
ATOM   1696  NE2 GLN D 257      25.537   6.173  24.284  1.00 32.56           N  
ATOM   1697  OE1 GLN D 257      23.335   6.520  23.941  1.00 44.29           O  
ATOM   1698  N   VAL D 258      26.383   8.791  19.781  1.00 24.06           N  
ATOM   1699  CA  VAL D 258      27.459   8.144  19.041  1.00 21.58           C  
ATOM   1700  C   VAL D 258      27.925   6.942  19.850  1.00 24.77           C  
ATOM   1701  O   VAL D 258      28.503   7.105  20.929  1.00 26.94           O  
ATOM   1702  CB  VAL D 258      28.623   9.109  18.795  1.00 24.15           C  
ATOM   1703  CG1 VAL D 258      29.791   8.363  18.189  1.00 24.33           C  
ATOM   1704  CG2 VAL D 258      28.183  10.247  17.914  1.00 23.84           C  
ATOM   1705  N   ILE D 259      27.718   5.739  19.309  1.00 25.63           N  
ATOM   1706  CA  ILE D 259      27.897   4.477  20.010  1.00 21.31           C  
ATOM   1707  C   ILE D 259      28.862   3.573  19.247  1.00 25.21           C  
ATOM   1708  O   ILE D 259      29.185   3.814  18.087  1.00 26.03           O  
ATOM   1709  CB  ILE D 259      26.541   3.788  20.187  1.00 19.23           C  
ATOM   1710  CG1 ILE D 259      25.940   3.490  18.826  1.00 20.35           C  
ATOM   1711  CG2 ILE D 259      25.570   4.705  20.899  1.00 20.09           C  
ATOM   1712  CD1 ILE D 259      24.742   2.597  18.911  1.00 19.14           C  
ATOM   1713  N   ASP D 260      29.347   2.530  19.924  1.00 21.89           N  
ATOM   1714  CA  ASP D 260      30.073   1.444  19.276  1.00 19.05           C  
ATOM   1715  C   ASP D 260      29.570   0.095  19.760  1.00 18.59           C  
ATOM   1716  O   ASP D 260      30.222  -0.928  19.533  1.00 23.03           O  
ATOM   1717  CB  ASP D 260      31.595   1.589  19.467  1.00 27.15           C  
ATOM   1718  CG  ASP D 260      32.104   1.200  20.867  1.00 24.34           C  
ATOM   1719  OD1 ASP D 260      31.325   0.771  21.732  1.00 24.11           O  
ATOM   1720  OD2 ASP D 260      33.326   1.337  21.095  1.00 22.18           O1-
ATOM   1721  N   ASN D 261      28.407   0.070  20.387  1.00 18.91           N  
ATOM   1722  CA  ASN D 261      27.880  -1.115  21.041  1.00 19.52           C  
ATOM   1723  C   ASN D 261      26.385  -0.888  21.118  1.00 17.79           C  
ATOM   1724  O   ASN D 261      25.944   0.143  21.627  1.00 22.03           O  
ATOM   1725  CB  ASN D 261      28.466  -1.305  22.450  1.00 20.84           C  
ATOM   1726  CG  ASN D 261      28.393  -2.726  22.929  1.00 19.15           C  
ATOM   1727  ND2 ASN D 261      27.284  -3.075  23.544  1.00 21.48           N  
ATOM   1728  OD1 ASN D 261      29.291  -3.515  22.712  1.00 25.13           O  
ATOM   1729  N   LYS D 262      25.611  -1.834  20.613  1.00 22.16           N  
ATOM   1730  CA  LYS D 262      24.183  -1.607  20.516  1.00 23.64           C  
ATOM   1731  C   LYS D 262      23.453  -2.891  20.876  1.00 22.52           C  
ATOM   1732  O   LYS D 262      23.717  -3.944  20.300  1.00 24.65           O  
ATOM   1733  CB  LYS D 262      23.824  -1.137  19.108  1.00 27.15           C  
ATOM   1734  CG  LYS D 262      22.446  -0.565  19.011  1.00 27.63           C  
ATOM   1735  CD  LYS D 262      21.558  -1.461  18.215  1.00 29.10           C  
ATOM   1736  CE  LYS D 262      20.223  -0.797  17.955  1.00 32.37           C  
ATOM   1737  NZ  LYS D 262      20.373   0.632  17.628  1.00 32.59           N1+
ATOM   1738  N   ILE D 263      22.542  -2.822  21.841  1.00 21.46           N  
ATOM   1739  CA  ILE D 263      21.728  -3.989  22.148  1.00 23.61           C  
ATOM   1740  C   ILE D 263      20.696  -4.193  21.045  1.00 27.64           C  
ATOM   1741  O   ILE D 263      20.156  -3.230  20.483  1.00 29.59           O  
ATOM   1742  CB  ILE D 263      21.075  -3.852  23.536  1.00 21.38           C  
ATOM   1743  CG1 ILE D 263      20.460  -5.185  23.950  1.00 22.67           C  
ATOM   1744  CG2 ILE D 263      20.039  -2.763  23.549  1.00 24.97           C  
ATOM   1745  CD1 ILE D 263      19.913  -5.186  25.335  1.00 27.73           C  
ATOM   1746  N   CYS D 264      20.420  -5.456  20.719  1.00 28.11           N  
ATOM   1747  CA  CYS D 264      19.480  -5.783  19.660  1.00 25.18           C  
ATOM   1748  C   CYS D 264      18.812  -7.103  19.996  1.00 19.60           C  
ATOM   1749  O   CYS D 264      19.411  -7.972  20.621  1.00 26.06           O  
ATOM   1750  CB  CYS D 264      20.181  -5.824  18.291  1.00 26.19           C  
ATOM   1751  SG  CYS D 264      21.788  -6.631  18.266  1.00 29.10           S  
ATOM   1752  N   GLY D 265      17.561  -7.237  19.602  1.00 19.99           N  
ATOM   1753  CA  GLY D 265      16.829  -8.446  19.850  1.00 19.27           C  
ATOM   1754  C   GLY D 265      16.273  -8.949  18.544  1.00 26.03           C  
ATOM   1755  O   GLY D 265      16.473  -8.327  17.495  1.00 27.27           O  
ATOM   1756  N   PRO D 266      15.571 -10.079  18.576  1.00 22.25           N  
ATOM   1757  CA  PRO D 266      15.023 -10.660  17.338  1.00 24.73           C  
ATOM   1758  C   PRO D 266      14.212  -9.704  16.455  1.00 31.69           C  
ATOM   1759  O   PRO D 266      13.284  -9.033  16.931  1.00 25.93           O  
ATOM   1760  CB  PRO D 266      14.147 -11.804  17.859  1.00 23.13           C  
ATOM   1761  CG  PRO D 266      14.772 -12.175  19.165  1.00 24.36           C  
ATOM   1762  CD  PRO D 266      15.405 -10.959  19.735  1.00 19.61           C  
ATOM   1763  N   ALA D 267      14.562  -9.648  15.156  1.00 29.54           N  
ATOM   1764  CA  ALA D 267      13.913  -8.874  14.072  1.00 22.93           C  
ATOM   1765  C   ALA D 267      14.259  -7.394  14.150  1.00 24.53           C  
ATOM   1766  O   ALA D 267      13.670  -6.596  13.413  1.00 24.31           O  
ATOM   1767  CB  ALA D 267      12.394  -9.057  14.035  1.00 21.83           C  
ATOM   1768  N   ASP D 268      15.169  -6.994  15.033  1.00 24.00           N  
ATOM   1769  CA  ASP D 268      15.686  -5.640  15.014  1.00 22.42           C  
ATOM   1770  C   ASP D 268      16.604  -5.517  13.817  1.00 25.02           C  
ATOM   1771  O   ASP D 268      17.330  -6.454  13.491  1.00 28.05           O  
ATOM   1772  CB  ASP D 268      16.458  -5.306  16.298  1.00 24.98           C  
ATOM   1773  CG  ASP D 268      15.561  -4.851  17.445  1.00 25.05           C  
ATOM   1774  OD1 ASP D 268      14.396  -4.512  17.193  0.77 26.57           O  
ATOM   1775  OD2 ASP D 268      16.066  -4.773  18.582  0.73 24.14           O1-
ATOM   1776  N   SER D 269      16.552  -4.373  13.150  1.00 22.99           N  
ATOM   1777  CA  SER D 269      17.436  -4.085  12.038  1.00 20.37           C  
ATOM   1778  C   SER D 269      17.873  -2.641  12.139  1.00 22.43           C  
ATOM   1779  O   SER D 269      17.097  -1.766  12.534  1.00 26.44           O  
ATOM   1780  CB  SER D 269      16.764  -4.370  10.675  1.00 23.52           C  
ATOM   1781  OG  SER D 269      15.454  -3.821  10.583  1.00 30.15           O  
ATOM   1782  N   PHE D 270      19.134  -2.408  11.819  1.00 20.51           N  
ATOM   1783  CA  PHE D 270      19.694  -1.074  11.839  1.00 19.15           C  
ATOM   1784  C   PHE D 270      20.913  -1.128  10.940  1.00 16.44           C  
ATOM   1785  O   PHE D 270      21.381  -2.200  10.564  1.00 21.60           O  
ATOM   1786  CB  PHE D 270      20.027  -0.612  13.279  1.00 24.29           C  
ATOM   1787  CG  PHE D 270      21.274  -1.238  13.860  1.00 21.18           C  
ATOM   1788  CD1 PHE D 270      21.215  -2.495  14.429  1.00 25.20           C  
ATOM   1789  CD2 PHE D 270      22.490  -0.552  13.886  1.00 21.66           C  
ATOM   1790  CE1 PHE D 270      22.336  -3.076  14.971  1.00 22.72           C  
ATOM   1791  CE2 PHE D 270      23.624  -1.143  14.420  1.00 21.92           C  
ATOM   1792  CZ  PHE D 270      23.541  -2.408  14.960  1.00 23.80           C  
ATOM   1793  N   GLY D 271      21.410   0.030  10.567  1.00 17.94           N  
ATOM   1794  CA  GLY D 271      22.632  -0.044   9.804  1.00 17.37           C  
ATOM   1795  C   GLY D 271      23.313   1.284   9.944  1.00 19.18           C  
ATOM   1796  O   GLY D 271      22.785   2.214  10.552  1.00 23.70           O  
ATOM   1797  N   PHE D 272      24.477   1.377   9.335  1.00 19.75           N  
ATOM   1798  CA  PHE D 272      25.265   2.585   9.469  1.00 18.41           C  
ATOM   1799  C   PHE D 272      26.345   2.551   8.406  1.00 18.62           C  
ATOM   1800  O   PHE D 272      26.565   1.536   7.747  1.00 22.07           O  
ATOM   1801  CB  PHE D 272      25.858   2.677  10.875  1.00 23.82           C  
ATOM   1802  CG  PHE D 272      26.676   1.483  11.249  1.00 22.89           C  
ATOM   1803  CD1 PHE D 272      26.064   0.356  11.759  1.00 24.42           C  
ATOM   1804  CD2 PHE D 272      28.047   1.453  11.025  1.00 25.44           C  
ATOM   1805  CE1 PHE D 272      26.797  -0.763  12.075  1.00 23.87           C  
ATOM   1806  CE2 PHE D 272      28.790   0.330  11.348  1.00 26.16           C  
ATOM   1807  CZ  PHE D 272      28.157  -0.775  11.872  1.00 24.65           C  
ATOM   1808  N   GLN D 273      27.022   3.670   8.254  1.00 19.57           N  
ATOM   1809  CA  GLN D 273      28.176   3.718   7.387  1.00 23.06           C  
ATOM   1810  C   GLN D 273      29.337   4.287   8.168  1.00 24.27           C  
ATOM   1811  O   GLN D 273      29.185   5.279   8.883  1.00 28.19           O  
ATOM   1812  CB  GLN D 273      27.916   4.570   6.134  1.00 26.71           C  
ATOM   1813  CG  GLN D 273      26.810   4.043   5.254  1.00 26.73           C  
ATOM   1814  CD  GLN D 273      26.669   4.812   3.974  1.00 26.93           C  
ATOM   1815  NE2 GLN D 273      25.731   4.389   3.146  1.00 30.25           N  
ATOM   1816  OE1 GLN D 273      27.370   5.800   3.742  1.00 30.43           O  
ATOM   1817  N   ILE D 274      30.499   3.667   8.009  1.00 21.55           N  
ATOM   1818  CA  ILE D 274      31.728   4.153   8.609  1.00 22.74           C  
ATOM   1819  C   ILE D 274      32.768   4.345   7.511  1.00 24.15           C  
ATOM   1820  O   ILE D 274      32.664   3.784   6.419  1.00 27.04           O  
ATOM   1821  CB  ILE D 274      32.239   3.180   9.692  1.00 29.50           C  
ATOM   1822  CG1 ILE D 274      32.255   1.753   9.149  1.00 28.28           C  
ATOM   1823  CG2 ILE D 274      31.360   3.228  10.936  1.00 23.19           C  
ATOM   1824  CD1 ILE D 274      32.771   0.756  10.118  1.00 29.27           C  
ATOM   1825  N   ILE D 275      33.768   5.168   7.798  1.00 24.51           N  
ATOM   1826  CA  ILE D 275      34.966   5.244   6.978  1.00 24.86           C  
ATOM   1827  C   ILE D 275      35.962   4.269   7.585  1.00 25.86           C  
ATOM   1828  O   ILE D 275      36.423   4.466   8.718  1.00 26.02           O  
ATOM   1829  CB  ILE D 275      35.541   6.668   6.919  1.00 26.60           C  
ATOM   1830  CG1 ILE D 275      34.493   7.635   6.382  1.00 28.72           C  
ATOM   1831  CG2 ILE D 275      36.779   6.720   6.042  1.00 25.11           C  
ATOM   1832  CD1 ILE D 275      33.856   7.187   5.120  1.00 30.59           C  
ATOM   1833  N   ALA D 276      36.265   3.209   6.840  1.00 26.52           N  
ATOM   1834  CA  ALA D 276      37.184   2.180   7.302  1.00 28.36           C  
ATOM   1835  C   ALA D 276      38.519   2.776   7.733  1.00 29.38           C  
ATOM   1836  O   ALA D 276      39.170   3.496   6.970  1.00 27.86           O  
ATOM   1837  CB  ALA D 276      37.399   1.143   6.199  1.00 29.29           C  
ATOM   1838  N   GLY D 277      38.918   2.482   8.971  1.00 29.16           N  
ATOM   1839  CA  GLY D 277      40.190   2.946   9.475  1.00 21.73           C  
ATOM   1840  C   GLY D 277      40.235   4.401   9.863  1.00 21.31           C  
ATOM   1841  O   GLY D 277      41.319   4.904  10.170  1.00 28.10           O  
ATOM   1842  N   GLU D 278      39.108   5.102   9.869  1.00 22.53           N  
ATOM   1843  CA  GLU D 278      39.160   6.543  10.075  1.00 24.93           C  
ATOM   1844  C   GLU D 278      39.664   6.878  11.476  1.00 29.27           C  
ATOM   1845  O   GLU D 278      39.078   6.460  12.479  1.00 34.51           O  
ATOM   1846  CB  GLU D 278      37.788   7.158   9.852  1.00 24.94           C  
ATOM   1847  CG  GLU D 278      37.823   8.663   9.941  1.00 30.46           C  
ATOM   1848  CD  GLU D 278      36.491   9.283   9.604  1.00 30.21           C  
ATOM   1849  OE1 GLU D 278      35.465   8.803  10.135  1.00 33.77           O  
ATOM   1850  OE2 GLU D 278      36.466  10.256   8.823  1.00 31.70           O1-
ATOM   1851  N   GLY D 279      40.746   7.646  11.547  1.00 28.04           N  
ATOM   1852  CA  GLY D 279      41.359   7.980  12.810  1.00 31.02           C  
ATOM   1853  C   GLY D 279      42.083   6.850  13.507  1.00 29.46           C  
ATOM   1854  O   GLY D 279      42.737   7.099  14.524  1.00 32.29           O  
ATOM   1855  N   VAL D 280      42.025   5.623  12.986  1.00 30.28           N  
ATOM   1856  CA  VAL D 280      42.597   4.476  13.679  1.00 28.47           C  
ATOM   1857  C   VAL D 280      43.600   3.711  12.811  1.00 32.02           C  
ATOM   1858  O   VAL D 280      44.525   3.081  13.334  1.00 29.87           O  
ATOM   1859  CB  VAL D 280      41.464   3.561  14.174  1.00 27.49           C  
ATOM   1860  CG1 VAL D 280      40.488   4.365  15.007  1.00 29.19           C  
ATOM   1861  CG2 VAL D 280      40.747   2.919  13.012  1.00 27.35           C  
ATOM   1862  N   GLY D 281      43.443   3.764  11.481  1.00 32.60           N  
ATOM   1863  CA  GLY D 281      44.382   3.120  10.580  1.00 19.32           C  
ATOM   1864  C   GLY D 281      44.030   1.683  10.258  1.00 24.02           C  
ATOM   1865  O   GLY D 281      42.997   1.142  10.638  1.00 25.80           O  
ATOM   1866  N   ALA D 282      44.936   1.040   9.540  1.00 24.90           N  
ATOM   1867  CA  ALA D 282      44.699  -0.323   9.094  1.00 23.93           C  
ATOM   1868  C   ALA D 282      44.799  -1.317  10.253  1.00 26.75           C  
ATOM   1869  O   ALA D 282      45.398  -1.046  11.292  1.00 32.84           O  
ATOM   1870  CB  ALA D 282      45.707  -0.686   8.014  1.00 24.63           C  
ATOM   1871  N   GLY D 283      44.213  -2.482  10.060  1.00 24.05           N  
ATOM   1872  CA  GLY D 283      44.458  -3.594  10.947  1.00 27.00           C  
ATOM   1873  C   GLY D 283      43.305  -4.557  10.848  1.00 22.82           C  
ATOM   1874  O   GLY D 283      42.325  -4.318  10.144  1.00 24.62           O  
ATOM   1875  N   ALA D 284      43.439  -5.664  11.574  1.00 28.59           N  
ATOM   1876  CA  ALA D 284      42.362  -6.644  11.708  1.00 28.26           C  
ATOM   1877  C   ALA D 284      41.474  -6.236  12.879  1.00 32.16           C  
ATOM   1878  O   ALA D 284      41.804  -6.483  14.039  1.00 34.86           O  
ATOM   1879  CB  ALA D 284      42.931  -8.038  11.905  1.00 27.56           C  
ATOM   1880  N   TRP D 285      40.330  -5.623  12.568  1.00 32.11           N  
ATOM   1881  CA  TRP D 285      39.463  -4.981  13.548  1.00 25.20           C  
ATOM   1882  C   TRP D 285      38.294  -5.900  13.852  1.00 25.64           C  
ATOM   1883  O   TRP D 285      37.454  -6.148  12.984  1.00 25.87           O  
ATOM   1884  CB  TRP D 285      38.946  -3.637  13.048  1.00 23.96           C  
ATOM   1885  CG  TRP D 285      39.994  -2.590  12.904  1.00 24.82           C  
ATOM   1886  CD1 TRP D 285      40.567  -2.166  11.743  1.00 26.67           C  
ATOM   1887  CD2 TRP D 285      40.597  -1.823  13.952  1.00 30.13           C  
ATOM   1888  CE2 TRP D 285      41.527  -0.951  13.351  1.00 26.82           C  
ATOM   1889  CE3 TRP D 285      40.435  -1.778  15.341  1.00 27.48           C  
ATOM   1890  NE1 TRP D 285      41.490  -1.178  12.000  1.00 24.85           N  
ATOM   1891  CZ2 TRP D 285      42.297  -0.055  14.093  1.00 30.17           C  
ATOM   1892  CZ3 TRP D 285      41.199  -0.888  16.066  1.00 27.00           C  
ATOM   1893  CH2 TRP D 285      42.119  -0.044  15.444  1.00 26.79           C  
ATOM   1894  N   MET D 286      38.225  -6.382  15.090  1.00 28.21           N  
ATOM   1895  CA  MET D 286      37.157  -7.296  15.464  1.00 25.86           C  
ATOM   1896  C   MET D 286      35.813  -6.605  15.582  1.00 19.47           C  
ATOM   1897  O   MET D 286      35.700  -5.449  15.993  1.00 23.96           O  
ATOM   1898  CB  MET D 286      37.456  -8.000  16.788  1.00 31.82           C  
ATOM   1899  CG  MET D 286      38.461  -9.132  16.750  1.00 38.82           C  
ATOM   1900  SD  MET D 286      38.902  -9.571  18.449  1.00 42.30           S  
ATOM   1901  CE  MET D 286      39.954  -8.185  18.854  1.00 44.41           C  
ATOM   1902  N   TYR D 287      34.799  -7.345  15.210  1.00 22.45           N  
ATOM   1903  CA  TYR D 287      33.424  -7.055  15.534  1.00 22.75           C  
ATOM   1904  C   TYR D 287      32.888  -8.306  16.195  1.00 22.60           C  
ATOM   1905  O   TYR D 287      33.295  -9.412  15.835  1.00 23.68           O  
ATOM   1906  CB  TYR D 287      32.631  -6.666  14.274  1.00 21.69           C  
ATOM   1907  CG  TYR D 287      32.262  -7.822  13.376  1.00 22.68           C  
ATOM   1908  CD1 TYR D 287      31.107  -8.551  13.606  1.00 22.03           C  
ATOM   1909  CD2 TYR D 287      33.073  -8.194  12.305  1.00 21.72           C  
ATOM   1910  CE1 TYR D 287      30.759  -9.604  12.801  1.00 25.53           C  
ATOM   1911  CE2 TYR D 287      32.729  -9.260  11.495  1.00 19.10           C  
ATOM   1912  CZ  TYR D 287      31.572  -9.958  11.751  1.00 20.36           C  
ATOM   1913  OH  TYR D 287      31.198 -11.029  10.976  1.00 27.30           O  
ATOM   1914  N   HIS D 288      32.032  -8.136  17.195  1.00 22.55           N  
ATOM   1915  CA  HIS D 288      31.520  -9.302  17.888  1.00 20.31           C  
ATOM   1916  C   HIS D 288      30.314  -8.909  18.707  1.00 16.87           C  
ATOM   1917  O   HIS D 288      30.083  -7.735  18.986  1.00 21.45           O  
ATOM   1918  CB  HIS D 288      32.566  -9.951  18.814  1.00 28.28           C  
ATOM   1919  CG  HIS D 288      33.144  -9.020  19.840  1.00 24.33           C  
ATOM   1920  CD2 HIS D 288      34.220  -8.203  19.798  1.00 24.04           C  
ATOM   1921  ND1 HIS D 288      32.633  -8.915  21.117  1.00 21.25           N  
ATOM   1922  CE1 HIS D 288      33.342  -8.038  21.801  1.00 21.02           C  
ATOM   1923  NE2 HIS D 288      34.312  -7.594  21.025  1.00 21.60           N  
ATOM   1924  N   CYS D 289      29.560  -9.922  19.100  1.00 18.65           N  
ATOM   1925  CA  CYS D 289      28.620  -9.773  20.200  1.00 21.66           C  
ATOM   1926  C   CYS D 289      29.400  -9.539  21.487  1.00 21.32           C  
ATOM   1927  O   CYS D 289      30.408 -10.203  21.741  1.00 24.64           O  
ATOM   1928  CB  CYS D 289      27.757 -11.028  20.323  1.00 18.64           C  
ATOM   1929  SG  CYS D 289      26.407 -10.949  21.566  1.00 23.06           S  
ATOM   1930  N   HIS D 290      28.961  -8.585  22.302  1.00 20.32           N  
ATOM   1931  CA  HIS D 290      29.712  -8.340  23.527  1.00 22.49           C  
ATOM   1932  C   HIS D 290      29.161  -9.082  24.729  1.00 20.83           C  
ATOM   1933  O   HIS D 290      29.702  -8.933  25.827  1.00 25.36           O  
ATOM   1934  CB  HIS D 290      29.768  -6.857  23.846  1.00 20.36           C  
ATOM   1935  CG  HIS D 290      31.073  -6.431  24.429  1.00 22.04           C  
ATOM   1936  CD2 HIS D 290      31.945  -5.459  24.071  1.00 22.84           C  
ATOM   1937  ND1 HIS D 290      31.624  -7.054  25.526  1.00 22.11           N  
ATOM   1938  CE1 HIS D 290      32.774  -6.476  25.825  1.00 22.66           C  
ATOM   1939  NE2 HIS D 290      32.985  -5.494  24.968  1.00 19.60           N  
ATOM   1940  N   VAL D 291      28.086  -9.839  24.553  1.00 18.60           N  
ATOM   1941  CA  VAL D 291      27.660 -10.769  25.580  1.00 20.50           C  
ATOM   1942  C   VAL D 291      28.748 -11.820  25.716  1.00 25.95           C  
ATOM   1943  O   VAL D 291      29.056 -12.546  24.765  1.00 25.80           O  
ATOM   1944  CB  VAL D 291      26.319 -11.407  25.231  1.00 19.08           C  
ATOM   1945  CG1 VAL D 291      25.985 -12.496  26.221  1.00 20.95           C  
ATOM   1946  CG2 VAL D 291      25.228 -10.363  25.160  1.00 18.67           C  
ATOM   1947  N   GLN D 292      29.330 -11.915  26.911  1.00 24.02           N  
ATOM   1948  CA  GLN D 292      30.657 -12.520  27.050  1.00 25.11           C  
ATOM   1949  C   GLN D 292      30.687 -13.978  26.612  1.00 22.11           C  
ATOM   1950  O   GLN D 292      31.648 -14.421  25.982  1.00 30.47           O  
ATOM   1951  CB  GLN D 292      31.142 -12.373  28.481  1.00 24.02           C  
ATOM   1952  CG  GLN D 292      31.432 -10.941  28.864  1.00 20.18           C  
ATOM   1953  CD  GLN D 292      32.504 -10.319  28.005  1.00 20.91           C  
ATOM   1954  NE2 GLN D 292      33.496 -11.104  27.642  1.00 25.00           N  
ATOM   1955  OE1 GLN D 292      32.435  -9.144  27.665  1.00 25.07           O  
ATOM   1956  N   SER D 293      29.680 -14.758  26.969  1.00 19.82           N  
ATOM   1957  CA  SER D 293      29.744 -16.139  26.528  1.00 23.95           C  
ATOM   1958  C   SER D 293      29.468 -16.256  25.045  1.00 27.03           C  
ATOM   1959  O   SER D 293      29.790 -17.288  24.446  1.00 25.49           O  
ATOM   1960  CB  SER D 293      28.762 -16.992  27.312  1.00 27.36           C  
ATOM   1961  OG  SER D 293      27.443 -16.531  27.122  1.00 27.99           O  
ATOM   1962  N   HIS D 294      28.869 -15.221  24.452  1.00 25.36           N  
ATOM   1963  CA  HIS D 294      28.574 -15.243  23.030  1.00 25.12           C  
ATOM   1964  C   HIS D 294      29.827 -15.047  22.216  1.00 22.52           C  
ATOM   1965  O   HIS D 294      30.067 -15.798  21.273  1.00 27.16           O  
ATOM   1966  CB  HIS D 294      27.539 -14.187  22.659  1.00 23.09           C  
ATOM   1967  CG  HIS D 294      26.180 -14.485  23.196  1.00 25.35           C  
ATOM   1968  CD2 HIS D 294      25.781 -15.385  24.121  1.00 24.45           C  
ATOM   1969  ND1 HIS D 294      25.038 -13.847  22.759  1.00 23.32           N  
ATOM   1970  CE1 HIS D 294      23.994 -14.338  23.402  1.00 20.02           C  
ATOM   1971  NE2 HIS D 294      24.418 -15.275  24.229  1.00 19.83           N  
ATOM   1972  N   SER D 295      30.642 -14.060  22.561  1.00 23.82           N  
ATOM   1973  CA  SER D 295      31.922 -13.936  21.877  1.00 26.12           C  
ATOM   1974  C   SER D 295      32.826 -15.133  22.159  1.00 31.32           C  
ATOM   1975  O   SER D 295      33.606 -15.541  21.292  1.00 33.65           O  
ATOM   1976  CB  SER D 295      32.613 -12.637  22.268  1.00 25.81           C  
ATOM   1977  OG  SER D 295      32.463 -12.388  23.650  1.00 30.04           O  
ATOM   1978  N   ASP D 296      32.745 -15.707  23.365  1.00 29.26           N  
ATOM   1979  CA  ASP D 296      33.601 -16.842  23.717  1.00 30.67           C  
ATOM   1980  C   ASP D 296      33.264 -18.070  22.882  1.00 23.86           C  
ATOM   1981  O   ASP D 296      34.145 -18.869  22.545  1.00 27.70           O  
ATOM   1982  CB  ASP D 296      33.465 -17.199  25.206  1.00 27.53           C  
ATOM   1983  CG  ASP D 296      34.081 -16.179  26.129  1.00 28.31           C  
ATOM   1984  OD1 ASP D 296      35.042 -15.489  25.731  1.00 23.51           O  
ATOM   1985  OD2 ASP D 296      33.578 -16.075  27.271  1.00 30.71           O1-
ATOM   1986  N   MET D 297      31.986 -18.270  22.579  1.00 23.56           N  
ATOM   1987  CA  MET D 297      31.560 -19.469  21.871  1.00 25.50           C  
ATOM   1988  C   MET D 297      31.259 -19.231  20.387  1.00 33.12           C  
ATOM   1989  O   MET D 297      30.523 -20.018  19.776  1.00 32.32           O  
ATOM   1990  CB  MET D 297      30.362 -20.094  22.573  1.00 24.34           C  
ATOM   1991  CG  MET D 297      30.785 -20.815  23.812  1.00 25.37           C  
ATOM   1992  SD  MET D 297      29.455 -21.645  24.635  1.00 32.75           S  
ATOM   1993  CE  MET D 297      28.633 -20.244  25.382  1.00 34.67           C  
ATOM   1994  N   GLY D 298      31.821 -18.181  19.790  1.00 33.17           N  
ATOM   1995  CA  GLY D 298      31.725 -18.076  18.350  1.00 34.28           C  
ATOM   1996  C   GLY D 298      31.321 -16.763  17.704  1.00 33.25           C  
ATOM   1997  O   GLY D 298      31.743 -16.513  16.574  1.00 33.78           O  
ATOM   1998  N   MET D 299      30.531 -15.905  18.351  1.00 28.15           N  
ATOM   1999  CA  MET D 299      30.040 -14.739  17.613  1.00 24.62           C  
ATOM   2000  C   MET D 299      31.092 -13.648  17.494  1.00 24.35           C  
ATOM   2001  O   MET D 299      31.014 -12.573  18.091  1.00 26.76           O  
ATOM   2002  CB  MET D 299      28.723 -14.214  18.160  1.00 26.53           C  
ATOM   2003  CG  MET D 299      27.676 -15.297  18.231  1.00 27.37           C  
ATOM   2004  SD  MET D 299      26.088 -14.783  18.887  1.00 30.88           S  
ATOM   2005  CE  MET D 299      25.622 -13.630  17.615  1.00 28.10           C  
ATOM   2006  N   VAL D 300      32.071 -13.935  16.637  1.00 22.36           N  
ATOM   2007  CA  VAL D 300      33.195 -13.056  16.346  1.00 25.52           C  
ATOM   2008  C   VAL D 300      33.494 -13.166  14.860  1.00 21.58           C  
ATOM   2009  O   VAL D 300      33.335 -14.232  14.260  1.00 24.11           O  
ATOM   2010  CB  VAL D 300      34.445 -13.421  17.176  1.00 25.76           C  
ATOM   2011  CG1 VAL D 300      35.407 -12.247  17.261  1.00 25.59           C  
ATOM   2012  CG2 VAL D 300      34.059 -13.951  18.556  1.00 27.64           C  
ATOM   2013  N   GLY D 301      33.933 -12.046  14.284  1.00 25.06           N  
ATOM   2014  CA  GLY D 301      34.461 -11.973  12.942  1.00 23.49           C  
ATOM   2015  C   GLY D 301      35.352 -10.759  12.850  1.00 23.25           C  
ATOM   2016  O   GLY D 301      35.440  -9.963  13.785  1.00 24.27           O  
ATOM   2017  N   LEU D 302      35.996 -10.605  11.704  1.00 25.35           N  
ATOM   2018  CA  LEU D 302      36.962  -9.538  11.497  1.00 24.57           C  
ATOM   2019  C   LEU D 302      36.542  -8.550  10.416  1.00 25.41           C  
ATOM   2020  O   LEU D 302      36.021  -8.928   9.366  1.00 28.19           O  
ATOM   2021  CB  LEU D 302      38.326 -10.112  11.144  1.00 27.26           C  
ATOM   2022  CG  LEU D 302      38.911 -10.960  12.251  1.00 29.10           C  
ATOM   2023  CD1 LEU D 302      40.108 -11.724  11.708  1.00 28.42           C  
ATOM   2024  CD2 LEU D 302      39.303 -10.005  13.348  1.00 27.47           C  
ATOM   2025  N   PHE D 303      36.781  -7.282  10.693  1.00 23.11           N  
ATOM   2026  CA  PHE D 303      36.695  -6.207   9.717  1.00 21.31           C  
ATOM   2027  C   PHE D 303      38.137  -5.933   9.314  1.00 22.82           C  
ATOM   2028  O   PHE D 303      38.849  -5.183   9.983  1.00 22.72           O  
ATOM   2029  CB  PHE D 303      36.002  -4.994  10.330  1.00 27.01           C  
ATOM   2030  CG  PHE D 303      35.852  -3.811   9.403  1.00 28.44           C  
ATOM   2031  CD1 PHE D 303      35.432  -3.977   8.089  1.00 30.13           C  
ATOM   2032  CD2 PHE D 303      36.114  -2.525   9.865  1.00 24.32           C  
ATOM   2033  CE1 PHE D 303      35.291  -2.884   7.261  1.00 27.51           C  
ATOM   2034  CE2 PHE D 303      35.974  -1.434   9.039  1.00 27.62           C  
ATOM   2035  CZ  PHE D 303      35.565  -1.617   7.732  1.00 30.08           C  
ATOM   2036  N   LEU D 304      38.583  -6.587   8.242  1.00 26.58           N  
ATOM   2037  CA  LEU D 304      39.970  -6.508   7.790  1.00 25.57           C  
ATOM   2038  C   LEU D 304      40.170  -5.227   6.995  1.00 26.91           C  
ATOM   2039  O   LEU D 304      39.729  -5.139   5.853  1.00 34.12           O  
ATOM   2040  CB  LEU D 304      40.294  -7.722   6.931  1.00 26.67           C  
ATOM   2041  CG  LEU D 304      40.158  -9.056   7.638  1.00 27.30           C  
ATOM   2042  CD1 LEU D 304      40.306 -10.198   6.672  1.00 31.93           C  
ATOM   2043  CD2 LEU D 304      41.222  -9.121   8.690  1.00 31.75           C  
ATOM   2044  N   VAL D 305      40.853  -4.246   7.568  1.00 22.43           N  
ATOM   2045  CA  VAL D 305      41.043  -2.950   6.934  1.00 22.65           C  
ATOM   2046  C   VAL D 305      42.476  -2.874   6.416  1.00 32.75           C  
ATOM   2047  O   VAL D 305      43.434  -2.853   7.200  1.00 34.43           O  
ATOM   2048  CB  VAL D 305      40.723  -1.798   7.893  1.00 23.99           C  
ATOM   2049  CG1 VAL D 305      41.084  -0.476   7.273  1.00 25.62           C  
ATOM   2050  CG2 VAL D 305      39.258  -1.813   8.198  1.00 24.43           C  
ATOM   2051  N   LYS D 306      42.622  -2.809   5.091  1.00 32.45           N  
ATOM   2052  CA  LYS D 306      43.928  -2.851   4.448  1.00 24.96           C  
ATOM   2053  C   LYS D 306      44.492  -1.454   4.239  1.00 25.26           C  
ATOM   2054  O   LYS D 306      43.752  -0.491   4.029  1.00 27.29           O  
ATOM   2055  CB  LYS D 306      43.816  -3.575   3.108  1.00 27.15           C  
ATOM   2056  CG  LYS D 306      43.316  -4.998   3.237  1.00 30.11           C  
ATOM   2057  CD  LYS D 306      43.085  -5.677   1.894  1.00 35.80           C  
ATOM   2058  CE  LYS D 306      41.939  -5.053   1.105  1.00 38.51           C  
ATOM   2059  NZ  LYS D 306      41.212  -6.111   0.337  1.00 38.69           N1+
ATOM   2060  N   LYS D 307      45.815  -1.343   4.288  1.00 27.16           N  
ATOM   2061  CA  LYS D 307      46.442  -0.153   3.761  1.00 29.81           C  
ATOM   2062  C   LYS D 307      46.226  -0.117   2.245  1.00 28.87           C  
ATOM   2063  O   LYS D 307      45.788  -1.105   1.648  1.00 28.08           O  
ATOM   2064  CB  LYS D 307      47.932  -0.139   4.093  1.00 27.75           C  
ATOM   2065  CG  LYS D 307      48.252  -0.051   5.568  1.00 29.50           C  
ATOM   2066  CD  LYS D 307      49.719  -0.369   5.809  1.00 33.25           C  
ATOM   2067  CE  LYS D 307      50.573   0.888   5.761  1.00 40.26           C  
ATOM   2068  NZ  LYS D 307      51.984   0.626   6.151  1.00 45.32           N1+
ATOM   2069  N   PRO D 308      46.492   1.017   1.596  1.00 31.11           N  
ATOM   2070  CA  PRO D 308      46.356   1.043   0.130  1.00 31.82           C  
ATOM   2071  C   PRO D 308      47.226   0.012  -0.585  1.00 32.30           C  
ATOM   2072  O   PRO D 308      46.782  -0.559  -1.588  1.00 30.13           O  
ATOM   2073  CB  PRO D 308      46.753   2.479  -0.228  1.00 31.18           C  
ATOM   2074  CG  PRO D 308      46.446   3.263   0.976  1.00 34.14           C  
ATOM   2075  CD  PRO D 308      46.751   2.362   2.136  1.00 31.01           C  
ATOM   2076  N   ASP D 309      48.425  -0.289  -0.088  1.00 29.94           N  
ATOM   2077  CA  ASP D 309      49.216  -1.338  -0.716  1.00 27.96           C  
ATOM   2078  C   ASP D 309      48.641  -2.739  -0.510  1.00 26.20           C  
ATOM   2079  O   ASP D 309      49.252  -3.711  -0.963  1.00 28.33           O  
ATOM   2080  CB  ASP D 309      50.658  -1.268  -0.218  1.00 33.16           C  
ATOM   2081  CG  ASP D 309      50.804  -1.625   1.261  1.00 38.10           C  
ATOM   2082  OD1 ASP D 309      49.798  -1.984   1.898  1.00 38.73           O  
ATOM   2083  OD2 ASP D 309      51.940  -1.539   1.794  1.00 38.05           O1-
ATOM   2084  N   GLY D 310      47.491  -2.877   0.157  1.00 27.28           N  
ATOM   2085  CA  GLY D 310      46.835  -4.160   0.319  1.00 23.12           C  
ATOM   2086  C   GLY D 310      47.246  -4.974   1.531  1.00 22.05           C  
ATOM   2087  O   GLY D 310      46.689  -6.055   1.741  1.00 21.94           O  
ATOM   2088  N   THR D 311      48.187  -4.497   2.336  1.00 25.82           N  
ATOM   2089  CA  THR D 311      48.631  -5.219   3.522  1.00 31.11           C  
ATOM   2090  C   THR D 311      47.807  -4.812   4.745  1.00 32.80           C  
ATOM   2091  O   THR D 311      47.264  -3.709   4.822  1.00 28.36           O  
ATOM   2092  CB  THR D 311      50.107  -4.964   3.800  1.00 33.07           C  
ATOM   2093  CG2 THR D 311      50.934  -5.288   2.561  1.00 31.82           C  
ATOM   2094  OG1 THR D 311      50.284  -3.590   4.150  1.00 33.94           O  
ATOM   2095  N   ILE D 312      47.731  -5.724   5.710  1.00 34.66           N  
ATOM   2096  CA  ILE D 312      47.102  -5.450   6.999  1.00 33.03           C  
ATOM   2097  C   ILE D 312      48.174  -5.579   8.071  1.00 37.44           C  
ATOM   2098  O   ILE D 312      48.606  -6.700   8.372  1.00 42.34           O  
ATOM   2099  CB  ILE D 312      45.937  -6.404   7.279  1.00 32.56           C  
ATOM   2100  CG1 ILE D 312      44.915  -6.346   6.155  1.00 30.03           C  
ATOM   2101  CG2 ILE D 312      45.262  -6.067   8.584  1.00 31.49           C  
ATOM   2102  CD1 ILE D 312      43.978  -7.540   6.140  1.00 33.94           C  
ATOM   2103  N   PRO D 313      48.636  -4.484   8.670  1.00 38.29           N  
ATOM   2104  CA  PRO D 313      49.761  -4.594   9.599  1.00 42.30           C  
ATOM   2105  C   PRO D 313      49.378  -5.438  10.804  1.00 46.05           C  
ATOM   2106  O   PRO D 313      48.278  -5.313  11.349  1.00 43.18           O  
ATOM   2107  CB  PRO D 313      50.044  -3.146   9.987  1.00 48.50           C  
ATOM   2108  CG  PRO D 313      48.751  -2.454   9.803  1.00 46.73           C  
ATOM   2109  CD  PRO D 313      48.016  -3.152   8.705  1.00 40.23           C  
ATOM   2110  N   GLY D 314      50.289  -6.341  11.175  1.00 46.45           N  
ATOM   2111  CA  GLY D 314      50.147  -7.191  12.337  1.00 49.79           C  
ATOM   2112  C   GLY D 314      49.227  -8.375  12.174  1.00 42.16           C  
ATOM   2113  O   GLY D 314      48.918  -9.038  13.173  1.00 53.49           O  
ATOM   2114  N   TYR D 315      48.773  -8.678  10.966  1.00 44.27           N  
ATOM   2115  CA  TYR D 315      47.727  -9.671  10.791  1.00 46.11           C  
ATOM   2116  C   TYR D 315      48.215 -10.822   9.928  1.00 52.86           C  
ATOM   2117  O   TYR D 315      48.646 -10.615   8.790  1.00 56.27           O  
ATOM   2118  CB  TYR D 315      46.470  -9.046  10.202  1.00 38.55           C  
ATOM   2119  CG  TYR D 315      45.480 -10.096   9.805  1.00 33.29           C  
ATOM   2120  CD1 TYR D 315      44.793 -10.816  10.754  1.00 36.05           C  
ATOM   2121  CD2 TYR D 315      45.251 -10.382   8.480  1.00 35.68           C  
ATOM   2122  CE1 TYR D 315      43.897 -11.785  10.389  1.00 41.21           C  
ATOM   2123  CE2 TYR D 315      44.362 -11.342   8.104  1.00 35.33           C  
ATOM   2124  CZ  TYR D 315      43.683 -12.046   9.050  1.00 42.39           C  
ATOM   2125  OH  TYR D 315      42.786 -13.013   8.637  1.00 48.08           O  
ATOM   2126  N   ASP D 316      48.130 -12.027  10.488  1.00 65.48           N  
ATOM   2127  CA  ASP D 316      48.329 -13.340   9.904  1.00 70.54           C  
ATOM   2128  C   ASP D 316      47.223 -14.227  10.461  1.00 72.53           C  
ATOM   2129  O   ASP D 316      46.980 -14.220  11.674  1.00 69.01           O  
ATOM   2130  CB  ASP D 316      49.714 -13.917  10.275  1.00 78.89           C  
ATOM   2131  CG  ASP D 316      49.962 -15.332   9.724  1.00 85.06           C  
ATOM   2132  OD1 ASP D 316      49.016 -16.045   9.334  1.00 87.46           O  
ATOM   2133  OD2 ASP D 316      51.140 -15.741   9.678  1.00 82.25           O1-
ATOM   2134  N   PRO D 317      46.511 -14.973   9.606  1.00 76.10           N  
ATOM   2135  CA  PRO D 317      45.544 -15.950  10.128  1.00 83.37           C  
ATOM   2136  C   PRO D 317      46.162 -17.328  10.390  1.00 88.50           C  
ATOM   2137  O   PRO D 317      45.864 -17.942  11.418  1.00 84.85           O  
ATOM   2138  CB  PRO D 317      44.497 -16.022   9.016  1.00 81.05           C  
ATOM   2139  CG  PRO D 317      45.254 -15.686   7.763  1.00 80.86           C  
ATOM   2140  CD  PRO D 317      46.437 -14.831   8.142  1.00 75.69           C  
TER   
HETATM 2141 CU    CU D 401      25.155 -12.350  21.469  1.00 26.28          CU  
HETATM 2142 CU    CU D 402      35.960  -6.828  21.781  0.73 41.95          CU  
HETATM 2143 CU    CU D 403      35.849  -2.601  21.828  0.47 46.97          CU  
HETATM 2144 CU    CU D 404       9.738 -10.162  11.141  1.00 31.57          CU  
HETATM 2145 CU    CU D 405       5.158 -11.728  11.798  0.62 42.13          CU  
HETATM 2146 CU    CU D 406       6.513  -8.338  10.353  0.26 33.46          CU  
HETATM 2147 CU    CU D 408      34.144  -4.014  25.190  1.00 32.10          CU  
ATOM   2148  N   ALA E  40     -10.044  14.096  19.093  1.00 64.89           N  
ATOM   2149  CA  ALA E  40      -9.339  14.831  18.054  1.00 63.60           C  
ATOM   2150  C   ALA E  40      -8.946  16.220  18.549  1.00 65.95           C  
ATOM   2151  O   ALA E  40      -9.392  16.670  19.606  1.00 65.43           O  
ATOM   2152  CB  ALA E  40     -10.195  14.940  16.794  1.00 67.25           C  
ATOM   2153  N   GLY E  41      -8.111  16.903  17.769  1.00 66.74           N  
ATOM   2154  CA  GLY E  41      -7.633  18.222  18.134  1.00 59.09           C  
ATOM   2155  C   GLY E  41      -6.173  18.177  18.520  1.00 51.75           C  
ATOM   2156  O   GLY E  41      -5.451  17.262  18.119  1.00 50.16           O  
ATOM   2157  N   ALA E  42      -5.724  19.160  19.285  1.00 46.44           N  
ATOM   2158  CA  ALA E  42      -4.405  19.116  19.885  1.00 41.93           C  
ATOM   2159  C   ALA E  42      -4.541  19.326  21.382  1.00 45.80           C  
ATOM   2160  O   ALA E  42      -5.507  19.932  21.859  1.00 36.04           O  
ATOM   2161  CB  ALA E  42      -3.453  20.157  19.303  1.00 39.79           C  
ATOM   2162  N   ALA E  43      -3.557  18.800  22.112  1.00 42.60           N  
ATOM   2163  CA  ALA E  43      -3.577  18.865  23.559  1.00 33.44           C  
ATOM   2164  C   ALA E  43      -3.393  20.311  24.008  1.00 35.37           C  
ATOM   2165  O   ALA E  43      -2.531  21.024  23.484  1.00 37.16           O  
ATOM   2166  CB  ALA E  43      -2.476  17.990  24.145  1.00 26.83           C  
ATOM   2167  N   PRO E  44      -4.183  20.769  24.962  1.00 30.13           N  
ATOM   2168  CA  PRO E  44      -4.063  22.143  25.442  1.00 33.00           C  
ATOM   2169  C   PRO E  44      -2.888  22.270  26.402  1.00 39.55           C  
ATOM   2170  O   PRO E  44      -2.206  21.303  26.724  1.00 39.04           O  
ATOM   2171  CB  PRO E  44      -5.401  22.368  26.132  1.00 27.85           C  
ATOM   2172  CG  PRO E  44      -5.783  21.005  26.603  1.00 27.05           C  
ATOM   2173  CD  PRO E  44      -5.308  20.051  25.580  1.00 27.45           C  
ATOM   2174  N   ALA E  45      -2.647  23.497  26.846  1.00 40.11           N  
ATOM   2175  CA  ALA E  45      -1.670  23.710  27.904  1.00 43.56           C  
ATOM   2176  C   ALA E  45      -2.261  23.267  29.238  1.00 37.53           C  
ATOM   2177  O   ALA E  45      -3.452  23.469  29.506  1.00 33.73           O  
ATOM   2178  CB  ALA E  45      -1.232  25.177  27.955  1.00 43.67           C  
ATOM   2179  N   GLY E  46      -1.443  22.618  30.053  1.00 36.28           N  
ATOM   2180  CA  GLY E  46      -1.875  22.194  31.361  1.00 33.54           C  
ATOM   2181  C   GLY E  46      -1.716  23.303  32.382  1.00 32.78           C  
ATOM   2182  O   GLY E  46      -1.344  24.438  32.083  1.00 36.11           O  
ATOM   2183  N   GLY E  47      -2.006  22.947  33.622  1.00 37.19           N  
ATOM   2184  CA  GLY E  47      -1.930  23.885  34.714  1.00 32.81           C  
ATOM   2185  C   GLY E  47      -3.115  23.618  35.610  1.00 32.81           C  
ATOM   2186  O   GLY E  47      -3.353  24.349  36.575  1.00 47.65           O  
ATOM   2187  N   GLU E  48      -3.867  22.564  35.308  1.00 28.42           N  
ATOM   2188  CA  GLU E  48      -5.048  22.228  36.084  1.00 36.88           C  
ATOM   2189  C   GLU E  48      -4.673  21.338  37.268  1.00 41.27           C  
ATOM   2190  O   GLU E  48      -3.837  20.438  37.160  1.00 39.80           O  
ATOM   2191  CB  GLU E  48      -6.116  21.538  35.215  1.00 35.27           C  
ATOM   2192  CG  GLU E  48      -7.493  21.453  35.894  1.00 39.99           C  
ATOM   2193  CD  GLU E  48      -8.620  21.479  34.919  0.00 48.83           C  
ATOM   2194  OE1 GLU E  48      -8.418  20.953  33.845  0.92 64.98           O  
ATOM   2195  OE2 GLU E  48      -9.634  22.002  35.305  0.76 48.11           O1-
ATOM   2196  N   VAL E  49      -5.352  21.565  38.392  1.00 37.40           N  
ATOM   2197  CA  VAL E  49      -5.263  20.693  39.554  1.00 32.30           C  
ATOM   2198  C   VAL E  49      -6.433  19.732  39.494  1.00 28.07           C  
ATOM   2199  O   VAL E  49      -7.596  20.149  39.549  1.00 32.10           O  
ATOM   2200  CB  VAL E  49      -5.260  21.492  40.865  1.00 35.24           C  
ATOM   2201  CG1 VAL E  49      -5.287  20.544  42.052  1.00 31.79           C  
ATOM   2202  CG2 VAL E  49      -4.042  22.401  40.930  1.00 33.14           C  
ATOM   2203  N   ARG E  50      -6.122  18.450  39.341  1.00 28.83           N  
ATOM   2204  CA  ARG E  50      -7.147  17.432  39.175  1.00 35.54           C  
ATOM   2205  C   ARG E  50      -7.224  16.510  40.383  1.00 32.48           C  
ATOM   2206  O   ARG E  50      -6.304  16.451  41.200  1.00 32.33           O  
ATOM   2207  CB  ARG E  50      -6.887  16.614  37.908  1.00 40.71           C  
ATOM   2208  CG  ARG E  50      -7.666  17.089  36.692  1.00 49.52           C  
ATOM   2209  CD  ARG E  50      -7.930  15.948  35.725  1.00 59.88           C  
ATOM   2210  NE  ARG E  50      -7.218  16.124  34.463  1.00 63.37           N  
ATOM   2211  CZ  ARG E  50      -7.148  17.272  33.798  1.00 63.47           C  
ATOM   2212  NH1 ARG E  50      -6.477  17.341  32.657  1.00 51.50           N1+
ATOM   2213  NH2 ARG E  50      -7.750  18.354  34.275  1.00 67.37           N  
ATOM   2214  N   ARG E  51      -8.334  15.793  40.482  1.00 32.38           N  
ATOM   2215  CA  ARG E  51      -8.563  14.857  41.572  1.00 34.58           C  
ATOM   2216  C   ARG E  51      -9.261  13.622  41.052  1.00 33.20           C  
ATOM   2217  O   ARG E  51     -10.193  13.727  40.256  1.00 42.63           O  
ATOM   2218  CB  ARG E  51      -9.411  15.465  42.687  1.00 40.57           C  
ATOM   2219  CG  ARG E  51      -8.627  16.374  43.570  1.00 45.80           C  
ATOM   2220  CD  ARG E  51      -9.213  16.502  44.956  1.00 48.95           C  
ATOM   2221  NE  ARG E  51      -8.358  17.364  45.771  1.00 60.02           N  
ATOM   2222  CZ  ARG E  51      -8.154  18.661  45.533  1.00 62.36           C  
ATOM   2223  NH1 ARG E  51      -8.739  19.263  44.494  1.00 53.54           N1+
ATOM   2224  NH2 ARG E  51      -7.355  19.361  46.333  1.00 63.10           N  
ATOM   2225  N   VAL E  52      -8.826  12.458  41.531  1.00 34.15           N  
ATOM   2226  CA  VAL E  52      -9.420  11.182  41.151  1.00 33.27           C  
ATOM   2227  C   VAL E  52      -9.292  10.219  42.322  1.00 29.21           C  
ATOM   2228  O   VAL E  52      -8.364  10.317  43.124  1.00 31.20           O  
ATOM   2229  CB  VAL E  52      -8.765  10.604  39.870  1.00 30.34           C  
ATOM   2230  CG1 VAL E  52      -7.343  10.104  40.146  1.00 30.35           C  
ATOM   2231  CG2 VAL E  52      -9.631   9.508  39.292  1.00 36.74           C  
ATOM   2232  N   THR E  53     -10.254   9.303  42.430  1.00 31.19           N  
ATOM   2233  CA  THR E  53     -10.207   8.233  43.416  1.00 29.83           C  
ATOM   2234  C   THR E  53      -9.713   6.987  42.714  1.00 29.75           C  
ATOM   2235  O   THR E  53     -10.199   6.656  41.629  1.00 31.95           O  
ATOM   2236  CB  THR E  53     -11.572   7.929  44.032  1.00 29.43           C  
ATOM   2237  CG2 THR E  53     -12.105   9.132  44.804  1.00 29.31           C  
ATOM   2238  OG1 THR E  53     -12.501   7.585  42.999  1.00 34.40           O  
ATOM   2239  N   MET E  54      -8.769   6.291  43.332  1.00 27.35           N  
ATOM   2240  CA  MET E  54      -8.323   5.031  42.781  1.00 26.52           C  
ATOM   2241  C   MET E  54      -8.366   3.965  43.858  1.00 29.08           C  
ATOM   2242  O   MET E  54      -8.076   4.232  45.028  1.00 29.36           O  
ATOM   2243  CB  MET E  54      -6.928   5.126  42.195  1.00 31.03           C  
ATOM   2244  CG  MET E  54      -6.521   3.876  41.433  1.00 30.04           C  
ATOM   2245  SD  MET E  54      -4.835   3.988  40.817  1.00 42.22           S  
ATOM   2246  CE  MET E  54      -5.085   5.134  39.483  1.00 31.85           C  
ATOM   2247  N   TYR E  55      -8.739   2.756  43.434  1.00 28.87           N  
ATOM   2248  CA  TYR E  55      -8.863   1.586  44.280  1.00 26.63           C  
ATOM   2249  C   TYR E  55      -8.070   0.424  43.719  1.00 28.89           C  
ATOM   2250  O   TYR E  55      -8.200   0.077  42.549  1.00 30.55           O  
ATOM   2251  CB  TYR E  55     -10.317   1.151  44.407  1.00 26.66           C  
ATOM   2252  CG  TYR E  55     -11.229   2.290  44.726  1.00 34.58           C  
ATOM   2253  CD1 TYR E  55     -11.730   3.107  43.732  1.00 35.31           C  
ATOM   2254  CD2 TYR E  55     -11.555   2.582  46.039  1.00 36.89           C  
ATOM   2255  CE1 TYR E  55     -12.558   4.167  44.032  1.00 39.49           C  
ATOM   2256  CE2 TYR E  55     -12.383   3.637  46.345  1.00 37.02           C  
ATOM   2257  CZ  TYR E  55     -12.876   4.425  45.343  1.00 36.40           C  
ATOM   2258  OH  TYR E  55     -13.695   5.477  45.654  1.00 32.72           O  
ATOM   2259  N   ALA E  56      -7.267  -0.183  44.563  1.00 29.15           N  
ATOM   2260  CA  ALA E  56      -6.690  -1.482  44.282  1.00 22.60           C  
ATOM   2261  C   ALA E  56      -7.637  -2.536  44.826  1.00 22.86           C  
ATOM   2262  O   ALA E  56      -7.993  -2.495  46.003  1.00 28.75           O  
ATOM   2263  CB  ALA E  56      -5.311  -1.612  44.933  1.00 20.66           C  
ATOM   2264  N   GLU E  57      -8.057  -3.464  43.979  1.00 22.90           N  
ATOM   2265  CA  GLU E  57      -8.907  -4.556  44.421  1.00 24.40           C  
ATOM   2266  C   GLU E  57      -8.413  -5.885  43.867  1.00 25.05           C  
ATOM   2267  O   GLU E  57      -7.659  -5.939  42.896  1.00 26.92           O  
ATOM   2268  CB  GLU E  57     -10.359  -4.378  43.989  1.00 31.23           C  
ATOM   2269  CG  GLU E  57     -10.833  -2.974  43.772  1.00 31.89           C  
ATOM   2270  CD  GLU E  57     -12.266  -2.980  43.303  0.90 37.38           C  
ATOM   2271  OE1 GLU E  57     -12.498  -3.144  42.088  1.00 40.61           O  
ATOM   2272  OE2 GLU E  57     -13.164  -2.866  44.161  0.79 45.69           O1-
ATOM   2273  N   ARG E  58      -8.875  -6.963  44.479  1.00 23.60           N  
ATOM   2274  CA  ARG E  58      -8.646  -8.284  43.936  1.00 28.56           C  
ATOM   2275  C   ARG E  58      -9.659  -8.601  42.852  1.00 33.32           C  
ATOM   2276  O   ARG E  58     -10.850  -8.316  42.988  1.00 29.50           O  
ATOM   2277  CB  ARG E  58      -8.747  -9.351  45.020  1.00 30.22           C  
ATOM   2278  CG  ARG E  58      -7.606  -9.375  45.983  1.00 33.12           C  
ATOM   2279  CD  ARG E  58      -7.641 -10.676  46.745  1.00 34.09           C  
ATOM   2280  NE  ARG E  58      -6.536 -10.720  47.695  1.00 30.31           N  
ATOM   2281  CZ  ARG E  58      -5.344 -11.224  47.426  1.00 32.35           C  
ATOM   2282  NH1 ARG E  58      -5.098 -11.765  46.243  1.00 23.89           N1+
ATOM   2283  NH2 ARG E  58      -4.413 -11.203  48.357  1.00 33.85           N  
ATOM   2284  N   LEU E  59      -9.176  -9.223  41.782  1.00 33.48           N  
ATOM   2285  CA  LEU E  59      -9.966  -9.596  40.625  1.00 33.06           C  
ATOM   2286  C   LEU E  59      -9.971 -11.110  40.522  1.00 34.64           C  
ATOM   2287  O   LEU E  59      -9.269 -11.801  41.264  1.00 39.51           O  
ATOM   2288  CB  LEU E  59      -9.394  -8.964  39.350  1.00 28.78           C  
ATOM   2289  CG  LEU E  59      -9.685  -7.480  39.188  1.00 31.81           C  
ATOM   2290  CD1 LEU E  59      -8.761  -6.874  38.170  1.00 32.05           C  
ATOM   2291  CD2 LEU E  59     -11.140  -7.268  38.810  1.00 38.08           C  
ATOM   2292  N   ALA E  60     -10.771 -11.624  39.592  1.00 40.99           N  
ATOM   2293  CA  ALA E  60     -10.932 -13.067  39.491  1.00 44.43           C  
ATOM   2294  C   ALA E  60      -9.632 -13.720  39.036  1.00 42.49           C  
ATOM   2295  O   ALA E  60      -8.819 -13.109  38.336  1.00 51.19           O  
ATOM   2296  CB  ALA E  60     -12.074 -13.410  38.536  1.00 42.70           C  
ATOM   2297  N   GLY E  61      -9.424 -14.960  39.475  1.00 41.93           N  
ATOM   2298  CA  GLY E  61      -8.281 -15.747  39.059  1.00 44.16           C  
ATOM   2299  C   GLY E  61      -6.980 -15.459  39.768  1.00 48.43           C  
ATOM   2300  O   GLY E  61      -5.917 -15.795  39.239  1.00 49.12           O  
ATOM   2301  N   GLY E  62      -7.019 -14.857  40.951  1.00 43.81           N  
ATOM   2302  CA  GLY E  62      -5.792 -14.529  41.641  1.00 36.80           C  
ATOM   2303  C   GLY E  62      -5.151 -13.255  41.168  1.00 31.91           C  
ATOM   2304  O   GLY E  62      -3.973 -13.025  41.434  1.00 35.47           O  
ATOM   2305  N   GLN E  63      -5.896 -12.410  40.484  1.00 29.62           N  
ATOM   2306  CA  GLN E  63      -5.363 -11.168  39.962  1.00 26.98           C  
ATOM   2307  C   GLN E  63      -5.781  -9.968  40.806  1.00 25.33           C  
ATOM   2308  O   GLN E  63      -6.743  -9.997  41.565  1.00 30.49           O  
ATOM   2309  CB  GLN E  63      -5.812 -10.963  38.525  1.00 33.43           C  
ATOM   2310  CG  GLN E  63      -5.563 -12.143  37.603  1.00 35.96           C  
ATOM   2311  CD  GLN E  63      -5.620 -11.729  36.138  1.00 39.34           C  
ATOM   2312  NE2 GLN E  63      -6.813 -11.405  35.667  1.00 40.31           N  
ATOM   2313  OE1 GLN E  63      -4.598 -11.692  35.447  1.00 38.17           O  
ATOM   2314  N   MET E  64      -5.049  -8.890  40.624  1.00 24.92           N  
ATOM   2315  CA  MET E  64      -5.252  -7.638  41.320  1.00 25.42           C  
ATOM   2316  C   MET E  64      -5.247  -6.529  40.292  1.00 27.34           C  
ATOM   2317  O   MET E  64      -4.435  -6.555  39.371  1.00 34.23           O  
ATOM   2318  CB  MET E  64      -4.137  -7.387  42.326  1.00 29.66           C  
ATOM   2319  CG  MET E  64      -4.073  -8.343  43.515  1.00 29.70           C  
ATOM   2320  SD  MET E  64      -2.513  -8.103  44.407  1.00 33.95           S  
ATOM   2321  CE  MET E  64      -2.273  -9.716  45.125  1.00 44.89           C  
ATOM   2322  N   GLY E  65      -6.114  -5.542  40.444  1.00 27.51           N  
ATOM   2323  CA  GLY E  65      -6.102  -4.424  39.516  1.00 24.60           C  
ATOM   2324  C   GLY E  65      -6.481  -3.113  40.163  1.00 25.91           C  
ATOM   2325  O   GLY E  65      -7.118  -3.078  41.218  1.00 32.64           O  
ATOM   2326  N   TYR E  66      -6.088  -2.030  39.516  1.00 26.08           N  
ATOM   2327  CA  TYR E  66      -6.505  -0.692  39.877  1.00 20.68           C  
ATOM   2328  C   TYR E  66      -7.800  -0.330  39.155  1.00 28.23           C  
ATOM   2329  O   TYR E  66      -8.143  -0.895  38.110  1.00 29.27           O  
ATOM   2330  CB  TYR E  66      -5.431   0.308  39.499  1.00 19.46           C  
ATOM   2331  CG  TYR E  66      -4.099   0.141  40.175  1.00 26.29           C  
ATOM   2332  CD1 TYR E  66      -3.927   0.429  41.513  1.00 28.93           C  
ATOM   2333  CD2 TYR E  66      -2.989  -0.292  39.460  1.00 23.13           C  
ATOM   2334  CE1 TYR E  66      -2.685   0.304  42.122  1.00 25.67           C  
ATOM   2335  CE2 TYR E  66      -1.755  -0.433  40.063  1.00 23.11           C  
ATOM   2336  CZ  TYR E  66      -1.609  -0.137  41.401  1.00 22.74           C  
ATOM   2337  OH  TYR E  66      -0.382  -0.269  42.011  1.00 24.29           O  
ATOM   2338  N   GLY E  67      -8.512   0.636  39.725  1.00 34.59           N  
ATOM   2339  CA  GLY E  67      -9.748   1.125  39.150  1.00 29.57           C  
ATOM   2340  C   GLY E  67     -10.044   2.492  39.723  1.00 32.99           C  
ATOM   2341  O   GLY E  67      -9.637   2.829  40.842  1.00 32.13           O  
ATOM   2342  N   LEU E  68     -10.731   3.294  38.917  1.00 34.43           N  
ATOM   2343  CA  LEU E  68     -11.173   4.611  39.338  1.00 35.28           C  
ATOM   2344  C   LEU E  68     -12.467   4.558  40.126  1.00 30.48           C  
ATOM   2345  O   LEU E  68     -12.798   5.521  40.826  1.00 31.79           O  
ATOM   2346  CB  LEU E  68     -11.376   5.498  38.115  1.00 39.07           C  
ATOM   2347  CG  LEU E  68     -10.139   5.900  37.320  1.00 36.22           C  
ATOM   2348  CD1 LEU E  68     -10.349   7.252  36.664  1.00 43.66           C  
ATOM   2349  CD2 LEU E  68      -8.932   5.923  38.236  1.00 39.35           C  
ATOM   2350  N   GLU E  69     -13.216   3.482  39.986  1.00 28.66           N  
ATOM   2351  CA  GLU E  69     -14.468   3.305  40.681  1.00 33.88           C  
ATOM   2352  C   GLU E  69     -14.387   1.958  41.370  1.00 37.53           C  
ATOM   2353  O   GLU E  69     -13.847   0.998  40.809  1.00 35.35           O  
ATOM   2354  CB  GLU E  69     -15.666   3.350  39.719  1.00 37.62           C  
ATOM   2355  CG  GLU E  69     -15.956   4.735  39.147  1.00 45.39           C  
ATOM   2356  CD  GLU E  69     -16.580   4.679  37.752  0.46 46.56           C  
ATOM   2357  OE1 GLU E  69     -15.897   4.232  36.800  0.67 49.62           O  
ATOM   2358  OE2 GLU E  69     -17.749   5.097  37.602  0.56 48.14           O1-
ATOM   2359  N   LYS E  70     -14.893   1.895  42.598  1.00 40.74           N  
ATOM   2360  CA  LYS E  70     -14.860   0.653  43.350  1.00 37.44           C  
ATOM   2361  C   LYS E  70     -15.666  -0.400  42.600  1.00 32.72           C  
ATOM   2362  O   LYS E  70     -16.761  -0.127  42.108  1.00 34.17           O  
ATOM   2363  CB  LYS E  70     -15.406   0.889  44.763  1.00 38.84           C  
ATOM   2364  CG  LYS E  70     -14.855  -0.036  45.822  1.00 41.73           C  
ATOM   2365  CD  LYS E  70     -15.904  -0.324  46.878  1.00 47.34           C  
ATOM   2366  CE  LYS E  70     -15.299  -0.805  48.197  1.00 51.18           C  
ATOM   2367  NZ  LYS E  70     -15.093   0.285  49.215  1.00 49.31           N1+
ATOM   2368  N   GLY E  71     -15.092  -1.592  42.459  1.00 34.79           N  
ATOM   2369  CA  GLY E  71     -15.717  -2.646  41.680  1.00 37.59           C  
ATOM   2370  C   GLY E  71     -15.386  -2.626  40.202  1.00 35.63           C  
ATOM   2371  O   GLY E  71     -15.782  -3.548  39.477  1.00 37.71           O  
ATOM   2372  N   LYS E  72     -14.662  -1.606  39.741  1.00 41.61           N  
ATOM   2373  CA  LYS E  72     -14.351  -1.398  38.337  1.00 38.77           C  
ATOM   2374  C   LYS E  72     -12.844  -1.374  38.106  1.00 38.59           C  
ATOM   2375  O   LYS E  72     -12.350  -0.559  37.329  1.00 39.15           O  
ATOM   2376  CB  LYS E  72     -14.999  -0.107  37.844  1.00 39.74           C  
ATOM   2377  CG  LYS E  72     -16.460  -0.282  37.428  1.00 45.11           C  
ATOM   2378  CD  LYS E  72     -17.039   0.995  36.840  1.00 46.86           C  
ATOM   2379  CE  LYS E  72     -18.548   1.052  37.025  1.00 50.73           C  
ATOM   2380  NZ  LYS E  72     -19.270   1.573  35.826  1.00 47.67           N1+
ATOM   2381  N   ALA E  73     -12.105  -2.240  38.806  1.00 35.78           N  
ATOM   2382  CA  ALA E  73     -10.683  -2.417  38.525  1.00 31.83           C  
ATOM   2383  C   ALA E  73     -10.503  -3.242  37.250  1.00 32.60           C  
ATOM   2384  O   ALA E  73     -11.355  -4.061  36.888  1.00 30.25           O  
ATOM   2385  CB  ALA E  73      -9.964  -3.097  39.692  1.00 25.45           C  
ATOM   2386  N   SER E  74      -9.375  -3.026  36.574  1.00 31.09           N  
ATOM   2387  CA  SER E  74      -9.131  -3.635  35.277  1.00 28.86           C  
ATOM   2388  C   SER E  74      -7.641  -3.867  35.121  1.00 23.95           C  
ATOM   2389  O   SER E  74      -6.826  -3.196  35.752  1.00 27.89           O  
ATOM   2390  CB  SER E  74      -9.647  -2.750  34.148  1.00 27.77           C  
ATOM   2391  OG  SER E  74      -8.988  -1.491  34.186  1.00 24.63           O  
ATOM   2392  N   ILE E  75      -7.280  -4.811  34.249  1.00 25.35           N  
ATOM   2393  CA  ILE E  75      -5.897  -5.016  33.857  1.00 28.31           C  
ATOM   2394  C   ILE E  75      -5.760  -4.826  32.346  1.00 28.92           C  
ATOM   2395  O   ILE E  75      -6.352  -5.582  31.574  1.00 25.94           O  
ATOM   2396  CB  ILE E  75      -5.369  -6.409  34.248  1.00 25.03           C  
ATOM   2397  CG1 ILE E  75      -5.426  -6.563  35.760  1.00 26.52           C  
ATOM   2398  CG2 ILE E  75      -3.949  -6.548  33.775  1.00 21.98           C  
ATOM   2399  CD1 ILE E  75      -5.551  -7.981  36.201  1.00 27.03           C  
ATOM   2400  N   PRO E  76      -4.973  -3.853  31.876  1.00 24.88           N  
ATOM   2401  CA  PRO E  76      -4.225  -2.856  32.651  1.00 23.52           C  
ATOM   2402  C   PRO E  76      -5.137  -1.900  33.389  1.00 23.87           C  
ATOM   2403  O   PRO E  76      -6.328  -1.896  33.137  1.00 26.19           O  
ATOM   2404  CB  PRO E  76      -3.418  -2.106  31.597  1.00 24.34           C  
ATOM   2405  CG  PRO E  76      -3.537  -2.892  30.346  1.00 24.68           C  
ATOM   2406  CD  PRO E  76      -4.745  -3.735  30.426  1.00 27.01           C  
ATOM   2407  N   GLY E  77      -4.583  -1.111  34.302  1.00 27.66           N  
ATOM   2408  CA  GLY E  77      -5.359  -0.162  35.049  1.00 27.08           C  
ATOM   2409  C   GLY E  77      -5.835   0.953  34.149  1.00 31.40           C  
ATOM   2410  O   GLY E  77      -5.433   1.059  32.985  1.00 31.29           O  
ATOM   2411  N   PRO E  78      -6.692   1.820  34.682  1.00 29.94           N  
ATOM   2412  CA  PRO E  78      -7.243   2.911  33.868  1.00 30.15           C  
ATOM   2413  C   PRO E  78      -6.154   3.781  33.249  1.00 29.60           C  
ATOM   2414  O   PRO E  78      -5.079   3.971  33.814  1.00 28.17           O  
ATOM   2415  CB  PRO E  78      -8.116   3.696  34.854  1.00 30.51           C  
ATOM   2416  CG  PRO E  78      -7.891   3.085  36.208  1.00 29.67           C  
ATOM   2417  CD  PRO E  78      -7.270   1.752  36.036  1.00 27.34           C  
ATOM   2418  N   LEU E  79      -6.416   4.281  32.047  1.00 27.59           N  
ATOM   2419  CA  LEU E  79      -5.479   5.212  31.442  1.00 28.21           C  
ATOM   2420  C   LEU E  79      -5.622   6.557  32.128  1.00 25.60           C  
ATOM   2421  O   LEU E  79      -6.738   7.057  32.305  1.00 26.35           O  
ATOM   2422  CB  LEU E  79      -5.716   5.324  29.928  1.00 29.91           C  
ATOM   2423  CG  LEU E  79      -5.039   6.501  29.197  1.00 27.12           C  
ATOM   2424  CD1 LEU E  79      -3.521   6.364  29.003  1.00 21.64           C  
ATOM   2425  CD2 LEU E  79      -5.735   6.774  27.861  1.00 32.58           C  
ATOM   2426  N   ILE E  80      -4.494   7.123  32.541  1.00 24.51           N  
ATOM   2427  CA  ILE E  80      -4.440   8.460  33.116  1.00 27.75           C  
ATOM   2428  C   ILE E  80      -3.841   9.390  32.069  1.00 27.24           C  
ATOM   2429  O   ILE E  80      -2.753   9.123  31.544  1.00 27.18           O  
ATOM   2430  CB  ILE E  80      -3.633   8.502  34.435  1.00 28.08           C  
ATOM   2431  CG1 ILE E  80      -4.422   7.983  35.639  1.00 25.28           C  
ATOM   2432  CG2 ILE E  80      -3.261   9.921  34.787  1.00 26.74           C  
ATOM   2433  CD1 ILE E  80      -4.957   6.601  35.559  1.00 32.71           C  
ATOM   2434  N   GLU E  81      -4.548  10.483  31.781  1.00 34.65           N  
ATOM   2435  CA  GLU E  81      -4.105  11.466  30.805  1.00 31.85           C  
ATOM   2436  C   GLU E  81      -3.940  12.812  31.487  1.00 26.63           C  
ATOM   2437  O   GLU E  81      -4.823  13.258  32.229  1.00 30.74           O  
ATOM   2438  CB  GLU E  81      -5.091  11.571  29.639  1.00 39.53           C  
ATOM   2439  CG  GLU E  81      -4.969  10.434  28.626  1.00 41.86           C  
ATOM   2440  CD  GLU E  81      -5.967  10.535  27.484  0.52 41.82           C  
ATOM   2441  OE1 GLU E  81      -7.152  10.210  27.707  0.76 40.61           O  
ATOM   2442  OE2 GLU E  81      -5.569  10.937  26.363  1.00 44.02           O1-
ATOM   2443  N   LEU E  82      -2.810  13.447  31.236  1.00 23.07           N  
ATOM   2444  CA  LEU E  82      -2.519  14.725  31.834  1.00 27.63           C  
ATOM   2445  C   LEU E  82      -1.811  15.600  30.817  1.00 28.99           C  
ATOM   2446  O   LEU E  82      -1.168  15.109  29.891  1.00 29.27           O  
ATOM   2447  CB  LEU E  82      -1.647  14.565  33.091  1.00 31.75           C  
ATOM   2448  CG  LEU E  82      -2.228  13.772  34.258  1.00 29.66           C  
ATOM   2449  CD1 LEU E  82      -1.103  13.428  35.200  1.00 30.01           C  
ATOM   2450  CD2 LEU E  82      -3.305  14.576  34.963  1.00 30.71           C  
ATOM   2451  N   ASN E  83      -1.933  16.907  31.009  1.00 26.36           N  
ATOM   2452  CA  ASN E  83      -1.241  17.892  30.199  1.00 27.65           C  
ATOM   2453  C   ASN E  83      -0.125  18.467  31.049  1.00 26.21           C  
ATOM   2454  O   ASN E  83      -0.339  18.741  32.228  1.00 31.00           O  
ATOM   2455  CB  ASN E  83      -2.204  19.009  29.744  1.00 32.60           C  
ATOM   2456  CG  ASN E  83      -3.377  18.493  28.901  1.00 31.17           C  
ATOM   2457  ND2 ASN E  83      -4.586  18.904  29.254  1.00 27.76           N  
ATOM   2458  OD1 ASN E  83      -3.194  17.711  27.973  1.00 32.51           O  
ATOM   2459  N   GLU E  84       1.061  18.623  30.463  1.00 24.50           N  
ATOM   2460  CA  GLU E  84       2.229  19.136  31.177  1.00 23.85           C  
ATOM   2461  C   GLU E  84       1.906  20.411  31.948  1.00 36.65           C  
ATOM   2462  O   GLU E  84       1.532  21.426  31.355  1.00 43.05           O  
ATOM   2463  CB  GLU E  84       3.357  19.435  30.200  1.00 22.78           C  
ATOM   2464  CG  GLU E  84       4.191  18.287  29.753  1.00 25.41           C  
ATOM   2465  CD  GLU E  84       5.264  18.774  28.810  1.00 26.47           C  
ATOM   2466  OE1 GLU E  84       5.034  19.809  28.161  1.00 30.52           O  
ATOM   2467  OE2 GLU E  84       6.330  18.141  28.700  1.00 26.36           O1-
ATOM   2468  N   GLY E  85       2.120  20.380  33.265  1.00 35.33           N  
ATOM   2469  CA  GLY E  85       1.708  21.428  34.172  1.00 30.54           C  
ATOM   2470  C   GLY E  85       0.547  21.032  35.057  1.00 30.13           C  
ATOM   2471  O   GLY E  85       0.287  21.717  36.056  1.00 32.04           O  
ATOM   2472  N   ASP E  86      -0.154  19.947  34.719  1.00 27.28           N  
ATOM   2473  CA  ASP E  86      -1.246  19.469  35.555  1.00 34.57           C  
ATOM   2474  C   ASP E  86      -0.727  18.842  36.843  1.00 37.10           C  
ATOM   2475  O   ASP E  86       0.343  18.230  36.877  1.00 30.20           O  
ATOM   2476  CB  ASP E  86      -2.109  18.436  34.819  1.00 32.11           C  
ATOM   2477  CG  ASP E  86      -2.950  19.037  33.704  1.00 36.62           C  
ATOM   2478  OD1 ASP E  86      -3.009  20.277  33.556  1.00 36.18           O  
ATOM   2479  OD2 ASP E  86      -3.583  18.248  32.974  1.00 38.14           O1-
ATOM   2480  N   THR E  87      -1.509  19.002  37.911  1.00 39.84           N  
ATOM   2481  CA  THR E  87      -1.333  18.307  39.182  1.00 29.89           C  
ATOM   2482  C   THR E  87      -2.503  17.360  39.382  1.00 25.41           C  
ATOM   2483  O   THR E  87      -3.659  17.734  39.175  1.00 29.76           O  
ATOM   2484  CB  THR E  87      -1.253  19.276  40.368  1.00 30.98           C  
ATOM   2485  CG2 THR E  87      -1.299  18.510  41.693  1.00 26.94           C  
ATOM   2486  OG1 THR E  87      -0.039  20.034  40.276  1.00 31.85           O  
ATOM   2487  N   LEU E  88      -2.193  16.129  39.764  1.00 24.86           N  
ATOM   2488  CA  LEU E  88      -3.201  15.110  40.002  1.00 27.51           C  
ATOM   2489  C   LEU E  88      -3.046  14.526  41.400  1.00 34.66           C  
ATOM   2490  O   LEU E  88      -1.983  13.989  41.747  1.00 32.61           O  
ATOM   2491  CB  LEU E  88      -3.124  14.012  38.946  1.00 24.02           C  
ATOM   2492  CG  LEU E  88      -4.113  12.894  39.238  1.00 25.43           C  
ATOM   2493  CD1 LEU E  88      -5.540  13.271  38.876  1.00 29.96           C  
ATOM   2494  CD2 LEU E  88      -3.678  11.621  38.546  1.00 29.77           C  
ATOM   2495  N   HIS E  89      -4.113  14.631  42.197  1.00 34.57           N  
ATOM   2496  CA  HIS E  89      -4.172  14.022  43.518  1.00 27.36           C  
ATOM   2497  C   HIS E  89      -4.962  12.740  43.381  1.00 25.31           C  
ATOM   2498  O   HIS E  89      -6.137  12.782  43.013  1.00 28.71           O  
ATOM   2499  CB  HIS E  89      -4.838  14.939  44.540  1.00 27.09           C  
ATOM   2500  CG  HIS E  89      -4.228  16.292  44.613  1.00 23.05           C  
ATOM   2501  CD2 HIS E  89      -4.737  17.514  44.342  1.00 26.35           C  
ATOM   2502  ND1 HIS E  89      -2.929  16.498  45.021  1.00 28.70           N  
ATOM   2503  CE1 HIS E  89      -2.657  17.789  44.983  1.00 27.99           C  
ATOM   2504  NE2 HIS E  89      -3.740  18.429  44.579  1.00 31.14           N  
ATOM   2505  N   VAL E  90      -4.324  11.607  43.664  1.00 28.52           N  
ATOM   2506  CA  VAL E  90      -4.982  10.307  43.614  1.00 27.88           C  
ATOM   2507  C   VAL E  90      -5.406   9.944  45.020  1.00 25.79           C  
ATOM   2508  O   VAL E  90      -4.572   9.599  45.856  1.00 27.38           O  
ATOM   2509  CB  VAL E  90      -4.077   9.222  43.027  1.00 25.21           C  
ATOM   2510  CG1 VAL E  90      -4.841   7.930  42.934  1.00 24.14           C  
ATOM   2511  CG2 VAL E  90      -3.540   9.642  41.662  1.00 30.37           C  
ATOM   2512  N   GLU E  91      -6.700   9.994  45.285  1.00 30.09           N  
ATOM   2513  CA  GLU E  91      -7.209   9.514  46.562  1.00 32.37           C  
ATOM   2514  C   GLU E  91      -7.283   7.998  46.481  1.00 29.73           C  
ATOM   2515  O   GLU E  91      -8.256   7.430  45.973  1.00 28.56           O  
ATOM   2516  CB  GLU E  91      -8.554  10.146  46.879  1.00 32.47           C  
ATOM   2517  CG  GLU E  91      -8.398  11.567  47.346  1.00 35.91           C  
ATOM   2518  CD  GLU E  91      -9.704  12.299  47.337  0.25 41.09           C  
ATOM   2519  OE1 GLU E  91     -10.723  11.677  47.720  1.00 43.11           O  
ATOM   2520  OE2 GLU E  91      -9.708  13.484  46.938  0.84 47.25           O1-
ATOM   2521  N   PHE E  92      -6.239   7.339  46.986  1.00 30.24           N  
ATOM   2522  CA  PHE E  92      -6.040   5.908  46.808  1.00 26.69           C  
ATOM   2523  C   PHE E  92      -6.620   5.126  47.982  1.00 30.18           C  
ATOM   2524  O   PHE E  92      -6.495   5.536  49.141  1.00 32.95           O  
ATOM   2525  CB  PHE E  92      -4.549   5.605  46.652  1.00 24.09           C  
ATOM   2526  CG  PHE E  92      -4.261   4.177  46.336  1.00 31.08           C  
ATOM   2527  CD1 PHE E  92      -4.346   3.725  45.032  1.00 29.60           C  
ATOM   2528  CD2 PHE E  92      -3.920   3.280  47.331  1.00 28.20           C  
ATOM   2529  CE1 PHE E  92      -4.098   2.407  44.723  1.00 28.25           C  
ATOM   2530  CE2 PHE E  92      -3.669   1.959  47.024  1.00 30.11           C  
ATOM   2531  CZ  PHE E  92      -3.757   1.525  45.718  1.00 29.51           C  
ATOM   2532  N   GLU E  93      -7.263   4.005  47.686  1.00 26.84           N  
ATOM   2533  CA  GLU E  93      -7.757   3.126  48.733  1.00 28.34           C  
ATOM   2534  C   GLU E  93      -7.407   1.680  48.411  1.00 32.26           C  
ATOM   2535  O   GLU E  93      -7.661   1.194  47.304  1.00 26.74           O  
ATOM   2536  CB  GLU E  93      -9.270   3.271  48.920  1.00 28.63           C  
ATOM   2537  CG  GLU E  93      -9.844   2.305  49.918  1.00 24.87           C  
ATOM   2538  CD  GLU E  93     -11.314   2.522  50.162  1.00 32.85           C  
ATOM   2539  OE1 GLU E  93     -11.843   3.602  49.804  1.00 35.30           O  
ATOM   2540  OE2 GLU E  93     -11.963   1.585  50.681  1.00 42.10           O1-
ATOM   2541  N   ASN E  94      -6.832   0.989  49.394  1.00 29.92           N  
ATOM   2542  CA  ASN E  94      -6.433  -0.408  49.254  1.00 23.92           C  
ATOM   2543  C   ASN E  94      -7.544  -1.266  49.846  1.00 28.49           C  
ATOM   2544  O   ASN E  94      -7.696  -1.336  51.062  1.00 30.31           O  
ATOM   2545  CB  ASN E  94      -5.091  -0.629  49.946  1.00 25.76           C  
ATOM   2546  CG  ASN E  94      -4.676  -2.087  50.022  1.00 25.75           C  
ATOM   2547  ND2 ASN E  94      -3.601  -2.347  50.769  1.00 26.88           N  
ATOM   2548  OD1 ASN E  94      -5.261  -2.960  49.376  1.00 26.69           O  
ATOM   2549  N   THR E  95      -8.335  -1.910  48.991  1.00 28.12           N  
ATOM   2550  CA  THR E  95      -9.436  -2.729  49.461  1.00 27.50           C  
ATOM   2551  C   THR E  95      -9.003  -4.159  49.733  1.00 28.16           C  
ATOM   2552  O   THR E  95      -9.857  -5.033  49.916  1.00 25.89           O  
ATOM   2553  CB  THR E  95     -10.616  -2.713  48.463  1.00 30.69           C  
ATOM   2554  CG2 THR E  95     -10.853  -1.321  47.912  1.00 26.63           C  
ATOM   2555  OG1 THR E  95     -10.379  -3.608  47.372  1.00 29.81           O  
ATOM   2556  N   MET E  96      -7.701  -4.414  49.784  1.00 30.62           N  
ATOM   2557  CA  MET E  96      -7.186  -5.772  49.814  1.00 33.72           C  
ATOM   2558  C   MET E  96      -6.645  -6.135  51.191  1.00 32.56           C  
ATOM   2559  O   MET E  96      -6.472  -5.295  52.078  1.00 32.86           O  
ATOM   2560  CB  MET E  96      -6.104  -5.962  48.749  1.00 33.72           C  
ATOM   2561  CG  MET E  96      -6.573  -5.713  47.345  1.00 27.27           C  
ATOM   2562  SD  MET E  96      -5.369  -6.326  46.161  1.00 30.11           S  
ATOM   2563  CE  MET E  96      -3.943  -5.372  46.654  1.00 25.24           C  
ATOM   2564  N   ASP E  97      -6.383  -7.424  51.357  1.00 31.57           N  
ATOM   2565  CA  ASP E  97      -5.878  -7.927  52.622  1.00 33.81           C  
ATOM   2566  C   ASP E  97      -4.364  -7.840  52.742  1.00 34.89           C  
ATOM   2567  O   ASP E  97      -3.817  -8.240  53.779  1.00 35.09           O  
ATOM   2568  CB  ASP E  97      -6.314  -9.372  52.805  1.00 37.35           C  
ATOM   2569  CG  ASP E  97      -5.875 -10.240  51.668  1.00 37.24           C  
ATOM   2570  OD1 ASP E  97      -5.516  -9.676  50.607  1.00 38.92           O  
ATOM   2571  OD2 ASP E  97      -5.896 -11.472  51.832  1.00 41.04           O1-
ATOM   2572  N   VAL E  98      -3.677  -7.344  51.721  1.00 32.79           N  
ATOM   2573  CA  VAL E  98      -2.233  -7.185  51.783  1.00 26.01           C  
ATOM   2574  C   VAL E  98      -1.905  -5.719  51.539  1.00 25.00           C  
ATOM   2575  O   VAL E  98      -2.705  -4.998  50.925  1.00 28.14           O  
ATOM   2576  CB  VAL E  98      -1.538  -8.105  50.773  1.00 27.91           C  
ATOM   2577  CG1 VAL E  98      -1.858  -9.545  51.082  1.00 26.23           C  
ATOM   2578  CG2 VAL E  98      -1.979  -7.760  49.363  1.00 29.43           C  
ATOM   2579  N   PRO E  99      -0.772  -5.227  52.022  1.00 23.26           N  
ATOM   2580  CA  PRO E  99      -0.329  -3.894  51.611  1.00 25.82           C  
ATOM   2581  C   PRO E  99      -0.153  -3.827  50.098  1.00 34.67           C  
ATOM   2582  O   PRO E  99       0.092  -4.835  49.431  1.00 28.40           O  
ATOM   2583  CB  PRO E  99       1.010  -3.702  52.335  1.00 26.42           C  
ATOM   2584  CG  PRO E  99       1.111  -4.798  53.336  1.00 26.61           C  
ATOM   2585  CD  PRO E  99       0.171  -5.893  52.929  1.00 26.80           C  
ATOM   2586  N   VAL E 100      -0.310  -2.610  49.565  1.00 34.60           N  
ATOM   2587  CA  VAL E 100      -0.185  -2.315  48.142  1.00 25.97           C  
ATOM   2588  C   VAL E 100       0.252  -0.865  48.065  1.00 28.30           C  
ATOM   2589  O   VAL E 100       0.125  -0.115  49.029  1.00 29.44           O  
ATOM   2590  CB  VAL E 100      -1.506  -2.555  47.365  1.00 25.87           C  
ATOM   2591  CG1 VAL E 100      -2.503  -1.498  47.688  1.00 29.71           C  
ATOM   2592  CG2 VAL E 100      -1.258  -2.618  45.871  1.00 23.59           C  
ATOM   2593  N   SER E 101       0.818  -0.473  46.928  1.00 27.45           N  
ATOM   2594  CA  SER E 101       1.264   0.903  46.748  1.00 24.77           C  
ATOM   2595  C   SER E 101       0.948   1.360  45.328  1.00 23.18           C  
ATOM   2596  O   SER E 101       0.482   0.589  44.486  1.00 25.86           O  
ATOM   2597  CB  SER E 101       2.754   1.040  47.044  1.00 27.07           C  
ATOM   2598  OG  SER E 101       3.571   0.573  45.988  1.00 24.78           O  
ATOM   2599  N   LEU E 102       1.190   2.634  45.074  1.00 21.80           N  
ATOM   2600  CA  LEU E 102       1.028   3.214  43.754  1.00 22.87           C  
ATOM   2601  C   LEU E 102       2.288   3.990  43.425  1.00 24.22           C  
ATOM   2602  O   LEU E 102       2.592   5.002  44.063  1.00 23.21           O  
ATOM   2603  CB  LEU E 102      -0.204   4.117  43.704  1.00 26.02           C  
ATOM   2604  CG  LEU E 102      -0.638   4.781  42.402  1.00 22.25           C  
ATOM   2605  CD1 LEU E 102      -1.057   3.720  41.425  1.00 22.44           C  
ATOM   2606  CD2 LEU E 102      -1.790   5.680  42.734  1.00 21.67           C  
ATOM   2607  N   HIS E 103       3.029   3.507  42.443  1.00 21.13           N  
ATOM   2608  CA  HIS E 103       4.279   4.131  42.057  1.00 18.73           C  
ATOM   2609  C   HIS E 103       4.246   4.478  40.571  1.00 19.47           C  
ATOM   2610  O   HIS E 103       3.728   3.708  39.758  1.00 23.82           O  
ATOM   2611  CB  HIS E 103       5.442   3.195  42.411  1.00 22.46           C  
ATOM   2612  CG  HIS E 103       6.741   3.587  41.798  1.00 21.89           C  
ATOM   2613  CD2 HIS E 103       7.417   3.069  40.746  1.00 19.84           C  
ATOM   2614  ND1 HIS E 103       7.500   4.635  42.268  1.00 23.67           N  
ATOM   2615  CE1 HIS E 103       8.588   4.750  41.526  1.00 24.56           C  
ATOM   2616  NE2 HIS E 103       8.559   3.813  40.595  1.00 20.02           N  
ATOM   2617  N   VAL E 104       4.786   5.644  40.221  1.00 24.05           N  
ATOM   2618  CA  VAL E 104       4.632   6.193  38.884  1.00 21.70           C  
ATOM   2619  C   VAL E 104       6.000   6.555  38.323  1.00 21.21           C  
ATOM   2620  O   VAL E 104       6.881   7.048  39.038  1.00 21.97           O  
ATOM   2621  CB  VAL E 104       3.686   7.419  38.875  1.00 23.65           C  
ATOM   2622  CG1 VAL E 104       4.397   8.681  39.363  1.00 21.73           C  
ATOM   2623  CG2 VAL E 104       3.119   7.622  37.497  1.00 24.70           C  
ATOM   2624  N   HIS E 105       6.165   6.323  37.025  1.00 28.37           N  
ATOM   2625  CA  HIS E 105       7.363   6.689  36.292  1.00 21.30           C  
ATOM   2626  C   HIS E 105       7.235   8.074  35.678  1.00 19.20           C  
ATOM   2627  O   HIS E 105       6.149   8.519  35.325  1.00 24.58           O  
ATOM   2628  CB  HIS E 105       7.631   5.674  35.200  1.00 20.97           C  
ATOM   2629  CG  HIS E 105       8.252   4.414  35.691  1.00 16.83           C  
ATOM   2630  CD2 HIS E 105       7.810   3.472  36.554  1.00 19.55           C  
ATOM   2631  ND1 HIS E 105       9.509   4.017  35.300  1.00 20.50           N  
ATOM   2632  CE1 HIS E 105       9.809   2.874  35.889  1.00 21.55           C  
ATOM   2633  NE2 HIS E 105       8.798   2.527  36.663  1.00 20.29           N  
ATOM   2634  N   GLY E 106       8.349   8.762  35.577  1.00 15.59           N  
ATOM   2635  CA  GLY E 106       8.369  10.036  34.882  1.00 20.50           C  
ATOM   2636  C   GLY E 106       7.785  11.266  35.513  1.00 20.36           C  
ATOM   2637  O   GLY E 106       8.397  12.335  35.460  1.00 24.81           O  
ATOM   2638  N   LEU E 107       6.604  11.155  36.109  1.00 26.83           N  
ATOM   2639  CA  LEU E 107       5.965  12.320  36.700  1.00 27.06           C  
ATOM   2640  C   LEU E 107       6.731  12.789  37.943  1.00 28.93           C  
ATOM   2641  O   LEU E 107       7.545  12.063  38.527  1.00 29.82           O  
ATOM   2642  CB  LEU E 107       4.499  12.015  37.032  1.00 24.25           C  
ATOM   2643  CG  LEU E 107       3.532  11.972  35.830  1.00 26.54           C  
ATOM   2644  CD1 LEU E 107       3.700  10.728  34.958  1.00 24.98           C  
ATOM   2645  CD2 LEU E 107       2.086  12.070  36.256  1.00 25.02           C  
ATOM   2646  N   ASP E 108       6.491  14.052  38.310  1.00 32.79           N  
ATOM   2647  CA  ASP E 108       7.040  14.658  39.517  1.00 27.82           C  
ATOM   2648  C   ASP E 108       6.240  14.208  40.732  1.00 31.88           C  
ATOM   2649  O   ASP E 108       5.004  14.209  40.701  1.00 34.41           O  
ATOM   2650  CB  ASP E 108       7.001  16.178  39.448  1.00 27.25           C  
ATOM   2651  CG  ASP E 108       7.872  16.745  38.361  1.00 27.71           C  
ATOM   2652  OD1 ASP E 108       8.928  16.166  38.067  1.00 28.33           O  
ATOM   2653  OD2 ASP E 108       7.513  17.809  37.843  1.00 33.09           O1-
ATOM   2654  N   TYR E 109       6.944  13.834  41.800  1.00 37.29           N  
ATOM   2655  CA  TYR E 109       6.313  13.508  43.074  1.00 30.51           C  
ATOM   2656  C   TYR E 109       7.333  13.690  44.192  1.00 29.08           C  
ATOM   2657  O   TYR E 109       8.521  13.390  44.033  1.00 26.51           O  
ATOM   2658  CB  TYR E 109       5.720  12.083  43.082  1.00 26.24           C  
ATOM   2659  CG  TYR E 109       6.697  10.976  42.732  1.00 32.92           C  
ATOM   2660  CD1 TYR E 109       7.479  10.365  43.707  1.00 31.94           C  
ATOM   2661  CD2 TYR E 109       6.857  10.559  41.416  1.00 32.92           C  
ATOM   2662  CE1 TYR E 109       8.382   9.367  43.375  1.00 32.79           C  
ATOM   2663  CE2 TYR E 109       7.754   9.560  41.077  1.00 29.49           C  
ATOM   2664  CZ  TYR E 109       8.508   8.969  42.062  1.00 30.32           C  
ATOM   2665  OH  TYR E 109       9.409   7.984  41.745  1.00 31.85           O  
ATOM   2666  N   GLU E 110       6.864  14.220  45.315  1.00 31.23           N  
ATOM   2667  CA  GLU E 110       7.730  14.271  46.479  1.00 29.69           C  
ATOM   2668  C   GLU E 110       7.894  12.872  47.057  1.00 24.77           C  
ATOM   2669  O   GLU E 110       7.113  11.961  46.768  1.00 29.31           O  
ATOM   2670  CB  GLU E 110       7.177  15.249  47.504  1.00 30.96           C  
ATOM   2671  CG  GLU E 110       7.591  16.676  47.208  1.00 36.82           C  
ATOM   2672  CD  GLU E 110       6.875  17.678  48.078  1.00 41.46           C  
ATOM   2673  OE1 GLU E 110       6.300  17.259  49.107  1.00 43.83           O  
ATOM   2674  OE2 GLU E 110       6.916  18.880  47.745  1.00 42.10           O1-
ATOM   2675  N   ILE E 111       8.943  12.700  47.864  1.00 23.89           N  
ATOM   2676  CA  ILE E 111       9.288  11.363  48.341  1.00 27.48           C  
ATOM   2677  C   ILE E 111       8.143  10.704  49.093  1.00 26.52           C  
ATOM   2678  O   ILE E 111       8.066   9.473  49.172  1.00 31.12           O  
ATOM   2679  CB  ILE E 111      10.567  11.428  49.200  1.00 29.18           C  
ATOM   2680  CG1 ILE E 111      11.097  10.019  49.440  1.00 30.38           C  
ATOM   2681  CG2 ILE E 111      10.318  12.144  50.519  1.00 34.14           C  
ATOM   2682  CD1 ILE E 111      11.625   9.379  48.222  1.00 26.74           C  
ATOM   2683  N   SER E 112       7.225  11.499  49.634  1.00 26.05           N  
ATOM   2684  CA  SER E 112       6.092  10.944  50.353  1.00 24.80           C  
ATOM   2685  C   SER E 112       5.086  10.263  49.437  1.00 28.04           C  
ATOM   2686  O   SER E 112       4.200   9.560  49.932  1.00 25.97           O  
ATOM   2687  CB  SER E 112       5.421  12.047  51.165  1.00 34.84           C  
ATOM   2688  OG  SER E 112       5.152  13.179  50.369  1.00 39.50           O  
ATOM   2689  N   SER E 113       5.196  10.452  48.120  1.00 32.87           N  
ATOM   2690  CA  SER E 113       4.331   9.782  47.156  1.00 26.00           C  
ATOM   2691  C   SER E 113       5.096   8.731  46.369  1.00 27.48           C  
ATOM   2692  O   SER E 113       4.599   8.227  45.360  1.00 25.26           O  
ATOM   2693  CB  SER E 113       3.674  10.796  46.225  1.00 22.50           C  
ATOM   2694  OG  SER E 113       2.595  11.402  46.889  1.00 22.25           O  
ATOM   2695  N   ASP E 114       6.285   8.376  46.848  1.00 29.19           N  
ATOM   2696  CA  ASP E 114       7.103   7.357  46.208  1.00 24.50           C  
ATOM   2697  C   ASP E 114       6.352   6.038  46.034  1.00 28.22           C  
ATOM   2698  O   ASP E 114       6.632   5.279  45.098  1.00 31.72           O  
ATOM   2699  CB  ASP E 114       8.369   7.152  47.029  1.00 26.63           C  
ATOM   2700  CG  ASP E 114       9.492   6.547  46.229  1.00 31.99           C  
ATOM   2701  OD1 ASP E 114       9.540   6.779  45.015  1.00 32.63           O  
ATOM   2702  OD2 ASP E 114      10.345   5.854  46.815  1.00 35.92           O1-
ATOM   2703  N   GLY E 115       5.405   5.739  46.916  1.00 24.94           N  
ATOM   2704  CA  GLY E 115       4.710   4.468  46.831  1.00 23.35           C  
ATOM   2705  C   GLY E 115       5.565   3.259  47.129  1.00 25.38           C  
ATOM   2706  O   GLY E 115       5.322   2.180  46.584  1.00 25.35           O  
ATOM   2707  N   THR E 116       6.567   3.410  47.984  1.00 30.01           N  
ATOM   2708  CA  THR E 116       7.442   2.314  48.377  1.00 29.43           C  
ATOM   2709  C   THR E 116       7.372   2.068  49.884  1.00 35.24           C  
ATOM   2710  O   THR E 116       7.303   3.013  50.679  1.00 32.72           O  
ATOM   2711  CB  THR E 116       8.869   2.605  47.964  1.00 26.30           C  
ATOM   2712  CG2 THR E 116       8.924   2.864  46.462  1.00 30.12           C  
ATOM   2713  OG1 THR E 116       9.333   3.759  48.668  1.00 26.76           O  
ATOM   2714  N   LYS E 117       7.372   0.782  50.259  1.00 34.29           N  
ATOM   2715  CA  LYS E 117       7.522   0.378  51.657  1.00 33.54           C  
ATOM   2716  C   LYS E 117       8.745   1.026  52.295  1.00 35.97           C  
ATOM   2717  O   LYS E 117       8.693   1.476  53.448  1.00 38.49           O  
ATOM   2718  CB  LYS E 117       7.630  -1.147  51.736  1.00 35.79           C  
ATOM   2719  CG  LYS E 117       7.373  -1.729  53.096  1.00 38.48           C  
ATOM   2720  CD  LYS E 117       7.669  -3.208  53.067  1.00 43.23           C  
ATOM   2721  CE  LYS E 117       6.637  -3.988  53.858  1.00 52.88           C  
ATOM   2722  NZ  LYS E 117       5.619  -4.652  52.983  1.00 48.84           N1+
ATOM   2723  N   GLN E 118       9.852   1.087  51.548  1.00 29.72           N  
ATOM   2724  CA  GLN E 118      11.093   1.667  52.043  1.00 28.90           C  
ATOM   2725  C   GLN E 118      10.893   3.083  52.568  1.00 37.91           C  
ATOM   2726  O   GLN E 118      11.518   3.478  53.557  1.00 40.75           O  
ATOM   2727  CB  GLN E 118      12.136   1.648  50.924  1.00 32.62           C  
ATOM   2728  CG  GLN E 118      12.487   0.249  50.480  1.00 36.49           C  
ATOM   2729  CD  GLN E 118      11.643  -0.283  49.319  1.00 33.12           C  
ATOM   2730  NE2 GLN E 118      12.257  -1.127  48.507  1.00 37.85           N  
ATOM   2731  OE1 GLN E 118      10.470   0.041  49.166  1.00 33.40           O  
ATOM   2732  N   ASN E 119      10.042   3.871  51.917  1.00 35.56           N  
ATOM   2733  CA  ASN E 119       9.835   5.246  52.336  1.00 31.68           C  
ATOM   2734  C   ASN E 119       8.524   5.426  53.061  1.00 33.51           C  
ATOM   2735  O   ASN E 119       8.139   6.565  53.328  1.00 38.69           O  
ATOM   2736  CB  ASN E 119       9.919   6.187  51.137  1.00 32.72           C  
ATOM   2737  CG  ASN E 119      11.306   6.204  50.518  1.00 41.28           C  
ATOM   2738  ND2 ASN E 119      11.371   5.941  49.223  1.00 39.55           N  
ATOM   2739  OD1 ASN E 119      12.313   6.433  51.201  1.00 40.82           O  
ATOM   2740  N   LYS E 120       7.838   4.327  53.383  1.00 31.65           N  
ATOM   2741  CA  LYS E 120       6.651   4.334  54.235  1.00 33.08           C  
ATOM   2742  C   LYS E 120       5.470   5.023  53.561  1.00 39.73           C  
ATOM   2743  O   LYS E 120       4.576   5.547  54.234  1.00 34.62           O  
ATOM   2744  CB  LYS E 120       6.953   4.972  55.589  1.00 40.30           C  
ATOM   2745  CG  LYS E 120       8.240   4.474  56.223  1.00 50.44           C  
ATOM   2746  CD  LYS E 120       8.130   2.992  56.542  1.00 56.80           C  
ATOM   2747  CE  LYS E 120       9.455   2.399  56.996  1.00 58.64           C  
ATOM   2748  NZ  LYS E 120       9.262   1.534  58.200  1.00 63.96           N1+
ATOM   2749  N   SER E 121       5.454   5.008  52.225  1.00 36.49           N  
ATOM   2750  CA  SER E 121       4.340   5.529  51.449  1.00 28.67           C  
ATOM   2751  C   SER E 121       3.554   4.420  50.761  1.00 25.85           C  
ATOM   2752  O   SER E 121       2.938   4.662  49.723  1.00 34.29           O  
ATOM   2753  CB  SER E 121       4.828   6.574  50.441  1.00 29.36           C  
ATOM   2754  OG  SER E 121       6.070   6.204  49.871  1.00 33.58           O  
ATOM   2755  N   HIS E 122       3.555   3.216  51.324  1.00 27.46           N  
ATOM   2756  CA  HIS E 122       2.641   2.166  50.910  1.00 24.05           C  
ATOM   2757  C   HIS E 122       1.333   2.259  51.700  1.00 23.49           C  
ATOM   2758  O   HIS E 122       1.180   3.075  52.605  1.00 28.30           O  
ATOM   2759  CB  HIS E 122       3.293   0.794  51.077  1.00 33.16           C  
ATOM   2760  CG  HIS E 122       3.581   0.417  52.502  1.00 34.95           C  
ATOM   2761  CD2 HIS E 122       3.138  -0.616  53.260  1.00 31.13           C  
ATOM   2762  ND1 HIS E 122       4.465   1.121  53.297  1.00 31.73           N  
ATOM   2763  CE1 HIS E 122       4.536   0.552  54.487  1.00 34.61           C  
ATOM   2764  NE2 HIS E 122       3.740  -0.503  54.491  1.00 38.54           N  
ATOM   2765  N   VAL E 123       0.361   1.435  51.339  1.00 24.30           N  
ATOM   2766  CA  VAL E 123      -0.979   1.521  51.913  1.00 23.63           C  
ATOM   2767  C   VAL E 123      -1.348   0.179  52.531  1.00 27.88           C  
ATOM   2768  O   VAL E 123      -1.444  -0.840  51.831  1.00 29.31           O  
ATOM   2769  CB  VAL E 123      -2.028   1.986  50.888  1.00 26.31           C  
ATOM   2770  CG1 VAL E 123      -3.343   2.239  51.568  1.00 26.59           C  
ATOM   2771  CG2 VAL E 123      -1.578   3.288  50.248  1.00 24.61           C  
ATOM   2772  N   GLU E 124      -1.545   0.198  53.863  1.00 34.62           N  
ATOM   2773  CA  GLU E 124      -1.895  -0.967  54.650  1.00 24.50           C  
ATOM   2774  C   GLU E 124      -3.259  -1.500  54.238  1.00 25.76           C  
ATOM   2775  O   GLU E 124      -4.078  -0.766  53.681  1.00 28.58           O  
ATOM   2776  CB  GLU E 124      -1.939  -0.597  56.118  1.00 28.46           C  
ATOM   2777  CG  GLU E 124      -3.240   0.096  56.481  1.00 27.85           C  
ATOM   2778  CD  GLU E 124      -3.185   1.593  56.299  1.00 32.47           C  
ATOM   2779  OE1 GLU E 124      -2.236   2.111  55.672  1.00 33.17           O  
ATOM   2780  OE2 GLU E 124      -4.114   2.254  56.794  1.00 37.81           O1-
ATOM   2781  N   PRO E 125      -3.538  -2.769  54.527  1.00 26.22           N  
ATOM   2782  CA  PRO E 125      -4.833  -3.337  54.137  1.00 27.21           C  
ATOM   2783  C   PRO E 125      -5.972  -2.472  54.645  1.00 31.74           C  
ATOM   2784  O   PRO E 125      -5.903  -1.925  55.746  1.00 36.53           O  
ATOM   2785  CB  PRO E 125      -4.829  -4.723  54.790  1.00 25.57           C  
ATOM   2786  CG  PRO E 125      -3.405  -5.039  55.031  1.00 29.23           C  
ATOM   2787  CD  PRO E 125      -2.663  -3.757  55.189  1.00 26.72           C  
ATOM   2788  N   GLY E 126      -7.000  -2.296  53.805  1.00 27.54           N  
ATOM   2789  CA  GLY E 126      -8.090  -1.382  54.083  1.00 23.63           C  
ATOM   2790  C   GLY E 126      -7.725   0.091  54.099  1.00 26.07           C  
ATOM   2791  O   GLY E 126      -8.627   0.937  54.190  1.00 29.29           O  
ATOM   2792  N   GLY E 127      -6.444   0.439  53.992  1.00 28.47           N  
ATOM   2793  CA  GLY E 127      -6.019   1.800  54.228  1.00 28.82           C  
ATOM   2794  C   GLY E 127      -6.383   2.762  53.117  1.00 28.41           C  
ATOM   2795  O   GLY E 127      -6.927   2.394  52.082  1.00 31.09           O  
ATOM   2796  N   THR E 128      -6.088   4.033  53.357  1.00 29.59           N  
ATOM   2797  CA  THR E 128      -6.174   5.052  52.328  1.00 28.34           C  
ATOM   2798  C   THR E 128      -4.937   5.917  52.422  1.00 31.25           C  
ATOM   2799  O   THR E 128      -4.241   5.932  53.438  1.00 37.50           O  
ATOM   2800  CB  THR E 128      -7.408   5.951  52.438  1.00 28.35           C  
ATOM   2801  CG2 THR E 128      -8.664   5.114  52.455  1.00 30.28           C  
ATOM   2802  OG1 THR E 128      -7.341   6.731  53.635  1.00 35.88           O  
ATOM   2803  N   ARG E 129      -4.670   6.638  51.341  1.00 32.89           N  
ATOM   2804  CA  ARG E 129      -3.588   7.608  51.257  1.00 28.32           C  
ATOM   2805  C   ARG E 129      -3.869   8.459  50.028  1.00 27.04           C  
ATOM   2806  O   ARG E 129      -4.589   8.030  49.130  1.00 31.42           O  
ATOM   2807  CB  ARG E 129      -2.225   6.908  51.173  1.00 22.30           C  
ATOM   2808  CG  ARG E 129      -1.068   7.823  51.281  1.00 23.09           C  
ATOM   2809  CD  ARG E 129       0.150   7.106  50.874  1.00 24.55           C  
ATOM   2810  NE  ARG E 129       1.308   7.939  51.099  1.00 26.97           N  
ATOM   2811  CZ  ARG E 129       1.974   7.995  52.245  1.00 29.68           C  
ATOM   2812  NH1 ARG E 129       1.593   7.262  53.285  1.00 30.49           N1+
ATOM   2813  NH2 ARG E 129       3.025   8.792  52.353  1.00 30.84           N  
ATOM   2814  N   THR E 130      -3.355   9.677  50.010  1.00 30.06           N  
ATOM   2815  CA  THR E 130      -3.499  10.541  48.846  1.00 27.67           C  
ATOM   2816  C   THR E 130      -2.134  10.692  48.206  1.00 26.51           C  
ATOM   2817  O   THR E 130      -1.219  11.262  48.804  1.00 31.90           O  
ATOM   2818  CB  THR E 130      -4.087  11.907  49.193  1.00 31.29           C  
ATOM   2819  CG2 THR E 130      -3.745  12.931  48.121  1.00 30.73           C  
ATOM   2820  OG1 THR E 130      -5.508  11.789  49.285  1.00 33.86           O  
ATOM   2821  N   TYR E 131      -1.999  10.170  46.997  1.00 28.09           N  
ATOM   2822  CA  TYR E 131      -0.778  10.283  46.220  1.00 26.05           C  
ATOM   2823  C   TYR E 131      -0.896  11.489  45.296  1.00 29.74           C  
ATOM   2824  O   TYR E 131      -1.925  11.670  44.633  1.00 33.74           O  
ATOM   2825  CB  TYR E 131      -0.554   9.025  45.399  1.00 24.15           C  
ATOM   2826  CG  TYR E 131      -0.164   7.780  46.156  1.00 19.50           C  
ATOM   2827  CD1 TYR E 131       1.127   7.607  46.647  1.00 25.05           C  
ATOM   2828  CD2 TYR E 131      -1.074   6.755  46.336  1.00 18.68           C  
ATOM   2829  CE1 TYR E 131       1.495   6.433  47.308  1.00 23.96           C  
ATOM   2830  CE2 TYR E 131      -0.727   5.594  46.986  1.00 26.01           C  
ATOM   2831  CZ  TYR E 131       0.555   5.439  47.474  1.00 22.96           C  
ATOM   2832  OH  TYR E 131       0.865   4.268  48.105  1.00 24.84           O  
ATOM   2833  N   THR E 132       0.151  12.304  45.238  1.00 27.82           N  
ATOM   2834  CA  THR E 132       0.136  13.532  44.456  1.00 26.36           C  
ATOM   2835  C   THR E 132       1.227  13.479  43.398  1.00 30.31           C  
ATOM   2836  O   THR E 132       2.417  13.415  43.727  1.00 30.82           O  
ATOM   2837  CB  THR E 132       0.304  14.749  45.358  1.00 30.42           C  
ATOM   2838  CG2 THR E 132       0.545  16.020  44.535  1.00 32.73           C  
ATOM   2839  OG1 THR E 132      -0.888  14.905  46.138  1.00 32.50           O  
ATOM   2840  N   TRP E 133       0.810  13.513  42.133  1.00 33.79           N  
ATOM   2841  CA  TRP E 133       1.701  13.597  40.988  1.00 28.16           C  
ATOM   2842  C   TRP E 133       1.611  14.997  40.404  1.00 25.10           C  
ATOM   2843  O   TRP E 133       0.512  15.532  40.246  1.00 26.55           O  
ATOM   2844  CB  TRP E 133       1.310  12.578  39.922  1.00 27.69           C  
ATOM   2845  CG  TRP E 133       1.302  11.147  40.357  1.00 26.41           C  
ATOM   2846  CD1 TRP E 133       1.932  10.594  41.434  1.00 25.30           C  
ATOM   2847  CD2 TRP E 133       0.609  10.080  39.707  1.00 28.87           C  
ATOM   2848  CE2 TRP E 133       0.869   8.906  40.438  1.00 24.67           C  
ATOM   2849  CE3 TRP E 133      -0.209  10.004  38.572  1.00 25.23           C  
ATOM   2850  NE1 TRP E 133       1.677   9.245  41.490  1.00 25.49           N  
ATOM   2851  CZ2 TRP E 133       0.346   7.678  40.072  1.00 24.16           C  
ATOM   2852  CZ3 TRP E 133      -0.724   8.787  38.214  1.00 23.64           C  
ATOM   2853  CH2 TRP E 133      -0.451   7.640  38.959  1.00 25.29           C  
ATOM   2854  N   ARG E 134       2.757  15.591  40.117  1.00 27.22           N  
ATOM   2855  CA  ARG E 134       2.827  16.855  39.407  1.00 27.83           C  
ATOM   2856  C   ARG E 134       3.560  16.628  38.101  1.00 30.41           C  
ATOM   2857  O   ARG E 134       4.167  15.579  37.875  1.00 29.53           O  
ATOM   2858  CB  ARG E 134       3.540  17.943  40.218  1.00 32.19           C  
ATOM   2859  CG  ARG E 134       2.771  18.416  41.451  1.00 33.85           C  
ATOM   2860  CD  ARG E 134       3.649  19.159  42.463  1.00 38.85           C  
ATOM   2861  NE  ARG E 134       4.676  18.320  43.087  1.00 50.52           N  
ATOM   2862  CZ  ARG E 134       5.953  18.255  42.696  1.00 48.46           C  
ATOM   2863  NH1 ARG E 134       6.790  17.458  43.350  1.00 43.09           N1+
ATOM   2864  NH2 ARG E 134       6.405  18.990  41.675  1.00 40.42           N  
ATOM   2865  N   THR E 135       3.476  17.634  37.237  1.00 34.22           N  
ATOM   2866  CA  THR E 135       4.132  17.643  35.939  1.00 26.75           C  
ATOM   2867  C   THR E 135       4.583  19.061  35.672  1.00 26.38           C  
ATOM   2868  O   THR E 135       4.071  20.005  36.274  1.00 27.78           O  
ATOM   2869  CB  THR E 135       3.212  17.164  34.799  1.00 29.06           C  
ATOM   2870  CG2 THR E 135       2.862  15.674  34.921  1.00 26.11           C  
ATOM   2871  OG1 THR E 135       2.006  17.938  34.793  1.00 32.00           O  
ATOM   2872  N   HIS E 136       5.561  19.206  34.792  1.00 24.50           N  
ATOM   2873  CA  HIS E 136       6.063  20.523  34.450  1.00 23.21           C  
ATOM   2874  C   HIS E 136       6.244  20.646  32.950  1.00 26.79           C  
ATOM   2875  O   HIS E 136       6.379  19.656  32.234  1.00 26.30           O  
ATOM   2876  CB  HIS E 136       7.378  20.826  35.157  1.00 23.56           C  
ATOM   2877  CG  HIS E 136       8.476  19.867  34.829  1.00 23.34           C  
ATOM   2878  CD2 HIS E 136       9.574  19.990  34.045  1.00 29.00           C  
ATOM   2879  ND1 HIS E 136       8.549  18.617  35.394  1.00 26.34           N  
ATOM   2880  CE1 HIS E 136       9.620  17.994  34.941  1.00 25.95           C  
ATOM   2881  NE2 HIS E 136      10.266  18.807  34.128  1.00 24.88           N  
ATOM   2882  N   GLU E 137       6.237  21.864  32.496  1.00 32.05           N  
ATOM   2883  CA  GLU E 137       6.527  22.141  31.110  1.00 24.61           C  
ATOM   2884  C   GLU E 137       8.032  22.268  30.924  1.00 26.59           C  
ATOM   2885  O   GLU E 137       8.756  22.567  31.875  1.00 25.78           O  
ATOM   2886  CB  GLU E 137       5.856  23.441  30.668  1.00 31.43           C  
ATOM   2887  CG  GLU E 137       4.347  23.497  30.784  1.00 33.29           C  
ATOM   2888  CD  GLU E 137       3.814  24.873  30.441  1.00 38.32           C  
ATOM   2889  OE1 GLU E 137       4.093  25.842  31.185  1.00 40.25           O  
ATOM   2890  OE2 GLU E 137       3.108  24.984  29.422  1.00 46.22           O1-
ATOM   2891  N   PRO E 138       8.529  22.060  29.705  1.00 28.09           N  
ATOM   2892  CA  PRO E 138       9.945  22.333  29.445  1.00 23.61           C  
ATOM   2893  C   PRO E 138      10.246  23.812  29.605  1.00 25.16           C  
ATOM   2894  O   PRO E 138       9.350  24.652  29.669  1.00 32.99           O  
ATOM   2895  CB  PRO E 138      10.151  21.862  27.999  1.00 29.97           C  
ATOM   2896  CG  PRO E 138       8.854  21.246  27.570  1.00 25.64           C  
ATOM   2897  CD  PRO E 138       7.788  21.646  28.498  1.00 22.05           C  
ATOM   2898  N   GLY E 139      11.528  24.127  29.687  1.00 27.87           N  
ATOM   2899  CA  GLY E 139      11.923  25.498  29.940  1.00 30.97           C  
ATOM   2900  C   GLY E 139      13.387  25.523  30.280  1.00 32.83           C  
ATOM   2901  O   GLY E 139      14.039  24.481  30.365  1.00 37.28           O  
ATOM   2902  N   ARG E 140      13.906  26.726  30.472  1.00 35.58           N  
ATOM   2903  CA  ARG E 140      15.334  26.866  30.706  1.00 50.08           C  
ATOM   2904  C   ARG E 140      15.631  27.333  32.123  1.00 51.96           C  
ATOM   2905  O   ARG E 140      14.855  28.063  32.743  1.00 49.28           O  
ATOM   2906  CB  ARG E 140      16.009  27.812  29.699  1.00 48.04           C  
ATOM   2907  CG  ARG E 140      15.327  29.122  29.387  1.00 53.46           C  
ATOM   2908  CD  ARG E 140      16.231  29.991  28.487  1.00 58.72           C  
ATOM   2909  NE  ARG E 140      16.571  29.372  27.194  1.00 61.07           N  
ATOM   2910  CZ  ARG E 140      17.595  28.542  26.961  1.00 56.98           C  
ATOM   2911  NH1 ARG E 140      18.462  28.228  27.911  1.00 57.52           N1+
ATOM   2912  NH2 ARG E 140      17.770  28.054  25.747  1.00 51.36           N  
ATOM   2913  N   ARG E 141      16.783  26.890  32.618  1.00 55.01           N  
ATOM   2914  CA  ARG E 141      17.291  27.207  33.935  1.00 56.19           C  
ATOM   2915  C   ARG E 141      18.391  28.253  33.827  1.00 57.92           C  
ATOM   2916  O   ARG E 141      18.822  28.628  32.732  1.00 56.01           O  
ATOM   2917  CB  ARG E 141      17.805  25.947  34.626  1.00 52.47           C  
ATOM   2918  CG  ARG E 141      17.172  24.663  34.162  1.00 43.94           C  
ATOM   2919  CD  ARG E 141      17.994  23.558  34.761  1.00 37.55           C  
ATOM   2920  NE  ARG E 141      17.384  22.241  34.669  1.00 40.86           N  
ATOM   2921  CZ  ARG E 141      17.819  21.258  33.897  1.00 31.71           C  
ATOM   2922  NH1 ARG E 141      18.901  21.416  33.156  1.00 39.30           N1+
ATOM   2923  NH2 ARG E 141      17.190  20.097  33.899  1.00 27.81           N  
ATOM   2924  N   ALA E 142      18.858  28.706  34.996  1.00 61.04           N  
ATOM   2925  CA  ALA E 142      19.888  29.739  35.048  1.00 53.57           C  
ATOM   2926  C   ALA E 142      21.176  29.268  34.394  1.00 48.38           C  
ATOM   2927  O   ALA E 142      21.810  30.020  33.646  1.00 50.55           O  
ATOM   2928  CB  ALA E 142      20.144  30.150  36.497  1.00 61.13           C  
ATOM   2929  N   ASP E 143      21.571  28.014  34.633  1.00 52.52           N  
ATOM   2930  CA  ASP E 143      22.826  27.523  34.068  1.00 57.30           C  
ATOM   2931  C   ASP E 143      22.746  27.529  32.546  1.00 58.91           C  
ATOM   2932  O   ASP E 143      23.703  27.141  31.865  1.00 62.48           O  
ATOM   2933  CB  ASP E 143      23.185  26.122  34.592  1.00 57.04           C  
ATOM   2934  CG  ASP E 143      22.030  25.134  34.513  1.00 62.54           C  
ATOM   2935  OD1 ASP E 143      21.107  25.333  33.700  1.00 67.87           O  
ATOM   2936  OD2 ASP E 143      22.057  24.139  35.274  1.00 58.90           O1-
ATOM   2937  N   GLY E 144      21.614  27.998  32.013  1.00 54.63           N  
ATOM   2938  CA  GLY E 144      21.356  28.047  30.597  1.00 57.33           C  
ATOM   2939  C   GLY E 144      20.948  26.733  29.975  1.00 65.77           C  
ATOM   2940  O   GLY E 144      20.741  26.687  28.757  1.00 71.06           O  
ATOM   2941  N   THR E 145      20.836  25.662  30.755  1.00 59.02           N  
ATOM   2942  CA  THR E 145      20.481  24.366  30.200  1.00 49.50           C  
ATOM   2943  C   THR E 145      18.970  24.225  30.082  1.00 43.64           C  
ATOM   2944  O   THR E 145      18.188  24.991  30.650  1.00 43.82           O  
ATOM   2945  CB  THR E 145      21.042  23.229  31.048  1.00 51.28           C  
ATOM   2946  CG2 THR E 145      22.542  23.107  30.838  1.00 44.36           C  
ATOM   2947  OG1 THR E 145      20.737  23.474  32.427  1.00 53.16           O  
ATOM   2948  N   TRP E 146      18.567  23.211  29.332  1.00 37.70           N  
ATOM   2949  CA  TRP E 146      17.168  22.977  29.035  1.00 35.53           C  
ATOM   2950  C   TRP E 146      16.631  21.956  30.026  1.00 30.96           C  
ATOM   2951  O   TRP E 146      17.192  20.867  30.165  1.00 33.42           O  
ATOM   2952  CB  TRP E 146      17.001  22.492  27.585  1.00 33.95           C  
ATOM   2953  CG  TRP E 146      15.577  22.444  27.156  1.00 27.92           C  
ATOM   2954  CD1 TRP E 146      14.786  21.336  27.065  1.00 33.28           C  
ATOM   2955  CD2 TRP E 146      14.750  23.553  26.794  1.00 31.61           C  
ATOM   2956  CE2 TRP E 146      13.473  23.042  26.497  1.00 35.54           C  
ATOM   2957  CE3 TRP E 146      14.966  24.929  26.689  1.00 32.88           C  
ATOM   2958  NE1 TRP E 146      13.521  21.685  26.671  1.00 37.47           N  
ATOM   2959  CZ2 TRP E 146      12.419  23.855  26.103  1.00 37.99           C  
ATOM   2960  CZ3 TRP E 146      13.913  25.737  26.295  1.00 33.61           C  
ATOM   2961  CH2 TRP E 146      12.660  25.198  26.003  1.00 35.72           C  
ATOM   2962  N   ARG E 147      15.553  22.311  30.718  1.00 28.80           N  
ATOM   2963  CA  ARG E 147      14.863  21.374  31.597  1.00 28.45           C  
ATOM   2964  C   ARG E 147      13.799  20.619  30.814  1.00 32.25           C  
ATOM   2965  O   ARG E 147      12.764  21.189  30.462  1.00 31.14           O  
ATOM   2966  CB  ARG E 147      14.222  22.098  32.785  1.00 31.67           C  
ATOM   2967  CG  ARG E 147      13.462  21.150  33.709  1.00 29.01           C  
ATOM   2968  CD  ARG E 147      13.043  21.830  35.000  1.00 29.74           C  
ATOM   2969  NE  ARG E 147      12.242  20.938  35.841  1.00 30.39           N  
ATOM   2970  CZ  ARG E 147      11.287  21.348  36.672  1.00 30.82           C  
ATOM   2971  NH1 ARG E 147      11.014  22.646  36.788  1.00 32.49           N1+
ATOM   2972  NH2 ARG E 147      10.608  20.466  37.389  1.00 29.67           N  
ATOM   2973  N   ALA E 148      14.046  19.341  30.545  1.00 26.68           N  
ATOM   2974  CA  ALA E 148      13.060  18.526  29.849  1.00 28.03           C  
ATOM   2975  C   ALA E 148      11.733  18.566  30.597  1.00 31.34           C  
ATOM   2976  O   ALA E 148      11.698  18.711  31.818  1.00 40.79           O  
ATOM   2977  CB  ALA E 148      13.539  17.079  29.724  1.00 27.42           C  
ATOM   2978  N   GLY E 149      10.632  18.444  29.858  1.00 26.10           N  
ATOM   2979  CA  GLY E 149       9.325  18.459  30.476  1.00 19.55           C  
ATOM   2980  C   GLY E 149       8.900  17.081  30.896  1.00 20.83           C  
ATOM   2981  O   GLY E 149       9.618  16.113  30.706  1.00 29.31           O  
ATOM   2982  N   SER E 150       7.706  16.988  31.471  1.00 19.09           N  
ATOM   2983  CA  SER E 150       7.217  15.691  31.915  1.00 18.64           C  
ATOM   2984  C   SER E 150       6.604  14.877  30.799  1.00 25.77           C  
ATOM   2985  O   SER E 150       6.290  13.705  31.027  1.00 26.22           O  
ATOM   2986  CB  SER E 150       6.139  15.837  32.993  1.00 26.98           C  
ATOM   2987  OG  SER E 150       6.561  16.632  34.084  1.00 30.22           O  
ATOM   2988  N   ALA E 151       6.384  15.477  29.622  1.00 28.89           N  
ATOM   2989  CA  ALA E 151       5.562  14.838  28.603  1.00 27.49           C  
ATOM   2990  C   ALA E 151       6.185  13.523  28.173  1.00 22.64           C  
ATOM   2991  O   ALA E 151       7.401  13.433  27.970  1.00 25.30           O  
ATOM   2992  CB  ALA E 151       5.391  15.740  27.392  1.00 29.66           C  
ATOM   2993  N   GLY E 152       5.348  12.501  28.044  1.00 21.14           N  
ATOM   2994  CA  GLY E 152       5.860  11.211  27.640  1.00 20.50           C  
ATOM   2995  C   GLY E 152       4.799  10.134  27.724  1.00 19.02           C  
ATOM   2996  O   GLY E 152       3.636  10.400  28.017  1.00 21.99           O  
ATOM   2997  N   TYR E 153       5.242   8.915  27.425  1.00 20.08           N  
ATOM   2998  CA  TYR E 153       4.444   7.704  27.559  1.00 20.80           C  
ATOM   2999  C   TYR E 153       5.021   7.011  28.784  1.00 25.05           C  
ATOM   3000  O   TYR E 153       6.160   6.535  28.753  1.00 24.13           O  
ATOM   3001  CB  TYR E 153       4.517   6.822  26.308  1.00 24.66           C  
ATOM   3002  CG  TYR E 153       3.649   7.347  25.188  1.00 28.03           C  
ATOM   3003  CD1 TYR E 153       2.287   7.076  25.143  1.00 23.94           C  
ATOM   3004  CD2 TYR E 153       4.195   8.168  24.193  1.00 32.25           C  
ATOM   3005  CE1 TYR E 153       1.492   7.582  24.122  1.00 26.85           C  
ATOM   3006  CE2 TYR E 153       3.403   8.689  23.177  1.00 30.12           C  
ATOM   3007  CZ  TYR E 153       2.055   8.385  23.146  1.00 29.27           C  
ATOM   3008  OH  TYR E 153       1.255   8.885  22.139  1.00 30.12           O  
ATOM   3009  N   TRP E 154       4.248   7.003  29.867  1.00 30.29           N  
ATOM   3010  CA  TRP E 154       4.671   6.558  31.186  1.00 21.93           C  
ATOM   3011  C   TRP E 154       3.679   5.511  31.697  1.00 20.18           C  
ATOM   3012  O   TRP E 154       2.745   5.106  30.987  1.00 23.85           O  
ATOM   3013  CB  TRP E 154       4.777   7.745  32.139  1.00 17.05           C  
ATOM   3014  CG  TRP E 154       5.662   8.872  31.733  1.00 15.74           C  
ATOM   3015  CD1 TRP E 154       5.274  10.113  31.347  1.00 15.00           C  
ATOM   3016  CD2 TRP E 154       7.088   8.873  31.702  1.00 18.66           C  
ATOM   3017  CE2 TRP E 154       7.493  10.155  31.293  1.00 16.58           C  
ATOM   3018  CE3 TRP E 154       8.066   7.916  31.996  1.00 17.67           C  
ATOM   3019  NE1 TRP E 154       6.360  10.894  31.091  1.00 17.60           N  
ATOM   3020  CZ2 TRP E 154       8.833  10.513  31.162  1.00 19.62           C  
ATOM   3021  CZ3 TRP E 154       9.400   8.267  31.859  1.00 16.33           C  
ATOM   3022  CH2 TRP E 154       9.770   9.557  31.451  1.00 20.12           C  
ATOM   3023  N   HIS E 155       3.872   5.083  32.953  1.00 25.43           N  
ATOM   3024  CA  HIS E 155       3.052   4.041  33.577  1.00 22.05           C  
ATOM   3025  C   HIS E 155       3.131   4.146  35.106  1.00 19.71           C  
ATOM   3026  O   HIS E 155       3.998   4.828  35.661  1.00 19.97           O  
ATOM   3027  CB  HIS E 155       3.465   2.655  33.036  1.00 18.71           C  
ATOM   3028  CG  HIS E 155       4.902   2.280  33.297  1.00 23.99           C  
ATOM   3029  CD2 HIS E 155       6.061   2.778  32.798  1.00 19.72           C  
ATOM   3030  ND1 HIS E 155       5.266   1.258  34.149  1.00 21.16           N  
ATOM   3031  CE1 HIS E 155       6.583   1.139  34.156  1.00 20.54           C  
ATOM   3032  NE2 HIS E 155       7.089   2.058  33.354  1.00 20.95           N  
ATOM   3033  N   TYR E 156       2.169   3.510  35.774  1.00 20.20           N  
ATOM   3034  CA  TYR E 156       2.158   3.348  37.224  1.00 24.64           C  
ATOM   3035  C   TYR E 156       2.018   1.868  37.561  1.00 27.07           C  
ATOM   3036  O   TYR E 156       1.405   1.101  36.807  1.00 23.67           O  
ATOM   3037  CB  TYR E 156       1.001   4.123  37.895  1.00 19.38           C  
ATOM   3038  CG  TYR E 156      -0.365   3.743  37.380  1.00 17.94           C  
ATOM   3039  CD1 TYR E 156      -1.039   2.663  37.901  1.00 18.84           C  
ATOM   3040  CD2 TYR E 156      -0.997   4.490  36.398  1.00 19.79           C  
ATOM   3041  CE1 TYR E 156      -2.287   2.303  37.432  1.00 20.96           C  
ATOM   3042  CE2 TYR E 156      -2.255   4.142  35.929  1.00 18.87           C  
ATOM   3043  CZ  TYR E 156      -2.888   3.053  36.447  1.00 19.09           C  
ATOM   3044  OH  TYR E 156      -4.121   2.696  35.990  1.00 25.20           O  
ATOM   3045  N   HIS E 157       2.563   1.462  38.702  1.00 23.67           N  
ATOM   3046  CA  HIS E 157       2.372   0.080  39.126  1.00 22.23           C  
ATOM   3047  C   HIS E 157       2.572  -0.043  40.632  1.00 23.20           C  
ATOM   3048  O   HIS E 157       2.958   0.912  41.309  1.00 24.04           O  
ATOM   3049  CB  HIS E 157       3.324  -0.841  38.379  1.00 21.08           C  
ATOM   3050  CG  HIS E 157       4.757  -0.493  38.584  1.00 18.81           C  
ATOM   3051  CD2 HIS E 157       5.543   0.422  37.972  1.00 21.13           C  
ATOM   3052  ND1 HIS E 157       5.526  -1.050  39.578  1.00 20.16           N  
ATOM   3053  CE1 HIS E 157       6.742  -0.538  39.532  1.00 19.13           C  
ATOM   3054  NE2 HIS E 157       6.782   0.354  38.560  1.00 20.13           N  
ATOM   3055  N   ASP E 158       2.314  -1.246  41.136  1.00 28.22           N  
ATOM   3056  CA  ASP E 158       2.529  -1.562  42.534  1.00 25.34           C  
ATOM   3057  C   ASP E 158       4.015  -1.802  42.807  1.00 26.25           C  
ATOM   3058  O   ASP E 158       4.761  -2.292  41.954  1.00 21.70           O  
ATOM   3059  CB  ASP E 158       1.702  -2.788  42.893  1.00 20.87           C  
ATOM   3060  CG  ASP E 158       2.068  -3.373  44.228  1.00 25.84           C  
ATOM   3061  OD1 ASP E 158       1.771  -2.718  45.244  1.00 26.19           O  
ATOM   3062  OD2 ASP E 158       2.660  -4.467  44.248  0.95 25.67           O1-
ATOM   3063  N   HIS E 159       4.447  -1.441  44.024  1.00 27.01           N  
ATOM   3064  CA  HIS E 159       5.847  -1.537  44.428  1.00 20.90           C  
ATOM   3065  C   HIS E 159       6.049  -2.339  45.715  1.00 25.18           C  
ATOM   3066  O   HIS E 159       7.160  -2.359  46.249  1.00 27.01           O  
ATOM   3067  CB  HIS E 159       6.407  -0.131  44.610  1.00 21.22           C  
ATOM   3068  CG  HIS E 159       7.830   0.023  44.203  1.00 22.62           C  
ATOM   3069  CD2 HIS E 159       8.410   0.833  43.287  1.00 24.58           C  
ATOM   3070  ND1 HIS E 159       8.857  -0.660  44.814  1.00 28.40           N  
ATOM   3071  CE1 HIS E 159      10.006  -0.305  44.267  1.00 27.64           C  
ATOM   3072  NE2 HIS E 159       9.764   0.606  43.340  1.00 28.11           N  
ATOM   3073  N   VAL E 160       5.011  -2.985  46.245  1.00 24.01           N  
ATOM   3074  CA  VAL E 160       5.149  -3.661  47.527  1.00 23.44           C  
ATOM   3075  C   VAL E 160       4.516  -5.043  47.571  1.00 23.05           C  
ATOM   3076  O   VAL E 160       4.853  -5.824  48.471  1.00 35.58           O  
ATOM   3077  CB  VAL E 160       4.601  -2.794  48.694  1.00 26.28           C  
ATOM   3078  CG1 VAL E 160       5.249  -1.431  48.729  1.00 28.65           C  
ATOM   3079  CG2 VAL E 160       3.127  -2.673  48.611  1.00 29.15           C  
ATOM   3080  N   VAL E 161       3.612  -5.453  46.690  1.00 20.81           N  
ATOM   3081  CA  VAL E 161       3.033  -6.788  46.824  1.00 20.65           C  
ATOM   3082  C   VAL E 161       4.049  -7.827  46.363  1.00 27.06           C  
ATOM   3083  O   VAL E 161       4.773  -7.614  45.384  1.00 28.71           O  
ATOM   3084  CB  VAL E 161       1.716  -6.894  46.044  1.00 20.21           C  
ATOM   3085  CG1 VAL E 161       1.183  -8.323  46.049  1.00 20.07           C  
ATOM   3086  CG2 VAL E 161       0.702  -6.008  46.670  1.00 21.67           C  
ATOM   3087  N   GLY E 162       4.127  -8.948  47.080  1.00 25.34           N  
ATOM   3088  CA  GLY E 162       5.088  -9.972  46.747  1.00 19.26           C  
ATOM   3089  C   GLY E 162       6.476  -9.636  47.232  1.00 23.68           C  
ATOM   3090  O   GLY E 162       7.040 -10.383  48.029  1.00 31.39           O  
ATOM   3091  N   THR E 163       7.056  -8.540  46.745  1.00 21.80           N  
ATOM   3092  CA  THR E 163       8.355  -8.074  47.214  1.00 22.55           C  
ATOM   3093  C   THR E 163       8.288  -6.572  47.363  1.00 24.67           C  
ATOM   3094  O   THR E 163       7.274  -5.957  47.057  1.00 28.30           O  
ATOM   3095  CB  THR E 163       9.517  -8.424  46.277  1.00 27.23           C  
ATOM   3096  CG2 THR E 163       9.469  -9.880  45.836  1.00 24.91           C  
ATOM   3097  OG1 THR E 163       9.470  -7.581  45.126  1.00 25.16           O  
ATOM   3098  N   GLU E 164       9.380  -5.974  47.824  1.00 24.45           N  
ATOM   3099  CA  GLU E 164       9.438  -4.524  47.936  1.00 27.38           C  
ATOM   3100  C   GLU E 164       9.705  -3.851  46.602  1.00 26.24           C  
ATOM   3101  O   GLU E 164       9.966  -2.642  46.570  1.00 28.09           O  
ATOM   3102  CB  GLU E 164      10.503  -4.090  48.953  1.00 31.72           C  
ATOM   3103  CG  GLU E 164      10.112  -4.337  50.418  1.00 40.73           C  
ATOM   3104  CD  GLU E 164      11.194  -3.916  51.399  0.25 38.85           C  
ATOM   3105  OE1 GLU E 164      12.388  -4.143  51.091  0.81 41.36           O  
ATOM   3106  OE2 GLU E 164      10.857  -3.367  52.481  0.88 40.09           O1-
ATOM   3107  N   PHE E 165       9.670  -4.607  45.510  1.00 28.61           N  
ATOM   3108  CA  PHE E 165       9.709  -4.051  44.168  1.00 25.96           C  
ATOM   3109  C   PHE E 165       8.458  -4.387  43.379  1.00 23.25           C  
ATOM   3110  O   PHE E 165       8.412  -4.128  42.174  1.00 28.02           O  
ATOM   3111  CB  PHE E 165      10.974  -4.510  43.443  1.00 23.63           C  
ATOM   3112  CG  PHE E 165      12.218  -3.945  44.050  1.00 22.60           C  
ATOM   3113  CD1 PHE E 165      12.617  -2.664  43.752  1.00 23.33           C  
ATOM   3114  CD2 PHE E 165      12.951  -4.671  44.957  1.00 24.23           C  
ATOM   3115  CE1 PHE E 165      13.750  -2.130  44.319  1.00 23.80           C  
ATOM   3116  CE2 PHE E 165      14.075  -4.146  45.528  1.00 25.56           C  
ATOM   3117  CZ  PHE E 165      14.480  -2.872  45.206  1.00 26.84           C  
ATOM   3118  N   GLY E 166       7.438  -4.928  44.038  1.00 24.82           N  
ATOM   3119  CA  GLY E 166       6.131  -5.104  43.453  1.00 22.10           C  
ATOM   3120  C   GLY E 166       6.000  -6.333  42.606  1.00 24.57           C  
ATOM   3121  O   GLY E 166       4.980  -6.513  41.941  1.00 25.16           O  
ATOM   3122  N   THR E 167       7.014  -7.197  42.620  1.00 23.45           N  
ATOM   3123  CA  THR E 167       7.039  -8.363  41.743  1.00 22.72           C  
ATOM   3124  C   THR E 167       5.708  -9.103  41.749  1.00 26.07           C  
ATOM   3125  O   THR E 167       5.182  -9.479  40.693  1.00 27.61           O  
ATOM   3126  CB  THR E 167       8.182  -9.296  42.148  1.00 17.43           C  
ATOM   3127  CG2 THR E 167       8.293 -10.449  41.183  1.00 23.41           C  
ATOM   3128  OG1 THR E 167       9.409  -8.563  42.109  1.00 23.05           O  
ATOM   3129  N   GLY E 168       5.132  -9.309  42.929  1.00 24.25           N  
ATOM   3130  CA  GLY E 168       3.871 -10.020  42.985  1.00 21.02           C  
ATOM   3131  C   GLY E 168       2.707  -9.179  42.521  1.00 18.28           C  
ATOM   3132  O   GLY E 168       1.729  -9.705  41.988  1.00 23.57           O  
ATOM   3133  N   GLY E 169       2.773  -7.869  42.737  1.00 21.66           N  
ATOM   3134  CA  GLY E 169       1.652  -7.025  42.357  1.00 22.52           C  
ATOM   3135  C   GLY E 169       1.620  -6.767  40.866  1.00 22.92           C  
ATOM   3136  O   GLY E 169       0.565  -6.849  40.235  1.00 24.36           O  
ATOM   3137  N   ILE E 170       2.785  -6.472  40.288  1.00 23.60           N  
ATOM   3138  CA  ILE E 170       2.947  -6.416  38.840  1.00 22.72           C  
ATOM   3139  C   ILE E 170       2.430  -7.696  38.190  1.00 24.45           C  
ATOM   3140  O   ILE E 170       1.585  -7.650  37.290  1.00 25.45           O  
ATOM   3141  CB  ILE E 170       4.425  -6.164  38.512  1.00 20.50           C  
ATOM   3142  CG1 ILE E 170       4.813  -4.761  38.914  1.00 18.13           C  
ATOM   3143  CG2 ILE E 170       4.695  -6.368  37.048  1.00 23.68           C  
ATOM   3144  CD1 ILE E 170       6.291  -4.549  38.931  1.00 17.07           C  
ATOM   3145  N   ARG E 171       2.927  -8.860  38.633  1.00 24.94           N  
ATOM   3146  CA  ARG E 171       2.491 -10.126  38.048  1.00 21.87           C  
ATOM   3147  C   ARG E 171       0.990 -10.289  38.146  1.00 27.48           C  
ATOM   3148  O   ARG E 171       0.368 -10.909  37.279  1.00 32.95           O  
ATOM   3149  CB  ARG E 171       3.180 -11.315  38.724  1.00 22.64           C  
ATOM   3150  CG  ARG E 171       2.848 -12.680  38.082  1.00 28.79           C  
ATOM   3151  CD  ARG E 171       2.347 -13.698  39.097  1.00 35.48           C  
ATOM   3152  NE  ARG E 171       0.916 -13.584  39.374  1.00 44.96           N  
ATOM   3153  CZ  ARG E 171      -0.031 -14.120  38.609  1.00 39.48           C  
ATOM   3154  NH1 ARG E 171       0.312 -14.805  37.529  1.00 48.28           N1+
ATOM   3155  NH2 ARG E 171      -1.318 -13.987  38.919  1.00 34.18           N  
ATOM   3156  N   ASN E 172       0.378  -9.768  39.201  1.00 26.03           N  
ATOM   3157  CA  ASN E 172      -1.041 -10.050  39.370  1.00 26.39           C  
ATOM   3158  C   ASN E 172      -1.894  -9.085  38.580  1.00 23.61           C  
ATOM   3159  O   ASN E 172      -3.061  -9.383  38.339  1.00 24.90           O  
ATOM   3160  CB  ASN E 172      -1.411 -10.027  40.853  1.00 25.99           C  
ATOM   3161  CG  ASN E 172      -0.798 -11.178  41.611  1.00 26.60           C  
ATOM   3162  ND2 ASN E 172      -0.415 -10.928  42.836  1.00 31.91           N  
ATOM   3163  OD1 ASN E 172      -0.631 -12.277  41.074  1.00 30.66           O  
ATOM   3164  N   GLY E 173      -1.328  -7.954  38.166  1.00 22.73           N  
ATOM   3165  CA  GLY E 173      -2.020  -7.023  37.302  1.00 21.23           C  
ATOM   3166  C   GLY E 173      -1.985  -5.593  37.746  1.00 22.04           C  
ATOM   3167  O   GLY E 173      -2.709  -4.770  37.168  1.00 22.19           O  
ATOM   3168  N   LEU E 174      -1.196  -5.228  38.751  1.00 23.01           N  
ATOM   3169  CA  LEU E 174      -1.247  -3.859  39.257  1.00 23.94           C  
ATOM   3170  C   LEU E 174      -0.278  -3.013  38.438  1.00 23.58           C  
ATOM   3171  O   LEU E 174       0.856  -2.718  38.828  1.00 25.48           O  
ATOM   3172  CB  LEU E 174      -0.986  -3.824  40.760  1.00 25.63           C  
ATOM   3173  CG  LEU E 174      -2.050  -4.555  41.597  1.00 24.24           C  
ATOM   3174  CD1 LEU E 174      -1.524  -4.884  42.979  1.00 24.30           C  
ATOM   3175  CD2 LEU E 174      -3.339  -3.749  41.714  1.00 23.38           C  
ATOM   3176  N   TYR E 175      -0.758  -2.630  37.257  1.00 29.38           N  
ATOM   3177  CA  TYR E 175      -0.043  -1.715  36.382  1.00 22.09           C  
ATOM   3178  C   TYR E 175      -1.058  -0.975  35.515  1.00 21.23           C  
ATOM   3179  O   TYR E 175      -2.193  -1.424  35.337  1.00 21.69           O  
ATOM   3180  CB  TYR E 175       0.999  -2.459  35.536  1.00 22.19           C  
ATOM   3181  CG  TYR E 175       0.420  -3.632  34.776  1.00 23.30           C  
ATOM   3182  CD1 TYR E 175      -0.333  -3.436  33.611  1.00 25.76           C  
ATOM   3183  CD2 TYR E 175       0.632  -4.942  35.207  1.00 21.13           C  
ATOM   3184  CE1 TYR E 175      -0.873  -4.502  32.914  1.00 21.16           C  
ATOM   3185  CE2 TYR E 175       0.108  -6.013  34.507  1.00 20.89           C  
ATOM   3186  CZ  TYR E 175      -0.643  -5.778  33.359  1.00 21.97           C  
ATOM   3187  OH  TYR E 175      -1.168  -6.832  32.668  1.00 22.41           O  
ATOM   3188  N   GLY E 176      -0.648   0.179  35.000  1.00 21.33           N  
ATOM   3189  CA  GLY E 176      -1.519   1.007  34.199  1.00 24.03           C  
ATOM   3190  C   GLY E 176      -0.770   2.119  33.495  1.00 20.51           C  
ATOM   3191  O   GLY E 176       0.346   2.471  33.873  1.00 23.08           O  
ATOM   3192  N   PRO E 177      -1.383   2.703  32.461  1.00 23.61           N  
ATOM   3193  CA  PRO E 177      -0.688   3.684  31.623  1.00 24.19           C  
ATOM   3194  C   PRO E 177      -0.968   5.119  32.031  1.00 17.87           C  
ATOM   3195  O   PRO E 177      -2.066   5.473  32.454  1.00 23.91           O  
ATOM   3196  CB  PRO E 177      -1.276   3.408  30.233  1.00 28.23           C  
ATOM   3197  CG  PRO E 177      -2.699   2.964  30.522  1.00 24.13           C  
ATOM   3198  CD  PRO E 177      -2.706   2.338  31.906  1.00 23.48           C  
ATOM   3199  N   VAL E 178       0.051   5.959  31.884  1.00 20.88           N  
ATOM   3200  CA  VAL E 178      -0.083   7.400  32.088  1.00 25.76           C  
ATOM   3201  C   VAL E 178       0.523   8.103  30.885  1.00 26.12           C  
ATOM   3202  O   VAL E 178       1.695   7.884  30.559  1.00 26.53           O  
ATOM   3203  CB  VAL E 178       0.592   7.882  33.388  1.00 33.19           C  
ATOM   3204  CG1 VAL E 178       0.167   9.314  33.728  1.00 28.52           C  
ATOM   3205  CG2 VAL E 178       0.261   6.951  34.553  1.00 26.34           C  
ATOM   3206  N   ILE E 179      -0.273   8.940  30.224  1.00 30.44           N  
ATOM   3207  CA  ILE E 179       0.197   9.789  29.135  1.00 25.92           C  
ATOM   3208  C   ILE E 179       0.206  11.230  29.616  1.00 23.47           C  
ATOM   3209  O   ILE E 179      -0.810  11.746  30.091  1.00 27.58           O  
ATOM   3210  CB  ILE E 179      -0.671   9.640  27.869  1.00 24.66           C  
ATOM   3211  CG1 ILE E 179      -0.764   8.191  27.446  1.00 23.68           C  
ATOM   3212  CG2 ILE E 179      -0.093  10.449  26.729  1.00 25.00           C  
ATOM   3213  CD1 ILE E 179      -1.668   7.984  26.279  1.00 25.14           C  
ATOM   3214  N   VAL E 180       1.348  11.883  29.491  1.00 21.63           N  
ATOM   3215  CA  VAL E 180       1.452  13.315  29.705  1.00 26.58           C  
ATOM   3216  C   VAL E 180       1.707  13.953  28.345  1.00 32.49           C  
ATOM   3217  O   VAL E 180       2.716  13.661  27.686  1.00 33.35           O  
ATOM   3218  CB  VAL E 180       2.560  13.664  30.706  1.00 26.40           C  
ATOM   3219  CG1 VAL E 180       2.627  15.178  30.937  1.00 21.87           C  
ATOM   3220  CG2 VAL E 180       2.303  12.937  31.990  1.00 27.77           C  
ATOM   3221  N   ARG E 181       0.788  14.821  27.932  1.00 32.50           N  
ATOM   3222  CA  ARG E 181       0.813  15.454  26.629  1.00 23.98           C  
ATOM   3223  C   ARG E 181       1.409  16.848  26.732  1.00 26.67           C  
ATOM   3224  O   ARG E 181       1.107  17.597  27.663  1.00 29.77           O  
ATOM   3225  CB  ARG E 181      -0.596  15.535  26.063  1.00 23.34           C  
ATOM   3226  CG  ARG E 181      -1.368  14.244  26.093  1.00 25.51           C  
ATOM   3227  CD  ARG E 181      -2.227  14.131  24.851  1.00 25.21           C  
ATOM   3228  NE  ARG E 181      -3.100  12.971  24.889  1.00 27.80           N  
ATOM   3229  CZ  ARG E 181      -2.856  11.833  24.263  1.00 22.78           C  
ATOM   3230  NH1 ARG E 181      -1.746  11.684  23.560  1.00 26.74           N1+
ATOM   3231  NH2 ARG E 181      -3.717  10.838  24.358  1.00 26.62           N  
ATOM   3232  N   ARG E 182       2.256  17.186  25.769  1.00 26.36           N  
ATOM   3233  CA  ARG E 182       2.735  18.544  25.584  1.00 25.37           C  
ATOM   3234  C   ARG E 182       1.713  19.356  24.781  1.00 31.45           C  
ATOM   3235  O   ARG E 182       1.052  18.829  23.882  1.00 31.89           O  
ATOM   3236  CB  ARG E 182       4.094  18.480  24.882  1.00 23.23           C  
ATOM   3237  CG  ARG E 182       4.736  19.782  24.556  1.00 26.92           C  
ATOM   3238  CD  ARG E 182       6.249  19.616  24.405  1.00 25.93           C  
ATOM   3239  NE  ARG E 182       6.870  19.164  25.650  1.00 34.86           N  
ATOM   3240  CZ  ARG E 182       7.893  18.320  25.728  1.00 34.15           C  
ATOM   3241  NH1 ARG E 182       8.434  17.824  24.625  1.00 32.12           N1+
ATOM   3242  NH2 ARG E 182       8.380  17.968  26.914  1.00 32.94           N  
ATOM   3243  N   LYS E 183       1.544  20.630  25.138  1.00 33.69           N  
ATOM   3244  CA  LYS E 183       0.641  21.503  24.388  1.00 35.54           C  
ATOM   3245  C   LYS E 183       1.020  21.504  22.913  1.00 34.75           C  
ATOM   3246  O   LYS E 183       2.176  21.759  22.553  1.00 30.77           O  
ATOM   3247  CB  LYS E 183       0.677  22.935  24.939  1.00 36.11           C  
ATOM   3248  CG  LYS E 183      -0.120  23.938  24.099  1.00 42.10           C  
ATOM   3249  CD  LYS E 183       0.498  25.348  24.134  1.00 52.86           C  
ATOM   3250  CE  LYS E 183      -0.563  26.454  23.936  1.00 62.16           C  
ATOM   3251  NZ  LYS E 183      -0.239  27.459  22.852  1.00 57.75           N1+
ATOM   3252  N   GLY E 184       0.037  21.214  22.065  1.00 35.66           N  
ATOM   3253  CA  GLY E 184       0.269  21.036  20.657  1.00 36.70           C  
ATOM   3254  C   GLY E 184       0.405  19.595  20.225  1.00 36.70           C  
ATOM   3255  O   GLY E 184       0.551  19.344  19.020  1.00 39.43           O  
ATOM   3256  N   ASP E 185       0.369  18.639  21.155  1.00 33.81           N  
ATOM   3257  CA  ASP E 185       0.424  17.249  20.734  1.00 32.74           C  
ATOM   3258  C   ASP E 185      -0.856  16.875  20.015  1.00 34.51           C  
ATOM   3259  O   ASP E 185      -1.942  17.333  20.368  1.00 34.19           O  
ATOM   3260  CB  ASP E 185       0.651  16.299  21.912  1.00 28.77           C  
ATOM   3261  CG  ASP E 185       2.118  16.188  22.309  1.00 31.05           C  
ATOM   3262  OD1 ASP E 185       2.982  16.845  21.684  1.00 32.04           O  
ATOM   3263  OD2 ASP E 185       2.409  15.393  23.225  1.00 33.10           O1-
ATOM   3264  N   VAL E 186      -0.709  16.042  18.989  1.00 40.26           N  
ATOM   3265  CA  VAL E 186      -1.852  15.552  18.239  1.00 36.23           C  
ATOM   3266  C   VAL E 186      -2.581  14.501  19.058  1.00 34.55           C  
ATOM   3267  O   VAL E 186      -1.989  13.504  19.491  1.00 36.64           O  
ATOM   3268  CB  VAL E 186      -1.398  14.985  16.886  1.00 35.69           C  
ATOM   3269  CG1 VAL E 186      -2.608  14.633  16.040  1.00 41.07           C  
ATOM   3270  CG2 VAL E 186      -0.496  15.967  16.179  1.00 38.23           C  
ATOM   3271  N   LEU E 187      -3.865  14.726  19.280  1.00 36.00           N  
ATOM   3272  CA  LEU E 187      -4.730  13.826  20.018  1.00 31.21           C  
ATOM   3273  C   LEU E 187      -5.228  12.730  19.094  1.00 32.59           C  
ATOM   3274  O   LEU E 187      -5.532  12.997  17.934  1.00 39.99           O  
ATOM   3275  CB  LEU E 187      -5.918  14.576  20.600  1.00 35.70           C  
ATOM   3276  CG  LEU E 187      -5.525  15.739  21.501  1.00 36.06           C  
ATOM   3277  CD1 LEU E 187      -6.738  16.545  21.850  1.00 39.31           C  
ATOM   3278  CD2 LEU E 187      -4.839  15.236  22.737  1.00 35.71           C  
ATOM   3279  N   PRO E 188      -5.307  11.496  19.570  1.00 31.81           N  
ATOM   3280  CA  PRO E 188      -5.743  10.397  18.711  1.00 28.14           C  
ATOM   3281  C   PRO E 188      -7.260  10.247  18.715  1.00 31.15           C  
ATOM   3282  O   PRO E 188      -7.987  10.894  19.467  1.00 32.63           O  
ATOM   3283  CB  PRO E 188      -5.059   9.186  19.349  1.00 27.95           C  
ATOM   3284  CG  PRO E 188      -5.091   9.513  20.797  1.00 28.59           C  
ATOM   3285  CD  PRO E 188      -4.826  11.009  20.879  1.00 32.95           C  
ATOM   3286  N   ASP E 189      -7.726   9.390  17.809  1.00 31.21           N  
ATOM   3287  CA  ASP E 189      -9.106   8.927  17.836  1.00 29.60           C  
ATOM   3288  C   ASP E 189      -9.285   7.826  18.866  1.00 29.36           C  
ATOM   3289  O   ASP E 189     -10.389   7.620  19.375  1.00 33.90           O  
ATOM   3290  CB  ASP E 189      -9.536   8.393  16.458  1.00 33.44           C  
ATOM   3291  CG  ASP E 189      -9.495   9.452  15.356  1.00 35.64           C  
ATOM   3292  OD1 ASP E 189      -9.806  10.633  15.618  1.00 34.88           O  
ATOM   3293  OD2 ASP E 189      -9.146   9.080  14.214  1.00 36.26           O1-
ATOM   3294  N   ALA E 190      -8.216   7.097  19.155  1.00 30.85           N  
ATOM   3295  CA  ALA E 190      -8.246   5.954  20.045  1.00 24.11           C  
ATOM   3296  C   ALA E 190      -6.854   5.779  20.620  1.00 28.77           C  
ATOM   3297  O   ALA E 190      -5.857   6.154  19.996  1.00 27.37           O  
ATOM   3298  CB  ALA E 190      -8.693   4.671  19.341  1.00 20.66           C  
ATOM   3299  N   THR E 191      -6.808   5.258  21.845  1.00 36.19           N  
ATOM   3300  CA  THR E 191      -5.585   4.846  22.512  1.00 27.29           C  
ATOM   3301  C   THR E 191      -5.788   3.405  22.937  1.00 24.15           C  
ATOM   3302  O   THR E 191      -6.858   3.045  23.427  1.00 24.82           O  
ATOM   3303  CB  THR E 191      -5.263   5.722  23.732  1.00 23.63           C  
ATOM   3304  CG2 THR E 191      -3.931   5.335  24.311  1.00 22.02           C  
ATOM   3305  OG1 THR E 191      -5.184   7.099  23.346  1.00 26.21           O  
ATOM   3306  N   HIS E 192      -4.797   2.573  22.692  1.00 26.10           N  
ATOM   3307  CA  HIS E 192      -4.825   1.198  23.143  1.00 24.51           C  
ATOM   3308  C   HIS E 192      -3.557   0.955  23.929  1.00 24.94           C  
ATOM   3309  O   HIS E 192      -2.506   1.508  23.603  1.00 25.24           O  
ATOM   3310  CB  HIS E 192      -4.944   0.226  21.973  1.00 27.98           C  
ATOM   3311  CG  HIS E 192      -6.121   0.496  21.091  1.00 32.28           C  
ATOM   3312  CD2 HIS E 192      -6.198   0.983  19.829  1.00 31.57           C  
ATOM   3313  ND1 HIS E 192      -7.418   0.268  21.494  1.00 35.33           N  
ATOM   3314  CE1 HIS E 192      -8.244   0.592  20.515  1.00 36.50           C  
ATOM   3315  NE2 HIS E 192      -7.529   1.033  19.495  1.00 33.56           N  
ATOM   3316  N   THR E 193      -3.670   0.177  24.997  1.00 28.68           N  
ATOM   3317  CA  THR E 193      -2.537  -0.087  25.872  1.00 25.29           C  
ATOM   3318  C   THR E 193      -2.177  -1.552  25.718  1.00 16.76           C  
ATOM   3319  O   THR E 193      -3.035  -2.420  25.855  1.00 23.29           O  
ATOM   3320  CB  THR E 193      -2.855   0.250  27.332  1.00 25.18           C  
ATOM   3321  CG2 THR E 193      -1.637   0.031  28.196  1.00 21.35           C  
ATOM   3322  OG1 THR E 193      -3.199   1.632  27.446  1.00 24.09           O  
ATOM   3323  N   ILE E 194      -0.921  -1.817  25.409  1.00 20.72           N  
ATOM   3324  CA  ILE E 194      -0.404  -3.167  25.270  1.00 23.32           C  
ATOM   3325  C   ILE E 194       0.698  -3.335  26.286  1.00 19.05           C  
ATOM   3326  O   ILE E 194       1.702  -2.618  26.236  1.00 22.29           O  
ATOM   3327  CB  ILE E 194       0.145  -3.427  23.863  1.00 27.94           C  
ATOM   3328  CG1 ILE E 194      -0.973  -3.416  22.826  1.00 30.41           C  
ATOM   3329  CG2 ILE E 194       0.884  -4.757  23.828  1.00 24.87           C  
ATOM   3330  CD1 ILE E 194      -0.451  -3.276  21.418  1.00 30.53           C  
ATOM   3331  N   VAL E 195       0.538  -4.292  27.192  1.00 23.18           N  
ATOM   3332  CA  VAL E 195       1.555  -4.536  28.217  1.00 25.01           C  
ATOM   3333  C   VAL E 195       2.073  -5.959  28.057  1.00 17.49           C  
ATOM   3334  O   VAL E 195       1.323  -6.926  28.230  1.00 19.65           O  
ATOM   3335  CB  VAL E 195       1.021  -4.305  29.641  1.00 26.10           C  
ATOM   3336  CG1 VAL E 195       2.132  -4.561  30.650  1.00 21.62           C  
ATOM   3337  CG2 VAL E 195       0.447  -2.898  29.792  1.00 21.75           C  
ATOM   3338  N   PHE E 196       3.354  -6.087  27.745  1.00 21.80           N  
ATOM   3339  CA  PHE E 196       4.051  -7.369  27.827  1.00 21.29           C  
ATOM   3340  C   PHE E 196       4.456  -7.599  29.283  1.00 18.06           C  
ATOM   3341  O   PHE E 196       5.451  -7.059  29.762  1.00 17.94           O  
ATOM   3342  CB  PHE E 196       5.270  -7.393  26.907  1.00 22.13           C  
ATOM   3343  CG  PHE E 196       4.945  -7.411  25.429  1.00 25.94           C  
ATOM   3344  CD1 PHE E 196       3.661  -7.625  24.980  1.00 26.36           C  
ATOM   3345  CD2 PHE E 196       5.965  -7.303  24.484  1.00 27.94           C  
ATOM   3346  CE1 PHE E 196       3.380  -7.679  23.628  1.00 26.99           C  
ATOM   3347  CE2 PHE E 196       5.688  -7.358  23.136  1.00 25.67           C  
ATOM   3348  CZ  PHE E 196       4.403  -7.547  22.717  1.00 25.83           C  
ATOM   3349  N   ASN E 197       3.686  -8.401  29.992  1.00 23.84           N  
ATOM   3350  CA  ASN E 197       3.933  -8.708  31.399  1.00 24.78           C  
ATOM   3351  C   ASN E 197       4.445 -10.134  31.448  1.00 23.58           C  
ATOM   3352  O   ASN E 197       3.661 -11.070  31.299  1.00 25.49           O  
ATOM   3353  CB  ASN E 197       2.660  -8.566  32.227  1.00 23.97           C  
ATOM   3354  CG  ASN E 197       2.903  -8.719  33.727  1.00 22.87           C  
ATOM   3355  ND2 ASN E 197       1.879  -9.144  34.446  1.00 21.44           N  
ATOM   3356  OD1 ASN E 197       4.004  -8.487  34.215  1.00 23.41           O  
ATOM   3357  N   ASP E 198       5.751 -10.297  31.644  1.00 24.77           N  
ATOM   3358  CA  ASP E 198       6.389 -11.602  31.548  1.00 25.98           C  
ATOM   3359  C   ASP E 198       6.027 -12.211  30.201  1.00 26.13           C  
ATOM   3360  O   ASP E 198       6.337 -11.620  29.170  1.00 33.57           O  
ATOM   3361  CB  ASP E 198       5.990 -12.513  32.710  1.00 26.16           C  
ATOM   3362  CG  ASP E 198       6.580 -12.052  34.041  1.00 30.86           C  
ATOM   3363  OD1 ASP E 198       7.815 -11.864  34.106  1.00 26.36           O  
ATOM   3364  OD2 ASP E 198       5.800 -11.853  35.001  1.00 32.43           O1-
ATOM   3365  N   MET E 199       5.335 -13.348  30.185  1.00 25.28           N  
ATOM   3366  CA  MET E 199       4.971 -14.027  28.949  1.00 25.98           C  
ATOM   3367  C   MET E 199       3.510 -13.834  28.570  1.00 25.30           C  
ATOM   3368  O   MET E 199       2.941 -14.680  27.887  1.00 28.74           O  
ATOM   3369  CB  MET E 199       5.296 -15.516  29.055  1.00 29.35           C  
ATOM   3370  CG  MET E 199       6.758 -15.791  29.275  1.00 33.72           C  
ATOM   3371  SD  MET E 199       7.709 -15.311  27.824  1.00 38.04           S  
ATOM   3372  CE  MET E 199       7.383 -16.725  26.765  1.00 41.70           C  
ATOM   3373  N   THR E 200       2.891 -12.746  28.987  1.00 25.20           N  
ATOM   3374  CA  THR E 200       1.520 -12.468  28.617  1.00 22.72           C  
ATOM   3375  C   THR E 200       1.429 -11.096  27.983  1.00 22.08           C  
ATOM   3376  O   THR E 200       2.325 -10.261  28.106  1.00 23.66           O  
ATOM   3377  CB  THR E 200       0.582 -12.498  29.822  1.00 24.41           C  
ATOM   3378  CG2 THR E 200       0.713 -13.791  30.595  1.00 28.77           C  
ATOM   3379  OG1 THR E 200       0.865 -11.368  30.658  1.00 25.22           O  
ATOM   3380  N   ILE E 201       0.322 -10.892  27.289  1.00 28.14           N  
ATOM   3381  CA  ILE E 201      -0.164  -9.565  26.958  1.00 28.63           C  
ATOM   3382  C   ILE E 201      -1.349  -9.282  27.873  1.00 22.74           C  
ATOM   3383  O   ILE E 201      -2.332 -10.035  27.882  1.00 24.48           O  
ATOM   3384  CB  ILE E 201      -0.549  -9.458  25.477  1.00 25.79           C  
ATOM   3385  CG1 ILE E 201       0.602  -9.994  24.608  1.00 24.82           C  
ATOM   3386  CG2 ILE E 201      -0.831  -8.018  25.113  1.00 20.76           C  
ATOM   3387  CD1 ILE E 201       0.235 -10.156  23.149  1.00 27.43           C  
ATOM   3388  N   ASN E 202      -1.209  -8.232  28.688  1.00 24.74           N  
ATOM   3389  CA  ASN E 202      -2.254  -7.758  29.605  1.00 28.47           C  
ATOM   3390  C   ASN E 202      -2.802  -8.876  30.494  1.00 25.47           C  
ATOM   3391  O   ASN E 202      -4.002  -8.954  30.768  1.00 26.77           O  
ATOM   3392  CB  ASN E 202      -3.375  -7.058  28.830  1.00 29.76           C  
ATOM   3393  CG  ASN E 202      -2.896  -5.789  28.141  1.00 26.00           C  
ATOM   3394  ND2 ASN E 202      -3.774  -5.172  27.356  1.00 28.68           N  
ATOM   3395  OD1 ASN E 202      -1.780  -5.343  28.351  1.00 24.96           O  
ATOM   3396  N   ASN E 203      -1.904  -9.749  30.948  1.00 24.97           N  
ATOM   3397  CA  ASN E 203      -2.232 -10.875  31.821  1.00 26.65           C  
ATOM   3398  C   ASN E 203      -3.162 -11.879  31.157  1.00 31.89           C  
ATOM   3399  O   ASN E 203      -3.735 -12.743  31.834  1.00 30.99           O  
ATOM   3400  CB  ASN E 203      -2.846 -10.409  33.138  1.00 27.67           C  
ATOM   3401  CG  ASN E 203      -1.817  -9.885  34.092  1.00 21.85           C  
ATOM   3402  ND2 ASN E 203      -2.006 -10.189  35.366  1.00 24.17           N  
ATOM   3403  OD1 ASN E 203      -0.858  -9.229  33.705  1.00 23.68           O  
ATOM   3404  N   ARG E 204      -3.336 -11.803  29.817  1.00 31.11           N  
ATOM   3405  CA  ARG E 204      -4.334 -12.720  29.298  1.00 29.02           C  
ATOM   3406  C   ARG E 204      -3.692 -14.048  28.939  1.00 30.60           C  
ATOM   3407  O   ARG E 204      -2.488 -14.104  28.684  1.00 32.10           O  
ATOM   3408  CB  ARG E 204      -5.022 -12.123  28.076  1.00 32.22           C  
ATOM   3409  CG  ARG E 204      -5.645 -10.796  28.394  1.00 38.17           C  
ATOM   3410  CD  ARG E 204      -5.966 -10.004  27.163  1.00 40.66           C  
ATOM   3411  NE  ARG E 204      -7.106 -10.572  26.459  1.00 41.67           N  
ATOM   3412  CZ  ARG E 204      -8.230  -9.906  26.244  1.00 45.73           C  
ATOM   3413  NH1 ARG E 204      -8.345  -8.660  26.684  1.00 44.26           N1+
ATOM   3414  NH2 ARG E 204      -9.234 -10.476  25.593  1.00 51.85           N  
ATOM   3415  N   PRO E 205      -4.460 -15.141  28.939  1.00 38.32           N  
ATOM   3416  CA  PRO E 205      -3.889 -16.434  28.541  1.00 39.78           C  
ATOM   3417  C   PRO E 205      -3.368 -16.390  27.109  1.00 37.24           C  
ATOM   3418  O   PRO E 205      -3.650 -15.468  26.341  1.00 36.34           O  
ATOM   3419  CB  PRO E 205      -5.060 -17.415  28.681  1.00 38.55           C  
ATOM   3420  CG  PRO E 205      -6.100 -16.700  29.477  1.00 37.76           C  
ATOM   3421  CD  PRO E 205      -5.883 -15.240  29.315  1.00 34.45           C  
ATOM   3422  N   ALA E 206      -2.586 -17.407  26.754  1.00 42.34           N  
ATOM   3423  CA  ALA E 206      -1.892 -17.390  25.474  1.00 38.21           C  
ATOM   3424  C   ALA E 206      -2.874 -17.467  24.309  1.00 36.10           C  
ATOM   3425  O   ALA E 206      -3.918 -18.123  24.384  1.00 41.19           O  
ATOM   3426  CB  ALA E 206      -0.891 -18.541  25.410  1.00 37.21           C  
ATOM   3427  N   HIS E 207      -2.539 -16.739  23.243  1.00 40.25           N  
ATOM   3428  CA  HIS E 207      -3.311 -16.714  21.996  1.00 40.38           C  
ATOM   3429  C   HIS E 207      -4.718 -16.166  22.187  1.00 42.10           C  
ATOM   3430  O   HIS E 207      -5.656 -16.615  21.523  1.00 42.38           O  
ATOM   3431  CB  HIS E 207      -3.413 -18.100  21.355  1.00 41.16           C  
ATOM   3432  CG  HIS E 207      -2.106 -18.809  21.210  1.00 43.85           C  
ATOM   3433  CD2 HIS E 207      -1.587 -19.857  21.891  1.00 45.01           C  
ATOM   3434  ND1 HIS E 207      -1.178 -18.474  20.245  1.00 40.31           N  
ATOM   3435  CE1 HIS E 207      -0.137 -19.280  20.347  1.00 40.91           C  
ATOM   3436  NE2 HIS E 207      -0.358 -20.124  21.340  1.00 47.16           N  
ATOM   3437  N   THR E 208      -4.906 -15.216  23.098  1.00 38.53           N  
ATOM   3438  CA  THR E 208      -6.238 -14.661  23.299  1.00 35.58           C  
ATOM   3439  C   THR E 208      -6.231 -13.151  23.144  1.00 41.31           C  
ATOM   3440  O   THR E 208      -7.017 -12.453  23.778  1.00 47.35           O  
ATOM   3441  CB  THR E 208      -6.815 -15.042  24.663  1.00 39.32           C  
ATOM   3442  CG2 THR E 208      -6.819 -16.557  24.863  1.00 36.86           C  
ATOM   3443  OG1 THR E 208      -6.047 -14.419  25.700  1.00 43.40           O  
ATOM   3444  N   GLY E 209      -5.345 -12.632  22.316  1.00 34.84           N  
ATOM   3445  CA  GLY E 209      -5.335 -11.224  22.051  1.00 29.97           C  
ATOM   3446  C   GLY E 209      -4.565 -10.490  23.112  1.00 29.91           C  
ATOM   3447  O   GLY E 209      -3.649 -11.035  23.734  1.00 32.64           O  
ATOM   3448  N   PRO E 210      -4.950  -9.237  23.371  1.00 30.59           N  
ATOM   3449  CA  PRO E 210      -6.161  -8.589  22.864  1.00 34.77           C  
ATOM   3450  C   PRO E 210      -6.089  -8.105  21.419  1.00 33.74           C  
ATOM   3451  O   PRO E 210      -5.024  -7.719  20.930  1.00 31.68           O  
ATOM   3452  CB  PRO E 210      -6.297  -7.391  23.790  1.00 34.75           C  
ATOM   3453  CG  PRO E 210      -4.867  -6.984  24.003  1.00 40.11           C  
ATOM   3454  CD  PRO E 210      -4.119  -8.292  24.132  1.00 33.08           C  
ATOM   3455  N   ASN E 211      -7.237  -8.114  20.755  1.00 32.09           N  
ATOM   3456  CA  ASN E 211      -7.388  -7.489  19.453  1.00 27.95           C  
ATOM   3457  C   ASN E 211      -7.962  -6.088  19.611  1.00 28.70           C  
ATOM   3458  O   ASN E 211      -8.766  -5.819  20.507  1.00 33.09           O  
ATOM   3459  CB  ASN E 211      -8.299  -8.325  18.565  1.00 26.77           C  
ATOM   3460  CG  ASN E 211      -7.851  -9.743  18.478  1.00 30.09           C  
ATOM   3461  ND2 ASN E 211      -8.792 -10.637  18.261  1.00 33.88           N  
ATOM   3462  OD1 ASN E 211      -6.675 -10.046  18.634  1.00 27.33           O  
ATOM   3463  N   PHE E 212      -7.536  -5.197  18.728  1.00 28.00           N  
ATOM   3464  CA  PHE E 212      -7.967  -3.810  18.720  1.00 27.56           C  
ATOM   3465  C   PHE E 212      -8.473  -3.468  17.331  1.00 27.14           C  
ATOM   3466  O   PHE E 212      -7.770  -3.711  16.350  1.00 32.55           O  
ATOM   3467  CB  PHE E 212      -6.806  -2.886  19.094  1.00 33.07           C  
ATOM   3468  CG  PHE E 212      -6.183  -3.195  20.443  1.00 43.01           C  
ATOM   3469  CD1 PHE E 212      -6.858  -2.902  21.631  1.00 36.86           C  
ATOM   3470  CD2 PHE E 212      -4.917  -3.776  20.521  1.00 34.97           C  
ATOM   3471  CE1 PHE E 212      -6.291  -3.180  22.866  1.00 34.02           C  
ATOM   3472  CE2 PHE E 212      -4.344  -4.060  21.764  1.00 36.41           C  
ATOM   3473  CZ  PHE E 212      -5.033  -3.760  22.934  1.00 35.72           C  
ATOM   3474  N   GLU E 213      -9.675  -2.895  17.245  1.00 36.03           N  
ATOM   3475  CA  GLU E 213     -10.289  -2.543  15.967  1.00 31.60           C  
ATOM   3476  C   GLU E 213     -10.056  -1.078  15.637  1.00 31.62           C  
ATOM   3477  O   GLU E 213      -9.988  -0.223  16.525  1.00 35.92           O  
ATOM   3478  CB  GLU E 213     -11.794  -2.812  15.954  1.00 32.12           C  
ATOM   3479  CG  GLU E 213     -12.201  -4.183  16.442  1.00 36.54           C  
ATOM   3480  CD  GLU E 213     -13.610  -4.551  16.039  0.36 39.21           C  
ATOM   3481  OE1 GLU E 213     -13.985  -5.729  16.213  1.00 38.73           O  
ATOM   3482  OE2 GLU E 213     -14.343  -3.662  15.557  1.00 43.47           O1-
ATOM   3483  N   ALA E 214      -9.917  -0.799  14.353  1.00 28.41           N  
ATOM   3484  CA  ALA E 214      -9.890   0.569  13.884  1.00 28.56           C  
ATOM   3485  C   ALA E 214     -10.394   0.551  12.456  1.00 31.03           C  
ATOM   3486  O   ALA E 214     -10.552  -0.508  11.847  1.00 29.57           O  
ATOM   3487  CB  ALA E 214      -8.490   1.184  13.988  1.00 27.00           C  
ATOM   3488  N   THR E 215     -10.693   1.733  11.951  1.00 33.44           N  
ATOM   3489  CA  THR E 215     -11.065   1.922  10.564  1.00 33.04           C  
ATOM   3490  C   THR E 215      -9.900   2.567   9.846  1.00 28.25           C  
ATOM   3491  O   THR E 215      -9.157   3.357  10.433  1.00 28.43           O  
ATOM   3492  CB  THR E 215     -12.324   2.782  10.454  1.00 30.88           C  
ATOM   3493  CG2 THR E 215     -12.795   2.890   9.024  1.00 31.93           C  
ATOM   3494  OG1 THR E 215     -13.354   2.200  11.252  1.00 30.21           O  
ATOM   3495  N   VAL E 216      -9.721   2.189   8.579  1.00 27.32           N  
ATOM   3496  CA  VAL E 216      -8.646   2.766   7.782  1.00 26.13           C  
ATOM   3497  C   VAL E 216      -8.682   4.277   7.919  1.00 27.65           C  
ATOM   3498  O   VAL E 216      -9.744   4.898   7.797  1.00 40.45           O  
ATOM   3499  CB  VAL E 216      -8.787   2.321   6.316  1.00 30.80           C  
ATOM   3500  CG1 VAL E 216      -8.431   0.875   6.171  1.00 32.64           C  
ATOM   3501  CG2 VAL E 216     -10.206   2.508   5.881  1.00 36.42           C  
ATOM   3502  N   GLY E 217      -7.536   4.874   8.215  1.00 20.28           N  
ATOM   3503  CA  GLY E 217      -7.478   6.295   8.404  1.00 22.69           C  
ATOM   3504  C   GLY E 217      -7.584   6.779   9.841  1.00 26.59           C  
ATOM   3505  O   GLY E 217      -7.202   7.926  10.104  1.00 29.64           O  
ATOM   3506  N   ASP E 218      -8.095   5.965  10.777  1.00 30.29           N  
ATOM   3507  CA  ASP E 218      -8.109   6.371  12.181  1.00 28.98           C  
ATOM   3508  C   ASP E 218      -6.711   6.713  12.667  1.00 29.21           C  
ATOM   3509  O   ASP E 218      -5.735   6.027  12.354  1.00 29.27           O  
ATOM   3510  CB  ASP E 218      -8.699   5.287  13.071  1.00 24.63           C  
ATOM   3511  CG  ASP E 218     -10.159   5.128  12.876  0.93 28.39           C  
ATOM   3512  OD1 ASP E 218     -10.732   6.010  12.211  0.94 30.50           O  
ATOM   3513  OD2 ASP E 218     -10.749   4.164  13.419  1.00 31.56           O1-
ATOM   3514  N   ARG E 219      -6.611   7.789  13.438  1.00 28.24           N  
ATOM   3515  CA  ARG E 219      -5.372   8.100  14.144  1.00 27.42           C  
ATOM   3516  C   ARG E 219      -5.408   7.284  15.427  1.00 29.27           C  
ATOM   3517  O   ARG E 219      -6.179   7.570  16.345  1.00 28.43           O  
ATOM   3518  CB  ARG E 219      -5.231   9.587  14.416  1.00 27.04           C  
ATOM   3519  CG  ARG E 219      -3.964   9.918  15.129  1.00 27.68           C  
ATOM   3520  CD  ARG E 219      -3.686  11.378  14.996  1.00 30.32           C  
ATOM   3521  NE  ARG E 219      -3.127  11.714  13.691  1.00 37.40           N  
ATOM   3522  CZ  ARG E 219      -1.827  11.759  13.426  1.00 37.71           C  
ATOM   3523  NH1 ARG E 219      -0.951  11.478  14.382  1.00 40.48           N1+
ATOM   3524  NH2 ARG E 219      -1.397  12.092  12.214  1.00 39.49           N  
ATOM   3525  N   VAL E 220      -4.610   6.231  15.472  1.00 29.70           N  
ATOM   3526  CA  VAL E 220      -4.597   5.286  16.582  1.00 23.93           C  
ATOM   3527  C   VAL E 220      -3.309   5.474  17.387  1.00 31.30           C  
ATOM   3528  O   VAL E 220      -2.204   5.494  16.830  1.00 29.24           O  
ATOM   3529  CB  VAL E 220      -4.746   3.841  16.080  1.00 22.35           C  
ATOM   3530  CG1 VAL E 220      -4.699   2.882  17.216  1.00 27.70           C  
ATOM   3531  CG2 VAL E 220      -6.052   3.691  15.363  1.00 26.74           C  
ATOM   3532  N   GLU E 221      -3.456   5.621  18.703  1.00 37.37           N  
ATOM   3533  CA  GLU E 221      -2.333   5.728  19.629  1.00 28.71           C  
ATOM   3534  C   GLU E 221      -2.139   4.422  20.395  1.00 25.15           C  
ATOM   3535  O   GLU E 221      -3.108   3.821  20.869  1.00 24.22           O  
ATOM   3536  CB  GLU E 221      -2.577   6.882  20.590  1.00 27.06           C  
ATOM   3537  CG  GLU E 221      -1.502   7.097  21.585  1.00 25.47           C  
ATOM   3538  CD  GLU E 221      -1.816   8.286  22.450  1.00 23.86           C  
ATOM   3539  OE1 GLU E 221      -2.907   8.286  23.072  1.00 27.03           O  
ATOM   3540  OE2 GLU E 221      -0.970   9.199  22.531  1.00 28.34           O1-
ATOM   3541  N   ILE E 222      -0.893   3.966  20.475  1.00 32.55           N  
ATOM   3542  CA  ILE E 222      -0.544   2.735  21.178  1.00 29.68           C  
ATOM   3543  C   ILE E 222       0.360   3.093  22.344  1.00 22.84           C  
ATOM   3544  O   ILE E 222       1.305   3.873  22.179  1.00 21.28           O  
ATOM   3545  CB  ILE E 222       0.147   1.713  20.256  1.00 27.16           C  
ATOM   3546  CG1 ILE E 222      -0.757   1.342  19.078  1.00 23.84           C  
ATOM   3547  CG2 ILE E 222       0.543   0.459  21.041  1.00 23.43           C  
ATOM   3548  CD1 ILE E 222      -2.065   0.690  19.478  1.00 25.45           C  
ATOM   3549  N   VAL E 223       0.045   2.551  23.524  1.00 28.38           N  
ATOM   3550  CA  VAL E 223       0.872   2.692  24.717  1.00 23.32           C  
ATOM   3551  C   VAL E 223       1.463   1.323  25.010  1.00 20.02           C  
ATOM   3552  O   VAL E 223       0.723   0.369  25.276  1.00 24.28           O  
ATOM   3553  CB  VAL E 223       0.065   3.206  25.922  1.00 27.24           C  
ATOM   3554  CG1 VAL E 223       0.990   3.599  27.067  1.00 26.75           C  
ATOM   3555  CG2 VAL E 223      -0.816   4.364  25.541  1.00 24.98           C  
ATOM   3556  N   MET E 224       2.789   1.216  24.949  1.00 22.33           N  
ATOM   3557  CA  MET E 224       3.455  -0.080  25.046  1.00 27.26           C  
ATOM   3558  C   MET E 224       4.299  -0.131  26.312  1.00 24.76           C  
ATOM   3559  O   MET E 224       5.275   0.612  26.449  1.00 26.95           O  
ATOM   3560  CB  MET E 224       4.308  -0.356  23.815  1.00 21.66           C  
ATOM   3561  CG  MET E 224       4.238  -1.795  23.410  1.00 25.95           C  
ATOM   3562  SD  MET E 224       5.067  -2.875  24.592  1.00 40.05           S  
ATOM   3563  CE  MET E 224       6.668  -2.894  23.858  1.00 43.42           C  
ATOM   3564  N   ILE E 225       3.935  -1.023  27.220  1.00 28.42           N  
ATOM   3565  CA  ILE E 225       4.613  -1.157  28.500  1.00 25.06           C  
ATOM   3566  C   ILE E 225       5.112  -2.585  28.652  1.00 18.94           C  
ATOM   3567  O   ILE E 225       4.401  -3.538  28.323  1.00 21.24           O  
ATOM   3568  CB  ILE E 225       3.675  -0.783  29.665  1.00 25.21           C  
ATOM   3569  CG1 ILE E 225       3.146   0.639  29.510  1.00 19.58           C  
ATOM   3570  CG2 ILE E 225       4.428  -0.902  30.965  1.00 26.49           C  
ATOM   3571  CD1 ILE E 225       1.859   0.880  30.272  1.00 22.01           C  
ATOM   3572  N   THR E 226       6.332  -2.734  29.169  1.00 22.96           N  
ATOM   3573  CA  THR E 226       6.892  -4.050  29.444  1.00 25.55           C  
ATOM   3574  C   THR E 226       7.125  -4.213  30.944  1.00 20.43           C  
ATOM   3575  O   THR E 226       7.639  -3.308  31.601  1.00 21.89           O  
ATOM   3576  CB  THR E 226       8.201  -4.261  28.679  1.00 24.00           C  
ATOM   3577  CG2 THR E 226       8.715  -5.684  28.894  1.00 19.99           C  
ATOM   3578  OG1 THR E 226       7.980  -4.052  27.277  1.00 27.16           O  
ATOM   3579  N   HIS E 227       6.742  -5.372  31.475  1.00 22.32           N  
ATOM   3580  CA  HIS E 227       6.910  -5.679  32.888  1.00 23.02           C  
ATOM   3581  C   HIS E 227       7.434  -7.092  33.069  1.00 26.08           C  
ATOM   3582  O   HIS E 227       7.230  -7.963  32.218  1.00 24.90           O  
ATOM   3583  CB  HIS E 227       5.615  -5.570  33.712  1.00 18.03           C  
ATOM   3584  CG  HIS E 227       5.349  -4.191  34.220  1.00 18.76           C  
ATOM   3585  CD2 HIS E 227       4.259  -3.398  34.123  1.00 18.42           C  
ATOM   3586  ND1 HIS E 227       6.272  -3.489  34.963  1.00 19.43           N  
ATOM   3587  CE1 HIS E 227       5.776  -2.307  35.269  1.00 19.13           C  
ATOM   3588  NE2 HIS E 227       4.549  -2.231  34.782  1.00 21.38           N  
ATOM   3589  N   GLY E 228       8.102  -7.312  34.209  1.00 23.84           N  
ATOM   3590  CA  GLY E 228       8.392  -8.658  34.655  1.00 20.14           C  
ATOM   3591  C   GLY E 228       9.836  -9.058  34.515  1.00 18.18           C  
ATOM   3592  O   GLY E 228      10.724  -8.292  34.861  1.00 20.91           O  
ATOM   3593  N   GLU E 229      10.078 -10.256  33.997  1.00 24.63           N  
ATOM   3594  CA  GLU E 229      11.401 -10.868  34.018  1.00 28.25           C  
ATOM   3595  C   GLU E 229      12.150 -10.825  32.690  1.00 27.69           C  
ATOM   3596  O   GLU E 229      13.386 -10.877  32.689  1.00 25.00           O  
ATOM   3597  CB  GLU E 229      11.282 -12.329  34.472  1.00 26.65           C  
ATOM   3598  CG  GLU E 229      12.585 -13.010  34.832  1.00 30.35           C  
ATOM   3599  CD  GLU E 229      13.358 -12.276  35.894  0.45 28.18           C  
ATOM   3600  OE1 GLU E 229      12.750 -11.548  36.710  1.00 30.64           O  
ATOM   3601  OE2 GLU E 229      14.593 -12.423  35.902  1.00 30.56           O1-
ATOM   3602  N   TYR E 230      11.439 -10.727  31.570  1.00 26.10           N  
ATOM   3603  CA  TYR E 230      11.968 -11.046  30.255  1.00 22.48           C  
ATOM   3604  C   TYR E 230      12.042  -9.823  29.361  1.00 21.29           C  
ATOM   3605  O   TYR E 230      11.300  -8.856  29.532  1.00 24.21           O  
ATOM   3606  CB  TYR E 230      11.103 -12.114  29.603  1.00 22.41           C  
ATOM   3607  CG  TYR E 230      10.922 -13.285  30.524  1.00 26.29           C  
ATOM   3608  CD1 TYR E 230      12.026 -13.972  31.003  1.00 30.53           C  
ATOM   3609  CD2 TYR E 230       9.668 -13.665  30.968  1.00 27.06           C  
ATOM   3610  CE1 TYR E 230      11.895 -15.030  31.855  1.00 28.96           C  
ATOM   3611  CE2 TYR E 230       9.520 -14.732  31.836  1.00 32.57           C  
ATOM   3612  CZ  TYR E 230      10.643 -15.411  32.276  1.00 35.70           C  
ATOM   3613  OH  TYR E 230      10.527 -16.481  33.138  1.00 39.69           O  
ATOM   3614  N   TYR E 231      12.977  -9.866  28.426  1.00 21.98           N  
ATOM   3615  CA  TYR E 231      13.025  -8.877  27.370  1.00 23.27           C  
ATOM   3616  C   TYR E 231      12.087  -9.340  26.268  1.00 20.38           C  
ATOM   3617  O   TYR E 231      11.773 -10.526  26.145  1.00 20.59           O  
ATOM   3618  CB  TYR E 231      14.452  -8.691  26.831  1.00 25.35           C  
ATOM   3619  CG  TYR E 231      14.793  -9.657  25.705  1.00 29.02           C  
ATOM   3620  CD1 TYR E 231      15.294 -10.920  25.984  1.00 26.11           C  
ATOM   3621  CD2 TYR E 231      14.562  -9.321  24.366  1.00 29.07           C  
ATOM   3622  CE1 TYR E 231      15.582 -11.810  24.974  1.00 25.96           C  
ATOM   3623  CE2 TYR E 231      14.846 -10.207  23.357  1.00 24.75           C  
ATOM   3624  CZ  TYR E 231      15.350 -11.448  23.663  1.00 27.16           C  
ATOM   3625  OH  TYR E 231      15.637 -12.325  22.642  1.00 30.93           O  
ATOM   3626  N   HIS E 232      11.631  -8.384  25.472  1.00 25.44           N  
ATOM   3627  CA  HIS E 232      10.737  -8.658  24.367  1.00 26.34           C  
ATOM   3628  C   HIS E 232      11.158  -7.777  23.193  1.00 23.05           C  
ATOM   3629  O   HIS E 232      11.986  -6.873  23.332  1.00 24.85           O  
ATOM   3630  CB  HIS E 232       9.268  -8.420  24.776  1.00 22.52           C  
ATOM   3631  CG  HIS E 232       8.840  -9.158  26.016  1.00 22.72           C  
ATOM   3632  CD2 HIS E 232       8.730  -8.762  27.306  1.00 19.77           C  
ATOM   3633  ND1 HIS E 232       8.446 -10.476  25.996  1.00 28.34           N  
ATOM   3634  CE1 HIS E 232       8.123 -10.865  27.215  1.00 20.68           C  
ATOM   3635  NE2 HIS E 232       8.265  -9.838  28.026  1.00 18.93           N  
ATOM   3636  N   THR E 233      10.621  -8.083  22.011  1.00 30.29           N  
ATOM   3637  CA  THR E 233      10.746  -7.209  20.842  1.00 23.09           C  
ATOM   3638  C   THR E 233       9.338  -7.037  20.301  1.00 23.58           C  
ATOM   3639  O   THR E 233       8.728  -8.007  19.854  1.00 27.57           O  
ATOM   3640  CB  THR E 233      11.673  -7.790  19.778  1.00 18.75           C  
ATOM   3641  CG2 THR E 233      13.109  -7.643  20.171  1.00 22.80           C  
ATOM   3642  OG1 THR E 233      11.366  -9.171  19.591  1.00 27.28           O  
ATOM   3643  N   PHE E 234       8.808  -5.825  20.379  1.00 23.11           N  
ATOM   3644  CA  PHE E 234       7.456  -5.555  19.919  1.00 25.71           C  
ATOM   3645  C   PHE E 234       7.464  -5.275  18.415  1.00 23.42           C  
ATOM   3646  O   PHE E 234       8.172  -4.380  17.946  1.00 22.16           O  
ATOM   3647  CB  PHE E 234       6.875  -4.380  20.696  1.00 22.53           C  
ATOM   3648  CG  PHE E 234       5.597  -3.864  20.125  1.00 23.75           C  
ATOM   3649  CD1 PHE E 234       4.413  -4.505  20.399  1.00 23.94           C  
ATOM   3650  CD2 PHE E 234       5.573  -2.706  19.348  1.00 26.51           C  
ATOM   3651  CE1 PHE E 234       3.223  -4.037  19.885  1.00 28.02           C  
ATOM   3652  CE2 PHE E 234       4.383  -2.221  18.833  1.00 23.03           C  
ATOM   3653  CZ  PHE E 234       3.204  -2.889  19.105  1.00 25.11           C  
ATOM   3654  N   HIS E 235       6.667  -6.033  17.659  1.00 25.44           N  
ATOM   3655  CA  HIS E 235       6.626  -5.911  16.205  1.00 25.09           C  
ATOM   3656  C   HIS E 235       5.210  -5.666  15.702  1.00 23.80           C  
ATOM   3657  O   HIS E 235       4.273  -6.367  16.100  1.00 29.16           O  
ATOM   3658  CB  HIS E 235       7.154  -7.160  15.519  1.00 25.65           C  
ATOM   3659  CG  HIS E 235       6.999  -7.121  14.030  1.00 25.95           C  
ATOM   3660  CD2 HIS E 235       6.357  -7.954  13.182  1.00 23.75           C  
ATOM   3661  ND1 HIS E 235       7.503  -6.099  13.256  1.00 24.79           N  
ATOM   3662  CE1 HIS E 235       7.195  -6.316  11.991  1.00 23.66           C  
ATOM   3663  NE2 HIS E 235       6.497  -7.432  11.922  1.00 25.73           N  
ATOM   3664  N   MET E 236       5.067  -4.703  14.789  1.00 26.23           N  
ATOM   3665  CA  MET E 236       3.799  -4.427  14.116  1.00 28.30           C  
ATOM   3666  C   MET E 236       3.900  -4.696  12.611  1.00 25.14           C  
ATOM   3667  O   MET E 236       4.689  -4.043  11.918  1.00 27.84           O  
ATOM   3668  CB  MET E 236       3.371  -2.975  14.329  1.00 25.95           C  
ATOM   3669  CG  MET E 236       2.502  -2.711  15.541  1.00 39.08           C  
ATOM   3670  SD  MET E 236       1.222  -1.457  15.251  1.00 45.26           S  
ATOM   3671  CE  MET E 236      -0.033  -2.457  14.453  1.00 39.57           C  
ATOM   3672  N   HIS E 237       3.076  -5.629  12.119  1.00 28.47           N  
ATOM   3673  CA  HIS E 237       2.865  -5.825  10.687  1.00 28.75           C  
ATOM   3674  C   HIS E 237       2.164  -4.627  10.066  1.00 29.99           C  
ATOM   3675  O   HIS E 237       1.155  -4.139  10.586  1.00 30.50           O  
ATOM   3676  CB  HIS E 237       1.993  -7.042  10.421  1.00 25.55           C  
ATOM   3677  CG  HIS E 237       2.684  -8.346  10.625  1.00 28.00           C  
ATOM   3678  CD2 HIS E 237       3.621  -8.730  11.522  1.00 29.72           C  
ATOM   3679  ND1 HIS E 237       2.405  -9.459   9.862  1.00 30.33           N  
ATOM   3680  CE1 HIS E 237       3.142 -10.473  10.277  1.00 30.91           C  
ATOM   3681  NE2 HIS E 237       3.892 -10.056  11.282  1.00 33.35           N  
ATOM   3682  N   GLY E 238       2.673  -4.176   8.922  1.00 29.31           N  
ATOM   3683  CA  GLY E 238       2.007  -3.170   8.123  1.00 27.70           C  
ATOM   3684  C   GLY E 238       2.157  -1.744   8.595  1.00 28.40           C  
ATOM   3685  O   GLY E 238       1.742  -0.827   7.870  1.00 24.99           O  
ATOM   3686  N   HIS E 239       2.744  -1.513   9.770  1.00 28.76           N  
ATOM   3687  CA  HIS E 239       2.806  -0.173  10.334  1.00 21.25           C  
ATOM   3688  C   HIS E 239       4.174   0.078  10.956  1.00 23.47           C  
ATOM   3689  O   HIS E 239       4.904  -0.848  11.309  1.00 25.68           O  
ATOM   3690  CB  HIS E 239       1.704   0.024  11.359  1.00 20.04           C  
ATOM   3691  CG  HIS E 239       0.327  -0.209  10.821  1.00 20.95           C  
ATOM   3692  CD2 HIS E 239      -0.648   0.654  10.461  1.00 20.07           C  
ATOM   3693  ND1 HIS E 239      -0.206  -1.471  10.659  1.00 24.63           N  
ATOM   3694  CE1 HIS E 239      -1.442  -1.377  10.204  1.00 22.21           C  
ATOM   3695  NE2 HIS E 239      -1.735  -0.097  10.076  1.00 22.67           N  
ATOM   3696  N   ARG E 240       4.506   1.359  11.079  1.00 21.82           N  
ATOM   3697  CA  ARG E 240       5.817   1.795  11.520  1.00 22.88           C  
ATOM   3698  C   ARG E 240       5.644   3.139  12.211  1.00 25.79           C  
ATOM   3699  O   ARG E 240       4.629   3.816  12.035  1.00 24.69           O  
ATOM   3700  CB  ARG E 240       6.822   1.894  10.353  1.00 28.46           C  
ATOM   3701  CG  ARG E 240       6.576   3.036   9.330  1.00 30.22           C  
ATOM   3702  CD  ARG E 240       6.949   2.622   7.886  1.00 26.32           C  
ATOM   3703  NE  ARG E 240       6.140   1.491   7.437  1.00 26.68           N  
ATOM   3704  CZ  ARG E 240       4.843   1.563   7.153  1.00 24.47           C  
ATOM   3705  NH1 ARG E 240       4.210   2.722   7.228  1.00 26.38           N1+
ATOM   3706  NH2 ARG E 240       4.185   0.476   6.786  1.00 29.61           N  
ATOM   3707  N   TRP E 241       6.633   3.499  13.032  1.00 26.83           N  
ATOM   3708  CA  TRP E 241       6.578   4.704  13.847  1.00 22.42           C  
ATOM   3709  C   TRP E 241       8.000   5.204  14.016  1.00 20.11           C  
ATOM   3710  O   TRP E 241       8.966   4.498  13.719  1.00 24.83           O  
ATOM   3711  CB  TRP E 241       5.911   4.448  15.216  1.00 20.96           C  
ATOM   3712  CG  TRP E 241       6.661   3.477  16.090  1.00 23.53           C  
ATOM   3713  CD1 TRP E 241       7.548   3.798  17.074  1.00 23.62           C  
ATOM   3714  CD2 TRP E 241       6.571   2.028  16.090  1.00 22.91           C  
ATOM   3715  CE2 TRP E 241       7.460   1.560  17.084  1.00 18.59           C  
ATOM   3716  CE3 TRP E 241       5.844   1.089  15.338  1.00 17.97           C  
ATOM   3717  NE1 TRP E 241       8.050   2.655  17.658  1.00 21.24           N  
ATOM   3718  CZ2 TRP E 241       7.644   0.202  17.344  1.00 18.09           C  
ATOM   3719  CZ3 TRP E 241       6.028  -0.275  15.608  1.00 19.05           C  
ATOM   3720  CH2 TRP E 241       6.916  -0.698  16.605  1.00 20.98           C  
ATOM   3721  N   ALA E 242       8.135   6.439  14.468  1.00 20.15           N  
ATOM   3722  CA  ALA E 242       9.460   6.944  14.782  1.00 23.05           C  
ATOM   3723  C   ALA E 242       9.848   6.582  16.220  1.00 31.08           C  
ATOM   3724  O   ALA E 242       9.003   6.507  17.117  1.00 30.96           O  
ATOM   3725  CB  ALA E 242       9.521   8.454  14.570  1.00 22.27           C  
ATOM   3726  N   ASP E 243      11.139   6.340  16.436  1.00 31.07           N  
ATOM   3727  CA  ASP E 243      11.653   6.022  17.767  1.00 27.65           C  
ATOM   3728  C   ASP E 243      12.025   7.342  18.439  1.00 26.76           C  
ATOM   3729  O   ASP E 243      13.188   7.743  18.496  1.00 27.53           O  
ATOM   3730  CB  ASP E 243      12.845   5.077  17.675  1.00 28.56           C  
ATOM   3731  CG  ASP E 243      13.174   4.383  19.011  1.00 37.68           C  
ATOM   3732  OD1 ASP E 243      12.239   4.132  19.811  1.00 35.03           O  
ATOM   3733  OD2 ASP E 243      14.360   4.059  19.241  1.00 39.28           O1-
ATOM   3734  N   ASN E 244      11.007   8.049  18.919  1.00 26.81           N  
ATOM   3735  CA  ASN E 244      11.214   9.301  19.637  1.00 24.61           C  
ATOM   3736  C   ASN E 244      10.054   9.481  20.613  1.00 25.59           C  
ATOM   3737  O   ASN E 244       9.312   8.536  20.900  1.00 26.89           O  
ATOM   3738  CB  ASN E 244      11.419  10.465  18.653  1.00 27.84           C  
ATOM   3739  CG  ASN E 244      10.155  10.824  17.852  1.00 25.35           C  
ATOM   3740  ND2 ASN E 244      10.236  11.922  17.107  1.00 26.47           N  
ATOM   3741  OD1 ASN E 244       9.149  10.120  17.880  1.00 26.60           O  
ATOM   3742  N   ARG E 245       9.906  10.695  21.143  1.00 24.41           N  
ATOM   3743  CA  ARG E 245       8.963  10.896  22.236  1.00 24.23           C  
ATOM   3744  C   ARG E 245       7.543  10.549  21.833  1.00 26.60           C  
ATOM   3745  O   ARG E 245       6.857   9.805  22.542  1.00 31.19           O  
ATOM   3746  CB  ARG E 245       9.005  12.326  22.760  1.00 25.36           C  
ATOM   3747  CG  ARG E 245       7.954  12.511  23.854  1.00 28.01           C  
ATOM   3748  CD  ARG E 245       7.915  13.882  24.453  1.00 30.30           C  
ATOM   3749  NE  ARG E 245       7.596  14.941  23.518  1.00 28.21           N  
ATOM   3750  CZ  ARG E 245       6.356  15.309  23.230  1.00 28.99           C  
ATOM   3751  NH1 ARG E 245       5.327  14.667  23.770  1.00 26.62           N1+
ATOM   3752  NH2 ARG E 245       6.151  16.305  22.383  1.00 31.45           N  
ATOM   3753  N   THR E 246       7.078  11.079  20.702  1.00 30.52           N  
ATOM   3754  CA  THR E 246       5.688  10.959  20.285  1.00 24.99           C  
ATOM   3755  C   THR E 246       5.413   9.778  19.377  1.00 26.40           C  
ATOM   3756  O   THR E 246       4.243   9.417  19.197  1.00 30.43           O  
ATOM   3757  CB  THR E 246       5.256  12.230  19.553  1.00 28.93           C  
ATOM   3758  CG2 THR E 246       5.390  13.429  20.454  1.00 29.74           C  
ATOM   3759  OG1 THR E 246       6.091  12.408  18.403  1.00 35.80           O  
ATOM   3760  N   GLY E 247       6.448   9.189  18.784  1.00 29.11           N  
ATOM   3761  CA  GLY E 247       6.262   8.135  17.822  1.00 27.58           C  
ATOM   3762  C   GLY E 247       6.092   8.602  16.396  1.00 28.64           C  
ATOM   3763  O   GLY E 247       5.922   7.756  15.512  1.00 33.58           O  
ATOM   3764  N   MET E 248       6.124   9.914  16.147  1.00 31.33           N  
ATOM   3765  CA  MET E 248       6.043  10.483  14.810  1.00 29.88           C  
ATOM   3766  C   MET E 248       7.030  11.634  14.706  1.00 32.00           C  
ATOM   3767  O   MET E 248       7.262  12.361  15.680  1.00 32.92           O  
ATOM   3768  CB  MET E 248       4.625  10.958  14.486  1.00 38.49           C  
ATOM   3769  CG  MET E 248       4.013  11.858  15.549  1.00 44.67           C  
ATOM   3770  SD  MET E 248       2.205  11.636  15.673  1.00 44.60           S  
ATOM   3771  CE  MET E 248       1.891  11.886  17.420  1.00 30.65           C  
ATOM   3772  N   LEU E 249       7.625  11.778  13.517  1.00 27.96           N  
ATOM   3773  CA  LEU E 249       8.742  12.688  13.326  1.00 27.80           C  
ATOM   3774  C   LEU E 249       8.275  14.129  13.475  1.00 33.13           C  
ATOM   3775  O   LEU E 249       7.143  14.462  13.113  1.00 34.79           O  
ATOM   3776  CB  LEU E 249       9.362  12.470  11.949  1.00 30.33           C  
ATOM   3777  CG  LEU E 249      10.017  11.101  11.757  1.00 30.27           C  
ATOM   3778  CD1 LEU E 249      10.343  10.862  10.310  1.00 32.19           C  
ATOM   3779  CD2 LEU E 249      11.273  10.978  12.573  1.00 28.82           C  
ATOM   3780  N   THR E 250       9.147  14.990  14.024  1.00 37.91           N  
ATOM   3781  CA  THR E 250       8.757  16.381  14.239  1.00 44.88           C  
ATOM   3782  C   THR E 250       8.572  17.115  12.919  1.00 43.87           C  
ATOM   3783  O   THR E 250       7.791  18.074  12.836  1.00 45.45           O  
ATOM   3784  CB  THR E 250       9.794  17.103  15.113  1.00 44.36           C  
ATOM   3785  CG2 THR E 250       9.788  16.552  16.522  1.00 43.44           C  
ATOM   3786  OG1 THR E 250      11.107  16.976  14.547  1.00 40.23           O  
ATOM   3787  N   GLY E 251       9.260  16.656  11.885  1.00 42.36           N  
ATOM   3788  CA  GLY E 251       9.297  17.305  10.609  1.00 37.27           C  
ATOM   3789  C   GLY E 251      10.358  16.608   9.789  1.00 39.60           C  
ATOM   3790  O   GLY E 251      10.794  15.497  10.110  1.00 39.32           O  
ATOM   3791  N   PRO E 252      10.797  17.255   8.709  1.00 42.78           N  
ATOM   3792  CA  PRO E 252      11.857  16.677   7.873  1.00 41.16           C  
ATOM   3793  C   PRO E 252      13.251  16.691   8.501  1.00 42.46           C  
ATOM   3794  O   PRO E 252      14.147  16.017   7.972  1.00 38.38           O  
ATOM   3795  CB  PRO E 252      11.810  17.560   6.613  1.00 40.56           C  
ATOM   3796  CG  PRO E 252      11.210  18.851   7.073  1.00 37.97           C  
ATOM   3797  CD  PRO E 252      10.200  18.462   8.108  1.00 41.28           C  
ATOM   3798  N   ASP E 253      13.467  17.400   9.595  1.00 46.10           N  
ATOM   3799  CA  ASP E 253      14.770  17.443  10.212  1.00 38.64           C  
ATOM   3800  C   ASP E 253      15.031  16.398  11.283  1.00 38.98           C  
ATOM   3801  O   ASP E 253      16.073  16.365  11.849  1.00 46.31           O  
ATOM   3802  CB  ASP E 253      14.995  18.803  10.792  1.00 40.90           C  
ATOM   3803  CG  ASP E 253      15.604  19.725   9.835  0.31 42.95           C  
ATOM   3804  OD1 ASP E 253      16.184  19.284   8.835  1.00 46.79           O  
ATOM   3805  OD2 ASP E 253      15.508  20.919  10.050  0.70 43.53           O1-
ATOM   3806  N   ASP E 254      14.080  15.547  11.543  1.00 32.29           N  
ATOM   3807  CA  ASP E 254      14.162  14.631  12.658  1.00 30.92           C  
ATOM   3808  C   ASP E 254      14.829  13.366  12.249  1.00 26.53           C  
ATOM   3809  O   ASP E 254      14.337  12.614  11.483  1.00 31.40           O  
ATOM   3810  CB  ASP E 254      12.764  14.428  13.239  1.00 38.30           C  
ATOM   3811  CG  ASP E 254      12.722  13.536  14.430  1.00 34.84           C  
ATOM   3812  OD1 ASP E 254      13.626  12.805  14.696  1.00 32.66           O  
ATOM   3813  OD2 ASP E 254      11.723  13.543  15.075  1.00 35.00           O1-
ATOM   3814  N   PRO E 255      16.086  13.214  12.837  1.00 26.99           N  
ATOM   3815  CA  PRO E 255      16.812  12.019  12.384  1.00 31.19           C  
ATOM   3816  C   PRO E 255      16.491  10.702  13.040  1.00 30.73           C  
ATOM   3817  O   PRO E 255      17.154   9.723  12.752  1.00 30.18           O  
ATOM   3818  CB  PRO E 255      18.251  12.384  12.586  1.00 30.49           C  
ATOM   3819  CG  PRO E 255      18.256  13.146  13.806  1.00 31.19           C  
ATOM   3820  CD  PRO E 255      17.062  13.990  13.748  1.00 28.81           C  
ATOM   3821  N   SER E 256      15.459  10.673  13.856  1.00 26.44           N  
ATOM   3822  CA  SER E 256      15.090   9.476  14.568  1.00 30.26           C  
ATOM   3823  C   SER E 256      14.894   8.289  13.626  1.00 33.93           C  
ATOM   3824  O   SER E 256      14.294   8.415  12.604  1.00 33.39           O  
ATOM   3825  CB  SER E 256      13.831   9.693  15.407  1.00 31.98           C  
ATOM   3826  OG  SER E 256      13.709  10.971  15.944  1.00 33.15           O  
ATOM   3827  N   GLN E 257      15.417   7.141  13.991  1.00 32.07           N  
ATOM   3828  CA  GLN E 257      15.143   5.953  13.203  1.00 26.26           C  
ATOM   3829  C   GLN E 257      13.643   5.701  13.161  1.00 27.85           C  
ATOM   3830  O   GLN E 257      12.927   5.963  14.130  1.00 28.93           O  
ATOM   3831  CB  GLN E 257      15.886   4.750  13.778  1.00 26.69           C  
ATOM   3832  CG  GLN E 257      16.097   3.674  12.743  1.00 29.73           C  
ATOM   3833  CD  GLN E 257      16.595   2.401  13.339  1.00 33.16           C  
ATOM   3834  NE2 GLN E 257      16.351   1.285  12.657  1.00 32.72           N  
ATOM   3835  OE1 GLN E 257      17.171   2.406  14.424  1.00 38.96           O  
ATOM   3836  N   VAL E 258      13.162   5.242  12.010  1.00 29.14           N  
ATOM   3837  CA  VAL E 258      11.786   4.804  11.850  1.00 23.62           C  
ATOM   3838  C   VAL E 258      11.809   3.285  11.863  1.00 23.14           C  
ATOM   3839  O   VAL E 258      12.618   2.667  11.155  1.00 23.67           O  
ATOM   3840  CB  VAL E 258      11.171   5.349  10.549  1.00 20.39           C  
ATOM   3841  CG1 VAL E 258       9.882   4.605  10.216  1.00 23.04           C  
ATOM   3842  CG2 VAL E 258      10.913   6.836  10.642  1.00 25.81           C  
ATOM   3843  N   ILE E 259      10.946   2.680  12.686  1.00 25.19           N  
ATOM   3844  CA  ILE E 259      11.055   1.274  13.052  1.00 21.94           C  
ATOM   3845  C   ILE E 259       9.688   0.622  13.008  1.00 17.22           C  
ATOM   3846  O   ILE E 259       8.662   1.293  13.008  1.00 21.53           O  
ATOM   3847  CB  ILE E 259      11.664   1.089  14.467  1.00 22.91           C  
ATOM   3848  CG1 ILE E 259      10.723   1.672  15.530  1.00 21.21           C  
ATOM   3849  CG2 ILE E 259      13.072   1.694  14.562  1.00 21.10           C  
ATOM   3850  CD1 ILE E 259      11.298   1.593  16.919  1.00 23.27           C  
ATOM   3851  N   ASP E 260       9.688  -0.706  12.967  1.00 18.00           N  
ATOM   3852  CA  ASP E 260       8.490  -1.499  13.210  1.00 20.49           C  
ATOM   3853  C   ASP E 260       8.727  -2.595  14.253  1.00 22.34           C  
ATOM   3854  O   ASP E 260       7.872  -3.479  14.430  1.00 24.27           O  
ATOM   3855  CB  ASP E 260       7.962  -2.104  11.899  1.00 24.65           C  
ATOM   3856  CG  ASP E 260       8.835  -3.248  11.361  1.00 26.13           C  
ATOM   3857  OD1 ASP E 260      10.006  -3.415  11.765  1.00 27.09           O  
ATOM   3858  OD2 ASP E 260       8.319  -3.994  10.518  1.00 28.11           O1-
ATOM   3859  N   ASN E 261       9.845  -2.526  14.975  1.00 27.89           N  
ATOM   3860  CA  ASN E 261      10.322  -3.575  15.863  1.00 24.34           C  
ATOM   3861  C   ASN E 261      11.242  -2.929  16.886  1.00 27.92           C  
ATOM   3862  O   ASN E 261      12.222  -2.273  16.509  1.00 25.34           O  
ATOM   3863  CB  ASN E 261      11.058  -4.649  15.066  1.00 21.84           C  
ATOM   3864  CG  ASN E 261      11.170  -5.948  15.802  1.00 21.69           C  
ATOM   3865  ND2 ASN E 261      12.255  -6.108  16.531  1.00 23.79           N  
ATOM   3866  OD1 ASN E 261      10.331  -6.828  15.669  1.00 26.60           O  
ATOM   3867  N   LYS E 262      10.920  -3.104  18.173  1.00 27.92           N  
ATOM   3868  CA  LYS E 262      11.643  -2.437  19.260  1.00 27.63           C  
ATOM   3869  C   LYS E 262      11.900  -3.440  20.376  1.00 20.87           C  
ATOM   3870  O   LYS E 262      10.958  -4.083  20.846  1.00 23.27           O  
ATOM   3871  CB  LYS E 262      10.840  -1.250  19.800  1.00 26.79           C  
ATOM   3872  CG  LYS E 262      11.611  -0.315  20.726  1.00 29.20           C  
ATOM   3873  CD  LYS E 262      10.867   1.017  20.841  1.00 28.59           C  
ATOM   3874  CE  LYS E 262      11.387   1.900  21.960  1.00 29.89           C  
ATOM   3875  NZ  LYS E 262      12.846   2.137  21.900  1.00 33.89           N1+
ATOM   3876  N   ILE E 263      13.169  -3.582  20.793  1.00 23.78           N  
ATOM   3877  CA  ILE E 263      13.508  -4.379  21.974  1.00 24.28           C  
ATOM   3878  C   ILE E 263      13.112  -3.602  23.222  1.00 24.70           C  
ATOM   3879  O   ILE E 263      13.324  -2.393  23.317  1.00 25.08           O  
ATOM   3880  CB  ILE E 263      15.004  -4.764  22.014  1.00 19.60           C  
ATOM   3881  CG1 ILE E 263      15.237  -5.813  23.103  1.00 22.06           C  
ATOM   3882  CG2 ILE E 263      15.908  -3.566  22.317  1.00 21.91           C  
ATOM   3883  CD1 ILE E 263      16.621  -6.406  23.100  1.00 22.45           C  
ATOM   3884  N   CYS E 264      12.521  -4.298  24.188  1.00 29.33           N  
ATOM   3885  CA ACYS E 264      11.971  -3.679  25.387  0.20 27.13           C  
ATOM   3886  CA BCYS E 264      12.050  -3.646  25.399  0.80 27.10           C  
ATOM   3887  C   CYS E 264      12.243  -4.562  26.594  1.00 25.40           C  
ATOM   3888  O   CYS E 264      12.211  -5.792  26.489  1.00 24.11           O  
ATOM   3889  CB ACYS E 264      10.469  -3.465  25.242  0.20 21.56           C  
ATOM   3890  CB BCYS E 264      10.578  -3.210  25.276  0.80 26.55           C  
ATOM   3891  SG ACYS E 264      10.031  -1.877  24.629  0.20 27.42           S  
ATOM   3892  SG BCYS E 264       9.464  -4.422  24.552  0.80 31.65           S  
ATOM   3893  N   GLY E 265      12.495  -3.930  27.738  1.00 28.89           N  
ATOM   3894  CA  GLY E 265      12.715  -4.644  28.983  1.00 26.39           C  
ATOM   3895  C   GLY E 265      11.744  -4.196  30.066  1.00 24.39           C  
ATOM   3896  O   GLY E 265      11.022  -3.220  29.881  1.00 21.37           O  
ATOM   3897  N   PRO E 266      11.674  -4.944  31.199  1.00 28.82           N  
ATOM   3898  CA  PRO E 266      10.818  -4.557  32.326  1.00 22.66           C  
ATOM   3899  C   PRO E 266      10.836  -3.079  32.644  1.00 16.66           C  
ATOM   3900  O   PRO E 266      11.917  -2.515  32.808  1.00 21.38           O  
ATOM   3901  CB  PRO E 266      11.423  -5.366  33.459  1.00 22.78           C  
ATOM   3902  CG  PRO E 266      11.890  -6.611  32.809  1.00 22.51           C  
ATOM   3903  CD  PRO E 266      12.135  -6.339  31.334  1.00 25.32           C  
ATOM   3904  N   ALA E 267       9.652  -2.451  32.702  1.00 21.86           N  
ATOM   3905  CA  ALA E 267       9.393  -1.043  33.038  1.00 25.05           C  
ATOM   3906  C   ALA E 267       9.769  -0.076  31.920  1.00 25.46           C  
ATOM   3907  O   ALA E 267       9.776   1.154  32.144  1.00 23.49           O  
ATOM   3908  CB  ALA E 267      10.096  -0.598  34.321  1.00 25.87           C  
ATOM   3909  N   ASP E 268      10.131  -0.579  30.742  1.00 22.12           N  
ATOM   3910  CA  ASP E 268      10.162   0.278  29.572  1.00 24.66           C  
ATOM   3911  C   ASP E 268       8.736   0.623  29.155  1.00 19.79           C  
ATOM   3912  O   ASP E 268       7.839  -0.222  29.163  1.00 22.68           O  
ATOM   3913  CB  ASP E 268      10.883  -0.429  28.434  1.00 27.15           C  
ATOM   3914  CG  ASP E 268      12.373  -0.338  28.551  1.00 24.50           C  
ATOM   3915  OD1 ASP E 268      12.840   0.676  29.094  1.00 24.87           O  
ATOM   3916  OD2 ASP E 268      13.063  -1.276  28.101  1.00 27.05           O1-
ATOM   3917  N   SER E 269       8.529   1.876  28.827  1.00 23.01           N  
ATOM   3918  CA  SER E 269       7.299   2.298  28.207  1.00 22.95           C  
ATOM   3919  C   SER E 269       7.666   3.192  27.042  1.00 21.70           C  
ATOM   3920  O   SER E 269       8.616   3.975  27.124  1.00 23.71           O  
ATOM   3921  CB  SER E 269       6.413   3.048  29.185  1.00 20.08           C  
ATOM   3922  OG  SER E 269       7.103   4.203  29.620  1.00 23.21           O  
ATOM   3923  N   PHE E 270       6.940   3.038  25.945  1.00 27.28           N  
ATOM   3924  CA  PHE E 270       6.946   4.028  24.879  1.00 27.27           C  
ATOM   3925  C   PHE E 270       5.539   4.075  24.307  1.00 23.63           C  
ATOM   3926  O   PHE E 270       4.670   3.277  24.668  1.00 23.85           O  
ATOM   3927  CB  PHE E 270       8.004   3.712  23.804  1.00 24.57           C  
ATOM   3928  CG  PHE E 270       7.793   2.392  23.125  1.00 26.15           C  
ATOM   3929  CD1 PHE E 270       8.290   1.229  23.675  1.00 26.39           C  
ATOM   3930  CD2 PHE E 270       7.077   2.311  21.943  1.00 22.03           C  
ATOM   3931  CE1 PHE E 270       8.086   0.019  23.043  1.00 29.50           C  
ATOM   3932  CE2 PHE E 270       6.861   1.099  21.320  1.00 23.04           C  
ATOM   3933  CZ  PHE E 270       7.368  -0.047  21.871  1.00 25.61           C  
ATOM   3934  N   GLY E 271       5.309   5.044  23.429  1.00 30.07           N  
ATOM   3935  CA  GLY E 271       4.054   5.107  22.708  1.00 24.82           C  
ATOM   3936  C   GLY E 271       4.279   5.676  21.326  1.00 24.70           C  
ATOM   3937  O   GLY E 271       5.376   6.138  20.991  1.00 24.91           O  
ATOM   3938  N   PHE E 272       3.218   5.640  20.525  1.00 28.26           N  
ATOM   3939  CA  PHE E 272       3.275   6.194  19.177  1.00 31.76           C  
ATOM   3940  C   PHE E 272       1.856   6.334  18.639  1.00 28.90           C  
ATOM   3941  O   PHE E 272       0.899   5.791  19.193  1.00 28.79           O  
ATOM   3942  CB  PHE E 272       4.133   5.325  18.257  1.00 22.96           C  
ATOM   3943  CG  PHE E 272       3.686   3.899  18.196  1.00 19.65           C  
ATOM   3944  CD1 PHE E 272       2.646   3.518  17.352  1.00 24.15           C  
ATOM   3945  CD2 PHE E 272       4.294   2.942  18.966  1.00 17.69           C  
ATOM   3946  CE1 PHE E 272       2.225   2.207  17.286  1.00 22.69           C  
ATOM   3947  CE2 PHE E 272       3.876   1.628  18.911  1.00 18.13           C  
ATOM   3948  CZ  PHE E 272       2.841   1.260  18.070  1.00 20.67           C  
ATOM   3949  N   GLN E 273       1.730   7.076  17.555  1.00 28.20           N  
ATOM   3950  CA  GLN E 273       0.459   7.162  16.853  1.00 27.68           C  
ATOM   3951  C   GLN E 273       0.677   6.750  15.401  1.00 30.13           C  
ATOM   3952  O   GLN E 273       1.665   7.150  14.770  1.00 31.24           O  
ATOM   3953  CB  GLN E 273      -0.117   8.567  16.927  1.00 31.05           C  
ATOM   3954  CG  GLN E 273      -0.413   9.036  18.342  1.00 34.06           C  
ATOM   3955  CD  GLN E 273      -1.180  10.346  18.370  1.00 32.50           C  
ATOM   3956  NE2 GLN E 273      -1.149  11.033  19.508  1.00 29.20           N  
ATOM   3957  OE1 GLN E 273      -1.757  10.756  17.367  1.00 34.86           O  
ATOM   3958  N   ILE E 274      -0.243   5.933  14.878  1.00 31.33           N  
ATOM   3959  CA  ILE E 274      -0.201   5.472  13.499  1.00 29.03           C  
ATOM   3960  C   ILE E 274      -1.564   5.714  12.864  1.00 29.44           C  
ATOM   3961  O   ILE E 274      -2.603   5.533  13.506  1.00 25.69           O  
ATOM   3962  CB  ILE E 274       0.156   3.971  13.392  1.00 26.57           C  
ATOM   3963  CG1 ILE E 274      -0.842   3.145  14.188  1.00 25.16           C  
ATOM   3964  CG2 ILE E 274       1.566   3.686  13.845  1.00 28.61           C  
ATOM   3965  CD1 ILE E 274      -0.825   1.717  13.830  1.00 35.82           C  
ATOM   3966  N   ILE E 275      -1.564   6.106  11.584  1.00 39.52           N  
ATOM   3967  CA  ILE E 275      -2.790   6.118  10.790  1.00 28.45           C  
ATOM   3968  C   ILE E 275      -3.077   4.690  10.355  1.00 23.97           C  
ATOM   3969  O   ILE E 275      -2.282   4.081   9.636  1.00 24.68           O  
ATOM   3970  CB  ILE E 275      -2.685   7.045   9.574  1.00 29.43           C  
ATOM   3971  CG1 ILE E 275      -2.283   8.465   9.981  1.00 30.41           C  
ATOM   3972  CG2 ILE E 275      -4.041   7.147   8.928  1.00 26.84           C  
ATOM   3973  CD1 ILE E 275      -3.141   9.058  11.052  1.00 30.64           C  
ATOM   3974  N   ALA E 276      -4.211   4.156  10.792  1.00 22.25           N  
ATOM   3975  CA  ALA E 276      -4.517   2.753  10.559  1.00 23.10           C  
ATOM   3976  C   ALA E 276      -4.575   2.457   9.067  1.00 31.91           C  
ATOM   3977  O   ALA E 276      -5.275   3.140   8.317  1.00 35.60           O  
ATOM   3978  CB  ALA E 276      -5.846   2.387  11.221  1.00 22.12           C  
ATOM   3979  N   GLY E 277      -3.835   1.439   8.636  1.00 32.51           N  
ATOM   3980  CA  GLY E 277      -3.836   1.006   7.252  1.00 26.68           C  
ATOM   3981  C   GLY E 277      -3.177   1.958   6.274  1.00 26.33           C  
ATOM   3982  O   GLY E 277      -3.315   1.763   5.068  1.00 33.05           O  
ATOM   3983  N   GLU E 278      -2.470   2.982   6.752  1.00 28.60           N  
ATOM   3984  CA  GLU E 278      -1.911   3.980   5.851  1.00 26.85           C  
ATOM   3985  C   GLU E 278      -0.946   3.325   4.877  1.00 36.29           C  
ATOM   3986  O   GLU E 278       0.063   2.747   5.289  1.00 42.51           O  
ATOM   3987  CB  GLU E 278      -1.202   5.071   6.639  1.00 23.96           C  
ATOM   3988  CG  GLU E 278      -0.866   6.285   5.805  1.00 25.71           C  
ATOM   3989  CD  GLU E 278      -0.206   7.377   6.609  1.00 33.71           C  
ATOM   3990  OE1 GLU E 278       0.600   7.039   7.502  0.85 35.74           O  
ATOM   3991  OE2 GLU E 278      -0.479   8.566   6.344  1.00 30.98           O1-
ATOM   3992  N   GLY E 279      -1.257   3.410   3.585  1.00 39.57           N  
ATOM   3993  CA  GLY E 279      -0.403   2.845   2.561  1.00 26.30           C  
ATOM   3994  C   GLY E 279      -0.417   1.341   2.474  1.00 26.35           C  
ATOM   3995  O   GLY E 279       0.391   0.776   1.731  1.00 30.98           O  
ATOM   3996  N   VAL E 280      -1.301   0.668   3.212  1.00 28.95           N  
ATOM   3997  CA  VAL E 280      -1.289  -0.792   3.291  1.00 25.78           C  
ATOM   3998  C   VAL E 280      -2.720  -1.337   3.299  1.00 24.99           C  
ATOM   3999  O   VAL E 280      -2.959  -2.508   2.965  1.00 25.39           O  
ATOM   4000  CB  VAL E 280      -0.485  -1.268   4.527  1.00 26.92           C  
ATOM   4001  CG1 VAL E 280       0.952  -0.729   4.508  1.00 25.31           C  
ATOM   4002  CG2 VAL E 280      -1.156  -0.811   5.804  1.00 26.95           C  
ATOM   4003  N   GLY E 281      -3.681  -0.491   3.681  1.00 27.00           N  
ATOM   4004  CA  GLY E 281      -5.089  -0.831   3.603  1.00 23.49           C  
ATOM   4005  C   GLY E 281      -5.598  -1.627   4.778  1.00 24.80           C  
ATOM   4006  O   GLY E 281      -4.886  -1.949   5.722  1.00 31.16           O  
ATOM   4007  N   ALA E 282      -6.878  -1.961   4.704  1.00 24.52           N  
ATOM   4008  CA  ALA E 282      -7.543  -2.740   5.737  1.00 27.88           C  
ATOM   4009  C   ALA E 282      -6.987  -4.166   5.813  1.00 34.45           C  
ATOM   4010  O   ALA E 282      -6.332  -4.665   4.889  1.00 32.79           O  
ATOM   4011  CB  ALA E 282      -9.048  -2.805   5.474  1.00 26.57           C  
ATOM   4012  N   GLY E 283      -7.267  -4.825   6.928  1.00 34.85           N  
ATOM   4013  CA  GLY E 283      -6.822  -6.189   7.135  1.00 33.72           C  
ATOM   4014  C   GLY E 283      -6.639  -6.482   8.609  1.00 31.54           C  
ATOM   4015  O   GLY E 283      -6.788  -5.617   9.467  1.00 32.54           O  
ATOM   4016  N   ALA E 284      -6.325  -7.749   8.880  1.00 33.31           N  
ATOM   4017  CA  ALA E 284      -6.030  -8.238  10.229  1.00 31.35           C  
ATOM   4018  C   ALA E 284      -4.514  -8.222  10.427  1.00 27.68           C  
ATOM   4019  O   ALA E 284      -3.829  -9.214  10.195  1.00 31.29           O  
ATOM   4020  CB  ALA E 284      -6.612  -9.630  10.441  1.00 33.11           C  
ATOM   4021  N   TRP E 285      -4.001  -7.088  10.893  1.00 23.53           N  
ATOM   4022  CA  TRP E 285      -2.566  -6.827  10.984  1.00 25.97           C  
ATOM   4023  C   TRP E 285      -2.022  -7.313  12.326  1.00 33.12           C  
ATOM   4024  O   TRP E 285      -2.305  -6.713  13.369  1.00 33.60           O  
ATOM   4025  CB  TRP E 285      -2.310  -5.335  10.835  1.00 30.16           C  
ATOM   4026  CG  TRP E 285      -2.692  -4.814   9.513  1.00 30.18           C  
ATOM   4027  CD1 TRP E 285      -3.789  -4.057   9.218  1.00 27.66           C  
ATOM   4028  CD2 TRP E 285      -1.975  -4.989   8.288  1.00 30.42           C  
ATOM   4029  CE2 TRP E 285      -2.709  -4.328   7.279  1.00 34.27           C  
ATOM   4030  CE3 TRP E 285      -0.788  -5.653   7.939  1.00 30.07           C  
ATOM   4031  NE1 TRP E 285      -3.810  -3.766   7.877  1.00 29.30           N  
ATOM   4032  CZ2 TRP E 285      -2.284  -4.292   5.946  1.00 28.98           C  
ATOM   4033  CZ3 TRP E 285      -0.372  -5.629   6.611  1.00 31.82           C  
ATOM   4034  CH2 TRP E 285      -1.121  -4.949   5.632  1.00 28.02           C  
ATOM   4035  N   MET E 286      -1.209  -8.365  12.305  1.00 30.14           N  
ATOM   4036  CA  MET E 286      -0.701  -8.921  13.554  1.00 28.53           C  
ATOM   4037  C   MET E 286       0.274  -7.965  14.226  1.00 28.31           C  
ATOM   4038  O   MET E 286       1.071  -7.298  13.568  1.00 29.57           O  
ATOM   4039  CB  MET E 286       0.004 -10.254  13.316  1.00 30.26           C  
ATOM   4040  CG  MET E 286      -0.846 -11.323  12.713  1.00 36.94           C  
ATOM   4041  SD  MET E 286      -0.348 -12.940  13.318  1.00 44.29           S  
ATOM   4042  CE  MET E 286       1.040 -13.282  12.275  1.00 36.18           C  
ATOM   4043  N   TYR E 287       0.173  -7.874  15.548  1.00 32.15           N  
ATOM   4044  CA  TYR E 287       1.273  -7.449  16.398  1.00 27.67           C  
ATOM   4045  C   TYR E 287       1.682  -8.633  17.270  1.00 29.80           C  
ATOM   4046  O   TYR E 287       0.861  -9.493  17.618  1.00 27.94           O  
ATOM   4047  CB  TYR E 287       0.915  -6.220  17.263  1.00 25.95           C  
ATOM   4048  CG  TYR E 287      -0.026  -6.487  18.425  1.00 28.62           C  
ATOM   4049  CD1 TYR E 287      -1.399  -6.433  18.239  1.00 26.28           C  
ATOM   4050  CD2 TYR E 287       0.450  -6.759  19.712  1.00 30.23           C  
ATOM   4051  CE1 TYR E 287      -2.279  -6.663  19.280  1.00 30.65           C  
ATOM   4052  CE2 TYR E 287      -0.435  -6.997  20.770  1.00 27.14           C  
ATOM   4053  CZ  TYR E 287      -1.794  -6.947  20.545  1.00 28.71           C  
ATOM   4054  OH  TYR E 287      -2.716  -7.177  21.543  1.00 30.67           O  
ATOM   4055  N   HIS E 288       2.969  -8.705  17.581  1.00 30.41           N  
ATOM   4056  CA  HIS E 288       3.417  -9.812  18.401  1.00 24.76           C  
ATOM   4057  C   HIS E 288       4.764  -9.465  18.983  1.00 23.61           C  
ATOM   4058  O   HIS E 288       5.440  -8.538  18.532  1.00 23.74           O  
ATOM   4059  CB  HIS E 288       3.482 -11.114  17.600  1.00 26.74           C  
ATOM   4060  CG  HIS E 288       4.290 -11.023  16.347  1.00 26.38           C  
ATOM   4061  CD2 HIS E 288       3.982 -10.531  15.127  1.00 27.99           C  
ATOM   4062  ND1 HIS E 288       5.580 -11.495  16.255  1.00 24.34           N  
ATOM   4063  CE1 HIS E 288       6.040 -11.283  15.041  1.00 25.85           C  
ATOM   4064  NE2 HIS E 288       5.088 -10.700  14.336  1.00 32.68           N  
ATOM   4065  N   CYS E 289       5.135 -10.202  20.011  1.00 23.76           N  
ATOM   4066  CA  CYS E 289       6.539 -10.216  20.345  1.00 24.40           C  
ATOM   4067  C   CYS E 289       7.273 -10.994  19.273  1.00 23.27           C  
ATOM   4068  O   CYS E 289       6.834 -12.070  18.863  1.00 23.40           O  
ATOM   4069  CB  CYS E 289       6.802 -10.838  21.710  1.00 25.66           C  
ATOM   4070  SG  CYS E 289       8.574 -10.826  21.991  1.00 26.47           S  
ATOM   4071  N   HIS E 290       8.390 -10.451  18.823  1.00 25.07           N  
ATOM   4072  CA  HIS E 290       9.146 -11.101  17.779  1.00 26.98           C  
ATOM   4073  C   HIS E 290      10.251 -12.003  18.305  1.00 30.95           C  
ATOM   4074  O   HIS E 290      11.064 -12.475  17.508  1.00 33.14           O  
ATOM   4075  CB  HIS E 290       9.744 -10.077  16.839  1.00 24.53           C  
ATOM   4076  CG  HIS E 290       9.796 -10.572  15.433  1.00 28.91           C  
ATOM   4077  CD2 HIS E 290       9.185 -10.129  14.312  1.00 30.28           C  
ATOM   4078  ND1 HIS E 290      10.426 -11.747  15.081  1.00 31.34           N  
ATOM   4079  CE1 HIS E 290      10.256 -11.972  13.791  1.00 34.00           C  
ATOM   4080  NE2 HIS E 290       9.493 -11.010  13.303  1.00 38.29           N  
ATOM   4081  N   VAL E 291      10.340 -12.230  19.615  1.00 27.32           N  
ATOM   4082  CA  VAL E 291      11.154 -13.344  20.069  1.00 23.82           C  
ATOM   4083  C   VAL E 291      10.423 -14.607  19.656  1.00 20.02           C  
ATOM   4084  O   VAL E 291       9.226 -14.760  19.918  1.00 24.89           O  
ATOM   4085  CB  VAL E 291      11.413 -13.263  21.583  1.00 21.47           C  
ATOM   4086  CG1 VAL E 291      12.278 -14.411  22.040  1.00 21.66           C  
ATOM   4087  CG2 VAL E 291      12.077 -11.944  21.917  1.00 20.41           C  
ATOM   4088  N   GLN E 292      11.121 -15.490  18.942  1.00 24.67           N  
ATOM   4089  CA  GLN E 292      10.426 -16.510  18.159  1.00 23.99           C  
ATOM   4090  C   GLN E 292       9.591 -17.421  19.048  1.00 25.68           C  
ATOM   4091  O   GLN E 292       8.418 -17.679  18.761  1.00 26.00           O  
ATOM   4092  CB  GLN E 292      11.439 -17.312  17.330  1.00 24.47           C  
ATOM   4093  CG  GLN E 292      12.013 -16.567  16.100  1.00 21.71           C  
ATOM   4094  CD  GLN E 292      10.946 -15.984  15.153  1.00 19.71           C  
ATOM   4095  NE2 GLN E 292       9.976 -16.799  14.768  1.00 19.93           N  
ATOM   4096  OE1 GLN E 292      11.019 -14.815  14.771  1.00 23.81           O  
ATOM   4097  N   SER E 293      10.169 -17.896  20.148  1.00 28.65           N  
ATOM   4098  CA  SER E 293       9.407 -18.719  21.085  1.00 28.76           C  
ATOM   4099  C   SER E 293       8.248 -17.959  21.730  1.00 23.22           C  
ATOM   4100  O   SER E 293       7.220 -18.559  22.042  1.00 24.94           O  
ATOM   4101  CB  SER E 293      10.349 -19.309  22.151  1.00 23.81           C  
ATOM   4102  OG  SER E 293      11.128 -18.310  22.776  1.00 25.99           O  
ATOM   4103  N   HIS E 294       8.370 -16.649  21.913  1.00 24.16           N  
ATOM   4104  CA  HIS E 294       7.272 -15.903  22.521  1.00 24.78           C  
ATOM   4105  C   HIS E 294       6.085 -15.771  21.587  1.00 28.83           C  
ATOM   4106  O   HIS E 294       4.939 -15.922  22.012  1.00 28.72           O  
ATOM   4107  CB  HIS E 294       7.732 -14.514  22.934  1.00 20.58           C  
ATOM   4108  CG  HIS E 294       8.843 -14.533  23.932  1.00 24.22           C  
ATOM   4109  CD2 HIS E 294       9.489 -15.564  24.523  1.00 25.63           C  
ATOM   4110  ND1 HIS E 294       9.432 -13.387  24.416  1.00 26.79           N  
ATOM   4111  CE1 HIS E 294      10.389 -13.711  25.265  1.00 25.05           C  
ATOM   4112  NE2 HIS E 294      10.445 -15.026  25.345  1.00 24.74           N  
ATOM   4113  N   SER E 295       6.339 -15.449  20.320  1.00 35.75           N  
ATOM   4114  CA  SER E 295       5.267 -15.407  19.334  1.00 23.94           C  
ATOM   4115  C   SER E 295       4.660 -16.785  19.135  1.00 24.86           C  
ATOM   4116  O   SER E 295       3.440 -16.916  19.058  1.00 27.32           O  
ATOM   4117  CB  SER E 295       5.806 -14.840  18.025  1.00 25.54           C  
ATOM   4118  OG  SER E 295       6.964 -15.542  17.637  1.00 27.86           O  
ATOM   4119  N   ASP E 296       5.492 -17.831  19.092  1.00 28.18           N  
ATOM   4120  CA  ASP E 296       4.960 -19.185  18.954  1.00 30.08           C  
ATOM   4121  C   ASP E 296       4.090 -19.565  20.127  1.00 31.76           C  
ATOM   4122  O   ASP E 296       3.213 -20.425  19.998  1.00 35.01           O  
ATOM   4123  CB  ASP E 296       6.079 -20.218  18.843  1.00 30.85           C  
ATOM   4124  CG  ASP E 296       6.845 -20.116  17.550  1.00 34.60           C  
ATOM   4125  OD1 ASP E 296       6.294 -19.575  16.573  1.00 36.09           O  
ATOM   4126  OD2 ASP E 296       7.997 -20.596  17.514  1.00 35.36           O1-
ATOM   4127  N   MET E 297       4.350 -18.982  21.285  1.00 31.76           N  
ATOM   4128  CA  MET E 297       3.662 -19.371  22.500  1.00 32.30           C  
ATOM   4129  C   MET E 297       2.457 -18.502  22.802  1.00 34.11           C  
ATOM   4130  O   MET E 297       1.789 -18.740  23.807  1.00 43.02           O  
ATOM   4131  CB  MET E 297       4.637 -19.368  23.678  1.00 36.36           C  
ATOM   4132  CG  MET E 297       5.638 -20.535  23.645  1.00 45.12           C  
ATOM   4133  SD  MET E 297       4.847 -22.154  23.427  1.00 63.65           S  
ATOM   4134  CE  MET E 297       4.909 -22.458  21.654  1.00 49.51           C  
ATOM   4135  N   GLY E 298       2.148 -17.519  21.964  1.00 32.97           N  
ATOM   4136  CA  GLY E 298       0.906 -16.795  22.108  1.00 30.02           C  
ATOM   4137  C   GLY E 298       1.033 -15.317  22.355  1.00 25.42           C  
ATOM   4138  O   GLY E 298       0.012 -14.658  22.558  1.00 29.86           O  
ATOM   4139  N   MET E 299       2.234 -14.755  22.348  1.00 23.15           N  
ATOM   4140  CA  MET E 299       2.371 -13.317  22.544  1.00 23.86           C  
ATOM   4141  C   MET E 299       2.044 -12.599  21.232  1.00 28.82           C  
ATOM   4142  O   MET E 299       2.892 -11.980  20.589  1.00 29.74           O  
ATOM   4143  CB  MET E 299       3.756 -12.984  23.068  1.00 25.03           C  
ATOM   4144  CG  MET E 299       3.920 -13.303  24.549  1.00 23.09           C  
ATOM   4145  SD  MET E 299       5.392 -12.549  25.229  1.00 34.14           S  
ATOM   4146  CE  MET E 299       4.852 -10.861  25.425  1.00 20.30           C  
ATOM   4147  N   VAL E 300       0.765 -12.685  20.852  1.00 34.12           N  
ATOM   4148  CA  VAL E 300       0.266 -12.238  19.547  1.00 29.39           C  
ATOM   4149  C   VAL E 300      -1.149 -11.697  19.712  1.00 23.08           C  
ATOM   4150  O   VAL E 300      -2.000 -12.347  20.322  1.00 26.31           O  
ATOM   4151  CB  VAL E 300       0.235 -13.390  18.522  1.00 29.22           C  
ATOM   4152  CG1 VAL E 300       1.603 -13.706  18.046  1.00 31.87           C  
ATOM   4153  CG2 VAL E 300      -0.410 -14.641  19.118  1.00 35.02           C  
ATOM   4154  N   GLY E 301      -1.415 -10.529  19.128  1.00 27.34           N  
ATOM   4155  CA  GLY E 301      -2.767 -10.007  18.956  1.00 29.41           C  
ATOM   4156  C   GLY E 301      -2.983  -9.369  17.587  1.00 30.28           C  
ATOM   4157  O   GLY E 301      -2.021  -9.223  16.835  1.00 28.90           O  
ATOM   4158  N   LEU E 302      -4.212  -8.975  17.246  1.00 31.70           N  
ATOM   4159  CA  LEU E 302      -4.536  -8.431  15.925  1.00 28.97           C  
ATOM   4160  C   LEU E 302      -4.931  -6.966  16.000  1.00 27.85           C  
ATOM   4161  O   LEU E 302      -5.747  -6.578  16.839  1.00 30.34           O  
ATOM   4162  CB  LEU E 302      -5.673  -9.200  15.259  1.00 23.13           C  
ATOM   4163  CG  LEU E 302      -5.352 -10.662  15.037  1.00 26.09           C  
ATOM   4164  CD1 LEU E 302      -6.550 -11.338  14.432  1.00 25.23           C  
ATOM   4165  CD2 LEU E 302      -4.127 -10.764  14.139  1.00 27.24           C  
ATOM   4166  N   PHE E 303      -4.361  -6.162  15.108  1.00 25.01           N  
ATOM   4167  CA  PHE E 303      -4.838  -4.808  14.847  1.00 24.58           C  
ATOM   4168  C   PHE E 303      -5.832  -4.936  13.701  1.00 31.24           C  
ATOM   4169  O   PHE E 303      -5.444  -4.991  12.533  1.00 34.62           O  
ATOM   4170  CB  PHE E 303      -3.656  -3.902  14.527  1.00 23.86           C  
ATOM   4171  CG  PHE E 303      -3.997  -2.445  14.350  1.00 27.22           C  
ATOM   4172  CD1 PHE E 303      -4.947  -1.815  15.142  1.00 29.85           C  
ATOM   4173  CD2 PHE E 303      -3.257  -1.668  13.463  1.00 25.90           C  
ATOM   4174  CE1 PHE E 303      -5.209  -0.443  14.981  1.00 30.82           C  
ATOM   4175  CE2 PHE E 303      -3.503  -0.317  13.311  1.00 27.40           C  
ATOM   4176  CZ  PHE E 303      -4.476   0.301  14.066  1.00 31.70           C  
ATOM   4177  N   LEU E 304      -7.116  -5.034  14.040  1.00 29.81           N  
ATOM   4178  CA  LEU E 304      -8.175  -5.291  13.071  1.00 29.89           C  
ATOM   4179  C   LEU E 304      -8.534  -3.976  12.407  1.00 31.14           C  
ATOM   4180  O   LEU E 304      -9.333  -3.196  12.931  1.00 31.87           O  
ATOM   4181  CB  LEU E 304      -9.383  -5.912  13.748  1.00 25.51           C  
ATOM   4182  CG  LEU E 304      -9.096  -7.305  14.282  1.00 27.55           C  
ATOM   4183  CD1 LEU E 304     -10.237  -7.784  15.145  1.00 26.88           C  
ATOM   4184  CD2 LEU E 304      -8.816  -8.278  13.154  1.00 30.76           C  
ATOM   4185  N   VAL E 305      -7.932  -3.722  11.248  1.00 31.26           N  
ATOM   4186  CA  VAL E 305      -8.148  -2.487  10.510  1.00 29.15           C  
ATOM   4187  C   VAL E 305      -9.280  -2.766   9.531  1.00 34.14           C  
ATOM   4188  O   VAL E 305      -9.159  -3.608   8.631  1.00 34.06           O  
ATOM   4189  CB  VAL E 305      -6.883  -2.012   9.794  1.00 30.12           C  
ATOM   4190  CG1 VAL E 305      -7.174  -0.727   9.054  1.00 29.79           C  
ATOM   4191  CG2 VAL E 305      -5.774  -1.799  10.797  1.00 31.00           C  
ATOM   4192  N   LYS E 306     -10.389  -2.073   9.726  1.00 35.75           N  
ATOM   4193  CA  LYS E 306     -11.596  -2.299   8.960  1.00 34.27           C  
ATOM   4194  C   LYS E 306     -11.716  -1.292   7.813  1.00 34.73           C  
ATOM   4195  O   LYS E 306     -11.252  -0.150   7.902  1.00 30.84           O  
ATOM   4196  CB  LYS E 306     -12.810  -2.202   9.884  1.00 33.89           C  
ATOM   4197  CG  LYS E 306     -12.875  -3.289  10.945  1.00 35.93           C  
ATOM   4198  CD  LYS E 306     -13.903  -2.969  12.024  1.00 38.66           C  
ATOM   4199  CE  LYS E 306     -13.709  -1.558  12.562  1.00 34.91           C  
ATOM   4200  NZ  LYS E 306     -14.263  -1.400  13.932  1.00 39.85           N1+
ATOM   4201  N   LYS E 307     -12.336  -1.747   6.714  1.00 38.74           N  
ATOM   4202  CA  LYS E 307     -12.810  -0.842   5.685  1.00 39.27           C  
ATOM   4203  C   LYS E 307     -13.964  -0.027   6.250  1.00 36.53           C  
ATOM   4204  O   LYS E 307     -14.630  -0.469   7.185  1.00 42.38           O  
ATOM   4205  CB  LYS E 307     -13.289  -1.617   4.459  1.00 40.71           C  
ATOM   4206  CG  LYS E 307     -12.228  -2.383   3.709  1.00 37.56           C  
ATOM   4207  CD  LYS E 307     -12.897  -3.381   2.780  1.00 45.12           C  
ATOM   4208  CE  LYS E 307     -13.062  -2.815   1.370  1.00 55.77           C  
ATOM   4209  NZ  LYS E 307     -14.402  -3.116   0.755  1.00 54.88           N1+
ATOM   4210  N   PRO E 308     -14.230   1.161   5.700  1.00 36.01           N  
ATOM   4211  CA  PRO E 308     -15.333   1.970   6.237  1.00 38.42           C  
ATOM   4212  C   PRO E 308     -16.663   1.245   6.315  1.00 42.46           C  
ATOM   4213  O   PRO E 308     -17.477   1.579   7.186  1.00 46.88           O  
ATOM   4214  CB  PRO E 308     -15.375   3.157   5.274  1.00 36.85           C  
ATOM   4215  CG  PRO E 308     -13.952   3.325   4.916  1.00 38.17           C  
ATOM   4216  CD  PRO E 308     -13.496   1.908   4.666  1.00 39.97           C  
ATOM   4217  N   ASP E 309     -16.911   0.241   5.470  1.00 43.20           N  
ATOM   4218  CA  ASP E 309     -18.154  -0.500   5.645  1.00 41.80           C  
ATOM   4219  C   ASP E 309     -18.067  -1.521   6.767  1.00 44.34           C  
ATOM   4220  O   ASP E 309     -19.015  -2.295   6.950  1.00 42.44           O  
ATOM   4221  CB  ASP E 309     -18.567  -1.185   4.342  1.00 46.56           C  
ATOM   4222  CG  ASP E 309     -17.613  -2.278   3.927  1.00 46.84           C  
ATOM   4223  OD1 ASP E 309     -16.637  -2.520   4.659  1.00 48.19           O  
ATOM   4224  OD2 ASP E 309     -17.861  -2.920   2.887  1.00 45.65           O1-
ATOM   4225  N   GLY E 310     -16.942  -1.556   7.488  1.00 43.76           N  
ATOM   4226  CA  GLY E 310     -16.749  -2.425   8.633  1.00 42.87           C  
ATOM   4227  C   GLY E 310     -16.168  -3.792   8.338  1.00 45.43           C  
ATOM   4228  O   GLY E 310     -15.918  -4.555   9.280  1.00 47.15           O  
ATOM   4229  N   THR E 311     -15.940  -4.139   7.076  1.00 41.42           N  
ATOM   4230  CA  THR E 311     -15.419  -5.465   6.789  1.00 41.88           C  
ATOM   4231  C   THR E 311     -13.898  -5.462   6.744  1.00 37.09           C  
ATOM   4232  O   THR E 311     -13.251  -4.447   6.470  1.00 36.84           O  
ATOM   4233  CB  THR E 311     -15.965  -6.017   5.475  1.00 41.71           C  
ATOM   4234  CG2 THR E 311     -17.490  -5.921   5.439  1.00 44.63           C  
ATOM   4235  OG1 THR E 311     -15.382  -5.307   4.379  1.00 48.77           O  
ATOM   4236  N   ILE E 312     -13.331  -6.623   7.032  1.00 38.54           N  
ATOM   4237  CA  ILE E 312     -11.888  -6.829   7.055  1.00 41.31           C  
ATOM   4238  C   ILE E 312     -11.596  -7.843   5.957  1.00 42.14           C  
ATOM   4239  O   ILE E 312     -12.147  -8.953   5.968  1.00 43.88           O  
ATOM   4240  CB  ILE E 312     -11.405  -7.293   8.444  1.00 42.36           C  
ATOM   4241  CG1 ILE E 312     -11.793  -6.265   9.510  1.00 41.98           C  
ATOM   4242  CG2 ILE E 312      -9.901  -7.520   8.465  1.00 37.73           C  
ATOM   4243  CD1 ILE E 312     -12.011  -6.840  10.887  1.00 36.52           C  
ATOM   4244  N   PRO E 313     -10.782  -7.482   4.968  1.00 37.78           N  
ATOM   4245  CA  PRO E 313     -10.454  -8.418   3.884  1.00 43.65           C  
ATOM   4246  C   PRO E 313      -9.581  -9.582   4.343  1.00 46.04           C  
ATOM   4247  O   PRO E 313      -8.547  -9.390   4.988  1.00 45.82           O  
ATOM   4248  CB  PRO E 313      -9.709  -7.533   2.877  1.00 46.79           C  
ATOM   4249  CG  PRO E 313      -9.184  -6.378   3.692  1.00 43.97           C  
ATOM   4250  CD  PRO E 313     -10.241  -6.138   4.719  1.00 39.00           C  
ATOM   4251  N   GLY E 314      -9.992 -10.793   3.977  1.00 48.35           N  
ATOM   4252  CA  GLY E 314      -9.158 -11.968   4.185  1.00 50.50           C  
ATOM   4253  C   GLY E 314      -8.989 -12.334   5.641  1.00 55.03           C  
ATOM   4254  O   GLY E 314      -7.905 -12.767   6.052  1.00 54.42           O  
ATOM   4255  N   TYR E 315     -10.039 -12.168   6.435  1.00 54.05           N  
ATOM   4256  CA  TYR E 315      -9.951 -12.380   7.870  1.00 54.07           C  
ATOM   4257  C   TYR E 315     -11.021 -13.367   8.321  1.00 60.25           C  
ATOM   4258  O   TYR E 315     -12.211 -13.172   8.040  1.00 56.75           O  
ATOM   4259  CB  TYR E 315     -10.073 -11.055   8.616  1.00 48.37           C  
ATOM   4260  CG  TYR E 315     -10.126 -11.260  10.100  1.00 52.72           C  
ATOM   4261  CD1 TYR E 315      -9.119 -11.971  10.762  1.00 49.01           C  
ATOM   4262  CD2 TYR E 315     -11.209 -10.807  10.838  1.00 48.05           C  
ATOM   4263  CE1 TYR E 315      -9.181 -12.186  12.124  1.00 44.44           C  
ATOM   4264  CE2 TYR E 315     -11.283 -11.019  12.195  1.00 47.43           C  
ATOM   4265  CZ  TYR E 315     -10.267 -11.710  12.838  1.00 45.96           C  
ATOM   4266  OH  TYR E 315     -10.344 -11.915  14.199  1.00 42.36           O  
ATOM   4267  N   ASP E 316     -10.583 -14.415   9.024  1.00 69.60           N  
ATOM   4268  CA  ASP E 316     -11.383 -15.489   9.626  1.00 81.79           C  
ATOM   4269  C   ASP E 316     -12.179 -15.013  10.836  1.00 87.06           C  
ATOM   4270  O   ASP E 316     -11.586 -14.820  11.905  1.00 89.19           O  
ATOM   4271  CB  ASP E 316     -10.477 -16.641  10.077  1.00 82.88           C  
ATOM   4272  CG  ASP E 316     -10.295 -17.716   9.018  1.00 86.69           C  
ATOM   4273  OD1 ASP E 316     -11.258 -17.996   8.265  1.00 75.30           O  
ATOM   4274  OD2 ASP E 316      -9.197 -18.318   8.976  1.00 86.31           O1-
ATOM   4275  N   PRO E 317     -13.510 -14.845  10.744  1.00101.01           N  
ATOM   4276  CA  PRO E 317     -14.198 -14.438  11.973  1.00 99.87           C  
ATOM   4277  C   PRO E 317     -14.788 -15.619  12.755  1.00100.56           C  
ATOM   4278  O   PRO E 317     -14.225 -16.719  12.772  1.00 92.63           O  
ATOM   4279  CB  PRO E 317     -15.312 -13.510  11.459  1.00100.27           C  
ATOM   4280  CG  PRO E 317     -15.418 -13.783   9.946  1.00 99.07           C  
ATOM   4281  CD  PRO E 317     -14.423 -14.863   9.591  1.00100.62           C  
TER   
HETATM 4282 CU    CU E 401       8.527 -11.584  24.099  1.00 28.12          CU  
HETATM 4283 CU    CU E 402       8.590   0.850  37.826  1.00 33.49          CU  
HETATM 4284 CU    CU E 403      10.020   4.194  39.506  0.31 27.75          CU  
HETATM 4285 CU    CU E 404      11.545   1.159  41.933  0.76 31.81          CU  
ATOM   4286  N   GLY F  41      31.534  25.817  35.272  1.00 56.67           N  
ATOM   4287  CA  GLY F  41      32.178  24.874  34.383  1.00 53.27           C  
ATOM   4288  C   GLY F  41      31.439  24.540  33.101  1.00 50.07           C  
ATOM   4289  O   GLY F  41      30.317  24.019  33.107  1.00 46.62           O  
ATOM   4290  N   ALA F  42      32.075  24.892  31.990  1.00 49.60           N  
ATOM   4291  CA  ALA F  42      31.845  24.261  30.701  1.00 46.32           C  
ATOM   4292  C   ALA F  42      33.177  23.702  30.231  1.00 40.85           C  
ATOM   4293  O   ALA F  42      34.230  24.313  30.451  1.00 39.30           O  
ATOM   4294  CB  ALA F  42      31.288  25.240  29.662  1.00 41.68           C  
ATOM   4295  N   ALA F  43      33.136  22.527  29.619  1.00 35.17           N  
ATOM   4296  CA  ALA F  43      34.363  21.925  29.134  1.00 39.36           C  
ATOM   4297  C   ALA F  43      35.017  22.845  28.101  1.00 44.73           C  
ATOM   4298  O   ALA F  43      34.325  23.443  27.270  1.00 46.79           O  
ATOM   4299  CB  ALA F  43      34.080  20.554  28.525  1.00 38.76           C  
ATOM   4300  N   PRO F  44      36.329  23.015  28.153  1.00 38.24           N  
ATOM   4301  CA  PRO F  44      37.026  23.780  27.122  1.00 40.19           C  
ATOM   4302  C   PRO F  44      37.312  22.887  25.924  1.00 45.11           C  
ATOM   4303  O   PRO F  44      36.989  21.704  25.904  1.00 47.08           O  
ATOM   4304  CB  PRO F  44      38.319  24.193  27.809  1.00 41.01           C  
ATOM   4305  CG  PRO F  44      38.590  23.074  28.730  1.00 45.00           C  
ATOM   4306  CD  PRO F  44      37.249  22.567  29.207  1.00 43.67           C  
ATOM   4307  N   ALA F  45      37.939  23.483  24.920  1.00 51.27           N  
ATOM   4308  CA  ALA F  45      38.387  22.700  23.788  1.00 48.04           C  
ATOM   4309  C   ALA F  45      39.570  21.851  24.214  1.00 45.68           C  
ATOM   4310  O   ALA F  45      40.333  22.216  25.116  1.00 47.37           O  
ATOM   4311  CB  ALA F  45      38.777  23.598  22.614  1.00 47.63           C  
ATOM   4312  N   GLY F  46      39.709  20.697  23.561  1.00 45.45           N  
ATOM   4313  CA  GLY F  46      40.797  19.784  23.829  1.00 45.37           C  
ATOM   4314  C   GLY F  46      42.012  20.048  22.957  1.00 43.44           C  
ATOM   4315  O   GLY F  46      42.106  21.040  22.234  1.00 49.42           O  
ATOM   4316  N   GLY F  47      42.967  19.132  23.042  1.00 39.45           N  
ATOM   4317  CA  GLY F  47      44.187  19.287  22.286  1.00 37.22           C  
ATOM   4318  C   GLY F  47      45.420  18.931  23.089  1.00 39.98           C  
ATOM   4319  O   GLY F  47      46.507  18.792  22.521  1.00 44.31           O  
ATOM   4320  N   GLU F  48      45.273  18.770  24.403  1.00 37.02           N  
ATOM   4321  CA  GLU F  48      46.414  18.489  25.259  1.00 37.05           C  
ATOM   4322  C   GLU F  48      46.907  17.064  25.091  1.00 37.00           C  
ATOM   4323  O   GLU F  48      46.119  16.127  24.943  1.00 39.72           O  
ATOM   4324  CB  GLU F  48      46.064  18.691  26.729  1.00 45.63           C  
ATOM   4325  CG  GLU F  48      45.400  19.989  27.076  1.00 47.25           C  
ATOM   4326  CD  GLU F  48      46.370  21.145  27.118  0.42 49.86           C  
ATOM   4327  OE1 GLU F  48      47.452  21.058  26.492  1.00 46.82           O  
ATOM   4328  OE2 GLU F  48      46.056  22.141  27.798  0.69 54.75           O1-
ATOM   4329  N   VAL F  49      48.222  16.896  25.162  1.00 38.67           N  
ATOM   4330  CA  VAL F  49      48.811  15.569  25.283  1.00 39.90           C  
ATOM   4331  C   VAL F  49      48.929  15.271  26.767  1.00 44.90           C  
ATOM   4332  O   VAL F  49      49.692  15.936  27.477  1.00 44.80           O  
ATOM   4333  CB  VAL F  49      50.180  15.482  24.600  1.00 37.57           C  
ATOM   4334  CG1 VAL F  49      50.790  14.127  24.875  1.00 39.30           C  
ATOM   4335  CG2 VAL F  49      50.058  15.708  23.116  1.00 37.35           C  
ATOM   4336  N   ARG F  50      48.166  14.290  27.242  1.00 45.39           N  
ATOM   4337  CA  ARG F  50      48.119  13.933  28.653  1.00 42.16           C  
ATOM   4338  C   ARG F  50      48.748  12.564  28.867  1.00 46.14           C  
ATOM   4339  O   ARG F  50      48.745  11.709  27.975  1.00 42.63           O  
ATOM   4340  CB  ARG F  50      46.681  13.914  29.176  1.00 42.71           C  
ATOM   4341  CG  ARG F  50      45.957  15.219  29.022  1.00 48.68           C  
ATOM   4342  CD  ARG F  50      44.557  15.149  29.590  1.00 49.21           C  
ATOM   4343  NE  ARG F  50      43.751  16.300  29.192  1.00 58.93           N  
ATOM   4344  CZ  ARG F  50      43.663  17.436  29.882  1.00 65.03           C  
ATOM   4345  NH1 ARG F  50      42.902  18.431  29.443  1.00 69.05           N1+
ATOM   4346  NH2 ARG F  50      44.355  17.589  31.002  1.00 67.64           N  
ATOM   4347  N   ARG F  51      49.278  12.354  30.074  1.00 49.10           N  
ATOM   4348  CA  ARG F  51      49.824  11.061  30.458  1.00 41.51           C  
ATOM   4349  C   ARG F  51      49.277  10.665  31.816  1.00 46.05           C  
ATOM   4350  O   ARG F  51      48.781  11.499  32.579  1.00 51.91           O  
ATOM   4351  CB  ARG F  51      51.347  11.078  30.493  1.00 44.68           C  
ATOM   4352  CG  ARG F  51      51.943  10.389  29.303  1.00 50.06           C  
ATOM   4353  CD  ARG F  51      53.431  10.605  29.223  1.00 53.61           C  
ATOM   4354  NE  ARG F  51      53.903  10.480  27.848  1.00 56.13           N  
ATOM   4355  CZ  ARG F  51      54.350   9.344  27.319  1.00 57.15           C  
ATOM   4356  NH1 ARG F  51      54.367   8.235  28.052  1.00 54.44           N1+
ATOM   4357  NH2 ARG F  51      54.761   9.310  26.057  1.00 58.69           N  
ATOM   4358  N   VAL F  52      49.374   9.369  32.104  1.00 43.11           N  
ATOM   4359  CA  VAL F  52      48.906   8.813  33.366  1.00 38.49           C  
ATOM   4360  C   VAL F  52      49.468   7.404  33.509  1.00 43.31           C  
ATOM   4361  O   VAL F  52      49.704   6.709  32.515  1.00 40.91           O  
ATOM   4362  CB  VAL F  52      47.368   8.810  33.446  1.00 37.92           C  
ATOM   4363  CG1 VAL F  52      46.771   7.849  32.426  1.00 36.08           C  
ATOM   4364  CG2 VAL F  52      46.911   8.470  34.849  1.00 43.10           C  
ATOM   4365  N   THR F  53      49.712   6.981  34.744  1.00 46.96           N  
ATOM   4366  CA  THR F  53      50.107   5.613  35.024  1.00 38.45           C  
ATOM   4367  C   THR F  53      48.872   4.836  35.444  1.00 31.52           C  
ATOM   4368  O   THR F  53      48.021   5.340  36.179  1.00 29.99           O  
ATOM   4369  CB  THR F  53      51.159   5.543  36.129  1.00 43.71           C  
ATOM   4370  CG2 THR F  53      52.470   6.126  35.642  1.00 39.45           C  
ATOM   4371  OG1 THR F  53      50.703   6.289  37.272  1.00 47.06           O  
ATOM   4372  N   MET F  54      48.761   3.617  34.941  1.00 31.35           N  
ATOM   4373  CA  MET F  54      47.675   2.746  35.343  1.00 30.45           C  
ATOM   4374  C   MET F  54      48.246   1.377  35.669  1.00 35.27           C  
ATOM   4375  O   MET F  54      49.175   0.902  35.009  1.00 33.86           O  
ATOM   4376  CB  MET F  54      46.602   2.618  34.271  1.00 33.36           C  
ATOM   4377  CG  MET F  54      45.403   1.874  34.768  1.00 33.44           C  
ATOM   4378  SD  MET F  54      44.096   1.679  33.541  1.00 38.65           S  
ATOM   4379  CE  MET F  54      43.310   3.284  33.583  1.00 35.88           C  
ATOM   4380  N   TYR F  55      47.708   0.763  36.711  1.00 36.11           N  
ATOM   4381  CA  TYR F  55      48.184  -0.523  37.175  1.00 35.16           C  
ATOM   4382  C   TYR F  55      47.003  -1.467  37.180  1.00 31.16           C  
ATOM   4383  O   TYR F  55      45.866  -1.050  37.408  1.00 35.38           O  
ATOM   4384  CB  TYR F  55      48.810  -0.429  38.586  1.00 37.90           C  
ATOM   4385  CG  TYR F  55      49.865   0.649  38.687  1.00 39.01           C  
ATOM   4386  CD1 TYR F  55      51.198   0.382  38.409  1.00 37.53           C  
ATOM   4387  CD2 TYR F  55      49.513   1.952  39.008  1.00 38.10           C  
ATOM   4388  CE1 TYR F  55      52.154   1.384  38.481  1.00 41.33           C  
ATOM   4389  CE2 TYR F  55      50.454   2.955  39.076  1.00 40.09           C  
ATOM   4390  CZ  TYR F  55      51.772   2.670  38.812  1.00 40.75           C  
ATOM   4391  OH  TYR F  55      52.712   3.676  38.882  1.00 47.78           O  
ATOM   4392  N   ALA F  56      47.269  -2.723  36.879  1.00 32.33           N  
ATOM   4393  CA  ALA F  56      46.316  -3.797  37.081  1.00 31.44           C  
ATOM   4394  C   ALA F  56      46.792  -4.622  38.263  1.00 34.49           C  
ATOM   4395  O   ALA F  56      47.898  -5.175  38.234  1.00 32.32           O  
ATOM   4396  CB  ALA F  56      46.198  -4.679  35.845  1.00 31.00           C  
ATOM   4397  N   GLU F  57      45.959  -4.705  39.293  1.00 38.06           N  
ATOM   4398  CA  GLU F  57      46.355  -5.306  40.553  1.00 36.57           C  
ATOM   4399  C   GLU F  57      45.321  -6.349  40.933  1.00 32.74           C  
ATOM   4400  O   GLU F  57      44.149  -6.210  40.598  1.00 33.73           O  
ATOM   4401  CB  GLU F  57      46.482  -4.236  41.643  1.00 36.53           C  
ATOM   4402  CG  GLU F  57      47.470  -3.111  41.314  1.00 40.95           C  
ATOM   4403  CD  GLU F  57      47.612  -2.103  42.444  0.91 43.00           C  
ATOM   4404  OE1 GLU F  57      46.713  -2.042  43.309  0.58 43.21           O  
ATOM   4405  OE2 GLU F  57      48.614  -1.363  42.458  1.00 41.06           O1-
ATOM   4406  N   ARG F  58      45.741  -7.395  41.634  1.00 32.06           N  
ATOM   4407  CA  ARG F  58      44.734  -8.237  42.267  1.00 29.83           C  
ATOM   4408  C   ARG F  58      44.135  -7.531  43.484  1.00 38.97           C  
ATOM   4409  O   ARG F  58      44.772  -6.694  44.131  1.00 40.68           O  
ATOM   4410  CB  ARG F  58      45.312  -9.583  42.685  1.00 29.94           C  
ATOM   4411  CG  ARG F  58      45.764 -10.426  41.559  1.00 27.39           C  
ATOM   4412  CD  ARG F  58      46.061 -11.802  42.010  1.00 29.04           C  
ATOM   4413  NE  ARG F  58      46.395 -12.694  40.911  1.00 34.72           N  
ATOM   4414  CZ  ARG F  58      45.511 -13.460  40.278  1.00 35.39           C  
ATOM   4415  NH1 ARG F  58      44.236 -13.439  40.637  1.00 37.40           N1+
ATOM   4416  NH2 ARG F  58      45.907 -14.259  39.297  1.00 36.21           N  
ATOM   4417  N   LEU F  59      42.884  -7.862  43.777  1.00 37.11           N  
ATOM   4418  CA  LEU F  59      42.204  -7.391  44.966  1.00 36.30           C  
ATOM   4419  C   LEU F  59      41.732  -8.614  45.738  1.00 38.49           C  
ATOM   4420  O   LEU F  59      41.856  -9.752  45.274  1.00 37.71           O  
ATOM   4421  CB  LEU F  59      41.041  -6.456  44.617  1.00 36.55           C  
ATOM   4422  CG  LEU F  59      41.412  -5.126  43.972  1.00 33.52           C  
ATOM   4423  CD1 LEU F  59      40.178  -4.528  43.354  1.00 34.65           C  
ATOM   4424  CD2 LEU F  59      41.983  -4.181  44.994  1.00 37.50           C  
ATOM   4425  N   ALA F  60      41.211  -8.377  46.939  1.00 40.92           N  
ATOM   4426  CA  ALA F  60      40.821  -9.474  47.807  1.00 39.25           C  
ATOM   4427  C   ALA F  60      39.685 -10.261  47.185  1.00 37.62           C  
ATOM   4428  O   ALA F  60      38.776  -9.697  46.579  1.00 40.34           O  
ATOM   4429  CB  ALA F  60      40.396  -8.942  49.170  1.00 44.28           C  
ATOM   4430  N   GLY F  61      39.740 -11.574  47.340  1.00 37.89           N  
ATOM   4431  CA  GLY F  61      38.613 -12.393  46.955  1.00 41.07           C  
ATOM   4432  C   GLY F  61      38.556 -12.715  45.484  1.00 42.72           C  
ATOM   4433  O   GLY F  61      37.460 -12.766  44.908  1.00 41.42           O  
ATOM   4434  N   GLY F  62      39.709 -12.938  44.855  1.00 42.73           N  
ATOM   4435  CA  GLY F  62      39.723 -13.306  43.454  1.00 44.87           C  
ATOM   4436  C   GLY F  62      39.469 -12.161  42.502  1.00 40.72           C  
ATOM   4437  O   GLY F  62      39.375 -12.380  41.293  1.00 38.30           O  
ATOM   4438  N   GLN F  63      39.378 -10.944  43.011  1.00 38.48           N  
ATOM   4439  CA  GLN F  63      39.041  -9.783  42.215  1.00 32.71           C  
ATOM   4440  C   GLN F  63      40.296  -9.160  41.626  1.00 30.32           C  
ATOM   4441  O   GLN F  63      41.423  -9.438  42.057  1.00 32.07           O  
ATOM   4442  CB  GLN F  63      38.307  -8.757  43.076  1.00 37.28           C  
ATOM   4443  CG  GLN F  63      37.103  -9.336  43.788  1.00 37.06           C  
ATOM   4444  CD  GLN F  63      35.788  -8.875  43.209  1.00 44.40           C  
ATOM   4445  NE2 GLN F  63      35.277  -7.761  43.722  1.00 53.89           N  
ATOM   4446  OE1 GLN F  63      35.226  -9.517  42.323  1.00 49.42           O  
ATOM   4447  N   MET F  64      40.084  -8.311  40.618  1.00 29.69           N  
ATOM   4448  CA  MET F  64      41.148  -7.561  39.970  1.00 27.30           C  
ATOM   4449  C   MET F  64      40.582  -6.206  39.584  1.00 25.45           C  
ATOM   4450  O   MET F  64      39.418  -6.098  39.220  1.00 27.28           O  
ATOM   4451  CB  MET F  64      41.697  -8.279  38.742  1.00 26.10           C  
ATOM   4452  CG  MET F  64      41.784  -9.773  38.878  1.00 28.27           C  
ATOM   4453  SD  MET F  64      42.207 -10.541  37.320  1.00 33.66           S  
ATOM   4454  CE  MET F  64      42.804 -12.155  37.809  1.00 31.84           C  
ATOM   4455  N   GLY F  65      41.399  -5.172  39.697  1.00 21.86           N  
ATOM   4456  CA  GLY F  65      40.969  -3.821  39.422  1.00 21.76           C  
ATOM   4457  C   GLY F  65      42.122  -3.003  38.881  1.00 24.77           C  
ATOM   4458  O   GLY F  65      43.285  -3.396  38.966  1.00 26.24           O  
ATOM   4459  N   TYR F  66      41.773  -1.861  38.295  1.00 26.89           N  
ATOM   4460  CA  TYR F  66      42.734  -0.900  37.767  1.00 26.72           C  
ATOM   4461  C   TYR F  66      42.879   0.260  38.744  1.00 27.74           C  
ATOM   4462  O   TYR F  66      41.933   0.606  39.457  1.00 27.25           O  
ATOM   4463  CB  TYR F  66      42.308  -0.324  36.402  1.00 25.60           C  
ATOM   4464  CG  TYR F  66      42.121  -1.298  35.253  1.00 23.71           C  
ATOM   4465  CD1 TYR F  66      43.208  -1.764  34.516  1.00 28.22           C  
ATOM   4466  CD2 TYR F  66      40.851  -1.682  34.854  1.00 23.22           C  
ATOM   4467  CE1 TYR F  66      43.029  -2.640  33.438  1.00 28.10           C  
ATOM   4468  CE2 TYR F  66      40.658  -2.540  33.789  1.00 23.88           C  
ATOM   4469  CZ  TYR F  66      41.746  -3.018  33.078  1.00 26.27           C  
ATOM   4470  OH  TYR F  66      41.527  -3.880  32.023  1.00 27.82           O  
ATOM   4471  N   GLY F  67      44.053   0.885  38.742  1.00 27.03           N  
ATOM   4472  CA  GLY F  67      44.256   2.067  39.551  1.00 29.04           C  
ATOM   4473  C   GLY F  67      45.326   2.976  38.987  1.00 33.10           C  
ATOM   4474  O   GLY F  67      46.220   2.552  38.251  1.00 34.96           O  
ATOM   4475  N   LEU F  68      45.227   4.245  39.363  1.00 27.69           N  
ATOM   4476  CA  LEU F  68      46.202   5.234  38.924  1.00 32.99           C  
ATOM   4477  C   LEU F  68      47.481   5.174  39.743  1.00 40.76           C  
ATOM   4478  O   LEU F  68      48.562   5.470  39.217  1.00 38.23           O  
ATOM   4479  CB  LEU F  68      45.601   6.637  39.012  1.00 38.65           C  
ATOM   4480  CG  LEU F  68      44.389   6.894  38.123  1.00 40.63           C  
ATOM   4481  CD1 LEU F  68      44.013   8.368  38.112  1.00 44.87           C  
ATOM   4482  CD2 LEU F  68      44.680   6.397  36.731  1.00 38.59           C  
ATOM   4483  N   GLU F  69      47.366   4.806  41.017  1.00 46.37           N  
ATOM   4484  CA  GLU F  69      48.478   4.693  41.944  1.00 43.84           C  
ATOM   4485  C   GLU F  69      48.589   3.245  42.380  1.00 38.92           C  
ATOM   4486  O   GLU F  69      47.573   2.572  42.576  1.00 39.32           O  
ATOM   4487  CB  GLU F  69      48.263   5.591  43.159  1.00 48.90           C  
ATOM   4488  CG  GLU F  69      48.285   7.079  42.838  1.00 52.32           C  
ATOM   4489  CD  GLU F  69      49.696   7.627  42.757  0.38 53.04           C  
ATOM   4490  OE1 GLU F  69      50.078   8.410  43.651  1.00 52.53           O  
ATOM   4491  OE2 GLU F  69      50.423   7.267  41.808  1.00 57.36           O1-
ATOM   4492  N   LYS F  70      49.815   2.758  42.530  1.00 42.69           N  
ATOM   4493  CA  LYS F  70      49.975   1.374  42.949  1.00 43.09           C  
ATOM   4494  C   LYS F  70      49.407   1.176  44.353  1.00 45.35           C  
ATOM   4495  O   LYS F  70      49.587   2.010  45.248  1.00 44.79           O  
ATOM   4496  CB  LYS F  70      51.444   0.956  42.881  1.00 45.78           C  
ATOM   4497  CG  LYS F  70      51.646  -0.545  42.719  1.00 50.51           C  
ATOM   4498  CD  LYS F  70      53.099  -0.878  42.424  1.00 54.32           C  
ATOM   4499  CE  LYS F  70      53.290  -2.361  42.142  1.00 61.58           C  
ATOM   4500  NZ  LYS F  70      52.254  -3.195  42.813  1.00 68.80           N1+
ATOM   4501  N   GLY F  71      48.688   0.079  44.535  1.00 40.86           N  
ATOM   4502  CA  GLY F  71      48.035  -0.146  45.791  1.00 37.82           C  
ATOM   4503  C   GLY F  71      46.695   0.524  45.926  1.00 40.56           C  
ATOM   4504  O   GLY F  71      46.007   0.277  46.919  1.00 49.39           O  
ATOM   4505  N   LYS F  72      46.286   1.344  44.959  1.00 40.66           N  
ATOM   4506  CA  LYS F  72      45.003   2.034  45.008  1.00 39.08           C  
ATOM   4507  C   LYS F  72      44.048   1.568  43.908  1.00 34.28           C  
ATOM   4508  O   LYS F  72      43.236   2.344  43.411  1.00 33.30           O  
ATOM   4509  CB  LYS F  72      45.195   3.543  44.944  1.00 41.23           C  
ATOM   4510  CG  LYS F  72      45.620   4.159  46.268  1.00 50.27           C  
ATOM   4511  CD  LYS F  72      44.942   3.432  47.447  1.00 51.85           C  
ATOM   4512  CE  LYS F  72      44.515   4.360  48.583  1.00 49.16           C  
ATOM   4513  NZ  LYS F  72      43.739   3.609  49.630  1.00 44.03           N1+
ATOM   4514  N   ALA F  73      44.114   0.290  43.532  1.00 36.25           N  
ATOM   4515  CA  ALA F  73      43.187  -0.256  42.549  1.00 33.31           C  
ATOM   4516  C   ALA F  73      41.768  -0.301  43.099  1.00 33.67           C  
ATOM   4517  O   ALA F  73      41.550  -0.621  44.266  1.00 33.89           O  
ATOM   4518  CB  ALA F  73      43.625  -1.659  42.124  1.00 34.20           C  
ATOM   4519  N   SER F  74      40.792  -0.005  42.242  1.00 36.67           N  
ATOM   4520  CA  SER F  74      39.391   0.051  42.649  1.00 28.41           C  
ATOM   4521  C   SER F  74      38.521  -0.653  41.618  1.00 27.51           C  
ATOM   4522  O   SER F  74      38.955  -0.964  40.511  1.00 31.46           O  
ATOM   4523  CB  SER F  74      38.930   1.503  42.850  1.00 30.85           C  
ATOM   4524  OG  SER F  74      38.963   2.246  41.647  1.00 28.92           O  
ATOM   4525  N   ILE F  75      37.291  -0.945  42.016  1.00 27.97           N  
ATOM   4526  CA  ILE F  75      36.257  -1.472  41.129  1.00 22.29           C  
ATOM   4527  C   ILE F  75      35.001  -0.637  41.331  1.00 28.84           C  
ATOM   4528  O   ILE F  75      34.414  -0.663  42.423  1.00 34.41           O  
ATOM   4529  CB  ILE F  75      35.954  -2.957  41.382  1.00 21.99           C  
ATOM   4530  CG1 ILE F  75      37.185  -3.813  41.091  1.00 25.81           C  
ATOM   4531  CG2 ILE F  75      34.815  -3.400  40.508  1.00 22.37           C  
ATOM   4532  CD1 ILE F  75      37.102  -5.223  41.601  1.00 26.85           C  
ATOM   4533  N   PRO F  76      34.551   0.123  40.324  1.00 29.35           N  
ATOM   4534  CA  PRO F  76      35.173   0.312  39.008  1.00 27.61           C  
ATOM   4535  C   PRO F  76      36.509   1.045  39.062  1.00 29.67           C  
ATOM   4536  O   PRO F  76      36.773   1.679  40.091  1.00 29.12           O  
ATOM   4537  CB  PRO F  76      34.131   1.149  38.260  1.00 29.50           C  
ATOM   4538  CG  PRO F  76      33.340   1.811  39.349  1.00 30.46           C  
ATOM   4539  CD  PRO F  76      33.220   0.744  40.373  1.00 26.20           C  
ATOM   4540  N   GLY F  77      37.320   0.951  37.991  1.00 23.41           N  
ATOM   4541  CA  GLY F  77      38.583   1.645  37.887  1.00 18.78           C  
ATOM   4542  C   GLY F  77      38.440   3.153  37.904  1.00 18.20           C  
ATOM   4543  O   GLY F  77      37.335   3.696  37.895  1.00 23.17           O  
ATOM   4544  N   PRO F  78      39.569   3.861  37.918  1.00 20.84           N  
ATOM   4545  CA  PRO F  78      39.531   5.329  37.936  1.00 27.48           C  
ATOM   4546  C   PRO F  78      38.799   5.927  36.734  1.00 34.04           C  
ATOM   4547  O   PRO F  78      38.856   5.406  35.620  1.00 31.75           O  
ATOM   4548  CB  PRO F  78      41.018   5.709  37.947  1.00 26.02           C  
ATOM   4549  CG  PRO F  78      41.734   4.505  37.411  1.00 26.14           C  
ATOM   4550  CD  PRO F  78      40.946   3.335  37.869  1.00 24.38           C  
ATOM   4551  N   LEU F  79      38.106   7.043  36.976  1.00 29.77           N  
ATOM   4552  CA  LEU F  79      37.458   7.808  35.911  1.00 31.13           C  
ATOM   4553  C   LEU F  79      38.485   8.507  35.040  1.00 28.36           C  
ATOM   4554  O   LEU F  79      39.266   9.328  35.530  1.00 29.04           O  
ATOM   4555  CB  LEU F  79      36.518   8.850  36.499  1.00 32.52           C  
ATOM   4556  CG  LEU F  79      35.938   9.820  35.474  1.00 28.45           C  
ATOM   4557  CD1 LEU F  79      35.094   9.057  34.504  1.00 29.31           C  
ATOM   4558  CD2 LEU F  79      35.122  10.881  36.167  1.00 35.63           C  
ATOM   4559  N   ILE F  80      38.452   8.240  33.743  1.00 31.51           N  
ATOM   4560  CA  ILE F  80      39.287   8.974  32.800  1.00 34.12           C  
ATOM   4561  C   ILE F  80      38.443  10.039  32.112  1.00 31.97           C  
ATOM   4562  O   ILE F  80      37.382   9.741  31.548  1.00 32.73           O  
ATOM   4563  CB  ILE F  80      39.943   8.031  31.790  1.00 31.79           C  
ATOM   4564  CG1 ILE F  80      40.837   7.073  32.549  1.00 33.41           C  
ATOM   4565  CG2 ILE F  80      40.791   8.825  30.853  1.00 34.60           C  
ATOM   4566  CD1 ILE F  80      41.419   5.967  31.726  1.00 34.66           C  
ATOM   4567  N   GLU F  81      38.913  11.284  32.172  1.00 29.84           N  
ATOM   4568  CA  GLU F  81      38.173  12.438  31.679  1.00 31.48           C  
ATOM   4569  C   GLU F  81      39.025  13.143  30.646  1.00 35.08           C  
ATOM   4570  O   GLU F  81      40.103  13.643  30.985  1.00 37.02           O  
ATOM   4571  CB  GLU F  81      37.830  13.422  32.802  1.00 41.53           C  
ATOM   4572  CG  GLU F  81      36.459  13.287  33.459  1.00 42.71           C  
ATOM   4573  CD  GLU F  81      35.950  14.688  33.795  0.00 46.71           C  
ATOM   4574  OE1 GLU F  81      35.045  14.786  34.582  1.00 55.37           O  
ATOM   4575  OE2 GLU F  81      36.455  15.639  33.198  1.00 55.43           O1-
ATOM   4576  N   LEU F  82      38.510  13.252  29.411  1.00 41.86           N  
ATOM   4577  CA  LEU F  82      39.227  13.871  28.296  1.00 34.28           C  
ATOM   4578  C   LEU F  82      38.318  14.872  27.593  1.00 28.85           C  
ATOM   4579  O   LEU F  82      37.098  14.715  27.582  1.00 28.15           O  
ATOM   4580  CB  LEU F  82      39.735  12.801  27.304  1.00 29.87           C  
ATOM   4581  CG  LEU F  82      40.758  11.809  27.888  1.00 28.15           C  
ATOM   4582  CD1 LEU F  82      41.025  10.674  26.936  1.00 29.53           C  
ATOM   4583  CD2 LEU F  82      42.067  12.499  28.266  1.00 30.78           C  
ATOM   4584  N   ASN F  83      38.916  15.928  27.047  1.00 35.20           N  
ATOM   4585  CA  ASN F  83      38.222  16.835  26.144  1.00 35.63           C  
ATOM   4586  C   ASN F  83      38.583  16.471  24.706  1.00 37.12           C  
ATOM   4587  O   ASN F  83      39.746  16.188  24.404  1.00 34.15           O  
ATOM   4588  CB  ASN F  83      38.591  18.293  26.397  1.00 36.48           C  
ATOM   4589  CG  ASN F  83      38.370  18.716  27.819  1.00 29.91           C  
ATOM   4590  ND2 ASN F  83      39.371  19.355  28.392  1.00 31.53           N  
ATOM   4591  OD1 ASN F  83      37.307  18.501  28.393  1.00 28.37           O  
ATOM   4592  N   GLU F  84      37.578  16.497  23.822  1.00 39.94           N  
ATOM   4593  CA  GLU F  84      37.763  16.141  22.414  1.00 32.22           C  
ATOM   4594  C   GLU F  84      38.957  16.857  21.806  1.00 33.50           C  
ATOM   4595  O   GLU F  84      39.045  18.084  21.842  1.00 34.56           O  
ATOM   4596  CB  GLU F  84      36.513  16.485  21.607  1.00 33.09           C  
ATOM   4597  CG  GLU F  84      35.311  15.614  21.857  1.00 30.61           C  
ATOM   4598  CD  GLU F  84      34.177  15.977  20.922  1.00 30.24           C  
ATOM   4599  OE1 GLU F  84      33.865  17.180  20.804  1.00 35.74           O  
ATOM   4600  OE2 GLU F  84      33.617  15.058  20.298  1.00 34.19           O1-
ATOM   4601  N   GLY F  85      39.866  16.073  21.230  1.00 29.85           N  
ATOM   4602  CA  GLY F  85      41.137  16.547  20.739  1.00 34.38           C  
ATOM   4603  C   GLY F  85      42.311  16.023  21.538  1.00 35.92           C  
ATOM   4604  O   GLY F  85      43.409  15.874  20.987  1.00 38.78           O  
ATOM   4605  N   ASP F  86      42.095  15.723  22.816  1.00 38.90           N  
ATOM   4606  CA  ASP F  86      43.167  15.312  23.705  1.00 31.37           C  
ATOM   4607  C   ASP F  86      43.757  13.982  23.271  1.00 32.39           C  
ATOM   4608  O   ASP F  86      43.120  13.185  22.585  1.00 34.36           O  
ATOM   4609  CB  ASP F  86      42.659  15.170  25.140  1.00 37.64           C  
ATOM   4610  CG  ASP F  86      42.275  16.488  25.769  1.00 38.43           C  
ATOM   4611  OD1 ASP F  86      42.569  17.546  25.177  1.00 41.10           O  
ATOM   4612  OD2 ASP F  86      41.656  16.465  26.851  1.00 36.87           O1-
ATOM   4613  N   THR F  87      44.992  13.744  23.697  1.00 32.88           N  
ATOM   4614  CA  THR F  87      45.667  12.462  23.541  1.00 36.79           C  
ATOM   4615  C   THR F  87      46.087  11.972  24.922  1.00 31.52           C  
ATOM   4616  O   THR F  87      46.536  12.757  25.760  1.00 32.89           O  
ATOM   4617  CB  THR F  87      46.907  12.577  22.623  1.00 38.25           C  
ATOM   4618  CG2 THR F  87      47.659  11.253  22.545  1.00 33.62           C  
ATOM   4619  OG1 THR F  87      46.504  12.964  21.304  1.00 35.84           O  
ATOM   4620  N   LEU F  88      45.930  10.670  25.155  1.00 35.03           N  
ATOM   4621  CA  LEU F  88      46.259  10.042  26.432  1.00 36.68           C  
ATOM   4622  C   LEU F  88      47.196   8.863  26.215  1.00 32.87           C  
ATOM   4623  O   LEU F  88      46.797   7.840  25.650  1.00 27.41           O  
ATOM   4624  CB  LEU F  88      44.996   9.576  27.157  1.00 33.09           C  
ATOM   4625  CG  LEU F  88      45.148   9.131  28.610  1.00 31.09           C  
ATOM   4626  CD1 LEU F  88      45.654  10.268  29.472  1.00 36.77           C  
ATOM   4627  CD2 LEU F  88      43.832   8.636  29.091  1.00 30.16           C  
ATOM   4628  N   HIS F  89      48.426   8.998  26.689  1.00 32.89           N  
ATOM   4629  CA  HIS F  89      49.313   7.857  26.855  1.00 35.03           C  
ATOM   4630  C   HIS F  89      49.114   7.277  28.246  1.00 36.61           C  
ATOM   4631  O   HIS F  89      49.338   7.963  29.247  1.00 37.08           O  
ATOM   4632  CB  HIS F  89      50.761   8.267  26.630  1.00 34.12           C  
ATOM   4633  CG  HIS F  89      50.959   8.948  25.326  1.00 33.85           C  
ATOM   4634  CD2 HIS F  89      51.213  10.239  25.025  1.00 39.08           C  
ATOM   4635  ND1 HIS F  89      50.827   8.289  24.126  1.00 32.51           N  
ATOM   4636  CE1 HIS F  89      51.019   9.141  23.139  1.00 34.65           C  
ATOM   4637  NE2 HIS F  89      51.255  10.331  23.658  1.00 39.07           N  
ATOM   4638  N   VAL F  90      48.683   6.025  28.297  1.00 34.14           N  
ATOM   4639  CA  VAL F  90      48.501   5.291  29.542  1.00 34.12           C  
ATOM   4640  C   VAL F  90      49.746   4.447  29.762  1.00 35.59           C  
ATOM   4641  O   VAL F  90      49.917   3.412  29.114  1.00 36.48           O  
ATOM   4642  CB  VAL F  90      47.251   4.404  29.499  1.00 31.91           C  
ATOM   4643  CG1 VAL F  90      47.085   3.654  30.806  1.00 29.67           C  
ATOM   4644  CG2 VAL F  90      46.035   5.221  29.183  1.00 31.36           C  
ATOM   4645  N   GLU F  91      50.615   4.868  30.672  1.00 36.90           N  
ATOM   4646  CA  GLU F  91      51.725   4.018  31.078  1.00 32.01           C  
ATOM   4647  C   GLU F  91      51.144   2.914  31.950  1.00 33.09           C  
ATOM   4648  O   GLU F  91      50.801   3.136  33.113  1.00 38.85           O  
ATOM   4649  CB  GLU F  91      52.774   4.840  31.801  1.00 38.44           C  
ATOM   4650  CG  GLU F  91      53.139   6.094  31.047  1.00 43.39           C  
ATOM   4651  CD  GLU F  91      54.373   6.740  31.592  0.30 44.85           C  
ATOM   4652  OE1 GLU F  91      55.012   7.502  30.845  1.00 48.39           O  
ATOM   4653  OE2 GLU F  91      54.705   6.480  32.768  1.00 47.49           O1-
ATOM   4654  N   PHE F  92      51.004   1.725  31.376  1.00 33.36           N  
ATOM   4655  CA  PHE F  92      50.263   0.628  31.977  1.00 31.57           C  
ATOM   4656  C   PHE F  92      51.244  -0.384  32.552  1.00 36.72           C  
ATOM   4657  O   PHE F  92      52.234  -0.733  31.896  1.00 36.18           O  
ATOM   4658  CB  PHE F  92      49.362  -0.043  30.942  1.00 28.50           C  
ATOM   4659  CG  PHE F  92      48.449  -1.067  31.516  1.00 26.99           C  
ATOM   4660  CD1 PHE F  92      47.238  -0.698  32.063  1.00 27.44           C  
ATOM   4661  CD2 PHE F  92      48.791  -2.397  31.498  1.00 31.19           C  
ATOM   4662  CE1 PHE F  92      46.390  -1.644  32.581  1.00 25.81           C  
ATOM   4663  CE2 PHE F  92      47.949  -3.344  32.017  1.00 31.42           C  
ATOM   4664  CZ  PHE F  92      46.748  -2.969  32.558  1.00 31.34           C  
ATOM   4665  N   GLU F  93      50.980  -0.849  33.773  1.00 35.49           N  
ATOM   4666  CA  GLU F  93      51.793  -1.901  34.368  1.00 38.46           C  
ATOM   4667  C   GLU F  93      50.901  -3.001  34.911  1.00 32.98           C  
ATOM   4668  O   GLU F  93      49.878  -2.724  35.549  1.00 32.52           O  
ATOM   4669  CB  GLU F  93      52.718  -1.381  35.483  1.00 40.62           C  
ATOM   4670  CG  GLU F  93      53.608  -2.502  36.042  1.00 43.56           C  
ATOM   4671  CD  GLU F  93      54.679  -2.030  37.000  1.00 49.85           C  
ATOM   4672  OE1 GLU F  93      55.825  -1.809  36.545  1.00 55.88           O  
ATOM   4673  OE2 GLU F  93      54.377  -1.891  38.206  1.00 52.38           O1-
ATOM   4674  N   ASN F  94      51.299  -4.246  34.644  1.00 32.09           N  
ATOM   4675  CA  ASN F  94      50.574  -5.432  35.085  1.00 33.12           C  
ATOM   4676  C   ASN F  94      51.276  -5.980  36.312  1.00 37.68           C  
ATOM   4677  O   ASN F  94      52.296  -6.665  36.202  1.00 36.63           O  
ATOM   4678  CB  ASN F  94      50.533  -6.485  33.992  1.00 29.48           C  
ATOM   4679  CG  ASN F  94      49.722  -7.682  34.384  1.00 30.54           C  
ATOM   4680  ND2 ASN F  94      49.774  -8.714  33.576  1.00 33.08           N  
ATOM   4681  OD1 ASN F  94      49.054  -7.681  35.410  1.00 34.12           O  
ATOM   4682  N   THR F  95      50.713  -5.700  37.486  1.00 37.16           N  
ATOM   4683  CA  THR F  95      51.327  -6.183  38.707  1.00 33.29           C  
ATOM   4684  C   THR F  95      50.958  -7.627  39.002  1.00 35.31           C  
ATOM   4685  O   THR F  95      51.478  -8.199  39.963  1.00 44.15           O  
ATOM   4686  CB  THR F  95      50.941  -5.292  39.890  1.00 33.77           C  
ATOM   4687  CG2 THR F  95      51.158  -3.818  39.555  1.00 33.52           C  
ATOM   4688  OG1 THR F  95      49.567  -5.491  40.216  1.00 38.43           O  
ATOM   4689  N   MET F  96      50.108  -8.232  38.193  1.00 34.11           N  
ATOM   4690  CA  MET F  96      49.595  -9.551  38.495  1.00 32.87           C  
ATOM   4691  C   MET F  96      50.417 -10.642  37.813  1.00 30.08           C  
ATOM   4692  O   MET F  96      51.381 -10.381  37.097  1.00 32.05           O  
ATOM   4693  CB  MET F  96      48.128  -9.622  38.110  1.00 29.69           C  
ATOM   4694  CG  MET F  96      47.457  -8.292  38.294  1.00 29.50           C  
ATOM   4695  SD  MET F  96      45.841  -8.376  37.538  1.00 40.58           S  
ATOM   4696  CE  MET F  96      45.150  -9.638  38.518  1.00 37.28           C  
ATOM   4697  N   ASP F  97      50.035 -11.886  38.083  1.00 32.97           N  
ATOM   4698  CA  ASP F  97      50.770 -13.065  37.639  1.00 38.73           C  
ATOM   4699  C   ASP F  97      50.174 -13.704  36.396  1.00 43.30           C  
ATOM   4700  O   ASP F  97      50.702 -14.714  35.910  1.00 41.09           O  
ATOM   4701  CB  ASP F  97      50.832 -14.112  38.762  1.00 44.64           C  
ATOM   4702  CG  ASP F  97      49.469 -14.762  39.053  1.00 51.21           C  
ATOM   4703  OD1 ASP F  97      48.470 -14.041  39.304  1.00 46.58           O  
ATOM   4704  OD2 ASP F  97      49.400 -16.013  39.018  1.00 53.80           O1-
ATOM   4705  N   VAL F  98      49.074 -13.163  35.898  1.00 40.20           N  
ATOM   4706  CA  VAL F  98      48.472 -13.619  34.652  1.00 37.59           C  
ATOM   4707  C   VAL F  98      48.514 -12.435  33.702  1.00 38.24           C  
ATOM   4708  O   VAL F  98      48.736 -11.286  34.132  1.00 38.10           O  
ATOM   4709  CB  VAL F  98      47.044 -14.161  34.879  1.00 35.17           C  
ATOM   4710  CG1 VAL F  98      47.103 -15.331  35.846  1.00 35.50           C  
ATOM   4711  CG2 VAL F  98      46.171 -13.074  35.428  1.00 35.34           C  
ATOM   4712  N   PRO F  99      48.399 -12.676  32.396  1.00 37.88           N  
ATOM   4713  CA  PRO F  99      48.416 -11.560  31.451  1.00 35.25           C  
ATOM   4714  C   PRO F  99      47.131 -10.758  31.550  1.00 31.65           C  
ATOM   4715  O   PRO F  99      46.075 -11.286  31.908  1.00 30.61           O  
ATOM   4716  CB  PRO F  99      48.558 -12.250  30.092  1.00 35.91           C  
ATOM   4717  CG  PRO F  99      49.067 -13.601  30.395  1.00 35.85           C  
ATOM   4718  CD  PRO F  99      48.446 -13.971  31.704  1.00 32.21           C  
ATOM   4719  N   VAL F 100      47.243  -9.462  31.253  1.00 34.35           N  
ATOM   4720  CA  VAL F 100      46.125  -8.528  31.311  1.00 35.94           C  
ATOM   4721  C   VAL F 100      46.237  -7.584  30.114  1.00 37.43           C  
ATOM   4722  O   VAL F 100      47.292  -7.455  29.494  1.00 33.82           O  
ATOM   4723  CB  VAL F 100      46.103  -7.731  32.638  1.00 33.91           C  
ATOM   4724  CG1 VAL F 100      47.098  -6.582  32.576  1.00 30.67           C  
ATOM   4725  CG2 VAL F 100      44.691  -7.264  32.985  1.00 30.15           C  
ATOM   4726  N   SER F 101      45.133  -6.908  29.794  1.00 34.13           N  
ATOM   4727  CA  SER F 101      45.131  -5.935  28.709  1.00 33.30           C  
ATOM   4728  C   SER F 101      44.221  -4.770  29.067  1.00 27.12           C  
ATOM   4729  O   SER F 101      43.443  -4.826  30.024  1.00 30.36           O  
ATOM   4730  CB  SER F 101      44.665  -6.558  27.393  1.00 28.20           C  
ATOM   4731  OG  SER F 101      43.282  -6.830  27.443  1.00 29.50           O  
ATOM   4732  N   LEU F 102      44.328  -3.708  28.266  1.00 29.40           N  
ATOM   4733  CA  LEU F 102      43.488  -2.514  28.378  1.00 26.80           C  
ATOM   4734  C   LEU F 102      42.842  -2.215  27.025  1.00 27.56           C  
ATOM   4735  O   LEU F 102      43.519  -1.756  26.096  1.00 27.91           O  
ATOM   4736  CB  LEU F 102      44.300  -1.313  28.864  1.00 26.83           C  
ATOM   4737  CG  LEU F 102      43.509  -0.032  29.108  1.00 23.62           C  
ATOM   4738  CD1 LEU F 102      42.576  -0.203  30.284  1.00 24.47           C  
ATOM   4739  CD2 LEU F 102      44.433   1.151  29.319  1.00 26.76           C  
ATOM   4740  N   HIS F 103      41.533  -2.450  26.929  1.00 27.01           N  
ATOM   4741  CA  HIS F 103      40.757  -2.228  25.720  1.00 23.91           C  
ATOM   4742  C   HIS F 103      39.763  -1.102  25.981  1.00 24.59           C  
ATOM   4743  O   HIS F 103      39.059  -1.130  26.990  1.00 26.26           O  
ATOM   4744  CB  HIS F 103      40.050  -3.527  25.322  1.00 22.81           C  
ATOM   4745  CG  HIS F 103      39.021  -3.341  24.261  1.00 28.34           C  
ATOM   4746  CD2 HIS F 103      37.673  -3.331  24.325  1.00 28.40           C  
ATOM   4747  ND1 HIS F 103      39.344  -3.105  22.943  1.00 31.91           N  
ATOM   4748  CE1 HIS F 103      38.236  -2.964  22.239  1.00 28.13           C  
ATOM   4749  NE2 HIS F 103      37.208  -3.110  23.053  1.00 32.16           N  
ATOM   4750  N   VAL F 104      39.707  -0.099  25.099  1.00 24.23           N  
ATOM   4751  CA  VAL F 104      38.853   1.071  25.312  1.00 23.48           C  
ATOM   4752  C   VAL F 104      37.796   1.150  24.219  1.00 27.55           C  
ATOM   4753  O   VAL F 104      38.055   0.805  23.065  1.00 27.32           O  
ATOM   4754  CB  VAL F 104      39.650   2.387  25.365  1.00 22.08           C  
ATOM   4755  CG1 VAL F 104      40.024   2.849  23.981  1.00 25.02           C  
ATOM   4756  CG2 VAL F 104      38.829   3.450  26.057  1.00 23.66           C  
ATOM   4757  N   HIS F 105      36.595   1.585  24.604  1.00 26.43           N  
ATOM   4758  CA  HIS F 105      35.472   1.797  23.698  1.00 22.63           C  
ATOM   4759  C   HIS F 105      35.457   3.233  23.194  1.00 26.46           C  
ATOM   4760  O   HIS F 105      35.880   4.154  23.894  1.00 28.63           O  
ATOM   4761  CB  HIS F 105      34.153   1.503  24.405  1.00 19.19           C  
ATOM   4762  CG  HIS F 105      33.755   0.067  24.366  1.00 19.94           C  
ATOM   4763  CD2 HIS F 105      34.416  -1.047  24.750  1.00 24.17           C  
ATOM   4764  ND1 HIS F 105      32.544  -0.359  23.862  1.00 20.66           N  
ATOM   4765  CE1 HIS F 105      32.465  -1.672  23.964  1.00 17.38           C  
ATOM   4766  NE2 HIS F 105      33.591  -2.113  24.497  1.00 21.91           N  
ATOM   4767  N   GLY F 106      34.950   3.420  21.981  1.00 28.72           N  
ATOM   4768  CA  GLY F 106      34.688   4.730  21.403  1.00 24.18           C  
ATOM   4769  C   GLY F 106      35.847   5.597  20.981  1.00 27.19           C  
ATOM   4770  O   GLY F 106      35.741   6.326  19.994  1.00 29.32           O  
ATOM   4771  N   LEU F 107      36.950   5.561  21.717  1.00 29.73           N  
ATOM   4772  CA  LEU F 107      38.052   6.469  21.430  1.00 28.05           C  
ATOM   4773  C   LEU F 107      38.883   5.960  20.255  1.00 23.52           C  
ATOM   4774  O   LEU F 107      38.764   4.812  19.820  1.00 26.32           O  
ATOM   4775  CB  LEU F 107      38.948   6.643  22.656  1.00 23.17           C  
ATOM   4776  CG  LEU F 107      38.528   7.574  23.789  1.00 26.11           C  
ATOM   4777  CD1 LEU F 107      37.130   7.284  24.259  1.00 26.58           C  
ATOM   4778  CD2 LEU F 107      39.488   7.354  24.917  1.00 32.54           C  
ATOM   4779  N   ASP F 108      39.751   6.831  19.755  1.00 25.95           N  
ATOM   4780  CA  ASP F 108      40.629   6.482  18.651  1.00 25.12           C  
ATOM   4781  C   ASP F 108      41.897   5.842  19.183  1.00 25.44           C  
ATOM   4782  O   ASP F 108      42.586   6.433  20.014  1.00 30.24           O  
ATOM   4783  CB  ASP F 108      40.996   7.713  17.823  1.00 28.68           C  
ATOM   4784  CG  ASP F 108      39.792   8.458  17.305  1.00 30.24           C  
ATOM   4785  OD1 ASP F 108      38.796   7.804  16.955  1.00 27.05           O  
ATOM   4786  OD2 ASP F 108      39.869   9.697  17.220  1.00 31.48           O1-
ATOM   4787  N   TYR F 109      42.213   4.653  18.685  1.00 29.81           N  
ATOM   4788  CA  TYR F 109      43.474   4.003  18.998  1.00 31.85           C  
ATOM   4789  C   TYR F 109      43.932   3.219  17.776  1.00 30.23           C  
ATOM   4790  O   TYR F 109      43.115   2.675  17.032  1.00 29.12           O  
ATOM   4791  CB  TYR F 109      43.343   3.071  20.203  1.00 25.42           C  
ATOM   4792  CG  TYR F 109      42.197   2.103  20.081  1.00 21.26           C  
ATOM   4793  CD1 TYR F 109      40.906   2.492  20.376  1.00 25.88           C  
ATOM   4794  CD2 TYR F 109      42.406   0.789  19.674  1.00 23.56           C  
ATOM   4795  CE1 TYR F 109      39.862   1.620  20.264  1.00 25.34           C  
ATOM   4796  CE2 TYR F 109      41.358  -0.098  19.565  1.00 22.62           C  
ATOM   4797  CZ  TYR F 109      40.093   0.331  19.864  1.00 28.16           C  
ATOM   4798  OH  TYR F 109      39.029  -0.520  19.769  1.00 29.03           O  
ATOM   4799  N   GLU F 110      45.240   3.152  17.574  1.00 28.05           N  
ATOM   4800  CA  GLU F 110      45.738   2.289  16.519  1.00 27.95           C  
ATOM   4801  C   GLU F 110      45.667   0.830  16.950  1.00 31.78           C  
ATOM   4802  O   GLU F 110      45.440   0.503  18.113  1.00 33.70           O  
ATOM   4803  CB  GLU F 110      47.164   2.668  16.144  1.00 33.90           C  
ATOM   4804  CG  GLU F 110      47.235   3.952  15.370  1.00 40.74           C  
ATOM   4805  CD  GLU F 110      48.654   4.338  15.090  1.00 47.59           C  
ATOM   4806  OE1 GLU F 110      48.903   5.524  14.781  1.00 56.74           O  
ATOM   4807  OE2 GLU F 110      49.524   3.445  15.187  1.00 54.11           O1-
ATOM   4808  N   ILE F 111      45.866  -0.061  15.985  1.00 31.91           N  
ATOM   4809  CA  ILE F 111      45.641  -1.483  16.226  1.00 32.87           C  
ATOM   4810  C   ILE F 111      46.570  -2.019  17.311  1.00 35.08           C  
ATOM   4811  O   ILE F 111      46.288  -3.052  17.933  1.00 38.78           O  
ATOM   4812  CB  ILE F 111      45.784  -2.245  14.888  1.00 29.26           C  
ATOM   4813  CG1 ILE F 111      45.112  -3.607  14.971  1.00 29.08           C  
ATOM   4814  CG2 ILE F 111      47.252  -2.327  14.463  1.00 34.34           C  
ATOM   4815  CD1 ILE F 111      43.614  -3.539  14.896  1.00 36.79           C  
ATOM   4816  N   SER F 112      47.677  -1.322  17.570  1.00 35.47           N  
ATOM   4817  CA  SER F 112      48.655  -1.708  18.585  1.00 33.70           C  
ATOM   4818  C   SER F 112      48.239  -1.325  20.007  1.00 36.42           C  
ATOM   4819  O   SER F 112      48.872  -1.780  20.969  1.00 34.37           O  
ATOM   4820  CB  SER F 112      50.002  -1.087  18.213  1.00 30.13           C  
ATOM   4821  OG  SER F 112      49.866   0.311  18.053  1.00 38.58           O  
ATOM   4822  N   SER F 113      47.210  -0.496  20.162  1.00 31.92           N  
ATOM   4823  CA  SER F 113      46.565  -0.244  21.439  1.00 25.33           C  
ATOM   4824  C   SER F 113      45.203  -0.913  21.491  1.00 26.20           C  
ATOM   4825  O   SER F 113      44.316  -0.468  22.222  1.00 28.98           O  
ATOM   4826  CB  SER F 113      46.431   1.260  21.660  1.00 25.67           C  
ATOM   4827  OG  SER F 113      47.709   1.790  21.934  1.00 30.31           O  
ATOM   4828  N   ASP F 114      45.011  -1.943  20.672  1.00 32.32           N  
ATOM   4829  CA  ASP F 114      43.754  -2.668  20.686  1.00 31.09           C  
ATOM   4830  C   ASP F 114      43.545  -3.335  22.040  1.00 31.74           C  
ATOM   4831  O   ASP F 114      42.407  -3.483  22.508  1.00 34.37           O  
ATOM   4832  CB  ASP F 114      43.760  -3.689  19.549  1.00 26.41           C  
ATOM   4833  CG  ASP F 114      42.376  -4.175  19.176  1.00 30.63           C  
ATOM   4834  OD1 ASP F 114      41.389  -3.433  19.319  1.00 32.65           O  
ATOM   4835  OD2 ASP F 114      42.287  -5.329  18.723  1.00 34.98           O1-
ATOM   4836  N   GLY F 115      44.639  -3.725  22.689  1.00 30.21           N  
ATOM   4837  CA  GLY F 115      44.532  -4.456  23.926  1.00 28.24           C  
ATOM   4838  C   GLY F 115      43.980  -5.847  23.777  1.00 29.00           C  
ATOM   4839  O   GLY F 115      43.253  -6.315  24.651  1.00 33.36           O  
ATOM   4840  N   THR F 116      44.294  -6.542  22.696  1.00 29.02           N  
ATOM   4841  CA  THR F 116      43.820  -7.911  22.580  1.00 29.05           C  
ATOM   4842  C   THR F 116      44.988  -8.852  22.313  1.00 28.49           C  
ATOM   4843  O   THR F 116      46.023  -8.455  21.770  1.00 31.53           O  
ATOM   4844  CB  THR F 116      42.753  -8.046  21.484  1.00 35.92           C  
ATOM   4845  CG2 THR F 116      41.698  -6.942  21.612  1.00 27.35           C  
ATOM   4846  OG1 THR F 116      43.386  -7.970  20.198  1.00 39.80           O  
ATOM   4847  N   LYS F 117      44.822 -10.094  22.772  1.00 31.07           N  
ATOM   4848  CA  LYS F 117      45.769 -11.142  22.423  1.00 38.39           C  
ATOM   4849  C   LYS F 117      45.901 -11.248  20.914  1.00 41.72           C  
ATOM   4850  O   LYS F 117      47.012 -11.295  20.368  1.00 43.06           O  
ATOM   4851  CB  LYS F 117      45.303 -12.471  23.009  1.00 39.17           C  
ATOM   4852  CG  LYS F 117      46.246 -13.640  22.779  1.00 50.63           C  
ATOM   4853  CD  LYS F 117      47.346 -13.654  23.818  1.00 57.10           C  
ATOM   4854  CE  LYS F 117      47.645 -15.069  24.273  1.00 59.14           C  
ATOM   4855  NZ  LYS F 117      46.387 -15.809  24.574  1.00 68.79           N1+
ATOM   4856  N   GLN F 118      44.753 -11.243  20.237  1.00 42.90           N  
ATOM   4857  CA  GLN F 118      44.671 -11.417  18.794  1.00 38.90           C  
ATOM   4858  C   GLN F 118      45.605 -10.472  18.040  1.00 39.38           C  
ATOM   4859  O   GLN F 118      46.190 -10.854  17.021  1.00 45.21           O  
ATOM   4860  CB  GLN F 118      43.220 -11.213  18.378  1.00 38.30           C  
ATOM   4861  CG  GLN F 118      42.310 -12.283  18.946  1.00 38.75           C  
ATOM   4862  CD  GLN F 118      41.637 -11.891  20.250  1.00 34.43           C  
ATOM   4863  NE2 GLN F 118      40.384 -12.298  20.414  1.00 32.52           N  
ATOM   4864  OE1 GLN F 118      42.249 -11.268  21.113  1.00 38.00           O  
ATOM   4865  N   ASN F 119      45.745  -9.234  18.510  1.00 34.38           N  
ATOM   4866  CA  ASN F 119      46.660  -8.270  17.911  1.00 34.71           C  
ATOM   4867  C   ASN F 119      47.846  -7.974  18.816  1.00 38.10           C  
ATOM   4868  O   ASN F 119      48.427  -6.885  18.750  1.00 41.14           O  
ATOM   4869  CB  ASN F 119      45.942  -6.972  17.544  1.00 39.30           C  
ATOM   4870  CG  ASN F 119      45.086  -7.116  16.294  1.00 44.43           C  
ATOM   4871  ND2 ASN F 119      43.812  -6.719  16.383  1.00 37.59           N  
ATOM   4872  OD1 ASN F 119      45.566  -7.591  15.263  1.00 43.67           O  
ATOM   4873  N   LYS F 120      48.210  -8.943  19.656  1.00 40.21           N  
ATOM   4874  CA  LYS F 120      49.418  -8.892  20.478  1.00 38.86           C  
ATOM   4875  C   LYS F 120      49.641  -7.525  21.113  1.00 33.31           C  
ATOM   4876  O   LYS F 120      50.717  -6.935  21.016  1.00 34.06           O  
ATOM   4877  CB  LYS F 120      50.647  -9.310  19.670  1.00 39.88           C  
ATOM   4878  CG  LYS F 120      50.331 -10.259  18.527  1.00 45.40           C  
ATOM   4879  CD  LYS F 120      51.552 -11.085  18.139  1.00 55.70           C  
ATOM   4880  CE  LYS F 120      51.246 -11.992  16.944  1.00 58.54           C  
ATOM   4881  NZ  LYS F 120      50.454 -13.191  17.342  1.00 58.90           N1+
ATOM   4882  N   SER F 121      48.603  -7.018  21.775  1.00 29.78           N  
ATOM   4883  CA  SER F 121      48.728  -5.790  22.555  1.00 31.56           C  
ATOM   4884  C   SER F 121      48.306  -5.987  24.015  1.00 32.27           C  
ATOM   4885  O   SER F 121      48.002  -5.012  24.712  1.00 30.85           O  
ATOM   4886  CB  SER F 121      47.945  -4.652  21.893  1.00 30.92           C  
ATOM   4887  OG  SER F 121      46.663  -5.088  21.478  1.00 36.46           O  
ATOM   4888  N   HIS F 122      48.309  -7.230  24.495  1.00 36.07           N  
ATOM   4889  CA  HIS F 122      48.145  -7.515  25.913  1.00 37.03           C  
ATOM   4890  C   HIS F 122      49.474  -7.354  26.666  1.00 41.05           C  
ATOM   4891  O   HIS F 122      50.556  -7.229  26.075  1.00 33.44           O  
ATOM   4892  CB  HIS F 122      47.572  -8.920  26.101  1.00 31.16           C  
ATOM   4893  CG  HIS F 122      48.408  -9.997  25.489  1.00 36.51           C  
ATOM   4894  CD2 HIS F 122      49.021 -11.074  26.034  1.00 44.19           C  
ATOM   4895  ND1 HIS F 122      48.690 -10.040  24.142  1.00 40.27           N  
ATOM   4896  CE1 HIS F 122      49.449 -11.089  23.883  1.00 41.45           C  
ATOM   4897  NE2 HIS F 122      49.661 -11.736  25.013  1.00 47.06           N  
ATOM   4898  N   VAL F 123      49.384  -7.355  28.000  1.00 39.83           N  
ATOM   4899  CA  VAL F 123      50.539  -7.133  28.867  1.00 38.16           C  
ATOM   4900  C   VAL F 123      50.860  -8.414  29.637  1.00 40.52           C  
ATOM   4901  O   VAL F 123      49.995  -8.976  30.328  1.00 38.19           O  
ATOM   4902  CB  VAL F 123      50.311  -5.955  29.828  1.00 36.59           C  
ATOM   4903  CG1 VAL F 123      51.592  -5.649  30.566  1.00 35.19           C  
ATOM   4904  CG2 VAL F 123      49.867  -4.729  29.039  1.00 37.06           C  
ATOM   4905  N   GLU F 124      52.108  -8.870  29.506  1.00 41.45           N  
ATOM   4906  CA  GLU F 124      52.572 -10.061  30.190  1.00 42.72           C  
ATOM   4907  C   GLU F 124      52.564  -9.810  31.690  1.00 40.37           C  
ATOM   4908  O   GLU F 124      52.613  -8.655  32.130  1.00 42.84           O  
ATOM   4909  CB  GLU F 124      53.988 -10.407  29.741  1.00 46.33           C  
ATOM   4910  CG  GLU F 124      55.039  -9.417  30.249  1.00 48.03           C  
ATOM   4911  CD  GLU F 124      55.581  -8.511  29.159  0.63 48.64           C  
ATOM   4912  OE1 GLU F 124      54.758  -7.885  28.451  0.61 44.92           O  
ATOM   4913  OE2 GLU F 124      56.822  -8.401  29.033  1.00 46.41           O1-
ATOM   4914  N   PRO F 125      52.504 -10.864  32.502  1.00 37.78           N  
ATOM   4915  CA  PRO F 125      52.661 -10.660  33.944  1.00 37.41           C  
ATOM   4916  C   PRO F 125      53.959  -9.924  34.230  1.00 39.77           C  
ATOM   4917  O   PRO F 125      55.011 -10.244  33.677  1.00 41.14           O  
ATOM   4918  CB  PRO F 125      52.659 -12.078  34.511  1.00 38.32           C  
ATOM   4919  CG  PRO F 125      52.031 -12.911  33.463  1.00 38.79           C  
ATOM   4920  CD  PRO F 125      52.397 -12.291  32.165  1.00 36.48           C  
ATOM   4921  N   GLY F 126      53.866  -8.885  35.054  1.00 36.33           N  
ATOM   4922  CA  GLY F 126      55.002  -8.045  35.338  1.00 36.78           C  
ATOM   4923  C   GLY F 126      55.382  -7.104  34.226  1.00 43.00           C  
ATOM   4924  O   GLY F 126      56.316  -6.312  34.403  1.00 37.04           O  
ATOM   4925  N   GLY F 127      54.683  -7.148  33.093  1.00 45.31           N  
ATOM   4926  CA  GLY F 127      55.050  -6.356  31.944  1.00 42.93           C  
ATOM   4927  C   GLY F 127      54.540  -4.929  31.988  1.00 39.61           C  
ATOM   4928  O   GLY F 127      53.680  -4.550  32.779  1.00 36.31           O  
ATOM   4929  N   THR F 128      55.090  -4.130  31.084  1.00 44.87           N  
ATOM   4930  CA  THR F 128      54.812  -2.710  30.987  1.00 42.33           C  
ATOM   4931  C   THR F 128      54.424  -2.411  29.545  1.00 45.89           C  
ATOM   4932  O   THR F 128      54.810  -3.144  28.628  1.00 43.14           O  
ATOM   4933  CB  THR F 128      56.040  -1.900  31.424  1.00 39.86           C  
ATOM   4934  CG2 THR F 128      55.964  -0.473  30.949  1.00 47.28           C  
ATOM   4935  OG1 THR F 128      56.120  -1.911  32.856  1.00 41.07           O  
ATOM   4936  N   ARG F 129      53.617  -1.361  29.352  1.00 42.45           N  
ATOM   4937  CA  ARG F 129      53.181  -0.977  28.013  1.00 38.09           C
[truncated: 121,712 more chars]
