# Supplementary material for: Hydrophobic tuning with non-canonical amino acids in a copper metalloenzyme
Source: Nat Chem. 2026 Apr 13;18(7):1269–77. doi: 10.1038/s41557-026-02116-7 (PMC13323077; doi:10.1038/s41557-026-02116-7)
Supplement: Supplementary file 4 — Code related to logP prediction, PDB analysis and redox deconvolution. [file 41557_2026_2116_MOESM4_ESM.zip › Code_lite/PDB_analysis_lite/inputs/starting_pdbs/7ptm.pdb]

CRYST1   74.064   93.726  119.233  90.00  91.30  90.00 P 1 21 1      1
ATOM      1  N   ALA A  40      31.109   6.786  -4.775  1.00 47.58           N  
ATOM      2  CA  ALA A  40      30.983   8.237  -4.637  1.00 51.19           C  
ATOM      3  C   ALA A  40      29.724   8.755  -5.337  1.00 45.85           C  
ATOM      4  O   ALA A  40      29.725   8.960  -6.552  1.00 45.36           O  
ATOM      5  CB  ALA A  40      32.222   8.937  -5.191  1.00 40.40           C  
ATOM      6  N   GLY A  41      28.664   8.972  -4.565  1.00 32.42           N  
ATOM      7  CA  GLY A  41      27.413   9.441  -5.124  1.00 21.04           C  
ATOM      8  C   GLY A  41      26.314   9.396  -4.089  1.00 28.19           C  
ATOM      9  O   GLY A  41      26.527   9.037  -2.923  1.00 24.20           O  
ATOM     10  N   ALA A  42      25.126   9.777  -4.537  1.00 23.34           N  
ATOM     11  CA  ALA A  42      23.952   9.820  -3.681  1.00 20.04           C  
ATOM     12  C   ALA A  42      22.797   9.097  -4.357  1.00 27.19           C  
ATOM     13  O   ALA A  42      22.751   8.960  -5.586  1.00 15.84           O  
ATOM     14  CB  ALA A  42      23.540  11.268  -3.358  1.00 25.35           C  
ATOM     15  N   ALA A  43      21.855   8.645  -3.534  1.00 15.15           N  
ATOM     16  CA  ALA A  43      20.687   7.957  -4.060  1.00 16.38           C  
ATOM     17  C   ALA A  43      19.813   8.925  -4.855  1.00 16.70           C  
ATOM     18  O   ALA A  43      19.535  10.043  -4.393  1.00 17.23           O  
ATOM     19  CB  ALA A  43      19.866   7.353  -2.930  1.00 13.47           C  
ATOM     20  N   PRO A  44      19.322   8.518  -6.021  1.00 19.04           N  
ATOM     21  CA  PRO A  44      18.386   9.364  -6.773  1.00 16.01           C  
ATOM     22  C   PRO A  44      17.009   9.325  -6.128  1.00 21.16           C  
ATOM     23  O   PRO A  44      16.750   8.565  -5.195  1.00 25.51           O  
ATOM     24  CB  PRO A  44      18.370   8.714  -8.156  1.00 23.91           C  
ATOM     25  CG  PRO A  44      18.563   7.227  -7.843  1.00 17.37           C  
ATOM     26  CD  PRO A  44      19.571   7.226  -6.694  1.00 20.76           C  
ATOM     27  N   ALA A  45      16.116  10.176  -6.627  1.00 21.60           N  
ATOM     28  CA  ALA A  45      14.721  10.010  -6.261  1.00 21.61           C  
ATOM     29  C   ALA A  45      14.218   8.715  -6.879  1.00 14.16           C  
ATOM     30  O   ALA A  45      14.656   8.316  -7.960  1.00 19.92           O  
ATOM     31  CB  ALA A  45      13.880  11.201  -6.723  1.00 28.42           C  
ATOM     32  N   GLY A  46      13.343   8.021  -6.156  1.00 15.80           N  
ATOM     33  CA  GLY A  46      12.769   6.783  -6.629  1.00 16.17           C  
ATOM     34  C   GLY A  46      11.448   7.002  -7.347  1.00 25.79           C  
ATOM     35  O   GLY A  46      11.057   8.123  -7.679  1.00 19.82           O  
ATOM     36  N   GLY A  47      10.751   5.896  -7.581  1.00 21.23           N  
ATOM     37  CA  GLY A  47       9.507   5.913  -8.325  1.00 23.55           C  
ATOM     38  C   GLY A  47       9.491   4.939  -9.489  1.00 19.86           C  
ATOM     39  O   GLY A  47       8.552   4.943 -10.289  1.00 25.92           O  
ATOM     40  N   GLU A  48      10.527   4.109  -9.611  1.00 19.79           N  
ATOM     41  CA  GLU A  48      10.540   3.071 -10.638  1.00 21.37           C  
ATOM     42  C   GLU A  48       9.723   1.864 -10.191  1.00 25.20           C  
ATOM     43  O   GLU A  48       9.644   1.547  -9.002  1.00 23.25           O  
ATOM     44  CB  GLU A  48      11.967   2.620 -10.946  1.00 25.87           C  
ATOM     45  CG  GLU A  48      12.933   3.748 -11.218  1.00 37.34           C  
ATOM     46  CD  GLU A  48      12.784   4.274 -12.629  1.00 45.50           C  
ATOM     47  OE1 GLU A  48      13.213   3.574 -13.569  1.00 62.63           O  
ATOM     48  OE2 GLU A  48      12.232   5.382 -12.801  1.00 55.25           O1-
ATOM     49  N   VAL A  49       9.118   1.186 -11.158  1.00 22.29           N  
ATOM     50  CA  VAL A  49       8.520  -0.123 -10.928  1.00 23.62           C  
ATOM     51  C   VAL A  49       9.582  -1.169 -11.257  1.00 21.87           C  
ATOM     52  O   VAL A  49      10.010  -1.289 -12.407  1.00 23.23           O  
ATOM     53  CB  VAL A  49       7.254  -0.329 -11.769  1.00 19.29           C  
ATOM     54  CG1 VAL A  49       6.800  -1.778 -11.667  1.00 19.12           C  
ATOM     55  CG2 VAL A  49       6.167   0.583 -11.305  1.00 22.23           C  
ATOM     56  N   ARG A  50      10.016  -1.918 -10.245  1.00 19.96           N  
ATOM     57  CA  ARG A  50      11.107  -2.877 -10.368  1.00 26.65           C  
ATOM     58  C   ARG A  50      10.596  -4.309 -10.244  1.00 21.45           C  
ATOM     59  O   ARG A  50       9.529  -4.580  -9.681  1.00 18.92           O  
ATOM     60  CB  ARG A  50      12.184  -2.629  -9.307  1.00 22.44           C  
ATOM     61  CG  ARG A  50      12.856  -1.273  -9.403  1.00 30.08           C  
ATOM     62  CD  ARG A  50      14.107  -1.233  -8.540  1.00 33.68           C  
ATOM     63  NE  ARG A  50      14.635   0.120  -8.415  1.00 36.84           N  
ATOM     64  CZ  ARG A  50      15.512   0.644  -9.257  1.00 46.87           C  
ATOM     65  NH1 ARG A  50      15.939  -0.029 -10.314  1.00 34.32           N1+
ATOM     66  NH2 ARG A  50      15.958   1.880  -9.046  1.00 44.63           N  
ATOM     67  N   ARG A  51      11.379  -5.233 -10.782  1.00 20.08           N  
ATOM     68  CA  ARG A  51      11.017  -6.640 -10.783  1.00 22.99           C  
ATOM     69  C   ARG A  51      12.251  -7.464 -10.503  1.00 24.79           C  
ATOM     70  O   ARG A  51      13.354  -7.104 -10.915  1.00 24.22           O  
ATOM     71  CB  ARG A  51      10.401  -7.087 -12.111  1.00 25.94           C  
ATOM     72  CG  ARG A  51       8.981  -6.634 -12.269  1.00 39.62           C  
ATOM     73  CD  ARG A  51       8.217  -7.468 -13.293  1.00 44.25           C  
ATOM     74  NE  ARG A  51       6.911  -6.917 -13.658  1.00 52.30           N  
ATOM     75  CZ  ARG A  51       6.619  -5.637 -13.869  1.00 46.06           C  
ATOM     76  NH1 ARG A  51       7.556  -4.703 -13.944  1.00 52.34           N1+
ATOM     77  NH2 ARG A  51       5.347  -5.287 -14.050  1.00 53.42           N  
ATOM     78  N   VAL A  52      12.052  -8.562  -9.786  1.00 20.20           N  
ATOM     79  CA  VAL A  52      13.121  -9.501  -9.503  1.00 19.89           C  
ATOM     80  C   VAL A  52      12.476 -10.862  -9.294  1.00 21.09           C  
ATOM     81  O   VAL A  52      11.334 -10.962  -8.836  1.00 19.97           O  
ATOM     82  CB  VAL A  52      13.960  -9.034  -8.285  1.00 16.77           C  
ATOM     83  CG1 VAL A  52      13.315  -9.440  -6.977  1.00 14.98           C  
ATOM     84  CG2 VAL A  52      15.360  -9.559  -8.380  1.00 28.07           C  
ATOM     85  N   THR A  53      13.180 -11.911  -9.703  1.00 19.51           N  
ATOM     86  CA  THR A  53      12.786 -13.263  -9.348  1.00 19.62           C  
ATOM     87  C   THR A  53      13.476 -13.653  -8.052  1.00 13.49           C  
ATOM     88  O   THR A  53      14.672 -13.404  -7.875  1.00 16.27           O  
ATOM     89  CB  THR A  53      13.155 -14.268 -10.445  1.00 16.91           C  
ATOM     90  CG2 THR A  53      12.547 -13.871 -11.781  1.00 18.36           C  
ATOM     91  OG1 THR A  53      14.580 -14.354 -10.547  1.00 26.95           O  
ATOM     92  N   MET A  54      12.725 -14.280  -7.155  1.00 17.28           N  
ATOM     93  CA  MET A  54      13.312 -14.848  -5.952  1.00 17.54           C  
ATOM     94  C   MET A  54      12.854 -16.288  -5.779  1.00 14.12           C  
ATOM     95  O   MET A  54      11.721 -16.650  -6.115  1.00 18.85           O  
ATOM     96  CB  MET A  54      12.958 -14.019  -4.701  1.00 19.61           C  
ATOM     97  CG  MET A  54      13.733 -14.403  -3.420  1.00 13.43           C  
ATOM     98  SD  MET A  54      13.029 -13.543  -1.997  1.00 17.83           S  
ATOM     99  CE  MET A  54      13.758 -11.917  -2.178  1.00 16.19           C  
ATOM    100  N   TYR A  55      13.753 -17.098  -5.231  1.00 14.22           N  
ATOM    101  CA  TYR A  55      13.510 -18.508  -4.971  1.00 20.41           C  
ATOM    102  C   TYR A  55      13.809 -18.800  -3.513  1.00 19.48           C  
ATOM    103  O   TYR A  55      14.737 -18.233  -2.937  1.00 17.30           O  
ATOM    104  CB  TYR A  55      14.413 -19.405  -5.829  1.00 15.23           C  
ATOM    105  CG  TYR A  55      14.307 -19.109  -7.307  1.00 20.50           C  
ATOM    106  CD1 TYR A  55      15.113 -18.147  -7.890  1.00 20.26           C  
ATOM    107  CD2 TYR A  55      13.411 -19.796  -8.114  1.00 16.32           C  
ATOM    108  CE1 TYR A  55      15.025 -17.866  -9.257  1.00 27.80           C  
ATOM    109  CE2 TYR A  55      13.312 -19.527  -9.476  1.00 20.25           C  
ATOM    110  CZ  TYR A  55      14.125 -18.564 -10.040  1.00 28.70           C  
ATOM    111  OH  TYR A  55      14.036 -18.287 -11.389  1.00 29.28           O  
ATOM    112  N   ALA A  56      13.044 -19.711  -2.929  1.00 15.45           N  
ATOM    113  CA  ALA A  56      13.424 -20.330  -1.671  1.00 14.98           C  
ATOM    114  C   ALA A  56      13.870 -21.748  -1.988  1.00 18.44           C  
ATOM    115  O   ALA A  56      13.162 -22.475  -2.696  1.00 19.31           O  
ATOM    116  CB  ALA A  56      12.268 -20.324  -0.674  1.00 16.35           C  
ATOM    117  N   GLU A  57      15.045 -22.133  -1.496  1.00 13.92           N  
ATOM    118  CA  GLU A  57      15.580 -23.457  -1.783  1.00 17.99           C  
ATOM    119  C   GLU A  57      16.199 -24.066  -0.541  1.00 17.31           C  
ATOM    120  O   GLU A  57      16.782 -23.366   0.292  1.00 17.36           O  
ATOM    121  CB  GLU A  57      16.662 -23.437  -2.855  1.00 14.26           C  
ATOM    122  CG  GLU A  57      16.401 -22.542  -4.023  1.00 24.69           C  
ATOM    123  CD  GLU A  57      17.483 -22.701  -5.064  1.00 35.06           C  
ATOM    124  OE1 GLU A  57      18.647 -22.342  -4.760  1.00 26.71           O  
ATOM    125  OE2 GLU A  57      17.169 -23.194  -6.167  1.00 34.49           O1-
ATOM    126  N   ARG A  58      16.115 -25.389  -0.455  1.00 14.88           N  
ATOM    127  CA  ARG A  58      16.881 -26.100   0.550  1.00 16.05           C  
ATOM    128  C   ARG A  58      18.370 -25.973   0.263  1.00 22.58           C  
ATOM    129  O   ARG A  58      18.796 -25.904  -0.896  1.00 18.45           O  
ATOM    130  CB  ARG A  58      16.467 -27.572   0.606  1.00 18.16           C  
ATOM    131  CG  ARG A  58      15.116 -27.797   1.253  1.00 13.32           C  
ATOM    132  CD  ARG A  58      14.880 -29.270   1.573  1.00 16.50           C  
ATOM    133  NE  ARG A  58      13.569 -29.491   2.175  1.00 21.83           N  
ATOM    134  CZ  ARG A  58      13.310 -29.370   3.471  1.00 20.57           C  
ATOM    135  NH1 ARG A  58      14.267 -29.105   4.350  1.00 16.30           N1+
ATOM    136  NH2 ARG A  58      12.064 -29.530   3.899  1.00 15.86           N  
ATOM    137  N   LEU A  59      19.152 -25.887   1.336  1.00 16.48           N  
ATOM    138  CA  LEU A  59      20.603 -25.882   1.314  1.00 19.88           C  
ATOM    139  C   LEU A  59      21.079 -27.062   2.165  1.00 20.70           C  
ATOM    140  O   LEU A  59      20.282 -27.738   2.816  1.00 19.73           O  
ATOM    141  CB  LEU A  59      21.137 -24.544   1.846  1.00 14.89           C  
ATOM    142  CG  LEU A  59      20.866 -23.309   0.981  1.00 18.14           C  
ATOM    143  CD1 LEU A  59      21.061 -22.034   1.800  1.00 16.44           C  
ATOM    144  CD2 LEU A  59      21.779 -23.302  -0.241  1.00 24.61           C  
ATOM    145  N   ALA A  60      22.385 -27.308   2.171  1.00 28.38           N  
ATOM    146  CA  ALA A  60      22.917 -28.441   2.918  1.00 25.80           C  
ATOM    147  C   ALA A  60      22.615 -28.313   4.409  1.00 28.13           C  
ATOM    148  O   ALA A  60      22.546 -27.211   4.964  1.00 23.25           O  
ATOM    149  CB  ALA A  60      24.424 -28.560   2.703  1.00 22.81           C  
ATOM    150  N   GLY A  61      22.421 -29.463   5.057  1.00 25.34           N  
ATOM    151  CA  GLY A  61      22.362 -29.508   6.510  1.00 23.16           C  
ATOM    152  C   GLY A  61      21.058 -29.064   7.129  1.00 19.53           C  
ATOM    153  O   GLY A  61      21.043 -28.626   8.284  1.00 26.47           O  
ATOM    154  N   GLY A  62      19.954 -29.170   6.399  1.00 16.66           N  
ATOM    155  CA  GLY A  62      18.669 -28.732   6.897  1.00 21.36           C  
ATOM    156  C   GLY A  62      18.420 -27.248   6.762  1.00 17.61           C  
ATOM    157  O   GLY A  62      17.385 -26.760   7.237  1.00 19.35           O  
ATOM    158  N   GLN A  63      19.329 -26.519   6.134  1.00 19.15           N  
ATOM    159  CA  GLN A  63      19.180 -25.080   6.013  1.00 20.61           C  
ATOM    160  C   GLN A  63      18.291 -24.729   4.825  1.00 16.37           C  
ATOM    161  O   GLN A  63      17.987 -25.566   3.971  1.00 18.15           O  
ATOM    162  CB  GLN A  63      20.552 -24.439   5.877  1.00 14.29           C  
ATOM    163  CG  GLN A  63      21.461 -24.820   7.043  1.00 19.56           C  
ATOM    164  CD  GLN A  63      22.472 -23.746   7.400  1.00 27.40           C  
ATOM    165  NE2 GLN A  63      23.448 -23.525   6.525  1.00 26.99           N  
ATOM    166  OE1 GLN A  63      22.371 -23.118   8.447  1.00 25.31           O  
ATOM    167  N   MET A  64      17.819 -23.489   4.805  1.00 15.07           N  
ATOM    168  CA  MET A  64      17.122 -22.987   3.628  1.00 15.09           C  
ATOM    169  C   MET A  64      17.506 -21.539   3.402  1.00 16.16           C  
ATOM    170  O   MET A  64      17.779 -20.807   4.351  1.00 15.75           O  
ATOM    171  CB  MET A  64      15.577 -23.010   3.649  1.00 14.79           C  
ATOM    172  CG  MET A  64      14.788 -24.313   3.889  1.00 17.15           C  
ATOM    173  SD  MET A  64      13.357 -24.220   5.019  1.00 15.70           S  
ATOM    174  CE  MET A  64      12.973 -25.974   5.197  1.00 17.47           C  
ATOM    175  N   GLY A  65      17.503 -21.121   2.138  1.00 13.87           N  
ATOM    176  CA  GLY A  65      17.905 -19.772   1.801  1.00 16.41           C  
ATOM    177  C   GLY A  65      17.066 -19.235   0.662  1.00 18.37           C  
ATOM    178  O   GLY A  65      16.415 -19.984  -0.076  1.00 13.71           O  
ATOM    179  N   TYR A  66      17.090 -17.913   0.543  1.00 12.97           N  
ATOM    180  CA  TYR A  66      16.521 -17.208  -0.588  1.00 13.85           C  
ATOM    181  C   TYR A  66      17.616 -16.925  -1.613  1.00 15.69           C  
ATOM    182  O   TYR A  66      18.778 -16.712  -1.256  1.00 14.92           O  
ATOM    183  CB  TYR A  66      15.905 -15.877  -0.148  1.00 12.86           C  
ATOM    184  CG  TYR A  66      14.740 -15.950   0.805  1.00 13.58           C  
ATOM    185  CD1 TYR A  66      13.496 -16.431   0.391  1.00 12.06           C  
ATOM    186  CD2 TYR A  66      14.858 -15.472   2.110  1.00 13.13           C  
ATOM    187  CE1 TYR A  66      12.406 -16.448   1.260  1.00 12.86           C  
ATOM    188  CE2 TYR A  66      13.777 -15.487   2.985  1.00 10.63           C  
ATOM    189  CZ  TYR A  66      12.564 -15.983   2.563  1.00 10.97           C  
ATOM    190  OH  TYR A  66      11.503 -15.977   3.425  1.00 10.70           O  
ATOM    191  N   GLY A  67      17.231 -16.874  -2.890  1.00 16.64           N  
ATOM    192  CA  GLY A  67      18.186 -16.542  -3.933  1.00 14.78           C  
ATOM    193  C   GLY A  67      17.496 -15.819  -5.069  1.00 21.83           C  
ATOM    194  O   GLY A  67      16.270 -15.866  -5.209  1.00 17.83           O  
ATOM    195  N   LEU A  68      18.300 -15.121  -5.873  1.00 21.53           N  
ATOM    196  CA  LEU A  68      17.772 -14.481  -7.070  1.00 28.23           C  
ATOM    197  C   LEU A  68      17.874 -15.372  -8.303  1.00 29.58           C  
ATOM    198  O   LEU A  68      17.140 -15.138  -9.273  1.00 28.04           O  
ATOM    199  CB  LEU A  68      18.477 -13.138  -7.325  1.00 21.47           C  
ATOM    200  CG  LEU A  68      18.153 -12.006  -6.337  1.00 18.76           C  
ATOM    201  CD1 LEU A  68      18.435 -10.656  -6.959  1.00 27.01           C  
ATOM    202  CD2 LEU A  68      16.707 -12.069  -5.825  1.00 22.11           C  
ATOM    203  N   GLU A  69      18.738 -16.398  -8.269  1.00 27.81           N  
ATOM    204  CA  GLU A  69      18.822 -17.435  -9.295  1.00 35.58           C  
ATOM    205  C   GLU A  69      18.768 -18.815  -8.651  1.00 33.77           C  
ATOM    206  O   GLU A  69      19.287 -19.018  -7.548  1.00 26.07           O  
ATOM    207  CB  GLU A  69      20.116 -17.356 -10.116  1.00 40.20           C  
ATOM    208  CG  GLU A  69      20.416 -16.043 -10.806  1.00 48.54           C  
ATOM    209  CD  GLU A  69      21.915 -15.809 -10.904  1.00 60.08           C  
ATOM    210  OE1 GLU A  69      22.558 -16.447 -11.771  1.00 49.09           O  
ATOM    211  OE2 GLU A  69      22.447 -15.000 -10.110  1.00 60.86           O1-
ATOM    212  N   LYS A  70      18.170 -19.773  -9.366  1.00 37.83           N  
ATOM    213  CA  LYS A  70      18.096 -21.147  -8.874  1.00 32.48           C  
ATOM    214  C   LYS A  70      19.489 -21.676  -8.565  1.00 34.25           C  
ATOM    215  O   LYS A  70      20.452 -21.388  -9.280  1.00 32.47           O  
ATOM    216  CB  LYS A  70      17.429 -22.074  -9.897  1.00 38.52           C  
ATOM    217  CG  LYS A  70      16.191 -21.535 -10.599  1.00 34.70           C  
ATOM    218  CD  LYS A  70      16.571 -20.896 -11.947  1.00 51.56           C  
ATOM    219  CE  LYS A  70      15.342 -20.544 -12.786  1.00 48.29           C  
ATOM    220  NZ  LYS A  70      15.687 -20.187 -14.197  1.00 55.93           N1+
ATOM    221  N   GLY A  71      19.592 -22.457  -7.492  1.00 25.20           N  
ATOM    222  CA  GLY A  71      20.860 -23.006  -7.071  1.00 29.09           C  
ATOM    223  C   GLY A  71      21.845 -22.006  -6.516  1.00 24.22           C  
ATOM    224  O   GLY A  71      22.968 -22.392  -6.183  1.00 27.10           O  
ATOM    225  N   LYS A  72      21.464 -20.737  -6.394  1.00 30.03           N  
ATOM    226  CA  LYS A  72      22.327 -19.704  -5.830  1.00 29.40           C  
ATOM    227  C   LYS A  72      21.706 -19.058  -4.594  1.00 21.82           C  
ATOM    228  O   LYS A  72      21.975 -17.895  -4.293  1.00 16.32           O  
ATOM    229  CB  LYS A  72      22.660 -18.650  -6.885  1.00 26.37           C  
ATOM    230  CG  LYS A  72      23.018 -19.252  -8.229  1.00 34.25           C  
ATOM    231  CD  LYS A  72      24.515 -19.540  -8.332  1.00 32.32           C  
ATOM    232  CE  LYS A  72      24.965 -19.486  -9.783  1.00 41.51           C  
ATOM    233  NZ  LYS A  72      24.319 -18.324 -10.456  1.00 41.85           N1+
ATOM    234  N   ALA A  73      20.865 -19.802  -3.880  1.00 19.26           N  
ATOM    235  CA  ALA A  73      20.389 -19.352  -2.581  1.00 20.35           C  
ATOM    236  C   ALA A  73      21.565 -19.106  -1.636  1.00 20.88           C  
ATOM    237  O   ALA A  73      22.583 -19.803  -1.675  1.00 18.09           O  
ATOM    238  CB  ALA A  73      19.421 -20.383  -1.990  1.00 16.80           C  
ATOM    239  N   SER A  74      21.429 -18.092  -0.792  1.00 16.42           N  
ATOM    240  CA  SER A  74      22.477 -17.715   0.141  1.00 13.38           C  
ATOM    241  C   SER A  74      21.843 -17.390   1.490  1.00 14.28           C  
ATOM    242  O   SER A  74      20.659 -17.036   1.576  1.00 12.79           O  
ATOM    243  CB  SER A  74      23.272 -16.506  -0.387  1.00 14.50           C  
ATOM    244  OG  SER A  74      22.418 -15.366  -0.486  1.00 14.07           O  
ATOM    245  N   ILE A  75      22.633 -17.524   2.551  1.00 12.82           N  
ATOM    246  CA  ILE A  75      22.253 -17.044   3.874  1.00 14.61           C  
ATOM    247  C   ILE A  75      23.295 -16.020   4.307  1.00 14.18           C  
ATOM    248  O   ILE A  75      24.485 -16.341   4.359  1.00 11.78           O  
ATOM    249  CB  ILE A  75      22.141 -18.170   4.914  1.00 12.01           C  
ATOM    250  CG1 ILE A  75      21.225 -19.277   4.412  1.00 11.82           C  
ATOM    251  CG2 ILE A  75      21.665 -17.587   6.266  1.00 11.48           C  
ATOM    252  CD1 ILE A  75      21.424 -20.583   5.162  1.00 13.11           C  
ATOM    253  N   PRO A  76      22.912 -14.755   4.583  1.00 14.22           N  
ATOM    254  CA  PRO A  76      21.570 -14.203   4.355  1.00  9.19           C  
ATOM    255  C   PRO A  76      21.227 -14.189   2.868  1.00  9.73           C  
ATOM    256  O   PRO A  76      22.121 -14.327   2.019  1.00 10.44           O  
ATOM    257  CB  PRO A  76      21.658 -12.749   4.862  1.00 11.65           C  
ATOM    258  CG  PRO A  76      23.060 -12.538   5.333  1.00 10.45           C  
ATOM    259  CD  PRO A  76      23.876 -13.763   5.098  1.00  9.75           C  
ATOM    260  N   GLY A  77      19.948 -13.994   2.557  1.00 11.21           N  
ATOM    261  CA  GLY A  77      19.523 -13.882   1.195  1.00 13.25           C  
ATOM    262  C   GLY A  77      20.054 -12.609   0.556  1.00 11.57           C  
ATOM    263  O   GLY A  77      20.813 -11.851   1.165  1.00 12.21           O  
ATOM    264  N   PRO A  78      19.655 -12.371  -0.689  1.00 12.30           N  
ATOM    265  CA  PRO A  78      20.273 -11.287  -1.461  1.00 13.31           C  
ATOM    266  C   PRO A  78      19.843  -9.924  -0.954  1.00 11.53           C  
ATOM    267  O   PRO A  78      18.706  -9.728  -0.517  1.00 13.23           O  
ATOM    268  CB  PRO A  78      19.772 -11.527  -2.889  1.00 18.72           C  
ATOM    269  CG  PRO A  78      18.544 -12.366  -2.748  1.00 15.70           C  
ATOM    270  CD  PRO A  78      18.713 -13.174  -1.485  1.00 14.06           C  
ATOM    271  N   LEU A  79      20.779  -8.982  -1.018  1.00 14.37           N  
ATOM    272  CA  LEU A  79      20.506  -7.604  -0.637  1.00 14.25           C  
ATOM    273  C   LEU A  79      19.555  -6.964  -1.644  1.00 20.21           C  
ATOM    274  O   LEU A  79      19.865  -6.889  -2.834  1.00 15.37           O  
ATOM    275  CB  LEU A  79      21.812  -6.815  -0.570  1.00 13.52           C  
ATOM    276  CG  LEU A  79      21.690  -5.307  -0.312  1.00 14.47           C  
ATOM    277  CD1 LEU A  79      20.989  -5.038   1.033  1.00 14.51           C  
ATOM    278  CD2 LEU A  79      23.043  -4.628  -0.384  1.00 15.71           C  
ATOM    279  N  AILE A  80      18.408  -6.480  -1.176  0.53 13.87           N  
ATOM    280  N  BILE A  80      18.386  -6.575  -1.174  0.47 13.87           N  
ATOM    281  CA AILE A  80      17.443  -5.786  -2.026  0.53 12.04           C  
ATOM    282  CA BILE A  80      17.462  -5.759  -1.949  0.47 12.06           C  
ATOM    283  C  AILE A  80      17.498  -4.304  -1.685  0.53 12.55           C  
ATOM    284  C  BILE A  80      17.775  -4.306  -1.643  0.47 12.50           C  
ATOM    285  O  AILE A  80      17.237  -3.919  -0.540  0.53 12.31           O  
ATOM    286  O  BILE A  80      18.018  -3.944  -0.488  0.47 12.10           O  
ATOM    287  CB AILE A  80      16.020  -6.335  -1.839  0.53 13.62           C  
ATOM    288  CB BILE A  80      15.998  -6.107  -1.608  0.47 13.19           C  
ATOM    289  CG1AILE A  80      15.884  -7.706  -2.506  0.53 12.88           C  
ATOM    290  CG1BILE A  80      15.729  -7.597  -1.842  0.47 13.47           C  
ATOM    291  CG2AILE A  80      14.975  -5.347  -2.370  0.53 12.24           C  
ATOM    292  CG2BILE A  80      15.022  -5.236  -2.405  0.47 12.24           C  
ATOM    293  CD1AILE A  80      14.607  -8.409  -2.138  0.53 11.70           C  
ATOM    294  CD1BILE A  80      16.030  -8.056  -3.249  0.47 11.40           C  
ATOM    295  N   GLU A  81      17.813  -3.472  -2.675  1.00 12.14           N  
ATOM    296  CA  GLU A  81      17.943  -2.031  -2.491  1.00 12.39           C  
ATOM    297  C   GLU A  81      16.882  -1.311  -3.302  1.00 16.32           C  
ATOM    298  O   GLU A  81      16.686  -1.625  -4.477  1.00 14.51           O  
ATOM    299  CB  GLU A  81      19.313  -1.514  -2.902  1.00 16.39           C  
ATOM    300  CG  GLU A  81      20.491  -2.148  -2.195  1.00 21.22           C  
ATOM    301  CD  GLU A  81      21.801  -1.747  -2.850  0.33 20.82           C  
ATOM    302  OE1 GLU A  81      22.205  -2.404  -3.827  1.00 21.25           O  
ATOM    303  OE2 GLU A  81      22.413  -0.756  -2.406  1.00 31.29           O1-
ATOM    304  N   LEU A  82      16.224  -0.335  -2.679  1.00 14.22           N  
ATOM    305  CA  LEU A  82      15.197   0.475  -3.327  1.00 11.11           C  
ATOM    306  C   LEU A  82      15.388   1.936  -2.940  1.00 15.24           C  
ATOM    307  O   LEU A  82      15.934   2.246  -1.879  1.00 13.71           O  
ATOM    308  CB  LEU A  82      13.767   0.029  -2.934  1.00 12.21           C  
ATOM    309  CG  LEU A  82      13.378  -1.432  -3.210  1.00 16.79           C  
ATOM    310  CD1 LEU A  82      12.091  -1.819  -2.481  1.00 14.66           C  
ATOM    311  CD2 LEU A  82      13.255  -1.720  -4.700  1.00 17.05           C  
ATOM    312  N   ASN A  83      14.919   2.830  -3.808  1.00 13.08           N  
ATOM    313  CA  ASN A  83      14.839   4.257  -3.525  1.00 10.71           C  
ATOM    314  C   ASN A  83      13.394   4.596  -3.185  1.00 12.18           C  
ATOM    315  O   ASN A  83      12.470   4.028  -3.770  1.00 14.77           O  
ATOM    316  CB  ASN A  83      15.308   5.074  -4.737  1.00 12.69           C  
ATOM    317  CG  ASN A  83      16.721   4.710  -5.182  1.00 16.92           C  
ATOM    318  ND2 ASN A  83      16.897   4.450  -6.479  1.00 16.49           N  
ATOM    319  OD1 ASN A  83      17.634   4.661  -4.373  1.00 14.97           O  
ATOM    320  N   GLU A  84      13.198   5.506  -2.235  1.00 11.64           N  
ATOM    321  CA  GLU A  84      11.847   5.830  -1.771  1.00 15.03           C  
ATOM    322  C   GLU A  84      10.941   6.191  -2.939  1.00 21.53           C  
ATOM    323  O   GLU A  84      11.283   7.050  -3.757  1.00 17.01           O  
ATOM    324  CB  GLU A  84      11.887   6.991  -0.782  1.00 19.43           C  
ATOM    325  CG  GLU A  84      12.388   6.634   0.592  1.00 12.47           C  
ATOM    326  CD  GLU A  84      12.340   7.807   1.534  1.00 18.27           C  
ATOM    327  OE1 GLU A  84      12.597   8.951   1.079  1.00 14.81           O  
ATOM    328  OE2 GLU A  84      12.042   7.590   2.738  1.00 14.20           O1-
ATOM    329  N   GLY A  85       9.782   5.535  -3.008  1.00 11.02           N  
ATOM    330  CA  GLY A  85       8.874   5.643  -4.138  1.00 12.46           C  
ATOM    331  C   GLY A  85       8.870   4.433  -5.051  1.00 17.77           C  
ATOM    332  O   GLY A  85       7.866   4.197  -5.743  1.00 13.97           O  
ATOM    333  N   ASP A  86       9.962   3.659  -5.072  1.00 16.52           N  
ATOM    334  CA  ASP A  86      10.025   2.458  -5.897  1.00 13.49           C  
ATOM    335  C   ASP A  86       8.981   1.439  -5.465  1.00 17.27           C  
ATOM    336  O   ASP A  86       8.725   1.255  -4.274  1.00 16.60           O  
ATOM    337  CB  ASP A  86      11.401   1.799  -5.804  1.00 13.16           C  
ATOM    338  CG  ASP A  86      12.513   2.608  -6.461  1.00 17.48           C  
ATOM    339  OD1 ASP A  86      12.237   3.634  -7.139  1.00 19.02           O  
ATOM    340  OD2 ASP A  86      13.684   2.199  -6.293  1.00 15.51           O1-
ATOM    341  N   THR A  87       8.402   0.754  -6.447  1.00 17.89           N  
ATOM    342  CA  THR A  87       7.651  -0.474  -6.237  1.00 14.37           C  
ATOM    343  C   THR A  87       8.477  -1.673  -6.679  1.00 18.16           C  
ATOM    344  O   THR A  87       9.113  -1.639  -7.737  1.00 16.36           O  
ATOM    345  CB  THR A  87       6.342  -0.440  -7.019  1.00 20.01           C  
ATOM    346  CG2 THR A  87       5.567  -1.726  -6.815  1.00 17.79           C  
ATOM    347  OG1 THR A  87       5.557   0.673  -6.572  1.00 21.15           O  
ATOM    348  N   LEU A  88       8.456  -2.744  -5.883  1.00 15.43           N  
ATOM    349  CA  LEU A  88       9.152  -3.979  -6.227  1.00 16.26           C  
ATOM    350  C   LEU A  88       8.148  -5.118  -6.350  1.00 16.51           C  
ATOM    351  O   LEU A  88       7.366  -5.359  -5.427  1.00 13.40           O  
ATOM    352  CB  LEU A  88      10.215  -4.341  -5.177  1.00 11.88           C  
ATOM    353  CG  LEU A  88      10.987  -5.621  -5.508  1.00 12.71           C  
ATOM    354  CD1 LEU A  88      11.767  -5.427  -6.812  1.00 13.11           C  
ATOM    355  CD2 LEU A  88      11.913  -5.927  -4.385  1.00 16.83           C  
ATOM    356  N   HIS A  89       8.147  -5.799  -7.493  1.00 12.94           N  
ATOM    357  CA  HIS A  89       7.380  -7.025  -7.654  1.00 13.26           C  
ATOM    358  C   HIS A  89       8.387  -8.156  -7.551  1.00 20.91           C  
ATOM    359  O   HIS A  89       9.297  -8.266  -8.383  1.00 16.55           O  
ATOM    360  CB  HIS A  89       6.607  -7.083  -8.973  1.00 19.03           C  
ATOM    361  CG  HIS A  89       5.654  -5.946  -9.178  1.00 21.30           C  
ATOM    362  CD2 HIS A  89       5.663  -4.927 -10.069  1.00 21.30           C  
ATOM    363  ND1 HIS A  89       4.486  -5.810  -8.455  1.00 22.36           N  
ATOM    364  CE1 HIS A  89       3.837  -4.736  -8.867  1.00 24.10           C  
ATOM    365  NE2 HIS A  89       4.528  -4.183  -9.849  1.00 16.69           N  
ATOM    366  N   VAL A  90       8.266  -8.953  -6.493  1.00 19.50           N  
ATOM    367  CA  VAL A  90       9.102 -10.133  -6.319  1.00 17.74           C  
ATOM    368  C   VAL A  90       8.319 -11.307  -6.886  1.00 19.98           C  
ATOM    369  O   VAL A  90       7.300 -11.717  -6.322  1.00 16.64           O  
ATOM    370  CB  VAL A  90       9.472 -10.358  -4.846  1.00 18.34           C  
ATOM    371  CG1 VAL A  90      10.431 -11.520  -4.722  1.00 16.32           C  
ATOM    372  CG2 VAL A  90      10.118  -9.100  -4.275  1.00 13.35           C  
ATOM    373  N  AGLU A  91       8.758 -11.816  -8.039  0.47 19.20           N  
ATOM    374  N  BGLU A  91       8.796 -11.860  -7.992  0.53 19.19           N  
ATOM    375  CA AGLU A  91       8.165 -13.031  -8.596  0.47 19.52           C  
ATOM    376  CA BGLU A  91       8.141 -13.018  -8.587  0.53 19.51           C  
ATOM    377  C  AGLU A  91       8.764 -14.198  -7.829  0.47 17.00           C  
ATOM    378  C  BGLU A  91       8.721 -14.244  -7.891  0.53 16.98           C  
ATOM    379  O  AGLU A  91       9.879 -14.639  -8.107  0.47 16.86           O  
ATOM    380  O  BGLU A  91       9.774 -14.763  -8.255  0.53 16.86           O  
ATOM    381  CB AGLU A  91       8.419 -13.167 -10.095  0.47 21.25           C  
ATOM    382  CB BGLU A  91       8.327 -13.005 -10.100  0.53 21.25           C  
ATOM    383  CG AGLU A  91       7.554 -14.274 -10.733  0.47 24.46           C  
ATOM    384  CG BGLU A  91       7.769 -11.712 -10.712  0.53 20.62           C  
ATOM    385  CD AGLU A  91       8.252 -15.056 -11.849  0.47 27.13           C  
ATOM    386  CD BGLU A  91       7.946 -11.605 -12.220  0.53 30.11           C  
ATOM    387  OE1AGLU A  91       8.947 -14.443 -12.690  0.47 22.18           O  
ATOM    388  OE1BGLU A  91       8.610 -12.472 -12.829  0.53 27.45           O  
ATOM    389  OE2AGLU A  91       8.111 -16.301 -11.869  0.47 26.89           O1-
ATOM    390  OE2BGLU A  91       7.420 -10.629 -12.799  0.53 34.17           O1-
ATOM    391  N   PHE A  92       8.025 -14.690  -6.848  1.00 18.02           N  
ATOM    392  CA  PHE A  92       8.556 -15.657  -5.897  1.00 18.75           C  
ATOM    393  C   PHE A  92       8.232 -17.078  -6.323  1.00 15.76           C  
ATOM    394  O   PHE A  92       7.121 -17.367  -6.763  1.00 23.27           O  
ATOM    395  CB  PHE A  92       7.972 -15.390  -4.511  1.00 17.54           C  
ATOM    396  CG  PHE A  92       8.645 -16.144  -3.396  1.00 21.65           C  
ATOM    397  CD1 PHE A  92       8.201 -17.400  -3.026  1.00 21.95           C  
ATOM    398  CD2 PHE A  92       9.695 -15.572  -2.692  1.00 18.06           C  
ATOM    399  CE1 PHE A  92       8.805 -18.098  -1.980  1.00 21.31           C  
ATOM    400  CE2 PHE A  92      10.308 -16.257  -1.649  1.00 17.69           C  
ATOM    401  CZ  PHE A  92       9.855 -17.527  -1.291  1.00 17.41           C  
ATOM    402  N   GLU A  93       9.205 -17.964  -6.167  1.00 13.03           N  
ATOM    403  CA  GLU A  93       9.003 -19.381  -6.420  1.00 17.41           C  
ATOM    404  C   GLU A  93       9.496 -20.191  -5.233  1.00 17.50           C  
ATOM    405  O   GLU A  93      10.644 -20.034  -4.805  1.00 23.36           O  
ATOM    406  CB  GLU A  93       9.738 -19.835  -7.677  1.00 23.28           C  
ATOM    407  CG  GLU A  93       9.598 -21.328  -7.910  1.00 22.21           C  
ATOM    408  CD  GLU A  93       9.942 -21.747  -9.328  1.00 30.40           C  
ATOM    409  OE1 GLU A  93      10.067 -20.882 -10.220  1.00 32.49           O  
ATOM    410  OE2 GLU A  93      10.097 -22.955  -9.539  1.00 35.48           O1-
ATOM    411  N   ASN A  94       8.642 -21.078  -4.726  1.00 19.97           N  
ATOM    412  CA  ASN A  94       9.009 -22.002  -3.655  1.00 18.27           C  
ATOM    413  C   ASN A  94       9.423 -23.325  -4.298  1.00 19.49           C  
ATOM    414  O   ASN A  94       8.569 -24.108  -4.708  1.00 20.69           O  
ATOM    415  CB  ASN A  94       7.850 -22.203  -2.686  1.00 14.70           C  
ATOM    416  CG  ASN A  94       8.197 -23.177  -1.583  1.00 17.79           C  
ATOM    417  ND2 ASN A  94       7.207 -23.612  -0.796  1.00 16.04           N  
ATOM    418  OD1 ASN A  94       9.352 -23.537  -1.450  1.00 17.33           O  
ATOM    419  N   THR A  95      10.733 -23.581  -4.387  1.00 15.04           N  
ATOM    420  CA  THR A  95      11.232 -24.826  -4.976  1.00 21.09           C  
ATOM    421  C   THR A  95      11.264 -25.968  -3.970  1.00 24.46           C  
ATOM    422  O   THR A  95      11.732 -27.064  -4.292  1.00 23.78           O  
ATOM    423  CB  THR A  95      12.647 -24.654  -5.550  1.00 23.22           C  
ATOM    424  CG2 THR A  95      12.772 -23.357  -6.331  1.00 20.69           C  
ATOM    425  OG1 THR A  95      13.613 -24.660  -4.487  1.00 17.34           O  
ATOM    426  N   MET A  96      10.766 -25.732  -2.771  1.00 23.70           N  
ATOM    427  CA  MET A  96      10.999 -26.570  -1.610  1.00 22.56           C  
ATOM    428  C   MET A  96       9.799 -27.516  -1.496  1.00 21.53           C  
ATOM    429  O   MET A  96       8.761 -27.298  -2.129  1.00 22.12           O  
ATOM    430  CB  MET A  96      11.099 -25.639  -0.405  1.00 20.93           C  
ATOM    431  CG  MET A  96      12.495 -25.088  -0.165  1.00 20.88           C  
ATOM    432  SD  MET A  96      12.713 -24.527   1.511  1.00 17.66           S  
ATOM    433  CE  MET A  96      11.406 -23.331   1.684  1.00 16.88           C  
ATOM    434  N   ASP A  97       9.916 -28.558  -0.676  1.00 19.62           N  
ATOM    435  CA  ASP A  97       8.776 -29.455  -0.526  1.00 27.55           C  
ATOM    436  C   ASP A  97       7.862 -29.085   0.641  1.00 25.11           C  
ATOM    437  O   ASP A  97       6.986 -29.875   0.988  1.00 14.56           O  
ATOM    438  CB  ASP A  97       9.228 -30.918  -0.385  1.00 26.80           C  
ATOM    439  CG  ASP A  97      10.167 -31.139   0.784  1.00 31.91           C  
ATOM    440  OD1 ASP A  97      10.398 -30.185   1.556  1.00 31.09           O  
ATOM    441  OD2 ASP A  97      10.670 -32.275   0.935  0.78 24.46           O1-
ATOM    442  N   VAL A  98       8.042 -27.918   1.260  1.00 21.76           N  
ATOM    443  CA  VAL A  98       7.173 -27.496   2.364  1.00 14.83           C  
ATOM    444  C   VAL A  98       6.794 -26.044   2.103  1.00 16.54           C  
ATOM    445  O   VAL A  98       7.534 -25.337   1.405  1.00 18.61           O  
ATOM    446  CB  VAL A  98       7.848 -27.663   3.739  1.00 18.23           C  
ATOM    447  CG1 VAL A  98       8.231 -29.127   3.996  1.00 18.71           C  
ATOM    448  CG2 VAL A  98       9.069 -26.760   3.850  1.00 19.03           C  
ATOM    449  N   PRO A  99       5.663 -25.561   2.615  1.00 17.28           N  
ATOM    450  CA  PRO A  99       5.299 -24.159   2.397  1.00 17.83           C  
ATOM    451  C   PRO A  99       6.377 -23.214   2.905  1.00 25.42           C  
ATOM    452  O   PRO A  99       7.210 -23.563   3.749  1.00 17.71           O  
ATOM    453  CB  PRO A  99       3.994 -23.996   3.191  1.00 14.91           C  
ATOM    454  CG  PRO A  99       3.450 -25.394   3.304  1.00 18.44           C  
ATOM    455  CD  PRO A  99       4.645 -26.284   3.400  1.00 18.41           C  
ATOM    456  N   VAL A 100       6.357 -21.997   2.355  1.00 15.63           N  
ATOM    457  CA  VAL A 100       7.305 -20.946   2.718  1.00 13.31           C  
ATOM    458  C   VAL A 100       6.604 -19.618   2.477  1.00 14.71           C  
ATOM    459  O   VAL A 100       5.583 -19.550   1.787  1.00 18.81           O  
ATOM    460  CB  VAL A 100       8.623 -21.035   1.922  1.00 13.52           C  
ATOM    461  CG1 VAL A 100       8.410 -20.559   0.483  1.00 16.19           C  
ATOM    462  CG2 VAL A 100       9.741 -20.241   2.614  1.00  8.51           C  
ATOM    463  N   SER A 101       7.124 -18.555   3.086  1.00 10.74           N  
ATOM    464  CA  SER A 101       6.554 -17.237   2.847  1.00 11.89           C  
ATOM    465  C   SER A 101       7.647 -16.183   2.862  1.00 12.67           C  
ATOM    466  O   SER A 101       8.810 -16.453   3.190  1.00 14.31           O  
ATOM    467  CB  SER A 101       5.463 -16.905   3.865  1.00 12.81           C  
ATOM    468  OG  SER A 101       6.010 -16.557   5.117  1.00 13.53           O  
ATOM    469  N   LEU A 102       7.251 -14.966   2.491  1.00 14.20           N  
ATOM    470  CA  LEU A 102       8.140 -13.815   2.438  1.00 10.28           C  
ATOM    471  C   LEU A 102       7.425 -12.668   3.132  1.00 13.96           C  
ATOM    472  O   LEU A 102       6.430 -12.150   2.614  1.00 14.24           O  
ATOM    473  CB  LEU A 102       8.485 -13.455   0.997  1.00 15.89           C  
ATOM    474  CG  LEU A 102       9.449 -12.295   0.802  1.00 15.80           C  
ATOM    475  CD1 LEU A 102      10.810 -12.703   1.286  1.00 12.43           C  
ATOM    476  CD2 LEU A 102       9.487 -11.897  -0.676  1.00 16.11           C  
ATOM    477  N   HIS A 103       7.889 -12.311   4.316  1.00  8.90           N  
ATOM    478  CA  HIS A 103       7.329 -11.207   5.077  1.00 10.72           C  
ATOM    479  C   HIS A 103       8.388 -10.123   5.197  1.00 13.66           C  
ATOM    480  O   HIS A 103       9.559 -10.422   5.437  1.00 12.15           O  
ATOM    481  CB  HIS A 103       6.886 -11.651   6.473  1.00 11.18           C  
ATOM    482  CG  HIS A 103       6.463 -10.513   7.341  1.00 11.33           C  
ATOM    483  CD2 HIS A 103       7.052  -9.941   8.417  1.00 14.94           C  
ATOM    484  ND1 HIS A 103       5.320  -9.787   7.099  1.00 12.02           N  
ATOM    485  CE1 HIS A 103       5.208  -8.830   8.004  1.00 17.74           C  
ATOM    486  NE2 HIS A 103       6.249  -8.904   8.813  1.00 12.93           N  
ATOM    487  N   VAL A 104       7.994  -8.865   5.037  1.00 13.01           N  
ATOM    488  CA  VAL A 104       8.984  -7.795   5.022  1.00 11.66           C  
ATOM    489  C   VAL A 104       8.644  -6.800   6.119  1.00 12.13           C  
ATOM    490  O   VAL A 104       7.476  -6.608   6.470  1.00 12.56           O  
ATOM    491  CB  VAL A 104       9.066  -7.092   3.646  1.00 14.08           C  
ATOM    492  CG1 VAL A 104       7.829  -6.207   3.390  1.00 11.54           C  
ATOM    493  CG2 VAL A 104      10.343  -6.301   3.534  1.00 12.08           C  
ATOM    494  N   HIS A 105       9.684  -6.178   6.667  1.00  7.99           N  
ATOM    495  CA  HIS A 105       9.581  -5.125   7.665  1.00  6.06           C  
ATOM    496  C   HIS A 105       9.686  -3.756   7.006  1.00  9.69           C  
ATOM    497  O   HIS A 105      10.396  -3.588   6.015  1.00 11.30           O  
ATOM    498  CB  HIS A 105      10.691  -5.280   8.706  1.00  8.52           C  
ATOM    499  CG  HIS A 105      10.457  -6.404   9.670  1.00  9.16           C  
ATOM    500  CD2 HIS A 105      10.424  -7.746   9.489  1.00 15.75           C  
ATOM    501  ND1 HIS A 105      10.144  -6.189  10.995  1.00  7.80           N  
ATOM    502  CE1 HIS A 105       9.973  -7.355  11.603  1.00 12.79           C  
ATOM    503  NE2 HIS A 105      10.118  -8.314  10.708  1.00 11.86           N  
ATOM    504  N   GLY A 106       8.964  -2.782   7.572  1.00 10.13           N  
ATOM    505  CA  GLY A 106       9.122  -1.364   7.264  1.00 12.50           C  
ATOM    506  C   GLY A 106       8.482  -0.848   5.981  1.00 16.80           C  
ATOM    507  O   GLY A 106       8.025   0.297   5.930  1.00 12.91           O  
ATOM    508  N   LEU A 107       8.447  -1.673   4.940  1.00 14.16           N  
ATOM    509  CA  LEU A 107       7.956  -1.258   3.636  1.00 17.09           C  
ATOM    510  C   LEU A 107       6.428  -1.329   3.591  1.00 16.98           C  
ATOM    511  O   LEU A 107       5.778  -1.910   4.462  1.00 16.47           O  
ATOM    512  CB  LEU A 107       8.563  -2.148   2.545  1.00 17.37           C  
ATOM    513  CG  LEU A 107       9.977  -1.876   2.022  1.00 18.12           C  
ATOM    514  CD1 LEU A 107      11.015  -1.994   3.134  1.00 16.28           C  
ATOM    515  CD2 LEU A 107      10.303  -2.854   0.895  1.00 13.20           C  
ATOM    516  N   ASP A 108       5.850  -0.752   2.544  1.00 11.51           N  
ATOM    517  CA  ASP A 108       4.409  -0.810   2.332  1.00 13.21           C  
ATOM    518  C   ASP A 108       4.048  -2.087   1.588  1.00 17.33           C  
ATOM    519  O   ASP A 108       4.654  -2.411   0.562  1.00 19.11           O  
ATOM    520  CB  ASP A 108       3.934   0.419   1.563  1.00 13.85           C  
ATOM    521  CG  ASP A 108       4.388   1.700   2.218  1.00 16.55           C  
ATOM    522  OD1 ASP A 108       4.340   1.776   3.458  1.00 17.53           O  
ATOM    523  OD2 ASP A 108       4.786   2.625   1.507  1.00 12.49           O1-
ATOM    524  N   TYR A 109       3.107  -2.839   2.147  1.00 13.08           N  
ATOM    525  CA  TYR A 109       2.567  -4.026   1.500  1.00 13.83           C  
ATOM    526  C   TYR A 109       1.108  -4.137   1.895  1.00 19.49           C  
ATOM    527  O   TYR A 109       0.751  -3.790   3.023  1.00 12.86           O  
ATOM    528  CB  TYR A 109       3.313  -5.312   1.908  1.00 11.67           C  
ATOM    529  CG  TYR A 109       3.566  -5.459   3.402  1.00 14.39           C  
ATOM    530  CD1 TYR A 109       4.679  -4.871   3.986  1.00 17.64           C  
ATOM    531  CD2 TYR A 109       2.708  -6.196   4.222  1.00 20.44           C  
ATOM    532  CE1 TYR A 109       4.935  -4.986   5.333  1.00 13.54           C  
ATOM    533  CE2 TYR A 109       2.963  -6.328   5.598  1.00 14.84           C  
ATOM    534  CZ  TYR A 109       4.084  -5.706   6.143  1.00 18.49           C  
ATOM    535  OH  TYR A 109       4.392  -5.779   7.496  1.00 25.11           O  
ATOM    536  N   GLU A 110       0.270  -4.604   0.962  1.00 18.53           N  
ATOM    537  CA  GLU A 110      -1.102  -4.948   1.291  1.00 17.79           C  
ATOM    538  C   GLU A 110      -1.128  -6.291   2.022  1.00 15.05           C  
ATOM    539  O   GLU A 110      -0.131  -7.014   2.066  1.00 16.18           O  
ATOM    540  CB  GLU A 110      -1.964  -5.000   0.030  1.00 15.48           C  
ATOM    541  CG  GLU A 110      -2.245  -3.641  -0.596  1.00 25.49           C  
ATOM    542  CD  GLU A 110      -2.629  -3.774  -2.057  1.00 31.72           C  
ATOM    543  OE1 GLU A 110      -3.474  -4.642  -2.356  0.72 27.92           O  
ATOM    544  OE2 GLU A 110      -2.086  -3.031  -2.898  0.56 34.31           O1-
ATOM    545  N  AILE A 111      -2.299  -6.619   2.572  0.43 17.05           N  
ATOM    546  N  BILE A 111      -2.279  -6.634   2.622  0.57 17.05           N  
ATOM    547  CA AILE A 111      -2.453  -7.832   3.365  0.43 16.69           C  
ATOM    548  CA BILE A 111      -2.342  -7.894   3.371  0.57 16.64           C  
ATOM    549  C  AILE A 111      -2.161  -9.081   2.534  0.43 18.79           C  
ATOM    550  C  BILE A 111      -1.938  -9.052   2.476  0.57 18.90           C  
ATOM    551  O  AILE A 111      -1.744 -10.111   3.078  0.43 17.98           O  
ATOM    552  O  BILE A 111      -1.250  -9.985   2.910  0.57 16.52           O  
ATOM    553  CB AILE A 111      -3.865  -7.852   3.990  0.43 18.38           C  
ATOM    554  CB BILE A 111      -3.740  -8.154   3.970  0.57 18.24           C  
ATOM    555  CG1AILE A 111      -3.892  -8.687   5.260  0.43 17.24           C  
ATOM    556  CG1BILE A 111      -4.851  -7.525   3.122  0.57 17.02           C  
ATOM    557  CG2AILE A 111      -4.915  -8.333   2.986  0.43 17.55           C  
ATOM    558  CG2BILE A 111      -3.795  -7.670   5.395  0.57 16.69           C  
ATOM    559  CD1AILE A 111      -3.017  -8.158   6.383  0.43 14.60           C  
ATOM    560  CD1BILE A 111      -6.224  -8.106   3.416  0.57 16.36           C  
ATOM    561  N   SER A 112      -2.349  -9.009   1.207  1.00 14.72           N  
ATOM    562  CA  SER A 112      -2.032 -10.117   0.313  1.00 15.73           C  
ATOM    563  C   SER A 112      -0.531 -10.335   0.129  1.00 16.95           C  
ATOM    564  O   SER A 112      -0.140 -11.381  -0.401  1.00 19.92           O  
ATOM    565  CB  SER A 112      -2.688  -9.883  -1.051  1.00 21.33           C  
ATOM    566  OG  SER A 112      -2.134  -8.733  -1.668  1.00 21.50           O  
ATOM    567  N   SER A 113       0.317  -9.377   0.516  1.00 15.65           N  
ATOM    568  CA  SER A 113       1.762  -9.588   0.532  1.00 13.41           C  
ATOM    569  C   SER A 113       2.332  -9.607   1.952  1.00 17.19           C  
ATOM    570  O   SER A 113       3.535  -9.372   2.146  1.00 15.54           O  
ATOM    571  CB  SER A 113       2.459  -8.540  -0.333  1.00 14.72           C  
ATOM    572  OG  SER A 113       2.341  -8.893  -1.706  1.00 13.06           O  
ATOM    573  N   ASP A 114       1.479  -9.896   2.944  1.00 18.29           N  
ATOM    574  CA  ASP A 114       1.912 -10.066   4.329  1.00 13.67           C  
ATOM    575  C   ASP A 114       2.865 -11.243   4.464  1.00 19.96           C  
ATOM    576  O   ASP A 114       3.780 -11.216   5.297  1.00 14.34           O  
ATOM    577  CB  ASP A 114       0.685 -10.295   5.214  1.00 16.90           C  
ATOM    578  CG  ASP A 114       0.948 -10.057   6.700  1.00 20.46           C  
ATOM    579  OD1 ASP A 114       1.821  -9.240   7.048  1.00 17.08           O  
ATOM    580  OD2 ASP A 114       0.247 -10.704   7.513  1.00 16.08           O1-
ATOM    581  N   GLY A 115       2.664 -12.279   3.656  1.00 14.10           N  
ATOM    582  CA  GLY A 115       3.431 -13.506   3.782  1.00 19.43           C  
ATOM    583  C   GLY A 115       3.151 -14.295   5.046  1.00 18.27           C  
ATOM    584  O   GLY A 115       4.090 -14.797   5.673  1.00 13.70           O  
ATOM    585  N   THR A 116       1.885 -14.417   5.438  1.00 15.96           N  
ATOM    586  CA  THR A 116       1.502 -15.219   6.594  1.00 15.14           C  
ATOM    587  C   THR A 116       0.421 -16.208   6.183  1.00 20.79           C  
ATOM    588  O   THR A 116      -0.276 -16.010   5.187  1.00 21.40           O  
ATOM    589  CB  THR A 116       0.991 -14.345   7.754  1.00 18.34           C  
ATOM    590  CG2 THR A 116       2.094 -13.418   8.243  1.00 15.65           C  
ATOM    591  OG1 THR A 116      -0.084 -13.528   7.288  1.00 23.54           O  
ATOM    592  N   LYS A 117       0.303 -17.298   6.947  1.00 17.68           N  
ATOM    593  CA  LYS A 117      -0.824 -18.208   6.750  1.00 24.36           C  
ATOM    594  C   LYS A 117      -2.138 -17.570   7.175  1.00 29.04           C  
ATOM    595  O   LYS A 117      -3.179 -17.856   6.571  1.00 30.04           O  
ATOM    596  CB  LYS A 117      -0.612 -19.518   7.511  1.00 28.36           C  
ATOM    597  CG  LYS A 117      -0.480 -20.739   6.603  1.00 33.29           C  
ATOM    598  CD  LYS A 117       0.213 -21.910   7.300  1.00 40.62           C  
ATOM    599  CE  LYS A 117       1.126 -22.662   6.332  1.00 36.48           C  
ATOM    600  NZ  LYS A 117       1.431 -24.078   6.742  1.00 31.44           N1+
ATOM    601  N   GLN A 118      -2.113 -16.723   8.215  1.00 29.17           N  
ATOM    602  CA  GLN A 118      -3.261 -15.910   8.616  1.00 36.41           C  
ATOM    603  C   GLN A 118      -3.965 -15.285   7.424  1.00 36.55           C  
ATOM    604  O   GLN A 118      -5.199 -15.228   7.372  1.00 35.59           O  
ATOM    605  CB  GLN A 118      -2.841 -14.783   9.569  1.00 32.32           C  
ATOM    606  CG  GLN A 118      -3.980 -13.762   9.837  1.00 38.44           C  
ATOM    607  CD  GLN A 118      -4.674 -13.921  11.183  1.00 32.98           C  
ATOM    608  NE2 GLN A 118      -5.969 -13.613  11.219  1.00 38.36           N  
ATOM    609  OE1 GLN A 118      -4.064 -14.326  12.166  1.00 44.87           O  
ATOM    610  N   ASN A 119      -3.173 -14.799   6.473  1.00 27.63           N  
ATOM    611  CA  ASN A 119      -3.675 -14.023   5.353  1.00 36.92           C  
ATOM    612  C   ASN A 119      -3.618 -14.807   4.055  1.00 35.71           C  
ATOM    613  O   ASN A 119      -3.725 -14.217   2.973  1.00 34.37           O  
ATOM    614  CB  ASN A 119      -2.881 -12.729   5.232  1.00 29.04           C  
ATOM    615  CG  ASN A 119      -3.267 -11.746   6.292  1.00 41.17           C  
ATOM    616  ND2 ASN A 119      -2.270 -11.252   7.030  1.00 35.76           N  
ATOM    617  OD1 ASN A 119      -4.428 -11.347   6.388  1.00 43.74           O  
ATOM    618  N   LYS A 120      -3.433 -16.126   4.154  1.00 27.86           N  
ATOM    619  CA  LYS A 120      -3.327 -17.016   3.009  1.00 27.63           C  
ATOM    620  C   LYS A 120      -2.404 -16.412   1.960  1.00 24.93           C  
ATOM    621  O   LYS A 120      -2.701 -16.447   0.764  1.00 28.78           O  
ATOM    622  CB  LYS A 120      -4.717 -17.306   2.434  1.00 33.71           C  
ATOM    623  CG  LYS A 120      -5.457 -18.394   3.198  1.00 38.68           C  
ATOM    624  CD  LYS A 120      -6.928 -18.507   2.794  1.00 45.77           C  
ATOM    625  CE  LYS A 120      -7.533 -19.829   3.279  1.00 48.00           C  
ATOM    626  NZ  LYS A 120      -8.740 -20.258   2.512  1.00 52.88           N1+
ATOM    627  N   SER A 121      -1.296 -15.824   2.398  1.00 19.31           N  
ATOM    628  CA  SER A 121      -0.329 -15.237   1.478  1.00 20.87           C  
ATOM    629  C   SER A 121       1.016 -15.937   1.582  1.00 16.48           C  
ATOM    630  O   SER A 121       2.061 -15.337   1.331  1.00 17.87           O  
ATOM    631  CB  SER A 121      -0.184 -13.734   1.713  1.00 18.71           C  
ATOM    632  OG  SER A 121      -0.052 -13.468   3.099  1.00 18.27           O  
ATOM    633  N   HIS A 122       0.994 -17.215   1.942  1.00 16.57           N  
ATOM    634  CA  HIS A 122       2.164 -18.064   1.852  1.00 15.69           C  
ATOM    635  C   HIS A 122       2.234 -18.677   0.449  1.00 30.07           C  
ATOM    636  O   HIS A 122       1.400 -18.407  -0.422  1.00 23.84           O  
ATOM    637  CB  HIS A 122       2.118 -19.145   2.936  1.00 22.11           C  
ATOM    638  CG  HIS A 122       0.916 -20.036   2.847  1.00 25.02           C  
ATOM    639  CD2 HIS A 122       0.803 -21.356   2.564  1.00 25.23           C  
ATOM    640  ND1 HIS A 122      -0.369 -19.580   3.064  1.00 21.65           N  
ATOM    641  CE1 HIS A 122      -1.220 -20.582   2.922  1.00 31.55           C  
ATOM    642  NE2 HIS A 122      -0.534 -21.670   2.619  1.00 27.34           N  
ATOM    643  N   VAL A 123       3.242 -19.518   0.232  1.00 16.82           N  
ATOM    644  CA  VAL A 123       3.481 -20.169  -1.050  1.00 22.39           C  
ATOM    645  C   VAL A 123       3.558 -21.668  -0.811  1.00 21.95           C  
ATOM    646  O   VAL A 123       4.446 -22.135  -0.088  1.00 21.57           O  
ATOM    647  CB  VAL A 123       4.775 -19.683  -1.716  1.00 17.02           C  
ATOM    648  CG1 VAL A 123       4.863 -20.213  -3.158  1.00 21.69           C  
ATOM    649  CG2 VAL A 123       4.845 -18.174  -1.688  1.00 24.43           C  
ATOM    650  N   GLU A 124       2.654 -22.420  -1.435  1.00 23.36           N  
ATOM    651  CA  GLU A 124       2.664 -23.874  -1.332  1.00 22.29           C  
ATOM    652  C   GLU A 124       3.913 -24.437  -2.018  1.00 20.16           C  
ATOM    653  O   GLU A 124       4.554 -23.745  -2.820  1.00 18.72           O  
ATOM    654  CB  GLU A 124       1.393 -24.440  -1.966  1.00 24.92           C  
ATOM    655  CG  GLU A 124       0.112 -24.236  -1.155  1.00 30.43           C  
ATOM    656  CD  GLU A 124       0.203 -24.665   0.311  0.46 31.95           C  
ATOM    657  OE1 GLU A 124       1.071 -25.480   0.673  1.00 45.03           O  
ATOM    658  OE2 GLU A 124      -0.617 -24.186   1.116  1.00 35.37           O1-
ATOM    659  N   PRO A 125       4.292 -25.684  -1.710  1.00 17.72           N  
ATOM    660  CA  PRO A 125       5.470 -26.277  -2.360  1.00 23.48           C  
ATOM    661  C   PRO A 125       5.319 -26.279  -3.874  1.00 26.06           C  
ATOM    662  O   PRO A 125       4.237 -26.542  -4.404  1.00 25.98           O  
ATOM    663  CB  PRO A 125       5.508 -27.702  -1.799  1.00 22.62           C  
ATOM    664  CG  PRO A 125       4.745 -27.637  -0.523  1.00 23.16           C  
ATOM    665  CD  PRO A 125       3.658 -26.634  -0.775  1.00 27.66           C  
ATOM    666  N   GLY A 126       6.415 -25.954  -4.568  1.00 21.52           N  
ATOM    667  CA  GLY A 126       6.415 -25.842  -6.015  1.00 22.49           C  
ATOM    668  C   GLY A 126       5.672 -24.648  -6.567  1.00 21.67           C  
ATOM    669  O   GLY A 126       5.713 -24.420  -7.786  1.00 28.30           O  
ATOM    670  N   GLY A 127       5.006 -23.859  -5.708  1.00 18.52           N  
ATOM    671  CA  GLY A 127       4.160 -22.779  -6.161  1.00 24.83           C  
ATOM    672  C   GLY A 127       4.915 -21.495  -6.415  1.00 23.46           C  
ATOM    673  O   GLY A 127       6.077 -21.340  -6.058  1.00 21.40           O  
ATOM    674  N   THR A 128       4.229 -20.571  -7.078  1.00 25.73           N  
ATOM    675  CA  THR A 128       4.751 -19.241  -7.338  1.00 24.16           C  
ATOM    676  C   THR A 128       3.729 -18.209  -6.892  1.00 26.63           C  
ATOM    677  O   THR A 128       2.533 -18.489  -6.765  1.00 26.66           O  
ATOM    678  CB  THR A 128       5.093 -19.011  -8.823  1.00 25.68           C  
ATOM    679  CG2 THR A 128       6.094 -20.029  -9.327  1.00 20.58           C  
ATOM    680  OG1 THR A 128       3.896 -19.081  -9.600  1.00 35.23           O  
ATOM    681  N   ARG A 129       4.229 -17.007  -6.650  1.00 18.36           N  
ATOM    682  CA  ARG A 129       3.417 -15.905  -6.170  1.00 20.76           C  
ATOM    683  C   ARG A 129       4.216 -14.637  -6.377  1.00 22.71           C  
ATOM    684  O   ARG A 129       5.437 -14.645  -6.189  1.00 17.93           O  
ATOM    685  CB  ARG A 129       3.064 -16.072  -4.689  1.00 20.76           C  
ATOM    686  CG  ARG A 129       2.152 -15.007  -4.147  1.00 22.35           C  
ATOM    687  CD  ARG A 129       1.952 -15.159  -2.641  1.00 18.27           C  
ATOM    688  NE  ARG A 129       0.920 -14.243  -2.177  1.00 21.77           N  
ATOM    689  CZ  ARG A 129      -0.364 -14.546  -2.049  1.00 19.32           C  
ATOM    690  NH1 ARG A 129      -0.817 -15.775  -2.271  1.00 21.46           N1+
ATOM    691  NH2 ARG A 129      -1.219 -13.594  -1.688  1.00 19.13           N  
ATOM    692  N   THR A 130       3.536 -13.561  -6.773  1.00 17.87           N  
ATOM    693  CA  THR A 130       4.151 -12.239  -6.829  1.00 16.53           C  
ATOM    694  C   THR A 130       3.851 -11.494  -5.535  1.00 19.42           C  
ATOM    695  O   THR A 130       2.693 -11.179  -5.241  1.00 18.93           O  
ATOM    696  CB  THR A 130       3.687 -11.427  -8.038  1.00 23.56           C  
ATOM    697  CG2 THR A 130       4.434 -10.090  -8.065  1.00 17.34           C  
ATOM    698  OG1 THR A 130       3.997 -12.141  -9.242  1.00 22.72           O  
ATOM    699  N   TYR A 131       4.901 -11.229  -4.759  1.00 19.76           N  
ATOM    700  CA  TYR A 131       4.820 -10.335  -3.621  1.00 16.64           C  
ATOM    701  C   TYR A 131       5.149  -8.941  -4.112  1.00 15.50           C  
ATOM    702  O   TYR A 131       6.091  -8.759  -4.883  1.00 18.88           O  
ATOM    703  CB  TYR A 131       5.816 -10.734  -2.528  1.00 13.24           C  
ATOM    704  CG  TYR A 131       5.486 -11.992  -1.763  1.00 16.28           C  
ATOM    705  CD1 TYR A 131       4.485 -12.004  -0.801  1.00 17.75           C  
ATOM    706  CD2 TYR A 131       6.199 -13.169  -1.991  1.00 18.85           C  
ATOM    707  CE1 TYR A 131       4.205 -13.165  -0.069  1.00 18.35           C  
ATOM    708  CE2 TYR A 131       5.914 -14.327  -1.287  1.00 18.79           C  
ATOM    709  CZ  TYR A 131       4.925 -14.320  -0.322  1.00 17.44           C  
ATOM    710  OH  TYR A 131       4.657 -15.474   0.396  1.00 16.01           O  
ATOM    711  N   THR A 132       4.371  -7.961  -3.672  1.00 15.46           N  
ATOM    712  CA  THR A 132       4.598  -6.578  -4.059  1.00 14.12           C  
ATOM    713  C   THR A 132       4.928  -5.761  -2.826  1.00 15.47           C  
ATOM    714  O   THR A 132       4.183  -5.793  -1.838  1.00 14.26           O  
ATOM    715  CB  THR A 132       3.385  -6.004  -4.784  1.00 15.34           C  
ATOM    716  CG2 THR A 132       3.594  -4.520  -5.073  1.00 18.16           C  
ATOM    717  OG1 THR A 132       3.229  -6.704  -6.021  1.00 19.11           O  
ATOM    718  N   TRP A 133       6.048  -5.042  -2.888  1.00 14.54           N  
ATOM    719  CA  TRP A 133       6.444  -4.090  -1.862  1.00 12.75           C  
ATOM    720  C   TRP A 133       6.442  -2.688  -2.451  1.00 16.99           C  
ATOM    721  O   TRP A 133       7.095  -2.441  -3.473  1.00 17.66           O  
ATOM    722  CB  TRP A 133       7.840  -4.389  -1.322  1.00 14.97           C  
ATOM    723  CG  TRP A 133       8.079  -5.762  -0.733  1.00 12.03           C  
ATOM    724  CD1 TRP A 133       7.152  -6.660  -0.300  1.00 12.54           C  
ATOM    725  CD2 TRP A 133       9.361  -6.357  -0.502  1.00 12.27           C  
ATOM    726  CE2 TRP A 133       9.137  -7.629   0.057  1.00  9.32           C  
ATOM    727  CE3 TRP A 133      10.676  -5.937  -0.727  1.00 12.04           C  
ATOM    728  NE1 TRP A 133       7.782  -7.792   0.176  1.00 10.72           N  
ATOM    729  CZ2 TRP A 133      10.176  -8.473   0.413  1.00  9.70           C  
ATOM    730  CZ3 TRP A 133      11.704  -6.771  -0.395  1.00 11.53           C  
ATOM    731  CH2 TRP A 133      11.449  -8.037   0.185  1.00 10.75           C  
ATOM    732  N   ARG A 134       5.740  -1.771  -1.797  1.00 13.65           N  
ATOM    733  CA  ARG A 134       5.759  -0.367  -2.172  1.00 15.33           C  
ATOM    734  C   ARG A 134       6.532   0.437  -1.135  1.00 20.06           C  
ATOM    735  O   ARG A 134       6.721  -0.002   0.001  1.00 18.27           O  
ATOM    736  CB  ARG A 134       4.334   0.169  -2.324  1.00 15.63           C  
ATOM    737  CG  ARG A 134       3.579  -0.543  -3.438  1.00 21.77           C  
ATOM    738  CD  ARG A 134       2.270   0.151  -3.810  1.00 26.48           C  
ATOM    739  NE  ARG A 134       1.822  -0.316  -5.117  1.00 39.93           N  
ATOM    740  CZ  ARG A 134       1.193  -1.465  -5.333  1.00 37.76           C  
ATOM    741  NH1 ARG A 134       0.838  -2.261  -4.334  1.00 32.54           N1+
ATOM    742  NH2 ARG A 134       0.922  -1.828  -6.584  1.00 40.60           N  
ATOM    743  N   THR A 135       7.018   1.608  -1.551  1.00 11.85           N  
ATOM    744  CA  THR A 135       7.723   2.523  -0.659  1.00 13.66           C  
ATOM    745  C   THR A 135       7.245   3.941  -0.949  1.00 14.90           C  
ATOM    746  O   THR A 135       6.730   4.231  -2.030  1.00 18.06           O  
ATOM    747  CB  THR A 135       9.250   2.470  -0.833  1.00  9.36           C  
ATOM    748  CG2 THR A 135       9.798   1.050  -0.635  1.00 14.67           C  
ATOM    749  OG1 THR A 135       9.596   2.910  -2.148  1.00 10.45           O  
ATOM    750  N   HIS A 136       7.440   4.839   0.007  1.00 15.54           N  
ATOM    751  CA  HIS A 136       6.947   6.203  -0.159  1.00 17.05           C  
ATOM    752  C   HIS A 136       7.974   7.191   0.373  1.00 16.21           C  
ATOM    753  O   HIS A 136       8.816   6.852   1.211  1.00 12.26           O  
ATOM    754  CB  HIS A 136       5.586   6.398   0.546  1.00 15.39           C  
ATOM    755  CG  HIS A 136       5.669   6.272   2.034  1.00 19.22           C  
ATOM    756  CD2 HIS A 136       5.977   7.179   2.991  1.00 18.86           C  
ATOM    757  ND1 HIS A 136       5.447   5.080   2.691  1.00 16.59           N  
ATOM    758  CE1 HIS A 136       5.617   5.260   3.989  1.00 19.67           C  
ATOM    759  NE2 HIS A 136       5.932   6.526   4.198  1.00 13.41           N  
ATOM    760  N   GLU A 137       7.920   8.409  -0.152  1.00 16.04           N  
ATOM    761  CA  GLU A 137       8.747   9.499   0.330  1.00 13.87           C  
ATOM    762  C   GLU A 137       8.114  10.109   1.576  1.00 14.09           C  
ATOM    763  O   GLU A 137       6.933   9.880   1.858  1.00 16.00           O  
ATOM    764  CB  GLU A 137       8.898  10.567  -0.763  1.00 17.35           C  
ATOM    765  CG  GLU A 137       9.656  10.102  -2.024  1.00 21.29           C  
ATOM    766  CD  GLU A 137       9.690  11.160  -3.148  1.00 20.60           C  
ATOM    767  OE1 GLU A 137       8.905  12.127  -3.096  1.00 29.33           O  
ATOM    768  OE2 GLU A 137      10.491  11.005  -4.088  1.00 29.03           O1-
ATOM    769  N   PRO A 138       8.871  10.885   2.348  1.00 13.41           N  
ATOM    770  CA  PRO A 138       8.253  11.651   3.438  1.00 14.21           C  
ATOM    771  C   PRO A 138       7.441  12.811   2.875  1.00 14.44           C  
ATOM    772  O   PRO A 138       7.644  13.234   1.742  1.00 13.35           O  
ATOM    773  CB  PRO A 138       9.449  12.154   4.258  1.00 13.15           C  
ATOM    774  CG  PRO A 138      10.610  12.091   3.337  1.00 15.62           C  
ATOM    775  CD  PRO A 138      10.335  11.067   2.285  1.00 13.48           C  
ATOM    776  N   GLY A 139       6.507  13.322   3.672  1.00 13.50           N  
ATOM    777  CA  GLY A 139       5.689  14.444   3.209  1.00 17.63           C  
ATOM    778  C   GLY A 139       4.726  14.918   4.277  1.00 20.17           C  
ATOM    779  O   GLY A 139       4.461  14.225   5.260  1.00 17.53           O  
ATOM    780  N   ARG A 140       4.212  16.130   4.066  1.00 21.00           N  
ATOM    781  CA  ARG A 140       3.261  16.733   4.999  1.00 22.06           C  
ATOM    782  C   ARG A 140       1.853  16.176   4.771  1.00 22.79           C  
ATOM    783  O   ARG A 140       1.341  16.195   3.647  1.00 25.63           O  
ATOM    784  CB  ARG A 140       3.282  18.258   4.835  1.00 29.43           C  
ATOM    785  CG  ARG A 140       2.467  19.065   5.850  1.00 32.70           C  
ATOM    786  CD  ARG A 140       3.120  19.140   7.204  1.00 33.87           C  
ATOM    787  NE  ARG A 140       4.470  19.690   7.147  1.00 27.35           N  
ATOM    788  CZ  ARG A 140       5.276  19.781   8.197  1.00 23.33           C  
ATOM    789  NH1 ARG A 140       4.881  19.405   9.404  1.00 27.77           N1+
ATOM    790  NH2 ARG A 140       6.515  20.231   8.029  1.00 23.95           N  
ATOM    791  N   ARG A 141       1.233  15.653   5.829  1.00 25.98           N  
ATOM    792  CA  ARG A 141      -0.132  15.160   5.699  1.00 28.02           C  
ATOM    793  C   ARG A 141      -1.113  16.330   5.714  1.00 34.17           C  
ATOM    794  O   ARG A 141      -0.775  17.451   6.102  1.00 29.80           O  
ATOM    795  CB  ARG A 141      -0.499  14.178   6.822  1.00 23.19           C  
ATOM    796  CG  ARG A 141       0.210  12.821   6.799  1.00 20.51           C  
ATOM    797  CD  ARG A 141      -0.432  11.858   7.774  1.00 24.28           C  
ATOM    798  NE  ARG A 141       0.333  10.631   7.993  1.00 19.52           N  
ATOM    799  CZ  ARG A 141       1.276  10.493   8.911  1.00 22.34           C  
ATOM    800  NH1 ARG A 141       1.656  11.509   9.670  1.00 25.17           N1+
ATOM    801  NH2 ARG A 141       1.859   9.308   9.072  1.00 25.82           N  
ATOM    802  N   ALA A 142      -2.348  16.051   5.283  1.00 33.09           N  
ATOM    803  CA  ALA A 142      -3.392  17.067   5.353  1.00 41.90           C  
ATOM    804  C   ALA A 142      -3.672  17.478   6.796  1.00 43.67           C  
ATOM    805  O   ALA A 142      -3.931  18.658   7.066  1.00 35.95           O  
ATOM    806  CB  ALA A 142      -4.664  16.556   4.679  1.00 40.56           C  
ATOM    807  N   ASP A 143      -3.588  16.536   7.743  1.00 38.36           N  
ATOM    808  CA  ASP A 143      -3.791  16.912   9.137  1.00 34.16           C  
ATOM    809  C   ASP A 143      -2.640  17.743   9.701  1.00 42.68           C  
ATOM    810  O   ASP A 143      -2.661  18.065  10.895  1.00 35.23           O  
ATOM    811  CB  ASP A 143      -4.074  15.661   9.994  1.00 24.32           C  
ATOM    812  CG  ASP A 143      -2.860  14.725  10.174  1.00 34.95           C  
ATOM    813  OD1 ASP A 143      -1.690  15.122   9.962  1.00 34.70           O  
ATOM    814  OD2 ASP A 143      -3.103  13.545  10.532  1.00 30.32           O1-
ATOM    815  N   GLY A 144      -1.659  18.116   8.874  1.00 40.05           N  
ATOM    816  CA  GLY A 144      -0.550  18.943   9.296  1.00 33.82           C  
ATOM    817  C   GLY A 144       0.648  18.195   9.839  1.00 31.98           C  
ATOM    818  O   GLY A 144       1.722  18.796   9.979  1.00 25.52           O  
ATOM    819  N   THR A 145       0.505  16.913  10.161  1.00 26.78           N  
ATOM    820  CA  THR A 145       1.641  16.166  10.662  1.00 23.47           C  
ATOM    821  C   THR A 145       2.559  15.764   9.511  1.00 21.46           C  
ATOM    822  O   THR A 145       2.189  15.801   8.337  1.00 19.80           O  
ATOM    823  CB  THR A 145       1.185  14.928  11.446  1.00 26.36           C  
ATOM    824  CG2 THR A 145       0.307  15.327  12.619  1.00 26.38           C  
ATOM    825  OG1 THR A 145       0.459  14.045  10.586  1.00 25.88           O  
ATOM    826  N   TRP A 146       3.779  15.390   9.873  1.00 22.76           N  
ATOM    827  CA  TRP A 146       4.771  14.918   8.919  1.00 23.73           C  
ATOM    828  C   TRP A 146       4.700  13.398   8.842  1.00 20.43           C  
ATOM    829  O   TRP A 146       4.818  12.724   9.865  1.00 16.27           O  
ATOM    830  CB  TRP A 146       6.170  15.354   9.355  1.00 17.04           C  
ATOM    831  CG  TRP A 146       7.256  15.130   8.344  1.00 21.88           C  
ATOM    832  CD1 TRP A 146       8.272  14.208   8.406  1.00 17.09           C  
ATOM    833  CD2 TRP A 146       7.451  15.863   7.127  1.00 20.03           C  
ATOM    834  CE2 TRP A 146       8.592  15.325   6.491  1.00 18.17           C  
ATOM    835  CE3 TRP A 146       6.767  16.919   6.512  1.00 26.29           C  
ATOM    836  NE1 TRP A 146       9.076  14.321   7.290  1.00 17.56           N  
ATOM    837  CZ2 TRP A 146       9.073  15.819   5.269  1.00 21.20           C  
ATOM    838  CZ3 TRP A 146       7.244  17.407   5.294  1.00 23.88           C  
ATOM    839  CH2 TRP A 146       8.382  16.854   4.686  1.00 23.61           C  
ATOM    840  N   ARG A 147       4.534  12.865   7.631  1.00 15.31           N  
ATOM    841  CA  ARG A 147       4.561  11.424   7.408  1.00 17.70           C  
ATOM    842  C   ARG A 147       5.976  10.970   7.069  1.00 17.71           C  
ATOM    843  O   ARG A 147       6.554  11.416   6.071  1.00 15.81           O  
ATOM    844  CB  ARG A 147       3.609  11.034   6.282  1.00 20.15           C  
ATOM    845  CG  ARG A 147       3.705   9.576   5.898  1.00 15.61           C  
ATOM    846  CD  ARG A 147       2.791   9.270   4.734  1.00 20.15           C  
ATOM    847  NE  ARG A 147       2.774   7.845   4.421  1.00 21.26           N  
ATOM    848  CZ  ARG A 147       2.300   7.343   3.288  1.00 25.75           C  
ATOM    849  NH1 ARG A 147       1.828   8.126   2.333  1.00 23.87           N1+
ATOM    850  NH2 ARG A 147       2.288   6.023   3.115  1.00 19.77           N  
ATOM    851  N   ALA A 148       6.516  10.057   7.868  1.00 17.83           N  
ATOM    852  CA  ALA A 148       7.848   9.542   7.599  1.00 15.58           C  
ATOM    853  C   ALA A 148       7.870   8.757   6.291  1.00 11.91           C  
ATOM    854  O   ALA A 148       6.916   8.045   5.953  1.00 17.10           O  
ATOM    855  CB  ALA A 148       8.314   8.649   8.749  1.00 23.29           C  
ATOM    856  N   GLY A 149       8.976   8.867   5.566  1.00 13.78           N  
ATOM    857  CA  GLY A 149       9.176   8.017   4.410  1.00 12.34           C  
ATOM    858  C   GLY A 149       9.588   6.602   4.803  1.00 15.68           C  
ATOM    859  O   GLY A 149       9.843   6.315   5.977  1.00 13.11           O  
ATOM    860  N   SER A 150       9.669   5.726   3.788  1.00 11.47           N  
ATOM    861  CA  SER A 150      10.038   4.325   3.983  1.00 13.62           C  
ATOM    862  C   SER A 150      11.525   4.117   4.247  1.00 10.39           C  
ATOM    863  O   SER A 150      11.910   2.995   4.596  1.00 12.38           O  
ATOM    864  CB  SER A 150       9.655   3.487   2.761  1.00  9.28           C  
ATOM    865  OG  SER A 150       8.273   3.569   2.490  1.00 13.65           O  
ATOM    866  N   ALA A 151      12.358   5.152   4.116  1.00  8.08           N  
ATOM    867  CA  ALA A 151      13.806   4.954   4.144  1.00 11.28           C  
ATOM    868  C   ALA A 151      14.274   4.278   5.427  1.00 11.35           C  
ATOM    869  O   ALA A 151      13.907   4.693   6.540  1.00  8.78           O  
ATOM    870  CB  ALA A 151      14.535   6.285   3.996  1.00 12.89           C  
ATOM    871  N   GLY A 152      15.135   3.275   5.270  1.00  9.91           N  
ATOM    872  CA  GLY A 152      15.790   2.687   6.421  1.00 12.87           C  
ATOM    873  C   GLY A 152      16.425   1.353   6.099  1.00 15.12           C  
ATOM    874  O   GLY A 152      16.443   0.890   4.946  1.00 10.76           O  
ATOM    875  N   TYR A 153      16.963   0.744   7.157  1.00 10.38           N  
ATOM    876  CA  TYR A 153      17.592  -0.565   7.094  1.00 10.35           C  
ATOM    877  C   TYR A 153      16.578  -1.599   7.561  1.00 12.41           C  
ATOM    878  O   TYR A 153      16.243  -1.657   8.747  1.00 11.33           O  
ATOM    879  CB  TYR A 153      18.856  -0.599   7.949  1.00  8.47           C  
ATOM    880  CG  TYR A 153      19.956   0.258   7.396  1.00 10.51           C  
ATOM    881  CD1 TYR A 153      20.769  -0.207   6.373  1.00  9.39           C  
ATOM    882  CD2 TYR A 153      20.176   1.550   7.874  1.00 12.87           C  
ATOM    883  CE1 TYR A 153      21.787   0.578   5.844  1.00  9.94           C  
ATOM    884  CE2 TYR A 153      21.201   2.343   7.352  1.00  9.91           C  
ATOM    885  CZ  TYR A 153      22.002   1.846   6.341  1.00 12.87           C  
ATOM    886  OH  TYR A 153      23.015   2.621   5.804  1.00 10.31           O  
ATOM    887  N   TRP A 154      16.111  -2.418   6.634  1.00 10.21           N  
ATOM    888  CA  TRP A 154      15.010  -3.330   6.885  1.00  8.93           C  
ATOM    889  C   TRP A 154      15.456  -4.755   6.554  1.00  9.91           C  
ATOM    890  O   TRP A 154      16.638  -5.016   6.301  1.00 11.27           O  
ATOM    891  CB  TRP A 154      13.795  -2.895   6.060  1.00 11.26           C  
ATOM    892  CG  TRP A 154      13.310  -1.507   6.369  1.00  9.23           C  
ATOM    893  CD1 TRP A 154      13.412  -0.409   5.563  1.00 13.72           C  
ATOM    894  CD2 TRP A 154      12.630  -1.075   7.556  1.00 10.42           C  
ATOM    895  CE2 TRP A 154      12.334   0.303   7.391  1.00 14.81           C  
ATOM    896  CE3 TRP A 154      12.235  -1.717   8.740  1.00 11.78           C  
ATOM    897  NE1 TRP A 154      12.828   0.686   6.171  1.00 12.00           N  
ATOM    898  CZ2 TRP A 154      11.673   1.053   8.368  1.00 14.09           C  
ATOM    899  CZ3 TRP A 154      11.568  -0.976   9.710  1.00 12.26           C  
ATOM    900  CH2 TRP A 154      11.294   0.398   9.518  1.00 13.36           C  
ATOM    901  N   HIS A 155      14.494  -5.673   6.520  1.00 10.47           N  
ATOM    902  CA  HIS A 155      14.829  -7.071   6.297  1.00 10.13           C  
ATOM    903  C   HIS A 155      13.555  -7.832   5.957  1.00  9.45           C  
ATOM    904  O   HIS A 155      12.449  -7.379   6.243  1.00  9.39           O  
ATOM    905  CB  HIS A 155      15.546  -7.683   7.512  1.00  9.60           C  
ATOM    906  CG  HIS A 155      14.723  -7.717   8.767  1.00 11.13           C  
ATOM    907  CD2 HIS A 155      14.341  -6.731   9.618  1.00  9.67           C  
ATOM    908  ND1 HIS A 155      14.223  -8.891   9.293  1.00 11.03           N  
ATOM    909  CE1 HIS A 155      13.549  -8.623  10.403  1.00 12.21           C  
ATOM    910  NE2 HIS A 155      13.614  -7.322  10.628  1.00  9.96           N  
ATOM    911  N   TYR A 156      13.730  -8.975   5.300  1.00  9.37           N  
ATOM    912  CA  TYR A 156      12.636  -9.878   4.987  1.00 11.02           C  
ATOM    913  C   TYR A 156      12.994 -11.247   5.551  1.00  9.51           C  
ATOM    914  O   TYR A 156      14.178 -11.565   5.733  1.00 10.12           O  
ATOM    915  CB  TYR A 156      12.372  -9.957   3.462  1.00  8.48           C  
ATOM    916  CG  TYR A 156      13.586 -10.386   2.684  1.00 11.06           C  
ATOM    917  CD1 TYR A 156      13.855 -11.723   2.468  1.00 11.23           C  
ATOM    918  CD2 TYR A 156      14.471  -9.453   2.171  1.00  9.68           C  
ATOM    919  CE1 TYR A 156      14.966 -12.119   1.758  1.00 11.76           C  
ATOM    920  CE2 TYR A 156      15.586  -9.844   1.484  1.00 10.42           C  
ATOM    921  CZ  TYR A 156      15.817 -11.182   1.266  1.00 11.89           C  
ATOM    922  OH  TYR A 156      16.933 -11.595   0.569  1.00 11.72           O  
ATOM    923  N   HIS A 157      11.973 -12.051   5.842  1.00 11.32           N  
ATOM    924  CA  HIS A 157      12.213 -13.390   6.366  1.00  6.63           C  
ATOM    925  C   HIS A 157      10.971 -14.242   6.168  1.00  9.91           C  
ATOM    926  O   HIS A 157       9.885 -13.734   5.895  1.00 12.90           O  
ATOM    927  CB  HIS A 157      12.592 -13.336   7.852  1.00  9.68           C  
ATOM    928  CG  HIS A 157      11.534 -12.703   8.705  1.00 10.72           C  
ATOM    929  CD2 HIS A 157      11.376 -11.420   9.117  1.00  9.82           C  
ATOM    930  ND1 HIS A 157      10.437 -13.394   9.174  1.00  9.61           N  
ATOM    931  CE1 HIS A 157       9.665 -12.572   9.866  1.00 12.92           C  
ATOM    932  NE2 HIS A 157      10.213 -11.368   9.844  1.00 14.37           N  
ATOM    933  N   ASP A 158      11.142 -15.555   6.351  1.00  9.70           N  
ATOM    934  CA  ASP A 158      10.008 -16.470   6.298  1.00  9.37           C  
ATOM    935  C   ASP A 158       9.087 -16.290   7.507  1.00 13.07           C  
ATOM    936  O   ASP A 158       9.496 -15.833   8.582  1.00 16.72           O  
ATOM    937  CB  ASP A 158      10.488 -17.924   6.217  1.00 10.27           C  
ATOM    938  CG  ASP A 158       9.364 -18.907   6.460  1.00 14.07           C  
ATOM    939  OD1 ASP A 158       8.397 -18.910   5.651  1.00 14.60           O  
ATOM    940  OD2 ASP A 158       9.424 -19.623   7.489  1.00 12.82           O1-
ATOM    941  N   HIS A 159       7.815 -16.671   7.321  1.00  9.53           N  
ATOM    942  CA  HIS A 159       6.818 -16.577   8.377  1.00  8.38           C  
ATOM    943  C   HIS A 159       5.976 -17.845   8.540  1.00 11.61           C  
ATOM    944  O   HIS A 159       4.993 -17.818   9.296  1.00 13.11           O  
ATOM    945  CB  HIS A 159       5.899 -15.362   8.106  1.00 11.90           C  
ATOM    946  CG  HIS A 159       5.400 -14.666   9.337  1.00 15.80           C  
ATOM    947  CD2 HIS A 159       5.614 -13.409   9.803  1.00 16.65           C  
ATOM    948  ND1 HIS A 159       4.525 -15.256  10.223  1.00 14.63           N  
ATOM    949  CE1 HIS A 159       4.240 -14.405  11.192  1.00 18.09           C  
ATOM    950  NE2 HIS A 159       4.888 -13.276  10.961  1.00 15.06           N  
ATOM    951  N   VAL A 160       6.303 -18.948   7.850  1.00 11.22           N  
ATOM    952  CA  VAL A 160       5.425 -20.122   7.905  1.00 13.19           C  
ATOM    953  C   VAL A 160       6.143 -21.451   8.123  1.00 13.95           C  
ATOM    954  O   VAL A 160       5.488 -22.463   8.404  1.00 14.76           O  
ATOM    955  CB  VAL A 160       4.567 -20.226   6.633  1.00 18.19           C  
ATOM    956  CG1 VAL A 160       3.721 -18.987   6.440  1.00 20.60           C  
ATOM    957  CG2 VAL A 160       5.456 -20.436   5.463  1.00 13.20           C  
ATOM    958  N   VAL A 161       7.466 -21.493   7.978  1.00 12.16           N  
ATOM    959  CA  VAL A 161       8.183 -22.765   8.101  1.00 10.83           C  
ATOM    960  C   VAL A 161       8.349 -23.121   9.571  1.00 14.50           C  
ATOM    961  O   VAL A 161       8.836 -22.313  10.372  1.00 12.47           O  
ATOM    962  CB  VAL A 161       9.546 -22.715   7.390  1.00 15.30           C  
ATOM    963  CG1 VAL A 161      10.382 -23.959   7.743  1.00 12.99           C  
ATOM    964  CG2 VAL A 161       9.362 -22.622   5.882  1.00 16.44           C  
ATOM    965  N   GLY A 162       7.938 -24.327   9.929  1.00 12.76           N  
ATOM    966  CA  GLY A 162       8.083 -24.807  11.307  1.00 13.92           C  
ATOM    967  C   GLY A 162       6.950 -24.389  12.218  1.00 14.05           C  
ATOM    968  O   GLY A 162       6.353 -25.226  12.892  1.00 15.31           O  
ATOM    969  N   THR A 163       6.644 -23.095  12.247  1.00  8.73           N  
ATOM    970  CA  THR A 163       5.497 -22.548  12.958  1.00  8.56           C  
ATOM    971  C   THR A 163       4.903 -21.432  12.118  1.00 14.95           C  
ATOM    972  O   THR A 163       5.527 -20.937  11.181  1.00 10.87           O  
ATOM    973  CB  THR A 163       5.864 -21.995  14.355  1.00  9.81           C  
ATOM    974  CG2 THR A 163       6.699 -22.986  15.164  1.00  9.43           C  
ATOM    975  OG1 THR A 163       6.563 -20.737  14.236  1.00  9.86           O  
ATOM    976  N   GLU A 164       3.699 -21.000  12.500  1.00  9.59           N  
ATOM    977  CA  GLU A 164       3.052 -19.861  11.866  1.00 14.09           C  
ATOM    978  C   GLU A 164       3.735 -18.529  12.167  1.00 14.32           C  
ATOM    979  O   GLU A 164       3.206 -17.483  11.768  1.00 14.88           O  
ATOM    980  CB  GLU A 164       1.594 -19.791  12.309  1.00 19.47           C  
ATOM    981  CG  GLU A 164       0.655 -20.540  11.381  1.00 35.40           C  
ATOM    982  CD  GLU A 164      -0.788 -20.495  11.841  1.00 46.30           C  
ATOM    983  OE1 GLU A 164      -1.031 -20.433  13.068  1.00 39.28           O  
ATOM    984  OE2 GLU A 164      -1.678 -20.516  10.960  0.53 40.57           O1-
ATOM    985  N   HIS A 165       4.866 -18.525  12.872  1.00  9.38           N  
ATOM    986  CA  HIS A 165       5.691 -17.328  12.964  1.00 12.94           C  
ATOM    987  C   HIS A 165       7.054 -17.533  12.326  1.00 12.93           C  
ATOM    988  O   HIS A 165       7.958 -16.693  12.498  1.00 13.53           O  
ATOM    989  CB  HIS A 165       5.785 -16.889  14.426  1.00 10.58           C  
ATOM    990  CG  HIS A 165       4.454 -16.477  14.976  1.00 10.33           C  
ATOM    991  CD2 HIS A 165       3.527 -17.168  15.676  1.00 13.42           C  
ATOM    992  ND1 HIS A 165       3.909 -15.232  14.750  1.00 18.85           N  
ATOM    993  CE1 HIS A 165       2.718 -15.166  15.312  1.00 11.98           C  
ATOM    994  NE2 HIS A 165       2.466 -16.327  15.885  1.00 17.41           N  
ATOM    995  N   GLY A 166       7.221 -18.627  11.582  1.00 11.49           N  
ATOM    996  CA  GLY A 166       8.429 -18.848  10.820  1.00  9.30           C  
ATOM    997  C   GLY A 166       9.622 -19.262  11.640  1.00 13.49           C  
ATOM    998  O   GLY A 166      10.763 -19.071  11.198  1.00  9.91           O  
ATOM    999  N   THR A 167       9.400 -19.831  12.832  1.00 10.65           N  
ATOM   1000  CA  THR A 167      10.524 -20.113  13.712  1.00  9.74           C  
ATOM   1001  C   THR A 167      11.504 -21.083  13.063  1.00 13.72           C  
ATOM   1002  O   THR A 167      12.720 -20.906  13.163  1.00 13.29           O  
ATOM   1003  CB  THR A 167      10.005 -20.647  15.036  1.00 11.47           C  
ATOM   1004  CG2 THR A 167      11.166 -21.032  15.988  1.00 12.96           C  
ATOM   1005  OG1 THR A 167       9.194 -19.630  15.627  1.00  9.64           O  
ATOM   1006  N   GLY A 168      10.987 -22.090  12.357  1.00 15.68           N  
ATOM   1007  CA  GLY A 168      11.869 -23.036  11.685  1.00 14.51           C  
ATOM   1008  C   GLY A 168      12.549 -22.435  10.472  1.00 12.39           C  
ATOM   1009  O   GLY A 168      13.741 -22.660  10.248  1.00 12.60           O  
ATOM   1010  N   GLY A 169      11.813 -21.637   9.687  1.00 11.37           N  
ATOM   1011  CA  GLY A 169      12.402 -21.060   8.482  1.00 14.03           C  
ATOM   1012  C   GLY A 169      13.487 -20.040   8.782  1.00  8.26           C  
ATOM   1013  O   GLY A 169      14.536 -20.023   8.132  1.00 11.21           O  
ATOM   1014  N   ILE A 170      13.261 -19.205   9.792  1.00 10.95           N  
ATOM   1015  CA  ILE A 170      14.281 -18.263  10.248  1.00 11.02           C  
ATOM   1016  C   ILE A 170      15.480 -19.009  10.817  1.00  9.49           C  
ATOM   1017  O   ILE A 170      16.639 -18.643  10.575  1.00  9.65           O  
ATOM   1018  CB  ILE A 170      13.681 -17.308  11.296  1.00 12.43           C  
ATOM   1019  CG1 ILE A 170      12.624 -16.375  10.670  1.00 12.02           C  
ATOM   1020  CG2 ILE A 170      14.790 -16.546  12.018  1.00  9.35           C  
ATOM   1021  CD1 ILE A 170      11.808 -15.627  11.707  1.00 11.92           C  
ATOM   1022  N   ARG A 171      15.228 -20.040  11.622  1.00  8.35           N  
ATOM   1023  CA  ARG A 171      16.342 -20.831  12.127  1.00 12.85           C  
ATOM   1024  C   ARG A 171      17.126 -21.432  10.967  1.00 11.81           C  
ATOM   1025  O   ARG A 171      18.363 -21.447  10.979  1.00 13.16           O  
ATOM   1026  CB  ARG A 171      15.842 -21.918  13.094  1.00 12.34           C  
ATOM   1027  CG  ARG A 171      16.956 -22.888  13.495  1.00 19.29           C  
ATOM   1028  CD  ARG A 171      16.561 -24.122  14.366  1.00 18.56           C  
ATOM   1029  NE  ARG A 171      15.132 -24.349  14.564  1.00 33.65           N  
ATOM   1030  CZ  ARG A 171      14.388 -25.161  13.820  1.00 32.73           C  
ATOM   1031  NH1 ARG A 171      14.897 -25.822  12.787  1.00 37.31           N1+
ATOM   1032  NH2 ARG A 171      13.101 -25.311  14.111  1.00 19.45           N  
ATOM   1033  N   ASN A 172      16.421 -21.861   9.918  1.00 12.12           N  
ATOM   1034  CA  ASN A 172      17.067 -22.528   8.792  1.00 12.13           C  
ATOM   1035  C   ASN A 172      17.872 -21.576   7.909  1.00 16.60           C  
ATOM   1036  O   ASN A 172      18.688 -22.042   7.101  1.00 12.05           O  
ATOM   1037  CB  ASN A 172      16.009 -23.243   7.947  1.00 15.73           C  
ATOM   1038  CG  ASN A 172      15.460 -24.492   8.632  1.00 17.46           C  
ATOM   1039  ND2 ASN A 172      14.357 -25.015   8.120  1.00 13.30           N  
ATOM   1040  OD1 ASN A 172      16.022 -24.965   9.613  1.00 15.18           O  
ATOM   1041  N   GLY A 173      17.665 -20.266   8.026  1.00 12.16           N  
ATOM   1042  CA  GLY A 173      18.360 -19.301   7.177  1.00 12.59           C  
ATOM   1043  C   GLY A 173      17.476 -18.432   6.296  1.00 13.94           C  
ATOM   1044  O   GLY A 173      18.014 -17.657   5.491  1.00 12.07           O  
ATOM   1045  N   LEU A 174      16.147 -18.472   6.405  1.00 12.21           N  
ATOM   1046  CA  LEU A 174      15.294 -17.707   5.486  1.00 10.88           C  
ATOM   1047  C   LEU A 174      15.164 -16.263   5.980  1.00 12.78           C  
ATOM   1048  O   LEU A 174      14.135 -15.836   6.512  1.00  9.10           O  
ATOM   1049  CB  LEU A 174      13.938 -18.389   5.341  1.00 13.93           C  
ATOM   1050  CG  LEU A 174      13.990 -19.656   4.476  1.00 11.37           C  
ATOM   1051  CD1 LEU A 174      12.715 -20.454   4.576  1.00 10.84           C  
ATOM   1052  CD2 LEU A 174      14.296 -19.283   3.034  1.00 15.89           C  
ATOM   1053  N   TYR A 175      16.227 -15.488   5.763  1.00  9.83           N  
ATOM   1054  CA  TYR A 175      16.244 -14.059   6.091  1.00 12.92           C  
ATOM   1055  C   TYR A 175      17.204 -13.325   5.160  1.00 11.91           C  
ATOM   1056  O   TYR A 175      18.160 -13.910   4.651  1.00 13.00           O  
ATOM   1057  CB  TYR A 175      16.650 -13.822   7.553  1.00 13.12           C  
ATOM   1058  CG  TYR A 175      17.937 -14.517   7.983  1.00 11.00           C  
ATOM   1059  CD1 TYR A 175      19.184 -13.980   7.666  1.00 12.78           C  
ATOM   1060  CD2 TYR A 175      17.902 -15.683   8.758  1.00 12.31           C  
ATOM   1061  CE1 TYR A 175      20.367 -14.596   8.062  1.00 10.12           C  
ATOM   1062  CE2 TYR A 175      19.090 -16.306   9.175  1.00  9.18           C  
ATOM   1063  CZ  TYR A 175      20.315 -15.759   8.816  1.00 13.85           C  
ATOM   1064  OH  TYR A 175      21.500 -16.350   9.205  1.00 11.70           O  
ATOM   1065  N   GLY A 176      16.962 -12.030   4.962  1.00 11.13           N  
ATOM   1066  CA  GLY A 176      17.884 -11.215   4.202  1.00  9.34           C  
ATOM   1067  C   GLY A 176      17.612  -9.728   4.364  1.00 13.65           C  
ATOM   1068  O   GLY A 176      16.583  -9.327   4.913  1.00 12.03           O  
ATOM   1069  N   PRO A 177      18.524  -8.886   3.870  1.00 12.49           N  
ATOM   1070  CA  PRO A 177      18.417  -7.440   4.091  1.00 10.54           C  
ATOM   1071  C   PRO A 177      17.740  -6.679   2.958  1.00 11.15           C  
ATOM   1072  O   PRO A 177      17.807  -7.046   1.789  1.00 12.86           O  
ATOM   1073  CB  PRO A 177      19.888  -7.019   4.226  1.00  7.03           C  
ATOM   1074  CG  PRO A 177      20.646  -7.979   3.289  1.00 11.64           C  
ATOM   1075  CD  PRO A 177      19.794  -9.263   3.218  1.00 13.28           C  
ATOM   1076  N   VAL A 178      17.065  -5.589   3.339  1.00  9.64           N  
ATOM   1077  CA  VAL A 178      16.453  -4.635   2.417  1.00 12.94           C  
ATOM   1078  C   VAL A 178      16.879  -3.247   2.858  1.00 15.01           C  
ATOM   1079  O   VAL A 178      16.653  -2.871   4.013  1.00 11.77           O  
ATOM   1080  CB  VAL A 178      14.915  -4.705   2.405  1.00 19.56           C  
ATOM   1081  CG1 VAL A 178      14.359  -3.775   1.304  1.00 12.81           C  
ATOM   1082  CG2 VAL A 178      14.441  -6.092   2.192  1.00 15.27           C  
ATOM   1083  N   ILE A 179      17.505  -2.492   1.960  1.00 10.74           N  
ATOM   1084  CA  ILE A 179      17.798  -1.086   2.210  1.00 12.89           C  
ATOM   1085  C   ILE A 179      16.881  -0.255   1.330  1.00 14.28           C  
ATOM   1086  O   ILE A 179      16.808  -0.481   0.115  1.00 14.10           O  
ATOM   1087  CB  ILE A 179      19.269  -0.731   1.940  1.00 13.84           C  
ATOM   1088  CG1 ILE A 179      20.233  -1.686   2.637  1.00 10.83           C  
ATOM   1089  CG2 ILE A 179      19.541   0.690   2.378  1.00 11.03           C  
ATOM   1090  CD1 ILE A 179      21.683  -1.559   2.101  1.00 10.91           C  
ATOM   1091  N   VAL A 180      16.162   0.679   1.944  1.00 16.14           N  
ATOM   1092  CA  VAL A 180      15.406   1.699   1.226  1.00  8.31           C  
ATOM   1093  C   VAL A 180      16.090   3.026   1.492  1.00 13.69           C  
ATOM   1094  O   VAL A 180      16.245   3.433   2.654  1.00 12.68           O  
ATOM   1095  CB  VAL A 180      13.932   1.751   1.655  1.00  9.40           C  
ATOM   1096  CG1 VAL A 180      13.193   2.882   0.899  1.00 10.19           C  
ATOM   1097  CG2 VAL A 180      13.240   0.412   1.409  1.00  9.65           C  
ATOM   1098  N   ARG A 181      16.492   3.703   0.418  1.00 14.21           N  
ATOM   1099  CA  ARG A 181      17.294   4.915   0.503  1.00 14.79           C  
ATOM   1100  C   ARG A 181      16.439   6.144   0.213  1.00 15.24           C  
ATOM   1101  O   ARG A 181      15.565   6.110  -0.655  1.00 13.37           O  
ATOM   1102  CB  ARG A 181      18.468   4.845  -0.479  1.00 14.19           C  
ATOM   1103  CG  ARG A 181      19.417   3.678  -0.175  1.00 13.50           C  
ATOM   1104  CD  ARG A 181      20.801   3.927  -0.720  1.00 14.49           C  
ATOM   1105  NE  ARG A 181      21.631   2.732  -0.763  1.00 11.56           N  
ATOM   1106  CZ  ARG A 181      22.362   2.320   0.264  1.00 14.64           C  
ATOM   1107  NH1 ARG A 181      22.325   2.946   1.428  1.00 11.56           N1+
ATOM   1108  NH2 ARG A 181      23.149   1.254   0.119  1.00 15.22           N  
ATOM   1109  N   ARG A 182      16.686   7.213   0.970  1.00 12.32           N  
ATOM   1110  CA  ARG A 182      16.079   8.512   0.703  1.00 13.53           C  
ATOM   1111  C   ARG A 182      16.890   9.264  -0.345  1.00 14.86           C  
ATOM   1112  O   ARG A 182      18.115   9.159  -0.387  1.00 11.78           O  
ATOM   1113  CB  ARG A 182      16.015   9.339   1.983  1.00 11.92           C  
ATOM   1114  CG  ARG A 182      15.447  10.740   1.799  1.00 15.30           C  
ATOM   1115  CD  ARG A 182      14.895  11.224   3.110  1.00 14.12           C  
ATOM   1116  NE  ARG A 182      13.835  10.316   3.530  1.00 23.75           N  
ATOM   1117  CZ  ARG A 182      13.608   9.961   4.787  1.00 20.35           C  
ATOM   1118  NH1 ARG A 182      14.283  10.507   5.795  1.00 13.96           N1+
ATOM   1119  NH2 ARG A 182      12.697   9.019   5.036  1.00 11.96           N  
ATOM   1120  N   LYS A 183      16.205  10.034  -1.185  1.00 13.85           N  
ATOM   1121  CA  LYS A 183      16.917  10.852  -2.162  1.00 15.31           C  
ATOM   1122  C   LYS A 183      17.983  11.689  -1.452  1.00 13.00           C  
ATOM   1123  O   LYS A 183      17.714  12.335  -0.437  1.00 14.88           O  
ATOM   1124  CB  LYS A 183      15.905  11.712  -2.935  1.00 12.16           C  
ATOM   1125  CG  LYS A 183      16.431  12.960  -3.656  1.00 19.45           C  
ATOM   1126  CD  LYS A 183      15.337  14.061  -3.702  1.00 20.71           C  
ATOM   1127  CE  LYS A 183      15.554  15.050  -4.847  1.00 36.25           C  
ATOM   1128  NZ  LYS A 183      15.308  16.457  -4.410  1.00 34.52           N1+
ATOM   1129  N   GLY A 184      19.220  11.591  -1.930  1.00 11.96           N  
ATOM   1130  CA  GLY A 184      20.335  12.292  -1.336  1.00 13.97           C  
ATOM   1131  C   GLY A 184      21.165  11.484  -0.347  1.00 17.83           C  
ATOM   1132  O   GLY A 184      22.271  11.916  -0.003  1.00 11.80           O  
ATOM   1133  N   ASP A 185      20.666  10.343   0.130  1.00 14.19           N  
ATOM   1134  CA  ASP A 185      21.463   9.490   1.006  1.00 19.03           C  
ATOM   1135  C   ASP A 185      22.783   9.155   0.333  1.00 17.95           C  
ATOM   1136  O   ASP A 185      22.819   8.852  -0.857  1.00 11.87           O  
ATOM   1137  CB  ASP A 185      20.722   8.188   1.325  1.00 15.21           C  
ATOM   1138  CG  ASP A 185      19.616   8.364   2.345  1.00 17.21           C  
ATOM   1139  OD1 ASP A 185      19.491   9.440   2.972  1.00 17.10           O  
ATOM   1140  OD2 ASP A 185      18.857   7.397   2.523  1.00 20.39           O1-
ATOM   1141  N   VAL A 186      23.870   9.210   1.105  1.00 16.88           N  
ATOM   1142  CA  VAL A 186      25.190   8.889   0.575  1.00 16.70           C  
ATOM   1143  C   VAL A 186      25.279   7.398   0.265  1.00 22.50           C  
ATOM   1144  O   VAL A 186      24.833   6.554   1.055  1.00 14.92           O  
ATOM   1145  CB  VAL A 186      26.274   9.305   1.585  1.00 21.42           C  
ATOM   1146  CG1 VAL A 186      27.668   9.089   1.000  1.00 16.80           C  
ATOM   1147  CG2 VAL A 186      26.089  10.759   1.993  1.00 25.04           C  
ATOM   1148  N   LEU A 187      25.878   7.063  -0.891  1.00 19.18           N  
ATOM   1149  CA  LEU A 187      26.050   5.660  -1.257  1.00 17.71           C  
ATOM   1150  C   LEU A 187      27.422   5.165  -0.798  1.00 20.17           C  
ATOM   1151  O   LEU A 187      28.403   5.927  -0.821  1.00 12.86           O  
ATOM   1152  CB  LEU A 187      25.909   5.471  -2.768  1.00 17.96           C  
ATOM   1153  CG  LEU A 187      24.562   5.945  -3.341  1.00 17.87           C  
ATOM   1154  CD1 LEU A 187      24.533   5.823  -4.856  1.00 22.67           C  
ATOM   1155  CD2 LEU A 187      23.456   5.138  -2.718  1.00 12.75           C  
ATOM   1156  N   PRO A 188      27.525   3.915  -0.356  1.00 16.04           N  
ATOM   1157  CA  PRO A 188      28.783   3.420   0.202  1.00 11.79           C  
ATOM   1158  C   PRO A 188      29.622   2.743  -0.876  1.00 16.86           C  
ATOM   1159  O   PRO A 188      29.147   2.456  -1.980  1.00 12.08           O  
ATOM   1160  CB  PRO A 188      28.304   2.396   1.239  1.00 12.94           C  
ATOM   1161  CG  PRO A 188      27.098   1.766   0.544  1.00 15.26           C  
ATOM   1162  CD  PRO A 188      26.456   2.901  -0.272  1.00 15.73           C  
ATOM   1163  N   ASP A 189      30.879   2.457  -0.520  1.00 12.22           N  
ATOM   1164  CA  ASP A 189      31.747   1.681  -1.411  1.00 12.62           C  
ATOM   1165  C   ASP A 189      31.432   0.193  -1.379  1.00 16.96           C  
ATOM   1166  O   ASP A 189      31.709  -0.517  -2.355  1.00 10.75           O  
ATOM   1167  CB  ASP A 189      33.212   1.897  -1.043  1.00 12.85           C  
ATOM   1168  CG  ASP A 189      33.653   3.333  -1.259  1.00 19.45           C  
ATOM   1169  OD1 ASP A 189      33.275   3.906  -2.300  1.00 17.97           O  
ATOM   1170  OD2 ASP A 189      34.359   3.890  -0.389  1.00 19.93           O1-
ATOM   1171  N   ALA A 190      30.844  -0.291  -0.292  1.00 14.48           N  
ATOM   1172  CA  ALA A 190      30.530  -1.706  -0.153  1.00 14.46           C  
ATOM   1173  C   ALA A 190      29.510  -1.832   0.963  1.00 11.71           C  
ATOM   1174  O   ALA A 190      29.474  -1.001   1.867  1.00 13.36           O  
ATOM   1175  CB  ALA A 190      31.777  -2.532   0.172  1.00 16.29           C  
ATOM   1176  N   THR A 191      28.694  -2.879   0.893  1.00 13.68           N  
ATOM   1177  CA  THR A 191      27.690  -3.155   1.920  1.00  9.88           C  
ATOM   1178  C   THR A 191      27.889  -4.577   2.414  1.00 14.31           C  
ATOM   1179  O   THR A 191      28.050  -5.496   1.609  1.00 15.25           O  
ATOM   1180  CB  THR A 191      26.281  -2.967   1.357  1.00 10.23           C  
ATOM   1181  CG2 THR A 191      25.183  -3.356   2.392  1.00 10.02           C  
ATOM   1182  OG1 THR A 191      26.101  -1.597   0.980  1.00 13.41           O  
ATOM   1183  N   HIS A 192      27.893  -4.757   3.732  1.00 11.10           N  
ATOM   1184  CA  HIS A 192      28.041  -6.067   4.339  1.00 10.55           C  
ATOM   1185  C   HIS A 192      26.891  -6.291   5.309  1.00 12.81           C  
ATOM   1186  O   HIS A 192      26.541  -5.393   6.081  1.00 12.35           O  
ATOM   1187  CB  HIS A 192      29.392  -6.181   5.057  1.00 14.16           C  
ATOM   1188  CG  HIS A 192      30.559  -5.776   4.208  1.00 13.46           C  
ATOM   1189  CD2 HIS A 192      31.507  -4.828   4.384  1.00 15.12           C  
ATOM   1190  ND1 HIS A 192      30.866  -6.408   3.021  1.00 18.20           N  
ATOM   1191  CE1 HIS A 192      31.941  -5.855   2.493  1.00 13.64           C  
ATOM   1192  NE2 HIS A 192      32.355  -4.896   3.304  1.00 17.58           N  
ATOM   1193  N   THR A 193      26.306  -7.489   5.271  1.00 13.15           N  
ATOM   1194  CA  THR A 193      25.163  -7.828   6.111  1.00 10.24           C  
ATOM   1195  C   THR A 193      25.585  -8.807   7.205  1.00 12.34           C  
ATOM   1196  O   THR A 193      26.133  -9.877   6.914  1.00  9.56           O  
ATOM   1197  CB  THR A 193      24.026  -8.398   5.267  1.00 13.10           C  
ATOM   1198  CG2 THR A 193      22.867  -8.801   6.181  1.00  8.69           C  
ATOM   1199  OG1 THR A 193      23.572  -7.380   4.344  1.00 10.10           O  
ATOM   1200  N   ILE A 194      25.327  -8.436   8.459  1.00 11.59           N  
ATOM   1201  CA  ILE A 194      25.688  -9.232   9.634  1.00 10.07           C  
ATOM   1202  C   ILE A 194      24.396  -9.576  10.367  1.00 11.19           C  
ATOM   1203  O   ILE A 194      23.713  -8.682  10.892  1.00  8.97           O  
ATOM   1204  CB  ILE A 194      26.659  -8.484  10.557  1.00 10.68           C  
ATOM   1205  CG1 ILE A 194      27.944  -8.105   9.799  1.00 11.09           C  
ATOM   1206  CG2 ILE A 194      26.961  -9.308  11.827  1.00 11.18           C  
ATOM   1207  CD1 ILE A 194      28.927  -7.252  10.608  1.00 14.65           C  
ATOM   1208  N   VAL A 195      24.059 -10.865  10.415  1.00  9.39           N  
ATOM   1209  CA  VAL A 195      22.830 -11.324  11.060  1.00  9.15           C  
ATOM   1210  C   VAL A 195      23.210 -12.165  12.268  1.00  9.26           C  
ATOM   1211  O   VAL A 195      23.895 -13.193  12.142  1.00  9.19           O  
ATOM   1212  CB  VAL A 195      21.933 -12.124  10.104  1.00  8.40           C  
ATOM   1213  CG1 VAL A 195      20.616 -12.485  10.802  1.00  8.95           C  
ATOM   1214  CG2 VAL A 195      21.666 -11.346   8.808  1.00  7.92           C  
ATOM   1215  N   PHE A 196      22.770 -11.734  13.437  1.00 12.66           N  
ATOM   1216  CA  PHE A 196      22.913 -12.522  14.658  1.00 10.16           C  
ATOM   1217  C   PHE A 196      21.686 -13.414  14.714  1.00  8.23           C  
ATOM   1218  O   PHE A 196      20.606 -12.965  15.098  1.00  7.90           O  
ATOM   1219  CB  PHE A 196      22.985 -11.612  15.881  1.00  7.80           C  
ATOM   1220  CG  PHE A 196      24.309 -10.936  16.085  1.00  9.54           C  
ATOM   1221  CD1 PHE A 196      25.402 -11.226  15.286  1.00 13.34           C  
ATOM   1222  CD2 PHE A 196      24.463 -10.020  17.113  1.00 12.51           C  
ATOM   1223  CE1 PHE A 196      26.617 -10.616  15.507  1.00  9.50           C  
ATOM   1224  CE2 PHE A 196      25.684  -9.397  17.342  1.00 13.18           C  
ATOM   1225  CZ  PHE A 196      26.764  -9.703  16.536  1.00 12.11           C  
ATOM   1226  N   ASN A 197      21.810 -14.666  14.282  1.00 10.03           N  
ATOM   1227  CA  ASN A 197      20.662 -15.569  14.320  1.00  9.32           C  
ATOM   1228  C   ASN A 197      20.890 -16.563  15.450  1.00 10.71           C  
ATOM   1229  O   ASN A 197      21.756 -17.442  15.346  1.00 11.13           O  
ATOM   1230  CB  ASN A 197      20.438 -16.280  12.989  1.00  9.69           C  
ATOM   1231  CG  ASN A 197      19.128 -17.084  12.986  1.00 12.17           C  
ATOM   1232  ND2 ASN A 197      19.070 -18.115  12.165  1.00 10.00           N  
ATOM   1233  OD1 ASN A 197      18.193 -16.784  13.739  1.00 14.14           O  
ATOM   1234  N   ASP A 198      20.115 -16.411  16.528  1.00 15.29           N  
ATOM   1235  CA  ASP A 198      20.364 -17.153  17.759  1.00 13.75           C  
ATOM   1236  C   ASP A 198      21.841 -17.032  18.121  1.00 15.29           C  
ATOM   1237  O   ASP A 198      22.349 -15.918  18.270  1.00 14.61           O  
ATOM   1238  CB  ASP A 198      19.911 -18.601  17.597  1.00 11.35           C  
ATOM   1239  CG  ASP A 198      18.402 -18.722  17.656  1.00 12.65           C  
ATOM   1240  OD1 ASP A 198      17.818 -17.990  18.466  1.00 12.47           O  
ATOM   1241  OD2 ASP A 198      17.804 -19.495  16.886  1.00 15.07           O1-
ATOM   1242  N   GLY A 199      22.553 -18.144  18.209  1.00 10.80           N  
ATOM   1243  CA  GLY A 199      23.957 -18.055  18.559  1.00 13.64           C  
ATOM   1244  C   GLY A 199      24.923 -18.146  17.386  1.00 17.29           C  
ATOM   1245  O   GLY A 199      26.075 -18.558  17.564  1.00 16.44           O  
ATOM   1246  N   THR A 200      24.488 -17.765  16.185  1.00 10.53           N  
ATOM   1247  CA  THR A 200      25.346 -17.795  15.007  1.00  8.53           C  
ATOM   1248  C   THR A 200      25.420 -16.412  14.380  1.00 12.76           C  
ATOM   1249  O   THR A 200      24.569 -15.550  14.617  1.00 11.01           O  
ATOM   1250  CB  THR A 200      24.830 -18.781  13.950  1.00 13.96           C  
ATOM   1251  CG2 THR A 200      24.360 -20.098  14.580  1.00 16.14           C  
ATOM   1252  OG1 THR A 200      23.734 -18.183  13.246  1.00 12.96           O  
ATOM   1253  N   ILE A 201      26.444 -16.199  13.556  1.00 12.21           N  
ATOM   1254  CA  ILE A 201      26.456 -15.080  12.620  1.00  9.92           C  
ATOM   1255  C   ILE A 201      26.194 -15.670  11.243  1.00 12.64           C  
ATOM   1256  O   ILE A 201      26.958 -16.524  10.780  1.00 13.02           O  
ATOM   1257  CB  ILE A 201      27.781 -14.301  12.654  1.00 10.13           C  
ATOM   1258  CG1 ILE A 201      28.116 -13.893  14.087  1.00  9.04           C  
ATOM   1259  CG2 ILE A 201      27.687 -13.059  11.763  1.00  7.99           C  
ATOM   1260  CD1 ILE A 201      29.436 -13.172  14.220  1.00 10.66           C  
ATOM   1261  N   ASN A 202      25.087 -15.258  10.613  1.00 10.41           N  
ATOM   1262  CA  ASN A 202      24.743 -15.695   9.248  1.00 13.78           C  
ATOM   1263  C   ASN A 202      24.651 -17.222   9.123  1.00 13.49           C  
ATOM   1264  O   ASN A 202      24.991 -17.800   8.085  1.00 12.12           O  
ATOM   1265  CB  ASN A 202      25.737 -15.131   8.224  1.00  9.14           C  
ATOM   1266  CG  ASN A 202      25.692 -13.615   8.146  1.00 12.00           C  
ATOM   1267  ND2 ASN A 202      26.708 -13.015   7.509  1.00 16.11           N  
ATOM   1268  OD1 ASN A 202      24.744 -12.985   8.642  1.00 11.17           O  
ATOM   1269  N   ASN A 203      24.175 -17.880  10.178  1.00 15.03           N  
ATOM   1270  CA  ASN A 203      24.065 -19.345  10.247  1.00 11.78           C  
ATOM   1271  C   ASN A 203      25.409 -20.051  10.075  1.00 19.45           C  
ATOM   1272  O   ASN A 203      25.450 -21.260   9.843  1.00 18.62           O  
ATOM   1273  CB  ASN A 203      23.074 -19.889   9.220  1.00 12.39           C  
ATOM   1274  CG  ASN A 203      21.661 -19.718   9.663  1.00 17.11           C  
ATOM   1275  ND2 ASN A 203      20.835 -20.742   9.441  1.00 12.41           N  
ATOM   1276  OD1 ASN A 203      21.310 -18.679  10.231  1.00 14.11           O  
ATOM   1277  N   ARG A 204      26.516 -19.342  10.197  1.00 16.20           N  
ATOM   1278  CA  ARG A 204      27.813 -19.984  10.020  1.00 18.16           C  
ATOM   1279  C   ARG A 204      28.175 -20.840  11.230  1.00 16.10           C  
ATOM   1280  O   ARG A 204      27.708 -20.596  12.347  1.00 15.73           O  
ATOM   1281  CB  ARG A 204      28.894 -18.938   9.802  1.00 20.78           C  
ATOM   1282  CG  ARG A 204      28.819 -18.244   8.449  1.00 22.45           C  
ATOM   1283  CD  ARG A 204      29.730 -17.047   8.461  1.00 30.93           C  
ATOM   1284  NE  ARG A 204      31.099 -17.376   8.086  1.00 30.78           N  
ATOM   1285  CZ  ARG A 204      31.515 -17.519   6.833  1.00 34.08           C  
ATOM   1286  NH1 ARG A 204      30.687 -17.370   5.808  1.00 25.81           N1+
ATOM   1287  NH2 ARG A 204      32.793 -17.804   6.604  1.00 32.00           N  
ATOM   1288  N   PRO A 205      29.027 -21.840  11.041  1.00 20.28           N  
ATOM   1289  CA  PRO A 205      29.582 -22.546  12.200  1.00 21.56           C  
ATOM   1290  C   PRO A 205      30.340 -21.570  13.087  1.00 20.36           C  
ATOM   1291  O   PRO A 205      30.929 -20.594  12.613  1.00 19.07           O  
ATOM   1292  CB  PRO A 205      30.516 -23.585  11.572  1.00 20.42           C  
ATOM   1293  CG  PRO A 205      29.933 -23.820  10.205  1.00 25.55           C  
ATOM   1294  CD  PRO A 205      29.480 -22.432   9.769  1.00 17.60           C  
ATOM   1295  N   ALA A 206      30.286 -21.830  14.391  1.00 20.24           N  
ATOM   1296  CA  ALA A 206      30.990 -21.003  15.358  1.00 19.20           C  
ATOM   1297  C   ALA A 206      32.453 -20.815  14.962  1.00 30.50           C  
ATOM   1298  O   ALA A 206      33.093 -21.712  14.393  1.00 25.16           O  
ATOM   1299  CB  ALA A 206      30.898 -21.629  16.749  1.00 22.30           C  
ATOM   1300  N   HIS A 207      32.973 -19.623  15.267  1.00 22.77           N  
ATOM   1301  CA  HIS A 207      34.367 -19.266  15.012  1.00 23.05           C  
ATOM   1302  C   HIS A 207      34.701 -19.270  13.522  1.00 22.08           C  
ATOM   1303  O   HIS A 207      35.821 -19.607  13.144  1.00 23.71           O  
ATOM   1304  CB  HIS A 207      35.341 -20.204  15.734  1.00 22.60           C  
ATOM   1305  CG  HIS A 207      35.055 -20.398  17.193  1.00 22.73           C  
ATOM   1306  CD2 HIS A 207      34.663 -21.496  17.883  1.00 21.93           C  
ATOM   1307  ND1 HIS A 207      35.224 -19.400  18.127  1.00 22.41           N  
ATOM   1308  CE1 HIS A 207      34.926 -19.866  19.328  1.00 23.36           C  
ATOM   1309  NE2 HIS A 207      34.582 -21.137  19.207  1.00 31.41           N  
ATOM   1310  N   THR A 208      33.755 -18.937  12.641  1.00 20.32           N  
ATOM   1311  CA  THR A 208      34.114 -18.860  11.226  1.00 27.11           C  
ATOM   1312  C   THR A 208      33.712 -17.522  10.624  1.00 25.04           C  
ATOM   1313  O   THR A 208      33.360 -17.447   9.447  1.00 30.60           O  
ATOM   1314  CB  THR A 208      33.525 -20.017  10.405  1.00 26.15           C  
ATOM   1315  CG2 THR A 208      33.970 -21.370  10.955  1.00 20.37           C  
ATOM   1316  OG1 THR A 208      32.091 -19.948  10.382  1.00 26.52           O  
ATOM   1317  N   GLY A 209      33.784 -16.456  11.414  1.00 20.51           N  
ATOM   1318  CA  GLY A 209      33.533 -15.132  10.904  1.00 22.81           C  
ATOM   1319  C   GLY A 209      32.054 -14.848  10.748  1.00 22.04           C  
ATOM   1320  O   GLY A 209      31.245 -15.202  11.613  1.00 22.11           O  
ATOM   1321  N   PRO A 210      31.662 -14.221   9.617  1.00 23.06           N  
ATOM   1322  CA  PRO A 210      32.500 -13.937   8.446  1.00 17.07           C  
ATOM   1323  C   PRO A 210      33.439 -12.749   8.619  1.00 12.39           C  
ATOM   1324  O   PRO A 210      33.231 -11.938   9.520  1.00 12.33           O  
ATOM   1325  CB  PRO A 210      31.471 -13.633   7.360  1.00 18.32           C  
ATOM   1326  CG  PRO A 210      30.375 -12.943   8.119  1.00 19.03           C  
ATOM   1327  CD  PRO A 210      30.292 -13.706   9.428  1.00 19.90           C  
ATOM   1328  N   ASN A 211      34.459 -12.670   7.759  1.00 12.10           N  
ATOM   1329  CA  ASN A 211      35.344 -11.517   7.673  1.00 13.33           C  
ATOM   1330  C   ASN A 211      34.991 -10.669   6.452  1.00 11.65           C  
ATOM   1331  O   ASN A 211      34.500 -11.177   5.439  1.00 12.26           O  
ATOM   1332  CB  ASN A 211      36.811 -11.944   7.585  1.00  9.39           C  
ATOM   1333  CG  ASN A 211      37.221 -12.839   8.730  1.00 17.90           C  
ATOM   1334  ND2 ASN A 211      38.217 -13.700   8.491  1.00 16.78           N  
ATOM   1335  OD1 ASN A 211      36.635 -12.786   9.807  1.00 13.13           O  
ATOM   1336  N   PHE A 212      35.260  -9.368   6.560  1.00 15.71           N  
ATOM   1337  CA  PHE A 212      35.068  -8.407   5.484  1.00 15.16           C  
ATOM   1338  C   PHE A 212      36.340  -7.575   5.350  1.00 18.20           C  
ATOM   1339  O   PHE A 212      36.989  -7.257   6.353  1.00 15.32           O  
ATOM   1340  CB  PHE A 212      33.835  -7.496   5.753  1.00 15.06           C  
ATOM   1341  CG  PHE A 212      32.549  -8.266   6.030  1.00 14.81           C  
ATOM   1342  CD1 PHE A 212      31.902  -8.951   5.008  1.00 14.85           C  
ATOM   1343  CD2 PHE A 212      31.994  -8.300   7.301  1.00 18.58           C  
ATOM   1344  CE1 PHE A 212      30.734  -9.650   5.244  1.00 17.53           C  
ATOM   1345  CE2 PHE A 212      30.823  -9.014   7.547  1.00 12.25           C  
ATOM   1346  CZ  PHE A 212      30.198  -9.689   6.521  1.00 13.13           C  
ATOM   1347  N   GLU A 213      36.705  -7.246   4.114  1.00 12.93           N  
ATOM   1348  CA  GLU A 213      37.914  -6.494   3.822  1.00 11.27           C  
ATOM   1349  C   GLU A 213      37.559  -5.103   3.323  1.00 10.62           C  
ATOM   1350  O   GLU A 213      36.562  -4.910   2.623  1.00 15.23           O  
ATOM   1351  CB  GLU A 213      38.768  -7.200   2.758  1.00 15.48           C  
ATOM   1352  CG  GLU A 213      39.006  -8.662   3.013  1.00 18.11           C  
ATOM   1353  CD  GLU A 213      40.247  -9.169   2.292  0.40 27.73           C  
ATOM   1354  OE1 GLU A 213      40.889  -8.358   1.576  1.00 28.59           O  
ATOM   1355  OE2 GLU A 213      40.565 -10.374   2.432  0.97 28.70           O1-
ATOM   1356  N   ALA A 214      38.393  -4.137   3.686  1.00 12.09           N  
ATOM   1357  CA  ALA A 214      38.264  -2.796   3.148  1.00 12.20           C  
ATOM   1358  C   ALA A 214      39.650  -2.174   3.102  1.00 14.83           C  
ATOM   1359  O   ALA A 214      40.599  -2.687   3.702  1.00 16.58           O  
ATOM   1360  CB  ALA A 214      37.314  -1.949   3.984  1.00  9.43           C  
ATOM   1361  N   THR A 215      39.754  -1.069   2.376  1.00 12.44           N  
ATOM   1362  CA  THR A 215      40.915  -0.188   2.419  1.00 13.61           C  
ATOM   1363  C   THR A 215      40.613   1.029   3.289  1.00 11.98           C  
ATOM   1364  O   THR A 215      39.487   1.533   3.301  1.00 14.47           O  
ATOM   1365  CB  THR A 215      41.298   0.277   1.008  1.00 11.55           C  
ATOM   1366  CG2 THR A 215      42.557   1.150   1.045  1.00 18.97           C  
ATOM   1367  OG1 THR A 215      41.565  -0.865   0.191  1.00 13.66           O  
ATOM   1368  N   VAL A 216      41.636   1.509   4.006  1.00 12.24           N  
ATOM   1369  CA  VAL A 216      41.577   2.767   4.755  1.00 15.76           C  
ATOM   1370  C   VAL A 216      40.898   3.851   3.916  1.00 17.63           C  
ATOM   1371  O   VAL A 216      41.262   4.075   2.750  1.00 12.34           O  
ATOM   1372  CB  VAL A 216      42.992   3.204   5.199  1.00 13.04           C  
ATOM   1373  CG1 VAL A 216      42.962   4.566   5.872  1.00 14.38           C  
ATOM   1374  CG2 VAL A 216      43.602   2.182   6.144  1.00 13.68           C  
ATOM   1375  N   GLY A 217      39.870   4.494   4.489  1.00 11.73           N  
ATOM   1376  CA  GLY A 217      39.112   5.521   3.805  1.00 12.69           C  
ATOM   1377  C   GLY A 217      37.847   5.055   3.108  1.00 11.06           C  
ATOM   1378  O   GLY A 217      37.015   5.895   2.747  1.00 15.23           O  
ATOM   1379  N   ASP A 218      37.691   3.753   2.864  1.00 12.30           N  
ATOM   1380  CA  ASP A 218      36.477   3.252   2.227  1.00 12.18           C  
ATOM   1381  C   ASP A 218      35.257   3.635   3.055  1.00 11.47           C  
ATOM   1382  O   ASP A 218      35.302   3.622   4.288  1.00 12.46           O  
ATOM   1383  CB  ASP A 218      36.506   1.723   2.109  1.00 12.79           C  
ATOM   1384  CG  ASP A 218      37.391   1.207   0.993  1.00 18.53           C  
ATOM   1385  OD1 ASP A 218      38.006   2.007   0.246  0.88 13.39           O  
ATOM   1386  OD2 ASP A 218      37.454  -0.040   0.884  1.00 11.24           O1-
ATOM   1387  N   ARG A 219      34.167   3.970   2.372  1.00 10.33           N  
ATOM   1388  CA  ARG A 219      32.869   4.159   3.010  1.00 12.73           C  
ATOM   1389  C   ARG A 219      32.171   2.805   3.037  1.00  9.64           C  
ATOM   1390  O   ARG A 219      31.752   2.291   1.992  1.00 11.15           O  
ATOM   1391  CB  ARG A 219      32.031   5.188   2.254  1.00 11.35           C  
ATOM   1392  CG  ARG A 219      30.630   5.403   2.858  1.00  9.50           C  
ATOM   1393  CD  ARG A 219      30.016   6.702   2.285  1.00 12.74           C  
ATOM   1394  NE  ARG A 219      30.574   7.866   2.966  1.00 15.30           N  
ATOM   1395  CZ  ARG A 219      30.057   8.417   4.058  1.00 20.28           C  
ATOM   1396  NH1 ARG A 219      28.933   7.965   4.593  1.00 14.24           N1+
ATOM   1397  NH2 ARG A 219      30.682   9.454   4.621  1.00 15.41           N  
ATOM   1398  N   VAL A 220      32.066   2.214   4.222  1.00 12.13           N  
ATOM   1399  CA  VAL A 220      31.603   0.836   4.386  1.00 11.60           C  
ATOM   1400  C   VAL A 220      30.267   0.858   5.103  1.00 10.60           C  
ATOM   1401  O   VAL A 220      30.159   1.430   6.190  1.00 10.58           O  
ATOM   1402  CB  VAL A 220      32.622  -0.017   5.161  1.00 12.82           C  
ATOM   1403  CG1 VAL A 220      32.125  -1.455   5.271  1.00  8.23           C  
ATOM   1404  CG2 VAL A 220      33.999   0.031   4.458  1.00 14.86           C  
ATOM   1405  N   GLU A 221      29.259   0.231   4.497  1.00 10.70           N  
ATOM   1406  CA  GLU A 221      27.909   0.179   5.036  1.00 10.25           C  
ATOM   1407  C   GLU A 221      27.693  -1.185   5.682  1.00  8.93           C  
ATOM   1408  O   GLU A 221      27.984  -2.214   5.067  1.00 11.36           O  
ATOM   1409  CB  GLU A 221      26.894   0.413   3.923  1.00  9.97           C  
ATOM   1410  CG  GLU A 221      25.448   0.374   4.350  1.00 12.39           C  
ATOM   1411  CD  GLU A 221      24.522   0.811   3.228  1.00 14.29           C  
ATOM   1412  OE1 GLU A 221      24.465   0.117   2.188  1.00 15.17           O  
ATOM   1413  OE2 GLU A 221      23.875   1.863   3.376  1.00 15.85           O1-
ATOM   1414  N   ILE A 222      27.226  -1.183   6.927  1.00  7.96           N  
ATOM   1415  CA  ILE A 222      26.853  -2.402   7.645  1.00 11.98           C  
ATOM   1416  C   ILE A 222      25.337  -2.427   7.799  1.00  9.51           C  
ATOM   1417  O   ILE A 222      24.731  -1.426   8.207  1.00  9.28           O  
ATOM   1418  CB  ILE A 222      27.541  -2.487   9.021  1.00  8.37           C  
ATOM   1419  CG1 ILE A 222      29.072  -2.368   8.904  1.00 12.06           C  
ATOM   1420  CG2 ILE A 222      27.170  -3.805   9.764  1.00  8.34           C  
ATOM   1421  CD1 ILE A 222      29.749  -3.386   7.994  1.00 15.88           C  
ATOM   1422  N   VAL A 223      24.729  -3.564   7.456  1.00 10.69           N  
ATOM   1423  CA  VAL A 223      23.329  -3.862   7.749  1.00  8.22           C  
ATOM   1424  C   VAL A 223      23.341  -4.900   8.861  1.00 12.28           C  
ATOM   1425  O   VAL A 223      23.911  -5.985   8.684  1.00  9.71           O  
ATOM   1426  CB  VAL A 223      22.579  -4.404   6.526  1.00  7.73           C  
ATOM   1427  CG1 VAL A 223      21.096  -4.521   6.858  1.00 11.81           C  
ATOM   1428  CG2 VAL A 223      22.790  -3.493   5.292  1.00 14.13           C  
ATOM   1429  N   MET A 224      22.725  -4.592   9.997  1.00  8.22           N  
ATOM   1430  CA  MET A 224      22.857  -5.479  11.145  1.00  9.46           C  
ATOM   1431  C   MET A 224      21.446  -5.916  11.535  1.00  9.82           C  
ATOM   1432  O   MET A 224      20.599  -5.080  11.852  1.00 11.50           O  
ATOM   1433  CB  MET A 224      23.591  -4.767  12.280  1.00 11.21           C  
ATOM   1434  CG  MET A 224      24.218  -5.706  13.287  1.00 15.04           C  
ATOM   1435  SD  MET A 224      23.126  -6.301  14.560  1.00 13.50           S  
ATOM   1436  CE  MET A 224      23.535  -8.054  14.442  1.00 10.22           C  
ATOM   1437  N   ILE A 225      21.187  -7.219  11.470  1.00 12.48           N  
ATOM   1438  CA  ILE A 225      19.867  -7.788  11.720  1.00  9.64           C  
ATOM   1439  C   ILE A 225      20.005  -8.839  12.809  1.00 10.18           C  
ATOM   1440  O   ILE A 225      21.009  -9.550  12.879  1.00  8.76           O  
ATOM   1441  CB  ILE A 225      19.250  -8.410  10.440  1.00 14.18           C  
ATOM   1442  CG1 ILE A 225      19.266  -7.410   9.278  1.00 11.14           C  
ATOM   1443  CG2 ILE A 225      17.824  -8.953  10.697  1.00  9.46           C  
ATOM   1444  CD1 ILE A 225      19.122  -8.056   7.931  1.00 11.07           C  
ATOM   1445  N   THR A 226      18.985  -8.946  13.658  1.00  8.02           N  
ATOM   1446  CA  THR A 226      18.949  -9.990  14.679  1.00  7.30           C  
ATOM   1447  C   THR A 226      17.712 -10.873  14.499  1.00  8.14           C  
ATOM   1448  O   THR A 226      16.653 -10.403  14.072  1.00  8.92           O  
ATOM   1449  CB  THR A 226      18.972  -9.336  16.083  1.00 15.15           C  
ATOM   1450  CG2 THR A 226      18.952 -10.391  17.212  1.00 10.89           C  
ATOM   1451  OG1 THR A 226      20.145  -8.516  16.196  1.00 15.53           O  
ATOM   1452  N   HIS A 227      17.838 -12.161  14.834  1.00  8.15           N  
ATOM   1453  CA  HIS A 227      16.726 -13.099  14.701  1.00 10.08           C  
ATOM   1454  C   HIS A 227      16.816 -14.140  15.804  1.00  9.70           C  
ATOM   1455  O   HIS A 227      17.880 -14.357  16.387  1.00  7.19           O  
ATOM   1456  CB  HIS A 227      16.740 -13.801  13.331  1.00  7.61           C  
ATOM   1457  CG  HIS A 227      15.912 -13.116  12.295  1.00  8.83           C  
ATOM   1458  CD2 HIS A 227      16.234 -12.636  11.074  1.00 11.59           C  
ATOM   1459  ND1 HIS A 227      14.564 -12.877  12.456  1.00  8.47           N  
ATOM   1460  CE1 HIS A 227      14.099 -12.255  11.389  1.00 12.48           C  
ATOM   1461  NE2 HIS A 227      15.090 -12.102  10.532  1.00 14.15           N  
ATOM   1462  N   GLY A 228      15.686 -14.778  16.087  1.00 10.63           N  
ATOM   1463  CA  GLY A 228      15.670 -15.939  16.965  1.00  7.99           C  
ATOM   1464  C   GLY A 228      15.128 -15.717  18.364  1.00 11.37           C  
ATOM   1465  O   GLY A 228      14.040 -15.155  18.545  1.00 11.13           O  
ATOM   1466  N   GLU A 229      15.889 -16.162  19.371  1.00 12.09           N  
ATOM   1467  CA  GLU A 229      15.455 -16.167  20.767  1.00  7.31           C  
ATOM   1468  C   GLU A 229      16.196 -15.201  21.679  1.00  9.38           C  
ATOM   1469  O   GLU A 229      15.655 -14.844  22.726  1.00 10.72           O  
ATOM   1470  CB  GLU A 229      15.604 -17.573  21.378  1.00 13.51           C  
ATOM   1471  CG  GLU A 229      14.638 -18.551  20.841  1.00 26.84           C  
ATOM   1472  CD  GLU A 229      13.219 -18.223  21.274  0.91  9.80           C  
ATOM   1473  OE1 GLU A 229      13.017 -17.796  22.425  1.00 19.36           O  
ATOM   1474  OE2 GLU A 229      12.327 -18.349  20.433  1.00 21.95           O1-
ATOM   1475  N   TYR A 230      17.409 -14.788  21.330  1.00  9.59           N  
ATOM   1476  CA  TYR A 230      18.320 -14.122  22.257  1.00  9.14           C  
ATOM   1477  C   TYR A 230      18.480 -12.637  21.963  1.00  9.12           C  
ATOM   1478  O   TYR A 230      18.455 -12.200  20.806  1.00  8.45           O  
ATOM   1479  CB  TYR A 230      19.715 -14.765  22.219  1.00  7.67           C  
ATOM   1480  CG  TYR A 230      19.719 -16.255  22.301  1.00 13.08           C  
ATOM   1481  CD1 TYR A 230      18.720 -16.942  22.970  1.00 21.88           C  
ATOM   1482  CD2 TYR A 230      20.676 -16.988  21.618  1.00 22.05           C  
ATOM   1483  CE1 TYR A 230      18.714 -18.331  23.024  1.00 25.70           C  
ATOM   1484  CE2 TYR A 230      20.675 -18.361  21.651  1.00 21.06           C  
ATOM   1485  CZ  TYR A 230      19.689 -19.031  22.351  1.00 22.15           C  
ATOM   1486  OH  TYR A 230      19.700 -20.410  22.380  1.00 33.85           O  
ATOM   1487  N   TYR A 231      18.687 -11.868  23.030  1.00  7.86           N  
ATOM   1488  CA  TYR A 231      19.188 -10.519  22.841  1.00  9.20           C  
ATOM   1489  C   TYR A 231      20.692 -10.596  22.606  1.00  8.85           C  
ATOM   1490  O   TYR A 231      21.353 -11.563  22.985  1.00  8.03           O  
ATOM   1491  CB  TYR A 231      18.856  -9.620  24.050  1.00 11.05           C  
ATOM   1492  CG  TYR A 231      19.955  -9.672  25.073  1.00  9.71           C  
ATOM   1493  CD1 TYR A 231      19.960 -10.664  26.042  1.00  9.76           C  
ATOM   1494  CD2 TYR A 231      21.012  -8.767  25.040  1.00  6.67           C  
ATOM   1495  CE1 TYR A 231      20.989 -10.757  26.965  1.00 10.46           C  
ATOM   1496  CE2 TYR A 231      22.038  -8.851  25.955  1.00 11.79           C  
ATOM   1497  CZ  TYR A 231      22.021  -9.857  26.913  1.00  8.94           C  
ATOM   1498  OH  TYR A 231      23.045  -9.975  27.821  1.00 12.20           O  
ATOM   1499  N   HIS A 232      21.236  -9.553  21.975  1.00  8.96           N  
ATOM   1500  CA  HIS A 232      22.660  -9.481  21.684  1.00  8.01           C  
ATOM   1501  C   HIS A 232      23.114  -8.044  21.870  1.00 14.41           C  
ATOM   1502  O   HIS A 232      22.292  -7.141  22.053  1.00  7.34           O  
ATOM   1503  CB  HIS A 232      22.977  -9.938  20.260  1.00  8.88           C  
ATOM   1504  CG  HIS A 232      22.504 -11.321  19.944  1.00  9.17           C  
ATOM   1505  CD2 HIS A 232      21.369 -11.767  19.352  1.00 12.79           C  
ATOM   1506  ND1 HIS A 232      23.263 -12.439  20.207  1.00  9.86           N  
ATOM   1507  CE1 HIS A 232      22.609 -13.516  19.813  1.00  9.64           C  
ATOM   1508  NE2 HIS A 232      21.459 -13.139  19.286  1.00  7.31           N  
ATOM   1509  N   THR A 233      24.433  -7.837  21.821  1.00  9.09           N  
ATOM   1510  CA  THR A 233      25.013  -6.499  21.720  1.00  8.31           C  
ATOM   1511  C   THR A 233      26.087  -6.527  20.643  1.00 11.04           C  
ATOM   1512  O   THR A 233      27.065  -7.274  20.746  1.00 11.93           O  
ATOM   1513  CB  THR A 233      25.597  -5.986  23.046  1.00  9.13           C  
ATOM   1514  CG2 THR A 233      24.484  -5.667  24.068  1.00  9.60           C  
ATOM   1515  OG1 THR A 233      26.535  -6.923  23.593  1.00  9.08           O  
ATOM   1516  N   PHE A 234      25.896  -5.720  19.611  1.00 10.77           N  
ATOM   1517  CA  PHE A 234      26.820  -5.658  18.488  1.00 11.02           C  
ATOM   1518  C   PHE A 234      27.909  -4.630  18.780  1.00 10.12           C  
ATOM   1519  O   PHE A 234      27.609  -3.468  19.069  1.00  8.20           O  
ATOM   1520  CB  PHE A 234      26.053  -5.304  17.219  1.00  8.93           C  
ATOM   1521  CG  PHE A 234      26.932  -5.086  16.026  1.00 12.56           C  
ATOM   1522  CD1 PHE A 234      27.437  -6.164  15.322  1.00 13.32           C  
ATOM   1523  CD2 PHE A 234      27.238  -3.808  15.603  1.00  7.57           C  
ATOM   1524  CE1 PHE A 234      28.252  -5.973  14.231  1.00 13.10           C  
ATOM   1525  CE2 PHE A 234      28.054  -3.601  14.510  1.00 12.30           C  
ATOM   1526  CZ  PHE A 234      28.558  -4.680  13.819  1.00 15.61           C  
ATOM   1527  N   HIS A 235      29.172  -5.048  18.697  1.00 12.26           N  
ATOM   1528  CA  HIS A 235      30.306  -4.162  18.951  1.00 11.03           C  
ATOM   1529  C   HIS A 235      31.321  -4.249  17.814  1.00 12.46           C  
ATOM   1530  O   HIS A 235      31.595  -5.341  17.311  1.00 11.40           O  
ATOM   1531  CB  HIS A 235      30.984  -4.533  20.278  1.00  8.97           C  
ATOM   1532  CG  HIS A 235      32.211  -3.730  20.577  1.00 11.64           C  
ATOM   1533  CD2 HIS A 235      33.474  -4.116  20.880  1.00 13.15           C  
ATOM   1534  ND1 HIS A 235      32.224  -2.345  20.563  1.00 11.53           N  
ATOM   1535  CE1 HIS A 235      33.444  -1.919  20.843  1.00 14.02           C  
ATOM   1536  NE2 HIS A 235      34.217  -2.969  21.050  1.00 13.12           N  
ATOM   1537  N  AMET A 236      31.862  -3.094  17.412  0.69 11.48           N  
ATOM   1538  N  BMET A 236      31.905  -3.116  17.421  0.31 11.52           N  
ATOM   1539  CA AMET A 236      32.941  -3.007  16.425  0.69 11.67           C  
ATOM   1540  CA BMET A 236      32.955  -3.119  16.401  0.31 11.67           C  
ATOM   1541  C  AMET A 236      34.157  -2.369  17.075  0.69 13.11           C  
ATOM   1542  C  BMET A 236      34.171  -2.360  16.910  0.31 12.92           C  
ATOM   1543  O  AMET A 236      34.069  -1.241  17.577  0.69 12.10           O  
ATOM   1544  O  BMET A 236      34.095  -1.151  17.148  0.31 11.77           O  
ATOM   1545  CB AMET A 236      32.535  -2.167  15.213  0.69 11.81           C  
ATOM   1546  CB BMET A 236      32.467  -2.513  15.082  0.31 12.33           C  
ATOM   1547  CG AMET A 236      31.437  -2.731  14.340  0.69 12.80           C  
ATOM   1548  CG BMET A 236      33.503  -2.590  13.965  0.31 11.67           C  
ATOM   1549  SD AMET A 236      31.480  -1.952  12.711  0.69 10.09           S  
ATOM   1550  SD BMET A 236      32.877  -2.121  12.342  0.31 23.13           S  
ATOM   1551  CE AMET A 236      32.723  -2.975  11.902  0.69 14.07           C  
ATOM   1552  CE BMET A 236      31.521  -3.281  12.166  0.31 16.26           C  
ATOM   1553  N   HIS A 237      35.290  -3.071  17.065  1.00 11.18           N  
ATOM   1554  CA  HIS A 237      36.525  -2.440  17.518  1.00 12.54           C  
ATOM   1555  C   HIS A 237      36.926  -1.340  16.550  1.00 13.59           C  
ATOM   1556  O   HIS A 237      36.779  -1.484  15.333  1.00 15.54           O  
ATOM   1557  CB  HIS A 237      37.681  -3.439  17.607  1.00 10.90           C  
ATOM   1558  CG  HIS A 237      37.600  -4.367  18.773  1.00 13.60           C  
ATOM   1559  CD2 HIS A 237      36.551  -5.032  19.318  1.00 14.74           C  
ATOM   1560  ND1 HIS A 237      38.715  -4.737  19.501  1.00 12.37           N  
ATOM   1561  CE1 HIS A 237      38.345  -5.553  20.476  1.00 10.11           C  
ATOM   1562  NE2 HIS A 237      37.043  -5.766  20.369  1.00 13.52           N  
ATOM   1563  N   GLY A 238      37.451  -0.249  17.099  1.00 16.13           N  
ATOM   1564  CA  GLY A 238      38.065   0.798  16.312  1.00 12.95           C  
ATOM   1565  C   GLY A 238      37.128   1.684  15.522  1.00 18.34           C  
ATOM   1566  O   GLY A 238      37.614   2.572  14.809  1.00 16.60           O  
ATOM   1567  N   HIS A 239      35.811   1.483  15.605  1.00 10.14           N  
ATOM   1568  CA  HIS A 239      34.879   2.250  14.793  1.00 10.09           C  
ATOM   1569  C   HIS A 239      33.643   2.574  15.609  1.00 14.16           C  
ATOM   1570  O   HIS A 239      33.411   2.004  16.677  1.00 15.40           O  
ATOM   1571  CB  HIS A 239      34.516   1.504  13.509  1.00 11.25           C  
ATOM   1572  CG  HIS A 239      35.693   1.264  12.618  1.00 11.57           C  
ATOM   1573  CD2 HIS A 239      36.191   1.993  11.586  1.00 10.34           C  
ATOM   1574  ND1 HIS A 239      36.558   0.208  12.799  1.00 13.24           N  
ATOM   1575  CE1 HIS A 239      37.515   0.267  11.885  1.00 16.82           C  
ATOM   1576  NE2 HIS A 239      37.311   1.337  11.132  1.00 10.13           N  
ATOM   1577  N   HIS A 240      32.846   3.506  15.090  1.00 10.40           N  
ATOM   1578  CA  HIS A 240      31.773   4.101  15.873  1.00 10.10           C  
ATOM   1579  C   HIS A 240      30.784   4.741  14.920  1.00 14.27           C  
ATOM   1580  O   HIS A 240      31.148   5.146  13.814  1.00 11.25           O  
ATOM   1581  CB  HIS A 240      32.324   5.142  16.863  1.00 11.20           C  
ATOM   1582  CG  HIS A 240      33.521   5.880  16.341  1.00 21.51           C  
ATOM   1583  CD2 HIS A 240      33.639   6.806  15.357  1.00 19.81           C  
ATOM   1584  ND1 HIS A 240      34.800   5.648  16.805  1.00 18.82           N  
ATOM   1585  CE1 HIS A 240      35.651   6.415  16.144  1.00 22.04           C  
ATOM   1586  NE2 HIS A 240      34.972   7.128  15.260  1.00 18.95           N  
ATOM   1587  N   TRP A 241      29.526   4.822  15.345  1.00  8.97           N  
ATOM   1588  CA  TRP A 241      28.510   5.369  14.460  1.00 11.26           C  
ATOM   1589  C   TRP A 241      27.452   6.075  15.299  1.00 10.92           C  
ATOM   1590  O   TRP A 241      27.400   5.929  16.519  1.00 11.63           O  
ATOM   1591  CB  TRP A 241      27.903   4.264  13.582  1.00 11.62           C  
ATOM   1592  CG  TRP A 241      27.098   3.224  14.354  1.00 13.81           C  
ATOM   1593  CD1 TRP A 241      25.754   3.220  14.536  1.00 12.02           C  
ATOM   1594  CD2 TRP A 241      27.596   2.058  15.042  1.00  9.55           C  
ATOM   1595  CE2 TRP A 241      26.482   1.400  15.601  1.00  9.21           C  
ATOM   1596  CE3 TRP A 241      28.873   1.496  15.219  1.00 14.32           C  
ATOM   1597  NE1 TRP A 241      25.377   2.130  15.275  1.00  9.56           N  
ATOM   1598  CZ2 TRP A 241      26.595   0.214  16.349  1.00 10.51           C  
ATOM   1599  CZ3 TRP A 241      28.990   0.316  15.963  1.00 15.70           C  
ATOM   1600  CH2 TRP A 241      27.856  -0.310  16.514  1.00  8.53           C  
ATOM   1601  N   ALA A 242      26.603   6.844  14.627  1.00  9.26           N  
ATOM   1602  CA  ALA A 242      25.497   7.521  15.290  1.00 10.79           C  
ATOM   1603  C   ALA A 242      24.267   6.620  15.322  1.00 13.65           C  
ATOM   1604  O   ALA A 242      23.909   5.994  14.320  1.00 14.24           O  
ATOM   1605  CB  ALA A 242      25.158   8.829  14.575  1.00 10.06           C  
ATOM   1606  N   ASP A 243      23.583   6.601  16.466  1.00 10.24           N  
ATOM   1607  CA  ASP A 243      22.399   5.756  16.631  1.00 11.81           C  
ATOM   1608  C   ASP A 243      21.158   6.458  16.071  1.00 12.31           C  
ATOM   1609  O   ASP A 243      20.261   6.877  16.798  1.00 12.43           O  
ATOM   1610  CB  ASP A 243      22.205   5.413  18.100  1.00 13.23           C  
ATOM   1611  CG  ASP A 243      21.238   4.260  18.309  1.00 17.16           C  
ATOM   1612  OD1 ASP A 243      20.833   3.637  17.312  1.00 15.74           O  
ATOM   1613  OD2 ASP A 243      20.873   3.990  19.466  1.00 12.55           O1-
ATOM   1614  N   ASN A 244      21.114   6.585  14.748  1.00 17.49           N  
ATOM   1615  CA  ASN A 244      19.960   7.199  14.088  1.00 17.01           C  
ATOM   1616  C   ASN A 244      19.698   6.463  12.777  1.00 13.30           C  
ATOM   1617  O   ASN A 244      20.241   5.382  12.524  1.00 13.08           O  
ATOM   1618  CB  ASN A 244      20.186   8.705  13.887  1.00  7.96           C  
ATOM   1619  CG  ASN A 244      21.399   8.998  13.030  1.00 17.43           C  
ATOM   1620  ND2 ASN A 244      21.776  10.281  12.942  1.00 13.53           N  
ATOM   1621  OD1 ASN A 244      22.007   8.081  12.461  1.00 16.71           O  
ATOM   1622  N   ARG A 245      18.872   7.065  11.913  1.00 13.18           N  
ATOM   1623  CA  ARG A 245      18.449   6.371  10.692  1.00 18.09           C  
ATOM   1624  C   ARG A 245      19.640   5.966   9.821  1.00 14.41           C  
ATOM   1625  O   ARG A 245      19.758   4.805   9.401  1.00 12.76           O  
ATOM   1626  CB  ARG A 245      17.475   7.237   9.888  1.00 16.32           C  
ATOM   1627  CG  ARG A 245      17.188   6.625   8.523  1.00 18.64           C  
ATOM   1628  CD  ARG A 245      16.152   7.368   7.708  1.00 21.05           C  
ATOM   1629  NE  ARG A 245      16.718   8.526   7.023  1.00 16.41           N  
ATOM   1630  CZ  ARG A 245      17.443   8.480   5.912  1.00 20.19           C  
ATOM   1631  NH1 ARG A 245      17.709   7.334   5.299  1.00  9.90           N1+
ATOM   1632  NH2 ARG A 245      17.914   9.613   5.403  1.00 17.70           N  
ATOM   1633  N   THR A 246      20.538   6.897   9.527  1.00 15.25           N  
ATOM   1634  CA  THR A 246      21.608   6.554   8.596  1.00 16.34           C  
ATOM   1635  C   THR A 246      22.891   6.063   9.259  1.00 13.33           C  
ATOM   1636  O   THR A 246      23.766   5.565   8.547  1.00 18.05           O  
ATOM   1637  CB  THR A 246      21.976   7.749   7.721  1.00 15.48           C  
ATOM   1638  CG2 THR A 246      20.751   8.302   6.976  1.00 12.03           C  
ATOM   1639  OG1 THR A 246      22.574   8.732   8.562  1.00 12.50           O  
ATOM   1640  N   GLY A 247      23.052   6.220  10.575  1.00 12.00           N  
ATOM   1641  CA  GLY A 247      24.324   5.899  11.192  1.00 11.62           C  
ATOM   1642  C   GLY A 247      25.368   7.000  11.150  1.00 14.44           C  
ATOM   1643  O   GLY A 247      26.477   6.804  11.669  1.00 12.11           O  
ATOM   1644  N   MET A 248      25.064   8.143  10.540  1.00 13.09           N  
ATOM   1645  CA  MET A 248      25.901   9.330  10.635  1.00 15.07           C  
ATOM   1646  C   MET A 248      25.067  10.524  11.066  1.00 15.91           C  
ATOM   1647  O   MET A 248      23.885  10.634  10.713  1.00 11.51           O  
ATOM   1648  CB  MET A 248      26.633   9.632   9.324  1.00 19.45           C  
ATOM   1649  CG  MET A 248      27.808   8.705   9.103  1.00 30.07           C  
ATOM   1650  SD  MET A 248      29.046   9.341   7.959  1.00 36.05           S  
ATOM   1651  CE  MET A 248      29.996   7.863   7.621  1.00 18.63           C  
ATOM   1652  N   LEU A 249      25.667  11.384  11.887  1.00 11.96           N  
ATOM   1653  CA  LEU A 249      24.969  12.593  12.318  1.00 16.37           C  
ATOM   1654  C   LEU A 249      24.583  13.418  11.094  1.00 15.14           C  
ATOM   1655  O   LEU A 249      25.284  13.422  10.080  1.00 15.39           O  
ATOM   1656  CB  LEU A 249      25.859  13.417  13.244  1.00 12.43           C  
ATOM   1657  CG  LEU A 249      26.186  12.828  14.626  1.00 12.67           C  
ATOM   1658  CD1 LEU A 249      26.963  13.834  15.462  1.00 11.94           C  
ATOM   1659  CD2 LEU A 249      24.908  12.399  15.364  1.00 13.55           C  
ATOM   1660  N   THR A 250      23.430  14.084  11.170  1.00 14.92           N  
ATOM   1661  CA  THR A 250      23.022  14.937  10.056  1.00 18.13           C  
ATOM   1662  C   THR A 250      23.826  16.233   9.998  1.00 19.72           C  
ATOM   1663  O   THR A 250      23.793  16.925   8.976  1.00 19.58           O  
ATOM   1664  CB  THR A 250      21.526  15.278  10.142  1.00 15.14           C  
ATOM   1665  CG2 THR A 250      20.659  14.015  10.194  1.00 14.80           C  
ATOM   1666  OG1 THR A 250      21.287  16.066  11.310  1.00 17.40           O  
ATOM   1667  N   GLY A 251      24.552  16.563  11.057  1.00 17.76           N  
ATOM   1668  CA  GLY A 251      25.202  17.840  11.161  1.00 17.23           C  
ATOM   1669  C   GLY A 251      25.344  18.216  12.616  1.00 19.46           C  
ATOM   1670  O   GLY A 251      25.019  17.433  13.518  1.00 16.67           O  
ATOM   1671  N   PRO A 252      25.819  19.433  12.885  1.00 12.85           N  
ATOM   1672  CA  PRO A 252      26.149  19.789  14.271  1.00 15.47           C  
ATOM   1673  C   PRO A 252      24.938  19.871  15.180  1.00 17.73           C  
ATOM   1674  O   PRO A 252      25.109  19.864  16.404  1.00 23.47           O  
ATOM   1675  CB  PRO A 252      26.856  21.152  14.132  1.00 20.41           C  
ATOM   1676  CG  PRO A 252      26.414  21.692  12.820  1.00 14.94           C  
ATOM   1677  CD  PRO A 252      26.138  20.507  11.928  1.00 14.10           C  
ATOM   1678  N   ASP A 253      23.723  19.911  14.637  1.00 14.30           N  
ATOM   1679  CA  ASP A 253      22.541  19.986  15.484  1.00 21.82           C  
ATOM   1680  C   ASP A 253      21.968  18.615  15.854  1.00 20.84           C  
ATOM   1681  O   ASP A 253      21.069  18.548  16.701  1.00 22.56           O  
ATOM   1682  CB  ASP A 253      21.467  20.834  14.793  1.00 21.56           C  
ATOM   1683  CG  ASP A 253      21.953  22.231  14.492  1.00 31.42           C  
ATOM   1684  OD1 ASP A 253      22.791  22.746  15.270  1.00 26.58           O  
ATOM   1685  OD2 ASP A 253      21.510  22.806  13.478  1.00 36.83           O1-
ATOM   1686  N   ASP A 254      22.464  17.535  15.258  1.00 14.60           N  
ATOM   1687  CA  ASP A 254      21.950  16.182  15.517  1.00 14.00           C  
ATOM   1688  C   ASP A 254      22.341  15.709  16.909  1.00 12.70           C  
ATOM   1689  O   ASP A 254      23.534  15.459  17.148  1.00 12.82           O  
ATOM   1690  CB  ASP A 254      22.501  15.212  14.466  1.00 13.60           C  
ATOM   1691  CG  ASP A 254      21.804  13.862  14.484  1.00 12.50           C  
ATOM   1692  OD1 ASP A 254      21.236  13.485  15.531  1.00 14.85           O  
ATOM   1693  OD2 ASP A 254      21.863  13.158  13.455  1.00 13.50           O1-
ATOM   1694  N   PRO A 255      21.394  15.533  17.838  1.00 20.75           N  
ATOM   1695  CA  PRO A 255      21.746  15.129  19.204  1.00 16.02           C  
ATOM   1696  C   PRO A 255      21.894  13.624  19.406  1.00 14.86           C  
ATOM   1697  O   PRO A 255      22.121  13.196  20.548  1.00 15.75           O  
ATOM   1698  CB  PRO A 255      20.556  15.670  20.010  1.00 19.28           C  
ATOM   1699  CG  PRO A 255      19.406  15.388  19.093  1.00 16.39           C  
ATOM   1700  CD  PRO A 255      19.941  15.774  17.713  1.00 16.68           C  
ATOM   1701  N   SER A 256      21.780  12.831  18.339  1.00 14.49           N  
ATOM   1702  CA  SER A 256      21.859  11.368  18.426  1.00 12.68           C  
ATOM   1703  C   SER A 256      23.079  10.897  19.201  1.00 14.64           C  
ATOM   1704  O   SER A 256      24.167  11.476  19.092  1.00 15.31           O  
ATOM   1705  CB  SER A 256      21.910  10.768  17.025  1.00 12.09           C  
ATOM   1706  OG  SER A 256      20.744  11.071  16.293  1.00 16.00           O  
ATOM   1707  N   GLN A 257      22.912   9.812  19.960  1.00  9.92           N  
ATOM   1708  CA  GLN A 257      24.053   9.263  20.680  1.00 10.39           C  
ATOM   1709  C   GLN A 257      25.011   8.628  19.678  1.00 11.56           C  
ATOM   1710  O   GLN A 257      24.591   8.083  18.653  1.00 16.11           O  
ATOM   1711  CB  GLN A 257      23.634   8.229  21.739  1.00 18.92           C  
ATOM   1712  CG  GLN A 257      24.655   8.154  22.937  1.00 25.20           C  
ATOM   1713  CD  GLN A 257      24.508   6.928  23.839  1.00 27.37           C  
ATOM   1714  NE2 GLN A 257      23.299   6.713  24.337  1.00 23.39           N  
ATOM   1715  OE1 GLN A 257      25.452   6.158  24.038  1.00 26.56           O  
ATOM   1716  N   VAL A 258      26.305   8.769  19.945  1.00  9.86           N  
ATOM   1717  CA  VAL A 258      27.356   8.111  19.183  1.00 11.07           C  
ATOM   1718  C   VAL A 258      27.847   6.923  19.994  1.00 11.49           C  
ATOM   1719  O   VAL A 258      28.142   7.060  21.195  1.00 13.77           O  
ATOM   1720  CB  VAL A 258      28.494   9.090  18.855  1.00 12.58           C  
ATOM   1721  CG1 VAL A 258      29.598   8.385  18.081  1.00  9.33           C  
ATOM   1722  CG2 VAL A 258      27.938  10.241  18.050  1.00 11.64           C  
ATOM   1723  N   ILE A 259      27.888   5.746  19.348  1.00 10.70           N  
ATOM   1724  CA  ILE A 259      28.029   4.459  20.024  1.00 11.90           C  
ATOM   1725  C   ILE A 259      28.960   3.542  19.234  1.00 13.25           C  
ATOM   1726  O   ILE A 259      29.184   3.723  18.037  1.00 14.01           O  
ATOM   1727  CB  ILE A 259      26.655   3.777  20.203  1.00 11.07           C  
ATOM   1728  CG1 ILE A 259      25.974   3.609  18.838  1.00 10.18           C  
ATOM   1729  CG2 ILE A 259      25.765   4.592  21.156  1.00 10.14           C  
ATOM   1730  CD1 ILE A 259      24.813   2.612  18.863  1.00 11.65           C  
ATOM   1731  N   ASP A 260      29.502   2.536  19.926  1.00  8.63           N  
ATOM   1732  CA  ASP A 260      30.187   1.440  19.249  1.00  9.79           C  
ATOM   1733  C   ASP A 260      29.652   0.090  19.700  1.00 11.25           C  
ATOM   1734  O   ASP A 260      30.264  -0.944  19.394  1.00  8.46           O  
ATOM   1735  CB  ASP A 260      31.714   1.540  19.436  1.00 13.80           C  
ATOM   1736  CG  ASP A 260      32.201   1.169  20.845  1.00 15.17           C  
ATOM   1737  OD1 ASP A 260      31.415   0.760  21.726  1.00 11.20           O  
ATOM   1738  OD2 ASP A 260      33.424   1.298  21.065  1.00 10.69           O1-
ATOM   1739  N   ASN A 261      28.499   0.083  20.373  1.00  6.85           N  
ATOM   1740  CA  ASN A 261      27.944  -1.095  21.031  1.00  6.82           C  
ATOM   1741  C   ASN A 261      26.441  -0.871  21.091  1.00 10.88           C  
ATOM   1742  O   ASN A 261      26.007   0.197  21.512  1.00  9.67           O  
ATOM   1743  CB  ASN A 261      28.559  -1.248  22.440  1.00  8.91           C  
ATOM   1744  CG  ASN A 261      28.466  -2.663  22.994  1.00 12.94           C  
ATOM   1745  ND2 ASN A 261      27.387  -2.940  23.711  1.00 12.28           N  
ATOM   1746  OD1 ASN A 261      29.370  -3.480  22.820  1.00 11.07           O  
ATOM   1747  N   LYS A 262      25.648  -1.829  20.619  1.00 10.02           N  
ATOM   1748  CA  LYS A 262      24.208  -1.602  20.530  1.00 10.84           C  
ATOM   1749  C   LYS A 262      23.457  -2.878  20.860  1.00  7.74           C  
ATOM   1750  O   LYS A 262      23.703  -3.914  20.237  1.00 11.33           O  
ATOM   1751  CB  LYS A 262      23.802  -1.115  19.134  1.00  9.95           C  
ATOM   1752  CG  LYS A 262      22.334  -0.665  19.006  1.00 13.23           C  
ATOM   1753  CD  LYS A 262      22.095  -0.023  17.639  1.00  8.88           C  
ATOM   1754  CE  LYS A 262      20.616   0.067  17.275  1.00 14.50           C  
ATOM   1755  NZ  LYS A 262      19.849   0.944  18.200  1.00 17.06           N1+
ATOM   1756  N   ILE A 263      22.541  -2.795  21.826  1.00  6.11           N  
ATOM   1757  CA  ILE A 263      21.725  -3.948  22.179  1.00 10.63           C  
ATOM   1758  C   ILE A 263      20.675  -4.155  21.099  1.00 10.50           C  
ATOM   1759  O   ILE A 263      20.166  -3.195  20.511  1.00  9.38           O  
ATOM   1760  CB  ILE A 263      21.075  -3.766  23.566  1.00  8.19           C  
ATOM   1761  CG1 ILE A 263      20.419  -5.068  24.005  1.00  8.50           C  
ATOM   1762  CG2 ILE A 263      20.032  -2.617  23.564  1.00 11.15           C  
ATOM   1763  CD1 ILE A 263      20.004  -5.086  25.463  1.00  6.77           C  
ATOM   1764  N   CYS A 264      20.380  -5.416  20.802  1.00  9.17           N  
ATOM   1765  CA  CYS A 264      19.436  -5.748  19.748  1.00 10.56           C  
ATOM   1766  C   CYS A 264      18.771  -7.072  20.087  1.00 10.76           C  
ATOM   1767  O   CYS A 264      19.353  -7.927  20.770  1.00  9.74           O  
ATOM   1768  CB  CYS A 264      20.098  -5.823  18.362  1.00 10.85           C  
ATOM   1769  SG  CYS A 264      21.719  -6.652  18.224  1.00 17.55           S  
ATOM   1770  N   GLY A 265      17.529  -7.214  19.633  1.00  9.33           N  
ATOM   1771  CA  GLY A 265      16.792  -8.440  19.820  1.00  8.90           C  
ATOM   1772  C   GLY A 265      16.134  -8.924  18.537  1.00  9.43           C  
ATOM   1773  O   GLY A 265      16.215  -8.285  17.483  1.00  8.25           O  
ATOM   1774  N   PRO A 266      15.458 -10.069  18.621  1.00  7.32           N  
ATOM   1775  CA  PRO A 266      14.881 -10.706  17.431  1.00 11.15           C  
ATOM   1776  C   PRO A 266      14.047  -9.768  16.566  1.00  8.23           C  
ATOM   1777  O   PRO A 266      13.129  -9.092  17.042  1.00  7.66           O  
ATOM   1778  CB  PRO A 266      14.036 -11.828  18.035  1.00  8.37           C  
ATOM   1779  CG  PRO A 266      14.923 -12.247  19.255  1.00  7.86           C  
ATOM   1780  CD  PRO A 266      15.307 -10.903  19.828  1.00  8.71           C  
ATOM   1781  N   ALA A 267      14.405  -9.731  15.280  1.00  6.86           N  
ATOM   1782  CA  ALA A 267      13.828  -8.923  14.209  1.00  6.30           C  
ATOM   1783  C   ALA A 267      14.165  -7.445  14.301  1.00  7.44           C  
ATOM   1784  O   ALA A 267      13.575  -6.639  13.548  1.00 10.91           O  
ATOM   1785  CB  ALA A 267      12.307  -9.073  14.107  1.00 11.58           C  
ATOM   1786  N   ASP A 268      15.105  -7.052  15.158  1.00  7.11           N  
ATOM   1787  CA  ASP A 268      15.661  -5.698  15.068  1.00  9.50           C  
ATOM   1788  C   ASP A 268      16.544  -5.564  13.826  1.00  8.25           C  
ATOM   1789  O   ASP A 268      17.265  -6.494  13.449  1.00  7.48           O  
ATOM   1790  CB  ASP A 268      16.491  -5.357  16.309  1.00  7.95           C  
ATOM   1791  CG  ASP A 268      15.651  -4.839  17.471  0.91 11.60           C  
ATOM   1792  OD1 ASP A 268      14.454  -4.527  17.294  1.00 12.05           O  
ATOM   1793  OD2 ASP A 268      16.210  -4.733  18.573  1.00 12.40           O1-
ATOM   1794  N   SER A 269      16.512  -4.390  13.199  1.00 10.81           N  
ATOM   1795  CA  SER A 269      17.446  -4.101  12.125  1.00 14.57           C  
ATOM   1796  C   SER A 269      17.898  -2.653  12.240  1.00 13.82           C  
ATOM   1797  O   SER A 269      17.098  -1.751  12.508  1.00 11.50           O  
ATOM   1798  CB  SER A 269      16.829  -4.382  10.745  1.00 12.18           C  
ATOM   1799  OG  SER A 269      15.685  -3.573  10.483  1.00 12.02           O  
ATOM   1800  N   PHE A 270      19.196  -2.447  12.079  1.00  9.73           N  
ATOM   1801  CA  PHE A 270      19.723  -1.096  11.966  1.00  9.66           C  
ATOM   1802  C   PHE A 270      20.899  -1.138  11.011  1.00  9.36           C  
ATOM   1803  O   PHE A 270      21.382  -2.205  10.629  1.00 10.54           O  
ATOM   1804  CB  PHE A 270      20.111  -0.534  13.334  1.00  6.60           C  
ATOM   1805  CG  PHE A 270      21.239  -1.284  14.001  1.00  7.82           C  
ATOM   1806  CD1 PHE A 270      20.979  -2.389  14.813  1.00 13.21           C  
ATOM   1807  CD2 PHE A 270      22.543  -0.863  13.846  1.00  9.53           C  
ATOM   1808  CE1 PHE A 270      22.019  -3.080  15.447  1.00 13.54           C  
ATOM   1809  CE2 PHE A 270      23.596  -1.542  14.475  1.00 13.67           C  
ATOM   1810  CZ  PHE A 270      23.331  -2.653  15.274  1.00 11.90           C  
ATOM   1811  N   GLY A 271      21.350   0.039  10.589  1.00  8.84           N  
ATOM   1812  CA  GLY A 271      22.499   0.056   9.710  1.00  7.75           C  
ATOM   1813  C   GLY A 271      23.263   1.344   9.907  1.00  7.34           C  
ATOM   1814  O   GLY A 271      22.825   2.255  10.612  1.00  8.29           O  
ATOM   1815  N   PHE A 272      24.405   1.421   9.247  1.00  7.07           N  
ATOM   1816  CA  PHE A 272      25.236   2.612   9.357  1.00  8.09           C  
ATOM   1817  C   PHE A 272      26.314   2.533   8.292  1.00 14.72           C  
ATOM   1818  O   PHE A 272      26.559   1.479   7.702  1.00 14.00           O  
ATOM   1819  CB  PHE A 272      25.858   2.749  10.750  1.00  9.19           C  
ATOM   1820  CG  PHE A 272      26.652   1.535  11.188  1.00  7.99           C  
ATOM   1821  CD1 PHE A 272      27.998   1.435  10.906  1.00 10.95           C  
ATOM   1822  CD2 PHE A 272      26.046   0.526  11.929  1.00 13.02           C  
ATOM   1823  CE1 PHE A 272      28.740   0.322  11.317  1.00 16.26           C  
ATOM   1824  CE2 PHE A 272      26.768  -0.599  12.339  1.00 10.86           C  
ATOM   1825  CZ  PHE A 272      28.131  -0.697  12.028  1.00 10.95           C  
ATOM   1826  N   GLN A 273      26.971   3.666   8.070  1.00 10.67           N  
ATOM   1827  CA  GLN A 273      28.131   3.735   7.202  1.00 13.11           C  
ATOM   1828  C   GLN A 273      29.275   4.277   8.040  1.00 16.25           C  
ATOM   1829  O   GLN A 273      29.078   5.214   8.818  1.00 17.16           O  
ATOM   1830  CB  GLN A 273      27.854   4.617   5.985  1.00 13.09           C  
ATOM   1831  CG  GLN A 273      26.783   4.030   5.080  1.00 17.17           C  
ATOM   1832  CD  GLN A 273      26.524   4.906   3.866  1.00 18.74           C  
ATOM   1833  NE2 GLN A 273      25.561   4.516   3.042  1.00 14.74           N  
ATOM   1834  OE1 GLN A 273      27.204   5.903   3.665  1.00 18.34           O  
ATOM   1835  N   ILE A 274      30.437   3.637   7.946  1.00  9.01           N  
ATOM   1836  CA  ILE A 274      31.621   4.088   8.652  1.00  7.23           C  
ATOM   1837  C   ILE A 274      32.686   4.339   7.601  1.00 11.51           C  
ATOM   1838  O   ILE A 274      32.585   3.872   6.465  1.00 11.28           O  
ATOM   1839  CB  ILE A 274      32.108   3.073   9.718  1.00 13.93           C  
ATOM   1840  CG1 ILE A 274      32.109   1.648   9.147  1.00 16.48           C  
ATOM   1841  CG2 ILE A 274      31.288   3.207  11.015  1.00 11.39           C  
ATOM   1842  CD1 ILE A 274      32.878   0.613   9.978  1.00 13.41           C  
ATOM   1843  N   ILE A 275      33.683   5.126   7.969  1.00  9.39           N  
ATOM   1844  CA  ILE A 275      34.873   5.307   7.142  1.00  8.29           C  
ATOM   1845  C   ILE A 275      35.939   4.384   7.705  1.00 12.71           C  
ATOM   1846  O   ILE A 275      36.351   4.542   8.863  1.00  9.96           O  
ATOM   1847  CB  ILE A 275      35.350   6.768   7.130  1.00 13.13           C  
ATOM   1848  CG1 ILE A 275      34.234   7.695   6.607  1.00 10.26           C  
ATOM   1849  CG2 ILE A 275      36.672   6.904   6.322  1.00 11.25           C  
ATOM   1850  CD1 ILE A 275      33.685   7.316   5.225  1.00  7.67           C  
ATOM   1851  N   ALA A 276      36.351   3.400   6.903  1.00 12.53           N  
ATOM   1852  CA  ALA A 276      37.249   2.360   7.387  1.00 13.63           C  
ATOM   1853  C   ALA A 276      38.566   2.967   7.846  1.00 16.25           C  
ATOM   1854  O   ALA A 276      39.194   3.748   7.120  1.00 11.24           O  
ATOM   1855  CB  ALA A 276      37.481   1.314   6.294  1.00 11.69           C  
ATOM   1856  N   GLY A 277      38.963   2.630   9.076  1.00 10.87           N  
ATOM   1857  CA  GLY A 277      40.198   3.137   9.630  1.00  9.16           C  
ATOM   1858  C   GLY A 277      40.179   4.588  10.037  1.00 13.34           C  
ATOM   1859  O   GLY A 277      41.238   5.127  10.390  1.00 14.18           O  
ATOM   1860  N   GLU A 278      39.012   5.239  10.024  1.00 11.56           N  
ATOM   1861  CA  GLU A 278      38.968   6.674  10.305  1.00 12.66           C  
ATOM   1862  C   GLU A 278      39.480   6.972  11.705  1.00 19.06           C  
ATOM   1863  O   GLU A 278      38.897   6.527  12.705  1.00 14.84           O  
ATOM   1864  CB  GLU A 278      37.552   7.209  10.135  1.00 13.69           C  
ATOM   1865  CG  GLU A 278      37.420   8.676  10.477  1.00 15.12           C  
ATOM   1866  CD  GLU A 278      36.090   9.213  10.029  1.00 12.62           C  
ATOM   1867  OE1 GLU A 278      35.063   8.797  10.611  1.00 15.00           O  
ATOM   1868  OE2 GLU A 278      36.064  10.013   9.069  1.00 15.87           O1-
ATOM   1869  N   GLY A 279      40.573   7.737  11.770  1.00 11.42           N  
ATOM   1870  CA  GLY A 279      41.208   8.095  13.016  1.00  8.72           C  
ATOM   1871  C   GLY A 279      41.902   6.967  13.745  1.00 16.53           C  
ATOM   1872  O   GLY A 279      42.412   7.194  14.851  1.00 14.60           O  
ATOM   1873  N   VAL A 280      41.929   5.760  13.178  1.00  9.53           N  
ATOM   1874  CA  VAL A 280      42.512   4.603  13.847  1.00  7.52           C  
ATOM   1875  C   VAL A 280      43.474   3.820  12.968  1.00  7.63           C  
ATOM   1876  O   VAL A 280      44.343   3.116  13.502  1.00 11.38           O  
ATOM   1877  CB  VAL A 280      41.399   3.670  14.378  1.00 13.04           C  
ATOM   1878  CG1 VAL A 280      40.508   4.428  15.354  1.00 13.52           C  
ATOM   1879  CG2 VAL A 280      40.598   3.074  13.218  1.00 13.40           C  
ATOM   1880  N   GLY A 281      43.375   3.881  11.637  1.00 11.02           N  
ATOM   1881  CA  GLY A 281      44.343   3.219  10.782  1.00 13.50           C  
ATOM   1882  C   GLY A 281      43.990   1.783  10.435  1.00 20.50           C  
ATOM   1883  O   GLY A 281      42.951   1.228  10.818  1.00  9.96           O  
ATOM   1884  N   ALA A 282      44.907   1.166   9.692  1.00 11.85           N  
ATOM   1885  CA  ALA A 282      44.734  -0.195   9.206  1.00 14.96           C  
ATOM   1886  C   ALA A 282      44.843  -1.202  10.346  1.00 12.73           C  
ATOM   1887  O   ALA A 282      45.457  -0.948  11.378  1.00 11.20           O  
ATOM   1888  CB  ALA A 282      45.788  -0.517   8.142  1.00 13.65           C  
ATOM   1889  N   GLY A 283      44.247  -2.366  10.147  1.00 12.79           N  
ATOM   1890  CA  GLY A 283      44.332  -3.396  11.163  1.00 15.67           C  
ATOM   1891  C   GLY A 283      43.240  -4.418  10.992  1.00 13.64           C  
ATOM   1892  O   GLY A 283      42.290  -4.240  10.217  1.00 15.77           O  
ATOM   1893  N   ALA A 284      43.401  -5.524  11.714  1.00 10.31           N  
ATOM   1894  CA  ALA A 284      42.348  -6.532  11.780  1.00 12.57           C  
ATOM   1895  C   ALA A 284      41.437  -6.133  12.932  1.00 14.71           C  
ATOM   1896  O   ALA A 284      41.688  -6.467  14.095  1.00 10.35           O  
ATOM   1897  CB  ALA A 284      42.921  -7.928  11.964  1.00  9.62           C  
ATOM   1898  N   TRP A 285      40.374  -5.392  12.596  1.00 11.54           N  
ATOM   1899  CA  TRP A 285      39.455  -4.824  13.576  1.00 14.50           C  
ATOM   1900  C   TRP A 285      38.350  -5.829  13.865  1.00 13.25           C  
ATOM   1901  O   TRP A 285      37.542  -6.153  12.990  1.00 14.65           O  
ATOM   1902  CB  TRP A 285      38.882  -3.500  13.075  1.00 12.71           C  
ATOM   1903  CG  TRP A 285      39.948  -2.426  12.944  1.00 11.84           C  
ATOM   1904  CD1 TRP A 285      40.466  -1.919  11.790  1.00 12.62           C  
ATOM   1905  CD2 TRP A 285      40.618  -1.751  14.016  1.00 10.21           C  
ATOM   1906  CE2 TRP A 285      41.529  -0.844  13.434  1.00 16.41           C  
ATOM   1907  CE3 TRP A 285      40.532  -1.824  15.411  1.00 17.69           C  
ATOM   1908  NE1 TRP A 285      41.420  -0.967  12.074  1.00 13.85           N  
ATOM   1909  CZ2 TRP A 285      42.344  -0.011  14.197  1.00 14.28           C  
ATOM   1910  CZ3 TRP A 285      41.343  -1.000  16.171  1.00 16.58           C  
ATOM   1911  CH2 TRP A 285      42.231  -0.097  15.563  1.00 16.29           C  
ATOM   1912  N   MET A 286      38.302  -6.320  15.069  1.00 11.85           N  
ATOM   1913  CA  MET A 286      37.296  -7.288  15.411  1.00 12.67           C  
ATOM   1914  C   MET A 286      35.923  -6.672  15.570  1.00 13.74           C  
ATOM   1915  O   MET A 286      35.790  -5.568  16.002  1.00 11.42           O  
ATOM   1916  CB  MET A 286      37.565  -7.877  16.799  1.00 18.08           C  
ATOM   1917  CG  MET A 286      38.875  -8.524  17.064  1.00 26.40           C  
ATOM   1918  SD  MET A 286      38.903  -9.144  18.773  1.00 33.43           S  
ATOM   1919  CE  MET A 286      38.401 -10.727  18.343  1.00 29.28           C  
ATOM   1920  N   TYR A 287      34.943  -7.467  15.186  1.00 13.24           N  
ATOM   1921  CA  TYR A 287      33.555  -7.186  15.538  1.00 16.58           C  
ATOM   1922  C   TYR A 287      32.980  -8.445  16.160  1.00 13.67           C  
ATOM   1923  O   TYR A 287      33.370  -9.557  15.798  1.00 11.22           O  
ATOM   1924  CB  TYR A 287      32.705  -6.737  14.318  1.00 12.94           C  
ATOM   1925  CG  TYR A 287      32.286  -7.861  13.389  1.00 12.03           C  
ATOM   1926  CD1 TYR A 287      31.151  -8.618  13.639  1.00 12.25           C  
ATOM   1927  CD2 TYR A 287      33.064  -8.189  12.277  1.00  9.31           C  
ATOM   1928  CE1 TYR A 287      30.791  -9.666  12.810  1.00 14.39           C  
ATOM   1929  CE2 TYR A 287      32.704  -9.231  11.426  1.00  8.37           C  
ATOM   1930  CZ  TYR A 287      31.565  -9.959  11.695  1.00 14.05           C  
ATOM   1931  OH  TYR A 287      31.192 -10.992  10.869  1.00 16.66           O  
ATOM   1932  N   HIS A 288      32.043  -8.270  17.091  1.00 13.32           N  
ATOM   1933  CA  HIS A 288      31.519  -9.428  17.794  1.00 10.06           C  
ATOM   1934  C   HIS A 288      30.311  -9.033  18.626  1.00 14.10           C  
ATOM   1935  O   HIS A 288      30.105  -7.857  18.962  1.00  8.21           O  
ATOM   1936  CB  HIS A 288      32.591 -10.087  18.678  1.00 10.63           C  
ATOM   1937  CG  HIS A 288      33.205  -9.179  19.694  1.00 14.09           C  
ATOM   1938  CD2 HIS A 288      34.352  -8.457  19.661  1.00 13.18           C  
ATOM   1939  ND1 HIS A 288      32.658  -8.969  20.946  1.00 13.16           N  
ATOM   1940  CE1 HIS A 288      33.435  -8.146  21.631  1.00 15.20           C  
ATOM   1941  NE2 HIS A 288      34.468  -7.820  20.872  1.00 13.74           N  
ATOM   1942  N   CYS A 289      29.490 -10.032  18.926  1.00  8.17           N  
ATOM   1943  CA  CYS A 289      28.536  -9.827  19.997  1.00  6.19           C  
ATOM   1944  C   CYS A 289      29.335  -9.613  21.272  1.00  8.90           C  
ATOM   1945  O   CYS A 289      30.388 -10.244  21.475  1.00 10.35           O  
ATOM   1946  CB  CYS A 289      27.600 -11.023  20.152  1.00  8.68           C  
ATOM   1947  SG  CYS A 289      26.445 -10.770  21.535  1.00  9.83           S  
ATOM   1948  N   HIS A 290      28.863  -8.711  22.127  1.00  5.83           N  
ATOM   1949  CA  HIS A 290      29.602  -8.442  23.349  1.00  8.62           C  
ATOM   1950  C   HIS A 290      29.015  -9.151  24.569  1.00 10.75           C  
ATOM   1951  O   HIS A 290      29.576  -9.037  25.667  1.00 10.82           O  
ATOM   1952  CB  HIS A 290      29.716  -6.925  23.584  1.00  9.09           C  
ATOM   1953  CG  HIS A 290      31.008  -6.522  24.222  1.00 11.01           C  
ATOM   1954  CD2 HIS A 290      31.964  -5.640  23.829  1.00 11.54           C  
ATOM   1955  ND1 HIS A 290      31.466  -7.085  25.396  1.00  9.95           N  
ATOM   1956  CE1 HIS A 290      32.629  -6.539  25.717  1.00 12.86           C  
ATOM   1957  NE2 HIS A 290      32.956  -5.664  24.781  1.00 12.31           N  
ATOM   1958  N   VAL A 291      27.920  -9.901  24.406  1.00  8.18           N  
ATOM   1959  CA  VAL A 291      27.509 -10.835  25.454  1.00  8.62           C  
ATOM   1960  C   VAL A 291      28.633 -11.837  25.609  1.00 11.81           C  
ATOM   1961  O   VAL A 291      29.001 -12.505  24.637  1.00 10.60           O  
ATOM   1962  CB  VAL A 291      26.196 -11.542  25.094  1.00  7.67           C  
ATOM   1963  CG1 VAL A 291      25.844 -12.586  26.174  1.00  9.79           C  
ATOM   1964  CG2 VAL A 291      25.047 -10.543  24.913  1.00 10.59           C  
ATOM   1965  N   GLN A 292      29.198 -11.939  26.818  1.00 11.06           N  
ATOM   1966  CA  GLN A 292      30.509 -12.571  26.942  1.00 13.30           C  
ATOM   1967  C   GLN A 292      30.476 -14.017  26.459  1.00 14.55           C  
ATOM   1968  O   GLN A 292      31.331 -14.436  25.669  1.00 13.15           O  
ATOM   1969  CB  GLN A 292      31.019 -12.468  28.386  1.00 10.49           C  
ATOM   1970  CG  GLN A 292      31.380 -11.027  28.782  1.00  9.89           C  
ATOM   1971  CD  GLN A 292      32.485 -10.469  27.889  1.00 12.46           C  
ATOM   1972  NE2 GLN A 292      33.524 -11.279  27.655  1.00 12.38           N  
ATOM   1973  OE1 GLN A 292      32.400  -9.338  27.398  1.00 15.25           O  
ATOM   1974  N   SER A 293      29.481 -14.794  26.893  1.00 13.03           N  
ATOM   1975  CA  SER A 293      29.443 -16.184  26.442  1.00 14.67           C  
ATOM   1976  C   SER A 293      29.314 -16.271  24.920  1.00 10.17           C  
ATOM   1977  O   SER A 293      29.879 -17.178  24.310  1.00 13.20           O  
ATOM   1978  CB  SER A 293      28.312 -16.939  27.137  1.00 14.45           C  
ATOM   1979  OG  SER A 293      27.055 -16.639  26.559  1.00 15.19           O  
ATOM   1980  N   HIS A 294      28.637 -15.298  24.292  1.00 10.65           N  
ATOM   1981  CA  HIS A 294      28.418 -15.352  22.847  1.00 10.75           C  
ATOM   1982  C   HIS A 294      29.699 -15.069  22.094  1.00 11.51           C  
ATOM   1983  O   HIS A 294      29.956 -15.677  21.048  1.00 12.43           O  
ATOM   1984  CB  HIS A 294      27.334 -14.358  22.425  1.00 10.38           C  
ATOM   1985  CG  HIS A 294      25.976 -14.684  22.965  1.00 11.75           C  
ATOM   1986  CD2 HIS A 294      25.577 -15.587  23.897  1.00 12.15           C  
ATOM   1987  ND1 HIS A 294      24.836 -14.021  22.560  1.00  9.48           N  
ATOM   1988  CE1 HIS A 294      23.793 -14.502  23.213  1.00 17.09           C  
ATOM   1989  NE2 HIS A 294      24.218 -15.442  24.043  1.00 13.09           N  
ATOM   1990  N   SER A 295      30.528 -14.164  22.616  1.00  8.69           N  
ATOM   1991  CA  SER A 295      31.807 -13.947  21.970  1.00 10.56           C  
ATOM   1992  C   SER A 295      32.753 -15.115  22.214  1.00 13.69           C  
ATOM   1993  O   SER A 295      33.531 -15.474  21.319  1.00 13.04           O  
ATOM   1994  CB  SER A 295      32.422 -12.631  22.430  1.00 10.19           C  
ATOM   1995  OG  SER A 295      32.717 -12.652  23.802  1.00 16.84           O  
ATOM   1996  N   ASP A 296      32.693 -15.733  23.397  1.00 11.65           N  
ATOM   1997  CA  ASP A 296      33.565 -16.879  23.649  1.00 10.09           C  
ATOM   1998  C   ASP A 296      33.166 -18.079  22.799  1.00 13.41           C  
ATOM   1999  O   ASP A 296      34.038 -18.862  22.400  1.00 14.06           O  
ATOM   2000  CB  ASP A 296      33.551 -17.259  25.136  1.00 10.83           C  
ATOM   2001  CG  ASP A 296      34.159 -16.188  26.033  1.00 13.98           C  
ATOM   2002  OD1 ASP A 296      35.087 -15.465  25.600  1.00 14.30           O  
ATOM   2003  OD2 ASP A 296      33.706 -16.072  27.193  1.00 13.90           O1-
ATOM   2004  N   MET A 297      31.868 -18.240  22.490  1.00 10.14           N  
ATOM   2005  CA  MET A 297      31.445 -19.406  21.716  1.00 13.84           C  
ATOM   2006  C   MET A 297      31.571 -19.222  20.206  1.00 19.21           C  
ATOM   2007  O   MET A 297      31.402 -20.196  19.469  1.00 21.54           O  
ATOM   2008  CB  MET A 297      29.993 -19.800  22.016  1.00 12.20           C  
ATOM   2009  CG  MET A 297      28.979 -18.759  21.609  1.00 14.59           C  
ATOM   2010  SD  MET A 297      27.320 -19.092  22.252  1.00 24.55           S  
ATOM   2011  CE  MET A 297      26.356 -18.671  20.813  1.00 21.47           C  
ATOM   2012  N   GLY A 298      31.829 -18.014  19.717  1.00 14.97           N  
ATOM   2013  CA  GLY A 298      32.241 -17.869  18.329  1.00 18.72           C  
ATOM   2014  C   GLY A 298      31.564 -16.781  17.522  1.00 15.71           C  
ATOM   2015  O   GLY A 298      31.713 -16.729  16.296  1.00 14.16           O  
ATOM   2016  N   MET A 299      30.792 -15.921  18.187  1.00  8.36           N  
ATOM   2017  CA  MET A 299      30.071 -14.851  17.501  1.00 10.86           C  
ATOM   2018  C   MET A 299      31.010 -13.666  17.277  1.00  9.44           C  
ATOM   2019  O   MET A 299      30.841 -12.583  17.833  1.00 10.37           O  
ATOM   2020  CB  MET A 299      28.836 -14.449  18.297  1.00  7.57           C  
ATOM   2021  CG  MET A 299      27.790 -15.522  18.404  1.00 12.65           C  
ATOM   2022  SD  MET A 299      26.130 -14.949  18.880  1.00 16.16           S  
ATOM   2023  CE  MET A 299      25.741 -13.580  17.800  1.00 15.29           C  
ATOM   2024  N   VAL A 300      32.041 -13.915  16.470  1.00  8.69           N  
ATOM   2025  CA  VAL A 300      33.126 -12.972  16.248  1.00  8.86           C  
ATOM   2026  C   VAL A 300      33.505 -13.033  14.772  1.00 10.39           C  
ATOM   2027  O   VAL A 300      33.366 -14.073  14.122  1.00 11.19           O  
ATOM   2028  CB  VAL A 300      34.358 -13.293  17.145  1.00 14.13           C  
ATOM   2029  CG1 VAL A 300      35.446 -12.240  16.992  1.00 22.36           C  
ATOM   2030  CG2 VAL A 300      33.961 -13.439  18.605  1.00 18.73           C  
ATOM   2031  N   GLY A 301      33.977 -11.904  14.244  1.00 10.74           N  
ATOM   2032  CA  GLY A 301      34.476 -11.817  12.884  1.00 12.54           C  
ATOM   2033  C   GLY A 301      35.454 -10.662  12.784  1.00 10.96           C  
ATOM   2034  O   GLY A 301      35.681  -9.930  13.749  1.00 13.15           O  
ATOM   2035  N   LEU A 302      36.048 -10.497  11.600  1.00  8.33           N  
ATOM   2036  CA  LEU A 302      37.082  -9.485  11.403  1.00 10.12           C  
ATOM   2037  C   LEU A 302      36.685  -8.512  10.305  1.00 11.01           C  
ATOM   2038  O   LEU A 302      36.266  -8.930   9.220  1.00 11.78           O  
ATOM   2039  CB  LEU A 302      38.437 -10.123  11.053  1.00 11.97           C  
ATOM   2040  CG  LEU A 302      39.050 -10.935  12.186  1.00 17.73           C  
ATOM   2041  CD1 LEU A 302      40.248 -11.743  11.707  1.00 15.87           C  
ATOM   2042  CD2 LEU A 302      39.433  -9.999  13.335  1.00 17.92           C  
ATOM   2043  N   PHE A 303      36.852  -7.220  10.587  1.00 11.62           N  
ATOM   2044  CA  PHE A 303      36.804  -6.154   9.585  1.00 10.87           C  
ATOM   2045  C   PHE A 303      38.266  -5.846   9.231  1.00 11.54           C  
ATOM   2046  O   PHE A 303      38.952  -5.117   9.948  1.00 16.51           O  
ATOM   2047  CB  PHE A 303      36.040  -4.961  10.159  1.00 10.87           C  
ATOM   2048  CG  PHE A 303      35.870  -3.798   9.228  1.00 17.42           C  
ATOM   2049  CD1 PHE A 303      35.588  -3.980   7.891  1.00 13.54           C  
ATOM   2050  CD2 PHE A 303      35.945  -2.501   9.722  1.00 14.67           C  
ATOM   2051  CE1 PHE A 303      35.412  -2.884   7.058  1.00 12.65           C  
ATOM   2052  CE2 PHE A 303      35.770  -1.404   8.901  1.00 12.42           C  
ATOM   2053  CZ  PHE A 303      35.502  -1.590   7.571  1.00 10.61           C  
ATOM   2054  N   LEU A 304      38.767  -6.462   8.161  1.00 13.07           N  
ATOM   2055  CA  LEU A 304      40.183  -6.353   7.794  1.00 13.07           C  
ATOM   2056  C   LEU A 304      40.390  -5.061   7.005  1.00 15.97           C  
ATOM   2057  O   LEU A 304      39.982  -4.970   5.846  1.00 17.06           O  
ATOM   2058  CB  LEU A 304      40.606  -7.574   6.977  1.00 14.16           C  
ATOM   2059  CG  LEU A 304      40.462  -8.929   7.692  1.00 15.24           C  
ATOM   2060  CD1 LEU A 304      40.646 -10.108   6.724  1.00 18.95           C  
ATOM   2061  CD2 LEU A 304      41.457  -9.027   8.821  1.00 13.21           C  
ATOM   2062  N   VAL A 305      41.047  -4.074   7.614  1.00 14.67           N  
ATOM   2063  CA  VAL A 305      41.242  -2.758   7.004  1.00 14.58           C  
ATOM   2064  C   VAL A 305      42.703  -2.635   6.560  1.00 14.58           C  
ATOM   2065  O   VAL A 305      43.622  -2.660   7.386  1.00 12.81           O  
ATOM   2066  CB  VAL A 305      40.817  -1.635   7.965  1.00 12.08           C  
ATOM   2067  CG1 VAL A 305      41.064  -0.261   7.360  1.00  9.41           C  
ATOM   2068  CG2 VAL A 305      39.312  -1.798   8.263  1.00  9.69           C  
ATOM   2069  N   LYS A 306      42.907  -2.501   5.247  1.00 14.04           N  
ATOM   2070  CA  LYS A 306      44.223  -2.479   4.623  1.00 12.27           C  
ATOM   2071  C   LYS A 306      44.656  -1.048   4.332  1.00 14.44           C  
ATOM   2072  O   LYS A 306      43.835  -0.218   3.931  1.00 18.23           O  
ATOM   2073  CB  LYS A 306      44.189  -3.253   3.300  1.00 15.36           C  
ATOM   2074  CG  LYS A 306      44.204  -4.754   3.431  1.00 19.53           C  
ATOM   2075  CD  LYS A 306      43.652  -5.421   2.167  1.00 24.12           C  
ATOM   2076  CE  LYS A 306      42.278  -4.871   1.819  1.00 28.28           C  
ATOM   2077  NZ  LYS A 306      41.652  -5.561   0.649  1.00 27.73           N1+
ATOM   2078  N   LYS A 307      45.958  -0.771   4.481  1.00 14.43           N  
ATOM   2079  CA  LYS A 307      46.456   0.469   3.882  1.00 17.36           C  
ATOM   2080  C   LYS A 307      46.351   0.390   2.362  1.00 20.61           C  
ATOM   2081  O   LYS A 307      46.088  -0.689   1.812  1.00 14.99           O  
ATOM   2082  CB  LYS A 307      47.896   0.778   4.315  1.00 18.60           C  
ATOM   2083  CG  LYS A 307      48.224   0.516   5.777  1.00 22.59           C  
ATOM   2084  CD  LYS A 307      49.738   0.555   6.002  1.00 28.10           C  
ATOM   2085  CE  LYS A 307      50.127   1.300   7.274  1.00 35.62           C  
ATOM   2086  NZ  LYS A 307      51.280   2.231   7.043  1.00 39.70           N1+
ATOM   2087  N   PRO A 308      46.517   1.514   1.647  1.00 22.92           N  
ATOM   2088  CA  PRO A 308      46.523   1.450   0.174  1.00 26.93           C  
ATOM   2089  C   PRO A 308      47.482   0.416  -0.400  1.00 21.45           C  
ATOM   2090  O   PRO A 308      47.142  -0.231  -1.394  1.00 19.73           O  
ATOM   2091  CB  PRO A 308      46.920   2.876  -0.223  1.00 28.17           C  
ATOM   2092  CG  PRO A 308      46.375   3.713   0.880  1.00 27.69           C  
ATOM   2093  CD  PRO A 308      46.633   2.906   2.125  1.00 28.33           C  
ATOM   2094  N   ASP A 309      48.649   0.212   0.214  1.00 21.46           N  
ATOM   2095  CA  ASP A 309      49.585  -0.797  -0.270  1.00 19.54           C  
ATOM   2096  C   ASP A 309      49.160  -2.223   0.078  1.00 31.71           C  
ATOM   2097  O   ASP A 309      49.874  -3.172  -0.271  1.00 24.83           O  
ATOM   2098  CB  ASP A 309      50.997  -0.491   0.252  1.00 19.63           C  
ATOM   2099  CG  ASP A 309      51.154  -0.705   1.751  1.00 32.40           C  
ATOM   2100  OD1 ASP A 309      50.228  -1.219   2.412  1.00 25.06           O  
ATOM   2101  OD2 ASP A 309      52.229  -0.340   2.284  1.00 29.35           O1-
ATOM   2102  N   GLY A 310      48.022  -2.400   0.750  1.00 24.14           N  
ATOM   2103  CA  GLY A 310      47.497  -3.713   1.052  1.00 23.42           C  
ATOM   2104  C   GLY A 310      47.918  -4.296   2.382  1.00 21.61           C  
ATOM   2105  O   GLY A 310      47.503  -5.409   2.708  1.00 16.09           O  
ATOM   2106  N   THR A 311      48.715  -3.588   3.172  1.00 17.99           N  
ATOM   2107  CA  THR A 311      49.219  -4.162   4.410  1.00 18.20           C  
ATOM   2108  C   THR A 311      48.218  -3.970   5.548  1.00 19.62           C  
ATOM   2109  O   THR A 311      47.429  -3.025   5.548  1.00 12.30           O  
ATOM   2110  CB  THR A 311      50.588  -3.563   4.766  1.00 23.06           C  
ATOM   2111  CG2 THR A 311      51.650  -3.967   3.730  1.00 16.51           C  
ATOM   2112  OG1 THR A 311      50.506  -2.137   4.790  1.00 21.86           O  
ATOM   2113  N   ILE A 312      48.243  -4.908   6.494  1.00 14.95           N  
ATOM   2114  CA  ILE A 312      47.386  -4.934   7.682  1.00 18.45           C  
ATOM   2115  C   ILE A 312      48.306  -5.137   8.877  1.00 19.63           C  
ATOM   2116  O   ILE A 312      48.619  -6.287   9.212  1.00 20.36           O  
ATOM   2117  CB  ILE A 312      46.336  -6.058   7.613  1.00 16.46           C  
ATOM   2118  CG1 ILE A 312      45.536  -5.978   6.319  1.00 20.12           C  
ATOM   2119  CG2 ILE A 312      45.398  -6.025   8.833  1.00 18.81           C  
ATOM   2120  CD1 ILE A 312      44.679  -7.216   6.057  1.00 20.03           C  
ATOM   2121  N   PRO A 313      48.760  -4.073   9.540  1.00 24.06           N  
ATOM   2122  CA  PRO A 313      49.825  -4.218  10.549  1.00 23.83           C  
ATOM   2123  C   PRO A 313      49.466  -5.218  11.638  1.00 25.72           C  
ATOM   2124  O   PRO A 313      48.430  -5.108  12.299  1.00 23.25           O  
ATOM   2125  CB  PRO A 313      49.983  -2.791  11.102  1.00 24.11           C  
ATOM   2126  CG  PRO A 313      48.776  -2.051  10.653  1.00 25.30           C  
ATOM   2127  CD  PRO A 313      48.377  -2.664   9.355  1.00 22.31           C  
ATOM   2128  N   GLY A 314      50.332  -6.217  11.803  1.00 26.79           N  
ATOM   2129  CA  GLY A 314      50.223  -7.141  12.905  1.00 21.29           C  
ATOM   2130  C   GLY A 314      49.176  -8.213  12.751  1.00 28.52           C  
ATOM   2131  O   GLY A 314      48.936  -8.961  13.706  1.00 30.57           O  
ATOM   2132  N   TYR A 315      48.533  -8.310  11.591  1.00 18.54           N  
ATOM   2133  CA  TYR A 315      47.582  -9.388  11.365  1.00 24.63           C  
ATOM   2134  C   TYR A 315      48.364 -10.670  11.119  1.00 24.90           C  
ATOM   2135  O   TYR A 315      49.193 -10.731  10.202  1.00 22.22           O  
ATOM   2136  CB  TYR A 315      46.677  -9.071  10.183  1.00 15.98           C  
ATOM   2137  CG  TYR A 315      45.597 -10.099   9.925  1.00 18.16           C  
ATOM   2138  CD1 TYR A 315      44.829 -10.608  10.958  1.00 18.84           C  
ATOM   2139  CD2 TYR A 315      45.333 -10.541   8.635  1.00 14.80           C  
ATOM   2140  CE1 TYR A 315      43.828 -11.543  10.714  1.00 17.93           C  
ATOM   2141  CE2 TYR A 315      44.343 -11.464   8.382  1.00 19.96           C  
ATOM   2142  CZ  TYR A 315      43.593 -11.965   9.428  1.00 23.18           C  
ATOM   2143  OH  TYR A 315      42.608 -12.889   9.166  1.00 25.62           O  
ATOM   2144  N   ASP A 316      48.105 -11.684  11.945  1.00 22.01           N  
ATOM   2145  CA  ASP A 316      48.854 -12.943  11.908  1.00 29.44           C  
ATOM   2146  C   ASP A 316      47.975 -14.057  12.457  1.00 31.42           C  
ATOM   2147  O   ASP A 316      48.233 -14.607  13.534  1.00 35.88           O  
ATOM   2148  CB  ASP A 316      50.149 -12.810  12.706  1.00 32.17           C  
ATOM   2149  CG  ASP A 316      51.065 -14.015  12.555  1.00 43.46           C  
ATOM   2150  OD1 ASP A 316      50.688 -15.001  11.877  1.00 38.29           O  
ATOM   2151  OD2 ASP A 316      52.179 -13.963  13.115  1.00 36.59           O1-
ATOM   2152  N   PRO A 317      46.925 -14.446  11.711  1.00 28.93           N  
ATOM   2153  CA  PRO A 317      45.906 -15.395  12.171  1.00 26.26           C  
ATOM   2154  C   PRO A 317      46.410 -16.829  12.378  1.00 34.29           C  
ATOM   2155  O   PRO A 317      47.554 -17.140  12.038  1.00 39.36           O  
ATOM   2156  CB  PRO A 317      44.863 -15.346  11.045  1.00 33.40           C  
ATOM   2157  CG  PRO A 317      45.643 -14.971   9.829  1.00 34.55           C  
ATOM   2158  CD  PRO A 317      46.715 -14.040  10.309  1.00 26.24           C  
TER   
HETATM 2159 CU    CU A 401      25.013 -12.374  21.308  0.90 11.43          CU  
HETATM 2160 CU    CU A 402      36.292  -7.198  21.681  0.81 18.19          CU  
HETATM 2161 CU    CU A 405       9.242 -10.216  11.381  0.33 16.06          CU  
HETATM 2162 CU    CU A 406       6.604  -8.198  10.279  0.21 17.59          CU  
ATOM   2163  N   ALA B  40      -8.025  13.863  16.581  1.00 32.32           N  
ATOM   2164  CA  ALA B  40      -9.198  14.621  17.006  1.00 43.63           C  
ATOM   2165  C   ALA B  40      -8.915  16.124  16.991  1.00 48.05           C  
ATOM   2166  O   ALA B  40      -9.770  16.933  16.627  1.00 55.82           O  
ATOM   2167  CB  ALA B  40      -9.643  14.177  18.405  1.00 36.27           C  
ATOM   2168  N   GLY B  41      -7.698  16.480  17.388  1.00 46.40           N  
ATOM   2169  CA  GLY B  41      -7.299  17.861  17.556  1.00 27.54           C  
ATOM   2170  C   GLY B  41      -5.903  17.928  18.132  1.00 26.03           C  
ATOM   2171  O   GLY B  41      -5.062  17.076  17.822  1.00 20.49           O  
ATOM   2172  N   ALA B  42      -5.639  18.925  18.975  1.00 21.39           N  
ATOM   2173  CA  ALA B  42      -4.327  19.087  19.574  1.00 19.73           C  
ATOM   2174  C   ALA B  42      -4.477  19.347  21.069  1.00 26.93           C  
ATOM   2175  O   ALA B  42      -5.460  19.948  21.517  1.00 22.34           O  
ATOM   2176  CB  ALA B  42      -3.536  20.216  18.895  1.00 16.93           C  
ATOM   2177  N   ALA B  43      -3.500  18.873  21.838  1.00 18.61           N  
ATOM   2178  CA  ALA B  43      -3.550  19.035  23.283  1.00 19.07           C  
ATOM   2179  C   ALA B  43      -3.421  20.512  23.657  1.00 20.60           C  
ATOM   2180  O   ALA B  43      -2.594  21.230  23.080  1.00 18.22           O  
ATOM   2181  CB  ALA B  43      -2.438  18.227  23.950  1.00 15.92           C  
ATOM   2182  N   PRO B  44      -4.210  20.996  24.617  1.00 22.37           N  
ATOM   2183  CA  PRO B  44      -4.040  22.375  25.091  1.00 24.83           C  
ATOM   2184  C   PRO B  44      -2.838  22.488  26.018  1.00 24.39           C  
ATOM   2185  O   PRO B  44      -2.248  21.495  26.435  1.00 18.54           O  
ATOM   2186  CB  PRO B  44      -5.338  22.642  25.849  1.00 22.92           C  
ATOM   2187  CG  PRO B  44      -5.658  21.303  26.468  1.00 15.76           C  
ATOM   2188  CD  PRO B  44      -5.212  20.265  25.422  1.00 19.79           C  
ATOM   2189  N   ALA B  45      -2.478  23.729  26.336  1.00 18.81           N  
ATOM   2190  CA  ALA B  45      -1.569  23.953  27.451  1.00 23.73           C  
ATOM   2191  C   ALA B  45      -2.218  23.441  28.737  1.00 13.67           C  
ATOM   2192  O   ALA B  45      -3.429  23.558  28.926  1.00 15.63           O  
ATOM   2193  CB  ALA B  45      -1.229  25.440  27.572  1.00 25.04           C  
ATOM   2194  N   GLY B  46      -1.417  22.848  29.608  1.00 19.11           N  
ATOM   2195  CA  GLY B  46      -1.907  22.299  30.858  1.00 17.32           C  
ATOM   2196  C   GLY B  46      -1.851  23.309  31.989  1.00 20.32           C  
ATOM   2197  O   GLY B  46      -1.702  24.516  31.783  1.00 17.36           O  
ATOM   2198  N   GLY B  47      -1.962  22.795  33.208  1.00 11.57           N  
ATOM   2199  CA  GLY B  47      -2.033  23.624  34.404  1.00 17.79           C  
ATOM   2200  C   GLY B  47      -3.283  23.448  35.257  1.00 25.43           C  
ATOM   2201  O   GLY B  47      -3.429  24.178  36.251  1.00 23.93           O  
ATOM   2202  N   GLU B  48      -4.197  22.526  34.931  1.00 23.63           N  
ATOM   2203  CA  GLU B  48      -5.352  22.230  35.777  1.00 20.23           C  
ATOM   2204  C   GLU B  48      -4.949  21.311  36.931  1.00 21.98           C  
ATOM   2205  O   GLU B  48      -4.059  20.464  36.798  1.00 16.53           O  
ATOM   2206  CB  GLU B  48      -6.463  21.553  34.962  1.00 18.02           C  
ATOM   2207  CG  GLU B  48      -7.137  22.432  33.905  1.00 26.29           C  
ATOM   2208  CD  GLU B  48      -8.020  23.529  34.489  0.77 30.42           C  
ATOM   2209  OE1 GLU B  48      -8.649  23.302  35.544  0.78 31.19           O  
ATOM   2210  OE2 GLU B  48      -8.091  24.617  33.881  0.82 38.54           O1-
ATOM   2211  N   VAL B  49      -5.617  21.478  38.074  1.00 16.00           N  
ATOM   2212  CA  VAL B  49      -5.475  20.565  39.206  1.00 18.47           C  
ATOM   2213  C   VAL B  49      -6.637  19.585  39.157  1.00 16.96           C  
ATOM   2214  O   VAL B  49      -7.799  19.967  39.330  1.00 16.31           O  
ATOM   2215  CB  VAL B  49      -5.426  21.306  40.550  1.00 18.67           C  
ATOM   2216  CG1 VAL B  49      -5.317  20.318  41.678  1.00 13.89           C  
ATOM   2217  CG2 VAL B  49      -4.242  22.244  40.587  1.00 17.43           C  
ATOM   2218  N   ARG B  50      -6.324  18.312  38.933  1.00 17.09           N  
ATOM   2219  CA  ARG B  50      -7.317  17.268  38.745  1.00 15.59           C  
ATOM   2220  C   ARG B  50      -7.315  16.309  39.929  1.00 15.89           C  
ATOM   2221  O   ARG B  50      -6.307  16.148  40.628  1.00 14.29           O  
ATOM   2222  CB  ARG B  50      -7.043  16.479  37.456  1.00 17.59           C  
ATOM   2223  CG  ARG B  50      -6.856  17.337  36.219  1.00 17.01           C  
ATOM   2224  CD  ARG B  50      -6.496  16.481  35.020  1.00 24.30           C  
ATOM   2225  NE  ARG B  50      -6.282  17.272  33.813  1.00 25.65           N  
ATOM   2226  CZ  ARG B  50      -7.258  17.823  33.109  1.00 33.37           C  
ATOM   2227  NH1 ARG B  50      -8.526  17.684  33.462  1.00 36.91           N1+
ATOM   2228  NH2 ARG B  50      -6.956  18.536  32.026  1.00 33.46           N  
ATOM   2229  N   ARG B  51      -8.463  15.664  40.139  1.00 17.05           N  
ATOM   2230  CA  ARG B  51      -8.664  14.692  41.200  1.00 11.59           C  
ATOM   2231  C   ARG B  51      -9.339  13.462  40.635  1.00 14.44           C  
ATOM   2232  O   ARG B  51     -10.183  13.567  39.752  1.00 15.47           O  
ATOM   2233  CB  ARG B  51      -9.544  15.222  42.324  1.00 20.65           C  
ATOM   2234  CG  ARG B  51      -8.924  16.279  43.158  1.00 23.88           C  
ATOM   2235  CD  ARG B  51      -9.367  16.075  44.608  1.00 23.17           C  
ATOM   2236  NE  ARG B  51      -8.606  16.980  45.450  1.00 32.73           N  
ATOM   2237  CZ  ARG B  51      -7.801  16.585  46.421  1.00 29.23           C  
ATOM   2238  NH1 ARG B  51      -7.760  15.321  46.812  1.00 25.32           N1+
ATOM   2239  NH2 ARG B  51      -7.017  17.479  47.014  1.00 33.48           N  
ATOM   2240  N   VAL B  52      -8.972  12.299  41.175  1.00 12.81           N  
ATOM   2241  CA  VAL B  52      -9.612  11.040  40.816  1.00 14.03           C  
ATOM   2242  C   VAL B  52      -9.476  10.075  41.989  1.00 14.85           C  
ATOM   2243  O   VAL B  52      -8.529  10.161  42.778  1.00 16.31           O  
ATOM   2244  CB  VAL B  52      -8.995  10.491  39.508  1.00 17.33           C  
ATOM   2245  CG1 VAL B  52      -7.742   9.689  39.798  1.00 17.70           C  
ATOM   2246  CG2 VAL B  52     -10.003   9.666  38.745  1.00 27.73           C  
ATOM   2247  N   THR B  53     -10.461   9.187  42.146  1.00 13.64           N  
ATOM   2248  CA  THR B  53     -10.329   8.075  43.082  1.00 13.45           C  
ATOM   2249  C   THR B  53      -9.691   6.901  42.344  1.00 11.18           C  
ATOM   2250  O   THR B  53      -9.939   6.701  41.156  1.00 17.92           O  
ATOM   2251  CB  THR B  53     -11.679   7.636  43.676  1.00 14.95           C  
ATOM   2252  CG2 THR B  53     -12.288   8.726  44.564  1.00 14.22           C  
ATOM   2253  OG1 THR B  53     -12.595   7.320  42.614  1.00 13.08           O  
ATOM   2254  N   MET B  54      -8.852   6.151  43.051  1.00 14.61           N  
ATOM   2255  CA  MET B  54      -8.284   4.889  42.583  1.00 12.53           C  
ATOM   2256  C   MET B  54      -8.420   3.840  43.672  1.00 10.86           C  
ATOM   2257  O   MET B  54      -8.283   4.149  44.857  1.00 16.02           O  
ATOM   2258  CB  MET B  54      -6.787   5.017  42.206  1.00 11.55           C  
ATOM   2259  CG  MET B  54      -6.260   3.799  41.485  1.00 13.92           C  
ATOM   2260  SD  MET B  54      -4.606   3.984  40.822  1.00 14.98           S  
ATOM   2261  CE  MET B  54      -4.865   5.087  39.435  1.00 12.31           C  
ATOM   2262  N   TYR B  55      -8.680   2.594  43.273  1.00  9.46           N  
ATOM   2263  CA  TYR B  55      -8.771   1.472  44.195  1.00  9.52           C  
ATOM   2264  C   TYR B  55      -7.820   0.375  43.744  1.00  9.11           C  
ATOM   2265  O   TYR B  55      -7.697   0.116  42.548  1.00 12.20           O  
ATOM   2266  CB  TYR B  55     -10.183   0.923  44.229  1.00 11.40           C  
ATOM   2267  CG  TYR B  55     -11.202   1.970  44.605  1.00 15.29           C  
ATOM   2268  CD1 TYR B  55     -11.539   2.197  45.933  1.00 16.33           C  
ATOM   2269  CD2 TYR B  55     -11.782   2.773  43.633  1.00 17.92           C  
ATOM   2270  CE1 TYR B  55     -12.474   3.167  46.275  1.00 17.71           C  
ATOM   2271  CE2 TYR B  55     -12.695   3.753  43.968  1.00 13.86           C  
ATOM   2272  CZ  TYR B  55     -13.036   3.943  45.282  1.00 16.41           C  
ATOM   2273  OH  TYR B  55     -13.962   4.922  45.582  1.00 18.12           O  
ATOM   2274  N   ALA B  56      -7.152  -0.268  44.687  1.00 11.11           N  
ATOM   2275  CA  ALA B  56      -6.492  -1.533  44.398  1.00 12.67           C  
ATOM   2276  C   ALA B  56      -7.375  -2.649  44.939  1.00 13.35           C  
ATOM   2277  O   ALA B  56      -7.761  -2.620  46.114  1.00 13.57           O  
ATOM   2278  CB  ALA B  56      -5.088  -1.587  45.002  1.00 12.68           C  
ATOM   2279  N   GLU B  57      -7.704  -3.624  44.074  1.00 10.62           N  
ATOM   2280  CA  GLU B  57      -8.636  -4.693  44.405  1.00 14.45           C  
ATOM   2281  C   GLU B  57      -8.099  -6.043  43.943  1.00 13.16           C  
ATOM   2282  O   GLU B  57      -7.400  -6.139  42.929  1.00 11.84           O  
ATOM   2283  CB  GLU B  57     -10.007  -4.466  43.751  1.00 16.94           C  
ATOM   2284  CG  GLU B  57     -10.622  -3.109  44.025  1.00 24.02           C  
ATOM   2285  CD  GLU B  57     -11.847  -2.885  43.180  0.80 22.21           C  
ATOM   2286  OE1 GLU B  57     -12.049  -3.661  42.222  1.00 39.55           O  
ATOM   2287  OE2 GLU B  57     -12.594  -1.938  43.444  1.00 26.44           O1-
ATOM   2288  N   ARG B  58      -8.446  -7.087  44.697  1.00 11.86           N  
ATOM   2289  CA  ARG B  58      -8.224  -8.448  44.229  1.00 15.15           C  
ATOM   2290  C   ARG B  58      -9.177  -8.753  43.084  1.00 14.49           C  
ATOM   2291  O   ARG B  58     -10.332  -8.317  43.087  1.00 15.20           O  
ATOM   2292  CB  ARG B  58      -8.450  -9.452  45.366  1.00 13.99           C  
ATOM   2293  CG  ARG B  58      -7.392  -9.389  46.457  1.00 15.82           C  
ATOM   2294  CD  ARG B  58      -7.381 -10.632  47.349  1.00 18.87           C  
ATOM   2295  NE  ARG B  58      -6.195 -10.671  48.203  1.00 18.12           N  
ATOM   2296  CZ  ARG B  58      -5.020 -11.186  47.854  1.00 19.60           C  
ATOM   2297  NH1 ARG B  58      -4.839 -11.760  46.674  1.00 16.61           N1+
ATOM   2298  NH2 ARG B  58      -3.999 -11.118  48.709  1.00 15.04           N  
ATOM   2299  N   LEU B  59      -8.689  -9.505  42.102  1.00 11.55           N  
ATOM   2300  CA  LEU B  59      -9.495 -10.037  41.013  1.00 14.62           C  
ATOM   2301  C   LEU B  59      -9.384 -11.561  41.015  1.00 22.96           C  
ATOM   2302  O   LEU B  59      -8.603 -12.146  41.772  1.00 15.66           O  
ATOM   2303  CB  LEU B  59      -9.048  -9.457  39.663  1.00 15.16           C  
ATOM   2304  CG  LEU B  59      -9.218  -7.938  39.527  1.00 14.12           C  
ATOM   2305  CD1 LEU B  59      -8.462  -7.376  38.296  1.00 13.64           C  
ATOM   2306  CD2 LEU B  59     -10.685  -7.546  39.499  1.00 17.31           C  
ATOM   2307  N   ALA B  60     -10.164 -12.207  40.140  1.00 17.34           N  
ATOM   2308  CA  ALA B  60     -10.195 -13.664  40.105  1.00 26.76           C  
ATOM   2309  C   ALA B  60      -8.841 -14.222  39.692  1.00 24.15           C  
ATOM   2310  O   ALA B  60      -8.071 -13.577  38.973  1.00 18.70           O  
ATOM   2311  CB  ALA B  60     -11.259 -14.173  39.129  1.00 22.81           C  
ATOM   2312  N   GLY B  61      -8.570 -15.449  40.144  1.00 20.24           N  
ATOM   2313  CA  GLY B  61      -7.378 -16.153  39.739  1.00 25.61           C  
ATOM   2314  C   GLY B  61      -6.127 -15.665  40.416  1.00 17.62           C  
ATOM   2315  O   GLY B  61      -5.037 -15.843  39.865  1.00 20.26           O  
ATOM   2316  N   GLY B  62      -6.254 -15.043  41.590  1.00 11.49           N  
ATOM   2317  CA  GLY B  62      -5.119 -14.494  42.306  1.00 13.26           C  
ATOM   2318  C   GLY B  62      -4.565 -13.218  41.715  1.00 18.55           C  
ATOM   2319  O   GLY B  62      -3.444 -12.833  42.054  1.00 13.72           O  
ATOM   2320  N   GLN B  63      -5.303 -12.568  40.821  1.00 16.56           N  
ATOM   2321  CA  GLN B  63      -4.900 -11.313  40.208  1.00 13.86           C  
ATOM   2322  C   GLN B  63      -5.279 -10.120  41.086  1.00 10.90           C  
ATOM   2323  O   GLN B  63      -5.964 -10.241  42.104  1.00 13.03           O  
ATOM   2324  CB  GLN B  63      -5.497 -11.197  38.801  1.00 13.09           C  
ATOM   2325  CG  GLN B  63      -5.289 -12.458  37.941  1.00 18.95           C  
ATOM   2326  CD  GLN B  63      -4.915 -12.124  36.497  1.00 30.06           C  
ATOM   2327  NE2 GLN B  63      -5.909 -11.698  35.718  1.00 30.79           N  
ATOM   2328  OE1 GLN B  63      -3.778 -12.300  36.069  1.00 21.52           O  
ATOM   2329  N   MET B  64      -4.773  -8.961  40.695  1.00  9.73           N  
ATOM   2330  CA  MET B  64      -4.893  -7.709  41.434  1.00  8.28           C  
ATOM   2331  C   MET B  64      -4.920  -6.612  40.395  1.00  9.75           C  
ATOM   2332  O   MET B  64      -4.116  -6.641  39.459  1.00 10.58           O  
ATOM   2333  CB  MET B  64      -3.681  -7.587  42.342  1.00 11.85           C  
ATOM   2334  CG  MET B  64      -3.663  -8.534  43.505  1.00  7.97           C  
ATOM   2335  SD  MET B  64      -2.362  -7.994  44.608  1.00 12.11           S  
ATOM   2336  CE  MET B  64      -2.352  -9.337  45.790  1.00 12.68           C  
ATOM   2337  N   GLY B  65      -5.808  -5.632  40.564  1.00 10.78           N  
ATOM   2338  CA  GLY B  65      -5.914  -4.570  39.588  1.00  8.10           C  
ATOM   2339  C   GLY B  65      -6.223  -3.242  40.243  1.00  8.98           C  
ATOM   2340  O   GLY B  65      -6.710  -3.172  41.376  1.00 10.26           O  
ATOM   2341  N   TYR B  66      -5.923  -2.186  39.494  1.00  9.61           N  
ATOM   2342  CA  TYR B  66      -6.312  -0.820  39.805  1.00  9.01           C  
ATOM   2343  C   TYR B  66      -7.577  -0.463  39.034  1.00 10.04           C  
ATOM   2344  O   TYR B  66      -7.790  -0.936  37.919  1.00 11.31           O  
ATOM   2345  CB  TYR B  66      -5.220   0.167  39.409  1.00  9.36           C  
ATOM   2346  CG  TYR B  66      -3.886   0.033  40.108  1.00 12.95           C  
ATOM   2347  CD1 TYR B  66      -3.742   0.395  41.446  1.00 11.16           C  
ATOM   2348  CD2 TYR B  66      -2.754  -0.358  39.399  1.00 10.33           C  
ATOM   2349  CE1 TYR B  66      -2.511   0.345  42.075  1.00  8.17           C  
ATOM   2350  CE2 TYR B  66      -1.520  -0.418  40.008  1.00 10.06           C  
ATOM   2351  CZ  TYR B  66      -1.399  -0.057  41.338  1.00  8.88           C  
ATOM   2352  OH  TYR B  66      -0.169  -0.114  41.924  1.00  9.13           O  
ATOM   2353  N   GLY B  67      -8.418   0.375  39.638  1.00 11.46           N  
ATOM   2354  CA  GLY B  67      -9.598   0.867  38.949  1.00 10.22           C  
ATOM   2355  C   GLY B  67      -9.995   2.220  39.497  1.00 14.51           C  
ATOM   2356  O   GLY B  67      -9.633   2.585  40.615  1.00 12.11           O  
ATOM   2357  N   LEU B  68     -10.754   2.963  38.699  1.00 16.75           N  
ATOM   2358  CA  LEU B  68     -11.243   4.253  39.169  1.00 17.35           C  
ATOM   2359  C   LEU B  68     -12.572   4.143  39.908  1.00 17.70           C  
ATOM   2360  O   LEU B  68     -12.983   5.107  40.563  1.00 22.27           O  
ATOM   2361  CB  LEU B  68     -11.379   5.229  37.994  1.00 14.88           C  
ATOM   2362  CG  LEU B  68     -10.075   5.519  37.258  1.00 20.23           C  
ATOM   2363  CD1 LEU B  68     -10.247   6.638  36.251  1.00 22.08           C  
ATOM   2364  CD2 LEU B  68      -8.981   5.857  38.264  1.00 17.94           C  
ATOM   2365  N   GLU B  69     -13.249   3.002  39.835  1.00 18.38           N  
ATOM   2366  CA  GLU B  69     -14.511   2.806  40.540  1.00 20.95           C  
ATOM   2367  C   GLU B  69     -14.467   1.484  41.289  1.00 22.20           C  
ATOM   2368  O   GLU B  69     -14.015   0.471  40.742  1.00 20.85           O  
ATOM   2369  CB  GLU B  69     -15.700   2.827  39.572  1.00 21.43           C  
ATOM   2370  CG  GLU B  69     -15.898   4.164  38.894  1.00 24.76           C  
ATOM   2371  CD  GLU B  69     -17.094   4.181  37.976  0.72 35.45           C  
ATOM   2372  OE1 GLU B  69     -16.948   3.832  36.785  0.64 34.03           O  
ATOM   2373  OE2 GLU B  69     -18.186   4.540  38.457  0.81 44.15           O1-
ATOM   2374  N   LYS B  70     -14.916   1.504  42.539  1.00 18.55           N  
ATOM   2375  CA  LYS B  70     -14.951   0.298  43.349  1.00 24.36           C  
ATOM   2376  C   LYS B  70     -15.660  -0.812  42.591  1.00 25.44           C  
ATOM   2377  O   LYS B  70     -16.703  -0.586  41.973  1.00 20.87           O  
ATOM   2378  CB  LYS B  70     -15.664   0.575  44.677  1.00 27.16           C  
ATOM   2379  CG  LYS B  70     -15.169  -0.254  45.856  1.00 26.98           C  
ATOM   2380  CD  LYS B  70     -15.336   0.488  47.185  1.00 32.11           C  
ATOM   2381  CE  LYS B  70     -14.812  -0.350  48.338  1.00 35.63           C  
ATOM   2382  NZ  LYS B  70     -15.212   0.166  49.675  1.00 39.39           N1+
ATOM   2383  N   GLY B  71     -15.056  -1.999  42.593  1.00 20.37           N  
ATOM   2384  CA  GLY B  71     -15.597  -3.148  41.899  1.00 25.42           C  
ATOM   2385  C   GLY B  71     -15.359  -3.203  40.399  1.00 26.62           C  
ATOM   2386  O   GLY B  71     -15.808  -4.160  39.761  1.00 25.04           O  
ATOM   2387  N   LYS B  72     -14.661  -2.231  39.810  1.00 19.72           N  
ATOM   2388  CA  LYS B  72     -14.391  -2.227  38.371  1.00 19.62           C  
ATOM   2389  C   LYS B  72     -12.895  -2.076  38.081  1.00 14.97           C  
ATOM   2390  O   LYS B  72     -12.493  -1.404  37.132  1.00 13.47           O  
ATOM   2391  CB  LYS B  72     -15.191  -1.130  37.666  1.00 23.49           C  
ATOM   2392  CG  LYS B  72     -16.596  -0.920  38.230  1.00 25.80           C  
ATOM   2393  CD  LYS B  72     -17.566  -0.338  37.198  1.00 30.75           C  
ATOM   2394  CE  LYS B  72     -16.873   0.648  36.250  1.00 35.18           C  
ATOM   2395  NZ  LYS B  72     -17.642   0.937  34.998  1.00 38.45           N1+
ATOM   2396  N   ALA B  73     -12.040  -2.685  38.892  1.00 12.90           N  
ATOM   2397  CA  ALA B  73     -10.623  -2.662  38.560  1.00 15.31           C  
ATOM   2398  C   ALA B  73     -10.385  -3.444  37.275  1.00 16.82           C  
ATOM   2399  O   ALA B  73     -11.184  -4.295  36.869  1.00 11.61           O  
ATOM   2400  CB  ALA B  73      -9.786  -3.258  39.688  1.00 10.39           C  
ATOM   2401  N   SER B  74      -9.260  -3.160  36.638  1.00 10.67           N  
ATOM   2402  CA  SER B  74      -8.935  -3.806  35.373  1.00 13.64           C  
ATOM   2403  C   SER B  74      -7.430  -4.001  35.278  1.00 10.44           C  
ATOM   2404  O   SER B  74      -6.650  -3.325  35.960  1.00 10.92           O  
ATOM   2405  CB  SER B  74      -9.423  -2.970  34.187  1.00 12.28           C  
ATOM   2406  OG  SER B  74      -8.767  -1.706  34.190  1.00 11.70           O  
ATOM   2407  N   ILE B  75      -7.040  -4.935  34.419  1.00 11.42           N  
ATOM   2408  CA  ILE B  75      -5.651  -5.160  34.041  1.00  9.23           C  
ATOM   2409  C   ILE B  75      -5.555  -5.033  32.523  1.00 15.81           C  
ATOM   2410  O   ILE B  75      -6.156  -5.834  31.797  1.00 13.56           O  
ATOM   2411  CB  ILE B  75      -5.125  -6.533  34.491  1.00  5.79           C  
ATOM   2412  CG1 ILE B  75      -5.307  -6.716  35.997  1.00  7.13           C  
ATOM   2413  CG2 ILE B  75      -3.645  -6.641  34.128  1.00  7.17           C  
ATOM   2414  CD1 ILE B  75      -5.254  -8.192  36.462  1.00  8.97           C  
ATOM   2415  N   PRO B  76      -4.795  -4.063  31.984  1.00 12.82           N  
ATOM   2416  CA  PRO B  76      -4.081  -3.029  32.734  1.00  9.47           C  
ATOM   2417  C   PRO B  76      -5.055  -2.086  33.436  1.00  9.56           C  
ATOM   2418  O   PRO B  76      -6.246  -2.055  33.081  1.00 10.27           O  
ATOM   2419  CB  PRO B  76      -3.309  -2.263  31.650  1.00 10.24           C  
ATOM   2420  CG  PRO B  76      -3.318  -3.142  30.451  1.00 16.62           C  
ATOM   2421  CD  PRO B  76      -4.538  -3.981  30.538  1.00 11.24           C  
ATOM   2422  N   GLY B  77      -4.549  -1.329  34.405  1.00 10.29           N  
ATOM   2423  CA  GLY B  77      -5.311  -0.284  35.049  1.00  7.74           C  
ATOM   2424  C   GLY B  77      -5.785   0.805  34.105  1.00 10.33           C  
ATOM   2425  O   GLY B  77      -5.411   0.859  32.924  1.00  9.84           O  
ATOM   2426  N   PRO B  78      -6.629   1.697  34.618  1.00  9.83           N  
ATOM   2427  CA  PRO B  78      -7.188   2.770  33.775  1.00 13.69           C  
ATOM   2428  C   PRO B  78      -6.109   3.680  33.211  1.00 11.65           C  
ATOM   2429  O   PRO B  78      -5.094   3.954  33.854  1.00 11.78           O  
ATOM   2430  CB  PRO B  78      -8.094   3.550  34.736  1.00  9.65           C  
ATOM   2431  CG  PRO B  78      -7.602   3.130  36.152  1.00  8.57           C  
ATOM   2432  CD  PRO B  78      -7.180   1.703  35.985  1.00  8.02           C  
ATOM   2433  N   LEU B  79      -6.362   4.171  32.006  1.00 10.35           N  
ATOM   2434  CA  LEU B  79      -5.461   5.127  31.386  1.00 11.79           C  
ATOM   2435  C   LEU B  79      -5.616   6.481  32.062  1.00 13.09           C  
ATOM   2436  O   LEU B  79      -6.734   6.994  32.183  1.00 13.44           O  
ATOM   2437  CB  LEU B  79      -5.781   5.227  29.895  1.00 14.82           C  
ATOM   2438  CG  LEU B  79      -5.106   6.331  29.090  1.00 19.06           C  
ATOM   2439  CD1 LEU B  79      -3.585   6.124  29.085  1.00 11.75           C  
ATOM   2440  CD2 LEU B  79      -5.691   6.378  27.680  1.00 17.91           C  
ATOM   2441  N  AILE B  80      -4.500   7.057  32.508  0.36 11.68           N  
ATOM   2442  N  BILE B  80      -4.501   7.040  32.545  0.64 11.66           N  
ATOM   2443  CA AILE B  80      -4.464   8.408  33.061  0.36 11.73           C  
ATOM   2444  CA BILE B  80      -4.449   8.405  33.066  0.64 11.71           C  
ATOM   2445  C  AILE B  80      -3.830   9.323  32.025  0.36 13.33           C  
ATOM   2446  C  BILE B  80      -3.855   9.296  31.987  0.64 13.37           C  
ATOM   2447  O  AILE B  80      -2.751   9.023  31.498  0.36 12.33           O  
ATOM   2448  O  BILE B  80      -2.822   8.958  31.391  0.64 12.28           O  
ATOM   2449  CB AILE B  80      -3.699   8.455  34.397  0.36 12.60           C  
ATOM   2450  CB BILE B  80      -3.620   8.485  34.364  0.64 12.64           C  
ATOM   2451  CG1AILE B  80      -4.487   7.713  35.474  0.36 11.52           C  
ATOM   2452  CG1BILE B  80      -4.003   7.379  35.347  0.64 11.06           C  
ATOM   2453  CG2AILE B  80      -3.436   9.894  34.828  0.36 12.63           C  
ATOM   2454  CG2BILE B  80      -3.783   9.841  35.028  0.64 12.60           C  
ATOM   2455  CD1AILE B  80      -3.820   7.680  36.817  0.36 12.01           C  
ATOM   2456  CD1BILE B  80      -5.462   7.404  35.809  0.64 12.14           C  
ATOM   2457  N   GLU B  81      -4.511  10.427  31.718  1.00 11.31           N  
ATOM   2458  CA  GLU B  81      -4.071  11.376  30.707  1.00 12.44           C  
ATOM   2459  C   GLU B  81      -3.986  12.763  31.328  1.00 13.39           C  
ATOM   2460  O   GLU B  81      -4.942  13.232  31.964  1.00 12.35           O  
ATOM   2461  CB  GLU B  81      -5.040  11.389  29.523  1.00 15.79           C  
ATOM   2462  CG  GLU B  81      -4.883  10.198  28.583  1.00 21.81           C  
ATOM   2463  CD  GLU B  81      -5.996  10.135  27.541  1.00 31.94           C  
ATOM   2464  OE1 GLU B  81      -7.171   9.973  27.955  1.00 25.01           O  
ATOM   2465  OE2 GLU B  81      -5.703  10.231  26.326  1.00 25.24           O1-
ATOM   2466  N   LEU B  82      -2.852  13.417  31.113  1.00  9.99           N  
ATOM   2467  CA  LEU B  82      -2.532  14.711  31.689  1.00 15.40           C  
ATOM   2468  C   LEU B  82      -1.884  15.579  30.620  1.00 15.85           C  
ATOM   2469  O   LEU B  82      -1.166  15.076  29.753  1.00 12.49           O  
ATOM   2470  CB  LEU B  82      -1.563  14.570  32.868  1.00 13.07           C  
ATOM   2471  CG  LEU B  82      -2.029  13.865  34.139  1.00 12.86           C  
ATOM   2472  CD1 LEU B  82      -0.951  13.968  35.196  1.00 15.18           C  
ATOM   2473  CD2 LEU B  82      -3.354  14.421  34.651  1.00 15.16           C  
ATOM   2474  N   ASN B  83      -2.138  16.888  30.686  1.00 15.45           N  
ATOM   2475  CA  ASN B  83      -1.402  17.882  29.903  1.00 10.60           C  
ATOM   2476  C   ASN B  83      -0.282  18.456  30.759  1.00 16.37           C  
ATOM   2477  O   ASN B  83      -0.473  18.695  31.957  1.00 15.43           O  
ATOM   2478  CB  ASN B  83      -2.349  19.002  29.441  1.00 11.81           C  
ATOM   2479  CG  ASN B  83      -3.497  18.471  28.617  1.00 18.22           C  
ATOM   2480  ND2 ASN B  83      -4.722  18.870  28.951  1.00 15.01           N  
ATOM   2481  OD1 ASN B  83      -3.280  17.693  27.688  1.00 14.87           O  
ATOM   2482  N   GLU B  84       0.889  18.676  30.151  1.00 12.81           N  
ATOM   2483  CA  GLU B  84       2.028  19.186  30.909  1.00 13.57           C  
ATOM   2484  C   GLU B  84       1.645  20.425  31.710  1.00 22.00           C  
ATOM   2485  O   GLU B  84       1.094  21.386  31.166  1.00 18.05           O  
ATOM   2486  CB  GLU B  84       3.195  19.534  29.984  1.00 15.75           C  
ATOM   2487  CG  GLU B  84       4.039  18.374  29.522  1.00 16.08           C  
ATOM   2488  CD  GLU B  84       5.184  18.844  28.624  1.00 14.34           C  
ATOM   2489  OE1 GLU B  84       4.978  19.803  27.857  1.00 15.60           O  
ATOM   2490  OE2 GLU B  84       6.280  18.247  28.675  1.00 17.92           O1-
ATOM   2491  N   GLY B  85       1.973  20.406  33.000  1.00 16.71           N  
ATOM   2492  CA  GLY B  85       1.562  21.429  33.931  1.00 17.52           C  
ATOM   2493  C   GLY B  85       0.445  21.000  34.858  1.00 14.16           C  
ATOM   2494  O   GLY B  85       0.330  21.544  35.966  1.00 16.19           O  
ATOM   2495  N   ASP B  86      -0.358  20.021  34.445  1.00 13.14           N  
ATOM   2496  CA  ASP B  86      -1.422  19.510  35.294  1.00 15.33           C  
ATOM   2497  C   ASP B  86      -0.871  18.864  36.561  1.00 16.50           C  
ATOM   2498  O   ASP B  86       0.229  18.308  36.585  1.00 17.71           O  
ATOM   2499  CB  ASP B  86      -2.254  18.467  34.553  1.00 12.40           C  
ATOM   2500  CG  ASP B  86      -3.112  19.047  33.458  1.00 19.06           C  
ATOM   2501  OD1 ASP B  86      -3.218  20.295  33.297  1.00 15.38           O  
ATOM   2502  OD2 ASP B  86      -3.688  18.209  32.742  1.00 16.10           O1-
ATOM   2503  N   THR B  87      -1.680  18.914  37.608  1.00 13.99           N  
ATOM   2504  CA  THR B  87      -1.487  18.173  38.843  1.00 15.40           C  
ATOM   2505  C   THR B  87      -2.607  17.153  38.956  1.00 16.36           C  
ATOM   2506  O   THR B  87      -3.736  17.402  38.508  1.00 14.58           O  
ATOM   2507  CB  THR B  87      -1.504  19.127  40.052  1.00 22.66           C  
ATOM   2508  CG2 THR B  87      -1.390  18.370  41.381  1.00 13.67           C  
ATOM   2509  OG1 THR B  87      -0.407  20.042  39.945  1.00 17.23           O  
ATOM   2510  N   LEU B  88      -2.290  15.984  39.507  1.00 12.76           N  
ATOM   2511  CA  LEU B  88      -3.293  14.952  39.733  1.00 15.15           C  
ATOM   2512  C   LEU B  88      -3.206  14.478  41.173  1.00 14.90           C  
ATOM   2513  O   LEU B  88      -2.154  14.007  41.610  1.00 12.36           O  
ATOM   2514  CB  LEU B  88      -3.103  13.772  38.778  1.00 16.12           C  
ATOM   2515  CG  LEU B  88      -4.154  12.685  39.019  1.00 11.74           C  
ATOM   2516  CD1 LEU B  88      -5.535  13.167  38.657  1.00 14.47           C  
ATOM   2517  CD2 LEU B  88      -3.775  11.424  38.234  1.00 12.17           C  
ATOM   2518  N   HIS B  89      -4.301  14.617  41.908  1.00 11.39           N  
ATOM   2519  CA  HIS B  89      -4.419  14.045  43.236  1.00 13.91           C  
ATOM   2520  C   HIS B  89      -5.188  12.740  43.096  1.00 15.96           C  
ATOM   2521  O   HIS B  89      -6.355  12.744  42.694  1.00 16.10           O  
ATOM   2522  CB  HIS B  89      -5.128  14.996  44.200  1.00 16.34           C  
ATOM   2523  CG  HIS B  89      -4.432  16.315  44.364  1.00 16.68           C  
ATOM   2524  CD2 HIS B  89      -4.788  17.563  43.976  1.00 17.86           C  
ATOM   2525  ND1 HIS B  89      -3.219  16.442  45.006  1.00 13.20           N  
ATOM   2526  CE1 HIS B  89      -2.858  17.714  45.009  1.00 19.82           C  
ATOM   2527  NE2 HIS B  89      -3.793  18.415  44.393  1.00 16.26           N  
ATOM   2528  N   VAL B  90      -4.523  11.636  43.403  1.00 13.84           N  
ATOM   2529  CA  VAL B  90      -5.115  10.306  43.354  1.00  9.09           C  
ATOM   2530  C   VAL B  90      -5.552   9.939  44.764  1.00 14.35           C  
ATOM   2531  O   VAL B  90      -4.715   9.613  45.614  1.00 12.89           O  
ATOM   2532  CB  VAL B  90      -4.122   9.274  42.802  1.00  8.75           C  
ATOM   2533  CG1 VAL B  90      -4.758   7.906  42.792  1.00  9.06           C  
ATOM   2534  CG2 VAL B  90      -3.655   9.678  41.410  1.00 13.37           C  
ATOM   2535  N   GLU B  91      -6.860   9.977  45.020  1.00 12.25           N  
ATOM   2536  CA  GLU B  91      -7.393   9.523  46.305  1.00 12.17           C  
ATOM   2537  C   GLU B  91      -7.503   8.009  46.229  1.00 13.94           C  
ATOM   2538  O   GLU B  91      -8.422   7.464  45.612  1.00 13.61           O  
ATOM   2539  CB  GLU B  91      -8.735  10.174  46.621  1.00 16.52           C  
ATOM   2540  CG  GLU B  91      -8.663  11.682  46.710  1.00 22.00           C  
ATOM   2541  CD  GLU B  91     -10.037  12.327  46.678  1.00 34.15           C  
ATOM   2542  OE1 GLU B  91     -11.045  11.587  46.601  1.00 26.75           O  
ATOM   2543  OE2 GLU B  91     -10.100  13.576  46.691  1.00 39.16           O1-
ATOM   2544  N   PHE B  92      -6.546   7.342  46.859  1.00 15.05           N  
ATOM   2545  CA  PHE B  92      -6.268   5.923  46.679  1.00 12.31           C  
ATOM   2546  C   PHE B  92      -6.814   5.161  47.879  1.00 14.65           C  
ATOM   2547  O   PHE B  92      -6.701   5.623  49.010  1.00 14.02           O  
ATOM   2548  CB  PHE B  92      -4.748   5.734  46.534  1.00 11.06           C  
ATOM   2549  CG  PHE B  92      -4.307   4.328  46.196  1.00 11.86           C  
ATOM   2550  CD1 PHE B  92      -4.196   3.353  47.187  1.00 14.32           C  
ATOM   2551  CD2 PHE B  92      -3.984   3.991  44.879  1.00 13.38           C  
ATOM   2552  CE1 PHE B  92      -3.763   2.049  46.866  1.00 11.87           C  
ATOM   2553  CE2 PHE B  92      -3.563   2.694  44.548  1.00 13.90           C  
ATOM   2554  CZ  PHE B  92      -3.461   1.728  45.541  1.00 12.68           C  
ATOM   2555  N   GLU B  93      -7.427   4.001  47.626  1.00 13.59           N  
ATOM   2556  CA  GLU B  93      -7.884   3.119  48.690  1.00  8.29           C  
ATOM   2557  C   GLU B  93      -7.431   1.701  48.379  1.00 12.82           C  
ATOM   2558  O   GLU B  93      -7.634   1.200  47.264  1.00 12.69           O  
ATOM   2559  CB  GLU B  93      -9.415   3.160  48.850  1.00 10.73           C  
ATOM   2560  CG  GLU B  93      -9.949   2.241  49.946  1.00 12.90           C  
ATOM   2561  CD  GLU B  93     -11.473   2.281  50.060  1.00 18.01           C  
ATOM   2562  OE1 GLU B  93     -12.077   3.312  49.712  1.00 25.29           O  
ATOM   2563  OE2 GLU B  93     -12.064   1.290  50.509  1.00 27.43           O1-
ATOM   2564  N   ASN B  94      -6.804   1.070  49.355  1.00 10.33           N  
ATOM   2565  CA  ASN B  94      -6.417  -0.327  49.254  1.00 13.38           C  
ATOM   2566  C   ASN B  94      -7.547  -1.166  49.841  1.00 10.03           C  
ATOM   2567  O   ASN B  94      -7.727  -1.190  51.060  1.00 13.41           O  
ATOM   2568  CB  ASN B  94      -5.109  -0.551  50.004  1.00 10.37           C  
ATOM   2569  CG  ASN B  94      -4.637  -1.983  49.943  1.00 12.31           C  
ATOM   2570  ND2 ASN B  94      -3.635  -2.296  50.742  1.00 13.11           N  
ATOM   2571  OD1 ASN B  94      -5.165  -2.798  49.185  1.00 12.50           O  
ATOM   2572  N   THR B  95      -8.334  -1.832  48.983  1.00  9.90           N  
ATOM   2573  CA  THR B  95      -9.385  -2.722  49.470  1.00 13.57           C  
ATOM   2574  C   THR B  95      -8.876  -4.130  49.756  1.00 16.83           C  
ATOM   2575  O   THR B  95      -9.660  -4.985  50.174  1.00 12.20           O  
ATOM   2576  CB  THR B  95     -10.545  -2.798  48.465  1.00 18.62           C  
ATOM   2577  CG2 THR B  95     -10.946  -1.398  47.994  1.00 17.58           C  
ATOM   2578  OG1 THR B  95     -10.149  -3.583  47.333  1.00 12.14           O  
ATOM   2579  N   MET B  96      -7.586  -4.385  49.576  1.00 11.37           N  
ATOM   2580  CA  MET B  96      -7.040  -5.726  49.708  1.00 10.83           C  
ATOM   2581  C   MET B  96      -6.571  -5.976  51.138  1.00 14.25           C  
ATOM   2582  O   MET B  96      -6.521  -5.065  51.976  1.00 13.94           O  
ATOM   2583  CB  MET B  96      -5.866  -5.910  48.736  1.00 11.19           C  
ATOM   2584  CG  MET B  96      -6.298  -5.797  47.271  1.00  9.57           C  
ATOM   2585  SD  MET B  96      -4.984  -6.100  46.101  1.00 11.52           S  
ATOM   2586  CE  MET B  96      -3.700  -4.965  46.636  1.00 12.71           C  
ATOM   2587  N   ASP B  97      -6.192  -7.230  51.400  1.00 12.27           N  
ATOM   2588  CA  ASP B  97      -5.671  -7.653  52.697  1.00 12.46           C  
ATOM   2589  C   ASP B  97      -4.146  -7.607  52.771  1.00 16.99           C  
ATOM   2590  O   ASP B  97      -3.562  -8.120  53.739  1.00 11.35           O  
ATOM   2591  CB  ASP B  97      -6.163  -9.072  53.033  1.00 16.33           C  
ATOM   2592  CG  ASP B  97      -5.596 -10.154  52.097  1.00 20.48           C  
ATOM   2593  OD1 ASP B  97      -4.984  -9.850  51.040  1.00 20.47           O  
ATOM   2594  OD2 ASP B  97      -5.792 -11.344  52.423  1.00 26.21           O1-
ATOM   2595  N   VAL B  98      -3.485  -7.023  51.775  1.00  9.71           N  
ATOM   2596  CA  VAL B  98      -2.031  -6.873  51.834  1.00 15.51           C  
ATOM   2597  C   VAL B  98      -1.670  -5.424  51.543  1.00  9.15           C  
ATOM   2598  O   VAL B  98      -2.394  -4.750  50.799  1.00 12.86           O  
ATOM   2599  CB  VAL B  98      -1.323  -7.808  50.840  1.00 14.04           C  
ATOM   2600  CG1 VAL B  98      -1.708  -9.255  51.081  1.00 15.46           C  
ATOM   2601  CG2 VAL B  98      -1.676  -7.391  49.392  1.00 12.31           C  
ATOM   2602  N   PRO B  99      -0.580  -4.902  52.107  1.00  7.95           N  
ATOM   2603  CA  PRO B  99      -0.138  -3.556  51.741  1.00 12.96           C  
ATOM   2604  C   PRO B  99       0.126  -3.464  50.245  1.00 11.15           C  
ATOM   2605  O   PRO B  99       0.568  -4.423  49.608  1.00 12.88           O  
ATOM   2606  CB  PRO B  99       1.154  -3.367  52.547  1.00 12.09           C  
ATOM   2607  CG  PRO B  99       1.083  -4.354  53.642  1.00 11.59           C  
ATOM   2608  CD  PRO B  99       0.298  -5.526  53.105  1.00 10.51           C  
ATOM   2609  N   VAL B 100      -0.159  -2.290  49.686  1.00 10.06           N  
ATOM   2610  CA  VAL B 100      -0.026  -2.055  48.255  1.00  9.78           C  
ATOM   2611  C   VAL B 100       0.531  -0.650  48.086  1.00 13.54           C  
ATOM   2612  O   VAL B 100       0.471   0.175  49.002  1.00 12.91           O  
ATOM   2613  CB  VAL B 100      -1.375  -2.229  47.510  1.00 11.13           C  
ATOM   2614  CG1 VAL B 100      -2.312  -1.047  47.772  1.00 10.45           C  
ATOM   2615  CG2 VAL B 100      -1.155  -2.420  46.013  1.00 10.94           C  
ATOM   2616  N   SER B 101       1.098  -0.372  46.905  1.00 10.32           N  
ATOM   2617  CA  SER B 101       1.522   0.995  46.634  1.00 10.65           C  
ATOM   2618  C   SER B 101       1.200   1.402  45.203  1.00 10.08           C  
ATOM   2619  O   SER B 101       0.695   0.618  44.388  1.00 10.46           O  
ATOM   2620  CB  SER B 101       3.007   1.196  46.902  1.00  9.47           C  
ATOM   2621  OG  SER B 101       3.791   0.620  45.872  1.00 11.59           O  
ATOM   2622  N   LEU B 102       1.480   2.671  44.929  1.00 10.33           N  
ATOM   2623  CA  LEU B 102       1.314   3.288  43.617  1.00 10.75           C  
ATOM   2624  C   LEU B 102       2.601   4.052  43.321  1.00 15.40           C  
ATOM   2625  O   LEU B 102       2.879   5.059  43.977  1.00 10.36           O  
ATOM   2626  CB  LEU B 102       0.109   4.237  43.615  1.00  9.02           C  
ATOM   2627  CG  LEU B 102      -0.236   4.907  42.285  1.00 11.42           C  
ATOM   2628  CD1 LEU B 102      -0.633   3.854  41.266  1.00  9.28           C  
ATOM   2629  CD2 LEU B 102      -1.352   5.962  42.476  1.00 13.58           C  
ATOM   2630  N   HIS B 103       3.400   3.560  42.369  1.00 12.57           N  
ATOM   2631  CA  HIS B 103       4.646   4.200  41.968  1.00 10.63           C  
ATOM   2632  C   HIS B 103       4.556   4.555  40.492  1.00 11.42           C  
ATOM   2633  O   HIS B 103       4.225   3.701  39.666  1.00 10.18           O  
ATOM   2634  CB  HIS B 103       5.861   3.289  42.217  1.00 10.90           C  
ATOM   2635  CG  HIS B 103       7.136   3.825  41.642  1.00  8.47           C  
ATOM   2636  CD2 HIS B 103       7.936   3.366  40.648  1.00 12.65           C  
ATOM   2637  ND1 HIS B 103       7.721   4.985  42.099  1.00 12.60           N  
ATOM   2638  CE1 HIS B 103       8.825   5.220  41.415  1.00 11.68           C  
ATOM   2639  NE2 HIS B 103       8.977   4.256  40.524  1.00 14.16           N  
ATOM   2640  N   VAL B 104       4.838   5.814  40.161  1.00  8.85           N  
ATOM   2641  CA  VAL B 104       4.711   6.295  38.790  1.00  7.60           C  
ATOM   2642  C   VAL B 104       6.107   6.604  38.258  1.00 11.87           C  
ATOM   2643  O   VAL B 104       7.014   6.976  39.013  1.00 10.61           O  
ATOM   2644  CB  VAL B 104       3.791   7.531  38.702  1.00 10.35           C  
ATOM   2645  CG1 VAL B 104       4.461   8.766  39.324  1.00  7.90           C  
ATOM   2646  CG2 VAL B 104       3.391   7.802  37.244  1.00  7.99           C  
ATOM   2647  N   HIS B 105       6.281   6.409  36.954  1.00  8.62           N  
ATOM   2648  CA  HIS B 105       7.486   6.786  36.229  1.00 11.25           C  
ATOM   2649  C   HIS B 105       7.317   8.163  35.585  1.00  9.74           C  
ATOM   2650  O   HIS B 105       6.210   8.571  35.226  1.00  9.79           O  
ATOM   2651  CB  HIS B 105       7.822   5.737  35.152  1.00 10.43           C  
ATOM   2652  CG  HIS B 105       8.259   4.420  35.717  1.00  8.54           C  
ATOM   2653  CD2 HIS B 105       7.641   3.566  36.574  1.00  9.19           C  
ATOM   2654  ND1 HIS B 105       9.509   3.887  35.483  1.00 12.21           N  
ATOM   2655  CE1 HIS B 105       9.629   2.741  36.140  1.00 10.87           C  
ATOM   2656  NE2 HIS B 105       8.510   2.529  36.815  1.00 12.31           N  
ATOM   2657  N   GLY B 106       8.430   8.891  35.477  1.00 10.78           N  
ATOM   2658  CA  GLY B 106       8.486  10.073  34.637  1.00 10.65           C  
ATOM   2659  C   GLY B 106       7.962  11.366  35.223  1.00 12.72           C  
ATOM   2660  O   GLY B 106       8.479  12.453  34.919  1.00  9.36           O  
ATOM   2661  N   LEU B 107       6.930  11.263  36.048  1.00 13.89           N  
ATOM   2662  CA  LEU B 107       6.247  12.440  36.563  1.00 18.50           C  
ATOM   2663  C   LEU B 107       6.980  12.990  37.788  1.00 17.17           C  
ATOM   2664  O   LEU B 107       7.857  12.342  38.369  1.00 19.08           O  
ATOM   2665  CB  LEU B 107       4.784  12.095  36.885  1.00 12.13           C  
ATOM   2666  CG  LEU B 107       3.771  12.098  35.715  1.00 17.23           C  
ATOM   2667  CD1 LEU B 107       4.166  11.171  34.585  1.00 18.46           C  
ATOM   2668  CD2 LEU B 107       2.372  11.699  36.179  1.00 11.56           C  
ATOM   2669  N   ASP B 108       6.629  14.220  38.168  1.00 14.67           N  
ATOM   2670  CA  ASP B 108       7.159  14.830  39.381  1.00 15.35           C  
ATOM   2671  C   ASP B 108       6.336  14.373  40.579  1.00 14.60           C  
ATOM   2672  O   ASP B 108       5.135  14.642  40.654  1.00 17.21           O  
ATOM   2673  CB  ASP B 108       7.117  16.353  39.275  1.00 14.00           C  
ATOM   2674  CG  ASP B 108       7.731  16.853  37.992  1.00 18.42           C  
ATOM   2675  OD1 ASP B 108       8.792  16.303  37.602  1.00 14.94           O  
ATOM   2676  OD2 ASP B 108       7.147  17.765  37.372  1.00 13.50           O1-
ATOM   2677  N   TYR B 109       6.980  13.704  41.517  1.00 16.08           N  
ATOM   2678  CA  TYR B 109       6.330  13.288  42.745  1.00 16.54           C  
ATOM   2679  C   TYR B 109       7.313  13.497  43.885  1.00 15.40           C  
ATOM   2680  O   TYR B 109       8.517  13.295  43.717  1.00 17.33           O  
ATOM   2681  CB  TYR B 109       5.859  11.821  42.665  1.00 12.28           C  
ATOM   2682  CG  TYR B 109       6.914  10.852  42.168  1.00 17.40           C  
ATOM   2683  CD1 TYR B 109       7.123  10.677  40.808  1.00 13.88           C  
ATOM   2684  CD2 TYR B 109       7.681  10.100  43.055  1.00 13.84           C  
ATOM   2685  CE1 TYR B 109       8.071   9.813  40.336  1.00 13.91           C  
ATOM   2686  CE2 TYR B 109       8.662   9.217  42.580  1.00 16.09           C  
ATOM   2687  CZ  TYR B 109       8.834   9.085  41.212  1.00 15.80           C  
ATOM   2688  OH  TYR B 109       9.776   8.230  40.687  1.00 22.39           O  
ATOM   2689  N   GLU B 110       6.807  13.973  45.017  1.00 13.19           N  
ATOM   2690  CA  GLU B 110       7.634  14.070  46.203  1.00 17.81           C  
ATOM   2691  C   GLU B 110       7.842  12.686  46.793  1.00 15.77           C  
ATOM   2692  O   GLU B 110       7.146  11.716  46.453  1.00 17.37           O  
ATOM   2693  CB  GLU B 110       6.986  14.983  47.240  1.00 19.32           C  
ATOM   2694  CG  GLU B 110       7.029  16.436  46.872  1.00 21.24           C  
ATOM   2695  CD  GLU B 110       6.242  17.273  47.850  1.00 26.59           C  
ATOM   2696  OE1 GLU B 110       6.281  16.952  49.052  1.00 32.90           O  
ATOM   2697  OE2 GLU B 110       5.583  18.238  47.417  1.00 41.49           O1-
ATOM   2698  N   ILE B 111       8.800  12.604  47.715  1.00 18.74           N  
ATOM   2699  CA  ILE B 111       9.131  11.311  48.306  1.00 14.77           C  
ATOM   2700  C   ILE B 111       7.909  10.666  48.959  1.00 17.24           C  
ATOM   2701  O   ILE B 111       7.750   9.440  48.910  1.00 14.86           O  
ATOM   2702  CB  ILE B 111      10.333  11.465  49.273  1.00 24.58           C  
ATOM   2703  CG1 ILE B 111      11.041  10.133  49.466  1.00 24.86           C  
ATOM   2704  CG2 ILE B 111       9.945  12.089  50.614  1.00 21.56           C  
ATOM   2705  CD1 ILE B 111      11.745   9.653  48.216  1.00 21.94           C  
ATOM   2706  N   SER B 112       6.994  11.467  49.521  1.00 15.55           N  
ATOM   2707  CA  SER B 112       5.789  10.913  50.136  1.00 16.19           C  
ATOM   2708  C   SER B 112       4.809  10.344  49.117  1.00 14.32           C  
ATOM   2709  O   SER B 112       3.811   9.729  49.517  1.00 15.64           O  
ATOM   2710  CB  SER B 112       5.081  11.990  50.973  1.00 19.65           C  
ATOM   2711  OG  SER B 112       4.819  13.141  50.187  1.00 15.85           O  
ATOM   2712  N   SER B 113       5.047  10.551  47.820  1.00 16.40           N  
ATOM   2713  CA  SER B 113       4.274   9.888  46.773  1.00 17.02           C  
ATOM   2714  C   SER B 113       5.164   8.958  45.946  1.00 12.42           C  
ATOM   2715  O   SER B 113       4.857   8.651  44.782  1.00 13.13           O  
ATOM   2716  CB  SER B 113       3.560  10.925  45.894  1.00 13.33           C  
ATOM   2717  OG  SER B 113       2.379  11.456  46.544  1.00  7.40           O  
ATOM   2718  N   ASP B 114       6.273   8.501  46.530  1.00 11.00           N  
ATOM   2719  CA  ASP B 114       7.130   7.533  45.862  1.00 10.95           C  
ATOM   2720  C   ASP B 114       6.437   6.183  45.760  1.00 13.19           C  
ATOM   2721  O   ASP B 114       6.625   5.461  44.774  1.00 12.51           O  
ATOM   2722  CB  ASP B 114       8.460   7.412  46.621  1.00 16.19           C  
ATOM   2723  CG  ASP B 114       9.540   6.621  45.855  1.00 16.10           C  
ATOM   2724  OD1 ASP B 114       9.611   6.685  44.604  1.00 14.46           O  
ATOM   2725  OD2 ASP B 114      10.370   5.970  46.525  1.00 14.58           O1-
ATOM   2726  N   GLY B 115       5.623   5.836  46.761  1.00 10.67           N  
ATOM   2727  CA  GLY B 115       4.953   4.547  46.797  1.00 13.30           C  
ATOM   2728  C   GLY B 115       5.889   3.380  47.053  1.00 13.26           C  
ATOM   2729  O   GLY B 115       5.843   2.382  46.328  1.00 14.79           O  
ATOM   2730  N   THR B 116       6.739   3.474  48.079  1.00 13.18           N  
ATOM   2731  CA  THR B 116       7.621   2.373  48.457  1.00 11.92           C  
ATOM   2732  C   THR B 116       7.608   2.207  49.969  1.00 20.53           C  
ATOM   2733  O   THR B 116       7.278   3.128  50.712  1.00 16.26           O  
ATOM   2734  CB  THR B 116       9.077   2.593  48.017  1.00 19.48           C  
ATOM   2735  CG2 THR B 116       9.201   2.665  46.493  1.00 15.17           C  
ATOM   2736  OG1 THR B 116       9.571   3.805  48.612  1.00 24.66           O  
ATOM   2737  N   LYS B 117       8.025   1.024  50.423  1.00 14.69           N  
ATOM   2738  CA  LYS B 117       8.078   0.797  51.861  1.00 20.74           C  
ATOM   2739  C   LYS B 117       9.195   1.602  52.514  1.00 22.45           C  
ATOM   2740  O   LYS B 117       9.049   2.055  53.653  1.00 29.22           O  
ATOM   2741  CB  LYS B 117       8.228  -0.698  52.152  1.00 24.88           C  
ATOM   2742  CG  LYS B 117       6.886  -1.359  52.358  1.00 26.06           C  
ATOM   2743  CD  LYS B 117       6.922  -2.322  53.524  1.00 38.56           C  
ATOM   2744  CE  LYS B 117       5.659  -3.145  53.574  1.00 24.47           C  
ATOM   2745  NZ  LYS B 117       5.586  -4.353  52.696  1.00 30.81           N1+
ATOM   2746  N   GLN B 118      10.281   1.838  51.790  1.00 25.46           N  
ATOM   2747  CA  GLN B 118      11.463   2.432  52.400  1.00 36.39           C  
ATOM   2748  C   GLN B 118      11.199   3.835  52.944  1.00 38.18           C  
ATOM   2749  O   GLN B 118      11.885   4.277  53.871  1.00 43.51           O  
ATOM   2750  CB  GLN B 118      12.600   2.419  51.383  1.00 36.73           C  
ATOM   2751  CG  GLN B 118      12.558   3.542  50.399  1.00 35.51           C  
ATOM   2752  CD  GLN B 118      13.600   4.585  50.705  1.00 43.37           C  
ATOM   2753  NE2 GLN B 118      14.691   4.154  51.342  1.00 38.75           N  
ATOM   2754  OE1 GLN B 118      13.431   5.771  50.377  1.00 44.13           O  
ATOM   2755  N   ASN B 119      10.202   4.540  52.416  1.00 34.43           N  
ATOM   2756  CA  ASN B 119       9.797   5.818  52.991  1.00 33.33           C  
ATOM   2757  C   ASN B 119       8.342   5.797  53.455  1.00 28.17           C  
ATOM   2758  O   ASN B 119       7.729   6.854  53.615  1.00 29.83           O  
ATOM   2759  CB  ASN B 119      10.055   6.940  51.987  1.00 32.49           C  
ATOM   2760  CG  ASN B 119       9.520   6.621  50.620  1.00 36.65           C  
ATOM   2761  ND2 ASN B 119      10.215   7.095  49.592  1.00 37.75           N  
ATOM   2762  OD1 ASN B 119       8.563   5.862  50.481  1.00 37.17           O  
ATOM   2763  N   LYS B 120       7.786   4.608  53.685  1.00 25.45           N  
ATOM   2764  CA  LYS B 120       6.460   4.455  54.284  1.00 19.49           C  
ATOM   2765  C   LYS B 120       5.388   5.185  53.474  1.00 25.37           C  
ATOM   2766  O   LYS B 120       4.505   5.852  54.022  1.00 20.22           O  
ATOM   2767  CB  LYS B 120       6.477   4.916  55.746  1.00 26.59           C  
ATOM   2768  CG  LYS B 120       7.423   4.060  56.615  1.00 40.41           C  
ATOM   2769  CD  LYS B 120       7.575   4.585  58.046  1.00 40.06           C  
ATOM   2770  CE  LYS B 120       8.094   3.513  59.016  1.00 39.54           C  
ATOM   2771  NZ  LYS B 120       7.645   2.125  58.673  1.00 36.74           N1+
ATOM   2772  N   SER B 121       5.463   5.065  52.145  1.00 17.50           N  
ATOM   2773  CA  SER B 121       4.445   5.631  51.269  1.00 16.17           C  
ATOM   2774  C   SER B 121       3.638   4.548  50.545  1.00 15.79           C  
ATOM   2775  O   SER B 121       3.015   4.816  49.508  1.00 14.80           O  
ATOM   2776  CB  SER B 121       5.072   6.634  50.291  1.00 15.96           C  
ATOM   2777  OG  SER B 121       6.057   6.046  49.476  1.00 15.78           O  
ATOM   2778  N   HIS B 122       3.616   3.337  51.095  1.00 12.51           N  
ATOM   2779  CA  HIS B 122       2.642   2.317  50.737  1.00 12.81           C  
ATOM   2780  C   HIS B 122       1.322   2.580  51.464  1.00 13.94           C  
ATOM   2781  O   HIS B 122       1.217   3.490  52.286  1.00 16.92           O  
ATOM   2782  CB  HIS B 122       3.173   0.939  51.101  1.00 15.46           C  
ATOM   2783  CG  HIS B 122       3.512   0.799  52.548  1.00 23.24           C  
ATOM   2784  CD2 HIS B 122       3.072  -0.069  53.490  1.00 24.57           C  
ATOM   2785  ND1 HIS B 122       4.421   1.622  53.179  1.00 21.84           N  
ATOM   2786  CE1 HIS B 122       4.518   1.274  54.450  1.00 23.59           C  
ATOM   2787  NE2 HIS B 122       3.713   0.249  54.663  1.00 28.99           N  
ATOM   2788  N   VAL B 123       0.299   1.785  51.139  1.00 12.10           N  
ATOM   2789  CA  VAL B 123      -1.037   1.925  51.723  1.00 10.61           C  
ATOM   2790  C   VAL B 123      -1.381   0.626  52.439  1.00 15.92           C  
ATOM   2791  O   VAL B 123      -1.327  -0.452  51.834  1.00 10.54           O  
ATOM   2792  CB  VAL B 123      -2.089   2.252  50.655  1.00 12.03           C  
ATOM   2793  CG1 VAL B 123      -3.452   2.520  51.299  1.00 14.62           C  
ATOM   2794  CG2 VAL B 123      -1.633   3.438  49.811  1.00 11.34           C  
ATOM   2795  N   GLU B 124      -1.730   0.727  53.723  1.00  9.58           N  
ATOM   2796  CA  GLU B 124      -1.991  -0.461  54.522  1.00 12.48           C  
ATOM   2797  C   GLU B 124      -3.310  -1.096  54.089  1.00 13.04           C  
ATOM   2798  O   GLU B 124      -4.115  -0.463  53.400  1.00 13.44           O  
ATOM   2799  CB  GLU B 124      -2.021  -0.097  56.008  1.00 16.33           C  
ATOM   2800  CG  GLU B 124      -0.703   0.481  56.559  1.00 33.06           C  
ATOM   2801  CD  GLU B 124       0.516  -0.466  56.556  1.00 42.22           C  
ATOM   2802  OE1 GLU B 124       0.398  -1.679  56.255  1.00 34.17           O  
ATOM   2803  OE2 GLU B 124       1.625   0.033  56.861  1.00 42.04           O1-
ATOM   2804  N   PRO B 125      -3.556  -2.355  54.455  1.00 13.84           N  
ATOM   2805  CA  PRO B 125      -4.838  -2.966  54.097  1.00 15.18           C  
ATOM   2806  C   PRO B 125      -6.000  -2.136  54.627  1.00 16.54           C  
ATOM   2807  O   PRO B 125      -6.030  -1.755  55.801  1.00 14.48           O  
ATOM   2808  CB  PRO B 125      -4.767  -4.346  54.764  1.00 13.45           C  
ATOM   2809  CG  PRO B 125      -3.320  -4.665  54.743  1.00 13.81           C  
ATOM   2810  CD  PRO B 125      -2.631  -3.347  55.037  1.00 12.60           C  
ATOM   2811  N   GLY B 126      -6.949  -1.836  53.738  1.00 15.46           N  
ATOM   2812  CA  GLY B 126      -8.083  -0.999  54.076  1.00 20.57           C  
ATOM   2813  C   GLY B 126      -7.789   0.484  54.141  1.00 19.63           C  
ATOM   2814  O   GLY B 126      -8.724   1.279  54.275  1.00 21.63           O  
ATOM   2815  N   GLY B 127      -6.535   0.883  54.040  1.00 18.99           N  
ATOM   2816  CA  GLY B 127      -6.189   2.273  54.204  1.00 11.85           C  
ATOM   2817  C   GLY B 127      -6.481   3.114  52.982  1.00 16.15           C  
ATOM   2818  O   GLY B 127      -6.785   2.631  51.888  1.00 16.16           O  
ATOM   2819  N   THR B 128      -6.392   4.421  53.190  1.00 14.73           N  
ATOM   2820  CA  THR B 128      -6.494   5.399  52.124  1.00 16.66           C  
ATOM   2821  C   THR B 128      -5.293   6.320  52.204  1.00 20.22           C  
ATOM   2822  O   THR B 128      -4.660   6.472  53.251  1.00 20.61           O  
ATOM   2823  CB  THR B 128      -7.785   6.229  52.202  1.00 22.16           C  
ATOM   2824  CG2 THR B 128      -9.024   5.372  51.959  1.00 13.70           C  
ATOM   2825  OG1 THR B 128      -7.861   6.858  53.486  1.00 21.59           O  
ATOM   2826  N   ARG B 129      -4.982   6.927  51.069  1.00 15.11           N  
ATOM   2827  CA  ARG B 129      -3.877   7.859  50.976  1.00 17.13           C  
ATOM   2828  C   ARG B 129      -4.077   8.664  49.713  1.00 15.92           C  
ATOM   2829  O   ARG B 129      -4.600   8.150  48.721  1.00 16.99           O  
ATOM   2830  CB  ARG B 129      -2.536   7.115  50.946  1.00 16.29           C  
ATOM   2831  CG  ARG B 129      -1.325   7.993  50.894  1.00 14.02           C  
ATOM   2832  CD  ARG B 129      -0.077   7.166  50.677  1.00 11.60           C  
ATOM   2833  NE  ARG B 129       1.094   7.992  50.929  1.00 20.74           N  
ATOM   2834  CZ  ARG B 129       1.752   8.023  52.080  1.00 20.64           C  
ATOM   2835  NH1 ARG B 129       1.401   7.249  53.099  1.00 18.95           N1+
ATOM   2836  NH2 ARG B 129       2.792   8.841  52.208  1.00 18.08           N  
ATOM   2837  N   THR B 130      -3.652   9.919  49.745  1.00 12.51           N  
ATOM   2838  CA  THR B 130      -3.679  10.763  48.558  1.00 13.39           C  
ATOM   2839  C   THR B 130      -2.289  10.767  47.952  1.00 14.67           C  
ATOM   2840  O   THR B 130      -1.340  11.238  48.580  1.00 16.90           O  
ATOM   2841  CB  THR B 130      -4.130  12.182  48.880  1.00 11.87           C  
ATOM   2842  CG2 THR B 130      -4.195  13.001  47.587  1.00 16.80           C  
ATOM   2843  OG1 THR B 130      -5.428  12.115  49.466  1.00 17.42           O  
ATOM   2844  N   TYR B 131      -2.164  10.198  46.756  1.00 14.79           N  
ATOM   2845  CA  TYR B 131      -0.922  10.253  45.995  1.00  9.96           C  
ATOM   2846  C   TYR B 131      -1.031  11.449  45.065  1.00 11.20           C  
ATOM   2847  O   TYR B 131      -2.055  11.619  44.395  1.00 14.46           O  
ATOM   2848  CB  TYR B 131      -0.725   8.976  45.173  1.00 11.39           C  
ATOM   2849  CG  TYR B 131      -0.263   7.734  45.929  1.00 14.65           C  
ATOM   2850  CD1 TYR B 131       1.022   7.648  46.456  1.00 10.84           C  
ATOM   2851  CD2 TYR B 131      -1.103   6.631  46.070  1.00 11.09           C  
ATOM   2852  CE1 TYR B 131       1.451   6.521  47.121  1.00 12.79           C  
ATOM   2853  CE2 TYR B 131      -0.677   5.472  46.753  1.00 13.69           C  
ATOM   2854  CZ  TYR B 131       0.607   5.425  47.266  1.00 11.84           C  
ATOM   2855  OH  TYR B 131       1.060   4.293  47.922  1.00 11.12           O  
ATOM   2856  N   THR B 132       0.007  12.277  45.011  1.00  9.92           N  
ATOM   2857  CA  THR B 132      -0.026  13.454  44.157  1.00 11.90           C  
ATOM   2858  C   THR B 132       1.058  13.361  43.094  1.00 10.54           C  
ATOM   2859  O   THR B 132       2.233  13.128  43.407  1.00 14.68           O  
ATOM   2860  CB  THR B 132       0.095  14.740  44.983  1.00 13.34           C  
ATOM   2861  CG2 THR B 132       0.154  15.961  44.064  1.00 11.42           C  
ATOM   2862  OG1 THR B 132      -1.064  14.861  45.825  1.00 12.60           O  
ATOM   2863  N   TRP B 133       0.645  13.503  41.837  1.00 12.74           N  
ATOM   2864  CA  TRP B 133       1.558  13.586  40.705  1.00 12.58           C  
ATOM   2865  C   TRP B 133       1.506  14.985  40.122  1.00 16.27           C  
ATOM   2866  O   TRP B 133       0.419  15.498  39.828  1.00 14.88           O  
ATOM   2867  CB  TRP B 133       1.192  12.596  39.605  1.00  9.44           C  
ATOM   2868  CG  TRP B 133       1.176  11.178  40.041  1.00 10.72           C  
ATOM   2869  CD1 TRP B 133       1.701  10.655  41.183  1.00 11.76           C  
ATOM   2870  CD2 TRP B 133       0.580  10.091  39.331  1.00 11.22           C  
ATOM   2871  CE2 TRP B 133       0.789   8.926  40.096  1.00  7.49           C  
ATOM   2872  CE3 TRP B 133      -0.111   9.993  38.119  1.00 11.05           C  
ATOM   2873  NE1 TRP B 133       1.479   9.290  41.218  1.00 10.18           N  
ATOM   2874  CZ2 TRP B 133       0.328   7.667  39.689  1.00 11.59           C  
ATOM   2875  CZ3 TRP B 133      -0.564   8.749  37.716  1.00 11.13           C  
ATOM   2876  CH2 TRP B 133      -0.354   7.606  38.508  1.00  9.02           C  
ATOM   2877  N   ARG B 134       2.673  15.574  39.905  1.00 15.94           N  
ATOM   2878  CA  ARG B 134       2.762  16.863  39.244  1.00 18.40           C  
ATOM   2879  C   ARG B 134       3.515  16.679  37.934  1.00 18.30           C  
ATOM   2880  O   ARG B 134       4.199  15.669  37.730  1.00 13.40           O  
ATOM   2881  CB  ARG B 134       3.474  17.897  40.129  1.00 13.16           C  
ATOM   2882  CG  ARG B 134       2.910  18.046  41.538  1.00 19.92           C  
ATOM   2883  CD  ARG B 134       3.193  19.428  42.128  1.00 15.23           C  
ATOM   2884  NE  ARG B 134       2.158  19.863  43.067  1.00 23.19           N  
ATOM   2885  CZ  ARG B 134       1.977  19.334  44.273  1.00 27.34           C  
ATOM   2886  NH1 ARG B 134       2.761  18.369  44.728  1.00 18.58           N1+
ATOM   2887  NH2 ARG B 134       0.977  19.776  45.039  1.00 24.20           N  
ATOM   2888  N   THR B 135       3.368  17.660  37.041  1.00 10.47           N  
ATOM   2889  CA  THR B 135       4.072  17.663  35.761  1.00 14.34           C  
ATOM   2890  C   THR B 135       4.460  19.093  35.432  1.00 14.56           C  
ATOM   2891  O   THR B 135       3.909  20.046  35.991  1.00 17.47           O  
ATOM   2892  CB  THR B 135       3.239  17.100  34.593  1.00 14.51           C  
ATOM   2893  CG2 THR B 135       2.746  15.643  34.863  1.00 12.80           C  
ATOM   2894  OG1 THR B 135       2.123  17.966  34.328  1.00 15.06           O  
ATOM   2895  N   HIS B 136       5.394  19.239  34.489  1.00 16.64           N  
ATOM   2896  CA  HIS B 136       5.904  20.558  34.146  1.00 21.21           C  
ATOM   2897  C   HIS B 136       6.174  20.652  32.648  1.00 18.86           C  
ATOM   2898  O   HIS B 136       6.382  19.646  31.966  1.00 14.05           O  
ATOM   2899  CB  HIS B 136       7.174  20.862  34.949  1.00 14.19           C  
ATOM   2900  CG  HIS B 136       8.310  19.959  34.611  1.00 15.05           C  
ATOM   2901  CD2 HIS B 136       9.231  20.020  33.621  1.00 15.31           C  
ATOM   2902  ND1 HIS B 136       8.577  18.803  35.315  1.00 18.35           N  
ATOM   2903  CE1 HIS B 136       9.617  18.195  34.774  1.00 18.43           C  
ATOM   2904  NE2 HIS B 136      10.037  18.916  33.748  1.00 20.18           N  
ATOM   2905  N   GLU B 137       6.138  21.877  32.143  1.00 15.77           N  
ATOM   2906  CA  GLU B 137       6.468  22.185  30.763  1.00 14.54           C  
ATOM   2907  C   GLU B 137       7.981  22.238  30.600  1.00 12.93           C  
ATOM   2908  O   GLU B 137       8.704  22.407  31.584  1.00 14.74           O  
ATOM   2909  CB  GLU B 137       5.865  23.538  30.389  1.00 18.30           C  
ATOM   2910  CG  GLU B 137       4.369  23.538  30.196  1.00 18.68           C  
ATOM   2911  CD  GLU B 137       3.849  24.927  29.847  1.00 22.31           C  
ATOM   2912  OE1 GLU B 137       4.633  25.895  29.939  1.00 24.20           O  
ATOM   2913  OE2 GLU B 137       2.668  25.044  29.482  1.00 24.74           O1-
ATOM   2914  N   PRO B 138       8.497  22.125  29.371  1.00 12.96           N  
ATOM   2915  CA  PRO B 138       9.930  22.353  29.168  1.00 20.78           C  
ATOM   2916  C   PRO B 138      10.227  23.830  29.326  1.00 18.74           C  
ATOM   2917  O   PRO B 138       9.338  24.671  29.227  1.00 15.75           O  
ATOM   2918  CB  PRO B 138      10.195  21.885  27.728  1.00 18.25           C  
ATOM   2919  CG  PRO B 138       8.841  21.520  27.136  1.00 15.67           C  
ATOM   2920  CD  PRO B 138       7.778  22.024  28.091  1.00 17.35           C  
ATOM   2921  N   GLY B 139      11.485  24.148  29.601  1.00 16.12           N  
ATOM   2922  CA  GLY B 139      11.821  25.540  29.818  1.00 20.28           C  
ATOM   2923  C   GLY B 139      13.308  25.758  29.952  1.00 24.82           C  
ATOM   2924  O   GLY B 139      14.071  24.839  30.271  1.00 19.38           O  
ATOM   2925  N   ARG B 140      13.704  27.004  29.683  1.00 26.08           N  
ATOM   2926  CA  ARG B 140      15.067  27.472  29.880  1.00 28.03           C  
ATOM   2927  C   ARG B 140      15.296  27.697  31.368  1.00 25.92           C  
ATOM   2928  O   ARG B 140      14.541  28.433  32.013  1.00 30.40           O  
ATOM   2929  CB  ARG B 140      15.286  28.765  29.088  1.00 32.43           C  
ATOM   2930  CG  ARG B 140      16.737  29.226  28.933  1.00 29.86           C  
ATOM   2931  CD  ARG B 140      17.630  28.235  28.195  1.00 34.11           C  
ATOM   2932  NE  ARG B 140      17.264  28.084  26.790  1.00 35.70           N  
ATOM   2933  CZ  ARG B 140      17.859  27.249  25.949  1.00 31.56           C  
ATOM   2934  NH1 ARG B 140      18.888  26.506  26.326  1.00 27.03           N1+
ATOM   2935  NH2 ARG B 140      17.406  27.150  24.701  1.00 24.53           N  
ATOM   2936  N   ARG B 141      16.305  27.034  31.923  1.00 23.53           N  
ATOM   2937  CA  ARG B 141      16.735  27.337  33.279  1.00 27.45           C  
ATOM   2938  C   ARG B 141      17.516  28.647  33.287  1.00 31.41           C  
ATOM   2939  O   ARG B 141      18.012  29.104  32.254  1.00 35.49           O  
ATOM   2940  CB  ARG B 141      17.616  26.222  33.843  1.00 23.10           C  
ATOM   2941  CG  ARG B 141      16.892  24.944  34.222  1.00 29.53           C  
ATOM   2942  CD  ARG B 141      17.831  23.991  34.930  1.00 24.47           C  
ATOM   2943  NE  ARG B 141      17.265  22.653  35.058  1.00 25.96           N  
ATOM   2944  CZ  ARG B 141      17.413  21.697  34.152  1.00 22.11           C  
ATOM   2945  NH1 ARG B 141      18.120  21.896  33.048  1.00 24.10           N1+
ATOM   2946  NH2 ARG B 141      16.837  20.513  34.355  1.00 26.58           N  
ATOM   2947  N   ALA B 142      17.640  29.246  34.474  1.00 36.67           N  
ATOM   2948  CA  ALA B 142      18.448  30.456  34.580  1.00 36.95           C  
ATOM   2949  C   ALA B 142      19.903  30.182  34.211  1.00 36.70           C  
ATOM   2950  O   ALA B 142      20.575  31.053  33.647  1.00 37.03           O  
ATOM   2951  CB  ALA B 142      18.342  31.045  35.987  1.00 31.94           C  
ATOM   2952  N   ASP B 143      20.400  28.972  34.499  1.00 37.31           N  
ATOM   2953  CA  ASP B 143      21.736  28.557  34.080  1.00 37.88           C  
ATOM   2954  C   ASP B 143      21.870  28.363  32.548  1.00 38.71           C  
ATOM   2955  O   ASP B 143      22.930  27.888  32.103  1.00 33.61           O  
ATOM   2956  CB  ASP B 143      22.159  27.296  34.856  1.00 29.52           C  
ATOM   2957  CG  ASP B 143      21.562  25.990  34.300  1.00 40.46           C  
ATOM   2958  OD1 ASP B 143      20.840  25.991  33.280  1.00 36.74           O  
ATOM   2959  OD2 ASP B 143      21.845  24.924  34.897  1.00 41.32           O1-
ATOM   2960  N   GLY B 144      20.848  28.701  31.755  1.00 31.61           N  
ATOM   2961  CA  GLY B 144      20.925  28.605  30.314  1.00 24.75           C  
ATOM   2962  C   GLY B 144      20.703  27.227  29.724  1.00 32.19           C  
ATOM   2963  O   GLY B 144      20.628  27.110  28.496  1.00 24.47           O  
ATOM   2964  N   THR B 145      20.602  26.178  30.539  1.00 29.08           N  
ATOM   2965  CA  THR B 145      20.322  24.848  30.011  1.00 29.13           C  
ATOM   2966  C   THR B 145      18.813  24.655  29.811  1.00 29.45           C  
ATOM   2967  O   THR B 145      17.994  25.441  30.290  1.00 26.76           O  
ATOM   2968  CB  THR B 145      20.901  23.794  30.947  1.00 30.29           C  
ATOM   2969  CG2 THR B 145      22.351  24.130  31.281  1.00 24.60           C  
ATOM   2970  OG1 THR B 145      20.145  23.779  32.161  1.00 31.10           O  
ATOM   2971  N   TRP B 146      18.447  23.603  29.073  1.00 21.68           N  
ATOM   2972  CA  TRP B 146      17.051  23.320  28.732  1.00 19.21           C  
ATOM   2973  C   TRP B 146      16.508  22.236  29.659  1.00 23.99           C  
ATOM   2974  O   TRP B 146      17.040  21.123  29.697  1.00 21.77           O  
ATOM   2975  CB  TRP B 146      16.923  22.892  27.270  1.00 18.85           C  
ATOM   2976  CG  TRP B 146      15.513  22.855  26.749  1.00 18.20           C  
ATOM   2977  CD1 TRP B 146      14.789  21.741  26.415  1.00 16.22           C  
ATOM   2978  CD2 TRP B 146      14.654  23.979  26.486  1.00 19.90           C  
ATOM   2979  CE2 TRP B 146      13.424  23.464  26.000  1.00 20.37           C  
ATOM   2980  CE3 TRP B 146      14.799  25.364  26.619  1.00 20.31           C  
ATOM   2981  NE1 TRP B 146      13.540  22.101  25.957  1.00 14.71           N  
ATOM   2982  CZ2 TRP B 146      12.351  24.284  25.644  1.00 17.80           C  
ATOM   2983  CZ3 TRP B 146      13.722  26.182  26.268  1.00 21.68           C  
ATOM   2984  CH2 TRP B 146      12.516  25.634  25.780  1.00 22.24           C  
ATOM   2985  N   ARG B 147      15.459  22.557  30.412  1.00 20.60           N  
ATOM   2986  CA  ARG B 147      14.799  21.573  31.262  1.00 16.77           C  
ATOM   2987  C   ARG B 147      13.759  20.826  30.438  1.00 17.88           C  
ATOM   2988  O   ARG B 147      12.821  21.436  29.911  1.00 14.55           O  
ATOM   2989  CB  ARG B 147      14.133  22.230  32.469  1.00 17.23           C  
ATOM   2990  CG  ARG B 147      13.599  21.230  33.480  1.00 17.89           C  
ATOM   2991  CD  ARG B 147      12.722  21.904  34.511  1.00 14.84           C  
ATOM   2992  NE  ARG B 147      12.195  20.967  35.494  1.00 16.55           N  
ATOM   2993  CZ  ARG B 147      11.246  21.264  36.369  1.00 25.38           C  
ATOM   2994  NH1 ARG B 147      10.664  22.456  36.372  1.00 21.36           N1+
ATOM   2995  NH2 ARG B 147      10.873  20.347  37.262  1.00 13.41           N  
ATOM   2996  N   ALA B 148      13.916  19.508  30.332  1.00 20.11           N  
ATOM   2997  CA  ALA B 148      12.900  18.709  29.657  1.00 13.94           C  
ATOM   2998  C   ALA B 148      11.571  18.815  30.395  1.00 17.84           C  
ATOM   2999  O   ALA B 148      11.529  18.837  31.632  1.00 16.73           O  
ATOM   3000  CB  ALA B 148      13.328  17.236  29.586  1.00 16.09           C  
ATOM   3001  N   GLY B 149      10.477  18.863  29.624  1.00 12.58           N  
ATOM   3002  CA  GLY B 149       9.157  18.712  30.197  1.00 11.67           C  
ATOM   3003  C   GLY B 149       8.835  17.279  30.568  1.00 15.46           C  
ATOM   3004  O   GLY B 149       9.600  16.353  30.301  1.00 15.39           O  
ATOM   3005  N   SER B 150       7.681  17.105  31.220  1.00 14.14           N  
ATOM   3006  CA  SER B 150       7.214  15.786  31.641  1.00  9.93           C  
ATOM   3007  C   SER B 150       6.610  14.957  30.514  1.00 11.88           C  
ATOM   3008  O   SER B 150       6.326  13.771  30.738  1.00 14.15           O  
ATOM   3009  CB  SER B 150       6.158  15.924  32.742  1.00 10.95           C  
ATOM   3010  OG  SER B 150       6.632  16.709  33.823  1.00 13.49           O  
ATOM   3011  N   ALA B 151       6.370  15.538  29.338  1.00 10.56           N  
ATOM   3012  CA  ALA B 151       5.610  14.828  28.318  1.00 13.45           C  
ATOM   3013  C   ALA B 151       6.229  13.479  28.002  1.00  8.86           C  
ATOM   3014  O   ALA B 151       7.449  13.351  27.887  1.00 11.52           O  
ATOM   3015  CB  ALA B 151       5.528  15.637  27.029  1.00 13.73           C  
ATOM   3016  N   GLY B 152       5.372  12.483  27.822  1.00 12.28           N  
ATOM   3017  CA  GLY B 152       5.834  11.197  27.356  1.00 12.34           C  
ATOM   3018  C   GLY B 152       4.822  10.113  27.659  1.00 14.45           C  
ATOM   3019  O   GLY B 152       3.712  10.379  28.123  1.00 12.28           O  
ATOM   3020  N   TYR B 153       5.245   8.875  27.381  1.00 10.56           N  
ATOM   3021  CA  TYR B 153       4.435   7.690  27.606  1.00  7.78           C  
ATOM   3022  C   TYR B 153       5.002   6.988  28.831  1.00  9.41           C  
ATOM   3023  O   TYR B 153       6.129   6.473  28.793  1.00 12.28           O  
ATOM   3024  CB  TYR B 153       4.452   6.772  26.390  1.00  7.76           C  
ATOM   3025  CG  TYR B 153       3.661   7.305  25.212  1.00 12.53           C  
ATOM   3026  CD1 TYR B 153       2.293   7.176  25.172  1.00  7.95           C  
ATOM   3027  CD2 TYR B 153       4.302   7.950  24.141  1.00 10.51           C  
ATOM   3028  CE1 TYR B 153       1.556   7.658  24.094  1.00 12.98           C  
ATOM   3029  CE2 TYR B 153       3.589   8.433  23.069  1.00 13.29           C  
ATOM   3030  CZ  TYR B 153       2.214   8.284  23.046  1.00 13.90           C  
ATOM   3031  OH  TYR B 153       1.497   8.774  21.970  1.00 13.75           O  
ATOM   3032  N   TRP B 154       4.227   6.993  29.910  1.00  9.43           N  
ATOM   3033  CA  TRP B 154       4.693   6.561  31.221  1.00  6.09           C  
ATOM   3034  C   TRP B 154       3.753   5.496  31.782  1.00  8.37           C  
ATOM   3035  O   TRP B 154       2.854   5.029  31.078  1.00  6.96           O  
ATOM   3036  CB  TRP B 154       4.747   7.755  32.156  1.00  7.57           C  
ATOM   3037  CG  TRP B 154       5.628   8.882  31.686  1.00 11.24           C  
ATOM   3038  CD1 TRP B 154       5.225  10.114  31.243  1.00 13.77           C  
ATOM   3039  CD2 TRP B 154       7.061   8.895  31.670  1.00  7.56           C  
ATOM   3040  CE2 TRP B 154       7.464  10.167  31.194  1.00 12.35           C  
ATOM   3041  CE3 TRP B 154       8.044   7.953  32.011  1.00  6.98           C  
ATOM   3042  NE1 TRP B 154       6.328  10.890  30.933  1.00 12.41           N  
ATOM   3043  CZ2 TRP B 154       8.805  10.515  31.051  1.00 10.98           C  
ATOM   3044  CZ3 TRP B 154       9.374   8.297  31.861  1.00 13.39           C  
ATOM   3045  CH2 TRP B 154       9.747   9.569  31.385  1.00 10.87           C  
ATOM   3046  N   HIS B 155       3.937   5.113  33.042  1.00  6.86           N  
ATOM   3047  CA  HIS B 155       3.116   4.055  33.609  1.00 10.21           C  
ATOM   3048  C   HIS B 155       3.256   4.098  35.120  1.00 10.05           C  
ATOM   3049  O   HIS B 155       4.175   4.714  35.661  1.00 10.77           O  
ATOM   3050  CB  HIS B 155       3.507   2.670  33.043  1.00  6.26           C  
ATOM   3051  CG  HIS B 155       4.932   2.284  33.297  1.00  7.01           C  
ATOM   3052  CD2 HIS B 155       6.091   2.757  32.773  1.00  7.51           C  
ATOM   3053  ND1 HIS B 155       5.292   1.278  34.176  1.00 10.41           N  
ATOM   3054  CE1 HIS B 155       6.610   1.155  34.182  1.00  7.61           C  
ATOM   3055  NE2 HIS B 155       7.116   2.038  33.337  1.00 10.59           N  
ATOM   3056  N   TYR B 156       2.303   3.465  35.796  1.00  7.40           N  
ATOM   3057  CA  TYR B 156       2.315   3.355  37.240  1.00  7.38           C  
ATOM   3058  C   TYR B 156       2.159   1.889  37.593  1.00  8.69           C  
ATOM   3059  O   TYR B 156       1.590   1.112  36.823  1.00 10.46           O  
ATOM   3060  CB  TYR B 156       1.185   4.192  37.890  1.00  5.02           C  
ATOM   3061  CG  TYR B 156      -0.196   3.797  37.387  1.00 11.44           C  
ATOM   3062  CD1 TYR B 156      -0.888   2.737  37.942  1.00 12.55           C  
ATOM   3063  CD2 TYR B 156      -0.786   4.473  36.327  1.00  8.21           C  
ATOM   3064  CE1 TYR B 156      -2.155   2.377  37.481  1.00 12.32           C  
ATOM   3065  CE2 TYR B 156      -2.041   4.101  35.839  1.00  8.25           C  
ATOM   3066  CZ  TYR B 156      -2.714   3.053  36.424  1.00 11.72           C  
ATOM   3067  OH  TYR B 156      -3.963   2.691  35.941  1.00  9.85           O  
ATOM   3068  N   HIS B 157       2.660   1.507  38.757  1.00  8.35           N  
ATOM   3069  CA  HIS B 157       2.539   0.107  39.147  1.00  7.59           C  
ATOM   3070  C   HIS B 157       2.817  -0.003  40.628  1.00  8.05           C  
ATOM   3071  O   HIS B 157       3.280   0.947  41.265  1.00 10.99           O  
ATOM   3072  CB  HIS B 157       3.520  -0.784  38.379  1.00  7.39           C  
ATOM   3073  CG  HIS B 157       4.944  -0.336  38.496  1.00  5.72           C  
ATOM   3074  CD2 HIS B 157       5.703   0.435  37.678  1.00  8.51           C  
ATOM   3075  ND1 HIS B 157       5.746  -0.671  39.568  1.00 10.20           N  
ATOM   3076  CE1 HIS B 157       6.945  -0.138  39.394  1.00 10.31           C  
ATOM   3077  NE2 HIS B 157       6.944   0.541  38.257  1.00  5.90           N  
ATOM   3078  N   ASP B 158       2.553  -1.193  41.160  1.00  7.88           N  
ATOM   3079  CA  ASP B 158       2.803  -1.478  42.558  1.00 10.80           C  
ATOM   3080  C   ASP B 158       4.298  -1.634  42.818  1.00  9.99           C  
ATOM   3081  O   ASP B 158       5.073  -2.032  41.942  1.00  9.54           O  
ATOM   3082  CB  ASP B 158       2.071  -2.758  42.974  1.00  8.11           C  
ATOM   3083  CG  ASP B 158       2.521  -3.262  44.319  1.00 11.77           C  
ATOM   3084  OD1 ASP B 158       2.330  -2.529  45.303  1.00 11.10           O  
ATOM   3085  OD2 ASP B 158       3.100  -4.377  44.396  1.00 10.77           O1-
ATOM   3086  N   HIS B 159       4.703  -1.345  44.059  1.00  9.02           N  
ATOM   3087  CA  HIS B 159       6.101  -1.475  44.441  1.00  8.53           C  
ATOM   3088  C   HIS B 159       6.302  -2.237  45.745  1.00  9.06           C  
ATOM   3089  O   HIS B 159       7.443  -2.295  46.223  1.00 10.34           O  
ATOM   3090  CB  HIS B 159       6.744  -0.084  44.553  1.00  9.55           C  
ATOM   3091  CG  HIS B 159       8.191  -0.038  44.186  1.00  8.80           C  
ATOM   3092  CD2 HIS B 159       8.848   0.669  43.235  1.00 10.25           C  
ATOM   3093  ND1 HIS B 159       9.160  -0.723  44.890  1.00  8.75           N  
ATOM   3094  CE1 HIS B 159      10.346  -0.472  44.363  1.00 12.04           C  
ATOM   3095  NE2 HIS B 159      10.186   0.383  43.368  1.00 10.89           N  
ATOM   3096  N   VAL B 160       5.247  -2.829  46.344  1.00 11.47           N  
ATOM   3097  CA  VAL B 160       5.428  -3.463  47.658  1.00  7.60           C  
ATOM   3098  C   VAL B 160       4.762  -4.827  47.827  1.00  7.82           C  
ATOM   3099  O   VAL B 160       5.006  -5.510  48.830  1.00  8.14           O  
ATOM   3100  CB  VAL B 160       4.986  -2.529  48.808  1.00 11.78           C  
ATOM   3101  CG1 VAL B 160       5.667  -1.170  48.699  1.00  6.38           C  
ATOM   3102  CG2 VAL B 160       3.459  -2.389  48.857  1.00 10.45           C  
ATOM   3103  N   VAL B 161       3.982  -5.289  46.851  1.00  9.41           N  
ATOM   3104  CA  VAL B 161       3.325  -6.585  47.013  1.00  8.81           C  
ATOM   3105  C   VAL B 161       4.298  -7.698  46.657  1.00  9.59           C  
ATOM   3106  O   VAL B 161       4.815  -7.750  45.534  1.00  9.25           O  
ATOM   3107  CB  VAL B 161       2.047  -6.697  46.171  1.00  9.26           C  
ATOM   3108  CG1 VAL B 161       1.525  -8.127  46.231  1.00 12.52           C  
ATOM   3109  CG2 VAL B 161       0.994  -5.673  46.638  1.00  7.12           C  
ATOM   3110  N   GLY B 162       4.501  -8.607  47.592  1.00  8.35           N  
ATOM   3111  CA  GLY B 162       5.384  -9.751  47.448  1.00  9.45           C  
ATOM   3112  C   GLY B 162       6.826  -9.475  47.813  1.00 12.73           C  
ATOM   3113  O   GLY B 162       7.419 -10.198  48.614  1.00 13.12           O  
ATOM   3114  N   THR B 163       7.410  -8.439  47.207  1.00 10.93           N  
ATOM   3115  CA  THR B 163       8.766  -8.011  47.524  1.00  9.53           C  
ATOM   3116  C   THR B 163       8.785  -6.498  47.615  1.00  9.77           C  
ATOM   3117  O   THR B 163       7.823  -5.810  47.253  1.00 10.50           O  
ATOM   3118  CB  THR B 163       9.800  -8.492  46.483  1.00 10.37           C  
ATOM   3119  CG2 THR B 163       9.662  -9.990  46.201  1.00  8.29           C  
ATOM   3120  OG1 THR B 163       9.674  -7.718  45.272  1.00  8.52           O  
ATOM   3121  N   GLU B 164       9.906  -5.957  48.069  1.00 10.60           N  
ATOM   3122  CA  GLU B 164       9.977  -4.505  48.149  1.00  9.77           C  
ATOM   3123  C   GLU B 164      10.143  -3.860  46.783  1.00  9.58           C  
ATOM   3124  O   GLU B 164      10.304  -2.644  46.701  1.00  8.13           O  
ATOM   3125  CB  GLU B 164      11.108  -4.084  49.091  1.00 13.05           C  
ATOM   3126  CG  GLU B 164      10.809  -4.460  50.543  1.00 25.50           C  
ATOM   3127  CD  GLU B 164      11.913  -4.069  51.515  1.00 34.40           C  
ATOM   3128  OE1 GLU B 164      13.077  -3.894  51.077  1.00 29.68           O  
ATOM   3129  OE2 GLU B 164      11.609  -3.952  52.722  0.66 22.02           O1-
ATOM   3130  N   HIS B 165      10.099  -4.650  45.707  1.00 12.92           N  
ATOM   3131  CA  HIS B 165      10.045  -4.105  44.361  1.00 11.63           C  
ATOM   3132  C   HIS B 165       8.768  -4.522  43.644  1.00  8.00           C  
ATOM   3133  O   HIS B 165       8.666  -4.387  42.421  1.00  9.79           O  
ATOM   3134  CB  HIS B 165      11.311  -4.501  43.601  1.00 10.17           C  
ATOM   3135  CG  HIS B 165      12.538  -3.922  44.232  1.00 10.91           C  
ATOM   3136  CD2 HIS B 165      13.131  -2.713  44.075  1.00 19.21           C  
ATOM   3137  ND1 HIS B 165      13.217  -4.553  45.252  1.00 14.52           N  
ATOM   3138  CE1 HIS B 165      14.215  -3.782  45.656  1.00 12.99           C  
ATOM   3139  NE2 HIS B 165      14.179  -2.657  44.963  1.00 16.03           N  
ATOM   3140  N   GLY B 166       7.780  -4.990  44.400  1.00  8.78           N  
ATOM   3141  CA  GLY B 166       6.466  -5.257  43.844  1.00 11.91           C  
ATOM   3142  C   GLY B 166       6.385  -6.438  42.907  1.00  9.01           C  
ATOM   3143  O   GLY B 166       5.469  -6.496  42.090  1.00  5.37           O  
ATOM   3144  N   THR B 167       7.302  -7.400  43.012  1.00  7.00           N  
ATOM   3145  CA  THR B 167       7.302  -8.515  42.065  1.00 11.63           C  
ATOM   3146  C   THR B 167       5.964  -9.251  42.049  1.00  9.04           C  
ATOM   3147  O   THR B 167       5.454  -9.594  40.977  1.00  6.99           O  
ATOM   3148  CB  THR B 167       8.439  -9.470  42.397  1.00  9.77           C  
ATOM   3149  CG2 THR B 167       8.433 -10.696  41.444  1.00  4.50           C  
ATOM   3150  OG1 THR B 167       9.672  -8.749  42.308  1.00  6.94           O  
ATOM   3151  N   GLY B 168       5.372  -9.484  43.225  1.00  6.28           N  
ATOM   3152  CA  GLY B 168       4.067 -10.120  43.270  1.00  9.95           C  
ATOM   3153  C   GLY B 168       2.978  -9.233  42.695  1.00 11.98           C  
ATOM   3154  O   GLY B 168       2.159  -9.681  41.888  1.00  8.68           O  
ATOM   3155  N   GLY B 169       2.977  -7.947  43.079  1.00  8.49           N  
ATOM   3156  CA  GLY B 169       1.916  -7.060  42.638  1.00  8.88           C  
ATOM   3157  C   GLY B 169       1.929  -6.866  41.138  1.00 10.11           C  
ATOM   3158  O   GLY B 169       0.878  -6.899  40.484  1.00  8.14           O  
ATOM   3159  N   ILE B 170       3.124  -6.683  40.569  1.00  8.38           N  
ATOM   3160  CA  ILE B 170       3.253  -6.517  39.127  1.00  5.09           C  
ATOM   3161  C   ILE B 170       2.812  -7.788  38.401  1.00  7.97           C  
ATOM   3162  O   ILE B 170       2.056  -7.733  37.424  1.00  8.86           O  
ATOM   3163  CB  ILE B 170       4.700  -6.125  38.770  1.00  5.94           C  
ATOM   3164  CG1 ILE B 170       5.014  -4.735  39.332  1.00  9.86           C  
ATOM   3165  CG2 ILE B 170       4.908  -6.183  37.264  1.00  7.70           C  
ATOM   3166  CD1 ILE B 170       6.514  -4.419  39.400  1.00  6.99           C  
ATOM   3167  N   ARG B 171       3.293  -8.952  38.852  1.00  9.31           N  
ATOM   3168  CA  ARG B 171       2.859 -10.210  38.242  1.00 10.47           C  
ATOM   3169  C   ARG B 171       1.347 -10.366  38.317  1.00  9.92           C  
ATOM   3170  O   ARG B 171       0.728 -10.842  37.360  1.00  7.71           O  
ATOM   3171  CB  ARG B 171       3.556 -11.401  38.902  1.00  8.87           C  
ATOM   3172  CG  ARG B 171       3.390 -12.717  38.157  1.00 10.83           C  
ATOM   3173  CD  ARG B 171       4.279 -13.790  38.782  1.00  8.54           C  
ATOM   3174  NE  ARG B 171       5.651 -13.657  38.291  1.00  5.89           N  
ATOM   3175  CZ  ARG B 171       6.616 -14.537  38.520  1.00  7.09           C  
ATOM   3176  NH1 ARG B 171       6.401 -15.630  39.230  1.00  7.94           N1+
ATOM   3177  NH2 ARG B 171       7.831 -14.311  38.023  1.00  8.85           N  
ATOM   3178  N   ASN B 172       0.730  -9.941  39.434  1.00  8.93           N  
ATOM   3179  CA  ASN B 172      -0.710 -10.125  39.617  1.00 11.51           C  
ATOM   3180  C   ASN B 172      -1.544  -9.171  38.767  1.00 11.95           C  
ATOM   3181  O   ASN B 172      -2.743  -9.418  38.597  1.00  6.32           O  
ATOM   3182  CB  ASN B 172      -1.110  -9.942  41.082  1.00 10.50           C  
ATOM   3183  CG  ASN B 172      -0.527 -11.006  42.003  1.00 13.50           C  
ATOM   3184  ND2 ASN B 172      -0.465 -10.686  43.302  1.00  8.49           N  
ATOM   3185  OD1 ASN B 172      -0.093 -12.071  41.557  1.00  9.44           O  
ATOM   3186  N   GLY B 173      -0.951  -8.092  38.241  1.00  9.10           N  
ATOM   3187  CA  GLY B 173      -1.668  -7.180  37.371  1.00  7.67           C  
ATOM   3188  C   GLY B 173      -1.683  -5.706  37.784  1.00 11.04           C  
ATOM   3189  O   GLY B 173      -2.372  -4.905  37.145  1.00 10.12           O  
ATOM   3190  N   LEU B 174      -0.948  -5.319  38.829  1.00  9.23           N  
ATOM   3191  CA  LEU B 174      -0.986  -3.926  39.308  1.00 10.23           C  
ATOM   3192  C   LEU B 174      -0.059  -3.048  38.464  1.00 10.62           C  
ATOM   3193  O   LEU B 174       1.060  -2.695  38.852  1.00  8.17           O  
ATOM   3194  CB  LEU B 174      -0.627  -3.866  40.784  1.00 10.14           C  
ATOM   3195  CG  LEU B 174      -1.738  -4.443  41.657  1.00  7.48           C  
ATOM   3196  CD1 LEU B 174      -1.271  -4.740  43.077  1.00  7.88           C  
ATOM   3197  CD2 LEU B 174      -2.993  -3.537  41.672  1.00  5.98           C  
ATOM   3198  N   TYR B 175      -0.555  -2.675  37.283  1.00  8.35           N  
ATOM   3199  CA  TYR B 175       0.137  -1.759  36.390  1.00  9.87           C  
ATOM   3200  C   TYR B 175      -0.881  -1.106  35.460  1.00  7.84           C  
ATOM   3201  O   TYR B 175      -1.913  -1.703  35.129  1.00  7.08           O  
ATOM   3202  CB  TYR B 175       1.231  -2.496  35.599  1.00  5.60           C  
ATOM   3203  CG  TYR B 175       0.719  -3.715  34.824  1.00 11.47           C  
ATOM   3204  CD1 TYR B 175      -0.003  -3.563  33.642  1.00  8.55           C  
ATOM   3205  CD2 TYR B 175       0.945  -5.017  35.296  1.00  7.35           C  
ATOM   3206  CE1 TYR B 175      -0.486  -4.674  32.937  1.00 11.38           C  
ATOM   3207  CE2 TYR B 175       0.490  -6.135  34.581  1.00  7.35           C  
ATOM   3208  CZ  TYR B 175      -0.219  -5.947  33.396  1.00 10.21           C  
ATOM   3209  OH  TYR B 175      -0.702  -7.042  32.699  1.00  9.26           O  
ATOM   3210  N   GLY B 176      -0.587   0.124  35.051  1.00  7.89           N  
ATOM   3211  CA  GLY B 176      -1.431   0.829  34.110  1.00  8.42           C  
ATOM   3212  C   GLY B 176      -0.698   1.968  33.435  1.00  8.10           C  
ATOM   3213  O   GLY B 176       0.392   2.361  33.858  1.00 11.45           O  
ATOM   3214  N   PRO B 177      -1.267   2.506  32.355  1.00 10.00           N  
ATOM   3215  CA  PRO B 177      -0.566   3.522  31.561  1.00  7.51           C  
ATOM   3216  C   PRO B 177      -0.889   4.951  31.979  1.00 11.79           C  
ATOM   3217  O   PRO B 177      -1.996   5.265  32.425  1.00  8.66           O  
ATOM   3218  CB  PRO B 177      -1.092   3.260  30.146  1.00  6.91           C  
ATOM   3219  CG  PRO B 177      -2.549   2.830  30.402  1.00  9.74           C  
ATOM   3220  CD  PRO B 177      -2.545   2.098  31.736  1.00  9.71           C  
ATOM   3221  N   VAL B 178       0.112   5.821  31.806  1.00  9.06           N  
ATOM   3222  CA  VAL B 178      -0.030   7.269  31.994  1.00 12.08           C  
ATOM   3223  C   VAL B 178       0.505   7.961  30.754  1.00  9.32           C  
ATOM   3224  O   VAL B 178       1.646   7.705  30.349  1.00 13.93           O  
ATOM   3225  CB  VAL B 178       0.739   7.817  33.215  1.00 18.94           C  
ATOM   3226  CG1 VAL B 178       0.398   9.314  33.415  1.00 16.45           C  
ATOM   3227  CG2 VAL B 178       0.455   7.034  34.451  1.00 13.13           C  
ATOM   3228  N   ILE B 179      -0.288   8.869  30.184  1.00  9.16           N  
ATOM   3229  CA  ILE B 179       0.152   9.705  29.075  1.00 11.34           C  
ATOM   3230  C   ILE B 179       0.196  11.158  29.532  1.00 11.63           C  
ATOM   3231  O   ILE B 179      -0.782  11.665  30.095  1.00 15.94           O  
ATOM   3232  CB  ILE B 179      -0.765   9.544  27.853  1.00 11.72           C  
ATOM   3233  CG1 ILE B 179      -0.771   8.090  27.401  1.00 10.54           C  
ATOM   3234  CG2 ILE B 179      -0.309  10.505  26.715  1.00 13.22           C  
ATOM   3235  CD1 ILE B 179      -1.678   7.863  26.211  1.00 14.29           C  
ATOM   3236  N   VAL B 180       1.336  11.819  29.315  1.00 12.08           N  
ATOM   3237  CA  VAL B 180       1.474  13.255  29.565  1.00 12.77           C  
ATOM   3238  C   VAL B 180       1.726  13.932  28.228  1.00 16.22           C  
ATOM   3239  O   VAL B 180       2.740  13.673  27.563  1.00 14.14           O  
ATOM   3240  CB  VAL B 180       2.593  13.573  30.573  1.00 13.70           C  
ATOM   3241  CG1 VAL B 180       2.723  15.090  30.773  1.00  9.26           C  
ATOM   3242  CG2 VAL B 180       2.303  12.906  31.911  1.00 13.63           C  
ATOM   3243  N   ARG B 181       0.803  14.797  27.827  1.00 12.27           N  
ATOM   3244  CA  ARG B 181       0.857  15.414  26.514  1.00 13.91           C  
ATOM   3245  C   ARG B 181       1.427  16.821  26.612  1.00 15.40           C  
ATOM   3246  O   ARG B 181       1.217  17.527  27.601  1.00 14.33           O  
ATOM   3247  CB  ARG B 181      -0.530  15.449  25.879  1.00  9.34           C  
ATOM   3248  CG  ARG B 181      -1.142  14.075  25.709  1.00 14.09           C  
ATOM   3249  CD  ARG B 181      -2.251  14.105  24.685  1.00 13.33           C  
ATOM   3250  NE  ARG B 181      -3.080  12.911  24.724  1.00 15.44           N  
ATOM   3251  CZ  ARG B 181      -2.743  11.749  24.180  1.00 18.28           C  
ATOM   3252  NH1 ARG B 181      -1.617  11.606  23.502  1.00 10.10           N1+
ATOM   3253  NH2 ARG B 181      -3.551  10.701  24.329  1.00 16.53           N  
ATOM   3254  N   ARG B 182       2.178  17.199  25.593  1.00 13.86           N  
ATOM   3255  CA  ARG B 182       2.677  18.556  25.415  1.00 14.38           C  
ATOM   3256  C   ARG B 182       1.675  19.376  24.609  1.00 17.83           C  
ATOM   3257  O   ARG B 182       1.011  18.859  23.710  1.00 15.60           O  
ATOM   3258  CB  ARG B 182       4.015  18.534  24.683  1.00 11.69           C  
ATOM   3259  CG  ARG B 182       4.603  19.912  24.413  1.00 19.58           C  
ATOM   3260  CD  ARG B 182       6.096  19.793  24.265  1.00 16.38           C  
ATOM   3261  NE  ARG B 182       6.623  19.240  25.499  1.00 17.86           N  
ATOM   3262  CZ  ARG B 182       7.685  18.451  25.578  1.00 16.22           C  
ATOM   3263  NH1 ARG B 182       8.448  18.215  24.524  1.00 18.89           N1+
ATOM   3264  NH2 ARG B 182       7.986  17.891  26.746  1.00 12.87           N  
ATOM   3265  N   LYS B 183       1.591  20.670  24.920  1.00 18.21           N  
ATOM   3266  CA  LYS B 183       0.734  21.555  24.138  1.00 21.72           C  
ATOM   3267  C   LYS B 183       1.012  21.392  22.650  1.00 17.27           C  
ATOM   3268  O   LYS B 183       2.160  21.477  22.205  1.00 16.22           O  
ATOM   3269  CB  LYS B 183       0.947  23.013  24.562  1.00 16.25           C  
ATOM   3270  CG  LYS B 183       0.030  23.986  23.840  1.00 26.53           C  
ATOM   3271  CD  LYS B 183       0.471  25.412  24.120  1.00 22.44           C  
ATOM   3272  CE  LYS B 183       0.262  26.317  22.928  1.00 28.89           C  
ATOM   3273  NZ  LYS B 183       0.073  27.721  23.417  1.00 35.23           N1+
ATOM   3274  N   GLY B 184      -0.040  21.124  21.882  1.00 13.63           N  
ATOM   3275  CA  GLY B 184       0.119  20.965  20.447  1.00 20.70           C  
ATOM   3276  C   GLY B 184       0.351  19.542  19.960  1.00 24.05           C  
ATOM   3277  O   GLY B 184       0.404  19.324  18.740  1.00 18.45           O  
ATOM   3278  N   ASP B 185       0.502  18.571  20.858  1.00 23.70           N  
ATOM   3279  CA  ASP B 185       0.536  17.181  20.423  1.00 18.40           C  
ATOM   3280  C   ASP B 185      -0.783  16.831  19.756  1.00 18.24           C  
ATOM   3281  O   ASP B 185      -1.854  17.266  20.191  1.00 18.75           O  
ATOM   3282  CB  ASP B 185       0.772  16.233  21.599  1.00 15.66           C  
ATOM   3283  CG  ASP B 185       2.190  16.255  22.090  1.00 19.00           C  
ATOM   3284  OD1 ASP B 185       3.054  16.850  21.407  1.00 14.91           O  
ATOM   3285  OD2 ASP B 185       2.441  15.655  23.164  1.00 17.94           O1-
ATOM   3286  N   VAL B 186      -0.703  16.033  18.696  1.00 22.85           N  
ATOM   3287  CA  VAL B 186      -1.907  15.583  18.008  1.00 18.61           C  
ATOM   3288  C   VAL B 186      -2.611  14.529  18.851  1.00 20.61           C  
ATOM   3289  O   VAL B 186      -1.976  13.611  19.395  1.00 15.54           O  
ATOM   3290  CB  VAL B 186      -1.539  15.051  16.614  1.00 24.00           C  
ATOM   3291  CG1 VAL B 186      -2.764  14.581  15.877  1.00 19.96           C  
ATOM   3292  CG2 VAL B 186      -0.848  16.147  15.832  1.00 26.77           C  
ATOM   3293  N   LEU B 187      -3.933  14.655  18.960  1.00 20.28           N  
ATOM   3294  CA  LEU B 187      -4.799  13.775  19.727  1.00 18.02           C  
ATOM   3295  C   LEU B 187      -5.261  12.594  18.870  1.00 17.58           C  
ATOM   3296  O   LEU B 187      -5.605  12.772  17.698  1.00 18.55           O  
ATOM   3297  CB  LEU B 187      -6.009  14.540  20.252  1.00 20.08           C  
ATOM   3298  CG  LEU B 187      -5.684  15.639  21.270  1.00 19.89           C  
ATOM   3299  CD1 LEU B 187      -6.938  16.169  21.939  1.00 19.55           C  
ATOM   3300  CD2 LEU B 187      -4.719  15.114  22.317  1.00 18.21           C  
ATOM   3301  N   PRO B 188      -5.265  11.384  19.424  1.00 18.41           N  
ATOM   3302  CA  PRO B 188      -5.678  10.210  18.647  1.00 15.10           C  
ATOM   3303  C   PRO B 188      -7.189  10.025  18.652  1.00 15.43           C  
ATOM   3304  O   PRO B 188      -7.915  10.579  19.478  1.00 15.85           O  
ATOM   3305  CB  PRO B 188      -4.998   9.050  19.385  1.00 14.97           C  
ATOM   3306  CG  PRO B 188      -5.025   9.508  20.832  1.00 16.17           C  
ATOM   3307  CD  PRO B 188      -4.814  11.020  20.782  1.00 14.30           C  
ATOM   3308  N   ASP B 189      -7.651   9.215  17.698  1.00 13.39           N  
ATOM   3309  CA  ASP B 189      -9.030   8.735  17.705  1.00 13.60           C  
ATOM   3310  C   ASP B 189      -9.262   7.692  18.791  1.00 16.88           C  
ATOM   3311  O   ASP B 189     -10.386   7.563  19.293  1.00 12.57           O  
ATOM   3312  CB  ASP B 189      -9.372   8.159  16.331  1.00 14.49           C  
ATOM   3313  CG  ASP B 189      -9.416   9.221  15.260  1.00 20.25           C  
ATOM   3314  OD1 ASP B 189      -9.924  10.327  15.551  1.00 20.54           O  
ATOM   3315  OD2 ASP B 189      -8.911   8.967  14.139  1.00 15.19           O1-
ATOM   3316  N   ALA B 190      -8.225   6.939  19.165  1.00 14.75           N  
ATOM   3317  CA  ALA B 190      -8.338   5.910  20.195  1.00 12.74           C  
ATOM   3318  C   ALA B 190      -6.946   5.576  20.700  1.00 14.39           C  
ATOM   3319  O   ALA B 190      -5.954   5.768  19.995  1.00 11.93           O  
ATOM   3320  CB  ALA B 190      -9.020   4.632  19.674  1.00 10.44           C  
ATOM   3321  N   THR B 191      -6.892   5.041  21.919  1.00 12.22           N  
ATOM   3322  CA  THR B 191      -5.636   4.663  22.565  1.00 10.34           C  
ATOM   3323  C   THR B 191      -5.759   3.233  23.064  1.00 10.37           C  
ATOM   3324  O   THR B 191      -6.750   2.884  23.716  1.00 10.62           O  
ATOM   3325  CB  THR B 191      -5.312   5.603  23.731  1.00 16.07           C  
ATOM   3326  CG2 THR B 191      -4.010   5.172  24.439  1.00 10.38           C  
ATOM   3327  OG1 THR B 191      -5.172   6.937  23.232  1.00  9.84           O  
ATOM   3328  N   HIS B 192      -4.768   2.408  22.757  1.00 10.11           N  
ATOM   3329  CA  HIS B 192      -4.759   1.012  23.174  1.00 10.41           C  
ATOM   3330  C   HIS B 192      -3.479   0.728  23.934  1.00  9.17           C  
ATOM   3331  O   HIS B 192      -2.407   1.182  23.537  1.00 12.40           O  
ATOM   3332  CB  HIS B 192      -4.866   0.076  21.976  1.00 10.47           C  
ATOM   3333  CG  HIS B 192      -6.013   0.408  21.082  1.00 14.62           C  
ATOM   3334  CD2 HIS B 192      -6.056   0.820  19.792  1.00 14.36           C  
ATOM   3335  ND1 HIS B 192      -7.319   0.373  21.519  1.00 12.72           N  
ATOM   3336  CE1 HIS B 192      -8.120   0.730  20.531  1.00 13.66           C  
ATOM   3337  NE2 HIS B 192      -7.382   1.007  19.473  1.00 10.57           N  
ATOM   3338  N   THR B 193      -3.587  -0.034  25.012  1.00 10.55           N  
ATOM   3339  CA  THR B 193      -2.439  -0.313  25.854  1.00  9.58           C  
ATOM   3340  C   THR B 193      -2.107  -1.791  25.765  1.00 10.33           C  
ATOM   3341  O   THR B 193      -2.990  -2.645  25.900  1.00 10.04           O  
ATOM   3342  CB  THR B 193      -2.690   0.134  27.300  1.00 11.99           C  
ATOM   3343  CG2 THR B 193      -1.502  -0.196  28.200  1.00 11.37           C  
ATOM   3344  OG1 THR B 193      -2.889   1.552  27.316  1.00 10.58           O  
ATOM   3345  N   ILE B 194      -0.834  -2.067  25.512  1.00 10.08           N  
ATOM   3346  CA  ILE B 194      -0.306  -3.400  25.314  1.00 10.38           C  
ATOM   3347  C   ILE B 194       0.814  -3.550  26.327  1.00  8.40           C  
ATOM   3348  O   ILE B 194       1.818  -2.840  26.249  1.00 10.45           O  
ATOM   3349  CB  ILE B 194       0.209  -3.592  23.883  1.00  9.91           C  
ATOM   3350  CG1 ILE B 194      -0.937  -3.434  22.886  1.00  9.33           C  
ATOM   3351  CG2 ILE B 194       0.832  -4.955  23.703  1.00  7.92           C  
ATOM   3352  CD1 ILE B 194      -0.468  -3.513  21.458  1.00  9.12           C  
ATOM   3353  N   VAL B 195       0.636  -4.434  27.304  1.00  9.83           N  
ATOM   3354  CA  VAL B 195       1.643  -4.648  28.342  1.00  7.55           C  
ATOM   3355  C   VAL B 195       2.213  -6.049  28.178  1.00  7.70           C  
ATOM   3356  O   VAL B 195       1.476  -7.041  28.265  1.00  9.13           O  
ATOM   3357  CB  VAL B 195       1.061  -4.444  29.750  1.00  6.72           C  
ATOM   3358  CG1 VAL B 195       2.149  -4.616  30.790  1.00  9.75           C  
ATOM   3359  CG2 VAL B 195       0.411  -3.029  29.882  1.00  7.11           C  
ATOM   3360  N   PHE B 196       3.519  -6.142  27.924  1.00  8.99           N  
ATOM   3361  CA  PHE B 196       4.205  -7.442  27.959  1.00  7.82           C  
ATOM   3362  C   PHE B 196       4.621  -7.673  29.409  1.00  7.61           C  
ATOM   3363  O   PHE B 196       5.586  -7.077  29.888  1.00  8.74           O  
ATOM   3364  CB  PHE B 196       5.421  -7.464  27.037  1.00  9.91           C  
ATOM   3365  CG  PHE B 196       5.103  -7.526  25.540  1.00  9.77           C  
ATOM   3366  CD1 PHE B 196       3.800  -7.645  25.072  1.00  9.80           C  
ATOM   3367  CD2 PHE B 196       6.138  -7.460  24.610  1.00  9.78           C  
ATOM   3368  CE1 PHE B 196       3.543  -7.708  23.686  1.00 11.62           C  
ATOM   3369  CE2 PHE B 196       5.895  -7.535  23.229  1.00  9.43           C  
ATOM   3370  CZ  PHE B 196       4.588  -7.652  22.770  1.00  9.57           C  
ATOM   3371  N   ASN B 197       3.893  -8.532  30.121  1.00  5.84           N  
ATOM   3372  CA  ASN B 197       4.175  -8.811  31.526  1.00  8.76           C  
ATOM   3373  C   ASN B 197       4.604 -10.265  31.639  1.00  7.96           C  
ATOM   3374  O   ASN B 197       3.782 -11.175  31.473  1.00  7.21           O  
ATOM   3375  CB  ASN B 197       2.961  -8.513  32.415  1.00  6.81           C  
ATOM   3376  CG  ASN B 197       3.303  -8.615  33.902  1.00  7.85           C  
ATOM   3377  ND2 ASN B 197       2.318  -8.972  34.729  1.00  7.89           N  
ATOM   3378  OD1 ASN B 197       4.439  -8.345  34.302  1.00 10.33           O  
ATOM   3379  N   ASP B 198       5.884 -10.475  31.951  1.00  7.40           N  
ATOM   3380  CA  ASP B 198       6.492 -11.790  31.878  1.00  7.68           C  
ATOM   3381  C   ASP B 198       6.208 -12.370  30.501  1.00  9.59           C  
ATOM   3382  O   ASP B 198       6.501 -11.723  29.486  1.00 11.85           O  
ATOM   3383  CB  ASP B 198       5.986 -12.691  33.003  1.00  9.16           C  
ATOM   3384  CG  ASP B 198       6.535 -12.285  34.354  1.00 13.86           C  
ATOM   3385  OD1 ASP B 198       7.665 -11.745  34.404  1.00 10.05           O  
ATOM   3386  OD2 ASP B 198       5.845 -12.507  35.361  1.00  8.15           O1-
ATOM   3387  N   GLY B 199       5.606 -13.559  30.442  1.00  9.06           N  
ATOM   3388  CA  GLY B 199       5.276 -14.116  29.143  1.00 11.58           C  
ATOM   3389  C   GLY B 199       3.841 -13.924  28.687  1.00 10.55           C  
ATOM   3390  O   GLY B 199       3.365 -14.678  27.838  1.00 11.18           O  
ATOM   3391  N   THR B 200       3.136 -12.933  29.221  1.00 10.15           N  
ATOM   3392  CA  THR B 200       1.741 -12.704  28.865  1.00 12.06           C  
ATOM   3393  C   THR B 200       1.603 -11.337  28.206  1.00  8.70           C  
ATOM   3394  O   THR B 200       2.482 -10.480  28.327  1.00 10.09           O  
ATOM   3395  CB  THR B 200       0.819 -12.758  30.104  1.00  8.56           C  
ATOM   3396  CG2 THR B 200       1.154 -13.925  30.987  1.00 12.65           C  
ATOM   3397  OG1 THR B 200       0.989 -11.568  30.890  1.00 10.79           O  
ATOM   3398  N   ILE B 201       0.475 -11.112  27.530  1.00  8.16           N  
ATOM   3399  CA  ILE B 201       0.055  -9.753  27.176  1.00  8.42           C  
ATOM   3400  C   ILE B 201      -1.123  -9.396  28.067  1.00  8.98           C  
ATOM   3401  O   ILE B 201      -2.164 -10.058  28.014  1.00  9.47           O  
ATOM   3402  CB  ILE B 201      -0.326  -9.603  25.693  1.00  9.63           C  
ATOM   3403  CG1 ILE B 201       0.731 -10.226  24.780  1.00  9.02           C  
ATOM   3404  CG2 ILE B 201      -0.502  -8.108  25.350  1.00  9.60           C  
ATOM   3405  CD1 ILE B 201       0.349 -10.163  23.285  1.00  8.75           C  
ATOM   3406  N   ASN B 202      -0.963  -8.357  28.897  1.00  8.18           N  
ATOM   3407  CA  ASN B 202      -2.047  -7.866  29.759  1.00  8.64           C  
ATOM   3408  C   ASN B 202      -2.588  -8.942  30.705  1.00 11.68           C  
ATOM   3409  O   ASN B 202      -3.775  -8.935  31.065  1.00  7.84           O  
ATOM   3410  CB  ASN B 202      -3.178  -7.286  28.908  1.00 11.22           C  
ATOM   3411  CG  ASN B 202      -2.754  -6.037  28.186  1.00  9.43           C  
ATOM   3412  ND2 ASN B 202      -3.637  -5.478  27.361  1.00 10.19           N  
ATOM   3413  OD1 ASN B 202      -1.650  -5.560  28.396  1.00  8.38           O  
ATOM   3414  N   ASN B 203      -1.732  -9.865  31.138  1.00  6.41           N  
ATOM   3415  CA  ASN B 203      -2.125 -10.939  32.061  1.00  8.02           C  
ATOM   3416  C   ASN B 203      -3.238 -11.826  31.508  1.00 16.88           C  
ATOM   3417  O   ASN B 203      -3.951 -12.483  32.277  1.00 13.05           O  
ATOM   3418  CB  ASN B 203      -2.547 -10.391  33.430  1.00  7.90           C  
ATOM   3419  CG  ASN B 203      -1.350 -10.075  34.319  1.00 11.13           C  
ATOM   3420  ND2 ASN B 203      -1.356 -10.609  35.538  1.00  9.00           N  
ATOM   3421  OD1 ASN B 203      -0.412  -9.399  33.891  1.00  9.73           O  
ATOM   3422  N   ARG B 204      -3.395 -11.857  30.197  1.00 14.29           N  
ATOM   3423  CA  ARG B 204      -4.382 -12.681  29.516  1.00 12.42           C  
ATOM   3424  C   ARG B 204      -3.841 -14.093  29.295  1.00 14.36           C  
ATOM   3425  O   ARG B 204      -2.634 -14.280  29.109  1.00 19.06           O  
ATOM   3426  CB  ARG B 204      -4.706 -12.064  28.178  1.00 15.40           C  
ATOM   3427  CG  ARG B 204      -5.585 -10.842  28.249  1.00 18.10           C  
ATOM   3428  CD  ARG B 204      -5.588 -10.231  26.869  1.00 15.90           C  
ATOM   3429  NE  ARG B 204      -6.616 -10.819  26.025  1.00 28.75           N  
ATOM   3430  CZ  ARG B 204      -7.891 -10.468  26.053  1.00 28.80           C  
ATOM   3431  NH1 ARG B 204      -8.337  -9.561  26.911  1.00 29.88           N1+
ATOM   3432  NH2 ARG B 204      -8.734 -11.028  25.191  1.00 28.30           N  
ATOM   3433  N   PRO B 205      -4.709 -15.098  29.304  1.00 16.54           N  
ATOM   3434  CA  PRO B 205      -4.274 -16.438  28.889  1.00 28.02           C  
ATOM   3435  C   PRO B 205      -3.691 -16.415  27.483  1.00 29.01           C  
ATOM   3436  O   PRO B 205      -4.069 -15.599  26.640  1.00 27.70           O  
ATOM   3437  CB  PRO B 205      -5.556 -17.275  28.972  1.00 20.60           C  
ATOM   3438  CG  PRO B 205      -6.375 -16.590  30.006  1.00 16.51           C  
ATOM   3439  CD  PRO B 205      -6.027 -15.118  29.967  1.00 24.04           C  
ATOM   3440  N   ALA B 206      -2.716 -17.289  27.258  1.00 20.09           N  
ATOM   3441  CA  ALA B 206      -1.958 -17.256  26.023  1.00 20.76           C  
ATOM   3442  C   ALA B 206      -2.892 -17.418  24.829  1.00 24.25           C  
ATOM   3443  O   ALA B 206      -3.955 -18.042  24.924  1.00 26.06           O  
ATOM   3444  CB  ALA B 206      -0.885 -18.350  26.034  1.00 29.05           C  
ATOM   3445  N   HIS B 207      -2.511 -16.779  23.721  1.00 18.66           N  
ATOM   3446  CA  HIS B 207      -3.256 -16.825  22.455  1.00 27.23           C  
ATOM   3447  C   HIS B 207      -4.625 -16.172  22.536  1.00 28.05           C  
ATOM   3448  O   HIS B 207      -5.528 -16.546  21.789  1.00 28.97           O  
ATOM   3449  CB  HIS B 207      -3.457 -18.256  21.947  1.00 31.29           C  
ATOM   3450  CG  HIS B 207      -2.195 -18.975  21.615  1.00 29.33           C  
ATOM   3451  CD2 HIS B 207      -1.398 -18.920  20.521  1.00 27.44           C  
ATOM   3452  ND1 HIS B 207      -1.641 -19.919  22.453  1.00 33.53           N  
ATOM   3453  CE1 HIS B 207      -0.544 -20.402  21.896  1.00 33.99           C  
ATOM   3454  NE2 HIS B 207      -0.379 -19.817  20.722  1.00 27.94           N  
ATOM   3455  N   THR B 208      -4.842 -15.221  23.440  1.00 27.76           N  
ATOM   3456  CA  THR B 208      -6.166 -14.610  23.521  1.00 28.97           C  
ATOM   3457  C   THR B 208      -6.108 -13.116  23.233  1.00 27.95           C  
ATOM   3458  O   THR B 208      -6.998 -12.372  23.649  1.00 29.09           O  
ATOM   3459  CB  THR B 208      -6.843 -14.873  24.876  1.00 32.71           C  
ATOM   3460  CG2 THR B 208      -6.852 -16.377  25.215  1.00 25.66           C  
ATOM   3461  OG1 THR B 208      -6.179 -14.147  25.920  1.00 26.24           O  
ATOM   3462  N   GLY B 209      -5.083 -12.666  22.521  1.00 27.82           N  
ATOM   3463  CA  GLY B 209      -4.998 -11.279  22.144  1.00 13.80           C  
ATOM   3464  C   GLY B 209      -4.262 -10.460  23.176  1.00 16.99           C  
ATOM   3465  O   GLY B 209      -3.286 -10.922  23.776  1.00 18.07           O  
ATOM   3466  N   PRO B 210      -4.731  -9.227  23.426  1.00 15.60           N  
ATOM   3467  CA  PRO B 210      -5.995  -8.667  22.929  1.00 17.23           C  
ATOM   3468  C   PRO B 210      -5.965  -8.223  21.465  1.00 14.61           C  
ATOM   3469  O   PRO B 210      -4.898  -7.923  20.921  1.00 15.77           O  
ATOM   3470  CB  PRO B 210      -6.196  -7.452  23.828  1.00 13.56           C  
ATOM   3471  CG  PRO B 210      -4.783  -6.961  24.027  1.00 17.17           C  
ATOM   3472  CD  PRO B 210      -3.936  -8.211  24.138  1.00 13.82           C  
ATOM   3473  N   ASN B 211      -7.141  -8.153  20.851  1.00 15.29           N  
ATOM   3474  CA  ASN B 211      -7.285  -7.545  19.537  1.00 11.85           C  
ATOM   3475  C   ASN B 211      -7.799  -6.119  19.692  1.00 12.85           C  
ATOM   3476  O   ASN B 211      -8.467  -5.782  20.673  1.00 15.26           O  
ATOM   3477  CB  ASN B 211      -8.238  -8.348  18.654  1.00 12.36           C  
ATOM   3478  CG  ASN B 211      -7.751  -9.749  18.398  1.00 19.07           C  
ATOM   3479  ND2 ASN B 211      -8.653 -10.627  17.944  1.00 13.75           N  
ATOM   3480  OD1 ASN B 211      -6.579 -10.041  18.577  1.00 12.76           O  
ATOM   3481  N   PHE B 212      -7.455  -5.271  18.733  1.00 10.41           N  
ATOM   3482  CA  PHE B 212      -7.904  -3.885  18.726  1.00 15.73           C  
ATOM   3483  C   PHE B 212      -8.473  -3.566  17.355  1.00 11.95           C  
ATOM   3484  O   PHE B 212      -7.935  -4.003  16.341  1.00 13.98           O  
ATOM   3485  CB  PHE B 212      -6.753  -2.925  19.065  1.00 15.74           C  
ATOM   3486  CG  PHE B 212      -6.155  -3.172  20.410  1.00 12.97           C  
ATOM   3487  CD1 PHE B 212      -6.893  -2.923  21.560  1.00 15.44           C  
ATOM   3488  CD2 PHE B 212      -4.882  -3.710  20.531  1.00 15.81           C  
ATOM   3489  CE1 PHE B 212      -6.351  -3.177  22.818  1.00 10.82           C  
ATOM   3490  CE2 PHE B 212      -4.331  -3.967  21.787  1.00 11.12           C  
ATOM   3491  CZ  PHE B 212      -5.062  -3.701  22.928  1.00 11.64           C  
ATOM   3492  N   GLU B 213      -9.561  -2.810  17.325  1.00 13.85           N  
ATOM   3493  CA  GLU B 213     -10.245  -2.510  16.078  1.00 13.87           C  
ATOM   3494  C   GLU B 213     -10.081  -1.044  15.722  1.00 11.58           C  
ATOM   3495  O   GLU B 213     -10.069  -0.182  16.602  1.00 11.96           O  
ATOM   3496  CB  GLU B 213     -11.723  -2.861  16.181  1.00 11.59           C  
ATOM   3497  CG  GLU B 213     -11.933  -4.345  16.140  1.00 21.62           C  
ATOM   3498  CD  GLU B 213     -13.390  -4.712  16.052  1.00 37.89           C  
ATOM   3499  OE1 GLU B 213     -14.072  -4.625  17.094  1.00 45.94           O  
ATOM   3500  OE2 GLU B 213     -13.849  -5.051  14.936  1.00 39.17           O1-
ATOM   3501  N   ALA B 214      -9.951  -0.786  14.423  1.00 10.13           N  
ATOM   3502  CA  ALA B 214      -9.834   0.558  13.876  1.00 13.35           C  
ATOM   3503  C   ALA B 214     -10.416   0.533  12.471  1.00 13.84           C  
ATOM   3504  O   ALA B 214     -10.623  -0.530  11.881  1.00 15.62           O  
ATOM   3505  CB  ALA B 214      -8.383   1.047  13.814  1.00 10.43           C  
ATOM   3506  N   THR B 215     -10.676   1.719  11.940  1.00 11.29           N  
ATOM   3507  CA  THR B 215     -11.059   1.898  10.548  1.00 11.96           C  
ATOM   3508  C   THR B 215      -9.897   2.541   9.812  1.00 10.82           C  
ATOM   3509  O   THR B 215      -9.198   3.370  10.389  1.00 10.54           O  
ATOM   3510  CB  THR B 215     -12.290   2.786  10.440  1.00 13.29           C  
ATOM   3511  CG2 THR B 215     -12.646   3.039   8.984  1.00 11.51           C  
ATOM   3512  OG1 THR B 215     -13.372   2.128  11.092  1.00 13.12           O  
ATOM   3513  N   VAL B 216      -9.668   2.137   8.558  1.00 12.57           N  
ATOM   3514  CA  VAL B 216      -8.636   2.760   7.732  1.00 11.26           C  
ATOM   3515  C   VAL B 216      -8.682   4.277   7.888  1.00 12.92           C  
ATOM   3516  O   VAL B 216      -9.758   4.886   7.864  1.00 14.54           O  
ATOM   3517  CB  VAL B 216      -8.763   2.355   6.247  1.00 17.30           C  
ATOM   3518  CG1 VAL B 216      -7.698   3.047   5.434  1.00 22.56           C  
ATOM   3519  CG2 VAL B 216      -8.589   0.840   6.072  1.00 16.52           C  
ATOM   3520  N   GLY B 217      -7.511   4.895   8.094  1.00 10.96           N  
ATOM   3521  CA  GLY B 217      -7.427   6.325   8.310  1.00 13.99           C  
ATOM   3522  C   GLY B 217      -7.529   6.789   9.756  1.00 14.60           C  
ATOM   3523  O   GLY B 217      -7.206   7.952  10.031  1.00 17.27           O  
ATOM   3524  N   ASP B 218      -7.958   5.928  10.689  1.00 15.56           N  
ATOM   3525  CA  ASP B 218      -7.957   6.300  12.104  1.00 12.97           C  
ATOM   3526  C   ASP B 218      -6.549   6.656  12.575  1.00 19.36           C  
ATOM   3527  O   ASP B 218      -5.560   6.048  12.156  1.00 14.54           O  
ATOM   3528  CB  ASP B 218      -8.487   5.154  12.980  1.00 11.26           C  
ATOM   3529  CG  ASP B 218     -10.004   5.018  12.946  1.00 19.54           C  
ATOM   3530  OD1 ASP B 218     -10.696   5.862  12.331  1.00 11.66           O  
ATOM   3531  OD2 ASP B 218     -10.506   4.058  13.566  1.00 14.73           O1-
ATOM   3532  N   ARG B 219      -6.464   7.642  13.465  1.00 16.82           N  
ATOM   3533  CA  ARG B 219      -5.221   7.965  14.155  1.00 13.38           C  
ATOM   3534  C   ARG B 219      -5.238   7.160  15.449  1.00 11.54           C  
ATOM   3535  O   ARG B 219      -6.032   7.432  16.357  1.00 13.00           O  
ATOM   3536  CB  ARG B 219      -5.104   9.469  14.410  1.00 15.01           C  
ATOM   3537  CG  ARG B 219      -3.945   9.879  15.282  1.00 11.61           C  
ATOM   3538  CD  ARG B 219      -3.695  11.379  15.205  1.00 11.60           C  
ATOM   3539  NE  ARG B 219      -3.167  11.803  13.907  1.00 15.25           N  
ATOM   3540  CZ  ARG B 219      -1.883  11.794  13.582  1.00 17.09           C  
ATOM   3541  NH1 ARG B 219      -0.950  11.446  14.458  1.00 19.81           N1+
ATOM   3542  NH2 ARG B 219      -1.524  12.130  12.345  1.00 17.79           N  
ATOM   3543  N   VAL B 220      -4.423   6.119  15.504  1.00 15.09           N  
ATOM   3544  CA  VAL B 220      -4.484   5.151  16.589  1.00 10.10           C  
ATOM   3545  C   VAL B 220      -3.225   5.296  17.419  1.00 13.97           C  
ATOM   3546  O   VAL B 220      -2.121   5.393  16.870  1.00 12.08           O  
ATOM   3547  CB  VAL B 220      -4.664   3.721  16.048  1.00 16.40           C  
ATOM   3548  CG1 VAL B 220      -4.801   2.731  17.191  1.00 11.28           C  
ATOM   3549  CG2 VAL B 220      -5.923   3.664  15.217  1.00 12.20           C  
ATOM   3550  N   GLU B 221      -3.396   5.343  18.741  1.00 11.53           N  
ATOM   3551  CA  GLU B 221      -2.297   5.507  19.686  1.00 10.30           C  
ATOM   3552  C   GLU B 221      -2.076   4.206  20.432  1.00  6.64           C  
ATOM   3553  O   GLU B 221      -3.027   3.645  20.986  1.00 10.55           O  
ATOM   3554  CB  GLU B 221      -2.605   6.611  20.701  1.00 13.27           C  
ATOM   3555  CG  GLU B 221      -1.474   6.939  21.664  1.00  8.94           C  
ATOM   3556  CD  GLU B 221      -1.774   8.191  22.487  1.00 12.14           C  
ATOM   3557  OE1 GLU B 221      -2.841   8.247  23.140  1.00 11.35           O  
ATOM   3558  OE2 GLU B 221      -0.964   9.137  22.449  1.00 11.49           O1-
ATOM   3559  N   ILE B 222      -0.821   3.762  20.479  1.00  8.04           N  
ATOM   3560  CA  ILE B 222      -0.403   2.576  21.206  1.00  9.32           C  
ATOM   3561  C   ILE B 222       0.519   3.012  22.338  1.00  7.37           C  
ATOM   3562  O   ILE B 222       1.449   3.792  22.114  1.00  9.34           O  
ATOM   3563  CB  ILE B 222       0.322   1.580  20.284  1.00 12.60           C  
ATOM   3564  CG1 ILE B 222      -0.537   1.250  19.058  1.00  9.23           C  
ATOM   3565  CG2 ILE B 222       0.771   0.349  21.083  1.00  9.38           C  
ATOM   3566  CD1 ILE B 222      -1.859   0.531  19.407  1.00 12.46           C  
ATOM   3567  N   VAL B 223       0.236   2.533  23.548  1.00  9.20           N  
ATOM   3568  CA  VAL B 223       1.101   2.663  24.723  1.00 10.28           C  
ATOM   3569  C   VAL B 223       1.639   1.281  25.036  1.00 10.74           C  
ATOM   3570  O   VAL B 223       0.857   0.335  25.227  1.00 12.73           O  
ATOM   3571  CB  VAL B 223       0.348   3.210  25.946  1.00 13.64           C  
ATOM   3572  CG1 VAL B 223       1.351   3.451  27.085  1.00 11.60           C  
ATOM   3573  CG2 VAL B 223      -0.398   4.479  25.597  1.00 12.22           C  
ATOM   3574  N   MET B 224       2.959   1.136  25.099  1.00 10.18           N  
ATOM   3575  CA  MET B 224       3.477  -0.223  25.072  1.00 10.30           C  
ATOM   3576  C   MET B 224       4.399  -0.283  26.289  1.00  9.92           C  
ATOM   3577  O   MET B 224       5.374   0.471  26.371  1.00 11.40           O  
ATOM   3578  CB  MET B 224       4.206  -0.490  23.744  1.00  9.81           C  
ATOM   3579  CG  MET B 224       4.562  -1.924  23.470  1.00 13.19           C  
ATOM   3580  SD  MET B 224       5.887  -2.720  24.305  1.00 13.38           S  
ATOM   3581  CE  MET B 224       4.965  -4.136  24.937  1.00  8.94           C  
ATOM   3582  N   ILE B 225       4.046  -1.115  27.268  1.00  6.13           N  
ATOM   3583  CA  ILE B 225       4.733  -1.198  28.546  1.00  7.88           C  
ATOM   3584  C   ILE B 225       5.207  -2.636  28.731  1.00  7.13           C  
ATOM   3585  O   ILE B 225       4.528  -3.576  28.308  1.00  8.61           O  
ATOM   3586  CB  ILE B 225       3.804  -0.768  29.706  1.00  9.25           C  
ATOM   3587  CG1 ILE B 225       3.247   0.637  29.438  1.00  8.73           C  
ATOM   3588  CG2 ILE B 225       4.540  -0.839  31.049  1.00  8.38           C  
ATOM   3589  CD1 ILE B 225       2.025   1.002  30.262  1.00  5.97           C  
ATOM   3590  N   THR B 226       6.381  -2.800  29.318  1.00  8.77           N  
ATOM   3591  CA  THR B 226       6.928  -4.115  29.621  1.00  8.66           C  
ATOM   3592  C   THR B 226       7.176  -4.217  31.115  1.00  9.26           C  
ATOM   3593  O   THR B 226       7.539  -3.231  31.759  1.00  7.75           O  
ATOM   3594  CB  THR B 226       8.228  -4.355  28.844  1.00  9.65           C  
ATOM   3595  CG2 THR B 226       8.754  -5.766  29.081  1.00  7.71           C  
ATOM   3596  OG1 THR B 226       7.948  -4.225  27.450  1.00  9.42           O  
ATOM   3597  N   HIS B 227       6.963  -5.413  31.664  1.00  6.46           N  
ATOM   3598  CA  HIS B 227       7.126  -5.649  33.089  1.00  7.94           C  
ATOM   3599  C   HIS B 227       7.631  -7.067  33.317  1.00  8.89           C  
ATOM   3600  O   HIS B 227       7.412  -7.961  32.501  1.00  8.10           O  
ATOM   3601  CB  HIS B 227       5.801  -5.475  33.847  1.00 10.54           C  
ATOM   3602  CG  HIS B 227       5.615  -4.107  34.415  1.00  9.52           C  
ATOM   3603  CD2 HIS B 227       4.606  -3.216  34.281  1.00  6.41           C  
ATOM   3604  ND1 HIS B 227       6.544  -3.518  35.244  1.00  8.82           N  
ATOM   3605  CE1 HIS B 227       6.125  -2.309  35.581  1.00  7.52           C  
ATOM   3606  NE2 HIS B 227       4.951  -2.101  35.005  1.00 10.50           N  
ATOM   3607  N   GLY B 228       8.288  -7.274  34.457  1.00  7.61           N  
ATOM   3608  CA  GLY B 228       8.549  -8.635  34.880  1.00  7.01           C  
ATOM   3609  C   GLY B 228       9.999  -9.059  34.734  1.00 11.14           C  
ATOM   3610  O   GLY B 228      10.908  -8.332  35.142  1.00 10.08           O  
ATOM   3611  N   GLU B 229      10.229 -10.240  34.157  1.00  7.47           N  
ATOM   3612  CA  GLU B 229      11.555 -10.849  34.157  1.00  6.68           C  
ATOM   3613  C   GLU B 229      12.280 -10.796  32.819  1.00 10.50           C  
ATOM   3614  O   GLU B 229      13.515 -10.899  32.806  1.00  8.76           O  
ATOM   3615  CB  GLU B 229      11.449 -12.315  34.624  1.00  7.57           C  
ATOM   3616  CG  GLU B 229      12.761 -13.028  34.966  1.00  8.99           C  
ATOM   3617  CD  GLU B 229      13.537 -12.374  36.082  0.90 11.80           C  
ATOM   3618  OE1 GLU B 229      12.930 -11.630  36.891  1.00  8.89           O  
ATOM   3619  OE2 GLU B 229      14.757 -12.643  36.174  1.00 13.71           O1-
ATOM   3620  N   TYR B 230      11.574 -10.614  31.703  1.00  7.65           N  
ATOM   3621  CA  TYR B 230      12.136 -10.940  30.394  1.00  9.64           C  
ATOM   3622  C   TYR B 230      12.259  -9.723  29.495  1.00 10.14           C  
ATOM   3623  O   TYR B 230      11.501  -8.756  29.618  1.00  7.07           O  
ATOM   3624  CB  TYR B 230      11.272 -11.956  29.633  1.00  9.45           C  
ATOM   3625  CG  TYR B 230      10.847 -13.185  30.413  1.00 11.35           C  
ATOM   3626  CD1 TYR B 230      11.741 -13.903  31.187  1.00 12.16           C  
ATOM   3627  CD2 TYR B 230       9.540 -13.652  30.315  1.00 14.98           C  
ATOM   3628  CE1 TYR B 230      11.315 -15.052  31.892  1.00 12.36           C  
ATOM   3629  CE2 TYR B 230       9.125 -14.776  30.996  1.00 17.69           C  
ATOM   3630  CZ  TYR B 230      10.007 -15.474  31.776  1.00 20.99           C  
ATOM   3631  OH  TYR B 230       9.541 -16.597  32.442  1.00 21.35           O  
ATOM   3632  N   TYR B 231      13.194  -9.799  28.557  1.00  8.80           N  
ATOM   3633  CA  TYR B 231      13.217  -8.825  27.482  1.00  7.02           C  
ATOM   3634  C   TYR B 231      12.271  -9.331  26.391  1.00  9.39           C  
ATOM   3635  O   TYR B 231      11.982 -10.527  26.311  1.00 11.34           O  
ATOM   3636  CB  TYR B 231      14.654  -8.614  26.945  1.00  7.88           C  
ATOM   3637  CG  TYR B 231      14.950  -9.551  25.809  1.00  9.23           C  
ATOM   3638  CD1 TYR B 231      15.422 -10.830  26.059  1.00  8.13           C  
ATOM   3639  CD2 TYR B 231      14.680  -9.186  24.483  1.00  8.95           C  
ATOM   3640  CE1 TYR B 231      15.642 -11.735  25.031  1.00  9.40           C  
ATOM   3641  CE2 TYR B 231      14.900 -10.085  23.438  1.00 12.27           C  
ATOM   3642  CZ  TYR B 231      15.356 -11.367  23.728  1.00  7.29           C  
ATOM   3643  OH  TYR B 231      15.563 -12.249  22.703  1.00  9.47           O  
ATOM   3644  N   HIS B 232      11.767  -8.404  25.567  1.00  7.58           N  
ATOM   3645  CA  HIS B 232      10.885  -8.736  24.453  1.00  8.20           C  
ATOM   3646  C   HIS B 232      11.251  -7.854  23.264  1.00  8.51           C  
ATOM   3647  O   HIS B 232      12.050  -6.919  23.385  1.00  7.12           O  
ATOM   3648  CB  HIS B 232       9.398  -8.532  24.811  1.00  8.32           C  
ATOM   3649  CG  HIS B 232       8.943  -9.313  26.008  1.00  7.36           C  
ATOM   3650  CD2 HIS B 232       8.805  -8.955  27.307  1.00 11.00           C  
ATOM   3651  ND1 HIS B 232       8.562 -10.632  25.934  1.00 12.12           N  
ATOM   3652  CE1 HIS B 232       8.231 -11.066  27.137  1.00 10.72           C  
ATOM   3653  NE2 HIS B 232       8.358 -10.064  27.986  1.00 10.63           N  
ATOM   3654  N   THR B 233      10.684  -8.171  22.096  1.00  7.60           N  
ATOM   3655  CA  THR B 233      10.689  -7.232  20.967  1.00  7.88           C  
ATOM   3656  C   THR B 233       9.265  -7.069  20.465  1.00 10.59           C  
ATOM   3657  O   THR B 233       8.608  -8.058  20.127  1.00 13.42           O  
ATOM   3658  CB  THR B 233      11.591  -7.676  19.807  1.00  7.74           C  
ATOM   3659  CG2 THR B 233      13.096  -7.439  20.090  1.00 11.09           C  
ATOM   3660  OG1 THR B 233      11.363  -9.058  19.493  1.00 10.24           O  
ATOM   3661  N   PHE B 234       8.800  -5.833  20.399  1.00  8.33           N  
ATOM   3662  CA  PHE B 234       7.443  -5.528  19.955  1.00  6.97           C  
ATOM   3663  C   PHE B 234       7.439  -5.235  18.456  1.00  8.98           C  
ATOM   3664  O   PHE B 234       8.182  -4.368  17.997  1.00 10.50           O  
ATOM   3665  CB  PHE B 234       6.914  -4.324  20.721  1.00  8.69           C  
ATOM   3666  CG  PHE B 234       5.575  -3.858  20.249  1.00  7.43           C  
ATOM   3667  CD1 PHE B 234       4.424  -4.533  20.611  1.00  9.90           C  
ATOM   3668  CD2 PHE B 234       5.476  -2.765  19.395  1.00  7.69           C  
ATOM   3669  CE1 PHE B 234       3.184  -4.105  20.166  1.00 11.36           C  
ATOM   3670  CE2 PHE B 234       4.244  -2.350  18.936  1.00 11.56           C  
ATOM   3671  CZ  PHE B 234       3.104  -3.012  19.327  1.00 12.96           C  
ATOM   3672  N   HIS B 235       6.596  -5.945  17.701  1.00  8.21           N  
ATOM   3673  CA  HIS B 235       6.526  -5.810  16.246  1.00  9.22           C  
ATOM   3674  C   HIS B 235       5.081  -5.646  15.820  1.00  9.99           C  
ATOM   3675  O   HIS B 235       4.201  -6.334  16.340  1.00 12.12           O  
ATOM   3676  CB  HIS B 235       7.136  -7.041  15.524  1.00  8.54           C  
ATOM   3677  CG  HIS B 235       6.935  -7.038  14.038  1.00 13.03           C  
ATOM   3678  CD2 HIS B 235       6.476  -8.002  13.201  1.00 14.18           C  
ATOM   3679  ND1 HIS B 235       7.194  -5.938  13.247  1.00 14.44           N  
ATOM   3680  CE1 HIS B 235       6.923  -6.228  11.986  1.00 16.29           C  
ATOM   3681  NE2 HIS B 235       6.476  -7.471  11.932  1.00 15.71           N  
ATOM   3682  N   MET B 236       4.838  -4.738  14.868  1.00 10.08           N  
ATOM   3683  CA  MET B 236       3.524  -4.557  14.251  1.00  8.01           C  
ATOM   3684  C   MET B 236       3.632  -4.810  12.761  1.00 11.20           C  
ATOM   3685  O   MET B 236       4.403  -4.130  12.077  1.00 18.11           O  
ATOM   3686  CB  MET B 236       2.996  -3.143  14.472  1.00 10.20           C  
ATOM   3687  CG  MET B 236       2.580  -2.798  15.865  1.00 16.88           C  
ATOM   3688  SD  MET B 236       1.527  -1.318  15.784  1.00 23.37           S  
ATOM   3689  CE  MET B 236      -0.056  -2.003  15.302  1.00 13.78           C  
ATOM   3690  N   HIS B 237       2.847  -5.750  12.247  1.00  8.95           N  
ATOM   3691  CA  HIS B 237       2.761  -5.880  10.795  1.00 12.98           C  
ATOM   3692  C   HIS B 237       2.089  -4.657  10.180  1.00 12.53           C  
ATOM   3693  O   HIS B 237       1.168  -4.069  10.754  1.00  8.51           O  
ATOM   3694  CB  HIS B 237       1.961  -7.115  10.376  1.00 13.04           C  
ATOM   3695  CG  HIS B 237       2.691  -8.404  10.554  1.00 12.93           C  
ATOM   3696  CD2 HIS B 237       3.463  -8.861  11.570  1.00 14.08           C  
ATOM   3697  ND1 HIS B 237       2.625  -9.424   9.630  1.00 16.58           N  
ATOM   3698  CE1 HIS B 237       3.340 -10.450  10.061  1.00 19.28           C  
ATOM   3699  NE2 HIS B 237       3.860 -10.131  11.235  1.00 17.18           N  
ATOM   3700  N   GLY B 238       2.560  -4.285   8.992  1.00 12.48           N  
ATOM   3701  CA  GLY B 238       1.873  -3.309   8.169  1.00 14.97           C  
ATOM   3702  C   GLY B 238       1.994  -1.877   8.625  1.00 15.96           C  
ATOM   3703  O   GLY B 238       1.432  -0.992   7.966  1.00 17.12           O  
ATOM   3704  N   HIS B 239       2.690  -1.617   9.737  1.00 14.48           N  
ATOM   3705  CA  HIS B 239       2.770  -0.281  10.317  1.00 13.94           C  
ATOM   3706  C   HIS B 239       4.171  -0.047  10.869  1.00 13.82           C  
ATOM   3707  O   HIS B 239       4.931  -0.987  11.109  1.00 12.54           O  
ATOM   3708  CB  HIS B 239       1.697  -0.093  11.402  1.00 12.12           C  
ATOM   3709  CG  HIS B 239       0.305  -0.215  10.870  1.00 13.94           C  
ATOM   3710  CD2 HIS B 239      -0.568   0.720  10.428  1.00 10.57           C  
ATOM   3711  ND1 HIS B 239      -0.312  -1.435  10.684  1.00 13.70           N  
ATOM   3712  CE1 HIS B 239      -1.520  -1.242  10.178  1.00 14.84           C  
ATOM   3713  NE2 HIS B 239      -1.698   0.059  10.013  1.00 12.45           N  
ATOM   3714  N   HIS B 240       4.497   1.230  11.060  1.00 11.30           N  
ATOM   3715  CA  HIS B 240       5.835   1.693  11.405  1.00 11.96           C  
ATOM   3716  C   HIS B 240       5.691   2.987  12.190  1.00 11.24           C  
ATOM   3717  O   HIS B 240       4.686   3.686  12.067  1.00 13.44           O  
ATOM   3718  CB  HIS B 240       6.696   1.950  10.161  1.00 11.65           C  
ATOM   3719  CG  HIS B 240       5.899   2.324   8.954  1.00 19.33           C  
ATOM   3720  CD2 HIS B 240       5.380   3.512   8.557  1.00 24.79           C  
ATOM   3721  ND1 HIS B 240       5.539   1.407   7.987  1.00 18.82           N  
ATOM   3722  CE1 HIS B 240       4.823   2.013   7.052  1.00 23.05           C  
ATOM   3723  NE2 HIS B 240       4.707   3.289   7.379  1.00 22.08           N  
ATOM   3724  N   TRP B 241       6.704   3.317  12.981  1.00 10.67           N  
ATOM   3725  CA  TRP B 241       6.653   4.548  13.757  1.00 14.48           C  
ATOM   3726  C   TRP B 241       8.075   5.047  13.956  1.00 14.14           C  
ATOM   3727  O   TRP B 241       9.046   4.346  13.656  1.00 11.21           O  
ATOM   3728  CB  TRP B 241       5.912   4.337  15.097  1.00 13.51           C  
ATOM   3729  CG  TRP B 241       6.622   3.440  16.079  1.00 11.12           C  
ATOM   3730  CD1 TRP B 241       7.440   3.830  17.116  1.00  9.95           C  
ATOM   3731  CD2 TRP B 241       6.596   2.001  16.113  1.00 11.59           C  
ATOM   3732  CE2 TRP B 241       7.403   1.591  17.197  1.00 13.25           C  
ATOM   3733  CE3 TRP B 241       5.944   1.023  15.345  1.00 13.12           C  
ATOM   3734  NE1 TRP B 241       7.905   2.722  17.792  1.00 10.77           N  
ATOM   3735  CZ2 TRP B 241       7.596   0.241  17.521  1.00 13.27           C  
ATOM   3736  CZ3 TRP B 241       6.134  -0.317  15.668  1.00 11.25           C  
ATOM   3737  CH2 TRP B 241       6.960  -0.693  16.743  1.00 11.36           C  
ATOM   3738  N   ALA B 242       8.191   6.285  14.441  1.00 10.02           N  
ATOM   3739  CA  ALA B 242       9.486   6.895  14.711  1.00 11.18           C  
ATOM   3740  C   ALA B 242       9.905   6.618  16.151  1.00 11.40           C  
ATOM   3741  O   ALA B 242       9.109   6.762  17.078  1.00 13.32           O  
ATOM   3742  CB  ALA B 242       9.432   8.409  14.471  1.00 14.27           C  
ATOM   3743  N   ASP B 243      11.168   6.250  16.342  1.00 12.57           N  
ATOM   3744  CA  ASP B 243      11.674   5.923  17.676  1.00 13.47           C  
ATOM   3745  C   ASP B 243      12.074   7.210  18.406  1.00 10.69           C  
ATOM   3746  O   ASP B 243      13.250   7.523  18.599  1.00 14.70           O  
ATOM   3747  CB  ASP B 243      12.837   4.947  17.563  1.00 12.98           C  
ATOM   3748  CG  ASP B 243      13.168   4.258  18.891  1.00 18.35           C  
ATOM   3749  OD1 ASP B 243      12.374   4.357  19.851  1.00 13.40           O  
ATOM   3750  OD2 ASP B 243      14.229   3.600  18.961  1.00 15.11           O1-
ATOM   3751  N   ASN B 244      11.061   7.971  18.815  1.00 14.50           N  
ATOM   3752  CA  ASN B 244      11.267   9.225  19.548  1.00 18.39           C  
ATOM   3753  C   ASN B 244      10.105   9.414  20.526  1.00 15.81           C  
ATOM   3754  O   ASN B 244       9.340   8.482  20.786  1.00 14.25           O  
ATOM   3755  CB  ASN B 244      11.405  10.410  18.581  1.00 15.60           C  
ATOM   3756  CG  ASN B 244      10.154  10.637  17.748  1.00 13.35           C  
ATOM   3757  ND2 ASN B 244      10.254  11.523  16.748  1.00 14.32           N  
ATOM   3758  OD1 ASN B 244       9.100  10.045  18.006  1.00 16.13           O  
ATOM   3759  N   ARG B 245       9.961  10.633  21.071  1.00  9.32           N  
ATOM   3760  CA  ARG B 245       8.941  10.848  22.105  1.00 11.87           C  
ATOM   3761  C   ARG B 245       7.546  10.515  21.598  1.00 16.64           C  
ATOM   3762  O   ARG B 245       6.800   9.766  22.240  1.00 17.37           O  
ATOM   3763  CB  ARG B 245       8.970  12.284  22.633  1.00 14.43           C  
ATOM   3764  CG  ARG B 245       7.784  12.597  23.591  1.00 17.82           C  
ATOM   3765  CD  ARG B 245       7.831  14.017  24.165  1.00 13.93           C  
ATOM   3766  NE  ARG B 245       7.396  15.035  23.208  1.00 20.21           N  
ATOM   3767  CZ  ARG B 245       6.133  15.381  22.988  1.00 19.10           C  
ATOM   3768  NH1 ARG B 245       5.134  14.800  23.631  1.00 15.83           N1+
ATOM   3769  NH2 ARG B 245       5.864  16.338  22.097  1.00 15.44           N  
ATOM   3770  N   THR B 246       7.163  11.070  20.456  1.00 13.98           N  
ATOM   3771  CA  THR B 246       5.779  10.951  20.028  1.00 16.11           C  
ATOM   3772  C   THR B 246       5.533   9.779  19.096  1.00 13.75           C  
ATOM   3773  O   THR B 246       4.371   9.431  18.863  1.00 13.98           O  
ATOM   3774  CB  THR B 246       5.331  12.239  19.328  1.00 18.99           C  
ATOM   3775  CG2 THR B 246       5.546  13.437  20.241  1.00 14.61           C  
ATOM   3776  OG1 THR B 246       6.105  12.406  18.134  1.00 15.57           O  
ATOM   3777  N   GLY B 247       6.578   9.155  18.559  1.00 15.05           N  
ATOM   3778  CA  GLY B 247       6.352   8.162  17.528  1.00 16.94           C  
ATOM   3779  C   GLY B 247       6.126   8.726  16.142  1.00 17.86           C  
ATOM   3780  O   GLY B 247       5.905   7.953  15.202  1.00 17.16           O  
ATOM   3781  N   MET B 248       6.177  10.047  15.980  1.00 14.85           N  
ATOM   3782  CA  MET B 248       6.076  10.678  14.675  1.00 15.38           C  
ATOM   3783  C   MET B 248       7.227  11.655  14.548  1.00 11.79           C  
ATOM   3784  O   MET B 248       7.579  12.334  15.517  1.00 13.91           O  
ATOM   3785  CB  MET B 248       4.745  11.432  14.477  1.00 21.36           C  
ATOM   3786  CG  MET B 248       3.500  10.639  14.797  1.00 24.66           C  
ATOM   3787  SD  MET B 248       2.171  11.750  15.342  1.00 42.79           S  
ATOM   3788  CE  MET B 248       2.469  11.863  17.107  1.00 21.79           C  
ATOM   3789  N   LEU B 249       7.835  11.690  13.366  1.00 14.26           N  
ATOM   3790  CA  LEU B 249       8.892  12.653  13.106  1.00 13.84           C  
ATOM   3791  C   LEU B 249       8.336  14.059  13.274  1.00 19.87           C  
ATOM   3792  O   LEU B 249       7.200  14.339  12.880  1.00 14.70           O  
ATOM   3793  CB  LEU B 249       9.432  12.449  11.691  1.00 13.42           C  
ATOM   3794  CG  LEU B 249      10.141  11.100  11.517  1.00 14.16           C  
ATOM   3795  CD1 LEU B 249      10.687  10.964  10.100  1.00 17.31           C  
ATOM   3796  CD2 LEU B 249      11.247  10.916  12.546  1.00 12.69           C  
ATOM   3797  N   THR B 250       9.130  14.938  13.891  1.00 23.36           N  
ATOM   3798  CA  THR B 250       8.720  16.329  14.071  1.00 24.09           C  
ATOM   3799  C   THR B 250       8.730  17.113  12.765  1.00 29.41           C  
ATOM   3800  O   THR B 250       8.254  18.249  12.748  1.00 28.65           O  
ATOM   3801  CB  THR B 250       9.633  17.034  15.079  1.00 25.26           C  
ATOM   3802  CG2 THR B 250       9.640  16.313  16.427  1.00 23.67           C  
ATOM   3803  OG1 THR B 250      10.968  17.070  14.564  1.00 26.93           O  
ATOM   3804  N   GLY B 251       9.247  16.533  11.682  1.00 19.80           N  
ATOM   3805  CA  GLY B 251       9.433  17.229  10.429  1.00 19.63           C  
ATOM   3806  C   GLY B 251      10.679  16.728   9.724  1.00 19.15           C  
ATOM   3807  O   GLY B 251      11.342  15.795  10.188  1.00 17.33           O  
ATOM   3808  N   PRO B 252      11.041  17.349   8.598  1.00 19.91           N  
ATOM   3809  CA  PRO B 252      12.096  16.766   7.744  1.00 21.56           C  
ATOM   3810  C   PRO B 252      13.490  16.809   8.349  1.00 21.01           C  
ATOM   3811  O   PRO B 252      14.402  16.196   7.782  1.00 22.42           O  
ATOM   3812  CB  PRO B 252      12.030  17.604   6.454  1.00 24.36           C  
ATOM   3813  CG  PRO B 252      11.275  18.840   6.795  1.00 24.91           C  
ATOM   3814  CD  PRO B 252      10.512  18.624   8.078  1.00 25.18           C  
ATOM   3815  N   ASP B 253      13.691  17.502   9.464  1.00 15.23           N  
ATOM   3816  CA  ASP B 253      14.990  17.575  10.111  1.00 18.76           C  
ATOM   3817  C   ASP B 253      15.145  16.578  11.252  1.00 23.05           C  
ATOM   3818  O   ASP B 253      16.196  16.556  11.892  1.00 21.48           O  
ATOM   3819  CB  ASP B 253      15.224  19.002  10.626  1.00 20.65           C  
ATOM   3820  CG  ASP B 253      15.299  20.030   9.496  0.92 21.95           C  
ATOM   3821  OD1 ASP B 253      15.250  19.642   8.309  0.81 22.33           O  
ATOM   3822  OD2 ASP B 253      15.478  21.224   9.800  0.77 25.88           O1-
ATOM   3823  N   ASP B 254      14.134  15.749  11.523  1.00 21.71           N  
ATOM   3824  CA  ASP B 254      14.223  14.783  12.620  1.00 14.44           C  
ATOM   3825  C   ASP B 254      14.937  13.521  12.142  1.00 11.93           C  
ATOM   3826  O   ASP B 254      14.414  12.819  11.276  1.00 16.80           O  
ATOM   3827  CB  ASP B 254      12.830  14.446  13.144  1.00 17.49           C  
ATOM   3828  CG  ASP B 254      12.848  13.476  14.347  1.00 17.74           C  
ATOM   3829  OD1 ASP B 254      13.872  12.779  14.612  1.00 14.23           O  
ATOM   3830  OD2 ASP B 254      11.804  13.424  15.022  1.00 14.26           O1-
ATOM   3831  N   PRO B 255      16.094  13.180  12.706  1.00 15.21           N  
ATOM   3832  CA  PRO B 255      16.870  12.025  12.238  1.00 18.06           C  
ATOM   3833  C   PRO B 255      16.546  10.708  12.935  1.00 12.88           C  
ATOM   3834  O   PRO B 255      17.325   9.762  12.791  1.00 18.05           O  
ATOM   3835  CB  PRO B 255      18.290  12.460  12.594  1.00 16.87           C  
ATOM   3836  CG  PRO B 255      18.074  13.101  13.938  1.00 19.16           C  
ATOM   3837  CD  PRO B 255      16.772  13.863  13.821  1.00 15.98           C  
ATOM   3838  N   SER B 256      15.443  10.648  13.689  1.00 15.70           N  
ATOM   3839  CA  SER B 256      15.090   9.463  14.471  1.00 12.52           C  
ATOM   3840  C   SER B 256      14.885   8.266  13.556  1.00 16.05           C  
ATOM   3841  O   SER B 256      14.349   8.395  12.448  1.00 11.84           O  
ATOM   3842  CB  SER B 256      13.803   9.727  15.250  1.00 11.91           C  
ATOM   3843  OG  SER B 256      13.959  10.783  16.182  1.00 15.76           O  
ATOM   3844  N   GLN B 257      15.311   7.095  14.013  1.00 12.82           N  
ATOM   3845  CA  GLN B 257      15.108   5.901  13.211  1.00 16.88           C  
ATOM   3846  C   GLN B 257      13.625   5.592  13.148  1.00 16.92           C  
ATOM   3847  O   GLN B 257      12.901   5.723  14.139  1.00 13.26           O  
ATOM   3848  CB  GLN B 257      15.887   4.709  13.779  1.00 15.41           C  
ATOM   3849  CG  GLN B 257      15.916   3.491  12.823  1.00 21.30           C  
ATOM   3850  CD  GLN B 257      16.741   2.314  13.344  1.00 25.18           C  
ATOM   3851  NE2 GLN B 257      16.430   1.121  12.862  1.00 14.37           N  
ATOM   3852  OE1 GLN B 257      17.659   2.482  14.156  1.00 15.95           O  
ATOM   3853  N   VAL B 258      13.162   5.265  11.964  1.00 11.33           N  
ATOM   3854  CA  VAL B 258      11.811   4.768  11.770  1.00 11.70           C  
ATOM   3855  C   VAL B 258      11.884   3.247  11.821  1.00 14.60           C  
ATOM   3856  O   VAL B 258      12.767   2.638  11.207  1.00  9.69           O  
ATOM   3857  CB  VAL B 258      11.232   5.267  10.438  1.00  8.84           C  
ATOM   3858  CG1 VAL B 258       9.851   4.691  10.213  1.00 13.51           C  
ATOM   3859  CG2 VAL B 258      11.193   6.790  10.431  1.00 17.14           C  
ATOM   3860  N   ILE B 259      10.983   2.629  12.591  1.00  8.96           N  
ATOM   3861  CA  ILE B 259      11.120   1.227  12.975  1.00  9.51           C  
ATOM   3862  C   ILE B 259       9.750   0.581  12.941  1.00  9.57           C  
ATOM   3863  O   ILE B 259       8.723   1.259  12.927  1.00  8.49           O  
ATOM   3864  CB  ILE B 259      11.745   1.063  14.384  1.00  9.85           C  
ATOM   3865  CG1 ILE B 259      10.882   1.753  15.444  1.00  9.33           C  
ATOM   3866  CG2 ILE B 259      13.176   1.616  14.437  1.00 10.44           C  
ATOM   3867  CD1 ILE B 259      11.290   1.431  16.885  1.00 10.51           C  
ATOM   3868  N   ASP B 260       9.737  -0.757  12.928  1.00  7.03           N  
ATOM   3869  CA  ASP B 260       8.508  -1.482  13.217  1.00 11.28           C  
ATOM   3870  C   ASP B 260       8.742  -2.589  14.241  1.00 11.16           C  
ATOM   3871  O   ASP B 260       7.869  -3.434  14.424  1.00  7.22           O  
ATOM   3872  CB  ASP B 260       7.860  -2.047  11.938  1.00 11.61           C  
ATOM   3873  CG  ASP B 260       8.639  -3.223  11.314  1.00 12.84           C  
ATOM   3874  OD1 ASP B 260       9.667  -3.670  11.864  1.00 10.61           O  
ATOM   3875  OD2 ASP B 260       8.193  -3.711  10.251  1.00  9.34           O1-
ATOM   3876  N   ASN B 261       9.892  -2.576  14.912  1.00 13.15           N  
ATOM   3877  CA  ASN B 261      10.343  -3.620  15.825  1.00 10.71           C  
ATOM   3878  C   ASN B 261      11.177  -2.919  16.888  1.00 10.52           C  
ATOM   3879  O   ASN B 261      12.020  -2.096  16.540  1.00 11.95           O  
ATOM   3880  CB  ASN B 261      11.187  -4.665  15.075  1.00  9.13           C  
ATOM   3881  CG  ASN B 261      11.216  -6.009  15.770  1.00 12.01           C  
ATOM   3882  ND2 ASN B 261      12.260  -6.247  16.567  1.00  9.31           N  
ATOM   3883  OD1 ASN B 261      10.315  -6.831  15.588  1.00 11.46           O  
ATOM   3884  N   LYS B 262      10.931  -3.208  18.167  1.00 10.40           N  
ATOM   3885  CA  LYS B 262      11.623  -2.479  19.225  1.00 11.15           C  
ATOM   3886  C   LYS B 262      11.870  -3.373  20.438  1.00 10.29           C  
ATOM   3887  O   LYS B 262      10.927  -3.967  20.971  1.00  9.17           O  
ATOM   3888  CB  LYS B 262      10.827  -1.231  19.638  1.00 11.28           C  
ATOM   3889  CG  LYS B 262      11.583  -0.354  20.651  1.00  8.00           C  
ATOM   3890  CD  LYS B 262      10.888   0.995  20.855  1.00 12.34           C  
ATOM   3891  CE  LYS B 262      11.406   1.723  22.094  1.00 15.99           C  
ATOM   3892  NZ  LYS B 262      12.776   2.296  21.949  1.00 13.71           N1+
ATOM   3893  N   ILE B 263      13.136  -3.464  20.862  1.00  9.07           N  
ATOM   3894  CA  ILE B 263      13.472  -4.217  22.065  1.00 10.85           C  
ATOM   3895  C   ILE B 263      13.039  -3.420  23.284  1.00  8.42           C  
ATOM   3896  O   ILE B 263      13.120  -2.182  23.305  1.00  9.08           O  
ATOM   3897  CB  ILE B 263      14.976  -4.553  22.137  1.00 10.94           C  
ATOM   3898  CG1 ILE B 263      15.208  -5.635  23.191  1.00  9.50           C  
ATOM   3899  CG2 ILE B 263      15.816  -3.309  22.469  1.00  9.33           C  
ATOM   3900  CD1 ILE B 263      16.656  -6.080  23.349  1.00  9.44           C  
ATOM   3901  N   CYS B 264      12.565  -4.132  24.301  1.00  7.68           N  
ATOM   3902  CA  CYS B 264      12.081  -3.504  25.520  1.00  5.92           C  
ATOM   3903  C   CYS B 264      12.294  -4.473  26.667  1.00  7.19           C  
ATOM   3904  O   CYS B 264      12.360  -5.691  26.471  1.00 12.40           O  
ATOM   3905  CB  CYS B 264      10.608  -3.106  25.407  1.00  9.51           C  
ATOM   3906  SG  CYS B 264       9.532  -4.349  24.607  1.00 16.56           S  
ATOM   3907  N   GLY B 265      12.416  -3.920  27.863  1.00  8.56           N  
ATOM   3908  CA  GLY B 265      12.674  -4.714  29.041  1.00  9.78           C  
ATOM   3909  C   GLY B 265      11.796  -4.221  30.163  1.00  6.60           C  
ATOM   3910  O   GLY B 265      11.087  -3.220  30.035  1.00  6.13           O  
ATOM   3911  N   PRO B 266      11.860  -4.905  31.294  1.00  6.21           N  
ATOM   3912  CA  PRO B 266      11.004  -4.555  32.432  1.00  7.72           C  
ATOM   3913  C   PRO B 266      11.064  -3.082  32.807  1.00  8.65           C  
ATOM   3914  O   PRO B 266      12.145  -2.515  33.048  1.00  9.22           O  
ATOM   3915  CB  PRO B 266      11.542  -5.454  33.546  1.00  7.85           C  
ATOM   3916  CG  PRO B 266      11.992  -6.686  32.795  1.00  9.54           C  
ATOM   3917  CD  PRO B 266      12.625  -6.137  31.526  1.00  7.37           C  
ATOM   3918  N   ALA B 267       9.867  -2.475  32.840  1.00  8.20           N  
ATOM   3919  CA  ALA B 267       9.520  -1.085  33.174  1.00  8.45           C  
ATOM   3920  C   ALA B 267       9.796  -0.107  32.047  1.00  6.97           C  
ATOM   3921  O   ALA B 267       9.635   1.108  32.252  1.00  9.39           O  
ATOM   3922  CB  ALA B 267      10.206  -0.573  34.446  1.00  5.67           C  
ATOM   3923  N   ASP B 268      10.166  -0.577  30.861  1.00  7.99           N  
ATOM   3924  CA  ASP B 268      10.235   0.311  29.714  1.00  5.55           C  
ATOM   3925  C   ASP B 268       8.834   0.756  29.320  1.00  9.33           C  
ATOM   3926  O   ASP B 268       7.875  -0.025  29.385  1.00  9.49           O  
ATOM   3927  CB  ASP B 268      10.891  -0.377  28.521  1.00  6.33           C  
ATOM   3928  CG  ASP B 268      12.413  -0.371  28.587  1.00 11.97           C  
ATOM   3929  OD1 ASP B 268      12.989   0.409  29.379  1.00 12.91           O  
ATOM   3930  OD2 ASP B 268      13.032  -1.142  27.816  1.00 10.50           O1-
ATOM   3931  N   SER B 269       8.713   2.007  28.883  1.00  6.96           N  
ATOM   3932  CA  SER B 269       7.463   2.448  28.291  1.00  9.09           C  
ATOM   3933  C   SER B 269       7.771   3.286  27.065  1.00  9.95           C  
ATOM   3934  O   SER B 269       8.701   4.099  27.066  1.00 11.25           O  
ATOM   3935  CB  SER B 269       6.566   3.227  29.298  1.00 10.87           C  
ATOM   3936  OG  SER B 269       7.235   4.301  29.965  1.00  9.36           O  
ATOM   3937  N   PHE B 270       7.031   3.033  25.996  1.00 13.15           N  
ATOM   3938  CA  PHE B 270       7.068   3.919  24.845  1.00  7.40           C  
ATOM   3939  C   PHE B 270       5.694   3.905  24.214  1.00 14.11           C  
ATOM   3940  O   PHE B 270       4.854   3.054  24.519  1.00 10.74           O  
ATOM   3941  CB  PHE B 270       8.151   3.508  23.845  1.00  7.76           C  
ATOM   3942  CG  PHE B 270       7.908   2.183  23.202  1.00 10.77           C  
ATOM   3943  CD1 PHE B 270       8.376   1.015  23.794  1.00 12.41           C  
ATOM   3944  CD2 PHE B 270       7.234   2.097  21.996  1.00 11.07           C  
ATOM   3945  CE1 PHE B 270       8.156  -0.228  23.192  1.00 15.53           C  
ATOM   3946  CE2 PHE B 270       7.020   0.865  21.383  1.00  8.87           C  
ATOM   3947  CZ  PHE B 270       7.471  -0.296  21.992  1.00  8.37           C  
ATOM   3948  N   GLY B 271       5.470   4.876  23.332  1.00  7.52           N  
ATOM   3949  CA  GLY B 271       4.199   4.987  22.662  1.00  8.18           C  
ATOM   3950  C   GLY B 271       4.405   5.624  21.311  1.00 11.00           C  
ATOM   3951  O   GLY B 271       5.501   6.102  20.983  1.00  8.75           O  
ATOM   3952  N   PHE B 272       3.330   5.608  20.525  1.00  7.00           N  
ATOM   3953  CA  PHE B 272       3.350   6.166  19.181  1.00 12.57           C  
ATOM   3954  C   PHE B 272       1.918   6.288  18.687  1.00 12.05           C  
ATOM   3955  O   PHE B 272       0.975   5.762  19.288  1.00 14.55           O  
ATOM   3956  CB  PHE B 272       4.197   5.320  18.222  1.00  5.56           C  
ATOM   3957  CG  PHE B 272       3.810   3.862  18.171  1.00 13.87           C  
ATOM   3958  CD1 PHE B 272       4.396   2.948  19.035  1.00  9.65           C  
ATOM   3959  CD2 PHE B 272       2.907   3.391  17.219  1.00 10.91           C  
ATOM   3960  CE1 PHE B 272       4.055   1.596  18.993  1.00  9.26           C  
ATOM   3961  CE2 PHE B 272       2.568   2.048  17.173  1.00 14.31           C  
ATOM   3962  CZ  PHE B 272       3.138   1.154  18.059  1.00 13.91           C  
ATOM   3963  N   GLN B 273       1.770   6.983  17.570  1.00 12.67           N  
ATOM   3964  CA  GLN B 273       0.514   7.039  16.852  1.00 12.74           C  
ATOM   3965  C   GLN B 273       0.768   6.593  15.423  1.00 13.76           C  
ATOM   3966  O   GLN B 273       1.798   6.937  14.836  1.00 13.79           O  
ATOM   3967  CB  GLN B 273      -0.072   8.454  16.891  1.00 15.05           C  
ATOM   3968  CG  GLN B 273      -0.522   8.857  18.279  1.00 12.22           C  
ATOM   3969  CD  GLN B 273      -1.092  10.258  18.297  1.00 17.91           C  
ATOM   3970  NE2 GLN B 273      -1.312  10.804  19.487  1.00 20.29           N  
ATOM   3971  OE1 GLN B 273      -1.318  10.846  17.251  1.00 19.20           O  
ATOM   3972  N   ILE B 274      -0.137   5.768  14.899  1.00  9.07           N  
ATOM   3973  CA  ILE B 274      -0.112   5.352  13.504  1.00 13.14           C  
ATOM   3974  C   ILE B 274      -1.438   5.741  12.867  1.00 13.72           C  
ATOM   3975  O   ILE B 274      -2.468   5.873  13.542  1.00 14.20           O  
ATOM   3976  CB  ILE B 274       0.133   3.832  13.345  1.00 11.79           C  
ATOM   3977  CG1 ILE B 274      -0.867   3.051  14.215  1.00 14.64           C  
ATOM   3978  CG2 ILE B 274       1.583   3.479  13.671  1.00 12.65           C  
ATOM   3979  CD1 ILE B 274      -0.724   1.553  14.147  1.00 19.77           C  
ATOM   3980  N   ILE B 275      -1.404   5.929  11.553  1.00 15.63           N  
ATOM   3981  CA  ILE B 275      -2.623   6.053  10.756  1.00 13.06           C  
ATOM   3982  C   ILE B 275      -2.969   4.646  10.292  1.00 10.80           C  
ATOM   3983  O   ILE B 275      -2.209   4.036   9.538  1.00 15.53           O  
ATOM   3984  CB  ILE B 275      -2.433   7.004   9.572  1.00 13.60           C  
ATOM   3985  CG1 ILE B 275      -1.915   8.362  10.064  1.00 13.90           C  
ATOM   3986  CG2 ILE B 275      -3.742   7.117   8.762  1.00 17.57           C  
ATOM   3987  CD1 ILE B 275      -2.737   8.977  11.197  1.00 12.61           C  
ATOM   3988  N   ALA B 276      -4.096   4.120  10.775  1.00 11.86           N  
ATOM   3989  CA  ALA B 276      -4.445   2.727  10.535  1.00 12.33           C  
ATOM   3990  C   ALA B 276      -4.535   2.445   9.046  1.00 14.65           C  
ATOM   3991  O   ALA B 276      -5.281   3.108   8.325  1.00 11.34           O  
ATOM   3992  CB  ALA B 276      -5.767   2.394  11.218  1.00 12.83           C  
ATOM   3993  N   GLY B 277      -3.776   1.455   8.585  1.00 11.45           N  
ATOM   3994  CA  GLY B 277      -3.811   1.084   7.188  1.00 11.07           C  
ATOM   3995  C   GLY B 277      -3.100   2.025   6.242  1.00 12.50           C  
ATOM   3996  O   GLY B 277      -3.243   1.869   5.026  1.00 12.89           O  
ATOM   3997  N   GLU B 278      -2.345   2.997   6.743  1.00 13.18           N  
ATOM   3998  CA  GLU B 278      -1.768   4.002   5.853  1.00 11.22           C  
ATOM   3999  C   GLU B 278      -0.798   3.354   4.869  1.00 13.53           C  
ATOM   4000  O   GLU B 278       0.195   2.741   5.271  1.00 11.75           O  
ATOM   4001  CB  GLU B 278      -1.072   5.089   6.676  1.00 14.02           C  
ATOM   4002  CG  GLU B 278      -0.488   6.224   5.856  1.00 16.44           C  
ATOM   4003  CD  GLU B 278       0.111   7.330   6.720  1.00 18.11           C  
ATOM   4004  OE1 GLU B 278       1.066   7.070   7.488  1.00 23.05           O  
ATOM   4005  OE2 GLU B 278      -0.365   8.474   6.614  1.00 22.18           O1-
ATOM   4006  N   GLY B 279      -1.076   3.492   3.570  1.00 11.60           N  
ATOM   4007  CA  GLY B 279      -0.235   2.862   2.570  1.00  8.97           C  
ATOM   4008  C   GLY B 279      -0.339   1.350   2.481  1.00 12.49           C  
ATOM   4009  O   GLY B 279       0.369   0.743   1.663  1.00 10.73           O  
ATOM   4010  N   VAL B 280      -1.187   0.713   3.286  1.00 12.97           N  
ATOM   4011  CA  VAL B 280      -1.244  -0.747   3.302  1.00 11.49           C  
ATOM   4012  C   VAL B 280      -2.660  -1.292   3.193  1.00 11.43           C  
ATOM   4013  O   VAL B 280      -2.833  -2.472   2.832  1.00 12.74           O  
ATOM   4014  CB  VAL B 280      -0.555  -1.318   4.570  1.00 13.46           C  
ATOM   4015  CG1 VAL B 280       0.920  -0.893   4.667  1.00 15.97           C  
ATOM   4016  CG2 VAL B 280      -1.301  -0.902   5.818  1.00 10.65           C  
ATOM   4017  N   GLY B 281      -3.698  -0.512   3.502  1.00 18.57           N  
ATOM   4018  CA  GLY B 281      -5.070  -0.975   3.363  1.00 11.84           C  
ATOM   4019  C   GLY B 281      -5.581  -1.701   4.588  1.00 18.20           C  
ATOM   4020  O   GLY B 281      -4.893  -1.867   5.600  1.00 13.06           O  
ATOM   4021  N   ALA B 282      -6.830  -2.156   4.478  1.00 12.85           N  
ATOM   4022  CA  ALA B 282      -7.489  -2.897   5.536  1.00 11.72           C  
ATOM   4023  C   ALA B 282      -6.876  -4.293   5.692  1.00 15.82           C  
ATOM   4024  O   ALA B 282      -6.161  -4.787   4.817  1.00 19.24           O  
ATOM   4025  CB  ALA B 282      -8.991  -3.022   5.241  1.00 11.44           C  
ATOM   4026  N   GLY B 283      -7.178  -4.935   6.812  1.00 14.45           N  
ATOM   4027  CA  GLY B 283      -6.710  -6.289   7.057  1.00 16.49           C  
ATOM   4028  C   GLY B 283      -6.550  -6.570   8.537  1.00 12.47           C  
ATOM   4029  O   GLY B 283      -6.559  -5.679   9.379  1.00 12.96           O  
ATOM   4030  N   ALA B 284      -6.433  -7.859   8.853  1.00 11.29           N  
ATOM   4031  CA  ALA B 284      -6.031  -8.260  10.200  1.00 11.32           C  
ATOM   4032  C   ALA B 284      -4.512  -8.146  10.271  1.00 14.67           C  
ATOM   4033  O   ALA B 284      -3.793  -9.012   9.770  1.00 15.06           O  
ATOM   4034  CB  ALA B 284      -6.500  -9.679  10.505  1.00 15.77           C  
ATOM   4035  N   TRP B 285      -4.018  -7.066  10.886  1.00 13.20           N  
ATOM   4036  CA  TRP B 285      -2.585  -6.776  10.966  1.00 10.87           C  
ATOM   4037  C   TRP B 285      -2.027  -7.309  12.287  1.00 14.21           C  
ATOM   4038  O   TRP B 285      -2.290  -6.750  13.352  1.00 10.18           O  
ATOM   4039  CB  TRP B 285      -2.349  -5.281  10.837  1.00  7.17           C  
ATOM   4040  CG  TRP B 285      -2.661  -4.787   9.455  1.00  9.33           C  
ATOM   4041  CD1 TRP B 285      -3.705  -3.995   9.074  1.00 14.94           C  
ATOM   4042  CD2 TRP B 285      -1.931  -5.092   8.263  1.00  8.90           C  
ATOM   4043  CE2 TRP B 285      -2.578  -4.437   7.195  1.00 13.41           C  
ATOM   4044  CE3 TRP B 285      -0.788  -5.851   7.996  1.00 11.38           C  
ATOM   4045  NE1 TRP B 285      -3.660  -3.777   7.712  1.00  9.99           N  
ATOM   4046  CZ2 TRP B 285      -2.111  -4.508   5.882  1.00 14.29           C  
ATOM   4047  CZ3 TRP B 285      -0.324  -5.925   6.695  1.00 12.16           C  
ATOM   4048  CH2 TRP B 285      -0.986  -5.255   5.653  1.00 18.52           C  
ATOM   4049  N   MET B 286      -1.242  -8.379  12.213  1.00 11.39           N  
ATOM   4050  CA  MET B 286      -0.736  -8.999  13.430  1.00 13.05           C  
ATOM   4051  C   MET B 286       0.228  -8.065  14.130  1.00 10.72           C  
ATOM   4052  O   MET B 286       1.001  -7.349  13.485  1.00 11.83           O  
ATOM   4053  CB  MET B 286      -0.009 -10.311  13.113  1.00 14.25           C  
ATOM   4054  CG  MET B 286      -0.887 -11.429  12.578  1.00 27.17           C  
ATOM   4055  SD  MET B 286       0.091 -12.886  12.073  1.00 35.86           S  
ATOM   4056  CE  MET B 286       1.710 -12.241  12.181  1.00 14.93           C  
ATOM   4057  N   TYR B 287       0.170  -8.054  15.457  1.00 11.11           N  
ATOM   4058  CA  TYR B 287       1.291  -7.569  16.258  1.00 10.79           C  
ATOM   4059  C   TYR B 287       1.690  -8.706  17.195  1.00 10.89           C  
ATOM   4060  O   TYR B 287       0.871  -9.580  17.515  1.00  7.74           O  
ATOM   4061  CB  TYR B 287       0.947  -6.282  17.039  1.00  8.66           C  
ATOM   4062  CG  TYR B 287       0.055  -6.544  18.227  1.00 10.33           C  
ATOM   4063  CD1 TYR B 287       0.592  -6.880  19.463  1.00  6.14           C  
ATOM   4064  CD2 TYR B 287      -1.336  -6.494  18.098  1.00  9.44           C  
ATOM   4065  CE1 TYR B 287      -0.228  -7.159  20.545  1.00  8.94           C  
ATOM   4066  CE2 TYR B 287      -2.175  -6.773  19.187  1.00 10.35           C  
ATOM   4067  CZ  TYR B 287      -1.604  -7.104  20.403  1.00  9.99           C  
ATOM   4068  OH  TYR B 287      -2.413  -7.383  21.489  1.00 11.39           O  
ATOM   4069  N   HIS B 288       2.968  -8.748  17.567  1.00 12.09           N  
ATOM   4070  CA  HIS B 288       3.418  -9.841  18.423  1.00  8.59           C  
ATOM   4071  C   HIS B 288       4.801  -9.521  18.963  1.00 12.41           C  
ATOM   4072  O   HIS B 288       5.521  -8.688  18.412  1.00  7.45           O  
ATOM   4073  CB  HIS B 288       3.429 -11.186  17.677  1.00 10.10           C  
ATOM   4074  CG  HIS B 288       4.257 -11.197  16.428  1.00 13.90           C  
ATOM   4075  CD2 HIS B 288       3.914 -11.009  15.131  1.00 14.78           C  
ATOM   4076  ND1 HIS B 288       5.614 -11.432  16.431  1.00 15.51           N  
ATOM   4077  CE1 HIS B 288       6.072 -11.389  15.191  1.00 16.74           C  
ATOM   4078  NE2 HIS B 288       5.059 -11.134  14.384  1.00 16.09           N  
ATOM   4079  N   CYS B 289       5.148 -10.174  20.073  1.00 10.72           N  
ATOM   4080  CA  CYS B 289       6.553 -10.271  20.421  1.00  9.66           C  
ATOM   4081  C   CYS B 289       7.265 -10.988  19.284  1.00  7.29           C  
ATOM   4082  O   CYS B 289       6.738 -11.952  18.715  1.00  7.76           O  
ATOM   4083  CB  CYS B 289       6.756 -11.043  21.726  1.00  7.81           C  
ATOM   4084  SG  CYS B 289       8.513 -10.952  22.194  1.00  9.44           S  
ATOM   4085  N   HIS B 290       8.442 -10.508  18.917  1.00  7.86           N  
ATOM   4086  CA  HIS B 290       9.185 -11.186  17.862  1.00 11.43           C  
ATOM   4087  C   HIS B 290      10.243 -12.155  18.386  1.00  9.66           C  
ATOM   4088  O   HIS B 290      10.883 -12.844  17.577  1.00  8.64           O  
ATOM   4089  CB  HIS B 290       9.816 -10.175  16.910  1.00  9.87           C  
ATOM   4090  CG  HIS B 290       9.788 -10.610  15.477  1.00 11.91           C  
ATOM   4091  CD2 HIS B 290       9.255 -10.026  14.373  1.00 13.09           C  
ATOM   4092  ND1 HIS B 290      10.351 -11.795  15.049  1.00 13.15           N  
ATOM   4093  CE1 HIS B 290      10.194 -11.910  13.739  1.00 13.68           C  
ATOM   4094  NE2 HIS B 290       9.534 -10.850  13.305  1.00 15.26           N  
ATOM   4095  N   VAL B 291      10.442 -12.238  19.706  1.00  7.84           N  
ATOM   4096  CA  VAL B 291      11.178 -13.375  20.249  1.00  6.15           C  
ATOM   4097  C   VAL B 291      10.429 -14.627  19.827  1.00  8.89           C  
ATOM   4098  O   VAL B 291       9.227 -14.754  20.083  1.00  8.76           O  
ATOM   4099  CB  VAL B 291      11.306 -13.271  21.779  1.00  9.49           C  
ATOM   4100  CG1 VAL B 291      12.003 -14.531  22.341  1.00  8.80           C  
ATOM   4101  CG2 VAL B 291      12.040 -11.992  22.170  1.00  6.53           C  
ATOM   4102  N   GLN B 292      11.119 -15.539  19.130  1.00 10.48           N  
ATOM   4103  CA  GLN B 292      10.397 -16.529  18.335  1.00 15.66           C  
ATOM   4104  C   GLN B 292       9.536 -17.440  19.215  1.00 12.61           C  
ATOM   4105  O   GLN B 292       8.350 -17.651  18.929  1.00 11.67           O  
ATOM   4106  CB  GLN B 292      11.376 -17.332  17.465  1.00 13.19           C  
ATOM   4107  CG  GLN B 292      11.889 -16.544  16.221  1.00 11.59           C  
ATOM   4108  CD  GLN B 292      10.761 -15.992  15.352  1.00 13.99           C  
ATOM   4109  NE2 GLN B 292       9.795 -16.849  15.031  1.00  9.06           N  
ATOM   4110  OE1 GLN B 292      10.751 -14.817  14.977  1.00 11.63           O  
ATOM   4111  N   SER B 293      10.091 -17.950  20.317  1.00 11.07           N  
ATOM   4112  CA  SER B 293       9.260 -18.810  21.163  1.00 13.72           C  
ATOM   4113  C   SER B 293       8.119 -18.030  21.805  1.00 11.39           C  
ATOM   4114  O   SER B 293       7.035 -18.591  22.015  1.00 10.98           O  
ATOM   4115  CB  SER B 293      10.100 -19.526  22.234  1.00 15.18           C  
ATOM   4116  OG  SER B 293      10.486 -18.641  23.277  1.00 11.04           O  
ATOM   4117  N   HIS B 294       8.311 -16.737  22.089  1.00  8.75           N  
ATOM   4118  CA  HIS B 294       7.205 -15.958  22.648  1.00  7.69           C  
ATOM   4119  C   HIS B 294       6.065 -15.809  21.643  1.00  9.83           C  
ATOM   4120  O   HIS B 294       4.891 -15.878  22.021  1.00 11.39           O  
ATOM   4121  CB  HIS B 294       7.687 -14.586  23.110  1.00 10.41           C  
ATOM   4122  CG  HIS B 294       8.713 -14.643  24.197  1.00  9.53           C  
ATOM   4123  CD2 HIS B 294       9.371 -15.687  24.755  1.00 13.87           C  
ATOM   4124  ND1 HIS B 294       9.208 -13.513  24.807  1.00 13.16           N  
ATOM   4125  CE1 HIS B 294      10.099 -13.858  25.721  1.00  8.45           C  
ATOM   4126  NE2 HIS B 294      10.232 -15.172  25.694  1.00 10.77           N  
ATOM   4127  N   SER B 295       6.370 -15.600  20.358  1.00  8.71           N  
ATOM   4128  CA  SER B 295       5.269 -15.510  19.398  1.00  7.97           C  
ATOM   4129  C   SER B 295       4.598 -16.864  19.215  1.00 10.83           C  
ATOM   4130  O   SER B 295       3.381 -16.935  19.015  1.00 14.20           O  
ATOM   4131  CB  SER B 295       5.764 -14.982  18.049  1.00  9.73           C  
ATOM   4132  OG  SER B 295       6.745 -15.844  17.498  1.00 12.18           O  
ATOM   4133  N   ASP B 296       5.370 -17.944  19.330  1.00 10.30           N  
ATOM   4134  CA  ASP B 296       4.827 -19.292  19.212  1.00  9.20           C  
ATOM   4135  C   ASP B 296       4.006 -19.689  20.431  1.00 13.63           C  
ATOM   4136  O   ASP B 296       3.131 -20.545  20.312  1.00 14.20           O  
ATOM   4137  CB  ASP B 296       5.963 -20.313  19.022  1.00 10.09           C  
ATOM   4138  CG  ASP B 296       6.669 -20.163  17.688  1.00 13.22           C  
ATOM   4139  OD1 ASP B 296       5.996 -19.800  16.702  1.00 13.22           O  
ATOM   4140  OD2 ASP B 296       7.890 -20.412  17.626  1.00 11.89           O1-
ATOM   4141  N   MET B 297       4.271 -19.098  21.592  1.00 15.47           N  
ATOM   4142  CA  MET B 297       3.553 -19.400  22.828  1.00 14.97           C  
ATOM   4143  C   MET B 297       2.395 -18.457  23.112  1.00 18.07           C  
ATOM   4144  O   MET B 297       1.752 -18.588  24.153  1.00 27.00           O  
ATOM   4145  CB  MET B 297       4.538 -19.423  24.003  1.00 11.93           C  
ATOM   4146  CG  MET B 297       5.631 -20.502  23.865  1.00 10.32           C  
ATOM   4147  SD  MET B 297       4.872 -22.171  23.874  1.00 19.16           S  
ATOM   4148  CE  MET B 297       4.019 -21.953  25.383  1.00 19.72           C  
ATOM   4149  N   GLY B 298       2.085 -17.539  22.210  1.00 15.99           N  
ATOM   4150  CA  GLY B 298       0.833 -16.818  22.291  1.00 18.42           C  
ATOM   4151  C   GLY B 298       0.938 -15.345  22.596  1.00 16.66           C  
ATOM   4152  O   GLY B 298      -0.098 -14.714  22.879  1.00 13.27           O  
ATOM   4153  N   MET B 299       2.141 -14.766  22.535  1.00  9.14           N  
ATOM   4154  CA  MET B 299       2.287 -13.323  22.724  1.00 11.06           C  
ATOM   4155  C   MET B 299       2.025 -12.674  21.368  1.00  7.60           C  
ATOM   4156  O   MET B 299       2.928 -12.172  20.695  1.00  9.06           O  
ATOM   4157  CB  MET B 299       3.667 -12.947  23.250  1.00 11.91           C  
ATOM   4158  CG  MET B 299       3.925 -13.318  24.731  1.00 12.26           C  
ATOM   4159  SD  MET B 299       5.462 -12.583  25.340  1.00 12.58           S  
ATOM   4160  CE  MET B 299       4.909 -10.897  25.616  1.00 10.31           C  
ATOM   4161  N   VAL B 300       0.760 -12.755  20.946  1.00  8.17           N  
ATOM   4162  CA  VAL B 300       0.322 -12.300  19.633  1.00  6.59           C  
ATOM   4163  C   VAL B 300      -1.064 -11.684  19.792  1.00 10.22           C  
ATOM   4164  O   VAL B 300      -1.807 -12.018  20.718  1.00  9.67           O  
ATOM   4165  CB  VAL B 300       0.270 -13.441  18.589  1.00 14.50           C  
ATOM   4166  CG1 VAL B 300       1.622 -14.163  18.463  1.00 16.98           C  
ATOM   4167  CG2 VAL B 300      -0.838 -14.437  18.986  1.00 16.03           C  
ATOM   4168  N   GLY B 301      -1.396 -10.770  18.883  1.00 11.61           N  
ATOM   4169  CA  GLY B 301      -2.702 -10.134  18.853  1.00  9.42           C  
ATOM   4170  C   GLY B 301      -2.958  -9.597  17.459  1.00 13.39           C  
ATOM   4171  O   GLY B 301      -2.112  -9.679  16.570  1.00 13.14           O  
ATOM   4172  N   LEU B 302      -4.146  -9.038  17.266  1.00  8.79           N  
ATOM   4173  CA  LEU B 302      -4.541  -8.543  15.953  1.00  9.89           C  
ATOM   4174  C   LEU B 302      -4.934  -7.080  16.048  1.00  9.02           C  
ATOM   4175  O   LEU B 302      -5.760  -6.701  16.887  1.00 11.38           O  
ATOM   4176  CB  LEU B 302      -5.700  -9.369  15.373  1.00  9.27           C  
ATOM   4177  CG  LEU B 302      -5.353 -10.822  15.001  1.00 13.45           C  
ATOM   4178  CD1 LEU B 302      -6.633 -11.588  14.581  1.00 10.29           C  
ATOM   4179  CD2 LEU B 302      -4.261 -10.923  13.910  1.00  8.79           C  
ATOM   4180  N   PHE B 303      -4.341  -6.278  15.178  1.00 10.05           N  
ATOM   4181  CA  PHE B 303      -4.805  -4.928  14.873  1.00 13.32           C  
ATOM   4182  C   PHE B 303      -5.740  -5.077  13.678  1.00 12.22           C  
ATOM   4183  O   PHE B 303      -5.298  -5.234  12.535  1.00  9.90           O  
ATOM   4184  CB  PHE B 303      -3.608  -4.039  14.573  1.00  5.75           C  
ATOM   4185  CG  PHE B 303      -3.929  -2.591  14.353  1.00  7.76           C  
ATOM   4186  CD1 PHE B 303      -4.935  -1.947  15.065  1.00 12.95           C  
ATOM   4187  CD2 PHE B 303      -3.180  -1.861  13.450  1.00 12.85           C  
ATOM   4188  CE1 PHE B 303      -5.199  -0.585  14.860  1.00 11.02           C  
ATOM   4189  CE2 PHE B 303      -3.447  -0.508  13.237  1.00 12.64           C  
ATOM   4190  CZ  PHE B 303      -4.461   0.118  13.946  1.00  9.68           C  
ATOM   4191  N   LEU B 304      -7.036  -5.060  13.959  1.00 11.18           N  
ATOM   4192  CA  LEU B 304      -8.079  -5.320  12.975  1.00 12.87           C  
ATOM   4193  C   LEU B 304      -8.437  -3.980  12.336  1.00 13.30           C  
ATOM   4194  O   LEU B 304      -9.154  -3.174  12.932  1.00 15.27           O  
ATOM   4195  CB  LEU B 304      -9.278  -5.959  13.666  1.00 13.59           C  
ATOM   4196  CG  LEU B 304      -9.043  -7.319  14.322  1.00 13.86           C  
ATOM   4197  CD1 LEU B 304     -10.259  -7.796  15.121  1.00 15.07           C  
ATOM   4198  CD2 LEU B 304      -8.662  -8.322  13.241  1.00 17.08           C  
ATOM   4199  N   VAL B 305      -7.915  -3.720  11.140  1.00 12.48           N  
ATOM   4200  CA  VAL B 305      -8.166  -2.467  10.440  1.00 13.37           C  
ATOM   4201  C   VAL B 305      -9.250  -2.736   9.405  1.00 12.12           C  
ATOM   4202  O   VAL B 305      -9.046  -3.493   8.447  1.00 12.33           O  
ATOM   4203  CB  VAL B 305      -6.896  -1.887   9.800  1.00 11.49           C  
ATOM   4204  CG1 VAL B 305      -7.213  -0.543   9.134  1.00  8.32           C  
ATOM   4205  CG2 VAL B 305      -5.833  -1.659  10.849  1.00  9.87           C  
ATOM   4206  N   LYS B 306     -10.402  -2.109   9.615  1.00 15.77           N  
ATOM   4207  CA  LYS B 306     -11.605  -2.344   8.831  1.00 15.66           C  
ATOM   4208  C   LYS B 306     -11.718  -1.340   7.687  1.00 14.87           C  
ATOM   4209  O   LYS B 306     -11.277  -0.192   7.795  1.00 11.59           O  
ATOM   4210  CB  LYS B 306     -12.840  -2.235   9.728  1.00 13.13           C  
ATOM   4211  CG  LYS B 306     -12.846  -3.203  10.932  1.00 16.25           C  
ATOM   4212  CD  LYS B 306     -14.029  -2.941  11.859  1.00 23.70           C  
ATOM   4213  CE  LYS B 306     -13.768  -1.754  12.788  1.00 26.91           C  
ATOM   4214  NZ  LYS B 306     -14.966  -1.360  13.597  1.00 27.29           N1+
ATOM   4215  N   LYS B 307     -12.308  -1.796   6.581  1.00 11.72           N  
ATOM   4216  CA  LYS B 307     -12.762  -0.907   5.513  1.00  9.32           C  
ATOM   4217  C   LYS B 307     -13.870   0.003   6.043  1.00 12.22           C  
ATOM   4218  O   LYS B 307     -14.440  -0.262   7.101  1.00 12.71           O  
ATOM   4219  CB  LYS B 307     -13.283  -1.734   4.350  1.00 10.33           C  
ATOM   4220  CG  LYS B 307     -12.237  -2.656   3.791  1.00 13.31           C  
ATOM   4221  CD  LYS B 307     -12.707  -3.440   2.587  1.00 21.37           C  
ATOM   4222  CE  LYS B 307     -13.177  -2.547   1.458  1.00 28.15           C  
ATOM   4223  NZ  LYS B 307     -13.969  -3.371   0.505  1.00 32.34           N1+
ATOM   4224  N   PRO B 308     -14.193   1.089   5.332  1.00 12.72           N  
ATOM   4225  CA  PRO B 308     -15.295   1.946   5.800  1.00  9.96           C  
ATOM   4226  C   PRO B 308     -16.603   1.206   6.000  1.00 13.98           C  
ATOM   4227  O   PRO B 308     -17.406   1.634   6.840  1.00 16.47           O  
ATOM   4228  CB  PRO B 308     -15.409   3.010   4.698  1.00 17.78           C  
ATOM   4229  CG  PRO B 308     -14.030   3.098   4.128  1.00 11.00           C  
ATOM   4230  CD  PRO B 308     -13.505   1.670   4.165  1.00 12.48           C  
ATOM   4231  N   ASP B 309     -16.836   0.096   5.283  1.00 11.79           N  
ATOM   4232  CA  ASP B 309     -18.047  -0.696   5.495  1.00 15.78           C  
ATOM   4233  C   ASP B 309     -17.911  -1.658   6.673  1.00 15.04           C  
ATOM   4234  O   ASP B 309     -18.789  -2.500   6.893  1.00 13.68           O  
ATOM   4235  CB  ASP B 309     -18.434  -1.447   4.204  1.00 10.61           C  
ATOM   4236  CG  ASP B 309     -17.488  -2.593   3.855  1.00 17.88           C  
ATOM   4237  OD1 ASP B 309     -16.478  -2.808   4.555  1.00 18.15           O  
ATOM   4238  OD2 ASP B 309     -17.766  -3.297   2.862  1.00 16.18           O1-
ATOM   4239  N   GLY B 310     -16.844  -1.526   7.457  1.00 15.23           N  
ATOM   4240  CA  GLY B 310     -16.692  -2.304   8.663  1.00 12.35           C  
ATOM   4241  C   GLY B 310     -16.133  -3.693   8.465  1.00 14.36           C  
ATOM   4242  O   GLY B 310     -15.868  -4.371   9.464  1.00 16.82           O  
ATOM   4243  N   THR B 311     -15.915  -4.131   7.222  1.00 16.99           N  
ATOM   4244  CA  THR B 311     -15.414  -5.473   6.938  1.00 14.38           C  
ATOM   4245  C   THR B 311     -13.887  -5.502   6.901  1.00 21.25           C  
ATOM   4246  O   THR B 311     -13.217  -4.498   6.651  1.00 13.58           O  
ATOM   4247  CB  THR B 311     -15.943  -6.005   5.606  1.00 17.06           C  
ATOM   4248  CG2 THR B 311     -17.477  -5.942   5.575  1.00 16.23           C  
ATOM   4249  OG1 THR B 311     -15.386  -5.227   4.523  1.00 14.25           O  
ATOM   4250  N   ILE B 312     -13.343  -6.691   7.136  1.00 19.53           N  
ATOM   4251  CA  ILE B 312     -11.895  -6.892   7.141  1.00 19.29           C  
ATOM   4252  C   ILE B 312     -11.561  -7.939   6.089  1.00 21.42           C  
ATOM   4253  O   ILE B 312     -11.890  -9.120   6.270  1.00 19.09           O  
ATOM   4254  CB  ILE B 312     -11.378  -7.308   8.529  1.00 23.97           C  
ATOM   4255  CG1 ILE B 312     -11.867  -6.335   9.609  1.00 17.74           C  
ATOM   4256  CG2 ILE B 312      -9.865  -7.374   8.527  1.00 19.71           C  
ATOM   4257  CD1 ILE B 312     -12.001  -6.961  10.991  1.00 22.37           C  
ATOM   4258  N   PRO B 313     -10.921  -7.546   4.988  1.00 22.80           N  
ATOM   4259  CA  PRO B 313     -10.627  -8.498   3.908  1.00 31.70           C  
ATOM   4260  C   PRO B 313      -9.710  -9.618   4.370  1.00 34.25           C  
ATOM   4261  O   PRO B 313      -8.686  -9.387   5.025  1.00 27.81           O  
ATOM   4262  CB  PRO B 313      -9.929  -7.639   2.846  1.00 21.17           C  
ATOM   4263  CG  PRO B 313      -9.830  -6.257   3.414  1.00 26.21           C  
ATOM   4264  CD  PRO B 313     -10.706  -6.148   4.591  1.00 28.20           C  
ATOM   4265  N   GLY B 314     -10.062 -10.837   3.977  1.00 32.13           N  
ATOM   4266  CA  GLY B 314      -9.233 -11.984   4.287  1.00 37.74           C  
ATOM   4267  C   GLY B 314      -9.322 -12.470   5.715  1.00 35.54           C  
ATOM   4268  O   GLY B 314      -8.589 -13.393   6.091  1.00 38.23           O  
ATOM   4269  N   TYR B 315     -10.204 -11.891   6.520  1.00 35.64           N  
ATOM   4270  CA  TYR B 315     -10.328 -12.246   7.920  1.00 34.39           C  
ATOM   4271  C   TYR B 315     -11.719 -12.800   8.163  1.00 34.85           C  
ATOM   4272  O   TYR B 315     -12.712 -12.234   7.693  1.00 41.12           O  
ATOM   4273  CB  TYR B 315     -10.096 -11.032   8.802  1.00 27.40           C  
ATOM   4274  CG  TYR B 315     -10.227 -11.292  10.275  1.00 22.52           C  
ATOM   4275  CD1 TYR B 315      -9.343 -12.155  10.918  1.00 25.91           C  
ATOM   4276  CD2 TYR B 315     -11.210 -10.665  11.033  1.00 28.17           C  
ATOM   4277  CE1 TYR B 315      -9.433 -12.395  12.270  1.00 25.48           C  
ATOM   4278  CE2 TYR B 315     -11.312 -10.896  12.392  1.00 26.49           C  
ATOM   4279  CZ  TYR B 315     -10.416 -11.763  13.003  1.00 29.45           C  
ATOM   4280  OH  TYR B 315     -10.488 -12.009  14.350  1.00 27.26           O  
ATOM   4281  N   ASP B 316     -11.791 -13.892   8.907  1.00 53.16           N  
ATOM   4282  CA  ASP B 316     -13.073 -14.484   9.290  1.00 60.59           C  
ATOM   4283  C   ASP B 316     -13.221 -14.562  10.805  1.00 57.28           C  
ATOM   4284  O   ASP B 316     -12.507 -15.347  11.461  1.00 48.79           O  
ATOM   4285  CB  ASP B 316     -13.224 -15.863   8.644  1.00 66.82           C  
ATOM   4286  CG  ASP B 316     -11.928 -16.644   8.629  1.00 66.64           C  
ATOM   4287  OD1 ASP B 316     -11.397 -16.960   9.714  1.00 69.19           O  
ATOM   4288  OD2 ASP B 316     -11.428 -16.917   7.515  1.00 58.17           O1-
ATOM   4289  N   PRO B 317     -14.107 -13.748  11.410  1.00 65.01           N  
ATOM   4290  CA  PRO B 317     -14.461 -13.834  12.833  1.00 72.94           C  
ATOM   4291  C   PRO B 317     -15.571 -14.857  13.092  1.00 79.61           C  
ATOM   4292  O   PRO B 317     -15.452 -16.007  12.657  1.00 77.45           O  
ATOM   4293  CB  PRO B 317     -14.935 -12.409  13.179  1.00 54.39           C  
ATOM   4294  CG  PRO B 317     -15.180 -11.709  11.866  1.00 58.93           C  
ATOM   4295  CD  PRO B 317     -14.779 -12.621  10.734  1.00 63.48           C  
TER   
HETATM 4296 CU    CU B 401       8.524 -11.621  24.251  1.00 13.37          CU  
HETATM 4297 CU    CU B 402       4.914 -11.547  12.326  0.88 19.50          CU  
HETATM 4298 CU    CU B 404       8.996   0.930  38.194  0.17 12.45          CU  
HETATM 4299 CU    CU B 405      10.204   4.071  39.324  0.10 15.78          CU  
ATOM   4300  N   GLY C  41      30.349  25.890  35.480  1.00 40.29           N  
ATOM   4301  CA  GLY C  41      31.489  25.354  34.757  1.00 34.70           C  
ATOM   4302  C   GLY C  41      31.112  24.682  33.445  1.00 38.48           C  
ATOM   4303  O   GLY C  41      30.123  23.951  33.376  1.00 37.18           O  
ATOM   4304  N   ALA C  42      31.901  24.932  32.399  1.00 34.61           N  
ATOM   4305  CA  ALA C  42      31.703  24.320  31.095  1.00 24.18           C  
ATOM   4306  C   ALA C  42      33.034  23.800  30.561  1.00 31.59           C  
ATOM   4307  O   ALA C  42      34.097  24.379  30.807  1.00 25.88           O  
ATOM   4308  CB  ALA C  42      31.080  25.302  30.099  1.00 18.93           C  
ATOM   4309  N   ALA C  43      32.965  22.691  29.830  1.00 24.88           N  
ATOM   4310  CA  ALA C  43      34.168  22.075  29.303  1.00 21.00           C  
ATOM   4311  C   ALA C  43      34.829  22.998  28.278  1.00 17.37           C  
ATOM   4312  O   ALA C  43      34.134  23.649  27.489  1.00 16.12           O  
ATOM   4313  CB  ALA C  43      33.829  20.726  28.657  1.00 17.10           C  
ATOM   4314  N   PRO C  44      36.154  23.078  28.266  1.00 18.25           N  
ATOM   4315  CA  PRO C  44      36.852  23.867  27.245  1.00 21.73           C  
ATOM   4316  C   PRO C  44      37.096  23.017  26.006  1.00 23.15           C  
ATOM   4317  O   PRO C  44      36.875  21.805  26.004  1.00 20.91           O  
ATOM   4318  CB  PRO C  44      38.182  24.209  27.923  1.00 21.72           C  
ATOM   4319  CG  PRO C  44      38.445  22.999  28.815  1.00 18.79           C  
ATOM   4320  CD  PRO C  44      37.087  22.438  29.216  1.00 20.14           C  
ATOM   4321  N   ALA C  45      37.590  23.672  24.954  1.00 23.37           N  
ATOM   4322  CA  ALA C  45      38.140  22.908  23.841  1.00 21.28           C  
ATOM   4323  C   ALA C  45      39.329  22.088  24.327  1.00 26.62           C  
ATOM   4324  O   ALA C  45      40.097  22.528  25.190  1.00 23.53           O  
ATOM   4325  CB  ALA C  45      38.561  23.834  22.697  1.00 26.29           C  
ATOM   4326  N   GLY C  46      39.470  20.876  23.795  1.00 19.61           N  
ATOM   4327  CA  GLY C  46      40.579  20.011  24.147  1.00 22.54           C  
ATOM   4328  C   GLY C  46      41.775  20.228  23.236  1.00 24.77           C  
ATOM   4329  O   GLY C  46      41.865  21.207  22.490  1.00 23.27           O  
ATOM   4330  N   GLY C  47      42.713  19.288  23.309  1.00 22.98           N  
ATOM   4331  CA  GLY C  47      43.909  19.384  22.490  1.00 21.25           C  
ATOM   4332  C   GLY C  47      45.208  19.151  23.236  1.00 25.03           C  
ATOM   4333  O   GLY C  47      46.287  19.234  22.646  1.00 25.29           O  
ATOM   4334  N  AGLU C  48      45.121  18.842  24.529  0.47 22.11           N  
ATOM   4335  N  BGLU C  48      45.129  18.845  24.525  0.53 22.11           N  
ATOM   4336  CA AGLU C  48      46.304  18.613  25.350  0.47 23.28           C  
ATOM   4337  CA BGLU C  48      46.336  18.630  25.304  0.53 23.28           C  
ATOM   4338  C  AGLU C  48      46.753  17.157  25.242  0.47 25.72           C  
ATOM   4339  C  BGLU C  48      46.754  17.164  25.263  0.53 25.74           C  
ATOM   4340  O  AGLU C  48      45.952  16.253  24.985  0.47 22.57           O  
ATOM   4341  O  BGLU C  48      45.934  16.260  25.068  0.53 22.59           O  
ATOM   4342  CB AGLU C  48      46.021  18.968  26.818  0.47 22.56           C  
ATOM   4343  CB BGLU C  48      46.133  19.085  26.749  0.53 22.58           C  
ATOM   4344  CG AGLU C  48      47.196  18.719  27.773  0.47 27.52           C  
ATOM   4345  CG BGLU C  48      45.778  20.564  26.874  0.53 23.20           C  
ATOM   4346  CD AGLU C  48      46.862  18.939  29.235  0.47 25.22           C  
ATOM   4347  CD BGLU C  48      46.957  21.465  26.576  0.53 27.08           C  
ATOM   4348  OE1AGLU C  48      45.725  19.344  29.537  0.47 25.56           O  
ATOM   4349  OE1BGLU C  48      48.107  21.048  26.828  0.53 27.00           O  
ATOM   4350  OE2AGLU C  48      47.755  18.723  30.086  0.47 27.98           O1-
ATOM   4351  OE2BGLU C  48      46.734  22.590  26.081  0.53 31.40           O1-
ATOM   4352  N   VAL C  49      48.050  16.940  25.428  1.00 23.44           N  
ATOM   4353  CA  VAL C  49      48.600  15.600  25.566  1.00 22.76           C  
ATOM   4354  C   VAL C  49      48.643  15.289  27.053  1.00 28.95           C  
ATOM   4355  O   VAL C  49      49.315  15.988  27.818  1.00 30.22           O  
ATOM   4356  CB  VAL C  49      49.996  15.507  24.936  1.00 18.07           C  
ATOM   4357  CG1 VAL C  49      50.649  14.170  25.270  1.00 20.65           C  
ATOM   4358  CG2 VAL C  49      49.905  15.733  23.446  1.00 26.76           C  
ATOM   4359  N   ARG C  50      47.914  14.258  27.474  1.00 23.61           N  
ATOM   4360  CA  ARG C  50      47.824  13.893  28.881  1.00 21.54           C  
ATOM   4361  C   ARG C  50      48.422  12.512  29.116  1.00 17.88           C  
ATOM   4362  O   ARG C  50      48.537  11.693  28.200  1.00 24.70           O  
ATOM   4363  CB  ARG C  50      46.367  13.915  29.367  1.00 24.85           C  
ATOM   4364  CG  ARG C  50      45.723  15.291  29.430  1.00 20.61           C  
ATOM   4365  CD  ARG C  50      44.209  15.163  29.302  1.00 28.80           C  
ATOM   4366  NE  ARG C  50      43.566  16.458  29.125  1.00 33.35           N  
ATOM   4367  CZ  ARG C  50      43.492  17.382  30.074  1.00 41.67           C  
ATOM   4368  NH1 ARG C  50      43.918  17.142  31.303  1.00 32.22           N1+
ATOM   4369  NH2 ARG C  50      43.001  18.585  29.775  1.00 32.30           N  
ATOM   4370  N   ARG C  51      48.756  12.245  30.380  1.00 21.50           N  
ATOM   4371  CA  ARG C  51      49.480  11.057  30.803  1.00 21.06           C  
ATOM   4372  C   ARG C  51      48.921  10.563  32.123  1.00 23.45           C  
ATOM   4373  O   ARG C  51      48.641  11.366  33.014  1.00 29.57           O  
ATOM   4374  CB  ARG C  51      50.972  11.347  31.013  1.00 30.31           C  
ATOM   4375  CG  ARG C  51      51.834  11.315  29.778  1.00 34.42           C  
ATOM   4376  CD  ARG C  51      53.191  11.906  30.120  1.00 37.33           C  
ATOM   4377  NE  ARG C  51      53.471  13.130  29.378  1.00 42.86           N  
ATOM   4378  CZ  ARG C  51      53.733  13.183  28.077  1.00 50.80           C  
ATOM   4379  NH1 ARG C  51      53.802  12.086  27.335  1.00 37.10           N1+
ATOM   4380  NH2 ARG C  51      53.946  14.368  27.508  1.00 41.39           N  
ATOM   4381  N   VAL C  52      48.785   9.246  32.259  1.00 21.69           N  
ATOM   4382  CA  VAL C  52      48.485   8.612  33.541  1.00 19.31           C  
ATOM   4383  C   VAL C  52      49.229   7.293  33.599  1.00 18.71           C  
ATOM   4384  O   VAL C  52      49.531   6.680  32.569  1.00 24.60           O  
ATOM   4385  CB  VAL C  52      46.976   8.347  33.782  1.00 18.64           C  
ATOM   4386  CG1 VAL C  52      46.185   9.625  33.866  1.00 25.27           C  
ATOM   4387  CG2 VAL C  52      46.424   7.460  32.686  1.00 20.29           C  
ATOM   4388  N   THR C  53      49.516   6.840  34.816  1.00 21.52           N  
ATOM   4389  CA  THR C  53      49.994   5.482  35.011  1.00 27.18           C  
ATOM   4390  C   THR C  53      48.803   4.630  35.413  1.00 21.28           C  
ATOM   4391  O   THR C  53      47.920   5.087  36.147  1.00 20.19           O  
ATOM   4392  CB  THR C  53      51.080   5.392  36.090  1.00 30.37           C  
ATOM   4393  CG2 THR C  53      52.393   5.981  35.582  1.00 25.81           C  
ATOM   4394  OG1 THR C  53      50.659   6.116  37.248  1.00 27.37           O  
ATOM   4395  N   MET C  54      48.774   3.399  34.934  1.00 21.29           N  
ATOM   4396  CA  MET C  54      47.710   2.520  35.386  1.00 22.55           C  
ATOM   4397  C   MET C  54      48.290   1.136  35.623  1.00 20.89           C  
ATOM   4398  O   MET C  54      49.226   0.708  34.939  1.00 18.54           O  
ATOM   4399  CB  MET C  54      46.528   2.530  34.391  1.00 16.87           C  
ATOM   4400  CG  MET C  54      45.573   1.367  34.503  1.00 19.70           C  
ATOM   4401  SD  MET C  54      44.190   1.401  33.323  1.00 20.43           S  
ATOM   4402  CE  MET C  54      43.663   3.118  33.331  1.00 15.74           C  
ATOM   4403  N   TYR C  55      47.786   0.478  36.655  1.00 11.88           N  
ATOM   4404  CA  TYR C  55      48.221  -0.848  37.049  1.00 14.46           C  
ATOM   4405  C   TYR C  55      47.017  -1.765  37.099  1.00 16.93           C  
ATOM   4406  O   TYR C  55      45.926  -1.337  37.468  1.00 18.36           O  
ATOM   4407  CB  TYR C  55      48.902  -0.826  38.418  1.00 24.66           C  
ATOM   4408  CG  TYR C  55      50.010   0.188  38.499  1.00 18.32           C  
ATOM   4409  CD1 TYR C  55      49.748   1.521  38.797  1.00 22.45           C  
ATOM   4410  CD2 TYR C  55      51.327  -0.193  38.255  1.00 28.52           C  
ATOM   4411  CE1 TYR C  55      50.779   2.450  38.865  1.00 22.91           C  
ATOM   4412  CE2 TYR C  55      52.355   0.716  38.318  1.00 19.87           C  
ATOM   4413  CZ  TYR C  55      52.084   2.029  38.619  1.00 23.98           C  
ATOM   4414  OH  TYR C  55      53.137   2.913  38.669  1.00 31.02           O  
ATOM   4415  N   ALA C  56      47.214  -3.013  36.690  1.00 23.83           N  
ATOM   4416  CA  ALA C  56      46.242  -4.073  36.906  1.00 20.84           C  
ATOM   4417  C   ALA C  56      46.731  -4.898  38.084  1.00 25.43           C  
ATOM   4418  O   ALA C  56      47.889  -5.333  38.103  1.00 21.54           O  
ATOM   4419  CB  ALA C  56      46.078  -4.942  35.655  1.00 15.75           C  
ATOM   4420  N   GLU C  57      45.869  -5.080  39.079  1.00 18.83           N  
ATOM   4421  CA  GLU C  57      46.250  -5.741  40.319  1.00 22.52           C  
ATOM   4422  C   GLU C  57      45.192  -6.743  40.741  1.00 20.30           C  
ATOM   4423  O   GLU C  57      43.993  -6.520  40.559  1.00 24.75           O  
ATOM   4424  CB  GLU C  57      46.429  -4.750  41.476  1.00 20.10           C  
ATOM   4425  CG  GLU C  57      47.363  -3.611  41.210  1.00 30.55           C  
ATOM   4426  CD  GLU C  57      47.451  -2.680  42.398  0.87 29.32           C  
ATOM   4427  OE1 GLU C  57      46.551  -2.734  43.272  1.00 31.83           O  
ATOM   4428  OE2 GLU C  57      48.418  -1.901  42.452  0.63 33.56           O1-
ATOM   4429  N   ARG C  58      45.648  -7.833  41.340  1.00 19.43           N  
ATOM   4430  CA  ARG C  58      44.743  -8.719  42.051  1.00 17.27           C  
ATOM   4431  C   ARG C  58      44.201  -8.015  43.288  1.00 25.25           C  
ATOM   4432  O   ARG C  58      44.907  -7.248  43.947  1.00 20.25           O  
ATOM   4433  CB  ARG C  58      45.461 -10.005  42.441  1.00 21.99           C  
ATOM   4434  CG  ARG C  58      45.728 -10.891  41.266  1.00 20.37           C  
ATOM   4435  CD  ARG C  58      46.009 -12.297  41.680  1.00 21.09           C  
ATOM   4436  NE  ARG C  58      46.219 -13.145  40.514  1.00 27.24           N  
ATOM   4437  CZ  ARG C  58      45.292 -13.941  40.000  1.00 33.40           C  
ATOM   4438  NH1 ARG C  58      44.076 -14.018  40.527  1.00 22.25           N1+
ATOM   4439  NH2 ARG C  58      45.596 -14.699  38.950  1.00 26.07           N  
ATOM   4440  N   LEU C  59      42.927  -8.243  43.568  1.00 25.12           N  
ATOM   4441  CA  LEU C  59      42.252  -7.753  44.763  1.00 18.47           C  
ATOM   4442  C   LEU C  59      41.739  -8.970  45.523  1.00 23.22           C  
ATOM   4443  O   LEU C  59      41.895 -10.107  45.075  1.00 22.06           O  
ATOM   4444  CB  LEU C  59      41.118  -6.793  44.393  1.00 17.75           C  
ATOM   4445  CG  LEU C  59      41.559  -5.458  43.784  1.00 25.41           C  
ATOM   4446  CD1 LEU C  59      40.431  -4.823  42.982  1.00 22.45           C  
ATOM   4447  CD2 LEU C  59      42.058  -4.506  44.845  1.00 22.16           C  
ATOM   4448  N   ALA C  60      41.115  -8.729  46.674  1.00 25.91           N  
ATOM   4449  CA  ALA C  60      40.649  -9.829  47.506  1.00 26.54           C  
ATOM   4450  C   ALA C  60      39.588 -10.653  46.783  1.00 27.61           C  
ATOM   4451  O   ALA C  60      38.793 -10.132  45.995  1.00 36.58           O  
ATOM   4452  CB  ALA C  60      40.089  -9.291  48.823  1.00 29.17           C  
ATOM   4453  N   GLY C  61      39.590 -11.954  47.054  1.00 30.23           N  
ATOM   4454  CA  GLY C  61      38.518 -12.829  46.608  1.00 26.39           C  
ATOM   4455  C   GLY C  61      38.535 -13.195  45.141  1.00 33.41           C  
ATOM   4456  O   GLY C  61      37.466 -13.311  44.525  1.00 35.28           O  
ATOM   4457  N   GLY C  62      39.722 -13.391  44.558  1.00 28.82           N  
ATOM   4458  CA  GLY C  62      39.834 -13.651  43.136  1.00 24.19           C  
ATOM   4459  C   GLY C  62      39.515 -12.467  42.251  1.00 19.74           C  
ATOM   4460  O   GLY C  62      39.460 -12.618  41.027  1.00 23.89           O  
ATOM   4461  N   GLN C  63      39.310 -11.291  42.828  1.00 20.91           N  
ATOM   4462  CA  GLN C  63      38.982 -10.118  42.042  1.00 20.31           C  
ATOM   4463  C   GLN C  63      40.245  -9.483  41.469  1.00 22.71           C  
ATOM   4464  O   GLN C  63      41.369  -9.770  41.899  1.00 22.59           O  
ATOM   4465  CB  GLN C  63      38.219  -9.122  42.899  1.00 15.16           C  
ATOM   4466  CG  GLN C  63      36.898  -9.680  43.413  1.00 20.64           C  
ATOM   4467  CD  GLN C  63      35.817  -8.630  43.408  1.00 27.51           C  
ATOM   4468  NE2 GLN C  63      35.919  -7.661  44.320  1.00 25.86           N  
ATOM   4469  OE1 GLN C  63      34.914  -8.669  42.579  1.00 28.65           O  
ATOM   4470  N   MET C  64      40.048  -8.621  40.466  1.00 13.76           N  
ATOM   4471  CA  MET C  64      41.135  -7.815  39.904  1.00 16.83           C  
ATOM   4472  C   MET C  64      40.634  -6.445  39.495  1.00 22.33           C  
ATOM   4473  O   MET C  64      39.477  -6.277  39.096  1.00 18.61           O  
ATOM   4474  CB  MET C  64      41.866  -8.465  38.703  1.00 17.63           C  
ATOM   4475  CG  MET C  64      41.940  -9.973  38.646  1.00 19.74           C  
ATOM   4476  SD  MET C  64      42.271 -10.638  36.997  1.00 16.70           S  
ATOM   4477  CE  MET C  64      42.858 -12.272  37.438  1.00 16.87           C  
ATOM   4478  N   GLY C  65      41.527  -5.461  39.586  1.00 18.91           N  
ATOM   4479  CA  GLY C  65      41.129  -4.086  39.361  1.00 13.31           C  
ATOM   4480  C   GLY C  65      42.227  -3.249  38.741  1.00 19.43           C  
ATOM   4481  O   GLY C  65      43.414  -3.587  38.803  1.00 18.27           O  
ATOM   4482  N   TYR C  66      41.803  -2.143  38.133  1.00 13.09           N  
ATOM   4483  CA  TYR C  66      42.704  -1.114  37.631  1.00 19.05           C  
ATOM   4484  C   TYR C  66      42.857  -0.006  38.669  1.00 18.27           C  
ATOM   4485  O   TYR C  66      41.915   0.333  39.390  1.00 17.12           O  
ATOM   4486  CB  TYR C  66      42.205  -0.477  36.325  1.00 16.46           C  
ATOM   4487  CG  TYR C  66      42.020  -1.384  35.127  1.00 20.69           C  
ATOM   4488  CD1 TYR C  66      43.114  -1.902  34.434  1.00 22.73           C  
ATOM   4489  CD2 TYR C  66      40.751  -1.653  34.636  1.00 12.14           C  
ATOM   4490  CE1 TYR C  66      42.947  -2.703  33.314  1.00 18.14           C  
ATOM   4491  CE2 TYR C  66      40.569  -2.444  33.519  1.00 14.21           C  
ATOM   4492  CZ  TYR C  66      41.676  -2.968  32.855  1.00 16.03           C  
ATOM   4493  OH  TYR C  66      41.495  -3.754  31.739  1.00 14.75           O  
ATOM   4494  N   GLY C  67      44.049   0.576  38.723  1.00 14.95           N  
ATOM   4495  CA  GLY C  67      44.271   1.744  39.553  1.00 16.73           C  
ATOM   4496  C   GLY C  67      45.317   2.642  38.931  1.00 18.59           C  
ATOM   4497  O   GLY C  67      46.145   2.195  38.133  1.00 19.42           O  
ATOM   4498  N   LEU C  68      45.263   3.928  39.300  1.00 19.18           N  
ATOM   4499  CA  LEU C  68      46.257   4.903  38.858  1.00 26.38           C  
ATOM   4500  C   LEU C  68      47.514   4.907  39.724  1.00 24.47           C  
ATOM   4501  O   LEU C  68      48.520   5.509  39.331  1.00 24.94           O  
ATOM   4502  CB  LEU C  68      45.652   6.312  38.840  1.00 22.66           C  
ATOM   4503  CG  LEU C  68      44.481   6.601  37.891  1.00 30.03           C  
ATOM   4504  CD1 LEU C  68      44.201   8.106  37.787  1.00 23.67           C  
ATOM   4505  CD2 LEU C  68      44.729   6.005  36.508  1.00 26.53           C  
ATOM   4506  N   GLU C  69      47.480   4.258  40.883  1.00 23.71           N  
ATOM   4507  CA  GLU C  69      48.638   4.113  41.752  1.00 28.32           C  
ATOM   4508  C   GLU C  69      48.707   2.682  42.252  1.00 28.45           C  
ATOM   4509  O   GLU C  69      47.680   2.035  42.474  1.00 27.14           O  
ATOM   4510  CB  GLU C  69      48.586   5.069  42.945  1.00 36.28           C  
ATOM   4511  CG  GLU C  69      48.178   6.480  42.590  1.00 30.46           C  
ATOM   4512  CD  GLU C  69      47.842   7.288  43.822  1.00 45.15           C  
ATOM   4513  OE1 GLU C  69      48.214   6.838  44.929  1.00 42.82           O  
ATOM   4514  OE2 GLU C  69      47.232   8.369  43.676  1.00 46.06           O1-
ATOM   4515  N   LYS C  70      49.932   2.198  42.437  1.00 34.27           N  
ATOM   4516  CA  LYS C  70      50.148   0.809  42.824  1.00 28.75           C  
ATOM   4517  C   LYS C  70      49.537   0.521  44.185  1.00 33.52           C  
ATOM   4518  O   LYS C  70      49.594   1.352  45.096  1.00 42.97           O  
ATOM   4519  CB  LYS C  70      51.646   0.502  42.848  1.00 33.11           C  
ATOM   4520  CG  LYS C  70      52.073  -0.728  42.076  1.00 32.84           C  
ATOM   4521  CD  LYS C  70      53.593  -0.917  42.186  1.00 32.01           C  
ATOM   4522  CE  LYS C  70      54.320  -0.207  41.062  1.00 32.53           C  
ATOM   4523  NZ  LYS C  70      55.768   0.041  41.362  1.00 35.61           N1+
ATOM   4524  N   GLY C  71      48.952  -0.672  44.320  1.00 31.89           N  
ATOM   4525  CA  GLY C  71      48.259  -1.068  45.531  1.00 37.56           C  
ATOM   4526  C   GLY C  71      46.941  -0.372  45.783  1.00 34.04           C  
ATOM   4527  O   GLY C  71      46.352  -0.565  46.851  1.00 41.21           O  
ATOM   4528  N   LYS C  72      46.458   0.432  44.836  1.00 29.15           N  
ATOM   4529  CA  LYS C  72      45.251   1.234  45.004  1.00 37.74           C  
ATOM   4530  C   LYS C  72      44.216   0.942  43.917  1.00 31.77           C  
ATOM   4531  O   LYS C  72      43.436   1.824  43.538  1.00 24.13           O  
ATOM   4532  CB  LYS C  72      45.586   2.728  45.025  1.00 33.86           C  
ATOM   4533  CG  LYS C  72      45.929   3.300  46.407  1.00 46.29           C  
ATOM   4534  CD  LYS C  72      47.173   2.668  47.006  1.00 40.73           C  
ATOM   4535  CE  LYS C  72      47.981   3.671  47.831  1.00 45.80           C  
ATOM   4536  NZ  LYS C  72      47.455   3.803  49.212  1.00 33.85           N1+
ATOM   4537  N   ALA C  73      44.199  -0.286  43.402  1.00 24.16           N  
ATOM   4538  CA  ALA C  73      43.208  -0.635  42.391  1.00 21.92           C  
ATOM   4539  C   ALA C  73      41.797  -0.586  42.978  1.00 22.67           C  
ATOM   4540  O   ALA C  73      41.584  -0.795  44.178  1.00 18.87           O  
ATOM   4541  CB  ALA C  73      43.501  -2.021  41.812  1.00 22.80           C  
ATOM   4542  N   SER C  74      40.825  -0.287  42.113  1.00 20.59           N  
ATOM   4543  CA  SER C  74      39.432  -0.140  42.511  1.00 18.84           C  
ATOM   4544  C   SER C  74      38.524  -0.796  41.477  1.00 20.51           C  
ATOM   4545  O   SER C  74      38.937  -1.079  40.348  1.00 15.26           O  
ATOM   4546  CB  SER C  74      39.062   1.337  42.702  1.00 19.52           C  
ATOM   4547  OG  SER C  74      39.121   2.049  41.477  1.00 18.65           O  
ATOM   4548  N   ILE C  75      37.292  -1.079  41.899  1.00 18.26           N  
ATOM   4549  CA  ILE C  75      36.241  -1.598  41.022  1.00 12.62           C  
ATOM   4550  C   ILE C  75      34.999  -0.748  41.259  1.00 12.84           C  
ATOM   4551  O   ILE C  75      34.472  -0.751  42.376  1.00 15.15           O  
ATOM   4552  CB  ILE C  75      35.953  -3.087  41.286  1.00 16.35           C  
ATOM   4553  CG1 ILE C  75      37.232  -3.909  41.205  1.00 11.32           C  
ATOM   4554  CG2 ILE C  75      34.916  -3.621  40.289  1.00 17.23           C  
ATOM   4555  CD1 ILE C  75      37.072  -5.355  41.615  1.00 18.10           C  
ATOM   4556  N   PRO C  76      34.513   0.029  40.276  1.00 14.90           N  
ATOM   4557  CA  PRO C  76      35.073   0.198  38.929  1.00 12.24           C  
ATOM   4558  C   PRO C  76      36.442   0.864  38.960  1.00 17.80           C  
ATOM   4559  O   PRO C  76      36.783   1.476  39.976  1.00 14.62           O  
ATOM   4560  CB  PRO C  76      34.065   1.116  38.223  1.00 16.31           C  
ATOM   4561  CG  PRO C  76      32.860   1.216  39.135  1.00 14.20           C  
ATOM   4562  CD  PRO C  76      33.346   0.903  40.514  1.00 20.33           C  
ATOM   4563  N   GLY C  77      37.190   0.770  37.859  1.00 15.33           N  
ATOM   4564  CA  GLY C  77      38.461   1.448  37.740  1.00 14.39           C  
ATOM   4565  C   GLY C  77      38.322   2.952  37.859  1.00 14.89           C  
ATOM   4566  O   GLY C  77      37.213   3.492  37.953  1.00 14.93           O  
ATOM   4567  N   PRO C  78      39.456   3.662  37.853  1.00 12.04           N  
ATOM   4568  CA  PRO C  78      39.414   5.118  38.007  1.00 16.68           C  
ATOM   4569  C   PRO C  78      38.718   5.779  36.832  1.00 17.22           C  
ATOM   4570  O   PRO C  78      38.826   5.339  35.680  1.00 16.04           O  
ATOM   4571  CB  PRO C  78      40.899   5.515  38.060  1.00 21.52           C  
ATOM   4572  CG  PRO C  78      41.621   4.391  37.390  1.00 21.93           C  
ATOM   4573  CD  PRO C  78      40.835   3.153  37.736  1.00 17.44           C  
ATOM   4574  N   LEU C  79      38.004   6.858  37.142  1.00 14.02           N  
ATOM   4575  CA  LEU C  79      37.382   7.674  36.112  1.00 19.11           C  
ATOM   4576  C   LEU C  79      38.436   8.437  35.317  1.00 22.57           C  
ATOM   4577  O   LEU C  79      39.254   9.169  35.886  1.00 14.69           O  
ATOM   4578  CB  LEU C  79      36.403   8.661  36.744  1.00 13.85           C  
ATOM   4579  CG  LEU C  79      35.676   9.666  35.838  1.00 18.37           C  
ATOM   4580  CD1 LEU C  79      34.785   8.936  34.846  1.00 13.58           C  
ATOM   4581  CD2 LEU C  79      34.860  10.674  36.634  1.00 19.21           C  
ATOM   4582  N  AILE C  80      38.389   8.277  33.996  0.40 17.15           N  
ATOM   4583  N  BILE C  80      38.405   8.283  33.996  0.60 17.15           N  
ATOM   4584  CA AILE C  80      39.217   9.032  33.063  0.40 16.90           C  
ATOM   4585  CA BILE C  80      39.254   9.049  33.088  0.60 16.88           C  
ATOM   4586  C  AILE C  80      38.346  10.086  32.397  0.40 18.19           C  
ATOM   4587  C  BILE C  80      38.392  10.065  32.351  0.60 18.23           C  
ATOM   4588  O  AILE C  80      37.241   9.782  31.929  0.40 16.98           O  
ATOM   4589  O  BILE C  80      37.347   9.711  31.792  0.60 16.79           O  
ATOM   4590  CB AILE C  80      39.855   8.107  32.013  0.40 18.31           C  
ATOM   4591  CB BILE C  80      40.001   8.134  32.103  0.60 18.41           C  
ATOM   4592  CG1AILE C  80      40.742   7.048  32.682  0.40 17.24           C  
ATOM   4593  CG1BILE C  80      41.035   7.284  32.855  0.60 17.46           C  
ATOM   4594  CG2AILE C  80      40.627   8.922  30.979  0.40 18.95           C  
ATOM   4595  CG2BILE C  80      40.633   8.956  30.980  0.60 18.97           C  
ATOM   4596  CD1AILE C  80      41.556   7.558  33.853  0.40 15.71           C  
ATOM   4597  CD1BILE C  80      41.661   6.167  32.033  0.60 13.41           C  
ATOM   4598  N   GLU C  81      38.837  11.326  32.340  1.00 12.10           N  
ATOM   4599  CA  GLU C  81      38.090  12.430  31.761  1.00 17.72           C  
ATOM   4600  C   GLU C  81      38.977  13.152  30.754  1.00 17.82           C  
ATOM   4601  O   GLU C  81      40.110  13.518  31.075  1.00 24.94           O  
ATOM   4602  CB  GLU C  81      37.635  13.383  32.870  1.00 20.43           C  
ATOM   4603  CG  GLU C  81      36.398  12.916  33.624  1.00 22.66           C  
ATOM   4604  CD  GLU C  81      35.959  13.899  34.704  0.75 23.13           C  
ATOM   4605  OE1 GLU C  81      36.815  14.302  35.520  1.00 32.45           O  
ATOM   4606  OE2 GLU C  81      34.768  14.251  34.764  0.68 27.68           O1-
ATOM   4607  N   LEU C  82      38.468  13.342  29.541  1.00 16.33           N  
ATOM   4608  CA  LEU C  82      39.181  14.041  28.480  1.00 13.73           C  
ATOM   4609  C   LEU C  82      38.248  15.019  27.788  1.00 20.81           C  
ATOM   4610  O   LEU C  82      37.039  14.801  27.714  1.00 20.15           O  
ATOM   4611  CB  LEU C  82      39.756  13.075  27.425  1.00 15.81           C  
ATOM   4612  CG  LEU C  82      40.616  11.906  27.901  1.00 17.27           C  
ATOM   4613  CD1 LEU C  82      40.785  10.863  26.802  1.00 16.10           C  
ATOM   4614  CD2 LEU C  82      41.989  12.415  28.330  1.00 18.31           C  
ATOM   4615  N   ASN C  83      38.821  16.093  27.265  1.00 16.12           N  
ATOM   4616  CA  ASN C  83      38.112  16.959  26.344  1.00 13.62           C  
ATOM   4617  C   ASN C  83      38.429  16.518  24.920  1.00 19.07           C  
ATOM   4618  O   ASN C  83      39.520  16.007  24.648  1.00 17.44           O  
ATOM   4619  CB  ASN C  83      38.523  18.416  26.574  1.00 19.75           C  
ATOM   4620  CG  ASN C  83      38.315  18.859  28.016  1.00 20.16           C  
ATOM   4621  ND2 ASN C  83      39.382  19.329  28.649  1.00 18.93           N  
ATOM   4622  OD1 ASN C  83      37.209  18.753  28.564  1.00 18.36           O  
ATOM   4623  N   GLU C  84      37.453  16.686  24.020  1.00 16.60           N  
ATOM   4624  CA  GLU C  84      37.645  16.347  22.608  1.00 16.57           C  
ATOM   4625  C   GLU C  84      38.886  17.036  22.035  1.00 19.75           C  
ATOM   4626  O   GLU C  84      39.020  18.262  22.104  1.00 23.22           O  
ATOM   4627  CB  GLU C  84      36.410  16.749  21.799  1.00 16.71           C  
ATOM   4628  CG  GLU C  84      35.268  15.748  21.867  1.00 16.98           C  
ATOM   4629  CD  GLU C  84      34.099  16.130  20.984  1.00 18.54           C  
ATOM   4630  OE1 GLU C  84      33.883  17.349  20.784  1.00 14.01           O  
ATOM   4631  OE2 GLU C  84      33.383  15.215  20.499  1.00 15.08           O1-
ATOM   4632  N   GLY C  85      39.776  16.237  21.446  1.00 19.02           N  
ATOM   4633  CA  GLY C  85      41.075  16.684  20.985  1.00 22.24           C  
ATOM   4634  C   GLY C  85      42.226  16.189  21.839  1.00 18.43           C  
ATOM   4635  O   GLY C  85      43.338  16.026  21.327  1.00 18.32           O  
ATOM   4636  N   ASP C  86      41.980  15.932  23.127  1.00 15.46           N  
ATOM   4637  CA  ASP C  86      43.029  15.423  24.002  1.00 14.66           C  
ATOM   4638  C   ASP C  86      43.552  14.085  23.504  1.00 20.74           C  
ATOM   4639  O   ASP C  86      42.827  13.292  22.896  1.00 17.87           O  
ATOM   4640  CB  ASP C  86      42.532  15.225  25.441  1.00 19.22           C  
ATOM   4641  CG  ASP C  86      42.218  16.519  26.152  1.00 23.37           C  
ATOM   4642  OD1 ASP C  86      42.549  17.618  25.637  1.00 20.26           O  
ATOM   4643  OD2 ASP C  86      41.641  16.419  27.254  1.00 16.20           O1-
ATOM   4644  N   THR C  87      44.831  13.847  23.780  1.00 13.87           N  
ATOM   4645  CA  THR C  87      45.474  12.548  23.655  1.00 18.89           C  
ATOM   4646  C   THR C  87      45.827  12.061  25.051  1.00 17.53           C  
ATOM   4647  O   THR C  87      46.254  12.852  25.894  1.00 18.62           O  
ATOM   4648  CB  THR C  87      46.738  12.662  22.801  1.00 22.13           C  
ATOM   4649  CG2 THR C  87      47.551  11.365  22.830  1.00 14.56           C  
ATOM   4650  OG1 THR C  87      46.364  12.984  21.458  1.00 15.93           O  
ATOM   4651  N   LEU C  88      45.616  10.772  25.314  1.00 14.39           N  
ATOM   4652  CA  LEU C  88      45.978  10.172  26.595  1.00 15.04           C  
ATOM   4653  C   LEU C  88      46.969   9.039  26.367  1.00 16.33           C  
ATOM   4654  O   LEU C  88      46.664   8.078  25.648  1.00 13.92           O  
ATOM   4655  CB  LEU C  88      44.743   9.640  27.324  1.00 14.82           C  
ATOM   4656  CG  LEU C  88      45.036   9.033  28.699  1.00 20.95           C  
ATOM   4657  CD1 LEU C  88      45.571  10.106  29.638  1.00 17.06           C  
ATOM   4658  CD2 LEU C  88      43.789   8.353  29.278  1.00 16.11           C  
ATOM   4659  N   HIS C  89      48.142   9.141  26.985  1.00 13.92           N  
ATOM   4660  CA  HIS C  89      49.080   8.028  27.071  1.00 21.30           C  
ATOM   4661  C   HIS C  89      48.878   7.350  28.418  1.00 12.66           C  
ATOM   4662  O   HIS C  89      49.058   7.987  29.457  1.00 20.76           O  
ATOM   4663  CB  HIS C  89      50.527   8.511  26.925  1.00 16.16           C  
ATOM   4664  CG  HIS C  89      50.795   9.204  25.625  1.00 16.50           C  
ATOM   4665  CD2 HIS C  89      51.134  10.488  25.353  1.00 17.18           C  
ATOM   4666  ND1 HIS C  89      50.656   8.579  24.406  1.00 18.89           N  
ATOM   4667  CE1 HIS C  89      50.924   9.440  23.439  1.00 18.04           C  
ATOM   4668  NE2 HIS C  89      51.206  10.608  23.986  1.00 16.38           N  
ATOM   4669  N   VAL C  90      48.502   6.067  28.398  1.00 15.93           N  
ATOM   4670  CA  VAL C  90      48.317   5.270  29.611  1.00 18.39           C  
ATOM   4671  C   VAL C  90      49.551   4.390  29.738  1.00 16.68           C  
ATOM   4672  O   VAL C  90      49.679   3.382  29.037  1.00 18.37           O  
ATOM   4673  CB  VAL C  90      47.036   4.428  29.570  1.00 18.31           C  
ATOM   4674  CG1 VAL C  90      46.833   3.663  30.901  1.00 12.32           C  
ATOM   4675  CG2 VAL C  90      45.830   5.303  29.269  1.00 16.27           C  
ATOM   4676  N   GLU C  91      50.474   4.772  30.619  1.00 14.29           N  
ATOM   4677  CA  GLU C  91      51.613   3.915  30.915  1.00 18.44           C  
ATOM   4678  C   GLU C  91      51.132   2.813  31.837  1.00 16.42           C  
ATOM   4679  O   GLU C  91      50.932   3.033  33.034  1.00 19.64           O  
ATOM   4680  CB  GLU C  91      52.758   4.682  31.560  1.00 22.81           C  
ATOM   4681  CG  GLU C  91      54.045   3.884  31.492  1.00 30.14           C  
ATOM   4682  CD  GLU C  91      55.223   4.610  32.094  0.55 18.14           C  
ATOM   4683  OE1 GLU C  91      55.071   5.794  32.445  0.75 18.28           O  
ATOM   4684  OE2 GLU C  91      56.299   3.988  32.220  0.78 23.50           O1-
ATOM   4685  N   PHE C  92      50.998   1.615  31.290  1.00 20.02           N  
ATOM   4686  CA  PHE C  92      50.261   0.530  31.916  1.00 19.35           C  
ATOM   4687  C   PHE C  92      51.231  -0.535  32.410  1.00 22.14           C  
ATOM   4688  O   PHE C  92      52.203  -0.868  31.724  1.00 27.37           O  
ATOM   4689  CB  PHE C  92      49.269  -0.038  30.898  1.00 19.58           C  
ATOM   4690  CG  PHE C  92      48.341  -1.076  31.444  1.00 20.52           C  
ATOM   4691  CD1 PHE C  92      48.750  -2.391  31.583  1.00 19.30           C  
ATOM   4692  CD2 PHE C  92      47.042  -0.732  31.797  1.00 19.55           C  
ATOM   4693  CE1 PHE C  92      47.874  -3.362  32.073  1.00 20.03           C  
ATOM   4694  CE2 PHE C  92      46.166  -1.689  32.303  1.00 23.75           C  
ATOM   4695  CZ  PHE C  92      46.579  -3.002  32.442  1.00 19.28           C  
ATOM   4696  N   GLU C  93      50.984  -1.057  33.608  1.00 22.53           N  
ATOM   4697  CA  GLU C  93      51.808  -2.119  34.173  1.00 17.06           C  
ATOM   4698  C   GLU C  93      50.929  -3.241  34.711  1.00 17.55           C  
ATOM   4699  O   GLU C  93      50.018  -3.001  35.513  1.00 18.89           O  
ATOM   4700  CB  GLU C  93      52.719  -1.592  35.285  1.00 21.08           C  
ATOM   4701  CG  GLU C  93      53.699  -2.632  35.828  1.00 25.33           C  
ATOM   4702  CD  GLU C  93      54.481  -2.109  37.023  1.00 36.42           C  
ATOM   4703  OE1 GLU C  93      54.899  -0.933  36.987  1.00 30.45           O  
ATOM   4704  OE2 GLU C  93      54.647  -2.860  38.009  1.00 33.67           O1-
ATOM   4705  N   ASN C  94      51.211  -4.460  34.267  1.00 19.52           N  
ATOM   4706  CA  ASN C  94      50.506  -5.657  34.728  1.00 18.12           C  
ATOM   4707  C   ASN C  94      51.251  -6.205  35.930  1.00 22.47           C  
ATOM   4708  O   ASN C  94      52.282  -6.864  35.781  1.00 22.93           O  
ATOM   4709  CB  ASN C  94      50.419  -6.710  33.630  1.00 16.75           C  
ATOM   4710  CG  ASN C  94      49.662  -7.963  34.074  1.00 17.16           C  
ATOM   4711  ND2 ASN C  94      49.641  -8.979  33.217  1.00 15.03           N  
ATOM   4712  OD1 ASN C  94      49.111  -8.016  35.184  1.00 20.12           O  
ATOM   4713  N   THR C  95      50.712  -5.970  37.124  1.00 18.93           N  
ATOM   4714  CA  THR C  95      51.336  -6.483  38.333  1.00 21.49           C  
ATOM   4715  C   THR C  95      50.896  -7.903  38.680  1.00 25.01           C  
ATOM   4716  O   THR C  95      51.432  -8.477  39.625  1.00 20.60           O  
ATOM   4717  CB  THR C  95      51.064  -5.549  39.525  1.00 26.44           C  
ATOM   4718  CG2 THR C  95      51.286  -4.097  39.139  1.00 23.54           C  
ATOM   4719  OG1 THR C  95      49.715  -5.705  39.978  1.00 18.99           O  
ATOM   4720  N   MET C  96      49.973  -8.509  37.936  1.00 21.84           N  
ATOM   4721  CA  MET C  96      49.556  -9.848  38.326  1.00 23.02           C  
ATOM   4722  C   MET C  96      50.349 -10.926  37.586  1.00 23.22           C  
ATOM   4723  O   MET C  96      51.302 -10.650  36.853  1.00 30.74           O  
ATOM   4724  CB  MET C  96      48.048 -10.043  38.153  1.00 21.88           C  
ATOM   4725  CG  MET C  96      47.235  -8.779  38.099  1.00 19.82           C  
ATOM   4726  SD  MET C  96      45.539  -9.140  37.641  1.00 19.99           S  
ATOM   4727  CE  MET C  96      45.556  -8.831  35.889  1.00 19.79           C  
ATOM   4728  N   ASP C  97      49.971 -12.183  37.823  1.00 24.97           N  
ATOM   4729  CA  ASP C  97      50.682 -13.347  37.314  1.00 19.85           C  
ATOM   4730  C   ASP C  97      50.014 -13.954  36.089  1.00 29.84           C  
ATOM   4731  O   ASP C  97      50.427 -15.027  35.642  1.00 25.32           O  
ATOM   4732  CB  ASP C  97      50.827 -14.406  38.415  1.00 25.56           C  
ATOM   4733  CG  ASP C  97      49.479 -14.920  38.929  1.00 41.17           C  
ATOM   4734  OD1 ASP C  97      48.447 -14.268  38.674  1.00 35.93           O  
ATOM   4735  OD2 ASP C  97      49.448 -15.980  39.590  1.00 34.86           O1-
ATOM   4736  N   VAL C  98      48.996 -13.299  35.536  1.00 22.44           N  
ATOM   4737  CA  VAL C  98      48.378 -13.737  34.287  1.00 21.41           C  
ATOM   4738  C   VAL C  98      48.383 -12.566  33.317  1.00 19.97           C  
ATOM   4739  O   VAL C  98      48.387 -11.408  33.761  1.00 20.51           O  
ATOM   4740  CB  VAL C  98      46.942 -14.252  34.505  1.00 23.38           C  
ATOM   4741  CG1 VAL C  98      46.962 -15.542  35.286  1.00 16.78           C  
ATOM   4742  CG2 VAL C  98      46.073 -13.181  35.206  1.00 22.91           C  
ATOM   4743  N   PRO C  99      48.389 -12.807  32.003  1.00 15.95           N  
ATOM   4744  CA  PRO C  99      48.282 -11.696  31.055  1.00 17.03           C  
ATOM   4745  C   PRO C  99      47.017 -10.879  31.307  1.00 17.47           C  
ATOM   4746  O   PRO C  99      46.018 -11.388  31.830  1.00 16.69           O  
ATOM   4747  CB  PRO C  99      48.241 -12.398  29.696  1.00 16.45           C  
ATOM   4748  CG  PRO C  99      49.024 -13.668  29.939  1.00 20.08           C  
ATOM   4749  CD  PRO C  99      48.552 -14.097  31.312  1.00 16.52           C  
ATOM   4750  N   VAL C 100      47.084  -9.589  30.958  1.00 16.68           N  
ATOM   4751  CA  VAL C 100      45.968  -8.655  31.080  1.00 13.66           C  
ATOM   4752  C   VAL C 100      46.019  -7.723  29.876  1.00 16.49           C  
ATOM   4753  O   VAL C 100      47.017  -7.658  29.156  1.00 15.48           O  
ATOM   4754  CB  VAL C 100      46.001  -7.849  32.403  1.00 13.47           C  
ATOM   4755  CG1 VAL C 100      47.024  -6.697  32.342  1.00 11.62           C  
ATOM   4756  CG2 VAL C 100      44.600  -7.330  32.772  1.00 14.36           C  
ATOM   4757  N   SER C 101      44.927  -6.996  29.647  1.00  9.91           N  
ATOM   4758  CA  SER C 101      44.937  -6.004  28.588  1.00 13.11           C  
ATOM   4759  C   SER C 101      44.047  -4.837  28.988  1.00 15.88           C  
ATOM   4760  O   SER C 101      43.376  -4.854  30.027  1.00 17.25           O  
ATOM   4761  CB  SER C 101      44.499  -6.595  27.248  1.00 16.46           C  
ATOM   4762  OG  SER C 101      43.073  -6.650  27.109  1.00 16.40           O  
ATOM   4763  N   LEU C 102      44.068  -3.811  28.143  1.00 17.81           N  
ATOM   4764  CA  LEU C 102      43.264  -2.607  28.322  1.00 17.77           C  
ATOM   4765  C   LEU C 102      42.682  -2.245  26.965  1.00 20.90           C  
ATOM   4766  O   LEU C 102      43.409  -1.841  26.051  1.00 18.31           O  
ATOM   4767  CB  LEU C 102      44.091  -1.456  28.895  1.00 16.15           C  
ATOM   4768  CG  LEU C 102      43.405  -0.110  29.056  1.00 17.88           C  
ATOM   4769  CD1 LEU C 102      42.395  -0.074  30.198  1.00 11.89           C  
ATOM   4770  CD2 LEU C 102      44.446   1.004  29.213  1.00 17.99           C  
ATOM   4771  N   HIS C 103      41.372  -2.414  26.831  1.00 16.06           N  
ATOM   4772  CA  HIS C 103      40.659  -2.119  25.605  1.00 10.66           C  
ATOM   4773  C   HIS C 103      39.622  -1.039  25.889  1.00 13.33           C  
ATOM   4774  O   HIS C 103      38.913  -1.113  26.896  1.00 12.69           O  
ATOM   4775  CB  HIS C 103      39.989  -3.381  25.052  1.00 14.19           C  
ATOM   4776  CG  HIS C 103      39.113  -3.111  23.871  1.00 16.21           C  
ATOM   4777  CD2 HIS C 103      37.763  -3.095  23.743  1.00 16.42           C  
ATOM   4778  ND1 HIS C 103      39.617  -2.758  22.638  1.00 14.96           N  
ATOM   4779  CE1 HIS C 103      38.619  -2.565  21.792  1.00 13.87           C  
ATOM   4780  NE2 HIS C 103      37.484  -2.761  22.439  1.00 17.01           N  
ATOM   4781  N   VAL C 104      39.528  -0.041  25.012  1.00 11.89           N  
ATOM   4782  CA  VAL C 104      38.646   1.090  25.256  1.00 10.50           C  
ATOM   4783  C   VAL C 104      37.574   1.140  24.177  1.00 13.17           C  
ATOM   4784  O   VAL C 104      37.786   0.726  23.032  1.00 13.75           O  
ATOM   4785  CB  VAL C 104      39.439   2.416  25.332  1.00 10.03           C  
ATOM   4786  CG1 VAL C 104      39.947   2.843  23.958  1.00 12.19           C  
ATOM   4787  CG2 VAL C 104      38.600   3.505  26.007  1.00 12.52           C  
ATOM   4788  N   HIS C 105      36.399   1.627  24.562  1.00 10.62           N  
ATOM   4789  CA  HIS C 105      35.307   1.876  23.633  1.00  7.78           C  
ATOM   4790  C   HIS C 105      35.298   3.344  23.202  1.00 12.49           C  
ATOM   4791  O   HIS C 105      35.739   4.229  23.943  1.00 10.63           O  
ATOM   4792  CB  HIS C 105      33.970   1.488  24.276  1.00 10.10           C  
ATOM   4793  CG  HIS C 105      33.760   0.006  24.360  1.00 10.96           C  
ATOM   4794  CD2 HIS C 105      34.452  -0.952  25.019  1.00  7.79           C  
ATOM   4795  ND1 HIS C 105      32.756  -0.649  23.681  1.00 10.36           N  
ATOM   4796  CE1 HIS C 105      32.821  -1.944  23.940  1.00 11.73           C  
ATOM   4797  NE2 HIS C 105      33.845  -2.154  24.747  1.00 12.91           N  
ATOM   4798  N   GLY C 106      34.835   3.580  21.969  1.00  7.41           N  
ATOM   4799  CA  GLY C 106      34.490   4.896  21.461  1.00 11.62           C  
ATOM   4800  C   GLY C 106      35.622   5.821  21.055  1.00 18.64           C  
ATOM   4801  O   GLY C 106      35.458   6.688  20.188  1.00 11.21           O  
ATOM   4802  N   LEU C 107      36.769   5.659  21.697  1.00 15.55           N  
ATOM   4803  CA  LEU C 107      37.878   6.565  21.486  1.00 16.58           C  
ATOM   4804  C   LEU C 107      38.684   6.135  20.258  1.00 17.76           C  
ATOM   4805  O   LEU C 107      38.539   5.028  19.740  1.00 15.94           O  
ATOM   4806  CB  LEU C 107      38.749   6.602  22.744  1.00 15.29           C  
ATOM   4807  CG  LEU C 107      38.257   7.543  23.851  1.00 23.14           C  
ATOM   4808  CD1 LEU C 107      37.032   7.001  24.537  1.00 21.11           C  
ATOM   4809  CD2 LEU C 107      39.346   7.755  24.876  1.00 25.38           C  
ATOM   4810  N   ASP C 108      39.552   7.025  19.789  1.00 15.39           N  
ATOM   4811  CA  ASP C 108      40.420   6.715  18.667  1.00 11.61           C  
ATOM   4812  C   ASP C 108      41.672   6.034  19.197  1.00 20.10           C  
ATOM   4813  O   ASP C 108      42.368   6.583  20.055  1.00 20.97           O  
ATOM   4814  CB  ASP C 108      40.775   7.978  17.877  1.00 18.48           C  
ATOM   4815  CG  ASP C 108      39.552   8.757  17.459  1.00 17.42           C  
ATOM   4816  OD1 ASP C 108      38.538   8.100  17.134  1.00 16.89           O  
ATOM   4817  OD2 ASP C 108      39.591  10.008  17.464  1.00 15.13           O1-
ATOM   4818  N   TYR C 109      41.947   4.834  18.701  1.00 16.52           N  
ATOM   4819  CA  TYR C 109      43.141   4.108  19.086  1.00 15.65           C  
ATOM   4820  C   TYR C 109      43.668   3.371  17.872  1.00 17.84           C  
ATOM   4821  O   TYR C 109      42.888   2.916  17.033  1.00 17.99           O  
ATOM   4822  CB  TYR C 109      42.870   3.130  20.244  1.00 20.04           C  
ATOM   4823  CG  TYR C 109      41.692   2.186  20.050  1.00 19.52           C  
ATOM   4824  CD1 TYR C 109      40.404   2.588  20.387  1.00 16.61           C  
ATOM   4825  CD2 TYR C 109      41.874   0.875  19.599  1.00 17.32           C  
ATOM   4826  CE1 TYR C 109      39.318   1.744  20.240  1.00 13.74           C  
ATOM   4827  CE2 TYR C 109      40.781   0.009  19.463  1.00 17.18           C  
ATOM   4828  CZ  TYR C 109      39.513   0.456  19.780  1.00 20.39           C  
ATOM   4829  OH  TYR C 109      38.414  -0.366  19.639  1.00 27.84           O  
ATOM   4830  N   GLU C 110      44.990   3.289  17.768  1.00 13.64           N  
ATOM   4831  CA  GLU C 110      45.608   2.517  16.707  1.00 20.33           C  
ATOM   4832  C   GLU C 110      45.509   1.035  17.038  1.00 19.50           C  
ATOM   4833  O   GLU C 110      45.245   0.656  18.182  1.00 17.59           O  
ATOM   4834  CB  GLU C 110      47.063   2.944  16.529  1.00 18.95           C  
ATOM   4835  CG  GLU C 110      47.189   4.226  15.743  1.00 28.42           C  
ATOM   4836  CD  GLU C 110      48.618   4.565  15.452  1.00 31.97           C  
ATOM   4837  OE1 GLU C 110      49.321   4.998  16.391  1.00 46.22           O  
ATOM   4838  OE2 GLU C 110      49.041   4.372  14.298  1.00 46.96           O1-
ATOM   4839  N   ILE C 111      45.722   0.188  16.020  1.00 14.86           N  
ATOM   4840  CA  ILE C 111      45.577  -1.254  16.245  1.00 13.80           C  
ATOM   4841  C   ILE C 111      46.550  -1.736  17.324  1.00 15.24           C  
ATOM   4842  O   ILE C 111      46.235  -2.661  18.085  1.00 16.65           O  
ATOM   4843  CB  ILE C 111      45.725  -2.033  14.914  1.00 17.50           C  
ATOM   4844  CG1 ILE C 111      45.299  -3.501  15.071  1.00 16.35           C  
ATOM   4845  CG2 ILE C 111      47.140  -1.926  14.359  1.00 18.45           C  
ATOM   4846  CD1 ILE C 111      43.794  -3.692  15.282  1.00 12.66           C  
ATOM   4847  N   SER C 112      47.713  -1.086  17.455  1.00 12.49           N  
ATOM   4848  CA  SER C 112      48.665  -1.457  18.511  1.00 20.96           C  
ATOM   4849  C   SER C 112      48.136  -1.213  19.924  1.00 15.73           C  
ATOM   4850  O   SER C 112      48.730  -1.711  20.891  1.00 21.41           O  
ATOM   4851  CB  SER C 112      49.981  -0.697  18.323  1.00 19.18           C  
ATOM   4852  OG  SER C 112      49.746   0.685  18.155  1.00 15.67           O  
ATOM   4853  N   SER C 113      47.046  -0.468  20.080  1.00 16.40           N  
ATOM   4854  CA  SER C 113      46.445  -0.248  21.386  1.00 14.22           C  
ATOM   4855  C   SER C 113      45.052  -0.859  21.470  1.00 16.05           C  
ATOM   4856  O   SER C 113      44.243  -0.430  22.291  1.00 14.66           O  
ATOM   4857  CB  SER C 113      46.387   1.252  21.694  1.00 15.81           C  
ATOM   4858  OG  SER C 113      47.665   1.744  22.066  1.00 17.81           O  
ATOM   4859  N   ASP C 114      44.752  -1.812  20.584  1.00 16.68           N  
ATOM   4860  CA  ASP C 114      43.488  -2.539  20.640  1.00 18.29           C  
ATOM   4861  C   ASP C 114      43.312  -3.243  21.978  1.00 17.83           C  
ATOM   4862  O   ASP C 114      42.192  -3.337  22.496  1.00 18.81           O  
ATOM   4863  CB  ASP C 114      43.427  -3.560  19.501  1.00 16.33           C  
ATOM   4864  CG  ASP C 114      42.020  -4.050  19.225  1.00 13.51           C  
ATOM   4865  OD1 ASP C 114      41.060  -3.322  19.540  1.00 17.60           O  
ATOM   4866  OD2 ASP C 114      41.883  -5.182  18.712  1.00 23.51           O1-
ATOM   4867  N   GLY C 115      44.392  -3.796  22.521  1.00 16.33           N  
ATOM   4868  CA  GLY C 115      44.335  -4.464  23.803  1.00 16.80           C  
ATOM   4869  C   GLY C 115      43.869  -5.900  23.730  1.00 19.88           C  
ATOM   4870  O   GLY C 115      43.080  -6.339  24.579  1.00 14.10           O  
ATOM   4871  N   THR C 116      44.307  -6.646  22.720  1.00 17.58           N  
ATOM   4872  CA  THR C 116      43.969  -8.057  22.619  1.00 15.27           C  
ATOM   4873  C   THR C 116      45.221  -8.861  22.312  1.00 21.09           C  
ATOM   4874  O   THR C 116      46.184  -8.358  21.723  1.00 16.35           O  
ATOM   4875  CB  THR C 116      42.892  -8.342  21.534  1.00 15.02           C  
ATOM   4876  CG2 THR C 116      41.840  -7.222  21.444  1.00 16.39           C  
ATOM   4877  OG1 THR C 116      43.519  -8.530  20.256  1.00 22.58           O  
ATOM   4878  N   LYS C 117      45.190 -10.123  22.728  1.00 14.70           N  
ATOM   4879  CA  LYS C 117      46.272 -11.046  22.414  1.00 18.72           C  
ATOM   4880  C   LYS C 117      46.332 -11.329  20.923  1.00 26.35           C  
ATOM   4881  O   LYS C 117      47.410 -11.599  20.374  1.00 22.58           O  
ATOM   4882  CB  LYS C 117      46.073 -12.337  23.201  1.00 21.04           C  
ATOM   4883  CG  LYS C 117      47.232 -13.290  23.167  1.00 35.44           C  
ATOM   4884  CD  LYS C 117      47.404 -13.968  24.514  1.00 34.05           C  
ATOM   4885  CE  LYS C 117      46.086 -14.065  25.250  1.00 34.20           C  
ATOM   4886  NZ  LYS C 117      46.309 -14.198  26.706  1.00 36.32           N1+
ATOM   4887  N   GLN C 118      45.183 -11.255  20.255  1.00 23.80           N  
ATOM   4888  CA  GLN C 118      45.131 -11.459  18.817  1.00 27.00           C  
ATOM   4889  C   GLN C 118      46.095 -10.521  18.102  1.00 29.72           C  
ATOM   4890  O   GLN C 118      46.688 -10.894  17.082  1.00 32.30           O  
ATOM   4891  CB  GLN C 118      43.677 -11.281  18.366  1.00 28.83           C  
ATOM   4892  CG  GLN C 118      42.675 -12.296  19.032  1.00 29.06           C  
ATOM   4893  CD  GLN C 118      42.037 -11.830  20.384  1.00 30.91           C  
ATOM   4894  NE2 GLN C 118      40.727 -12.026  20.520  1.00 25.48           N  
ATOM   4895  OE1 GLN C 118      42.720 -11.321  21.280  1.00 34.34           O  
ATOM   4896  N  AASN C 119      46.308  -9.318  18.632  0.53 28.12           N  
ATOM   4897  N  BASN C 119      46.274  -9.318  18.653  0.47 28.10           N  
ATOM   4898  CA AASN C 119      47.262  -8.377  18.055  0.53 30.39           C  
ATOM   4899  CA BASN C 119      47.142  -8.273  18.134  0.47 30.48           C  
ATOM   4900  C  AASN C 119      48.569  -8.309  18.841  0.53 29.78           C  
ATOM   4901  C  BASN C 119      48.518  -8.279  18.791  0.47 29.75           C  
ATOM   4902  O  AASN C 119      49.435  -7.484  18.524  0.53 28.40           O  
ATOM   4903  O  BASN C 119      49.382  -7.486  18.400  0.47 28.43           O  
ATOM   4904  CB AASN C 119      46.626  -6.986  17.961  0.53 25.69           C  
ATOM   4905  CB BASN C 119      46.491  -6.896  18.363  0.47 24.89           C  
ATOM   4906  CG AASN C 119      47.439  -6.035  17.122  0.53 26.54           C  
ATOM   4907  CG BASN C 119      45.164  -6.739  17.636  0.47 27.80           C  
ATOM   4908  ND2AASN C 119      47.811  -6.477  15.920  0.53 29.86           N  
ATOM   4909  ND2BASN C 119      44.083  -7.243  18.230  0.47 21.18           N  
ATOM   4910  OD1AASN C 119      47.763  -4.930  17.555  0.53 21.06           O  
ATOM   4911  OD1BASN C 119      45.106  -6.128  16.579  0.47 29.60           O  
ATOM   4912  N   LYS C 120      48.734  -9.155  19.776  1.00 26.13           N  
ATOM   4913  CA  LYS C 120      49.843  -9.030  20.722  1.00 21.71           C  
ATOM   4914  C   LYS C 120      49.928  -7.611  21.285  1.00 22.35           C  
ATOM   4915  O   LYS C 120      51.004  -7.024  21.406  1.00 19.31           O  
ATOM   4916  CB  LYS C 120      51.171  -9.465  20.097  1.00 25.33           C  
ATOM   4917  CG  LYS C 120      51.192 -10.921  19.629  1.00 29.45           C  
ATOM   4918  CD  LYS C 120      52.460 -11.244  18.850  1.00 33.71           C  
ATOM   4919  CE  LYS C 120      52.276 -12.477  17.971  1.00 38.10           C  
ATOM   4920  NZ  LYS C 120      51.415 -12.206  16.782  1.00 45.67           N1+
ATOM   4921  N   SER C 121      48.771  -7.049  21.633  1.00 16.17           N  
ATOM   4922  CA  SER C 121      48.707  -5.769  22.320  1.00 16.56           C  
ATOM   4923  C   SER C 121      48.209  -5.941  23.750  1.00 14.84           C  
ATOM   4924  O   SER C 121      47.663  -5.005  24.335  1.00 15.71           O  
ATOM   4925  CB  SER C 121      47.836  -4.772  21.552  1.00 20.71           C  
ATOM   4926  OG  SER C 121      46.544  -5.291  21.315  1.00 16.90           O  
ATOM   4927  N   HIS C 122      48.360  -7.136  24.306  1.00 15.64           N  
ATOM   4928  CA  HIS C 122      48.143  -7.411  25.716  1.00 18.83           C  
ATOM   4929  C   HIS C 122      49.449  -7.191  26.472  1.00 16.80           C  
ATOM   4930  O   HIS C 122      50.488  -6.897  25.878  1.00 19.40           O  
ATOM   4931  CB  HIS C 122      47.684  -8.842  25.889  1.00 15.23           C  
ATOM   4932  CG  HIS C 122      48.737  -9.822  25.498  1.00 20.40           C  
ATOM   4933  CD2 HIS C 122      49.483 -10.679  26.233  1.00 24.39           C  
ATOM   4934  ND1 HIS C 122      49.143  -9.984  24.191  1.00 23.80           N  
ATOM   4935  CE1 HIS C 122      50.088 -10.903  24.135  1.00 19.92           C  
ATOM   4936  NE2 HIS C 122      50.313 -11.343  25.361  1.00 28.15           N  
ATOM   4937  N   VAL C 123      49.408  -7.345  27.795  1.00 17.00           N
[truncated: 122,058 more chars]
