# Supplementary material for: Hydrophobic tuning with non-canonical amino acids in a copper metalloenzyme
Source: Nat Chem. 2026 Apr 13;18(7):1269–77. doi: 10.1038/s41557-026-02116-7 (PMC13323077; doi:10.1038/s41557-026-02116-7)
Supplement: Supplementary file 4 — Code related to logP prediction, PDB analysis and redox deconvolution. [file 41557_2026_2116_MOESM4_ESM.zip › Code_lite/PDB_analysis_lite/inputs/starting_pdbs/M298C6a.pdb]

CRYST1  178.755  178.755  178.755  90.00  90.00  90.00 P 43 3 2      1
ATOM      1  N   THR A  38     -45.719 -25.621 -59.375  1.00 56.62           N
ATOM      2  CA  THR A  38     -45.035 -25.891 -58.115  1.00 77.43           C
ATOM      3  C   THR A  38     -44.092 -24.702 -57.862  1.00 82.52           C
ATOM      4  O   THR A  38     -44.427 -23.535 -58.190  1.00 74.25           O
ATOM      5  CB  THR A  38     -44.291 -27.321 -58.121  1.00 79.12           C
ATOM      6  CG2 THR A  38     -43.840 -27.900 -56.689  1.00 67.55           C
ATOM      7  OG1 THR A  38     -45.154 -28.302 -58.722  1.00 78.72           O
ATOM      8  HA  THR A  38     -45.638 -25.966 -57.359  1.00 92.92           H
ATOM      9  HB  THR A  38     -43.469 -27.174 -58.616  1.00 94.95           H
ATOM     10  HG1 THR A  38     -45.530 -27.977 -59.399  1.00 94.46           H
ATOM     11 HG21 THR A  38     -42.950 -28.280 -56.749  1.00 81.06           H
ATOM     12 HG22 THR A  38     -43.835 -27.188 -56.030  1.00 81.06           H
ATOM     13 HG23 THR A  38     -44.458 -28.590 -56.401  1.00 81.06           H
ATOM     14  N   ALA A  39     -42.957 -25.058 -57.243  1.00 81.56           N
ATOM     15  CA  ALA A  39     -41.849 -24.218 -56.787  1.00 78.44           C
ATOM     16  C   ALA A  39     -40.622 -24.808 -57.447  1.00 79.62           C
ATOM     17  O   ALA A  39     -40.620 -25.989 -57.810  1.00 78.20           O
ATOM     18  CB  ALA A  39     -41.663 -24.144 -55.273  1.00 64.27           C
ATOM     19  H   ALA A  39     -42.789 -25.880 -57.055  1.00 97.87           H
ATOM     20  HA  ALA A  39     -42.001 -23.295 -57.043  1.00 94.13           H
ATOM     21  HB1 ALA A  39     -41.170 -23.338 -55.054  1.00 77.12           H
ATOM     22  HB2 ALA A  39     -42.534 -24.124 -54.848  1.00 77.12           H
ATOM     23  HB3 ALA A  39     -41.168 -24.925 -54.977  1.00 77.12           H
ATOM     24  N   ARG A  40     -39.589 -23.985 -57.614  1.00 78.56           N
ATOM     25  CA  ARG A  40     -38.335 -24.506 -58.140  1.00 75.97           C
ATOM     26  C   ARG A  40     -37.730 -25.546 -57.214  1.00 71.28           C
ATOM     27  O   ARG A  40     -37.803 -25.419 -55.988  1.00 67.16           O
ATOM     28  CB  ARG A  40     -37.283 -23.379 -58.280  1.00 81.84           C
ATOM     29  CG  ARG A  40     -37.587 -22.259 -59.262  1.00 80.69           C
ATOM     30  CD  ARG A  40     -36.472 -21.207 -59.542  1.00 72.53           C
ATOM     31  NE  ARG A  40     -35.269 -21.121 -58.717  1.00 78.45           N
ATOM     32  CZ  ARG A  40     -35.197 -20.542 -57.520  1.00 87.98           C
ATOM     33  NH1 ARG A  40     -36.282 -20.048 -56.912  1.00 89.09           N1+
ATOM     34  NH2 ARG A  40     -33.996 -20.367 -56.960  1.00 80.23           N
ATOM     35  H   ARG A  40     -39.590 -23.144 -57.436  1.00 94.27           H
ATOM     36  HA  ARG A  40     -38.531 -24.899 -59.005  1.00 91.16           H
ATOM     37  HB2 ARG A  40     -37.171 -22.967 -57.409  1.00 98.21           H
ATOM     38  HB3 ARG A  40     -36.449 -23.784 -58.565  1.00 98.21           H
ATOM     39  HG2 ARG A  40     -37.805 -22.665 -60.116  1.00 96.83           H
ATOM     40  HG3 ARG A  40     -38.352 -21.768 -58.923  1.00 96.83           H
ATOM     41  HD2 ARG A  40     -36.157 -21.365 -60.446  1.00 87.03           H
ATOM     42  HD3 ARG A  40     -36.889 -20.333 -59.485  1.00 87.03           H
ATOM     43  HE  ARG A  40     -34.549 -21.473 -59.030  1.00 94.14           H
ATOM     44 HH11 ARG A  40     -36.211 -19.678 -56.139  1.00106.90           H
ATOM     45 HH12 ARG A  40     -37.050 -20.100 -57.295  1.00106.90           H
ATOM     46 HH21 ARG A  40     -33.288 -20.627 -57.372  1.00 96.28           H
ATOM     47 HH22 ARG A  40     -33.932 -19.995 -56.187  1.00 96.28           H
ATOM     48  N   THR A  41     -37.164 -26.608 -57.822  1.00 71.07           N
ATOM     49  CA  THR A  41     -36.551 -27.698 -57.074  1.00 63.89           C
ATOM     50  C   THR A  41     -35.158 -27.977 -57.643  1.00 62.79           C
ATOM     51  O   THR A  41     -34.886 -27.769 -58.828  1.00 68.83           O
ATOM     52  CB  THR A  41     -37.352 -29.006 -57.181  1.00 62.50           C
ATOM     53  CG2 THR A  41     -38.721 -28.823 -56.660  1.00 71.39           C
ATOM     54  OG1 THR A  41     -37.481 -29.384 -58.557  1.00 74.05           O
ATOM     55  H   THR A  41     -37.127 -26.711 -58.675  1.00 85.28           H
ATOM     56  HA  THR A  41     -36.494 -27.434 -56.143  1.00 76.67           H
ATOM     57  HB  THR A  41     -36.891 -29.691 -56.672  1.00 74.99           H
ATOM     58  HG1 THR A  41     -38.072 -28.918 -58.929  1.00 88.86           H
ATOM     59 HG21 THR A  41     -39.202 -29.664 -56.688  1.00 85.67           H
ATOM     60 HG22 THR A  41     -38.688 -28.510 -55.742  1.00 85.67           H
ATOM     61 HG23 THR A  41     -39.196 -28.170 -57.197  1.00 85.67           H
ATOM     62  N   ALA A  42     -34.302 -28.500 -56.793  1.00 59.48           N
ATOM     63  CA  ALA A  42     -32.925 -28.785 -57.164  1.00 58.08           C
ATOM     64  C   ALA A  42     -32.855 -29.950 -58.141  1.00 58.29           C
ATOM     65  O   ALA A  42     -33.673 -30.875 -58.079  1.00 58.01           O
ATOM     66  CB  ALA A  42     -32.041 -29.092 -55.954  1.00 70.12           C
ATOM     67  H   ALA A  42     -34.490 -28.706 -55.979  1.00 71.38           H
ATOM     68  HA  ALA A  42     -32.572 -27.988 -57.591  1.00 69.70           H
ATOM     69  HB1 ALA A  42     -31.117 -29.147 -56.244  1.00 84.15           H
ATOM     70  HB2 ALA A  42     -32.141 -28.382 -55.301  1.00 84.15           H
ATOM     71  HB3 ALA A  42     -32.317 -29.938 -55.568  1.00 84.15           H
ATOM     72  N   PRO A  43     -31.968 -29.885 -59.108  1.00 61.55           N
ATOM     73  CA  PRO A  43     -31.746 -31.031 -59.980  1.00 61.21           C
ATOM     74  C   PRO A  43     -30.799 -32.081 -59.413  1.00 66.91           C
ATOM     75  O   PRO A  43     -30.132 -31.912 -58.381  1.00 65.52           O
ATOM     76  CB  PRO A  43     -31.090 -30.381 -61.186  1.00 53.99           C
ATOM     77  CG  PRO A  43     -30.287 -29.264 -60.567  1.00 56.28           C
ATOM     78  CD  PRO A  43     -31.036 -28.778 -59.383  1.00 65.87           C
ATOM     79  HA  PRO A  43     -32.597 -31.451 -60.182  1.00 73.45           H
ATOM     80  HB2 PRO A  43     -30.519 -31.016 -61.645  1.00 64.79           H
ATOM     81  HB3 PRO A  43     -31.763 -30.039 -61.795  1.00 64.79           H
ATOM     82  HG2 PRO A  43     -29.418 -29.604 -60.301  1.00 67.53           H
ATOM     83  HG3 PRO A  43     -30.180 -28.550 -61.215  1.00 67.53           H
ATOM     84  HD2 PRO A  43     -30.440 -28.632 -58.632  1.00 79.05           H
ATOM     85  HD3 PRO A  43     -31.518 -27.962 -59.588  1.00 79.05           H
ATOM     86  N   ALA A  44     -30.722 -33.167 -60.178  1.00 61.11           N
ATOM     87  CA  ALA A  44     -29.754 -34.222 -59.949  1.00 62.00           C
ATOM     88  C   ALA A  44     -28.357 -33.694 -60.150  1.00 46.91           C
ATOM     89  O   ALA A  44     -28.089 -33.015 -61.131  1.00 54.93           O
ATOM     90  CB  ALA A  44     -29.989 -35.376 -60.897  1.00 77.34           C
ATOM     91  H   ALA A  44     -31.234 -33.316 -60.853  1.00 73.34           H
ATOM     92  HA  ALA A  44     -29.852 -34.544 -59.039  1.00 74.40           H
ATOM     93  HB1 ALA A  44     -29.299 -36.043 -60.759  1.00 92.81           H
ATOM     94  HB2 ALA A  44     -30.861 -35.761 -60.716  1.00 92.81           H
ATOM     95  HB3 ALA A  44     -29.955 -35.048 -61.809  1.00 92.81           H
ATOM     96  N   GLY A  45     -27.465 -34.001 -59.236  1.00 60.82           N
ATOM     97  CA  GLY A  45     -26.093 -33.563 -59.361  1.00 75.82           C
ATOM     98  C   GLY A  45     -25.215 -34.512 -60.163  1.00 70.03           C
ATOM     99  O   GLY A  45     -25.685 -35.463 -60.800  1.00 66.05           O
ATOM    100  H   GLY A  45     -27.629 -34.464 -58.530  1.00 72.98           H
ATOM    101  HA2 GLY A  45     -26.077 -32.698 -59.800  1.00 90.98           H
ATOM    102  HA3 GLY A  45     -25.708 -33.475 -58.475  1.00 90.98           H
ATOM    103  N   GLY A  46     -23.919 -34.163 -60.195  1.00 55.81           N
ATOM    104  CA  GLY A  46     -22.909 -34.927 -60.908  1.00 65.81           C
ATOM    105  C   GLY A  46     -22.003 -34.157 -61.851  1.00 65.48           C
ATOM    106  O   GLY A  46     -21.300 -34.755 -62.668  1.00 76.98           O
ATOM    107  H   GLY A  46     -23.600 -33.469 -59.799  1.00 66.97           H
ATOM    108  HA2 GLY A  46     -22.339 -35.361 -60.254  1.00 78.98           H
ATOM    109  HA3 GLY A  46     -23.359 -35.606 -61.435  1.00 78.98           H
ATOM    110  N   GLU A  47     -21.962 -32.841 -61.711  1.00 66.97           N
ATOM    111  CA  GLU A  47     -21.116 -31.989 -62.528  1.00 64.50           C
ATOM    112  C   GLU A  47     -19.799 -31.744 -61.811  1.00 70.91           C
ATOM    113  O   GLU A  47     -19.732 -31.710 -60.579  1.00 68.47           O
ATOM    114  CB  GLU A  47     -21.793 -30.624 -62.740  1.00 74.90           C
ATOM    115  CG  GLU A  47     -23.076 -30.577 -63.574  1.00 89.03           C
ATOM    116  CD  GLU A  47     -23.598 -29.148 -63.728  1.00106.68           C
ATOM    117  OE1 GLU A  47     -23.126 -28.260 -62.966  1.00 94.95           O
ATOM    118  OE2 GLU A  47     -24.544 -28.937 -64.526  1.00120.18           O1-
ATOM    119  H   GLU A  47     -22.428 -32.406 -61.133  1.00 80.37           H
ATOM    120  HA  GLU A  47     -20.956 -32.414 -63.386  1.00 77.40           H
ATOM    121  HB2 GLU A  47     -22.017 -30.267 -61.866  1.00 89.88           H
ATOM    122  HB3 GLU A  47     -21.154 -30.043 -63.181  1.00 89.88           H
ATOM    123  HG2 GLU A  47     -22.896 -30.932 -64.458  1.00106.84           H
ATOM    124  HG3 GLU A  47     -23.762 -31.106 -63.137  1.00106.84           H
ATOM    125  N   VAL A  48     -18.741 -31.624 -62.585  1.00 74.17           N
ATOM    126  CA  VAL A  48     -17.476 -31.134 -62.070  1.00 60.94           C
ATOM    127  C   VAL A  48     -17.460 -29.623 -62.229  1.00 61.98           C
ATOM    128  O   VAL A  48     -17.562 -29.122 -63.354  1.00 73.17           O
ATOM    129  CB  VAL A  48     -16.295 -31.781 -62.776  1.00 56.37           C
ATOM    130  CG1 VAL A  48     -15.048 -31.176 -62.193  1.00 61.41           C
ATOM    131  CG2 VAL A  48     -16.390 -33.257 -62.577  1.00 60.32           C
ATOM    132  H   VAL A  48     -18.728 -31.822 -63.422  1.00 89.01           H
ATOM    133  HA  VAL A  48     -17.408 -31.347 -61.126  1.00 73.12           H
ATOM    134  HB  VAL A  48     -16.279 -31.627 -63.734  1.00 67.64           H
ATOM    135 HG11 VAL A  48     -14.314 -31.802 -62.299  1.00 73.69           H
ATOM    136 HG12 VAL A  48     -14.848 -30.350 -62.661  1.00 73.69           H
ATOM    137 HG13 VAL A  48     -15.195 -30.995 -61.252  1.00 73.69           H
ATOM    138 HG21 VAL A  48     -15.660 -33.687 -63.049  1.00 72.38           H
ATOM    139 HG22 VAL A  48     -16.330 -33.452 -61.628  1.00 72.38           H
ATOM    140 HG23 VAL A  48     -17.239 -33.569 -62.926  1.00 72.38           H
ATOM    141  N   ARG A  49     -17.281 -28.897 -61.131  1.00 56.49           N
ATOM    142  CA  ARG A  49     -17.255 -27.443 -61.176  1.00 66.39           C
ATOM    143  C   ARG A  49     -15.886 -26.946 -60.736  1.00 56.20           C
ATOM    144  O   ARG A  49     -15.216 -27.577 -59.913  1.00 56.58           O
ATOM    145  CB  ARG A  49     -18.358 -26.812 -60.304  1.00 70.40           C
ATOM    146  CG  ARG A  49     -19.745 -27.276 -60.663  1.00 74.42           C
ATOM    147  CD  ARG A  49     -20.795 -26.874 -59.658  1.00 63.05           C
ATOM    148  NE  ARG A  49     -22.072 -27.408 -60.116  1.00 84.35           N
ATOM    149  CZ  ARG A  49     -23.257 -26.875 -59.865  1.00 91.00           C
ATOM    150  NH1 ARG A  49     -23.417 -25.966 -58.912  1.00 86.57           N1+
ATOM    151  NH2 ARG A  49     -24.322 -27.331 -60.526  1.00 92.31           N
ATOM    152  H   ARG A  49     -17.171 -29.227 -60.345  1.00 67.79           H
ATOM    153  HA  ARG A  49     -17.410 -27.149 -62.087  1.00 79.66           H
ATOM    154  HB2 ARG A  49     -18.196 -27.046 -59.377  1.00 84.48           H
ATOM    155  HB3 ARG A  49     -18.329 -25.848 -60.413  1.00 84.48           H
ATOM    156  HG2 ARG A  49     -19.992 -26.892 -61.519  1.00 89.31           H
ATOM    157  HG3 ARG A  49     -19.746 -28.244 -60.721  1.00 89.31           H
ATOM    158  HD2 ARG A  49     -20.585 -27.245 -58.787  1.00 75.66           H
ATOM    159  HD3 ARG A  49     -20.853 -25.907 -59.602  1.00 75.66           H
ATOM    160  HE  ARG A  49     -22.054 -28.128 -60.586  1.00101.22           H
ATOM    161 HH11 ARG A  49     -22.742 -25.712 -58.443  1.00103.88           H
ATOM    162 HH12 ARG A  49     -24.194 -25.630 -58.763  1.00103.88           H
ATOM    163 HH21 ARG A  49     -24.232 -27.961 -61.104  1.00110.78           H
ATOM    164 HH22 ARG A  49     -25.099 -26.995 -60.374  1.00110.78           H
ATOM    165  N   HIS A  50     -15.466 -25.828 -61.329  1.00 46.78           N
ATOM    166  CA  HIS A  50     -14.197 -25.198 -61.015  1.00 52.84           C
ATOM    167  C   HIS A  50     -14.395 -23.796 -60.488  1.00 51.30           C
ATOM    168  O   HIS A  50     -15.375 -23.126 -60.804  1.00 56.65           O
ATOM    169  CB  HIS A  50     -13.298 -25.084 -62.207  1.00 68.25           C
ATOM    170  CG  HIS A  50     -12.750 -26.386 -62.660  1.00 59.90           C
ATOM    171  CD2 HIS A  50     -13.344 -27.421 -63.305  1.00 47.01           C
ATOM    172  ND1 HIS A  50     -11.433 -26.740 -62.462  1.00 49.78           N
ATOM    173  CE1 HIS A  50     -11.237 -27.938 -62.980  1.00 68.26           C
ATOM    174  NE2 HIS A  50     -12.379 -28.371 -63.497  1.00 58.22           N
ATOM    175  H   HIS A  50     -15.915 -25.409 -61.931  1.00 56.13           H
ATOM    176  HA  HIS A  50     -13.777 -25.750 -60.337  1.00 63.40           H
ATOM    177  HB2 HIS A  50     -13.800 -24.700 -62.942  1.00 81.90           H
ATOM    178  HB3 HIS A  50     -12.549 -24.510 -61.980  1.00 81.90           H
ATOM    179  HD2 HIS A  50     -14.235 -27.474 -63.566  1.00 56.41           H
ATOM    180  HE1 HIS A  50     -10.431 -28.402 -62.983  1.00 81.91           H
ATOM    181  HE2 HIS A  50     -12.495 -29.127 -63.889  1.00 69.86           H
ATOM    182  N   LEU A  51     -13.526 -23.431 -59.564  1.00 63.40           N
ATOM    183  CA  LEU A  51     -13.647 -22.185 -58.835  1.00 63.18           C
ATOM    184  C   LEU A  51     -12.289 -21.661 -58.382  1.00 61.39           C
ATOM    185  O   LEU A  51     -11.434 -22.432 -57.944  1.00 68.49           O
ATOM    186  CB  LEU A  51     -14.551 -22.487 -57.649  1.00 59.03           C
ATOM    187  CG  LEU A  51     -14.892 -21.326 -56.746  1.00 77.02           C
ATOM    188  CD1 LEU A  51     -15.538 -20.134 -57.454  1.00 74.26           C
ATOM    189  CD2 LEU A  51     -15.733 -21.926 -55.619  1.00 61.06           C
ATOM    190  H   LEU A  51     -12.841 -23.899 -59.336  1.00 76.09           H
ATOM    191  HA  LEU A  51     -13.996 -21.470 -59.390  1.00 75.82           H
ATOM    192  HB2 LEU A  51     -15.388 -22.837 -57.991  1.00 70.84           H
ATOM    193  HB3 LEU A  51     -14.112 -23.155 -57.099  1.00 70.84           H
ATOM    194  HG  LEU A  51     -14.093 -20.907 -56.391  1.00 92.43           H
ATOM    195 HD11 LEU A  51     -16.478 -20.097 -57.216  1.00 89.12           H
ATOM    196 HD12 LEU A  51     -15.092 -19.320 -57.172  1.00 89.12           H
ATOM    197 HD13 LEU A  51     -15.444 -20.248 -58.413  1.00 89.12           H
ATOM    198 HD21 LEU A  51     -15.734 -21.315 -54.866  1.00 73.27           H
ATOM    199 HD22 LEU A  51     -16.640 -22.059 -55.938  1.00 73.27           H
ATOM    200 HD23 LEU A  51     -15.347 -22.776 -55.355  1.00 73.27           H
ATOM    201  N   LYS A  52     -12.104 -20.346 -58.436  1.00 49.24           N
ATOM    202  CA  LYS A  52     -10.931 -19.730 -57.826  1.00 68.78           C
ATOM    203  C   LYS A  52     -11.360 -19.052 -56.538  1.00 63.46           C
ATOM    204  O   LYS A  52     -12.411 -18.414 -56.488  1.00 67.31           O
ATOM    205  CB  LYS A  52     -10.134 -18.765 -58.731  1.00 77.54           C
ATOM    206  CG  LYS A  52      -9.225 -19.519 -59.739  1.00 85.08           C
ATOM    207  CD  LYS A  52      -8.382 -18.673 -60.692  1.00 87.74           C
ATOM    208  CE  LYS A  52      -8.617 -19.071 -62.137  1.00 88.29           C
ATOM    209  NZ  LYS A  52      -7.774 -18.261 -63.029  1.00 87.19           N1+
ATOM    210  H   LYS A  52     -12.640 -19.793 -58.819  1.00 59.08           H
ATOM    211  HA  LYS A  52     -10.291 -20.435 -57.639  1.00 82.54           H
ATOM    212  HB2 LYS A  52     -10.756 -18.217 -59.236  1.00 93.05           H
ATOM    213  HB3 LYS A  52      -9.570 -18.203 -58.177  1.00 93.05           H
ATOM    214  HG2 LYS A  52      -8.607 -20.068 -59.232  1.00102.10           H
ATOM    215  HG3 LYS A  52      -9.792 -20.080 -60.291  1.00102.10           H
ATOM    216  HD2 LYS A  52      -8.621 -17.738 -60.590  1.00105.28           H
ATOM    217  HD3 LYS A  52      -7.442 -18.799 -60.489  1.00105.28           H
ATOM    218  HE2 LYS A  52      -8.389 -20.006 -62.258  1.00105.94           H
ATOM    219  HE3 LYS A  52      -9.547 -18.923 -62.369  1.00105.94           H
ATOM    220  HZ1 LYS A  52      -8.270 -17.909 -63.679  1.00104.62           H
ATOM    221  HZ2 LYS A  52      -7.391 -17.602 -62.570  1.00104.62           H
ATOM    222  HZ3 LYS A  52      -7.139 -18.768 -63.391  1.00104.62           H
ATOM    223  N   MET A  53     -10.518 -19.160 -55.522  1.00 55.89           N
ATOM    224  CA  MET A  53     -10.716 -18.446 -54.280  1.00 57.72           C
ATOM    225  C   MET A  53      -9.408 -17.831 -53.823  1.00 59.22           C
ATOM    226  O   MET A  53      -8.317 -18.319 -54.128  1.00 63.28           O
ATOM    227  CB  MET A  53     -11.278 -19.325 -53.170  1.00 70.99           C
ATOM    228  CG  MET A  53     -12.489 -18.699 -52.479  1.00 73.88           C
ATOM    229  SD  MET A  53     -13.293 -19.788 -51.296  1.00 70.00           S
ATOM    230  CE  MET A  53     -13.511 -21.198 -52.388  1.00 63.93           C
ATOM    231  H   MET A  53      -9.811 -19.650 -55.532  1.00 67.06           H
ATOM    232  HA  MET A  53     -11.360 -17.741 -54.446  1.00 69.26           H
ATOM    233  HB2 MET A  53     -11.555 -20.174 -53.548  1.00 85.19           H
ATOM    234  HB3 MET A  53     -10.591 -19.468 -52.501  1.00 85.19           H
ATOM    235  HG2 MET A  53     -12.199 -17.906 -52.001  1.00 88.66           H
ATOM    236  HG3 MET A  53     -13.144 -18.459 -53.153  1.00 88.66           H
ATOM    237  HE1 MET A  53     -14.217 -21.763 -52.037  1.00 76.72           H
ATOM    238  HE2 MET A  53     -13.751 -20.879 -53.272  1.00 76.72           H
ATOM    239  HE3 MET A  53     -12.679 -21.696 -52.430  1.00 76.72           H
ATOM    240  N   TYR A  54      -9.566 -16.732 -53.097  1.00 55.18           N
ATOM    241  CA  TYR A  54      -8.518 -15.941 -52.489  1.00 57.51           C
ATOM    242  C   TYR A  54      -8.801 -15.691 -51.027  1.00 62.46           C
ATOM    243  O   TYR A  54      -9.945 -15.705 -50.570  1.00 68.58           O
ATOM    244  CB  TYR A  54      -8.375 -14.561 -53.260  1.00 67.53           C
ATOM    245  CG  TYR A  54      -8.102 -14.798 -54.739  1.00 65.02           C
ATOM    246  CD1 TYR A  54      -9.122 -15.052 -55.636  1.00 70.67           C
ATOM    247  CD2 TYR A  54      -6.817 -14.766 -55.230  1.00 54.05           C
ATOM    248  CE1 TYR A  54      -8.862 -15.302 -56.979  1.00 65.72           C
ATOM    249  CE2 TYR A  54      -6.558 -15.009 -56.564  1.00 68.13           C
ATOM    250  CZ  TYR A  54      -7.584 -15.272 -57.439  1.00 69.23           C
ATOM    251  OH  TYR A  54      -7.319 -15.527 -58.776  1.00 87.32           O
ATOM    252  H   TYR A  54     -10.341 -16.399 -52.932  1.00 66.22           H
ATOM    253  HA  TYR A  54      -7.679 -16.426 -52.524  1.00 69.01           H
ATOM    254  HB2 TYR A  54      -9.198 -14.055 -53.175  1.00 81.03           H
ATOM    255  HB3 TYR A  54      -7.635 -14.057 -52.886  1.00 81.03           H
ATOM    256  HD1 TYR A  54     -10.002 -15.056 -55.335  1.00 84.81           H
ATOM    257  HD2 TYR A  54      -6.112 -14.577 -54.654  1.00 64.86           H
ATOM    258  HE1 TYR A  54      -9.562 -15.489 -57.562  1.00 78.87           H
ATOM    259  HE2 TYR A  54      -5.681 -14.995 -56.873  1.00 81.76           H
ATOM    260  HH  TYR A  54      -7.113 -16.334 -58.879  1.00104.78           H
ATOM    261  N   ALA A  55      -7.714 -15.614 -50.286  1.00 59.70           N
ATOM    262  CA  ALA A  55      -7.680 -15.054 -48.950  1.00 56.92           C
ATOM    263  C   ALA A  55      -6.965 -13.718 -49.059  1.00 49.88           C
ATOM    264  O   ALA A  55      -5.905 -13.645 -49.671  1.00 59.64           O
ATOM    265  CB  ALA A  55      -6.945 -15.960 -47.982  1.00 60.33           C
ATOM    266  H   ALA A  55      -6.944 -15.894 -50.548  1.00 71.64           H
ATOM    267  HA  ALA A  55      -8.577 -14.934 -48.601  1.00 68.30           H
ATOM    268  HB1 ALA A  55      -6.987 -15.574 -47.093  1.00 72.40           H
ATOM    269  HB2 ALA A  55      -7.368 -16.833 -47.983  1.00 72.40           H
ATOM    270  HB3 ALA A  55      -6.020 -16.041 -48.265  1.00 72.40           H
ATOM    271  N   GLU A  56      -7.497 -12.681 -48.448  1.00 47.11           N
ATOM    272  CA  GLU A  56      -6.894 -11.375 -48.591  1.00 61.64           C
ATOM    273  C   GLU A  56      -6.800 -10.804 -47.194  1.00 61.22           C
ATOM    274  O   GLU A  56      -7.719 -10.970 -46.388  1.00 57.79           O
ATOM    275  CB  GLU A  56      -7.746 -10.303 -49.430  1.00 74.49           C
ATOM    276  CG  GLU A  56      -8.291 -10.564 -50.841  1.00 68.64           C
ATOM    277  CD  GLU A  56      -7.651  -9.623 -51.891  1.00 86.09           C
ATOM    278  OE1 GLU A  56      -7.414  -8.402 -51.650  1.00 89.71           O
ATOM    279  OE2 GLU A  56      -7.377 -10.138 -52.994  1.00 86.88           O1-
ATOM    280  H   GLU A  56      -8.199 -12.709 -47.951  1.00 56.53           H
ATOM    281  HA  GLU A  56      -6.046 -11.494 -49.049  1.00 73.97           H
ATOM    282  HB2 GLU A  56      -8.526 -10.094 -48.893  1.00 89.39           H
ATOM    283  HB3 GLU A  56      -7.184  -9.517 -49.518  1.00 89.39           H
ATOM    284  HG2 GLU A  56      -8.095 -11.479 -51.094  1.00 82.37           H
ATOM    285  HG3 GLU A  56      -9.249 -10.416 -50.845  1.00 82.37           H
ATOM    286  N   LYS A  57      -5.723 -10.081 -46.921  1.00 65.52           N
ATOM    287  CA  LYS A  57      -5.739  -9.244 -45.744  1.00 65.75           C
ATOM    288  C   LYS A  57      -6.568  -8.038 -46.137  1.00 62.38           C
ATOM    289  O   LYS A  57      -6.375  -7.462 -47.208  1.00 78.00           O
ATOM    290  CB  LYS A  57      -4.332  -8.889 -45.316  1.00 78.87           C
ATOM    291  CG  LYS A  57      -4.159  -9.022 -43.822  1.00 81.43           C
ATOM    292  CD  LYS A  57      -2.732  -9.352 -43.491  1.00 81.11           C
ATOM    293  CE  LYS A  57      -2.491  -9.077 -42.014  1.00 86.27           C
ATOM    294  NZ  LYS A  57      -1.053  -9.291 -41.623  1.00 71.72           N1+
ATOM    295  H   LYS A  57      -5.001 -10.063 -47.388  1.00 78.62           H
ATOM    296  HA  LYS A  57      -6.124  -9.675 -44.965  1.00 78.90           H
ATOM    297  HB2 LYS A  57      -3.704  -9.487 -45.751  1.00 94.65           H
ATOM    298  HB3 LYS A  57      -4.143  -7.971 -45.565  1.00 94.65           H
ATOM    299  HG2 LYS A  57      -4.392  -8.185 -43.392  1.00 97.72           H
ATOM    300  HG3 LYS A  57      -4.727  -9.735 -43.491  1.00 97.72           H
ATOM    301  HD2 LYS A  57      -2.559 -10.290 -43.669  1.00 97.33           H
ATOM    302  HD3 LYS A  57      -2.133  -8.799 -44.017  1.00 97.33           H
ATOM    303  HE2 LYS A  57      -2.722  -8.155 -41.820  1.00103.52           H
ATOM    304  HE3 LYS A  57      -3.040  -9.676 -41.485  1.00103.52           H
ATOM    305  HZ1 LYS A  57      -0.537  -8.679 -42.012  1.00 86.07           H
ATOM    306  HZ2 LYS A  57      -0.785 -10.100 -41.879  1.00 86.07           H
ATOM    307  HZ3 LYS A  57      -0.965  -9.224 -40.739  1.00 86.07           H
ATOM    308  N   LEU A  58      -7.505  -7.674 -45.304  1.00 60.23           N
ATOM    309  CA  LEU A  58      -8.308  -6.514 -45.601  1.00 59.32           C
ATOM    310  C   LEU A  58      -7.812  -5.270 -44.926  1.00 68.84           C
ATOM    311  O   LEU A  58      -7.086  -5.314 -43.934  1.00 71.89           O
ATOM    312  CB  LEU A  58      -9.730  -6.733 -45.110  1.00 60.72           C
ATOM    313  CG  LEU A  58     -10.352  -8.022 -45.609  1.00 63.37           C
ATOM    314  CD1 LEU A  58     -11.741  -8.054 -45.091  1.00 52.12           C
ATOM    315  CD2 LEU A  58     -10.298  -8.185 -47.125  1.00 73.66           C
ATOM    316  H   LEU A  58      -7.696  -8.077 -44.569  1.00 72.28           H
ATOM    317  HA  LEU A  58      -8.271  -6.381 -46.561  1.00 71.19           H
ATOM    318  HB2 LEU A  58      -9.724  -6.762 -44.140  1.00 72.86           H
ATOM    319  HB3 LEU A  58     -10.283  -5.998 -45.417  1.00 72.86           H
ATOM    320  HG  LEU A  58      -9.845  -8.783 -45.285  1.00 76.04           H
ATOM    321 HD11 LEU A  58     -12.134  -8.918 -45.292  1.00 62.54           H
ATOM    322 HD12 LEU A  58     -11.724  -7.914 -44.131  1.00 62.54           H
ATOM    323 HD13 LEU A  58     -12.254  -7.350 -45.518  1.00 62.54           H
ATOM    324 HD21 LEU A  58     -10.705  -9.031 -47.366  1.00 88.39           H
ATOM    325 HD22 LEU A  58     -10.783  -7.454 -47.538  1.00 88.39           H
ATOM    326 HD23 LEU A  58      -9.371  -8.170 -47.411  1.00 88.39           H
ATOM    327  N   ALA A  59      -8.210  -4.151 -45.507  1.00 72.41           N
ATOM    328  CA  ALA A  59      -7.809  -2.863 -44.989  1.00 65.51           C
ATOM    329  C   ALA A  59      -8.331  -2.753 -43.571  1.00 74.02           C
ATOM    330  O   ALA A  59      -7.711  -2.090 -42.737  1.00 73.13           O
ATOM    331  CB  ALA A  59      -8.287  -1.716 -45.843  1.00 80.00           C
ATOM    332  H   ALA A  59      -8.713  -4.112 -46.203  1.00 86.89           H
ATOM    333  HA  ALA A  59      -6.842  -2.784 -45.009  1.00 78.61           H
ATOM    334  HB1 ALA A  59      -8.093  -0.881 -45.389  1.00 95.99           H
ATOM    335  HB2 ALA A  59      -7.825  -1.743 -46.696  1.00 95.99           H
ATOM    336  HB3 ALA A  59      -9.243  -1.802 -45.982  1.00 95.99           H
ATOM    337  N   ASP A  60      -9.474  -3.423 -43.267  1.00 80.17           N
ATOM    338  CA  ASP A  60      -9.969  -3.271 -41.913  1.00 78.46           C
ATOM    339  C   ASP A  60      -9.206  -4.096 -40.906  1.00 71.02           C
ATOM    340  O   ASP A  60      -9.465  -3.962 -39.713  1.00 76.69           O
ATOM    341  CB  ASP A  60     -11.402  -3.904 -41.725  1.00 64.83           C
ATOM    342  CG  ASP A  60     -12.421  -3.563 -42.801  1.00 86.89           C
ATOM    343  OD1 ASP A  60     -12.597  -4.376 -43.720  1.00 75.75           O
ATOM    344  OD2 ASP A  60     -13.136  -2.543 -42.675  1.00132.45           O1-
ATOM    345  H   ASP A  60      -9.928  -3.924 -43.798  1.00 96.21           H
ATOM    346  HA  ASP A  60      -9.946  -2.313 -41.763  1.00 94.15           H
ATOM    347  HB2 ASP A  60     -11.310  -4.869 -41.712  1.00 77.79           H
ATOM    348  HB3 ASP A  60     -11.763  -3.594 -40.879  1.00 77.79           H
ATOM    349  N   GLY A  61      -8.170  -4.794 -41.307  1.00 66.50           N
ATOM    350  CA  GLY A  61      -7.440  -5.589 -40.357  1.00 69.78           C
ATOM    351  C   GLY A  61      -7.960  -7.004 -40.295  1.00 58.18           C
ATOM    352  O   GLY A  61      -7.291  -7.891 -39.747  1.00 63.50           O
ATOM    353  H   GLY A  61      -7.875  -4.823 -42.114  1.00 79.80           H
ATOM    354  HA2 GLY A  61      -6.504  -5.614 -40.609  1.00 83.73           H
ATOM    355  HA3 GLY A  61      -7.519  -5.192 -39.475  1.00 83.73           H
ATOM    356  N   GLN A  62      -9.124  -7.222 -40.889  1.00 59.11           N
ATOM    357  CA  GLN A  62      -9.780  -8.498 -41.019  1.00 58.82           C
ATOM    358  C   GLN A  62      -9.081  -9.315 -42.092  1.00 53.13           C
ATOM    359  O   GLN A  62      -8.042  -8.934 -42.630  1.00 66.09           O
ATOM    360  CB  GLN A  62     -11.261  -8.228 -41.329  1.00 61.57           C
ATOM    361  CG  GLN A  62     -11.967  -7.465 -40.192  1.00 63.76           C
ATOM    362  CD  GLN A  62     -13.472  -7.282 -40.336  1.00 67.13           C
ATOM    363  NE2 GLN A  62     -14.119  -6.922 -39.224  1.00 72.61           N
ATOM    364  OE1 GLN A  62     -14.046  -7.435 -41.413  1.00 64.68           O
ATOM    365  H   GLN A  62      -9.585  -6.594 -41.252  1.00 70.94           H
ATOM    366  HA  GLN A  62      -9.730  -9.017 -40.201  1.00 70.59           H
ATOM    367  HB2 GLN A  62     -11.324  -7.694 -42.137  1.00 73.89           H
ATOM    368  HB3 GLN A  62     -11.719  -9.074 -41.455  1.00 73.89           H
ATOM    369  HG2 GLN A  62     -11.816  -7.949 -39.365  1.00 76.51           H
ATOM    370  HG3 GLN A  62     -11.576  -6.579 -40.134  1.00 76.51           H
ATOM    371 HE21 GLN A  62     -13.684  -6.809 -38.491  1.00 87.13           H
ATOM    372 HE22 GLN A  62     -14.970  -6.803 -39.242  1.00 87.13           H
ATOM    373  N   MET A  63      -9.549 -10.531 -42.257  1.00 47.33           N
ATOM    374  CA  MET A  63      -9.083 -11.433 -43.291  1.00 53.69           C
ATOM    375  C   MET A  63     -10.352 -11.989 -43.911  1.00 57.31           C
ATOM    376  O   MET A  63     -11.240 -12.427 -43.175  1.00 65.39           O
ATOM    377  CB  MET A  63      -8.186 -12.543 -42.753  1.00 68.88           C
ATOM    378  CG  MET A  63      -6.817 -12.098 -42.256  1.00 71.59           C
ATOM    379  SD  MET A  63      -6.012 -13.500 -41.465  1.00 65.76           S
ATOM    380  CE  MET A  63      -5.315 -12.663 -40.054  1.00 82.62           C
ATOM    381  H   MET A  63     -10.164 -10.875 -41.762  1.00 56.80           H
ATOM    382  HA  MET A  63      -8.533 -10.973 -43.944  1.00 64.43           H
ATOM    383  HB2 MET A  63      -8.640 -12.967 -42.008  1.00 82.65           H
ATOM    384  HB3 MET A  63      -8.040 -13.188 -43.463  1.00 82.65           H
ATOM    385  HG2 MET A  63      -6.274 -11.799 -43.001  1.00 85.91           H
ATOM    386  HG3 MET A  63      -6.916 -11.382 -41.609  1.00 85.91           H
ATOM    387  HE1 MET A  63      -6.034 -12.381 -39.467  1.00 99.15           H
ATOM    388  HE2 MET A  63      -4.725 -13.273 -39.585  1.00 99.15           H
ATOM    389  HE3 MET A  63      -4.816 -11.890 -40.361  1.00 99.15           H
ATOM    390  N   GLY A  64     -10.438 -12.045 -45.229  1.00 47.08           N
ATOM    391  CA  GLY A  64     -11.644 -12.547 -45.857  1.00 52.47           C
ATOM    392  C   GLY A  64     -11.313 -13.466 -47.002  1.00 54.09           C
ATOM    393  O   GLY A  64     -10.210 -13.432 -47.551  1.00 47.49           O
ATOM    394  H   GLY A  64      -9.819 -11.801 -45.774  1.00 56.50           H
ATOM    395  HA2 GLY A  64     -12.172 -13.038 -45.207  1.00 62.97           H
ATOM    396  HA3 GLY A  64     -12.170 -11.806 -46.195  1.00 62.97           H
ATOM    397  N   TYR A  65     -12.250 -14.360 -47.297  1.00 59.34           N
ATOM    398  CA  TYR A  65     -12.152 -15.101 -48.541  1.00 55.69           C
ATOM    399  C   TYR A  65     -12.927 -14.374 -49.614  1.00 51.59           C
ATOM    400  O   TYR A  65     -13.954 -13.750 -49.350  1.00 52.65           O
ATOM    401  CB  TYR A  65     -12.740 -16.493 -48.432  1.00 64.27           C
ATOM    402  CG  TYR A  65     -12.073 -17.456 -47.502  1.00 64.69           C
ATOM    403  CD1 TYR A  65     -10.852 -18.016 -47.810  1.00 59.58           C
ATOM    404  CD2 TYR A  65     -12.646 -17.760 -46.277  1.00 65.98           C
ATOM    405  CE1 TYR A  65     -10.253 -18.910 -46.950  1.00 62.01           C
ATOM    406  CE2 TYR A  65     -12.049 -18.634 -45.406  1.00 60.37           C
ATOM    407  CZ  TYR A  65     -10.850 -19.206 -45.733  1.00 61.95           C
ATOM    408  OH  TYR A  65     -10.273 -20.109 -44.850  1.00 62.97           O
ATOM    409  H   TYR A  65     -12.930 -14.547 -46.806  1.00 71.21           H
ATOM    410  HA  TYR A  65     -11.213 -15.183 -48.771  1.00 66.83           H
ATOM    411  HB2 TYR A  65     -13.658 -16.405 -48.132  1.00 77.12           H
ATOM    412  HB3 TYR A  65     -12.717 -16.895 -49.315  1.00 77.12           H
ATOM    413  HD1 TYR A  65     -10.429 -17.789 -48.606  1.00 71.50           H
ATOM    414  HD2 TYR A  65     -13.453 -17.363 -46.041  1.00 79.17           H
ATOM    415  HE1 TYR A  65      -9.449 -19.314 -47.185  1.00 74.41           H
ATOM    416  HE2 TYR A  65     -12.457 -18.837 -44.595  1.00 72.44           H
ATOM    417  N   GLY A  66     -12.469 -14.518 -50.839  1.00 55.98           N
ATOM    418  CA  GLY A  66     -13.234 -14.008 -51.951  1.00 57.83           C
ATOM    419  C   GLY A  66     -12.927 -14.787 -53.204  1.00 63.59           C
ATOM    420  O   GLY A  66     -11.930 -15.508 -53.301  1.00 70.33           O
ATOM    421  H   GLY A  66     -11.729 -14.902 -51.050  1.00 67.17           H
ATOM    422  HA2 GLY A  66     -14.182 -14.083 -51.759  1.00 69.40           H
ATOM    423  HA3 GLY A  66     -13.014 -13.075 -52.100  1.00 69.40           H
ATOM    424  N   PHE A  67     -13.803 -14.605 -54.175  1.00 58.33           N
ATOM    425  CA  PHE A  67     -13.649 -15.131 -55.521  1.00 60.27           C
ATOM    426  C   PHE A  67     -12.832 -14.241 -56.434  1.00 51.71           C
ATOM    427  O   PHE A  67     -12.440 -14.702 -57.514  1.00 47.43           O
ATOM    428  CB  PHE A  67     -15.019 -15.386 -56.136  1.00 64.27           C
ATOM    429  CG  PHE A  67     -15.788 -16.518 -55.491  1.00 58.47           C
ATOM    430  CD1 PHE A  67     -15.142 -17.588 -54.920  1.00 78.31           C
ATOM    431  CD2 PHE A  67     -17.152 -16.499 -55.445  1.00 44.63           C
ATOM    432  CE1 PHE A  67     -15.864 -18.629 -54.354  1.00 78.52           C
ATOM    433  CE2 PHE A  67     -17.849 -17.522 -54.874  1.00 49.89           C
ATOM    434  CZ  PHE A  67     -17.216 -18.579 -54.328  1.00 57.05           C
ATOM    435  H   PHE A  67     -14.532 -14.159 -54.077  1.00 69.99           H
ATOM    436  HA  PHE A  67     -13.183 -15.980 -55.470  1.00 72.33           H
ATOM    437  HB2 PHE A  67     -15.553 -14.580 -56.049  1.00 77.13           H
ATOM    438  HB3 PHE A  67     -14.902 -15.607 -57.073  1.00 77.13           H
ATOM    439  HD1 PHE A  67     -14.213 -17.615 -54.913  1.00 93.97           H
ATOM    440  HD2 PHE A  67     -17.612 -15.778 -55.810  1.00 53.56           H
ATOM    441  HE1 PHE A  67     -15.419 -19.361 -53.992  1.00 94.22           H
ATOM    442  HE2 PHE A  67     -18.779 -17.489 -54.860  1.00 59.87           H
ATOM    443  HZ  PHE A  67     -17.703 -19.267 -53.936  1.00 68.46           H
ATOM    444  N   GLU A  68     -12.623 -12.977 -56.060  1.00 49.71           N
ATOM    445  CA  GLU A  68     -11.780 -12.085 -56.830  1.00 57.91           C
ATOM    446  C   GLU A  68     -10.835 -11.325 -55.915  1.00 59.05           C
ATOM    447  O   GLU A  68     -11.163 -10.977 -54.774  1.00 56.21           O
ATOM    448  CB  GLU A  68     -12.580 -11.063 -57.691  1.00 63.99           C
ATOM    449  CG  GLU A  68     -13.467 -11.651 -58.807  1.00 65.59           C
ATOM    450  CD  GLU A  68     -14.308 -10.596 -59.545  1.00 71.02           C
ATOM    451  OE1 GLU A  68     -15.156  -9.936 -58.906  1.00 66.85           O
ATOM    452  OE2 GLU A  68     -14.117 -10.442 -60.787  1.00 77.63           O1-
ATOM    453  H   GLU A  68     -12.966 -12.617 -55.358  1.00 59.65           H
ATOM    454  HA  GLU A  68     -11.260 -12.637 -57.435  1.00 69.50           H
ATOM    455  HB2 GLU A  68     -13.162 -10.561 -57.099  1.00 76.79           H
ATOM    456  HB3 GLU A  68     -11.945 -10.466 -58.117  1.00 76.79           H
ATOM    457  HG2 GLU A  68     -12.899 -12.088 -59.461  1.00 78.71           H
ATOM    458  HG3 GLU A  68     -14.077 -12.295 -58.415  1.00 78.71           H
ATOM    459  N   LYS A  69      -9.636 -11.113 -56.421  1.00 58.97           N
ATOM    460  CA  LYS A  69      -8.701 -10.287 -55.696  1.00 67.26           C
ATOM    461  C   LYS A  69      -9.292  -8.898 -55.450  1.00 57.16           C
ATOM    462  O   LYS A  69      -9.830  -8.254 -56.348  1.00 40.14           O
ATOM    463  CB  LYS A  69      -7.411 -10.176 -56.511  1.00 65.91           C
ATOM    464  CG  LYS A  69      -6.349 -11.265 -56.312  1.00 58.16           C
ATOM    465  CD  LYS A  69      -5.122 -10.896 -57.197  1.00 69.98           C
ATOM    466  CE  LYS A  69      -4.241 -12.067 -57.679  1.00 59.15           C
ATOM    467  NZ  LYS A  69      -4.081 -12.172 -59.190  1.00 71.23           N1+
ATOM    468  H   LYS A  69      -9.347 -11.430 -57.166  1.00 70.76           H
ATOM    469  HA  LYS A  69      -8.502 -10.683 -54.833  1.00 80.71           H
ATOM    470  HB2 LYS A  69      -7.651 -10.188 -57.450  1.00 79.09           H
ATOM    471  HB3 LYS A  69      -6.990  -9.331 -56.287  1.00 79.09           H
ATOM    472  HG2 LYS A  69      -6.075 -11.300 -55.382  1.00 69.80           H
ATOM    473  HG3 LYS A  69      -6.697 -12.127 -56.589  1.00 69.80           H
ATOM    474  HD2 LYS A  69      -5.447 -10.442 -57.990  1.00 83.97           H
ATOM    475  HD3 LYS A  69      -4.549 -10.303 -56.686  1.00 83.97           H
ATOM    476  HE2 LYS A  69      -3.355 -11.962 -57.300  1.00 70.98           H
ATOM    477  HE3 LYS A  69      -4.638 -12.897 -57.371  1.00 70.98           H
ATOM    478  HZ1 LYS A  69      -3.469 -12.787 -59.389  1.00 85.48           H
ATOM    479  HZ2 LYS A  69      -4.855 -12.403 -59.563  1.00 85.48           H
ATOM    480  HZ3 LYS A  69      -3.822 -11.388 -59.523  1.00 85.48           H
ATOM    481  N   GLY A  70      -9.259  -8.465 -54.203  1.00 74.95           N
ATOM    482  CA  GLY A  70      -9.801  -7.175 -53.878  1.00 76.62           C
ATOM    483  C   GLY A  70     -11.278  -7.185 -53.630  1.00 70.01           C
ATOM    484  O   GLY A  70     -11.841  -6.128 -53.311  1.00 62.98           O
ATOM    485  H   GLY A  70      -8.930  -8.901 -53.538  1.00 89.94           H
ATOM    486  HA2 GLY A  70      -9.365  -6.843 -53.078  1.00 91.94           H
ATOM    487  HA3 GLY A  70      -9.623  -6.566 -54.611  1.00 91.94           H
ATOM    488  N   LYS A  71     -11.915  -8.352 -53.734  1.00 59.84           N
ATOM    489  CA  LYS A  71     -13.350  -8.495 -53.534  1.00 48.75           C
ATOM    490  C   LYS A  71     -13.679  -9.589 -52.534  1.00 63.87           C
ATOM    491  O   LYS A  71     -14.704 -10.272 -52.641  1.00 51.46           O
ATOM    492  CB  LYS A  71     -13.986  -8.820 -54.871  1.00 55.97           C
ATOM    493  CG  LYS A  71     -14.006  -7.679 -55.873  1.00 66.78           C
ATOM    494  CD  LYS A  71     -15.268  -7.747 -56.720  1.00 72.80           C
ATOM    495  CE  LYS A  71     -15.582  -6.501 -57.500  1.00 69.28           C
ATOM    496  NZ  LYS A  71     -16.678  -6.897 -58.470  1.00 86.41           N1+
ATOM    497  H   LYS A  71     -11.523  -9.093 -53.926  1.00 71.81           H
ATOM    498  HA  LYS A  71     -13.709  -7.668 -53.176  1.00 58.50           H
ATOM    499  HB2 LYS A  71     -13.493  -9.552 -55.275  1.00 67.17           H
ATOM    500  HB3 LYS A  71     -14.905  -9.086 -54.716  1.00 67.17           H
ATOM    501  HG2 LYS A  71     -13.235  -7.744 -56.458  1.00 80.13           H
ATOM    502  HG3 LYS A  71     -13.993  -6.831 -55.402  1.00 80.13           H
ATOM    503  HD2 LYS A  71     -15.171  -8.471 -57.358  1.00 87.36           H
ATOM    504  HD3 LYS A  71     -16.022  -7.920 -56.134  1.00 87.36           H
ATOM    505  HE2 LYS A  71     -15.900  -5.798 -56.912  1.00 83.14           H
ATOM    506  HE3 LYS A  71     -14.802  -6.197 -57.990  1.00 83.14           H
ATOM    507  HZ1 LYS A  71     -17.153  -7.571 -58.135  1.00103.70           H
ATOM    508  HZ2 LYS A  71     -17.220  -6.206 -58.615  1.00103.70           H
ATOM    509  HZ3 LYS A  71     -16.322  -7.152 -59.244  1.00103.70           H
ATOM    510  N   ALA A  72     -12.795  -9.758 -51.566  1.00 81.00           N
ATOM    511  CA  ALA A  72     -12.967 -10.679 -50.455  1.00 69.52           C
ATOM    512  C   ALA A  72     -14.080 -10.159 -49.546  1.00 60.81           C
ATOM    513  O   ALA A  72     -14.418  -8.972 -49.596  1.00 51.33           O
ATOM    514  CB  ALA A  72     -11.635 -10.840 -49.720  1.00 74.63           C
ATOM    515  H   ALA A  72     -12.050  -9.331 -51.526  1.00 97.20           H
ATOM    516  HA  ALA A  72     -13.228 -11.566 -50.750  1.00 83.43           H
ATOM    517  HB1 ALA A  72     -11.785 -11.331 -48.897  1.00 89.56           H
ATOM    518  HB2 ALA A  72     -11.018 -11.328 -50.288  1.00 89.56           H
ATOM    519  HB3 ALA A  72     -11.276  -9.961 -49.520  1.00 89.56           H
ATOM    520  N   SER A  73     -14.757 -11.080 -48.831  1.00 68.72           N
ATOM    521  CA  SER A  73     -15.861 -10.709 -47.941  1.00 56.01           C
ATOM    522  C   SER A  73     -15.916 -11.486 -46.617  1.00 62.29           C
ATOM    523  O   SER A  73     -15.438 -12.631 -46.479  1.00 70.10           O
ATOM    524  CB  SER A  73     -17.185 -10.962 -48.662  1.00 48.73           C
ATOM    525  OG  SER A  73     -17.313 -12.363 -48.899  1.00 49.08           O
ATOM    526  H   SER A  73     -14.592 -11.924 -48.849  1.00 82.47           H
ATOM    527  HA  SER A  73     -15.712  -9.783 -47.693  1.00 67.21           H
ATOM    528  HB2 SER A  73     -17.920 -10.657 -48.108  1.00 58.47           H
ATOM    529  HB3 SER A  73     -17.189 -10.488 -49.509  1.00 58.47           H
ATOM    530  HG  SER A  73     -17.520 -12.501 -49.701  1.00 58.90           H
ATOM    531  N   VAL A  74     -16.561 -10.845 -45.645  1.00 47.35           N
ATOM    532  CA  VAL A  74     -16.864 -11.490 -44.375  1.00 52.41           C
ATOM    533  C   VAL A  74     -18.343 -11.356 -44.069  1.00 56.10           C
ATOM    534  O   VAL A  74     -18.819 -10.244 -43.807  1.00 66.65           O
ATOM    535  CB  VAL A  74     -16.057 -10.891 -43.218  1.00 58.14           C
ATOM    536  CG1 VAL A  74     -16.419 -11.615 -41.944  1.00 59.38           C
ATOM    537  CG2 VAL A  74     -14.572 -11.014 -43.505  1.00 53.34           C
ATOM    538  H   VAL A  74     -16.834 -10.031 -45.699  1.00 56.82           H
ATOM    539  HA  VAL A  74     -16.641 -12.428 -44.473  1.00 62.89           H
ATOM    540  HB  VAL A  74     -16.263  -9.949 -43.115  1.00 69.77           H
ATOM    541 HG11 VAL A  74     -15.735 -11.443 -41.278  1.00 71.26           H
ATOM    542 HG12 VAL A  74     -17.277 -11.292 -41.629  1.00 71.26           H
ATOM    543 HG13 VAL A  74     -16.471 -12.567 -42.125  1.00 71.26           H
ATOM    544 HG21 VAL A  74     -14.075 -10.651 -42.756  1.00 64.01           H
ATOM    545 HG22 VAL A  74     -14.351 -11.951 -43.627  1.00 64.01           H
ATOM    546 HG23 VAL A  74     -14.364 -10.517 -44.312  1.00 64.01           H
ATOM    547  N   PRO A  75     -19.079 -12.444 -44.039  1.00 53.77           N
ATOM    548  CA  PRO A  75     -18.604 -13.779 -44.366  1.00 57.10           C
ATOM    549  C   PRO A  75     -18.160 -13.902 -45.803  1.00 54.55           C
ATOM    550  O   PRO A  75     -18.578 -13.129 -46.645  1.00 50.08           O
ATOM    551  CB  PRO A  75     -19.834 -14.673 -44.124  1.00 53.57           C
ATOM    552  CG  PRO A  75     -20.875 -13.839 -43.477  1.00 55.86           C
ATOM    553  CD  PRO A  75     -20.499 -12.403 -43.675  1.00 63.99           C
ATOM    554  HA  PRO A  75     -17.885 -14.014 -43.759  1.00 68.51           H
ATOM    555  HB2 PRO A  75     -20.154 -15.012 -44.974  1.00 64.28           H
ATOM    556  HB3 PRO A  75     -19.584 -15.410 -43.545  1.00 64.28           H
ATOM    557  HG2 PRO A  75     -21.733 -14.023 -43.889  1.00 67.04           H
ATOM    558  HG3 PRO A  75     -20.909 -14.050 -42.530  1.00 67.04           H
ATOM    559  HD2 PRO A  75     -21.023 -12.009 -44.390  1.00 76.79           H
ATOM    560  HD3 PRO A  75     -20.627 -11.900 -42.855  1.00 76.79           H
ATOM    561  N   GLY A  76     -17.400 -14.958 -46.082  1.00 60.09           N
ATOM    562  CA  GLY A  76     -16.969 -15.300 -47.410  1.00 53.63           C
ATOM    563  C   GLY A  76     -18.151 -15.726 -48.272  1.00 45.16           C
ATOM    564  O   GLY A  76     -19.299 -15.783 -47.823  1.00 46.42           O
ATOM    565  H   GLY A  76     -17.115 -15.509 -45.486  1.00 72.11           H
ATOM    566  HA2 GLY A  76     -16.542 -14.533 -47.823  1.00 64.36           H
ATOM    567  HA3 GLY A  76     -16.334 -16.032 -47.370  1.00 64.36           H
ATOM    568  N   PRO A  77     -17.906 -15.867 -49.563  1.00 40.00           N
ATOM    569  CA  PRO A  77     -18.983 -16.190 -50.507  1.00 49.85           C
ATOM    570  C   PRO A  77     -19.624 -17.560 -50.360  1.00 52.04           C
ATOM    571  O   PRO A  77     -18.975 -18.551 -50.007  1.00 56.40           O
ATOM    572  CB  PRO A  77     -18.278 -16.108 -51.869  1.00 57.43           C
ATOM    573  CG  PRO A  77     -16.855 -16.419 -51.577  1.00 53.74           C
ATOM    574  CD  PRO A  77     -16.592 -15.800 -50.216  1.00 57.66           C
ATOM    575  HA  PRO A  77     -19.678 -15.523 -50.392  1.00 59.82           H
ATOM    576  HB2 PRO A  77     -18.659 -16.759 -52.479  1.00 68.91           H
ATOM    577  HB3 PRO A  77     -18.371 -15.215 -52.237  1.00 68.91           H
ATOM    578  HG2 PRO A  77     -16.724 -17.380 -51.553  1.00 64.49           H
ATOM    579  HG3 PRO A  77     -16.284 -16.024 -52.255  1.00 64.49           H
ATOM    580  HD2 PRO A  77     -15.934 -16.315 -49.723  1.00 69.19           H
ATOM    581  HD3 PRO A  77     -16.296 -14.881 -50.305  1.00 69.19           H
ATOM    582  N   LEU A  78     -20.924 -17.608 -50.678  1.00 53.15           N
ATOM    583  CA  LEU A  78     -21.651 -18.873 -50.713  1.00 51.01           C
ATOM    584  C   LEU A  78     -21.201 -19.780 -51.850  1.00 49.81           C
ATOM    585  O   LEU A  78     -21.198 -19.387 -53.023  1.00 50.71           O
ATOM    586  CB  LEU A  78     -23.169 -18.681 -50.780  1.00 48.18           C
ATOM    587  CG  LEU A  78     -23.915 -20.018 -50.993  1.00 56.71           C
ATOM    588  CD1 LEU A  78     -23.688 -21.018 -49.840  1.00 65.92           C
ATOM    589  CD2 LEU A  78     -25.452 -19.878 -51.134  1.00 54.46           C
ATOM    590  H   LEU A  78     -21.402 -16.921 -50.878  1.00 63.77           H
ATOM    591  HA  LEU A  78     -21.442 -19.317 -49.876  1.00 61.22           H
ATOM    592  HB2 LEU A  78     -23.477 -18.290 -49.947  1.00 57.81           H
ATOM    593  HB3 LEU A  78     -23.382 -18.092 -51.521  1.00 57.81           H
ATOM    594  HG  LEU A  78     -23.542 -20.349 -51.825  1.00 68.05           H
ATOM    595 HD11 LEU A  78     -24.425 -20.951 -49.214  1.00 79.10           H
ATOM    596 HD12 LEU A  78     -23.643 -21.916 -50.205  1.00 79.10           H
ATOM    597 HD13 LEU A  78     -22.854 -20.801 -49.394  1.00 79.10           H
ATOM    598 HD21 LEU A  78     -25.838 -20.756 -51.276  1.00 65.36           H
ATOM    599 HD22 LEU A  78     -25.810 -19.486 -50.322  1.00 65.36           H
ATOM    600 HD23 LEU A  78     -25.649 -19.304 -51.891  1.00 65.36           H
ATOM    601  N   ILE A  79     -20.865 -21.005 -51.485  1.00 49.14           N
ATOM    602  CA  ILE A  79     -20.675 -22.108 -52.412  1.00 45.41           C
ATOM    603  C   ILE A  79     -21.908 -23.016 -52.316  1.00 46.96           C
ATOM    604  O   ILE A  79     -22.191 -23.584 -51.253  1.00 51.19           O
ATOM    605  CB  ILE A  79     -19.374 -22.838 -52.056  1.00 53.41           C
ATOM    606  CG1 ILE A  79     -18.172 -21.899 -52.235  1.00 56.83           C
ATOM    607  CG2 ILE A  79     -19.161 -24.034 -52.862  1.00 53.88           C
ATOM    608  CD1 ILE A  79     -16.915 -22.454 -51.647  1.00 61.58           C
ATOM    609  H   ILE A  79     -20.734 -21.234 -50.667  1.00 58.97           H
ATOM    610  HA  ILE A  79     -20.623 -21.803 -53.331  1.00 54.49           H
ATOM    611  HB  ILE A  79     -19.458 -23.110 -51.129  1.00 64.09           H
ATOM    612 HG12 ILE A  79     -18.022 -21.754 -53.182  1.00 68.20           H
ATOM    613 HG13 ILE A  79     -18.362 -21.055 -51.796  1.00 68.20           H
ATOM    614 HG21 ILE A  79     -18.335 -24.459 -52.583  1.00 64.65           H
ATOM    615 HG22 ILE A  79     -19.906 -24.640 -52.730  1.00 64.65           H
ATOM    616 HG23 ILE A  79     -19.103 -23.779 -53.796  1.00 64.65           H
ATOM    617 HD11 ILE A  79     -16.315 -21.722 -51.436  1.00 73.89           H
ATOM    618 HD12 ILE A  79     -17.134 -22.945 -50.839  1.00 73.89           H
ATOM    619 HD13 ILE A  79     -16.500 -23.047 -52.292  1.00 73.89           H
ATOM    620  N   GLU A  80     -22.602 -23.219 -53.443  1.00 51.30           N
ATOM    621  CA  GLU A  80     -23.838 -24.009 -53.522  1.00 47.83           C
ATOM    622  C   GLU A  80     -23.683 -25.066 -54.613  1.00 43.26           C
ATOM    623  O   GLU A  80     -23.375 -24.719 -55.761  1.00 54.11           O
ATOM    624  CB  GLU A  80     -25.027 -23.071 -53.845  1.00 52.78           C
ATOM    625  CG  GLU A  80     -26.446 -23.672 -53.921  1.00 55.05           C
ATOM    626  CD  GLU A  80     -27.587 -22.626 -54.031  1.00 65.29           C
ATOM    627  OE1 GLU A  80     -27.691 -21.669 -53.215  1.00 64.36           O
ATOM    628  OE2 GLU A  80     -28.387 -22.769 -54.988  1.00 64.44           O1-
ATOM    629  H   GLU A  80     -22.366 -22.897 -54.205  1.00 61.56           H
ATOM    630  HA  GLU A  80     -24.000 -24.469 -52.683  1.00 57.39           H
ATOM    631  HB2 GLU A  80     -25.055 -22.387 -53.157  1.00 63.34           H
ATOM    632  HB3 GLU A  80     -24.854 -22.666 -54.709  1.00 63.34           H
ATOM    633  HG2 GLU A  80     -26.498 -24.244 -54.702  1.00 66.05           H
ATOM    634  HG3 GLU A  80     -26.604 -24.193 -53.118  1.00 66.05           H
ATOM    635  N   VAL A  81     -23.869 -26.355 -54.268  1.00 41.49           N
ATOM    636  CA  VAL A  81     -23.780 -27.453 -55.240  1.00 47.82           C
ATOM    637  C   VAL A  81     -24.900 -28.476 -55.064  1.00 52.36           C
ATOM    638  O   VAL A  81     -25.556 -28.545 -54.021  1.00 57.00           O
ATOM    639  CB  VAL A  81     -22.464 -28.222 -55.101  1.00 45.81           C
ATOM    640  CG1 VAL A  81     -21.348 -27.315 -55.323  1.00 47.28           C
ATOM    641  CG2 VAL A  81     -22.418 -28.891 -53.754  1.00 60.12           C
ATOM    642  H   VAL A  81     -24.050 -26.616 -53.469  1.00 49.79           H
ATOM    643  HA  VAL A  81     -23.880 -27.042 -56.113  1.00 57.39           H
ATOM    644  HB  VAL A  81     -22.394 -28.923 -55.767  1.00 54.97           H
ATOM    645 HG11 VAL A  81     -20.518 -27.815 -55.268  1.00 56.74           H
ATOM    646 HG12 VAL A  81     -21.435 -26.915 -56.203  1.00 56.74           H
ATOM    647 HG13 VAL A  81     -21.363 -26.623 -54.643  1.00 56.74           H
ATOM    648 HG21 VAL A  81     -21.492 -29.009 -53.491  1.00 72.15           H
ATOM    649 HG22 VAL A  81     -22.877 -28.332 -53.108  1.00 72.15           H
ATOM    650 HG23 VAL A  81     -22.857 -29.754 -53.815  1.00 72.15           H
ATOM    651  N   ASN A  82     -25.021 -29.372 -56.047  1.00 47.47           N
ATOM    652  CA  ASN A  82     -25.908 -30.523 -55.931  1.00 56.29           C
ATOM    653  C   ASN A  82     -25.144 -31.782 -55.522  1.00 58.10           C
ATOM    654  O   ASN A  82     -24.007 -32.001 -55.946  1.00 56.34           O
ATOM    655  CB  ASN A  82     -26.689 -30.771 -57.224  1.00 61.80           C
ATOM    656  CG  ASN A  82     -27.607 -29.626 -57.563  1.00 68.44           C
ATOM    657  ND2 ASN A  82     -27.169 -28.742 -58.445  1.00 60.08           N
ATOM    658  OD1 ASN A  82     -28.710 -29.534 -57.011  1.00 79.85           O
ATOM    659  H   ASN A  82     -24.596 -29.330 -56.793  1.00 56.96           H
ATOM    660  HA  ASN A  82     -26.549 -30.335 -55.228  1.00 67.55           H
ATOM    661  HB2 ASN A  82     -26.064 -30.884 -57.957  1.00 74.16           H
ATOM    662  HB3 ASN A  82     -27.228 -31.571 -57.121  1.00 74.16           H
ATOM    663 HD21 ASN A  82     -27.664 -28.074 -58.665  1.00 72.10           H
ATOM    664 HD22 ASN A  82     -26.390 -28.835 -58.797  1.00 72.10           H
ATOM    665  N   GLU A  83     -25.786 -32.605 -54.686  1.00 67.76           N
ATOM    666  CA  GLU A  83     -25.218 -33.888 -54.301  1.00 61.39           C
ATOM    667  C   GLU A  83     -24.729 -34.628 -55.525  1.00 63.52           C
ATOM    668  O   GLU A  83     -25.503 -34.898 -56.451  1.00 58.81           O
ATOM    669  CB  GLU A  83     -26.272 -34.750 -53.601  1.00 58.13           C
ATOM    670  CG  GLU A  83     -26.350 -34.648 -52.104  1.00 59.67           C
ATOM    671  CD  GLU A  83     -27.408 -35.588 -51.511  1.00 58.95           C
ATOM    672  OE1 GLU A  83     -28.330 -35.984 -52.250  1.00 63.29           O
ATOM    673  OE2 GLU A  83     -27.284 -36.005 -50.341  1.00 55.49           O1-
ATOM    674  H   GLU A  83     -26.551 -32.439 -54.331  1.00 81.31           H
ATOM    675  HA  GLU A  83     -24.481 -33.732 -53.689  1.00 73.67           H
ATOM    676  HB2 GLU A  83     -27.143 -34.498 -53.947  1.00 69.76           H
ATOM    677  HB3 GLU A  83     -26.088 -35.679 -53.812  1.00 69.76           H
ATOM    678  HG2 GLU A  83     -25.489 -34.884 -51.723  1.00 71.60           H
ATOM    679  HG3 GLU A  83     -26.583 -33.739 -51.859  1.00 71.60           H
ATOM    680  N   GLY A  84     -23.460 -35.021 -55.488  1.00 67.03           N
ATOM    681  CA  GLY A  84     -22.829 -35.676 -56.602  1.00 69.09           C
ATOM    682  C   GLY A  84     -21.849 -34.809 -57.324  1.00 58.62           C
ATOM    683  O   GLY A  84     -20.884 -35.327 -57.903  1.00 61.24           O
ATOM    684  H   GLY A  84     -22.943 -34.911 -54.809  1.00 80.43           H
ATOM    685  HA2 GLY A  84     -22.359 -36.462 -56.282  1.00 82.91           H
ATOM    686  HA3 GLY A  84     -23.511 -35.952 -57.234  1.00 82.91           H
ATOM    687  N   ASP A  85     -22.010 -33.500 -57.214  1.00 65.56           N
ATOM    688  CA  ASP A  85     -21.079 -32.588 -57.853  1.00 68.06           C
ATOM    689  C   ASP A  85     -19.694 -32.775 -57.230  1.00 57.89           C
ATOM    690  O   ASP A  85     -19.562 -33.302 -56.117  1.00 55.84           O
ATOM    691  CB  ASP A  85     -21.569 -31.134 -57.688  1.00 55.14           C
ATOM    692  CG  ASP A  85     -22.913 -30.834 -58.446  1.00 65.52           C
ATOM    693  OD1 ASP A  85     -23.420 -31.684 -59.218  1.00 61.28           O
ATOM    694  OD2 ASP A  85     -23.469 -29.722 -58.266  1.00 63.38           O1-
ATOM    695  H   ASP A  85     -22.645 -33.118 -56.778  1.00 78.68           H
ATOM    696  HA  ASP A  85     -21.016 -32.763 -58.805  1.00 81.67           H
ATOM    697  HB2 ASP A  85     -21.714 -30.958 -56.745  1.00 66.17           H
ATOM    698  HB3 ASP A  85     -20.891 -30.534 -58.037  1.00 66.17           H
ATOM    699  N   THR A  86     -18.663 -32.599 -58.060  1.00 54.04           N
ATOM    700  CA  THR A  86     -17.278 -32.493 -57.609  1.00 53.99           C
ATOM    701  C   THR A  86     -16.827 -31.043 -57.815  1.00 56.94           C
ATOM    702  O   THR A  86     -17.150 -30.427 -58.835  1.00 72.11           O
ATOM    703  CB  THR A  86     -16.409 -33.489 -58.349  1.00 60.16           C
ATOM    704  CG2 THR A  86     -14.965 -33.339 -57.906  1.00 63.91           C
ATOM    705  OG1 THR A  86     -16.851 -34.805 -58.001  1.00 73.63           O
ATOM    706  H   THR A  86     -18.746 -32.536 -58.914  1.00 64.85           H
ATOM    707  HA  THR A  86     -17.179 -32.697 -56.666  1.00 64.78           H
ATOM    708  HB  THR A  86     -16.463 -33.347 -59.307  1.00 72.19           H
ATOM    709  HG1 THR A  86     -17.068 -34.830 -57.190  1.00 88.36           H
ATOM    710 HG21 THR A  86     -14.420 -34.031 -58.311  1.00 76.69           H
ATOM    711 HG22 THR A  86     -14.624 -32.472 -58.176  1.00 76.69           H
ATOM    712 HG23 THR A  86     -14.905 -33.414 -56.941  1.00 76.69           H
ATOM    713  N   LEU A  87     -16.066 -30.502 -56.861  1.00 41.90           N
ATOM    714  CA  LEU A  87     -15.542 -29.135 -56.911  1.00 49.91           C
ATOM    715  C   LEU A  87     -14.033 -28.988 -56.771  1.00 62.96           C
ATOM    716  O   LEU A  87     -13.451 -29.394 -55.763  1.00 75.20           O
ATOM    717  CB  LEU A  87     -16.264 -28.287 -55.858  1.00 43.94           C
ATOM    718  CG  LEU A  87     -15.968 -26.787 -55.806  1.00 67.96           C
ATOM    719  CD1 LEU A  87     -16.067 -26.060 -57.148  1.00 71.09           C
ATOM    720  CD2 LEU A  87     -16.958 -26.154 -54.798  1.00 43.62           C
ATOM    721  H   LEU A  87     -15.831 -30.923 -56.149  1.00 50.28           H
ATOM    722  HA  LEU A  87     -15.697 -28.825 -57.817  1.00 59.89           H
ATOM    723  HB2 LEU A  87     -17.218 -28.375 -56.014  1.00 52.73           H
ATOM    724  HB3 LEU A  87     -16.036 -28.645 -54.986  1.00 52.73           H
ATOM    725  HG  LEU A  87     -15.042 -26.678 -55.537  1.00 81.55           H
ATOM    726 HD11 LEU A  87     -15.882 -25.118 -57.011  1.00 85.31           H
ATOM    727 HD12 LEU A  87     -15.417 -26.439 -57.760  1.00 85.31           H
ATOM    728 HD13 LEU A  87     -16.962 -26.174 -57.503  1.00 85.31           H
ATOM    729 HD21 LEU A  87     -16.952 -25.191 -54.911  1.00 52.34           H
ATOM    730 HD22 LEU A  87     -17.848 -26.501 -54.970  1.00 52.34           H
ATOM    731 HD23 LEU A  87     -16.682 -26.384 -53.897  1.00 52.34           H
ATOM    732  N   HIS A  88     -13.404 -28.388 -57.771  1.00 51.60           N
ATOM    733  CA  HIS A  88     -11.985 -28.077 -57.713  1.00 54.73           C
ATOM    734  C   HIS A  88     -11.773 -26.592 -57.468  1.00 52.66           C
ATOM    735  O   HIS A  88     -12.195 -25.764 -58.277  1.00 60.53           O
ATOM    736  CB  HIS A  88     -11.349 -28.530 -59.023  1.00 60.36           C
ATOM    737  CG  HIS A  88     -11.499 -29.994 -59.256  1.00 55.97           C
ATOM    738  CD2 HIS A  88     -12.281 -30.678 -60.119  1.00 56.56           C
ATOM    739  ND1 HIS A  88     -10.915 -30.938 -58.441  1.00 75.62           N
ATOM    740  CE1 HIS A  88     -11.263 -32.145 -58.847  1.00 76.87           C
ATOM    741  NE2 HIS A  88     -12.093 -32.016 -59.865  1.00 68.57           N
ATOM    742  H   HIS A  88     -13.783 -28.148 -58.504  1.00 61.92           H
ATOM    743  HA  HIS A  88     -11.565 -28.529 -56.965  1.00 65.67           H
ATOM    744  HB2 HIS A  88     -11.774 -28.063 -59.760  1.00 72.43           H
ATOM    745  HB3 HIS A  88     -10.401 -28.323 -59.003  1.00 72.43           H
ATOM    746  HD2 HIS A  88     -12.842 -30.313 -60.765  1.00 67.87           H
ATOM    747  HE1 HIS A  88     -10.973 -32.949 -58.479  1.00 92.25           H
ATOM    748  HE2 HIS A  88     -12.457 -32.663 -60.299  1.00 82.28           H
ATOM    749  N   ILE A  89     -11.196 -26.257 -56.321  1.00 49.84           N
ATOM    750  CA  ILE A  89     -11.002 -24.871 -55.911  1.00 53.66           C
ATOM    751  C   ILE A  89      -9.525 -24.530 -55.980  1.00 53.38           C
ATOM    752  O   ILE A  89      -8.756 -24.933 -55.103  1.00 59.40           O
ATOM    753  CB  ILE A  89     -11.558 -24.614 -54.511  1.00 53.41           C
ATOM    754  CG1 ILE A  89     -13.037 -24.937 -54.537  1.00 54.64           C
ATOM    755  CG2 ILE A  89     -11.338 -23.192 -54.085  1.00 59.32           C
ATOM    756  CD1 ILE A  89     -13.665 -24.960 -53.203  1.00 60.62           C
ATOM    757  H   ILE A  89     -10.901 -26.829 -55.750  1.00 59.81           H
ATOM    758  HA  ILE A  89     -11.460 -24.302 -56.549  1.00 64.39           H
ATOM    759  HB  ILE A  89     -11.094 -25.175 -53.870  1.00 64.09           H
ATOM    760 HG12 ILE A  89     -13.494 -24.266 -55.067  1.00 65.56           H
ATOM    761 HG13 ILE A  89     -13.158 -25.813 -54.935  1.00 65.56           H
ATOM    762 HG21 ILE A  89     -11.195 -23.168 -53.126  1.00 71.18           H
ATOM    763 HG22 ILE A  89     -10.560 -22.841 -54.544  1.00 71.18           H
ATOM    764 HG23 ILE A  89     -12.122 -22.669 -54.315  1.00 71.18           H
ATOM    765 HD11 ILE A  89     -14.361 -25.636 -53.193  1.00 72.75           H
ATOM    766 HD12 ILE A  89     -12.989 -25.171 -52.540  1.00 72.75           H
ATOM    767 HD13 ILE A  89     -14.048 -24.088 -53.020  1.00 72.75           H
ATOM    768  N   GLU A  90      -9.158 -23.657 -56.910  1.00 54.24           N
ATOM    769  CA  GLU A  90      -7.796 -23.124 -57.008  1.00 56.73           C
ATOM    770  C   GLU A  90      -7.723 -22.001 -55.985  1.00 56.98           C
ATOM    771  O   GLU A  90      -8.082 -20.859 -56.264  1.00 60.52           O
ATOM    772  CB  GLU A  90      -7.556 -22.680 -58.454  1.00 66.61           C
ATOM    773  CG  GLU A  90      -6.163 -22.273 -58.959  1.00 74.33           C
ATOM    774  CD  GLU A  90      -6.194 -21.756 -60.437  1.00 86.15           C
ATOM    775  OE1 GLU A  90      -6.765 -22.454 -61.322  1.00 75.26           O
ATOM    776  OE2 GLU A  90      -5.677 -20.639 -60.714  1.00 85.54           O1-
ATOM    777  H   GLU A  90      -9.689 -23.348 -57.512  1.00 65.08           H
ATOM    778  HA  GLU A  90      -7.104 -23.767 -56.791  1.00 68.07           H
ATOM    779  HB2 GLU A  90      -7.835 -23.415 -59.023  1.00 79.94           H
ATOM    780  HB3 GLU A  90      -8.124 -21.909 -58.608  1.00 79.94           H
ATOM    781  HG2 GLU A  90      -5.817 -21.562 -58.397  1.00 89.19           H
ATOM    782  HG3 GLU A  90      -5.574 -23.043 -58.921  1.00 89.19           H
ATOM    783  N   PHE A  91      -7.125 -22.293 -54.832  1.00 59.48           N
ATOM    784  CA  PHE A  91      -7.126 -21.377 -53.697  1.00 59.27           C
ATOM    785  C   PHE A  91      -5.782 -20.672 -53.665  1.00 60.46           C
ATOM    786  O   PHE A  91      -4.749 -21.326 -53.539  1.00 73.24           O
ATOM    787  CB  PHE A  91      -7.315 -22.152 -52.399  1.00 53.68           C
ATOM    788  CG  PHE A  91      -7.175 -21.318 -51.185  1.00 53.09           C
ATOM    789  CD1 PHE A  91      -8.181 -20.462 -50.798  1.00 60.63           C
ATOM    790  CD2 PHE A  91      -5.975 -21.294 -50.501  1.00 54.89           C
ATOM    791  CE1 PHE A  91      -8.026 -19.666 -49.685  1.00 64.87           C
ATOM    792  CE2 PHE A  91      -5.804 -20.505 -49.403  1.00 54.64           C
ATOM    793  CZ  PHE A  91      -6.826 -19.680 -48.991  1.00 56.54           C
ATOM    794  H   PHE A  91      -6.705 -23.028 -54.682  1.00 71.38           H
ATOM    795  HA  PHE A  91      -7.839 -20.726 -53.791  1.00 71.12           H
ATOM    796  HB2 PHE A  91      -8.205 -22.539 -52.393  1.00 64.42           H
ATOM    797  HB3 PHE A  91      -6.648 -22.855 -52.355  1.00 64.42           H
ATOM    798  HD1 PHE A  91      -8.969 -20.421 -51.291  1.00 72.75           H
ATOM    799  HD2 PHE A  91      -5.272 -21.826 -50.795  1.00 65.87           H
ATOM    800  HE1 PHE A  91      -8.724 -19.122 -49.399  1.00 77.84           H
ATOM    801  HE2 PHE A  91      -5.001 -20.524 -48.935  1.00 65.56           H
ATOM    802  HZ  PHE A  91      -6.711 -19.133 -48.248  1.00 67.85           H
ATOM    803  N   THR A  92      -5.799 -19.348 -53.714  1.00 61.14           N
ATOM    804  CA  THR A  92      -4.597 -18.531 -53.615  1.00 63.10           C
ATOM    805  C   THR A  92      -4.542 -17.704 -52.339  1.00 65.54           C
ATOM    806  O   THR A  92      -5.469 -16.941 -52.048  1.00 74.51           O
ATOM    807  CB  THR A  92      -4.528 -17.604 -54.818  1.00 60.40           C
ATOM    808  CG2 THR A  92      -3.367 -16.727 -54.662  1.00 51.76           C
ATOM    809  OG1 THR A  92      -4.425 -18.385 -56.013  1.00 67.65           O
ATOM    810  H   THR A  92      -6.518 -18.885 -53.807  1.00 73.37           H
ATOM    811  HA  THR A  92      -3.830 -19.124 -53.577  1.00 75.72           H
ATOM    812  HB  THR A  92      -5.324 -17.054 -54.890  1.00 72.48           H
ATOM    813  HG1 THR A  92      -3.926 -19.048 -55.880  1.00 81.19           H
ATOM    814 HG21 THR A  92      -3.077 -16.402 -55.529  1.00 62.11           H
ATOM    815 HG22 THR A  92      -3.596 -15.969 -54.102  1.00 62.11           H
ATOM    816 HG23 THR A  92      -2.636 -17.214 -54.249  1.00 62.11           H
ATOM    817  N   ASN A  93      -3.456 -17.814 -51.599  1.00 51.83           N
ATOM    818  CA  ASN A  93      -3.275 -16.979 -50.416  1.00 65.80           C
ATOM    819  C   ASN A  93      -2.510 -15.680 -50.721  1.00 69.69           C
ATOM    820  O   ASN A  93      -1.277 -15.683 -50.737  1.00 67.60           O
ATOM    821  CB  ASN A  93      -2.598 -17.837 -49.361  1.00 58.81           C
ATOM    822  CG  ASN A  93      -2.290 -17.078 -48.117  1.00 69.73           C
ATOM    823  ND2 ASN A  93      -1.566 -17.747 -47.219  1.00 78.13           N
ATOM    824  OD1 ASN A  93      -2.763 -15.938 -47.902  1.00 61.67           O
ATOM    825  H   ASN A  93      -2.811 -18.360 -51.756  1.00 62.19           H
ATOM    826  HA  ASN A  93      -4.135 -16.659 -50.103  1.00 78.96           H
ATOM    827  HB2 ASN A  93      -3.185 -18.572 -49.127  1.00 70.57           H
ATOM    828  HB3 ASN A  93      -1.764 -18.179 -49.719  1.00 70.57           H
ATOM    829 HD21 ASN A  93      -1.350 -17.373 -46.475  1.00 93.75           H
ATOM    830 HD22 ASN A  93      -1.315 -18.554 -47.383  1.00 93.75           H
ATOM    831  N   THR A  94      -3.216 -14.531 -50.755  1.00 64.97           N
ATOM    832  CA  THR A  94      -2.589 -13.246 -51.077  1.00 62.99           C
ATOM    833  C   THR A  94      -1.997 -12.594 -49.841  1.00 74.26           C
ATOM    834  O   THR A  94      -1.638 -11.402 -49.866  1.00 80.49           O
ATOM    835  CB  THR A  94      -3.571 -12.229 -51.680  1.00 71.94           C
ATOM    836  CG2 THR A  94      -4.458 -12.923 -52.699  1.00 59.80           C
ATOM    837  OG1 THR A  94      -4.405 -11.652 -50.664  1.00 79.84           O
ATOM    838  H   THR A  94      -4.060 -14.478 -50.595  1.00 77.96           H
ATOM    839  HA  THR A  94      -1.913 -13.429 -51.748  1.00 75.59           H
ATOM    840  HB  THR A  94      -3.067 -11.519 -52.107  1.00 86.33           H
ATOM    841  HG1 THR A  94      -4.928 -12.234 -50.357  1.00 95.81           H
ATOM    842 HG21 THR A  94      -5.007 -12.269 -53.160  1.00 71.76           H
ATOM    843 HG22 THR A  94      -3.912 -13.391 -53.350  1.00 71.76           H
ATOM    844 HG23 THR A  94      -5.036 -13.562 -52.255  1.00 71.76           H
ATOM    845  N   MET A  95      -2.070 -13.292 -48.728  1.00 71.02           N
ATOM    846  CA  MET A  95      -1.647 -12.743 -47.461  1.00 80.32           C
ATOM    847  C   MET A  95      -0.165 -13.013 -47.282  1.00 77.73           C
ATOM    848  O   MET A  95       0.472 -13.731 -48.064  1.00 70.06           O
ATOM    849  CB  MET A  95      -2.488 -13.306 -46.313  1.00 68.89           C
ATOM    850  CG  MET A  95      -3.966 -12.942 -46.405  1.00 79.74           C
ATOM    851  SD  MET A  95      -4.941 -13.369 -44.952  1.00 71.08           S
ATOM    852  CE  MET A  95      -4.453 -15.075 -44.740  1.00 68.57           C
ATOM    853  H   MET A  95      -2.366 -14.098 -48.681  1.00 85.22           H
ATOM    854  HA  MET A  95      -1.795 -11.784 -47.442  1.00 96.38           H
ATOM    855  HB2 MET A  95      -2.420 -14.274 -46.320  1.00 82.66           H
ATOM    856  HB3 MET A  95      -2.148 -12.956 -45.475  1.00 82.66           H
ATOM    857  HG2 MET A  95      -4.040 -11.983 -46.534  1.00 95.69           H
ATOM    858  HG3 MET A  95      -4.352 -13.409 -47.163  1.00 95.69           H
ATOM    859  HE1 MET A  95      -4.950 -15.456 -43.999  1.00 82.28           H
ATOM    860  HE2 MET A  95      -4.648 -15.563 -45.555  1.00 82.28           H
ATOM    861  HE3 MET A  95      -3.502 -15.110 -44.553  1.00 82.28           H
ATOM    862  N   ASP A  96       0.378 -12.403 -46.233  1.00 83.53           N
ATOM    863  CA  ASP A  96       1.764 -12.568 -45.838  1.00 66.25           C
ATOM    864  C   ASP A  96       1.980 -13.763 -44.912  1.00 61.93           C
ATOM    865  O   ASP A  96       3.084 -13.911 -44.396  1.00 60.27           O
ATOM    866  CB  ASP A  96       2.295 -11.274 -45.168  1.00 74.79           C
ATOM    867  CG  ASP A  96       1.309 -10.618 -44.153  1.00 73.73           C
ATOM    868  OD1 ASP A  96       0.076 -10.537 -44.413  1.00 84.34           O
ATOM    869  OD2 ASP A  96       1.798 -10.123 -43.109  1.00 53.25           O1-
ATOM    870  H   ASP A  96      -0.056 -11.869 -45.717  1.00100.23           H
ATOM    871  HA  ASP A  96       2.289 -12.719 -46.639  1.00 79.50           H
ATOM    872  HB2 ASP A  96       3.110 -11.487 -44.688  1.00 89.74           H
ATOM    873  HB3 ASP A  96       2.479 -10.621 -45.861  1.00 89.74           H
ATOM    874  N   VAL A  97       0.975 -14.641 -44.721  1.00 72.68           N
ATOM    875  CA  VAL A  97       0.997 -15.664 -43.672  1.00 60.65           C
ATOM    876  C   VAL A  97       0.350 -16.948 -44.186  1.00 65.74           C
ATOM    877  O   VAL A  97      -0.495 -16.926 -45.076  1.00 79.51           O
ATOM    878  CB  VAL A  97       0.209 -15.180 -42.457  1.00 58.20           C
ATOM    879  CG1 VAL A  97       0.859 -13.944 -41.907  1.00 54.97           C
ATOM    880  CG2 VAL A  97      -1.231 -14.966 -42.829  1.00 86.46           C
ATOM    881  H   VAL A  97       0.260 -14.658 -45.199  1.00 87.22           H
ATOM    882  HA  VAL A  97       1.917 -15.865 -43.437  1.00 72.79           H
ATOM    883  HB  VAL A  97       0.215 -15.848 -41.753  1.00 69.84           H
ATOM    884 HG11 VAL A  97       0.449 -13.723 -41.057  1.00 65.97           H
ATOM    885 HG12 VAL A  97       1.806 -14.114 -41.783  1.00 65.97           H
ATOM    886 HG13 VAL A  97       0.734 -13.215 -42.535  1.00 65.97           H
ATOM    887 HG21 VAL A  97      -1.649 -14.399 -42.161  1.00103.75           H
ATOM    888 HG22 VAL A  97      -1.273 -14.538 -43.698  1.00103.75           H
ATOM    889 HG23 VAL A  97      -1.681 -15.825 -42.861  1.00103.75           H
ATOM    890  N   ARG A  98       0.697 -18.079 -43.590  1.00 69.81           N
ATOM    891  CA  ARG A  98       0.016 -19.302 -43.992  1.00 69.81           C
ATOM    892  C   ARG A  98      -1.477 -19.217 -43.735  1.00 64.77           C
ATOM    893  O   ARG A  98      -1.919 -18.597 -42.764  1.00 57.07           O
ATOM    894  CB  ARG A  98       0.589 -20.525 -43.284  1.00 78.49           C
ATOM    895  CG  ARG A  98       2.058 -20.679 -43.554  1.00 69.34           C
ATOM    896  CD  ARG A  98       2.624 -21.970 -43.057  1.00 76.07           C
ATOM    897  NE  ARG A  98       2.178 -23.021 -43.968  1.00 81.52           N
ATOM    898  CZ  ARG A  98       2.746 -23.266 -45.149  1.00 81.10           C
ATOM    899  NH1 ARG A  98       3.852 -22.635 -45.535  1.00 74.30           N1+
ATOM    900  NH2 ARG A  98       2.212 -24.186 -45.950  1.00 78.98           N
ATOM    901  H   ARG A  98       1.296 -18.163 -42.978  1.00 83.77           H
ATOM    902  HA  ARG A  98       0.156 -19.418 -44.944  1.00 83.78           H
ATOM    903  HB2 ARG A  98       0.462 -20.430 -42.327  1.00 94.19           H
ATOM    904  HB3 ARG A  98       0.134 -21.321 -43.601  1.00 94.19           H
ATOM    905  HG2 ARG A  98       2.206 -20.640 -44.512  1.00 83.21           H
ATOM    906  HG3 ARG A  98       2.535 -19.958 -43.114  1.00 83.21           H
ATOM    907  HD2 ARG A  98       3.593 -21.934 -43.055  1.00 91.28           H
ATOM    908  HD3 ARG A  98       2.298 -22.159 -42.163  1.00 91.28           H
ATOM    909  HE  ARG A  98       1.512 -23.510 -43.729  1.00 97.83           H
ATOM    910 HH11 ARG A  98       4.218 -22.054 -45.018  1.00 89.16           H
ATOM    911 HH12 ARG A  98       4.201 -22.809 -46.302  1.00 89.16           H
ATOM    912 HH21 ARG A  98       1.509 -24.615 -45.704  1.00 94.77           H
ATOM    913 HH22 ARG A  98       2.570 -24.351 -46.714  1.00 94.77           H
ATOM    914  N   ALA A  99      -2.249 -19.861 -44.620  1.00 65.80           N
ATOM    915  CA  ALA A  99      -3.702 -19.917 -44.493  1.00 65.33           C
ATOM    916  C   ALA A  99      -4.219 -21.159 -45.203  1.00 60.29           C
ATOM    917  O   ALA A  99      -3.513 -21.740 -46.037  1.00 75.60           O
ATOM    918  CB  ALA A  99      -4.354 -18.667 -45.087  1.00 58.27           C
ATOM    919  H   ALA A  99      -1.947 -20.276 -45.310  1.00 78.96           H
ATOM    920  HA  ALA A  99      -3.941 -19.983 -43.555  1.00 78.40           H
ATOM    921  HB1 ALA A  99      -5.314 -18.721 -44.962  1.00 69.93           H
ATOM    922  HB2 ALA A  99      -4.005 -17.883 -44.634  1.00 69.93           H
ATOM    923  HB3 ALA A  99      -4.146 -18.621 -46.034  1.00 69.93           H
ATOM    924  N   SER A 100      -5.477 -21.538 -44.930  1.00 45.21           N
ATOM    925  CA  SER A 100      -6.000 -22.737 -45.586  1.00 62.66           C
ATOM    926  C   SER A 100      -7.506 -22.684 -45.837  1.00 57.08           C
ATOM    927  O   SER A 100      -8.236 -21.864 -45.278  1.00 49.86           O
ATOM    928  CB  SER A 100      -5.632 -23.988 -44.779  1.00 66.79           C
ATOM    929  OG  SER A 100      -6.397 -24.080 -43.603  1.00 72.43           O
ATOM    930  H   SER A 100      -6.017 -21.134 -44.396  1.00 54.25           H
ATOM    931  HA  SER A 100      -5.603 -22.765 -46.470  1.00 75.19           H
ATOM    932  HB2 SER A 100      -5.799 -24.773 -45.324  1.00 80.15           H
ATOM    933  HB3 SER A 100      -4.693 -23.943 -44.541  1.00 80.15           H
ATOM    934  HG  SER A 100      -6.195 -24.779 -43.183  1.00 86.91           H
ATOM    935  N   LEU A 101      -7.984 -23.688 -46.570  1.00 57.52           N
ATOM    936  CA  LEU A 101      -9.409 -23.922 -46.728  1.00 58.42           C
ATOM    937  C   LEU A 101      -9.744 -25.311 -46.207  1.00 66.52           C
ATOM    938  O   LEU A 101      -9.433 -26.328 -46.850  1.00 62.95           O
ATOM    939  CB  LEU A 101      -9.781 -23.808 -48.206  1.00 59.03           C
ATOM    940  CG  LEU A 101     -11.161 -23.314 -48.616  1.00 54.96           C
ATOM    941  CD1 LEU A 101     -11.353 -21.933 -48.052  1.00 59.48           C
ATOM    942  CD2 LEU A 101     -11.287 -23.302 -50.121  1.00 50.70           C
ATOM    943  H   LEU A 101      -7.490 -24.254 -46.990  1.00 69.03           H
ATOM    944  HA  LEU A 101      -9.916 -23.277 -46.210  1.00 70.11           H
ATOM    945  HB2 LEU A 101      -9.146 -23.199 -48.614  1.00 70.83           H
ATOM    946  HB3 LEU A 101      -9.688 -24.693 -48.593  1.00 70.83           H
ATOM    947  HG  LEU A 101     -11.853 -23.900 -48.272  1.00 65.95           H
ATOM    948 HD11 LEU A 101     -12.201 -21.579 -48.365  1.00 71.38           H
ATOM    949 HD12 LEU A 101     -11.353 -21.984 -47.084  1.00 71.38           H
ATOM    950 HD13 LEU A 101     -10.627 -21.365 -48.353  1.00 71.38           H
ATOM    951 HD21 LEU A 101     -12.188 -23.034 -50.361  1.00 60.84           H
ATOM    952 HD22 LEU A 101     -10.647 -22.673 -50.487  1.00 60.84           H
ATOM    953 HD23 LEU A 101     -11.106 -24.193 -50.460  1.00 60.84           H
ATOM    954  N   HIS A 102     -10.609 -25.324 -45.214  1.00 63.32           N
ATOM    955  CA  HIS A 102     -11.139 -26.526 -44.609  1.00 70.40           C
ATOM    956  C   HIS A 102     -12.655 -26.478 -44.633  1.00 70.02           C
ATOM    957  O   HIS A 102     -13.258 -25.432 -44.378  1.00 66.04           O
ATOM    958  CB  HIS A 102     -10.564 -26.664 -43.196  1.00 73.06           C
ATOM    959  CG  HIS A 102     -11.259 -27.702 -42.394  1.00 80.90           C
ATOM    960  CD2 HIS A 102     -12.081 -27.592 -41.325  1.00 64.25           C
ATOM    961  ND1 HIS A 102     -11.075 -29.053 -42.617  1.00 80.95           N
ATOM    962  CE1 HIS A 102     -11.818 -29.728 -41.765  1.00 84.37           C
ATOM    963  NE2 HIS A 102     -12.428 -28.866 -40.964  1.00 80.52           N
ATOM    964  H   HIS A 102     -10.921 -24.609 -44.853  1.00 75.98           H
ATOM    965  HA  HIS A 102     -10.901 -27.325 -45.106  1.00 84.47           H
ATOM    966  HB2 HIS A 102      -9.628 -26.909 -43.258  1.00 87.68           H
ATOM    967  HB3 HIS A 102     -10.655 -25.816 -42.734  1.00 87.68           H
ATOM    968  HD1 HIS A 102     -10.560 -29.396 -43.215  1.00 97.13           H
ATOM    969  HD2 HIS A 102     -12.357 -26.804 -40.916  1.00 77.10           H
ATOM    970  HE1 HIS A 102     -11.900 -30.654 -41.730  1.00101.25           H
ATOM    971  N   VAL A 103     -13.264 -27.622 -44.934  1.00 60.73           N
ATOM    972  CA  VAL A 103     -14.701 -27.715 -45.131  1.00 55.27           C
ATOM    973  C   VAL A 103     -15.329 -28.731 -44.189  1.00 64.89           C
ATOM    974  O   VAL A 103     -14.684 -29.718 -43.816  1.00 73.20           O
ATOM    975  CB  VAL A 103     -15.006 -28.089 -46.594  1.00 57.31           C
ATOM    976  CG1 VAL A 103     -14.640 -29.554 -46.853  1.00 63.45           C
ATOM    977  CG2 VAL A 103     -16.465 -27.804 -46.922  1.00 63.80           C
ATOM    978  H   VAL A 103     -12.854 -28.372 -45.031  1.00 72.87           H
ATOM    979  HA  VAL A 103     -15.095 -26.858 -44.903  1.00 66.32           H
ATOM    980  HB  VAL A 103     -14.466 -27.543 -47.187  1.00 68.77           H
ATOM    981 HG11 VAL A 103     -14.641 -29.716 -47.810  1.00 76.14           H
ATOM    982 HG12 VAL A 103     -13.758 -29.728 -46.490  1.00 76.14           H
ATOM    983 HG13 VAL A 103     -15.294 -30.125 -46.420  1.00 76.14           H
ATOM    984 HG21 VAL A 103     -16.578 -27.809 -47.885  1.00 76.56           H
ATOM    985 HG22 VAL A 103     -17.018 -28.492 -46.520  1.00 76.56           H
ATOM    986 HG23 VAL A 103     -16.705 -26.935 -46.565  1.00 76.56           H
ATOM    987  N   HIS A 104     -16.534 -28.403 -43.696  1.00 59.12           N
ATOM    988  CA  HIS A 104     -17.395 -29.329 -42.957  1.00 63.88           C
ATOM    989  C   HIS A 104     -18.274 -30.121 -43.934  1.00 60.63           C
ATOM    990  O   HIS A 104     -18.614 -29.636 -45.014  1.00 64.14           O
ATOM    991  CB  HIS A 104     -18.301 -28.567 -41.967  1.00 62.72           C
ATOM    992  CG  HIS A 104     -17.605 -28.088 -40.718  1.00 68.04           C
ATOM    993  CD2 HIS A 104     -16.572 -27.226 -40.541  1.00 66.99           C
ATOM    994  ND1 HIS A 104     -17.964 -28.510 -39.453  1.00 69.11           N
ATOM    995  CE1 HIS A 104     -17.178 -27.937 -38.556  1.00 66.48           C
ATOM    996  NE2 HIS A 104     -16.321 -27.154 -39.189  1.00 63.23           N
ATOM    997  H   HIS A 104     -16.883 -27.622 -43.782  1.00 70.94           H
ATOM    998  HA  HIS A 104     -16.842 -29.946 -42.453  1.00 76.66           H
ATOM    999  HB2 HIS A 104     -18.663 -27.788 -42.417  1.00 75.26           H
ATOM   1000  HB3 HIS A 104     -19.022 -29.156 -41.693  1.00 75.26           H
ATOM   1001  HD1 HIS A 104     -18.601 -29.061 -39.276  1.00 82.93           H
ATOM   1002  HD2 HIS A 104     -16.118 -26.767 -41.211  1.00 80.38           H
ATOM   1003  HE1 HIS A 104     -17.221 -28.063 -37.636  1.00 79.77           H
ATOM   1004  N   GLY A 105     -18.624 -31.360 -43.560  1.00 68.41           N
ATOM   1005  CA  GLY A 105     -19.664 -32.126 -44.251  1.00 75.38           C
ATOM   1006  C   GLY A 105     -19.281 -32.853 -45.536  1.00 74.92           C
ATOM   1007  O   GLY A 105     -19.641 -34.014 -45.813  1.00 69.66           O
ATOM   1008  H   GLY A 105     -18.267 -31.782 -42.900  1.00 82.09           H
ATOM   1009  HA2 GLY A 105     -19.998 -32.798 -43.636  1.00 90.46           H
ATOM   1010  HA3 GLY A 105     -20.384 -31.517 -44.475  1.00 90.46           H
ATOM   1011  N   LEU A 106     -18.533 -32.144 -46.352  1.00 69.78           N
ATOM   1012  CA  LEU A 106     -18.276 -32.685 -47.657  1.00 62.46           C
ATOM   1013  C   LEU A 106     -17.179 -33.711 -47.580  1.00 64.12           C
ATOM   1014  O   LEU A 106     -16.383 -33.754 -46.640  1.00 65.41           O
ATOM   1015  CB  LEU A 106     -17.887 -31.552 -48.579  1.00 62.80           C
ATOM   1016  CG  LEU A 106     -19.123 -30.773 -49.029  1.00 60.61           C
ATOM   1017  CD1 LEU A 106     -19.779 -30.011 -47.904  1.00 56.30           C
ATOM   1018  CD2 LEU A 106     -18.694 -29.787 -50.063  1.00 34.15           C
ATOM   1019  H   LEU A 106     -18.179 -31.380 -46.178  1.00 83.73           H
ATOM   1020  HA  LEU A 106     -19.062 -33.125 -48.016  1.00 74.95           H
ATOM   1021  HB2 LEU A 106     -17.291 -30.946 -48.112  1.00 75.36           H
ATOM   1022  HB3 LEU A 106     -17.445 -31.913 -49.364  1.00 75.36           H
ATOM   1023  HG  LEU A 106     -19.774 -31.406 -49.369  1.00 72.73           H
ATOM   1024 HD11 LEU A 106     -20.449 -29.415 -48.275  1.00 67.56           H
ATOM   1025 HD12 LEU A 106     -20.196 -30.642 -47.297  1.00 67.56           H
ATOM   1026 HD13 LEU A 106     -19.103 -29.497 -47.434  1.00 67.56           H
ATOM   1027 HD21 LEU A 106     -19.481 -29.410 -50.486  1.00 40.97           H
ATOM   1028 HD22 LEU A 106     -18.180 -29.083 -49.635  1.00 40.97           H
ATOM   1029 HD23 LEU A 106     -18.147 -30.240 -50.724  1.00 40.97           H
ATOM   1030  N   ASP A 107     -17.143 -34.538 -48.602  1.00 66.71           N
ATOM   1031  CA  ASP A 107     -16.105 -35.543 -48.728  1.00 63.34           C
ATOM   1032  C   ASP A 107     -14.876 -34.845 -49.285  1.00 58.81           C
ATOM   1033  O   ASP A 107     -14.984 -34.062 -50.222  1.00 66.34           O
ATOM   1034  CB  ASP A 107     -16.577 -36.674 -49.625  1.00 57.73           C
ATOM   1035  CG  ASP A 107     -17.953 -37.236 -49.203  1.00 66.13           C
ATOM   1036  OD1 ASP A 107     -18.307 -37.417 -48.007  1.00 67.21           O
ATOM   1037  OD2 ASP A 107     -18.723 -37.474 -50.140  1.00 70.61           O1-
ATOM   1038  H   ASP A 107     -17.713 -34.540 -49.245  1.00 80.05           H
ATOM   1039  HA  ASP A 107     -15.883 -35.950 -47.876  1.00 76.01           H
ATOM   1040  HB2 ASP A 107     -16.653 -36.346 -50.534  1.00 69.27           H
ATOM   1041  HB3 ASP A 107     -15.933 -37.398 -49.586  1.00 69.27           H
ATOM   1042  N   TYR A 108     -13.738 -35.026 -48.642  1.00 62.22           N
ATOM   1043  CA  TYR A 108     -12.455 -34.570 -49.159  1.00 60.56           C
ATOM   1044  C   TYR A 108     -11.455 -35.622 -48.742  1.00 64.11           C
ATOM   1045  O   TYR A 108     -11.631 -36.263 -47.707  1.00 63.03           O
ATOM   1046  CB  TYR A 108     -12.126 -33.156 -48.621  1.00 58.17           C
ATOM   1047  CG  TYR A 108     -12.264 -33.048 -47.121  1.00 58.98           C
ATOM   1048  CD1 TYR A 108     -13.492 -32.783 -46.554  1.00 63.12           C
ATOM   1049  CD2 TYR A 108     -11.183 -33.176 -46.279  1.00 61.03           C
ATOM   1050  CE1 TYR A 108     -13.640 -32.682 -45.201  1.00 65.54           C
ATOM   1051  CE2 TYR A 108     -11.336 -33.078 -44.908  1.00 65.31           C
ATOM   1052  CZ  TYR A 108     -12.555 -32.825 -44.385  1.00 61.65           C
ATOM   1053  OH  TYR A 108     -12.678 -32.748 -43.031  1.00 67.29           O
ATOM   1054  H   TYR A 108     -13.677 -35.423 -47.881  1.00 74.66           H
ATOM   1055  HA  TYR A 108     -12.424 -34.490 -50.126  1.00 72.67           H
ATOM   1056  HB2 TYR A 108     -11.211 -32.936 -48.854  1.00 69.81           H
ATOM   1057  HB3 TYR A 108     -12.734 -32.516 -49.024  1.00 69.81           H
ATOM   1058  HD1 TYR A 108     -14.234 -32.671 -47.104  1.00 75.75           H
ATOM   1059  HD2 TYR A 108     -10.339 -33.332 -46.636  1.00 73.24           H
ATOM   1060  HE1 TYR A 108     -14.479 -32.517 -44.835  1.00 78.65           H
ATOM   1061  HE2 TYR A 108     -10.601 -33.186 -44.347  1.00 78.37           H
ATOM   1062  HH  TYR A 108     -11.922 -32.805 -42.670  1.00 80.74           H
ATOM   1063  N   GLU A 109     -10.435 -35.836 -49.568  1.00 70.45           N
ATOM   1064  CA  GLU A 109      -9.288 -36.639 -49.156  1.00 65.70           C
ATOM   1065  C   GLU A 109      -8.386 -35.833 -48.220  1.00 63.14           C
ATOM   1066  O   GLU A 109      -8.484 -34.607 -48.145  1.00 66.19           O
ATOM   1067  CB  GLU A 109      -8.572 -37.161 -50.401  1.00 71.53           C
ATOM   1068  CG  GLU A 109      -9.484 -38.137 -51.202  1.00 71.93           C
ATOM   1069  CD  GLU A 109      -8.846 -38.675 -52.483  1.00 74.50           C
ATOM   1070  OE1 GLU A 109      -7.651 -38.376 -52.709  1.00 65.81           O
ATOM   1071  OE2 GLU A 109      -9.541 -39.396 -53.256  1.00 77.63           O1-
ATOM   1072  H   GLU A 109     -10.383 -35.528 -50.369  1.00 84.55           H
ATOM   1073  HA  GLU A 109      -9.563 -37.417 -48.645  1.00 78.83           H
ATOM   1074  HB2 GLU A 109      -8.340 -36.415 -50.976  1.00 85.83           H
ATOM   1075  HB3 GLU A 109      -7.770 -37.637 -50.136  1.00 85.83           H
ATOM   1076  HG2 GLU A 109      -9.698 -38.897 -50.638  1.00 86.31           H
ATOM   1077  HG3 GLU A 109     -10.297 -37.670 -51.452  1.00 86.31           H
ATOM   1078  N   ILE A 110      -7.472 -36.527 -47.519  1.00 64.48           N
ATOM   1079  CA  ILE A 110      -6.679 -35.870 -46.466  1.00 69.13           C
ATOM   1080  C   ILE A 110      -5.799 -34.764 -47.038  1.00 72.38           C
ATOM   1081  O   ILE A 110      -5.428 -33.818 -46.325  1.00 65.34           O
ATOM   1082  CB  ILE A 110      -5.867 -36.898 -45.646  1.00 63.24           C
ATOM   1083  CG1 ILE A 110      -5.497 -36.330 -44.268  1.00 63.40           C
ATOM   1084  CG2 ILE A 110      -4.608 -37.274 -46.323  1.00 80.79           C
ATOM   1085  CD1 ILE A 110      -6.649 -36.218 -43.269  1.00 77.66           C
ATOM   1086  H   ILE A 110      -7.296 -37.362 -47.631  1.00 77.37           H
ATOM   1087  HA  ILE A 110      -7.304 -35.451 -45.853  1.00 82.96           H
ATOM   1088  HB  ILE A 110      -6.437 -37.678 -45.555  1.00 75.89           H
ATOM   1089 HG12 ILE A 110      -4.826 -36.907 -43.870  1.00 76.08           H
ATOM   1090 HG13 ILE A 110      -5.136 -35.438 -44.393  1.00 76.08           H
ATOM   1091 HG21 ILE A 110      -4.245 -38.068 -45.899  1.00 96.94           H
ATOM   1092 HG22 ILE A 110      -4.794 -37.454 -47.258  1.00 96.94           H
ATOM   1093 HG23 ILE A 110      -3.977 -36.541 -46.247  1.00 96.94           H
ATOM   1094 HD11 ILE A 110      -6.307 -36.370 -42.374  1.00 93.19           H
ATOM   1095 HD12 ILE A 110      -7.034 -35.330 -43.330  1.00 93.19           H
ATOM   1096 HD13 ILE A 110      -7.320 -36.885 -43.485  1.00 93.19           H
ATOM   1097  N   SER A 111      -5.372 -34.911 -48.291  1.00 74.83           N
ATOM   1098  CA  SER A 111      -4.624 -33.884 -49.004  1.00 66.97           C
ATOM   1099  C   SER A 111      -5.395 -32.586 -49.247  1.00 65.60           C
ATOM   1100  O   SER A 111      -4.789 -31.603 -49.694  1.00 51.83           O
ATOM   1101  CB  SER A 111      -4.200 -34.504 -50.338  1.00 66.72           C
ATOM   1102  OG  SER A 111      -5.322 -34.922 -51.121  1.00 59.45           O
ATOM   1103  H   SER A 111      -5.508 -35.617 -48.762  1.00 89.80           H
ATOM   1104  HA  SER A 111      -3.849 -33.621 -48.483  1.00 80.36           H
ATOM   1105  HB2 SER A 111      -3.699 -33.844 -50.842  1.00 80.07           H
ATOM   1106  HB3 SER A 111      -3.643 -35.277 -50.158  1.00 80.07           H
ATOM   1107  HG  SER A 111      -5.936 -35.199 -50.618  1.00 71.34           H
ATOM   1108  N   SER A 112      -6.719 -32.570 -49.053  1.00 77.95           N
ATOM   1109  CA  SER A 112      -7.480 -31.327 -49.082  1.00 71.53           C
ATOM   1110  C   SER A 112      -8.177 -30.965 -47.764  1.00 74.08           C
ATOM   1111  O   SER A 112      -9.117 -30.143 -47.792  1.00 63.30           O
ATOM   1112  CB  SER A 112      -8.534 -31.508 -50.184  1.00 69.63           C
ATOM   1113  OG  SER A 112      -7.964 -31.449 -51.481  1.00 66.64           O
ATOM   1114  H   SER A 112      -7.194 -33.270 -48.902  1.00 93.54           H
ATOM   1115  HA  SER A 112      -6.878 -30.586 -49.254  1.00 85.84           H
ATOM   1116  HB2 SER A 112      -8.958 -32.373 -50.070  1.00 83.56           H
ATOM   1117  HB3 SER A 112      -9.194 -30.801 -50.102  1.00 83.56           H
ATOM   1118  HG  SER A 112      -8.290 -32.052 -51.965  1.00 79.97           H
ATOM   1119  N   ASP A 113      -7.689 -31.441 -46.594  1.00 77.29           N
ATOM   1120  CA  ASP A 113      -8.416 -31.118 -45.352  1.00 80.93           C
ATOM   1121  C   ASP A 113      -8.008 -29.751 -44.836  1.00 76.91           C
ATOM   1122  O   ASP A 113      -8.638 -29.267 -43.893  1.00 85.76           O
ATOM   1123  CB  ASP A 113      -8.427 -32.233 -44.249  1.00 83.10           C
ATOM   1124  CG  ASP A 113      -7.204 -32.309 -43.329  1.00 88.17           C
ATOM   1125  OD1 ASP A 113      -6.098 -31.857 -43.722  1.00 93.19           O
ATOM   1126  OD2 ASP A 113      -7.389 -32.883 -42.188  1.00 66.78           O1-
ATOM   1127  H   ASP A 113      -6.983 -31.924 -46.504  1.00 92.74           H
ATOM   1128  HA  ASP A 113      -9.364 -31.108 -45.558  1.00 97.12           H
ATOM   1129  HB2 ASP A 113      -9.199 -32.085 -43.681  1.00 99.72           H
ATOM   1130  HB3 ASP A 113      -8.501 -33.093 -44.692  1.00 99.72           H
ATOM   1131  N   GLY A 114      -6.942 -29.161 -45.384  1.00 68.69           N
ATOM   1132  CA  GLY A 114      -6.596 -27.809 -44.991  1.00 65.15           C
ATOM   1133  C   GLY A 114      -5.969 -27.637 -43.642  1.00 70.18           C
ATOM   1134  O   GLY A 114      -6.140 -26.587 -43.023  1.00 69.95           O
ATOM   1135  H   GLY A 114      -6.421 -29.518 -45.967  1.00 82.42           H
ATOM   1136  HA2 GLY A 114      -5.974 -27.453 -45.645  1.00 78.18           H
ATOM   1137  HA3 GLY A 114      -7.405 -27.274 -45.002  1.00 78.18           H
ATOM   1138  N   THR A 115      -5.254 -28.644 -43.162  1.00 84.02           N
ATOM   1139  CA  THR A 115      -4.598 -28.621 -41.863  1.00 79.60           C
ATOM   1140  C   THR A 115      -3.085 -28.570 -42.024  1.00 87.12           C
ATOM   1141  O   THR A 115      -2.527 -28.993 -43.047  1.00 84.42           O
ATOM   1142  CB  THR A 115      -5.012 -29.846 -41.055  1.00 69.45           C
ATOM   1143  CG2 THR A 115      -6.515 -29.884 -40.915  1.00 82.18           C
ATOM   1144  OG1 THR A 115      -4.521 -31.034 -41.705  1.00 78.17           O
ATOM   1145  H   THR A 115      -5.130 -29.381 -43.588  1.00100.83           H
ATOM   1146  HA  THR A 115      -4.853 -27.824 -41.373  1.00 95.52           H
ATOM   1147  HB  THR A 115      -4.636 -29.812 -40.161  1.00 83.34           H
ATOM   1148  HG1 THR A 115      -3.809 -31.289 -41.339  1.00 93.81           H
ATOM   1149 HG21 THR A 115      -6.758 -30.228 -40.041  1.00 98.62           H
ATOM   1150 HG22 THR A 115      -6.880 -28.991 -41.015  1.00 98.62           H
ATOM   1151 HG23 THR A 115      -6.897 -30.459 -41.597  1.00 98.62           H
ATOM   1152  N   ALA A 116      -2.430 -28.003 -41.004  1.00 77.76           N
ATOM   1153  CA  ALA A 116      -0.976 -28.013 -40.981  1.00 75.87           C
ATOM   1154  C   ALA A 116      -0.373 -29.415 -40.933  1.00 82.71           C
ATOM   1155  O   ALA A 116       0.560 -29.705 -41.686  1.00 84.72           O
ATOM   1156  CB  ALA A 116      -0.529 -27.200 -39.774  1.00 72.05           C
ATOM   1157  H   ALA A 116      -2.801 -27.616 -40.331  1.00 93.31           H
ATOM   1158  HA  ALA A 116      -0.649 -27.617 -41.804  1.00 91.05           H
ATOM   1159  HB1 ALA A 116       0.440 -27.198 -39.736  1.00 86.46           H
ATOM   1160  HB2 ALA A 116      -0.858 -26.292 -39.866  1.00 86.46           H
ATOM   1161  HB3 ALA A 116      -0.891 -27.603 -38.970  1.00 86.46           H
ATOM   1162  N   MET A 117      -0.912 -30.315 -40.101  1.00 80.69           N
ATOM   1163  CA  MET A 117      -0.307 -31.642 -39.942  1.00 83.76           C
ATOM   1164  C   MET A 117      -0.221 -32.432 -41.251  1.00 91.85           C
ATOM   1165  O   MET A 117       0.799 -33.075 -41.534  1.00 99.33           O
ATOM   1166  CB  MET A 117      -0.966 -32.507 -38.863  1.00 86.06           C
ATOM   1167  CG  MET A 117      -2.048 -33.508 -39.285  1.00 95.90           C
ATOM   1168  SD  MET A 117      -2.698 -34.335 -37.807  1.00 88.05           S
ATOM   1169  CE  MET A 117      -1.225 -35.359 -37.400  1.00102.40           C
ATOM   1170  H   MET A 117      -1.616 -30.185 -39.625  1.00 96.83           H
ATOM   1171  HA  MET A 117       0.588 -31.446 -39.623  1.00100.51           H
ATOM   1172  HB2 MET A 117      -0.266 -33.024 -38.434  1.00103.27           H
ATOM   1173  HB3 MET A 117      -1.379 -31.910 -38.220  1.00103.27           H
ATOM   1174  HG2 MET A 117      -2.773 -33.042 -39.731  1.00115.08           H
ATOM   1175  HG3 MET A 117      -1.668 -34.174 -39.879  1.00115.08           H
ATOM   1176  HE1 MET A 117      -1.442 -35.944 -36.658  1.00122.88           H
ATOM   1177  HE2 MET A 117      -0.983 -35.887 -38.177  1.00122.88           H
ATOM   1178  HE3 MET A 117      -0.490 -34.774 -37.157  1.00122.88           H
ATOM   1179  N   ASN A 118      -1.263 -32.389 -42.073  1.00 82.56           N
ATOM   1180  CA  ASN A 118      -1.238 -33.168 -43.292  1.00 81.72           C
ATOM   1181  C   ASN A 118      -0.700 -32.355 -44.448  1.00 88.15           C
ATOM   1182  O   ASN A 118      -0.888 -32.725 -45.615  1.00 82.26           O
ATOM   1183  CB  ASN A 118      -2.653 -33.674 -43.596  1.00 78.86           C
ATOM   1184  CG  ASN A 118      -3.153 -34.761 -42.587  1.00 93.42           C
ATOM   1185  ND2 ASN A 118      -2.313 -35.776 -42.267  1.00 94.01           N
ATOM   1186  OD1 ASN A 118      -4.286 -34.660 -42.101  1.00 87.36           O
ATOM   1187  H   ASN A 118      -1.976 -31.925 -41.944  1.00 99.07           H
ATOM   1188  HA  ASN A 118      -0.668 -33.944 -43.182  1.00 98.06           H
ATOM   1189  HB2 ASN A 118      -3.269 -32.926 -43.556  1.00 94.64           H
ATOM   1190  HB3 ASN A 118      -2.663 -34.065 -44.483  1.00 94.64           H
ATOM   1191 HD21 ASN A 118      -2.566 -36.385 -41.715  1.00112.81           H
ATOM   1192 HD22 ASN A 118      -1.528 -35.811 -42.617  1.00112.81           H
ATOM   1193  N   LYS A 119       0.070 -31.312 -44.121  1.00 96.29           N
ATOM   1194  CA  LYS A 119       0.769 -30.495 -45.104  1.00 91.72           C
ATOM   1195  C   LYS A 119      -0.144 -29.930 -46.175  1.00 85.04           C
ATOM   1196  O   LYS A 119       0.233 -29.832 -47.340  1.00 86.02           O
ATOM   1197  CB  LYS A 119       1.931 -31.287 -45.713  1.00108.12           C
ATOM   1198  CG  LYS A 119       2.991 -31.808 -44.676  1.00115.20           C
ATOM   1199  CD  LYS A 119       3.343 -33.295 -44.752  1.00106.37           C
ATOM   1200  CE  LYS A 119       3.943 -33.754 -43.448  1.00127.84           C
ATOM   1201  NZ  LYS A 119       3.881 -35.215 -43.370  1.00 95.46           N1+
ATOM   1202  H   LYS A 119       0.204 -31.054 -43.311  1.00115.55           H
ATOM   1203  HA  LYS A 119       1.123 -29.720 -44.642  1.00110.07           H
ATOM   1204  HB2 LYS A 119       1.569 -32.060 -46.174  1.00129.74           H
ATOM   1205  HB3 LYS A 119       2.397 -30.713 -46.342  1.00129.74           H
ATOM   1206  HG2 LYS A 119       3.814 -31.314 -44.811  1.00138.23           H
ATOM   1207  HG3 LYS A 119       2.647 -31.643 -43.784  1.00138.23           H
ATOM   1208  HD2 LYS A 119       2.541 -33.812 -44.924  1.00127.65           H
ATOM   1209  HD3 LYS A 119       3.990 -33.441 -45.459  1.00127.65           H
ATOM   1210  HE2 LYS A 119       4.871 -33.476 -43.397  1.00153.41           H
ATOM   1211  HE3 LYS A 119       3.443 -33.380 -42.706  1.00153.41           H
ATOM   1212  HZ1 LYS A 119       4.382 -35.505 -42.694  1.00114.55           H
ATOM   1213  HZ2 LYS A 119       3.041 -35.478 -43.240  1.00114.55           H
ATOM   1214  HZ3 LYS A 119       4.182 -35.573 -44.127  1.00114.55           H
ATOM   1215  N   SER A 120      -1.312 -29.442 -45.756  1.00 81.94           N
ATOM   1216  CA  SER A 120      -2.421 -29.185 -46.662  1.00 74.57           C
ATOM   1217  C   SER A 120      -2.787 -27.722 -46.660  1.00 76.63           C
ATOM   1218  O   SER A 120      -3.703 -27.330 -47.385  1.00 74.65           O
ATOM   1219  CB  SER A 120      -3.685 -29.961 -46.267  1.00 74.80           C
ATOM   1220  OG  SER A 120      -3.600 -31.333 -46.578  1.00 90.98           O
ATOM   1221  H   SER A 120      -1.486 -29.249 -44.936  1.00 98.33           H
ATOM   1222  HA  SER A 120      -2.160 -29.488 -47.546  1.00 89.49           H
ATOM   1223  HB2 SER A 120      -3.817 -29.869 -45.310  1.00 89.76           H
ATOM   1224  HB3 SER A 120      -4.441 -29.583 -46.744  1.00 89.76           H
ATOM   1225  HG  SER A 120      -4.307 -31.724 -46.348  1.00109.17           H
ATOM   1226  N   ASP A 121      -2.024 -26.896 -45.953  1.00 85.84           N
ATOM   1227  CA  ASP A 121      -2.220 -25.458 -45.928  1.00 72.48           C
ATOM   1228  C   ASP A 121      -1.374 -24.824 -47.016  1.00 69.71           C
ATOM   1229  O   ASP A 121      -0.805 -25.520 -47.862  1.00 87.93           O
ATOM   1230  CB  ASP A 121      -1.892 -24.906 -44.536  1.00 74.98           C
ATOM   1231  CG  ASP A 121      -0.443 -25.139 -44.112  1.00 76.01           C
ATOM   1232  OD1 ASP A 121       0.200 -26.058 -44.661  1.00 88.48           O
ATOM   1233  OD2 ASP A 121       0.037 -24.429 -43.197  1.00 64.33           O1-
ATOM   1234  H   ASP A 121      -1.366 -27.156 -45.464  1.00103.01           H
ATOM   1235  HA  ASP A 121      -3.149 -25.245 -46.107  1.00 86.97           H
ATOM   1236  HB2 ASP A 121      -2.052 -23.950 -44.533  1.00 89.98           H
ATOM   1237  HB3 ASP A 121      -2.465 -25.340 -43.885  1.00 89.98           H
ATOM   1238  N   VAL A 122      -1.387 -23.494 -47.085  1.00 62.84           N
ATOM   1239  CA  VAL A 122      -0.773 -22.805 -48.212  1.00 71.09           C
ATOM   1240  C   VAL A 122       0.142 -21.681 -47.741  1.00 68.82           C
ATOM   1241  O   VAL A 122      -0.268 -20.839 -46.928  1.00 57.83           O
ATOM   1242  CB  VAL A 122      -1.863 -22.272 -49.155  1.00 68.94           C
ATOM   1243  CG1 VAL A 122      -1.207 -21.707 -50.396  1.00 73.01           C
ATOM   1244  CG2 VAL A 122      -2.877 -23.376 -49.456  1.00 59.46           C
ATOM   1245  H   VAL A 122      -1.742 -22.978 -46.497  1.00 75.41           H
ATOM   1246  HA  VAL A 122      -0.194 -23.426 -48.681  1.00 85.31           H
ATOM   1247  HB  VAL A 122      -2.363 -21.550 -48.743  1.00 82.72           H
ATOM   1248 HG11 VAL A 122      -1.890 -21.532 -51.062  1.00 87.61           H
ATOM   1249 HG12 VAL A 122      -0.751 -20.883 -50.164  1.00 87.61           H
ATOM   1250 HG13 VAL A 122      -0.569 -22.353 -50.737  1.00 87.61           H
ATOM   1251 HG21 VAL A 122      -3.436 -23.098 -50.198  1.00 71.35           H
ATOM   1252 HG22 VAL A 122      -2.401 -24.189 -49.687  1.00 71.35           H
ATOM   1253 HG23 VAL A 122      -3.424 -23.526 -48.668  1.00 71.35           H
ATOM   1254  N   GLU A 123       1.375 -21.647 -48.288  1.00 69.57           N
ATOM   1255  CA  GLU A 123       2.323 -20.596 -47.929  1.00 68.24           C
ATOM   1256  C   GLU A 123       1.840 -19.262 -48.472  1.00 67.34           C
ATOM   1257  O   GLU A 123       1.034 -19.230 -49.400  1.00 75.59           O
ATOM   1258  CB  GLU A 123       3.751 -20.843 -48.426  1.00 70.88           C
ATOM   1259  CG  GLU A 123       4.072 -20.754 -49.921  1.00 75.07           C
ATOM   1260  CD  GLU A 123       3.681 -21.981 -50.719  1.00 86.62           C
ATOM   1261  OE1 GLU A 123       2.513 -22.453 -50.663  1.00 86.17           O
ATOM   1262  OE2 GLU A 123       4.613 -22.496 -51.380  1.00 76.95           O1-
ATOM   1263  H   GLU A 123       1.673 -22.216 -48.860  1.00 83.49           H
ATOM   1264  HA  GLU A 123       2.373 -20.580 -46.960  1.00 81.89           H
ATOM   1265  HB2 GLU A 123       4.323 -20.192 -47.990  1.00 85.06           H
ATOM   1266  HB3 GLU A 123       3.999 -21.740 -48.151  1.00 85.06           H
ATOM   1267  HG2 GLU A 123       3.596 -19.997 -50.296  1.00 90.08           H
ATOM   1268  HG3 GLU A 123       5.028 -20.630 -50.026  1.00 90.08           H
ATOM   1269  N   PRO A 124       2.337 -18.150 -47.927  1.00 66.34           N
ATOM   1270  CA  PRO A 124       2.014 -16.834 -48.490  1.00 69.55           C
ATOM   1271  C   PRO A 124       2.280 -16.807 -49.974  1.00 73.58           C
ATOM   1272  O   PRO A 124       3.270 -17.362 -50.461  1.00 72.65           O
ATOM   1273  CB  PRO A 124       2.924 -15.869 -47.730  1.00 56.50           C
ATOM   1274  CG  PRO A 124       3.149 -16.519 -46.484  1.00 61.93           C
ATOM   1275  CD  PRO A 124       3.230 -18.006 -46.777  1.00 69.29           C
ATOM   1276  HA  PRO A 124       1.089 -16.601 -48.311  1.00 83.46           H
ATOM   1277  HB2 PRO A 124       3.755 -15.741 -48.215  1.00 67.80           H
ATOM   1278  HB3 PRO A 124       2.478 -15.016 -47.606  1.00 67.80           H
ATOM   1279  HG2 PRO A 124       3.981 -16.201 -46.099  1.00 74.32           H
ATOM   1280  HG3 PRO A 124       2.412 -16.330 -45.883  1.00 74.32           H
ATOM   1281  HD2 PRO A 124       4.136 -18.267 -47.004  1.00 83.15           H
ATOM   1282  HD3 PRO A 124       2.914 -18.527 -46.023  1.00 83.15           H
ATOM   1283  N   GLY A 125       1.308 -16.266 -50.693  1.00 71.00           N
ATOM   1284  CA  GLY A 125       1.352 -16.184 -52.125  1.00 65.58           C
ATOM   1285  C   GLY A 125       1.137 -17.494 -52.825  1.00 60.39           C
ATOM   1286  O   GLY A 125       1.061 -17.516 -54.058  1.00 58.54           O
ATOM   1287  H   GLY A 125       0.592 -15.932 -50.355  1.00 85.20           H
ATOM   1288  HA2 GLY A 125       0.663 -15.569 -52.424  1.00 78.69           H
ATOM   1289  HA3 GLY A 125       2.219 -15.841 -52.392  1.00 78.69           H
ATOM   1290  N   GLY A 126       0.949 -18.568 -52.102  1.00 76.73           N
ATOM   1291  CA  GLY A 126       0.914 -19.850 -52.757  1.00 85.75           C
ATOM   1292  C   GLY A 126      -0.464 -20.160 -53.267  1.00 75.08           C
ATOM   1293  O   GLY A 126      -1.444 -19.453 -53.009  1.00 70.42           O
ATOM   1294  H   GLY A 126       0.840 -18.582 -51.249  1.00 92.07           H
ATOM   1295  HA2 GLY A 126       1.531 -19.850 -53.506  1.00102.90           H
ATOM   1296  HA3 GLY A 126       1.178 -20.543 -52.131  1.00102.90           H
ATOM   1297  N   THR A 127      -0.509 -21.151 -54.131  1.00 72.70           N
ATOM   1298  CA  THR A 127      -1.760 -21.652 -54.656  1.00 66.14           C
ATOM   1299  C   THR A 127      -1.803 -23.152 -54.478  1.00 68.34           C
ATOM   1300  O   THR A 127      -0.808 -23.846 -54.705  1.00 78.61           O
ATOM   1301  CB  THR A 127      -1.957 -21.227 -56.052  1.00 67.79           C
ATOM   1302  CG2 THR A 127      -3.260 -21.812 -56.561  1.00 69.25           C
ATOM   1303  OG1 THR A 127      -1.994 -19.787 -56.052  1.00 64.71           O
ATOM   1304  H   THR A 127       0.185 -21.558 -54.434  1.00 87.24           H
ATOM   1305  HA  THR A 127      -2.517 -21.299 -54.162  1.00 79.37           H
ATOM   1306  HB  THR A 127      -1.251 -21.531 -56.644  1.00 81.35           H
ATOM   1307  HG1 THR A 127      -2.033 -19.501 -55.263  1.00 77.66           H
ATOM   1308 HG21 THR A 127      -3.578 -21.302 -57.322  1.00 83.10           H
ATOM   1309 HG22 THR A 127      -3.126 -22.734 -56.834  1.00 83.10           H
ATOM   1310 HG23 THR A 127      -3.931 -21.786 -55.861  1.00 83.10           H
ATOM   1311  N   ARG A 128      -2.991 -23.647 -54.183  1.00 65.49           N
ATOM   1312  CA  ARG A 128      -3.212 -25.069 -54.069  1.00 70.25           C
ATOM   1313  C   ARG A 128      -4.600 -25.347 -54.576  1.00 60.26           C
ATOM   1314  O   ARG A 128      -5.501 -24.534 -54.376  1.00 64.64           O
ATOM   1315  CB  ARG A 128      -3.135 -25.471 -52.594  1.00 65.31           C
ATOM   1316  CG  ARG A 128      -3.215 -26.943 -52.313  1.00 79.87           C
ATOM   1317  CD  ARG A 128      -3.272 -27.166 -50.821  1.00 84.73           C
ATOM   1318  NE  ARG A 128      -3.157 -28.574 -50.478  1.00 81.51           N
ATOM   1319  CZ  ARG A 128      -2.018 -29.130 -50.102  1.00 84.98           C
ATOM   1320  NH1 ARG A 128      -0.898 -28.420 -50.025  1.00 81.27           N1+
ATOM   1321  NH2 ARG A 128      -1.994 -30.430 -49.822  1.00 93.69           N
ATOM   1322  H   ARG A 128      -3.693 -23.171 -54.042  1.00 78.58           H
ATOM   1323  HA  ARG A 128      -2.567 -25.575 -54.587  1.00 84.30           H
ATOM   1324  HB2 ARG A 128      -2.291 -25.156 -52.236  1.00 78.38           H
ATOM   1325  HB3 ARG A 128      -3.872 -25.049 -52.125  1.00 78.38           H
ATOM   1326  HG2 ARG A 128      -4.016 -27.313 -52.717  1.00 95.85           H
ATOM   1327  HG3 ARG A 128      -2.430 -27.389 -52.667  1.00 95.85           H
ATOM   1328  HD2 ARG A 128      -2.540 -26.690 -50.399  1.00101.67           H
ATOM   1329  HD3 ARG A 128      -4.120 -26.838 -50.481  1.00101.67           H
ATOM   1330  HE  ARG A 128      -3.861 -29.067 -50.523  1.00 97.81           H
ATOM   1331 HH11 ARG A 128      -0.905 -27.583 -50.221  1.00 97.53           H
ATOM   1332 HH12 ARG A 128      -0.166 -28.797 -49.778  1.00 97.53           H
ATOM   1333 HH21 ARG A 128      -2.713 -30.897 -49.887  1.00112.43           H
ATOM   1334 HH22 ARG A 128      -1.260 -30.804 -49.576  1.00112.43           H
ATOM   1335  N   THR A 129      -4.767 -26.442 -55.285  1.00 51.23           N
ATOM   1336  CA  THR A 129      -6.109 -26.861 -55.643  1.00 56.70           C
ATOM   1337  C   THR A 129      -6.645 -27.817 -54.575  1.00 62.43           C
ATOM   1338  O   THR A 129      -6.269 -28.988 -54.529  1.00 66.49           O
ATOM   1339  CB  THR A 129      -6.116 -27.480 -57.026  1.00 59.77           C
ATOM   1340  CG2 THR A 129      -7.497 -27.979 -57.311  1.00 62.16           C
ATOM   1341  OG1 THR A 129      -5.737 -26.476 -57.982  1.00 64.83           O
ATOM   1342  H   THR A 129      -4.133 -26.950 -55.567  1.00 61.48           H
ATOM   1343  HA  THR A 129      -6.697 -26.091 -55.657  1.00 68.04           H
ATOM   1344  HB  THR A 129      -5.494 -28.221 -57.093  1.00 71.73           H
ATOM   1345  HG1 THR A 129      -5.948 -25.715 -57.697  1.00 77.80           H
ATOM   1346 HG21 THR A 129      -7.577 -28.217 -58.248  1.00 74.60           H
ATOM   1347 HG22 THR A 129      -7.686 -28.762 -56.770  1.00 74.60           H
ATOM   1348 HG23 THR A 129      -8.148 -27.290 -57.105  1.00 74.60           H
ATOM   1349  N   TYR A 130      -7.671 -27.382 -53.861  1.00 70.44           N
ATOM   1350  CA  TYR A 130      -8.380 -28.258 -52.949  1.00 69.80           C
ATOM   1351  C   TYR A 130      -9.502 -28.910 -53.723  1.00 65.71           C
ATOM   1352  O   TYR A 130     -10.125 -28.279 -54.581  1.00 64.84           O
ATOM   1353  CB  TYR A 130      -9.002 -27.475 -51.797  1.00 63.29           C
ATOM   1354  CG  TYR A 130      -8.050 -26.889 -50.791  1.00 68.87           C
ATOM   1355  CD1 TYR A 130      -7.372 -27.684 -49.881  1.00 73.21           C
ATOM   1356  CD2 TYR A 130      -7.816 -25.522 -50.777  1.00 62.31           C
ATOM   1357  CE1 TYR A 130      -6.497 -27.121 -48.972  1.00 71.62           C
ATOM   1358  CE2 TYR A 130      -6.967 -24.950 -49.876  1.00 58.59           C
ATOM   1359  CZ  TYR A 130      -6.296 -25.742 -48.978  1.00 65.42           C
ATOM   1360  OH  TYR A 130      -5.443 -25.135 -48.072  1.00 64.33           O
ATOM   1361  H   TYR A 130      -7.977 -26.579 -53.888  1.00 84.53           H
ATOM   1362  HA  TYR A 130      -7.768 -28.913 -52.578  1.00 83.76           H
ATOM   1363  HB2 TYR A 130      -9.508 -26.738 -52.173  1.00 75.95           H
ATOM   1364  HB3 TYR A 130      -9.595 -28.072 -51.313  1.00 75.95           H
ATOM   1365  HD1 TYR A 130      -7.507 -28.604 -49.882  1.00 87.85           H
ATOM   1366  HD2 TYR A 130      -8.249 -24.982 -51.398  1.00 74.77           H
ATOM   1367  HE1 TYR A 130      -6.045 -27.657 -48.361  1.00 85.94           H
ATOM   1368  HE2 TYR A 130      -6.843 -24.028 -49.871  1.00 70.31           H
ATOM   1369  HH  TYR A 130      -5.123 -25.709 -47.550  1.00 77.20           H
ATOM   1370  N   THR A 131      -9.713 -30.192 -53.477  1.00 70.95           N
ATOM   1371  CA  THR A 131     -10.824 -30.886 -54.098  1.00 68.70           C
ATOM   1372  C   THR A 131     -11.779 -31.378 -53.029  1.00 68.02           C
ATOM   1373  O   THR A 131     -11.421 -32.230 -52.198  1.00 61.33           O
ATOM   1374  CB  THR A 131     -10.333 -32.015 -54.972  1.00 75.18           C
ATOM   1375  CG2 THR A 131     -11.534 -32.788 -55.547  1.00 64.13           C
ATOM   1376  OG1 THR A 131      -9.581 -31.411 -56.025  1.00 60.52           O
ATOM   1377  H   THR A 131      -9.229 -30.676 -52.957  1.00 85.14           H
ATOM   1378  HA  THR A 131     -11.319 -30.267 -54.657  1.00 82.44           H
ATOM   1379  HB  THR A 131      -9.789 -32.652 -54.483  1.00 90.21           H
ATOM   1380  HG1 THR A 131      -9.545 -30.579 -55.911  1.00 72.62           H
ATOM   1381 HG21 THR A 131     -11.239 -33.374 -56.263  1.00 76.96           H
ATOM   1382 HG22 THR A 131     -11.947 -33.324 -54.852  1.00 76.96           H
ATOM   1383 HG23 THR A 131     -12.190 -32.167 -55.899  1.00 76.96           H
ATOM   1384  N   TRP A 132     -13.015 -30.900 -53.139  1.00 62.56           N
ATOM   1385  CA  TRP A 132     -14.161 -31.325 -52.363  1.00 58.48           C
ATOM   1386  C   TRP A 132     -15.047 -32.124 -53.316  1.00 57.56           C
ATOM   1387  O   TRP A 132     -15.228 -31.736 -54.467  1.00 60.58           O
ATOM   1388  CB  TRP A 132     -14.930 -30.107 -51.826  1.00 44.39           C
ATOM   1389  CG  TRP A 132     -14.140 -29.158 -50.954  1.00 52.22           C
ATOM   1390  CD1 TRP A 132     -12.892 -29.361 -50.410  1.00 68.39           C
ATOM   1391  CD2 TRP A 132     -14.542 -27.845 -50.544  1.00 49.45           C
ATOM   1392  CE2 TRP A 132     -13.493 -27.305 -49.752  1.00 63.57           C
ATOM   1393  CE3 TRP A 132     -15.680 -27.069 -50.772  1.00 48.59           C
ATOM   1394  NE1 TRP A 132     -12.493 -28.244 -49.689  1.00 68.88           N
ATOM   1395  CZ2 TRP A 132     -13.560 -26.012 -49.193  1.00 65.96           C
ATOM   1396  CZ3 TRP A 132     -15.754 -25.784 -50.201  1.00 58.38           C
ATOM   1397  CH2 TRP A 132     -14.699 -25.275 -49.420  1.00 60.92           C
ATOM   1398  H   TRP A 132     -13.224 -30.282 -53.699  1.00 75.07           H
ATOM   1399  HA  TRP A 132     -13.907 -31.866 -51.600  1.00 70.18           H
ATOM   1400  HB2 TRP A 132     -15.257 -29.596 -52.584  1.00 53.27           H
ATOM   1401  HB3 TRP A 132     -15.677 -30.429 -51.297  1.00 53.27           H
ATOM   1402  HD1 TRP A 132     -12.388 -30.136 -50.510  1.00 82.07           H
ATOM   1403  HE1 TRP A 132     -11.746 -28.155 -49.273  1.00 82.66           H
ATOM   1404  HE3 TRP A 132     -16.379 -27.396 -51.292  1.00 58.31           H
ATOM   1405  HZ2 TRP A 132     -12.859 -25.670 -48.688  1.00 79.15           H
ATOM   1406  HZ3 TRP A 132     -16.511 -25.263 -50.343  1.00 70.05           H
ATOM   1407  HH2 TRP A 132     -14.774 -24.424 -49.050  1.00 73.11           H
ATOM   1408  N   ARG A 133     -15.552 -33.262 -52.858  1.00 64.80           N
ATOM   1409  CA  ARG A 133     -16.429 -34.145 -53.623  1.00 57.41           C
ATOM   1410  C   ARG A 133     -17.683 -34.318 -52.762  1.00 55.63           C
ATOM   1411  O   ARG A 133     -17.668 -34.033 -51.561  1.00 56.92           O
ATOM   1412  CB  ARG A 133     -15.688 -35.484 -53.986  1.00 62.26           C
ATOM   1413  CG  ARG A 133     -14.687 -35.990 -52.852  1.00 91.11           C
ATOM   1414  CD  ARG A 133     -13.858 -37.302 -53.068  1.00 74.46           C
ATOM   1415  NE  ARG A 133     -12.818 -37.137 -54.081  1.00104.50           N
ATOM   1416  CZ  ARG A 133     -11.674 -36.467 -53.916  1.00115.78           C
ATOM   1417  NH1 ARG A 133     -11.389 -35.836 -52.777  1.00101.20           N1+
ATOM   1418  NH2 ARG A 133     -10.793 -36.424 -54.923  1.00101.92           N
ATOM   1419  H   ARG A 133     -15.394 -33.562 -52.067  1.00 77.77           H
ATOM   1420  HA  ARG A 133     -16.711 -33.787 -54.480  1.00 68.90           H
ATOM   1421  HB2 ARG A 133     -16.350 -36.179 -54.128  1.00 74.71           H
ATOM   1422  HB3 ARG A 133     -15.173 -35.347 -54.796  1.00 74.71           H
ATOM   1423  HG2 ARG A 133     -14.039 -35.284 -52.704  1.00109.34           H
ATOM   1424  HG3 ARG A 133     -15.211 -36.133 -52.048  1.00109.34           H
ATOM   1425  HD2 ARG A 133     -13.430 -37.549 -52.233  1.00 89.35           H
ATOM   1426  HD3 ARG A 133     -14.453 -38.010 -53.358  1.00 89.35           H
ATOM   1427  HE  ARG A 133     -12.953 -37.502 -54.848  1.00125.41           H
ATOM   1428 HH11 ARG A 133     -11.948 -35.854 -52.124  1.00121.44           H
ATOM   1429 HH12 ARG A 133     -10.645 -35.412 -52.696  1.00121.44           H
ATOM   1430 HH21 ARG A 133     -10.967 -36.824 -55.664  1.00122.30           H
ATOM   1431 HH22 ARG A 133     -10.053 -35.996 -54.829  1.00122.30           H
ATOM   1432  N   THR A 134     -18.798 -34.691 -53.383  1.00 56.01           N
ATOM   1433  CA  THR A 134     -20.045 -34.939 -52.662  1.00 58.28           C
ATOM   1434  C   THR A 134     -20.704 -36.176 -53.219  1.00 65.03           C
ATOM   1435  O   THR A 134     -20.496 -36.533 -54.380  1.00 76.27           O
ATOM   1436  CB  THR A 134     -21.100 -33.848 -52.734  1.00 58.61           C
ATOM   1437  CG2 THR A 134     -20.615 -32.574 -52.101  1.00 57.99           C
ATOM   1438  OG1 THR A 134     -21.515 -33.707 -54.100  1.00 58.81           O
ATOM   1439  H   THR A 134     -18.860 -34.809 -54.233  1.00 67.21           H
ATOM   1440  HA  THR A 134     -19.773 -35.035 -51.736  1.00 69.94           H
ATOM   1441  HB  THR A 134     -21.888 -34.078 -52.218  1.00 70.34           H
ATOM   1442  HG1 THR A 134     -20.942 -34.049 -54.611  1.00 70.57           H
ATOM   1443 HG21 THR A 134     -21.216 -31.845 -52.321  1.00 69.59           H
ATOM   1444 HG22 THR A 134     -20.581 -32.675 -51.137  1.00 69.59           H
ATOM   1445 HG23 THR A 134     -19.727 -32.359 -52.427  1.00 69.59           H
ATOM   1446  N   HIS A 135     -21.528 -36.805 -52.390  1.00 58.69           N
ATOM   1447  CA  HIS A 135     -22.234 -38.003 -52.797  1.00 51.25           C
ATOM   1448  C   HIS A 135     -23.694 -37.921 -52.446  1.00 56.40           C
ATOM   1449  O   HIS A 135     -24.097 -37.188 -51.546  1.00 70.60           O
ATOM   1450  CB  HIS A 135     -21.610 -39.194 -52.089  1.00 58.07           C
ATOM   1451  CG  HIS A 135     -21.672 -39.103 -50.596  1.00 56.50           C
ATOM   1452  CD2 HIS A 135     -22.517 -39.644 -49.692  1.00 55.13           C
ATOM   1453  ND1 HIS A 135     -20.718 -38.418 -49.865  1.00 83.99           N
ATOM   1454  CE1 HIS A 135     -20.998 -38.501 -48.578  1.00 81.44           C
ATOM   1455  NE2 HIS A 135     -22.083 -39.242 -48.445  1.00 82.86           N
ATOM   1456  H   HIS A 135     -21.692 -36.552 -51.585  1.00 70.43           H
ATOM   1457  HA  HIS A 135     -22.190 -38.109 -53.760  1.00 61.50           H
ATOM   1458  HB2 HIS A 135     -22.080 -39.999 -52.357  1.00 69.68           H
ATOM   1459  HB3 HIS A 135     -20.676 -39.255 -52.344  1.00 69.68           H
ATOM   1460  HD1 HIS A 135     -20.044 -38.001 -50.200  1.00100.78           H
ATOM   1461  HD2 HIS A 135     -23.251 -40.185 -49.875  1.00 66.16           H
ATOM   1462  HE1 HIS A 135     -20.516 -38.107 -47.887  1.00 97.73           H
ATOM   1463  N   LYS A 136     -24.480 -38.638 -53.224  1.00 56.75           N
ATOM   1464  CA  LYS A 136     -25.905 -38.861 -53.040  1.00 56.54           C
ATOM   1465  C   LYS A 136     -26.106 -39.976 -52.009  1.00 53.84           C
ATOM   1466  O   LYS A 136     -25.281 -40.882 -51.926  1.00 55.45           O
ATOM   1467  CB  LYS A 136     -26.456 -39.284 -54.395  1.00 50.24           C
ATOM   1468  CG  LYS A 136     -26.324 -38.183 -55.476  1.00 62.62           C
ATOM   1469  CD  LYS A 136     -26.706 -38.694 -56.890  1.00 79.99           C
ATOM   1470  CE  LYS A 136     -26.924 -37.567 -57.928  1.00 83.08           C
ATOM   1471  NZ  LYS A 136     -27.118 -38.100 -59.331  1.00 83.19           N1+
ATOM   1472  H   LYS A 136     -24.192 -39.042 -53.926  1.00 68.10           H
ATOM   1473  HA  LYS A 136     -26.378 -38.077 -52.721  1.00 67.85           H
ATOM   1474  HB2 LYS A 136     -25.970 -40.064 -54.703  1.00 60.29           H
ATOM   1475  HB3 LYS A 136     -27.398 -39.496 -54.298  1.00 60.29           H
ATOM   1476  HG2 LYS A 136     -26.914 -37.446 -55.252  1.00 75.15           H
ATOM   1477  HG3 LYS A 136     -25.405 -37.875 -55.505  1.00 75.15           H
ATOM   1478  HD2 LYS A 136     -25.993 -39.264 -57.219  1.00 95.99           H
ATOM   1479  HD3 LYS A 136     -27.532 -39.200 -56.827  1.00 95.99           H
ATOM   1480  HE2 LYS A 136     -27.716 -37.062 -57.686  1.00 99.70           H
ATOM   1481  HE3 LYS A 136     -26.148 -36.985 -57.932  1.00 99.70           H
ATOM   1482  HZ1 LYS A 136     -27.035 -37.440 -59.922  1.00 99.83           H
ATOM   1483  HZ2 LYS A 136     -26.507 -38.723 -59.506  1.00 99.83           H
ATOM   1484  HZ3 LYS A 136     -27.928 -38.459 -59.410  1.00 99.83           H
ATOM   1485  N   PRO A 137     -27.221 -40.018 -51.277  1.00 52.53           N
ATOM   1486  CA  PRO A 137     -27.482 -41.209 -50.453  1.00 65.73           C
ATOM   1487  C   PRO A 137     -27.857 -42.410 -51.299  1.00 50.96           C
ATOM   1488  O   PRO A 137     -28.390 -42.262 -52.388  1.00 59.53           O
ATOM   1489  CB  PRO A 137     -28.614 -40.766 -49.511  1.00 74.61           C
ATOM   1490  CG  PRO A 137     -29.289 -39.671 -50.187  1.00 67.77           C
ATOM   1491  CD  PRO A 137     -28.259 -38.990 -51.091  1.00 61.68           C
ATOM   1492  HA  PRO A 137     -26.708 -41.436 -49.916  1.00 78.88           H
ATOM   1493  HB2 PRO A 137     -29.223 -41.506 -49.362  1.00 89.54           H
ATOM   1494  HB3 PRO A 137     -28.239 -40.470 -48.666  1.00 89.54           H
ATOM   1495  HG2 PRO A 137     -30.023 -40.023 -50.715  1.00 81.33           H
ATOM   1496  HG3 PRO A 137     -29.626 -39.045 -49.527  1.00 81.33           H
ATOM   1497  HD2 PRO A 137     -28.657 -38.746 -51.942  1.00 74.02           H
ATOM   1498  HD3 PRO A 137     -27.890 -38.204 -50.660  1.00 74.02           H
ATOM   1499  N   GLY A 138     -27.699 -43.601 -50.722  1.00 56.28           N
ATOM   1500  CA  GLY A 138     -28.081 -44.836 -51.398  1.00 62.00           C
ATOM   1501  C   GLY A 138     -27.773 -46.053 -50.546  1.00 62.23           C
ATOM   1502  O   GLY A 138     -27.053 -45.969 -49.544  1.00 57.78           O
ATOM   1503  H   GLY A 138     -27.372 -43.721 -49.935  1.00 67.54           H
ATOM   1504  HA2 GLY A 138     -29.033 -44.823 -51.587  1.00 74.40           H
ATOM   1505  HA3 GLY A 138     -27.595 -44.912 -52.234  1.00 74.40           H
ATOM   1506  N   ARG A 139     -28.310 -47.204 -50.984  1.00 62.36           N
ATOM   1507  CA  ARG A 139     -28.079 -48.461 -50.279  1.00 58.74           C
ATOM   1508  C   ARG A 139     -26.639 -48.891 -50.475  1.00 63.60           C
ATOM   1509  O   ARG A 139     -26.067 -48.711 -51.552  1.00 68.63           O
ATOM   1510  CB  ARG A 139     -29.009 -49.574 -50.763  1.00 60.80           C
ATOM   1511  CG  ARG A 139     -30.388 -49.600 -50.116  1.00 68.45           C
ATOM   1512  CD  ARG A 139     -30.414 -50.140 -48.698  1.00 67.61           C
ATOM   1513  NE  ARG A 139     -31.623 -49.601 -48.099  1.00 73.69           N
ATOM   1514  CZ  ARG A 139     -31.732 -49.162 -46.852  1.00 90.35           C
ATOM   1515  NH1 ARG A 139     -30.892 -49.547 -45.903  1.00 99.75           N1+
ATOM   1516  NH2 ARG A 139     -32.694 -48.286 -46.553  1.00103.76           N
ATOM   1517  H   ARG A 139     -28.806 -47.277 -51.682  1.00 74.83           H
ATOM   1518  HA  ARG A 139     -28.265 -48.325 -49.337  1.00 70.48           H
ATOM   1519  HB2 ARG A 139     -29.140 -49.470 -51.719  1.00 72.96           H
ATOM   1520  HB3 ARG A 139     -28.586 -50.428 -50.578  1.00 72.96           H
ATOM   1521  HG2 ARG A 139     -30.734 -48.694 -50.089  1.00 82.13           H
ATOM   1522  HG3 ARG A 139     -30.970 -50.162 -50.651  1.00 82.13           H
ATOM   1523  HD2 ARG A 139     -30.451 -51.109 -48.700  1.00 81.13           H
ATOM   1524  HD3 ARG A 139     -29.638 -49.838 -48.202  1.00 81.13           H
ATOM   1525  HE  ARG A 139     -32.326 -49.565 -48.593  1.00 88.43           H
ATOM   1526 HH11 ARG A 139     -30.256 -50.095 -46.089  1.00119.70           H
ATOM   1527 HH12 ARG A 139     -30.982 -49.249 -45.101  1.00119.70           H
ATOM   1528 HH21 ARG A 139     -33.233 -48.014 -47.166  1.00124.51           H
ATOM   1529 HH22 ARG A 139     -32.775 -47.994 -45.748  1.00124.51           H
ATOM   1530  N   ARG A 140     -26.050 -49.432 -49.411  1.00 75.85           N
ATOM   1531  CA  ARG A 140     -24.678 -49.905 -49.438  1.00 70.97           C
ATOM   1532  C   ARG A 140     -24.692 -51.390 -49.792  1.00 76.81           C
ATOM   1533  O   ARG A 140     -25.746 -52.028 -49.858  1.00 81.20           O
ATOM   1534  CB  ARG A 140     -23.948 -49.650 -48.097  1.00 71.25           C
ATOM   1535  CG  ARG A 140     -23.701 -48.140 -47.642  1.00 59.56           C
ATOM   1536  CD  ARG A 140     -22.733 -48.101 -46.445  1.00 54.82           C
ATOM   1537  NE  ARG A 140     -22.423 -46.852 -45.735  1.00 57.27           N
ATOM   1538  CZ  ARG A 140     -22.946 -46.365 -44.605  1.00 64.88           C
ATOM   1539  NH1 ARG A 140     -23.989 -46.922 -43.986  1.00 64.50           N1+
ATOM   1540  NH2 ARG A 140     -22.342 -45.331 -44.021  1.00 60.13           N
ATOM   1541  H   ARG A 140     -26.435 -49.536 -48.649  1.00 91.02           H
ATOM   1542  HA  ARG A 140     -24.172 -49.414 -50.105  1.00 85.16           H
ATOM   1543  HB2 ARG A 140     -24.469 -50.069 -47.394  1.00 85.51           H
ATOM   1544  HB3 ARG A 140     -23.074 -50.068 -48.154  1.00 85.51           H
ATOM   1545  HG2 ARG A 140     -23.311 -47.638 -48.374  1.00 71.48           H
ATOM   1546  HG3 ARG A 140     -24.542 -47.738 -47.375  1.00 71.48           H
ATOM   1547  HD2 ARG A 140     -23.095 -48.698 -45.772  1.00 65.79           H
ATOM   1548  HD3 ARG A 140     -21.881 -48.437 -46.763  1.00 65.79           H
ATOM   1549  HE  ARG A 140     -21.816 -46.364 -46.099  1.00 68.72           H
ATOM   1550 HH11 ARG A 140     -24.356 -47.628 -44.314  1.00 77.39           H
ATOM   1551 HH12 ARG A 140     -24.294 -46.576 -43.261  1.00 77.39           H
ATOM   1552 HH21 ARG A 140     -21.633 -44.993 -44.372  1.00 72.15           H
ATOM   1553 HH22 ARG A 140     -22.661 -45.001 -43.294  1.00 72.15           H
ATOM   1554  N   ASP A 141     -23.508 -51.950 -50.038  1.00 84.96           N
ATOM   1555  CA  ASP A 141     -23.459 -53.369 -50.377  1.00 82.61           C
ATOM   1556  C   ASP A 141     -23.959 -54.225 -49.224  1.00 77.19           C
ATOM   1557  O   ASP A 141     -24.743 -55.156 -49.435  1.00 86.36           O
ATOM   1558  CB  ASP A 141     -22.047 -53.772 -50.789  1.00 81.05           C
ATOM   1559  CG  ASP A 141     -21.640 -53.148 -52.114  1.00 90.42           C
ATOM   1560  OD1 ASP A 141     -21.060 -52.034 -52.089  1.00 95.73           O
ATOM   1561  OD2 ASP A 141     -21.927 -53.755 -53.178  1.00 91.63           O1-
ATOM   1562  H   ASP A 141     -22.749 -51.547 -50.015  1.00101.95           H
ATOM   1563  HA  ASP A 141     -24.037 -53.527 -51.139  1.00 99.13           H
ATOM   1564  HB2 ASP A 141     -21.421 -53.478 -50.110  1.00 97.26           H
ATOM   1565  HB3 ASP A 141     -22.006 -54.737 -50.883  1.00 97.26           H
ATOM   1566  N   ASP A 142     -23.556 -53.906 -47.991  1.00 74.91           N
ATOM   1567  CA  ASP A 142     -24.055 -54.686 -46.861  1.00 77.63           C
ATOM   1568  C   ASP A 142     -25.540 -54.433 -46.586  1.00 77.80           C
ATOM   1569  O   ASP A 142     -26.063 -55.005 -45.627  1.00 84.81           O
ATOM   1570  CB  ASP A 142     -23.220 -54.455 -45.591  1.00 79.51           C
ATOM   1571  CG  ASP A 142     -23.282 -53.035 -45.069  1.00 76.18           C
ATOM   1572  OD1 ASP A 142     -24.033 -52.217 -45.642  1.00 73.09           O
ATOM   1573  OD2 ASP A 142     -22.569 -52.742 -44.071  1.00 71.21           O1-
ATOM   1574  H   ASP A 142     -23.016 -53.267 -47.793  1.00 89.89           H
ATOM   1575  HA  ASP A 142     -23.944 -55.625 -47.078  1.00 93.16           H
ATOM   1576  HB2 ASP A 142     -23.547 -55.042 -44.891  1.00 95.41           H
ATOM   1577  HB3 ASP A 142     -22.291 -54.658 -45.786  1.00 95.41           H
ATOM   1578  N   GLY A 143     -26.236 -53.610 -47.382  1.00 78.99           N
ATOM   1579  CA  GLY A 143     -27.651 -53.357 -47.155  1.00 79.25           C
ATOM   1580  C   GLY A 143     -28.022 -52.205 -46.238  1.00 71.85           C
ATOM   1581  O   GLY A 143     -29.220 -51.945 -46.077  1.00 61.21           O
ATOM   1582  H   GLY A 143     -25.906 -53.191 -48.056  1.00 94.79           H
ATOM   1583  HA2 GLY A 143     -28.065 -53.180 -48.014  1.00 95.10           H
ATOM   1584  HA3 GLY A 143     -28.042 -54.159 -46.775  1.00 95.10           H
ATOM   1585  N   THR A 144     -27.049 -51.527 -45.620  1.00 73.30           N
ATOM   1586  CA  THR A 144     -27.264 -50.346 -44.786  1.00 70.87           C
ATOM   1587  C   THR A 144     -27.472 -49.115 -45.661  1.00 72.49           C
ATOM   1588  O   THR A 144     -27.287 -49.169 -46.876  1.00 76.06           O
ATOM   1589  CB  THR A 144     -26.070 -50.080 -43.886  1.00 71.33           C
ATOM   1590  CG2 THR A 144     -25.701 -51.307 -43.087  1.00 74.98           C
ATOM   1591  OG1 THR A 144     -24.964 -49.745 -44.723  1.00 76.42           O
ATOM   1592  H   THR A 144     -26.218 -51.743 -45.672  1.00 87.96           H
ATOM   1593  HA  THR A 144     -28.047 -50.509 -44.237  1.00 85.04           H
ATOM   1594  HB  THR A 144     -26.279 -49.367 -43.263  1.00 85.59           H
ATOM   1595  HG1 THR A 144     -24.857 -50.338 -45.308  1.00 91.70           H
ATOM   1596 HG21 THR A 144     -25.379 -51.047 -42.210  1.00 89.97           H
ATOM   1597 HG22 THR A 144     -26.477 -51.879 -42.981  1.00 89.97           H
ATOM   1598 HG23 THR A 144     -25.004 -51.804 -43.544  1.00 89.97           H
ATOM   1599  N   TRP A 145     -27.915 -48.005 -45.054  1.00 76.90           N
ATOM   1600  CA  TRP A 145     -28.210 -46.800 -45.824  1.00 66.43           C
ATOM   1601  C   TRP A 145     -27.143 -45.753 -45.589  1.00 62.26           C
ATOM   1602  O   TRP A 145     -26.986 -45.229 -44.469  1.00 66.15           O
ATOM   1603  CB  TRP A 145     -29.567 -46.209 -45.414  1.00 70.24           C
ATOM   1604  CG  TRP A 145     -30.005 -45.082 -46.262  1.00 68.81           C
ATOM   1605  CD1 TRP A 145     -29.987 -43.778 -45.917  1.00 82.59           C
ATOM   1606  CD2 TRP A 145     -30.523 -45.129 -47.599  1.00 68.65           C
ATOM   1607  CE2 TRP A 145     -30.786 -43.816 -47.992  1.00 59.44           C
ATOM   1608  CE3 TRP A 145     -30.779 -46.150 -48.500  1.00 78.57           C
ATOM   1609  NE1 TRP A 145     -30.450 -42.997 -46.956  1.00 80.91           N
ATOM   1610  CZ2 TRP A 145     -31.285 -43.512 -49.209  1.00 55.89           C
ATOM   1611  CZ3 TRP A 145     -31.281 -45.827 -49.721  1.00 62.44           C
ATOM   1612  CH2 TRP A 145     -31.529 -44.534 -50.059  1.00 56.30           C
ATOM   1613  H   TRP A 145     -28.049 -47.933 -44.207  1.00 92.28           H
ATOM   1614  HA  TRP A 145     -28.215 -47.040 -46.764  1.00 79.72           H
ATOM   1615  HB2 TRP A 145     -30.241 -46.904 -45.474  1.00 84.29           H
ATOM   1616  HB3 TRP A 145     -29.504 -45.886 -44.501  1.00 84.29           H
ATOM   1617  HD1 TRP A 145     -29.703 -43.451 -45.094  1.00 99.11           H
ATOM   1618  HE1 TRP A 145     -30.515 -42.139 -46.951  1.00 97.09           H
ATOM   1619  HE3 TRP A 145     -30.612 -47.036 -48.274  1.00 94.29           H
ATOM   1620  HZ2 TRP A 145     -31.454 -42.631 -49.453  1.00 67.07           H
ATOM   1621  HZ3 TRP A 145     -31.457 -46.502 -50.336  1.00 74.93           H
ATOM   1622  HH2 TRP A 145     -31.878 -44.346 -50.901  1.00 67.56           H
ATOM   1623  N   ARG A 146     -26.456 -45.417 -46.663  1.00 50.53           N
ATOM   1624  CA  ARG A 146     -25.483 -44.364 -46.597  1.00 57.28           C
ATOM   1625  C   ARG A 146     -26.149 -43.004 -46.752  1.00 61.19           C
ATOM   1626  O   ARG A 146     -26.749 -42.737 -47.790  1.00 64.23           O
ATOM   1627  CB  ARG A 146     -24.426 -44.555 -47.659  1.00 57.96           C
ATOM   1628  CG  ARG A 146     -23.377 -43.488 -47.584  1.00 55.26           C
ATOM   1629  CD  ARG A 146     -22.294 -43.603 -48.615  1.00 55.41           C
ATOM   1630  NE  ARG A 146     -21.362 -42.517 -48.373  1.00 74.20           N
ATOM   1631  CZ  ARG A 146     -20.444 -42.108 -49.228  1.00 71.99           C
ATOM   1632  NH1 ARG A 146     -20.382 -42.613 -50.456  1.00 45.05           N1+
ATOM   1633  NH2 ARG A 146     -19.565 -41.174 -48.833  1.00 74.21           N
ATOM   1634  H   ARG A 146     -26.538 -45.785 -47.436  1.00 60.64           H
ATOM   1635  HA  ARG A 146     -25.053 -44.385 -45.728  1.00 68.74           H
ATOM   1636  HB2 ARG A 146     -23.996 -45.416 -47.533  1.00 69.55           H
ATOM   1637  HB3 ARG A 146     -24.840 -44.516 -48.535  1.00 69.55           H
ATOM   1638  HG2 ARG A 146     -23.804 -42.625 -47.704  1.00 66.31           H
ATOM   1639  HG3 ARG A 146     -22.954 -43.530 -46.712  1.00 66.31           H
ATOM   1640  HD2 ARG A 146     -21.832 -44.451 -48.528  1.00 66.49           H
ATOM   1641  HD3 ARG A 146     -22.666 -43.518 -49.507  1.00 66.49           H
ATOM   1642  HE  ARG A 146     -21.413 -42.109 -47.617  1.00 89.04           H
ATOM   1643 HH11 ARG A 146     -20.946 -43.213 -50.703  1.00 54.06           H
ATOM   1644 HH12 ARG A 146     -19.779 -42.338 -51.004  1.00 54.06           H
ATOM   1645 HH21 ARG A 146     -19.607 -40.854 -48.036  1.00 89.05           H
ATOM   1646 HH22 ARG A 146     -18.960 -40.896 -49.377  1.00 89.05           H
ATOM   1647  N   PRO A 147     -25.986 -42.100 -45.815  1.00 65.67           N
ATOM   1648  CA  PRO A 147     -26.518 -40.745 -45.978  1.00 61.08           C
ATOM   1649  C   PRO A 147     -25.759 -39.949 -47.008  1.00 54.17           C
ATOM   1650  O   PRO A 147     -24.630 -40.277 -47.356  1.00 51.59           O
ATOM   1651  CB  PRO A 147     -26.385 -40.135 -44.588  1.00 71.24           C
ATOM   1652  CG  PRO A 147     -25.654 -41.138 -43.787  1.00 74.11           C
ATOM   1653  CD  PRO A 147     -25.289 -42.297 -44.540  1.00 66.82           C
ATOM   1654  HA  PRO A 147     -27.454 -40.779 -46.230  1.00 73.29           H
ATOM   1655  HB2 PRO A 147     -25.887 -39.305 -44.640  1.00 85.48           H
ATOM   1656  HB3 PRO A 147     -27.266 -39.971 -44.216  1.00 85.48           H
ATOM   1657  HG2 PRO A 147     -24.850 -40.717 -43.445  1.00 88.94           H
ATOM   1658  HG3 PRO A 147     -26.226 -41.406 -43.051  1.00 88.94           H
ATOM   1659  HD2 PRO A 147     -24.329 -42.335 -44.674  1.00 80.19           H
ATOM   1660  HD3 PRO A 147     -25.595 -43.106 -44.100  1.00 80.19           H
ATOM   1661  N   GLY A 148     -26.449 -38.993 -47.612  1.00 67.96           N
ATOM   1662  CA  GLY A 148     -25.789 -38.095 -48.539  1.00 65.41           C
ATOM   1663  C   GLY A 148     -25.136 -36.874 -47.887  1.00 56.28           C
ATOM   1664  O   GLY A 148     -25.451 -36.504 -46.758  1.00 60.67           O
ATOM   1665  H   GLY A 148     -27.289 -38.847 -47.503  1.00 81.55           H
ATOM   1666  HA2 GLY A 148     -25.097 -38.585 -49.010  1.00 78.49           H
ATOM   1667  HA3 GLY A 148     -26.441 -37.774 -49.181  1.00 78.49           H
ATOM   1668  N   SER A 149     -24.417 -36.118 -48.718  1.00 51.93           N
ATOM   1669  CA  SER A 149     -23.736 -34.897 -48.307  1.00 61.54           C
ATOM   1670  C   SER A 149     -24.709 -33.745 -48.110  1.00 50.78           C
ATOM   1671  O   SER A 149     -24.318 -32.667 -47.650  1.00 47.58           O
ATOM   1672  CB  SER A 149     -22.600 -34.522 -49.279  1.00 60.30           C
ATOM   1673  OG  SER A 149     -21.633 -35.563 -49.420  1.00 59.38           O
ATOM   1674  H   SER A 149     -24.306 -36.299 -49.552  1.00 62.31           H
ATOM   1675  HA  SER A 149     -23.291 -35.054 -47.459  1.00 73.84           H
ATOM   1676  HB2 SER A 149     -22.986 -34.340 -50.150  1.00 72.36           H
ATOM   1677  HB3 SER A 149     -22.153 -33.730 -48.942  1.00 72.36           H
ATOM   1678  HG  SER A 149     -20.912 -35.338 -49.051  1.00 71.26           H
ATOM   1679  N   ALA A 150     -25.939 -33.899 -48.530  1.00 51.66           N
ATOM   1680  CA  ALA A 150     -26.823 -32.762 -48.514  1.00 52.28           C
ATOM   1681  C   ALA A 150     -26.906 -32.192 -47.117  1.00 52.34           C
ATOM   1682  O   ALA A 150     -26.964 -32.933 -46.122  1.00 50.93           O
ATOM   1683  CB  ALA A 150     -28.221 -33.167 -48.943  1.00 63.30           C
ATOM   1684  H   ALA A 150     -26.280 -34.633 -48.822  1.00 62.00           H
ATOM   1685  HA  ALA A 150     -26.482 -32.094 -49.129  1.00 62.74           H
ATOM   1686  HB1 ALA A 150     -28.792 -32.383 -48.936  1.00 75.96           H
ATOM   1687  HB2 ALA A 150     -28.181 -33.539 -49.838  1.00 75.96           H
ATOM   1688  HB3 ALA A 150     -28.562 -33.830 -48.324  1.00 75.96           H
ATOM   1689  N   GLY A 151     -26.904 -30.873 -47.062  1.00 55.34           N
ATOM   1690  CA  GLY A 151     -27.103 -30.165 -45.817  1.00 71.50           C
ATOM   1691  C   GLY A 151     -26.571 -28.749 -45.874  1.00 61.65           C
ATOM   1692  O   GLY A 151     -26.090 -28.272 -46.903  1.00 56.35           O
ATOM   1693  H   GLY A 151     -26.788 -30.358 -47.742  1.00 66.41           H
ATOM   1694  HA2 GLY A 151     -28.051 -30.128 -45.615  1.00 85.80           H
ATOM   1695  HA3 GLY A 151     -26.645 -30.635 -45.103  1.00 85.80           H
ATOM   1696  N   TYR A 152     -26.692 -28.079 -44.727  1.00 56.66           N
ATOM   1697  CA  TYR A 152     -26.132 -26.752 -44.518  1.00 47.10           C
ATOM   1698  C   TYR A 152     -24.804 -26.912 -43.783  1.00 56.57           C
ATOM   1699  O   TYR A 152     -24.776 -27.271 -42.593  1.00 56.93           O
ATOM   1700  CB  TYR A 152     -27.089 -25.850 -43.749  1.00 47.23           C
ATOM   1701  CG  TYR A 152     -28.377 -25.487 -44.463  1.00 50.23           C
ATOM   1702  CD1 TYR A 152     -29.503 -26.279 -44.330  1.00 57.58           C
ATOM   1703  CD2 TYR A 152     -28.472 -24.337 -45.238  1.00 47.53           C
ATOM   1704  CE1 TYR A 152     -30.683 -25.944 -44.933  1.00 55.21           C
ATOM   1705  CE2 TYR A 152     -29.648 -24.006 -45.872  1.00 52.67           C
ATOM   1706  CZ  TYR A 152     -30.762 -24.814 -45.705  1.00 52.77           C
ATOM   1707  OH  TYR A 152     -31.973 -24.528 -46.313  1.00 46.95           O
ATOM   1708  H   TYR A 152     -27.106 -28.385 -44.038  1.00 67.99           H
ATOM   1709  HA  TYR A 152     -25.970 -26.335 -45.379  1.00 56.52           H
ATOM   1710  HB2 TYR A 152     -27.335 -26.300 -42.926  1.00 56.68           H
ATOM   1711  HB3 TYR A 152     -26.629 -25.020 -43.548  1.00 56.68           H
ATOM   1712  HD1 TYR A 152     -29.456 -27.055 -43.820  1.00 69.09           H
ATOM   1713  HD2 TYR A 152     -27.731 -23.784 -45.330  1.00 57.04           H
ATOM   1714  HE1 TYR A 152     -31.433 -26.483 -44.820  1.00 66.25           H
ATOM   1715  HE2 TYR A 152     -29.694 -23.248 -46.408  1.00 63.20           H
ATOM   1716  HH  TYR A 152     -31.962 -23.748 -46.625  1.00 56.34           H
ATOM   1717  N   TRP A 153     -23.718 -26.568 -44.485  1.00 55.62           N
ATOM   1718  CA  TRP A 153     -22.343 -26.761 -44.044  1.00 48.29           C
ATOM   1719  C   TRP A 153     -21.588 -25.438 -44.104  1.00 47.76           C
ATOM   1720  O   TRP A 153     -22.174 -24.381 -44.339  1.00 41.86           O
ATOM   1721  CB  TRP A 153     -21.699 -27.778 -44.975  1.00 42.35           C
ATOM   1722  CG  TRP A 153     -22.438 -29.023 -44.998  1.00 44.75           C
ATOM   1723  CD1 TRP A 153     -23.214 -29.480 -46.013  1.00 51.10           C
ATOM   1724  CD2 TRP A 153     -22.437 -30.033 -44.007  1.00 48.22           C
ATOM   1725  CE2 TRP A 153     -23.266 -31.069 -44.468  1.00 49.56           C
ATOM   1726  CE3 TRP A 153     -21.822 -30.163 -42.767  1.00 51.19           C
ATOM   1727  NE1 TRP A 153     -23.745 -30.704 -45.694  1.00 49.77           N
ATOM   1728  CZ2 TRP A 153     -23.502 -32.201 -43.732  1.00 54.15           C
ATOM   1729  CZ3 TRP A 153     -22.060 -31.291 -42.037  1.00 51.46           C
ATOM   1730  CH2 TRP A 153     -22.886 -32.296 -42.518  1.00 54.29           C
ATOM   1731  H   TRP A 153     -23.758 -26.201 -45.262  1.00 66.75           H
ATOM   1732  HA  TRP A 153     -22.306 -27.082 -43.130  1.00 57.94           H
ATOM   1733  HB2 TRP A 153     -21.677 -27.419 -45.876  1.00 50.82           H
ATOM   1734  HB3 TRP A 153     -20.797 -27.965 -44.670  1.00 50.82           H
ATOM   1735  HD1 TRP A 153     -23.364 -29.028 -46.812  1.00 61.33           H
ATOM   1736  HE1 TRP A 153     -24.286 -31.161 -46.181  1.00 59.72           H
ATOM   1737  HE3 TRP A 153     -21.261 -29.497 -42.443  1.00 61.43           H
ATOM   1738  HZ2 TRP A 153     -24.058 -32.877 -44.047  1.00 64.98           H
ATOM   1739  HZ3 TRP A 153     -21.662 -31.387 -41.202  1.00 61.75           H
ATOM   1740  HH2 TRP A 153     -23.024 -33.056 -41.999  1.00 65.15           H
ATOM   1741  N   HIS A 154     -20.288 -25.463 -43.875  1.00 51.25           N
ATOM   1742  CA  HIS A 154     -19.528 -24.227 -43.930  1.00 47.89           C
ATOM   1743  C   HIS A 154     -18.063 -24.558 -44.126  1.00 52.93           C
ATOM   1744  O   HIS A 154     -17.638 -25.697 -43.924  1.00 60.87           O
ATOM   1745  CB  HIS A 154     -19.766 -23.366 -42.695  1.00 53.42           C
ATOM   1746  CG  HIS A 154     -19.348 -24.006 -41.415  1.00 54.77           C
ATOM   1747  CD2 HIS A 154     -19.949 -24.961 -40.664  1.00 52.29           C
ATOM   1748  ND1 HIS A 154     -18.193 -23.648 -40.750  1.00 48.59           N
ATOM   1749  CE1 HIS A 154     -18.098 -24.367 -39.646  1.00 59.51           C
ATOM   1750  NE2 HIS A 154     -19.149 -25.171 -39.572  1.00 61.87           N
ATOM   1751  H   HIS A 154     -19.831 -26.168 -43.688  1.00 61.50           H
ATOM   1752  HA  HIS A 154     -19.807 -23.706 -44.700  1.00 57.46           H
ATOM   1753  HB2 HIS A 154     -19.264 -22.542 -42.790  1.00 64.11           H
ATOM   1754  HB3 HIS A 154     -20.714 -23.171 -42.631  1.00 64.11           H
ATOM   1755  HD2 HIS A 154     -20.751 -25.392 -40.853  1.00 62.75           H
ATOM   1756  HE1 HIS A 154     -17.408 -24.317 -39.025  1.00 71.41           H
ATOM   1757  HE2 HIS A 154     -19.304 -25.733 -38.940  1.00 74.25           H
ATOM   1758  N   TYR A 155     -17.296 -23.549 -44.536  1.00 54.70           N
ATOM   1759  CA  TYR A 155     -15.850 -23.661 -44.643  1.00 56.76           C
ATOM   1760  C   TYR A 155     -15.202 -22.587 -43.776  1.00 59.58           C
ATOM   1761  O   TYR A 155     -15.837 -21.603 -43.374  1.00 56.41           O
ATOM   1762  CB  TYR A 155     -15.323 -23.505 -46.073  1.00 50.05           C
ATOM   1763  CG  TYR A 155     -15.670 -22.200 -46.729  1.00 53.43           C
ATOM   1764  CD1 TYR A 155     -14.855 -21.085 -46.554  1.00 57.88           C
ATOM   1765  CD2 TYR A 155     -16.765 -22.079 -47.562  1.00 55.75           C
ATOM   1766  CE1 TYR A 155     -15.141 -19.881 -47.161  1.00 51.08           C
ATOM   1767  CE2 TYR A 155     -17.062 -20.868 -48.173  1.00 52.65           C
ATOM   1768  CZ  TYR A 155     -16.233 -19.786 -47.970  1.00 50.18           C
ATOM   1769  OH  TYR A 155     -16.497 -18.597 -48.568  1.00 50.87           O
ATOM   1770  H   TYR A 155     -17.599 -22.776 -44.761  1.00 65.64           H
ATOM   1771  HA  TYR A 155     -15.601 -24.548 -44.338  1.00 68.11           H
ATOM   1772  HB2 TYR A 155     -14.356 -23.575 -46.054  1.00 60.06           H
ATOM   1773  HB3 TYR A 155     -15.697 -24.214 -46.619  1.00 60.06           H
ATOM   1774  HD1 TYR A 155     -14.100 -21.154 -46.016  1.00 69.46           H
ATOM   1775  HD2 TYR A 155     -17.309 -22.817 -47.715  1.00 66.89           H
ATOM   1776  HE1 TYR A 155     -14.594 -19.142 -47.019  1.00 61.30           H
ATOM   1777  HE2 TYR A 155     -17.814 -20.788 -48.715  1.00 63.18           H
ATOM   1778  HH  TYR A 155     -17.033 -18.708 -49.205  1.00 61.04           H
ATOM   1779  N   HIS A 156     -13.953 -22.837 -43.407  1.00 59.81           N
ATOM   1780  CA  HIS A 156     -13.219 -21.860 -42.623  1.00 60.34           C
ATOM   1781  C   HIS A 156     -11.747 -22.212 -42.680  1.00 59.96           C
ATOM   1782  O   HIS A 156     -11.360 -23.261 -43.199  1.00 66.18           O
ATOM   1783  CB  HIS A 156     -13.757 -21.806 -41.184  1.00 70.34           C
ATOM   1784  CG  HIS A 156     -13.580 -23.077 -40.402  1.00 68.75           C
ATOM   1785  CD2 HIS A 156     -14.452 -24.074 -40.114  1.00 70.05           C
ATOM   1786  ND1 HIS A 156     -12.394 -23.424 -39.793  1.00 69.96           N
ATOM   1787  CE1 HIS A 156     -12.536 -24.586 -39.179  1.00 70.73           C
ATOM   1788  NE2 HIS A 156     -13.775 -25.003 -39.360  1.00 69.49           N
ATOM   1789  H   HIS A 156     -13.517 -23.554 -43.596  1.00 71.77           H
ATOM   1790  HA  HIS A 156     -13.317 -20.975 -43.009  1.00 72.41           H
ATOM   1791  HB2 HIS A 156     -13.291 -21.101 -40.707  1.00 84.40           H
ATOM   1792  HB3 HIS A 156     -14.707 -21.612 -41.217  1.00 84.40           H
ATOM   1793  HD1 HIS A 156     -11.672 -22.957 -39.809  1.00 83.96           H
ATOM   1794  HD2 HIS A 156     -15.342 -24.121 -40.377  1.00 84.07           H
ATOM   1795  HE1 HIS A 156     -11.875 -25.034 -38.701  1.00 84.87           H
ATOM   1796  N   ASP A 157     -10.927 -21.249 -42.260  1.00 64.37           N
ATOM   1797  CA  ASP A 157      -9.482 -21.430 -42.172  1.00 71.67           C
ATOM   1798  C   ASP A 157      -9.119 -22.315 -40.977  1.00 69.96           C
ATOM   1799  O   ASP A 157      -9.775 -22.286 -39.927  1.00 58.47           O
ATOM   1800  CB  ASP A 157      -8.772 -20.084 -42.083  1.00 72.50           C
ATOM   1801  CG  ASP A 157      -7.328 -20.220 -41.668  1.00 71.01           C
ATOM   1802  OD1 ASP A 157      -6.528 -20.738 -42.503  1.00 67.92           O
ATOM   1803  OD2 ASP A 157      -7.015 -19.829 -40.519  1.00 67.23           O1-
ATOM   1804  H   ASP A 157     -11.189 -20.467 -42.016  1.00 77.25           H
ATOM   1805  HA  ASP A 157      -9.164 -21.872 -42.974  1.00 86.00           H
ATOM   1806  HB2 ASP A 157      -8.797 -19.655 -42.952  1.00 87.00           H
ATOM   1807  HB3 ASP A 157      -9.223 -19.530 -41.426  1.00 87.00           H
ATOM   1808  N   HIS A 158      -8.005 -23.045 -41.115  1.00 74.48           N
ATOM   1809  CA  HIS A 158      -7.560 -23.929 -40.054  1.00 66.70           C
ATOM   1810  C   HIS A 158      -6.107 -23.709 -39.614  1.00 66.91           C
ATOM   1811  O   HIS A 158      -5.595 -24.543 -38.868  1.00 75.85           O
ATOM   1812  CB  HIS A 158      -7.734 -25.383 -40.563  1.00 71.85           C
ATOM   1813  CG  HIS A 158      -8.137 -26.358 -39.507  1.00 74.90           C
ATOM   1814  CD2 HIS A 158      -9.219 -27.172 -39.431  1.00 84.67           C
ATOM   1815  ND1 HIS A 158      -7.382 -26.623 -38.389  1.00 72.03           N
ATOM   1816  CE1 HIS A 158      -8.008 -27.515 -37.640  1.00 72.28           C
ATOM   1817  NE2 HIS A 158      -9.123 -27.872 -38.252  1.00 81.12           N
ATOM   1818  H   HIS A 158      -7.501 -23.040 -41.812  1.00 89.37           H
ATOM   1819  HA  HIS A 158      -8.094 -23.772 -39.260  1.00 80.04           H
ATOM   1820  HB2 HIS A 158      -8.420 -25.391 -41.249  1.00 86.22           H
ATOM   1821  HB3 HIS A 158      -6.890 -25.684 -40.934  1.00 86.22           H
ATOM   1822  HD1 HIS A 158      -6.622 -26.264 -38.206  1.00 86.44           H
ATOM   1823  HD2 HIS A 158      -9.901 -27.243 -40.061  1.00101.61           H
ATOM   1824  HE1 HIS A 158      -7.713 -27.838 -36.819  1.00 86.74           H
ATOM   1825  N   VAL A 159      -5.401 -22.657 -40.072  1.00 59.57           N
ATOM   1826  CA  VAL A 159      -4.002 -22.472 -39.658  1.00 69.98           C
ATOM   1827  C   VAL A 159      -3.526 -21.066 -39.277  1.00 77.05           C
ATOM   1828  O   VAL A 159      -2.381 -20.895 -38.846  1.00 87.52           O
ATOM   1829  CB  VAL A 159      -3.044 -23.007 -40.752  1.00 82.07           C
ATOM   1830  CG1 VAL A 159      -3.342 -24.486 -41.054  1.00 86.78           C
ATOM   1831  CG2 VAL A 159      -3.079 -22.120 -42.003  1.00 71.34           C
ATOM   1832  H   VAL A 159      -5.703 -22.056 -40.608  1.00 71.48           H
ATOM   1833  HA  VAL A 159      -3.982 -22.956 -38.818  1.00 83.97           H
ATOM   1834  HB  VAL A 159      -2.132 -22.968 -40.424  1.00 98.49           H
ATOM   1835 HG11 VAL A 159      -2.558 -24.890 -41.459  1.00104.14           H
ATOM   1836 HG12 VAL A 159      -3.557 -24.941 -40.225  1.00104.14           H
ATOM   1837 HG13 VAL A 159      -4.094 -24.539 -41.665  1.00104.14           H
ATOM   1838 HG21 VAL A 159      -3.592 -22.569 -42.693  1.00 85.61           H
ATOM   1839 HG22 VAL A 159      -3.497 -21.274 -41.778  1.00 85.61           H
ATOM   1840 HG23 VAL A 159      -2.171 -21.970 -42.309  1.00 85.61           H
ATOM   1841  N   VAL A 160      -4.358 -20.051 -39.456  1.00 85.10           N
ATOM   1842  CA  VAL A 160      -4.013 -18.683 -39.056  1.00 81.64           C
ATOM   1843  C   VAL A 160      -4.103 -18.529 -37.545  1.00 82.80           C
ATOM   1844  O   VAL A 160      -5.150 -18.789 -36.939  1.00 85.54           O
ATOM   1845  CB  VAL A 160      -4.948 -17.665 -39.745  1.00 75.28           C
ATOM   1846  CG1 VAL A 160      -4.672 -16.218 -39.301  1.00 70.60           C
ATOM   1847  CG2 VAL A 160      -4.803 -17.740 -41.250  1.00 72.56           C
ATOM   1848  H   VAL A 160      -5.139 -20.123 -39.809  1.00102.12           H
ATOM   1849  HA  VAL A 160      -3.095 -18.518 -39.323  1.00 97.97           H
ATOM   1850  HB  VAL A 160      -5.853 -17.897 -39.482  1.00 90.34           H
ATOM   1851 HG11 VAL A 160      -5.421 -15.660 -39.563  1.00 84.72           H
ATOM   1852 HG12 VAL A 160      -4.566 -16.199 -38.337  1.00 84.72           H
ATOM   1853 HG13 VAL A 160      -3.860 -15.906 -39.730  1.00 84.72           H
ATOM   1854 HG21 VAL A 160      -5.479 -17.178 -41.661  1.00 87.07           H
ATOM   1855 HG22 VAL A 160      -3.919 -17.428 -41.499  1.00 87.07           H
ATOM   1856 HG23 VAL A 160      -4.921 -18.660 -41.534  1.00 87.07           H
ATOM   1857  N   GLY A 161      -3.024 -18.068 -36.940  1.00 77.14           N
ATOM   1858  CA  GLY A 161      -3.073 -17.807 -35.503  1.00 90.95           C
ATOM   1859  C   GLY A 161      -2.781 -18.979 -34.614  1.00 84.74           C
ATOM   1860  O   GLY A 161      -1.969 -18.872 -33.693  1.00 72.39           O
ATOM   1861  H   GLY A 161      -2.272 -17.902 -37.322  1.00 92.57           H
ATOM   1862  HA2 GLY A 161      -2.425 -17.116 -35.295  1.00109.14           H
ATOM   1863  HA3 GLY A 161      -3.960 -17.486 -35.280  1.00109.14           H
ATOM   1864  N   THR A 162      -3.444 -20.106 -34.883  1.00 83.81           N
ATOM   1865  CA  THR A 162      -3.209 -21.365 -34.197  1.00 83.88           C
ATOM   1866  C   THR A 162      -3.289 -22.481 -35.226  1.00 89.21           C
ATOM   1867  O   THR A 162      -3.517 -22.224 -36.411  1.00 90.79           O
ATOM   1868  CB  THR A 162      -4.274 -21.646 -33.121  1.00 79.97           C
ATOM   1869  CG2 THR A 162      -4.590 -20.403 -32.337  1.00 79.66           C
ATOM   1870  OG1 THR A 162      -5.506 -22.037 -33.740  1.00 83.21           O
ATOM   1871  H   THR A 162      -4.058 -20.163 -35.483  1.00100.57           H
ATOM   1872  HA  THR A 162      -2.332 -21.331 -33.782  1.00100.66           H
ATOM   1873  HB  THR A 162      -3.928 -22.340 -32.539  1.00 95.97           H
ATOM   1874  HG1 THR A 162      -6.107 -22.117 -33.159  1.00 99.85           H
ATOM   1875 HG21 THR A 162      -5.167 -20.621 -31.588  1.00 95.59           H
ATOM   1876 HG22 THR A 162      -3.771 -20.007 -31.999  1.00 95.59           H
ATOM   1877 HG23 THR A 162      -5.041 -19.758 -32.904  1.00 95.59           H
ATOM   1878  N   GLU A 163      -2.901 -23.698 -34.821  1.00 93.81           N
ATOM   1879  CA  GLU A 163      -3.091 -24.842 -35.710  1.00 95.13           C
ATOM   1880  C   GLU A 163      -4.570 -25.221 -35.882  1.00 80.94           C
ATOM   1881  O   GLU A 163      -4.835 -26.133 -36.674  1.00 74.30           O
ATOM   1882  CB  GLU A 163      -2.313 -26.082 -35.240  1.00114.16           C
ATOM   1883  CG  GLU A 163      -0.801 -26.062 -35.514  1.00122.79           C
ATOM   1884  CD  GLU A 163      -0.154 -27.435 -35.346  1.00124.45           C
ATOM   1885  OE1 GLU A 163       0.074 -27.872 -34.197  1.00124.41           O
ATOM   1886  OE2 GLU A 163       0.152 -28.065 -36.379  1.00120.32           O1-
ATOM   1887  H   GLU A 163      -2.539 -23.876 -34.062  1.00112.57           H
ATOM   1888  HA  GLU A 163      -2.722 -24.590 -36.571  1.00114.15           H
ATOM   1889  HB2 GLU A 163      -2.431 -26.170 -34.281  1.00136.99           H
ATOM   1890  HB3 GLU A 163      -2.677 -26.860 -35.692  1.00136.99           H
ATOM   1891  HG2 GLU A 163      -0.648 -25.768 -36.426  1.00147.35           H
ATOM   1892  HG3 GLU A 163      -0.375 -25.452 -34.893  1.00147.35           H
ATOM   1893  N   HIS A 164      -5.519 -24.534 -35.212  1.00 80.44           N
ATOM   1894  CA  HIS A 164      -6.963 -24.673 -35.446  1.00 86.84           C
ATOM   1895  C   HIS A 164      -7.675 -23.447 -36.025  1.00 79.35           C
ATOM   1896  O   HIS A 164      -8.903 -23.329 -35.919  1.00 71.62           O
ATOM   1897  CB  HIS A 164      -7.646 -25.110 -34.156  1.00 83.67           C
ATOM   1898  CG  HIS A 164      -7.336 -26.519 -33.791  1.00 77.33           C
ATOM   1899  CD2 HIS A 164      -6.372 -27.050 -33.009  1.00 68.08           C
ATOM   1900  ND1 HIS A 164      -8.066 -27.582 -34.286  1.00 76.67           N
ATOM   1901  CE1 HIS A 164      -7.575 -28.710 -33.807  1.00 73.45           C
ATOM   1902  NE2 HIS A 164      -6.546 -28.414 -33.031  1.00 79.06           N
ATOM   1903  H   HIS A 164      -5.339 -23.962 -34.596  1.00 96.53           H
ATOM   1904  HA  HIS A 164      -7.060 -25.357 -36.127  1.00104.21           H
ATOM   1905  HB2 HIS A 164      -7.348 -24.539 -33.431  1.00100.40           H
ATOM   1906  HB3 HIS A 164      -8.607 -25.033 -34.265  1.00100.40           H
ATOM   1907  HD2 HIS A 164      -5.716 -26.583 -32.544  1.00 81.69           H
ATOM   1908  HE1 HIS A 164      -7.897 -29.564 -33.985  1.00 88.14           H
ATOM   1909  HE2 HIS A 164      -6.062 -28.985 -32.607  1.00 94.87           H
ATOM   1910  N   GLY A 165      -6.928 -22.524 -36.602  1.00 90.32           N
ATOM   1911  CA  GLY A 165      -7.482 -21.374 -37.282  1.00 83.06           C
ATOM   1912  C   GLY A 165      -8.235 -20.404 -36.416  1.00 76.57           C
ATOM   1913  O   GLY A 165      -9.100 -19.692 -36.919  1.00 89.20           O
ATOM   1914  H   GLY A 165      -6.068 -22.541 -36.613  1.00108.39           H
ATOM   1915  HA2 GLY A 165      -6.757 -20.887 -37.703  1.00 99.67           H
ATOM   1916  HA3 GLY A 165      -8.093 -21.687 -37.968  1.00 99.67           H
ATOM   1917  N   THR A 166      -7.952 -20.372 -35.118  1.00 76.99           N
ATOM   1918  CA  THR A 166      -8.678 -19.475 -34.226  1.00 81.44           C
ATOM   1919  C   THR A 166      -8.553 -18.029 -34.705  1.00 79.65           C
ATOM   1920  O   THR A 166      -9.508 -17.253 -34.606  1.00 79.06           O
ATOM   1921  CB  THR A 166      -8.197 -19.616 -32.794  1.00 77.62           C
ATOM   1922  CG2 THR A 166      -8.975 -18.679 -31.944  1.00 78.85           C
ATOM   1923  OG1 THR A 166      -8.448 -20.946 -32.342  1.00 79.11           O
ATOM   1924  H   THR A 166      -7.352 -20.852 -34.732  1.00 92.39           H
ATOM   1925  HA  THR A 166      -9.615 -19.725 -34.230  1.00 97.73           H
ATOM   1926  HB  THR A 166      -7.248 -19.422 -32.730  1.00 93.14           H
ATOM   1927  HG1 THR A 166      -8.266 -21.011 -31.525  1.00 94.93           H
ATOM   1928 HG21 THR A 166      -8.852 -18.901 -31.008  1.00 94.61           H
ATOM   1929 HG22 THR A 166      -8.676 -17.769 -32.094  1.00 94.61           H
ATOM   1930 HG23 THR A 166      -9.918 -18.740 -32.160  1.00 94.61           H
ATOM   1931  N   GLY A 167      -7.335 -17.618 -35.085  1.00 75.66           N
ATOM   1932  CA  GLY A 167      -7.133 -16.272 -35.602  1.00 78.83           C
ATOM   1933  C   GLY A 167      -7.853 -16.040 -36.920  1.00 80.31           C
ATOM   1934  O   GLY A 167      -8.442 -14.974 -37.140  1.00 85.39           O
ATOM   1935  H   GLY A 167      -6.622 -18.097 -35.052  1.00 90.79           H
ATOM   1936  HA2 GLY A 167      -7.462 -15.628 -34.957  1.00 94.60           H
ATOM   1937  HA3 GLY A 167      -6.185 -16.122 -35.743  1.00 94.60           H
ATOM   1938  N   GLY A 168      -7.790 -17.012 -37.830  1.00 76.11           N
ATOM   1939  CA  GLY A 168      -8.500 -16.868 -39.096  1.00 77.04           C
ATOM   1940  C   GLY A 168     -10.002 -16.716 -38.896  1.00 70.94           C
ATOM   1941  O   GLY A 168     -10.631 -15.818 -39.457  1.00 65.57           O
ATOM   1942  H   GLY A 168      -7.353 -17.747 -37.741  1.00 91.33           H
ATOM   1943  HA2 GLY A 168      -8.171 -16.083 -39.562  1.00 92.45           H
ATOM   1944  HA3 GLY A 168      -8.341 -17.651 -39.646  1.00 92.45           H
ATOM   1945  N   ILE A 169     -10.596 -17.604 -38.086  1.00 75.87           N
ATOM   1946  CA  ILE A 169     -12.030 -17.548 -37.803  1.00 69.70           C
ATOM   1947  C   ILE A 169     -12.392 -16.219 -37.146  1.00 71.67           C
ATOM   1948  O   ILE A 169     -13.480 -15.685 -37.375  1.00 80.71           O
ATOM   1949  CB  ILE A 169     -12.503 -18.765 -36.976  1.00 67.47           C
ATOM   1950  CG1 ILE A 169     -12.388 -20.049 -37.831  1.00 58.47           C
ATOM   1951  CG2 ILE A 169     -13.902 -18.509 -36.400  1.00 71.23           C
ATOM   1952  CD1 ILE A 169     -12.482 -21.344 -37.069  1.00 60.59           C
ATOM   1953  H   ILE A 169     -10.189 -18.249 -37.689  1.00 91.04           H
ATOM   1954  HA  ILE A 169     -12.500 -17.599 -38.650  1.00 83.64           H
ATOM   1955  HB  ILE A 169     -11.927 -18.898 -36.207  1.00 80.97           H
ATOM   1956 HG12 ILE A 169     -13.104 -20.046 -38.484  1.00 70.16           H
ATOM   1957 HG13 ILE A 169     -11.528 -20.040 -38.280  1.00 70.16           H
ATOM   1958 HG21 ILE A 169     -14.262 -19.343 -36.062  1.00 85.47           H
ATOM   1959 HG22 ILE A 169     -13.834 -17.862 -35.681  1.00 85.47           H
ATOM   1960 HG23 ILE A 169     -14.474 -18.163 -37.103  1.00 85.47           H
ATOM   1961 HD11 ILE A 169     -11.595 -21.730 -36.992  1.00 72.71           H
ATOM   1962 HD12 ILE A 169     -12.842 -21.166 -36.187  1.00 72.71           H
ATOM   1963 HD13 ILE A 169     -13.067 -21.950 -37.549  1.00 72.71           H
ATOM   1964  N   ARG A 170     -11.614 -15.776 -36.170  1.00 73.92           N
ATOM   1965  CA  ARG A 170     -11.922 -14.476 -35.587  1.00 76.74           C
ATOM   1966  C   ARG A 170     -11.925 -13.361 -36.632  1.00 70.38           C
ATOM   1967  O   ARG A 170     -12.772 -12.458 -36.574  1.00 78.17           O
ATOM   1968  CB  ARG A 170     -10.986 -14.141 -34.435  1.00 81.70           C
ATOM   1969  CG  ARG A 170     -11.408 -12.828 -33.801  1.00 77.64           C
ATOM   1970  CD  ARG A 170     -11.105 -12.827 -32.339  1.00 83.95           C
ATOM   1971  NE  ARG A 170      -9.726 -13.188 -32.084  1.00 94.49           N
ATOM   1972  CZ  ARG A 170      -9.327 -14.108 -31.217  1.00106.03           C
ATOM   1973  NH1 ARG A 170     -10.191 -14.761 -30.450  1.00115.25           N1+
ATOM   1974  NH2 ARG A 170      -8.024 -14.369 -31.106  1.00103.29           N
ATOM   1975  H   ARG A 170     -10.935 -16.187 -35.841  1.00 88.70           H
ATOM   1976  HA  ARG A 170     -12.817 -14.534 -35.217  1.00 92.09           H
ATOM   1977  HB2 ARG A 170     -11.029 -14.841 -33.764  1.00 98.04           H
ATOM   1978  HB3 ARG A 170     -10.079 -14.053 -34.765  1.00 98.04           H
ATOM   1979  HG2 ARG A 170     -10.924 -12.097 -34.216  1.00 93.17           H
ATOM   1980  HG3 ARG A 170     -12.363 -12.702 -33.918  1.00 93.17           H
ATOM   1981  HD2 ARG A 170     -11.260 -11.939 -31.979  1.00100.74           H
ATOM   1982  HD3 ARG A 170     -11.677 -13.470 -31.892  1.00100.74           H
ATOM   1983  HE  ARG A 170      -9.118 -12.773 -32.529  1.00113.38           H
ATOM   1984 HH11 ARG A 170     -11.032 -14.591 -30.509  1.00138.30           H
ATOM   1985 HH12 ARG A 170      -9.911 -15.354 -29.894  1.00138.30           H
ATOM   1986 HH21 ARG A 170      -7.458 -13.942 -31.593  1.00123.95           H
ATOM   1987 HH22 ARG A 170      -7.750 -14.963 -30.548  1.00123.95           H
ATOM   1988  N   ASN A 171     -10.957 -13.373 -37.563  1.00 65.77           N
ATOM   1989  CA  ASN A 171     -10.831 -12.292 -38.543  1.00 68.37           C
ATOM   1990  C   ASN A 171     -11.803 -12.331 -39.729  1.00 71.05           C
ATOM   1991  O   ASN A 171     -11.978 -11.287 -40.369  1.00 67.94           O
ATOM   1992  CB  ASN A 171      -9.400 -12.249 -39.093  1.00 64.45           C
ATOM   1993  CG  ASN A 171      -8.416 -11.758 -38.081  1.00 59.68           C
ATOM   1994  ND2 ASN A 171      -8.583 -10.513 -37.675  1.00 67.12           N
ATOM   1995  OD1 ASN A 171      -7.513 -12.470 -37.668  1.00 65.22           O
ATOM   1996  H   ASN A 171     -10.367 -13.993 -37.644  1.00 78.93           H
ATOM   1997  HA  ASN A 171     -11.031 -11.475 -38.060  1.00 82.05           H
ATOM   1998  HB2 ASN A 171      -9.136 -13.143 -39.361  1.00 77.33           H
ATOM   1999  HB3 ASN A 171      -9.371 -11.651 -39.856  1.00 77.33           H
ATOM   2000 HD21 ASN A 171      -8.047 -10.174 -37.094  1.00 80.54           H
ATOM   2001 HD22 ASN A 171      -9.227 -10.039 -37.993  1.00 80.54           H
ATOM   2002  N   GLY A 172     -12.480 -13.455 -40.012  1.00 67.65           N
ATOM   2003  CA  GLY A 172     -13.494 -13.475 -41.064  1.00 61.63           C
ATOM   2004  C   GLY A 172     -13.347 -14.557 -42.117  1.00 62.49           C
ATOM   2005  O   GLY A 172     -14.006 -14.541 -43.178  1.00 66.16           O
ATOM   2006  H   GLY A 172     -12.368 -14.207 -39.611  1.00 81.18           H
ATOM   2007  HA2 GLY A 172     -14.363 -13.591 -40.648  1.00 73.95           H
ATOM   2008  HA3 GLY A 172     -13.475 -12.620 -41.522  1.00 73.95           H
ATOM   2009  N   LEU A 173     -12.387 -15.446 -41.882  1.00 60.60           N
ATOM   2010  CA  LEU A 173     -12.089 -16.510 -42.833  1.00 61.97           C
ATOM   2011  C   LEU A 173     -13.069 -17.650 -42.550  1.00 61.40           C
ATOM   2012  O   LEU A 173     -12.732 -18.715 -42.034  1.00 64.04           O
ATOM   2013  CB  LEU A 173     -10.641 -16.922 -42.645  1.00 61.86           C
ATOM   2014  CG  LEU A 173      -9.615 -15.877 -43.061  1.00 56.68           C
ATOM   2015  CD1 LEU A 173      -8.211 -16.261 -42.696  1.00 68.83           C
ATOM   2016  CD2 LEU A 173      -9.666 -15.811 -44.529  1.00 63.70           C
ATOM   2017  H   LEU A 173     -11.894 -15.453 -41.177  1.00 72.72           H
ATOM   2018  HA  LEU A 173     -12.208 -16.226 -43.753  1.00 74.37           H
ATOM   2019  HB2 LEU A 173     -10.497 -17.115 -41.705  1.00 74.23           H
ATOM   2020  HB3 LEU A 173     -10.478 -17.718 -43.175  1.00 74.23           H
ATOM   2021  HG  LEU A 173      -9.819 -15.039 -42.617  1.00 68.01           H
ATOM   2022 HD11 LEU A 173      -7.651 -16.198 -43.486  1.00 82.60           H
ATOM   2023 HD12 LEU A 173      -7.885 -15.657 -42.012  1.00 82.60           H
ATOM   2024 HD13 LEU A 173      -8.209 -17.172 -42.362  1.00 82.60           H
ATOM   2025 HD21 LEU A 173      -9.231 -14.996 -44.824  1.00 76.44           H
ATOM   2026 HD22 LEU A 173      -9.207 -16.582 -44.896  1.00 76.44           H
ATOM   2027 HD23 LEU A 173     -10.594 -15.812 -44.814  1.00 76.44           H
ATOM   2028  N   TYR A 174     -14.310 -17.415 -42.946  1.00 69.57           N
ATOM   2029  CA  TYR A 174     -15.393 -18.381 -42.880  1.00 57.37           C
ATOM   2030  C   TYR A 174     -16.407 -18.013 -43.956  1.00 56.92           C
ATOM   2031  O   TYR A 174     -16.539 -16.849 -44.356  1.00 54.01           O
ATOM   2032  CB  TYR A 174     -16.011 -18.463 -41.474  1.00 47.20           C
ATOM   2033  CG  TYR A 174     -16.465 -17.123 -40.917  1.00 50.25           C
ATOM   2034  CD1 TYR A 174     -17.646 -16.521 -41.311  1.00 48.66           C
ATOM   2035  CD2 TYR A 174     -15.745 -16.512 -39.922  1.00 52.87           C
ATOM   2036  CE1 TYR A 174     -18.040 -15.297 -40.788  1.00 47.64           C
ATOM   2037  CE2 TYR A 174     -16.134 -15.312 -39.387  1.00 55.82           C
ATOM   2038  CZ  TYR A 174     -17.277 -14.702 -39.820  1.00 55.92           C
ATOM   2039  OH  TYR A 174     -17.647 -13.494 -39.261  1.00 63.47           O
ATOM   2040  H   TYR A 174     -14.564 -16.662 -43.275  1.00 83.48           H
ATOM   2041  HA  TYR A 174     -15.075 -19.276 -43.074  1.00 68.85           H
ATOM   2042  HB2 TYR A 174     -16.786 -19.046 -41.509  1.00 56.64           H
ATOM   2043  HB3 TYR A 174     -15.349 -18.827 -40.865  1.00 56.64           H
ATOM   2044  HD1 TYR A 174     -18.186 -16.944 -41.939  1.00 58.39           H
ATOM   2045  HD2 TYR A 174     -14.974 -16.922 -39.602  1.00 63.45           H
ATOM   2046  HE1 TYR A 174     -18.816 -14.884 -41.093  1.00 57.17           H
ATOM   2047  HE2 TYR A 174     -15.617 -14.910 -38.726  1.00 66.98           H
ATOM   2048  HH  TYR A 174     -17.053 -13.230 -38.729  1.00 76.16           H
ATOM   2049  N   GLY A 175     -17.097 -19.024 -44.439  1.00 54.54           N
ATOM   2050  CA  GLY A 175     -18.185 -18.821 -45.350  1.00 49.33           C
ATOM   2051  C   GLY A 175     -19.036 -20.067 -45.432  1.00 52.12           C
ATOM   2052  O   GLY A 175     -18.657 -21.148 -44.978  1.00 65.33           O
ATOM   2053  H   GLY A 175     -16.948 -19.849 -44.249  1.00 65.44           H
ATOM   2054  HA2 GLY A 175     -18.736 -18.083 -45.045  1.00 59.20           H
ATOM   2055  HA3 GLY A 175     -17.842 -18.615 -46.233  1.00 59.20           H
ATOM   2056  N   PRO A 176     -20.199 -19.935 -46.044  1.00 48.24           N
ATOM   2057  CA  PRO A 176     -21.176 -21.022 -46.096  1.00 56.92           C
ATOM   2058  C   PRO A 176     -21.012 -21.941 -47.298  1.00 60.67           C
ATOM   2059  O   PRO A 176     -20.474 -21.569 -48.349  1.00 53.82           O
ATOM   2060  CB  PRO A 176     -22.505 -20.265 -46.181  1.00 54.22           C
ATOM   2061  CG  PRO A 176     -22.146 -19.061 -46.976  1.00 51.05           C
ATOM   2062  CD  PRO A 176     -20.709 -18.718 -46.684  1.00 53.12           C
ATOM   2063  HA  PRO A 176     -21.130 -21.554 -45.287  1.00 68.31           H
ATOM   2064  HB2 PRO A 176     -23.174 -20.803 -46.633  1.00 65.06           H
ATOM   2065  HB3 PRO A 176     -22.817 -20.026 -45.294  1.00 65.06           H
ATOM   2066  HG2 PRO A 176     -22.258 -19.257 -47.919  1.00 61.26           H
ATOM   2067  HG3 PRO A 176     -22.724 -18.326 -46.719  1.00 61.26           H
ATOM   2068  HD2 PRO A 176     -20.226 -18.530 -47.504  1.00 63.75           H
ATOM   2069  HD3 PRO A 176     -20.650 -17.960 -46.083  1.00 63.75           H
ATOM   2070  N   VAL A 177     -21.437 -23.185 -47.088  1.00 50.34           N
ATOM   2071  CA  VAL A 177     -21.561 -24.180 -48.139  1.00 47.30           C
ATOM   2072  C   VAL A 177     -22.939 -24.817 -48.043  1.00 53.80           C
ATOM   2073  O   VAL A 177     -23.300 -25.353 -46.992  1.00 68.20           O
ATOM   2074  CB  VAL A 177     -20.484 -25.272 -48.001  1.00 54.11           C
ATOM   2075  CG1 VAL A 177     -20.578 -26.211 -49.147  1.00 50.34           C
ATOM   2076  CG2 VAL A 177     -19.073 -24.687 -47.913  1.00 57.33           C
ATOM   2077  H   VAL A 177     -21.667 -23.483 -46.314  1.00 60.40           H
ATOM   2078  HA  VAL A 177     -21.475 -23.745 -49.002  1.00 56.76           H
ATOM   2079  HB  VAL A 177     -20.644 -25.749 -47.171  1.00 64.93           H
ATOM   2080 HG11 VAL A 177     -19.783 -26.767 -49.166  1.00 60.40           H
ATOM   2081 HG12 VAL A 177     -21.366 -26.765 -49.038  1.00 60.40           H
ATOM   2082 HG13 VAL A 177     -20.644 -25.700 -49.969  1.00 60.40           H
ATOM   2083 HG21 VAL A 177     -19.094 -23.765 -48.214  1.00 68.80           H
ATOM   2084 HG22 VAL A 177     -18.771 -24.728 -46.993  1.00 68.80           H
ATOM   2085 HG23 VAL A 177     -18.481 -25.207 -48.479  1.00 68.80           H
ATOM   2086  N   ILE A 178     -23.656 -24.877 -49.155  1.00 47.05           N
ATOM   2087  CA  ILE A 178     -24.919 -25.600 -49.225  1.00 47.72           C
ATOM   2088  C   ILE A 178     -24.790 -26.748 -50.209  1.00 50.23           C
ATOM   2089  O   ILE A 178     -24.297 -26.565 -51.322  1.00 55.72           O
ATOM   2090  CB  ILE A 178     -26.105 -24.689 -49.611  1.00 43.65           C
ATOM   2091  CG1 ILE A 178     -26.368 -23.632 -48.540  1.00 38.31           C
ATOM   2092  CG2 ILE A 178     -27.311 -25.507 -50.025  1.00 53.53           C
ATOM   2093  CD1 ILE A 178     -27.414 -22.567 -48.926  1.00 43.89           C
ATOM   2094  H   ILE A 178     -23.428 -24.502 -49.895  1.00 56.46           H
ATOM   2095  HA  ILE A 178     -25.096 -25.972 -48.347  1.00 57.27           H
ATOM   2096  HB  ILE A 178     -25.868 -24.178 -50.402  1.00 52.38           H
ATOM   2097 HG12 ILE A 178     -26.687 -24.078 -47.739  1.00 45.98           H
ATOM   2098 HG13 ILE A 178     -25.536 -23.170 -48.353  1.00 45.98           H
ATOM   2099 HG21 ILE A 178     -28.111 -24.969 -49.911  1.00 64.24           H
ATOM   2100 HG22 ILE A 178     -27.215 -25.764 -50.955  1.00 64.24           H
ATOM   2101 HG23 ILE A 178     -27.363 -26.298 -49.466  1.00 64.24           H
ATOM   2102 HD11 ILE A 178     -27.305 -21.794 -48.350  1.00 52.67           H
ATOM   2103 HD12 ILE A 178     -27.278 -22.311 -49.852  1.00 52.67           H
ATOM   2104 HD13 ILE A 178     -28.302 -22.941 -48.814  1.00 52.67           H
ATOM   2105  N   VAL A 179     -25.199 -27.935 -49.789  1.00 44.27           N
ATOM   2106  CA  VAL A 179     -25.283 -29.074 -50.684  1.00 43.33           C
ATOM   2107  C   VAL A 179     -26.747 -29.456 -50.764  1.00 58.65           C
ATOM   2108  O   VAL A 179     -27.369 -29.777 -49.734  1.00 58.68           O
ATOM   2109  CB  VAL A 179     -24.435 -30.253 -50.211  1.00 55.27           C
ATOM   2110  CG1 VAL A 179     -24.504 -31.348 -51.221  1.00 62.31           C
ATOM   2111  CG2 VAL A 179     -23.009 -29.827 -50.025  1.00 56.08           C
ATOM   2112  H   VAL A 179     -25.435 -28.105 -48.980  1.00 53.13           H
ATOM   2113  HA  VAL A 179     -24.965 -28.822 -51.566  1.00 52.00           H
ATOM   2114  HB  VAL A 179     -24.775 -30.574 -49.361  1.00 66.32           H
ATOM   2115 HG11 VAL A 179     -23.820 -32.006 -51.021  1.00 74.77           H
ATOM   2116 HG12 VAL A 179     -25.381 -31.761 -51.180  1.00 74.77           H
ATOM   2117 HG13 VAL A 179     -24.355 -30.974 -52.103  1.00 74.77           H
ATOM   2118 HG21 VAL A 179     -22.490 -30.587 -49.720  1.00 67.29           H
ATOM   2119 HG22 VAL A 179     -22.662 -29.508 -50.873  1.00 67.29           H
ATOM   2120 HG23 VAL A 179     -22.975 -29.116 -49.366  1.00 67.29           H
ATOM   2121  N   ARG A 180     -27.297 -29.398 -51.982  1.00 62.14           N
ATOM   2122  CA  ARG A 180     -28.706 -29.661 -52.231  1.00 57.57           C
ATOM   2123  C   ARG A 180     -28.888 -31.090 -52.655  1.00 63.27           C
ATOM   2124  O   ARG A 180     -28.197 -31.582 -53.548  1.00 72.73           O
ATOM   2125  CB  ARG A 180     -29.268 -28.719 -53.288  1.00 43.68           C
ATOM   2126  CG  ARG A 180     -28.982 -27.312 -52.861  1.00 57.42           C
ATOM   2127  CD  ARG A 180     -30.219 -26.512 -53.025  1.00 67.94           C
ATOM   2128  NE  ARG A 180     -30.013 -25.081 -52.886  1.00 46.38           N
ATOM   2129  CZ  ARG A 180     -30.350 -24.432 -51.785  1.00 48.57           C
ATOM   2130  NH1 ARG A 180     -31.041 -25.031 -50.827  1.00 58.69           N1+
ATOM   2131  NH2 ARG A 180     -30.077 -23.134 -51.685  1.00 56.78           N
ATOM   2132  H   ARG A 180     -26.857 -29.203 -52.694  1.00 74.57           H
ATOM   2133  HA  ARG A 180     -29.210 -29.517 -51.415  1.00 69.08           H
ATOM   2134  HB2 ARG A 180     -28.842 -28.886 -54.143  1.00 52.41           H
ATOM   2135  HB3 ARG A 180     -30.227 -28.841 -53.365  1.00 52.41           H
ATOM   2136  HG2 ARG A 180     -28.714 -27.295 -51.930  1.00 68.91           H
ATOM   2137  HG3 ARG A 180     -28.283 -26.932 -53.416  1.00 68.91           H
ATOM   2138  HD2 ARG A 180     -30.581 -26.674 -53.910  1.00 81.53           H
ATOM   2139  HD3 ARG A 180     -30.859 -26.785 -52.350  1.00 81.53           H
ATOM   2140  HE  ARG A 180     -29.661 -24.644 -53.538  1.00 55.66           H
ATOM   2141 HH11 ARG A 180     -31.254 -24.597 -50.115  1.00 70.43           H
ATOM   2142 HH12 ARG A 180     -31.276 -25.853 -50.916  1.00 70.43           H
ATOM   2143 HH21 ARG A 180     -30.293 -22.703 -50.973  1.00 68.13           H
ATOM   2144 HH22 ARG A 180     -29.685 -22.726 -52.333  1.00 68.13           H
ATOM   2145  N   ARG A 181     -29.918 -31.698 -52.115  1.00 66.68           N
ATOM   2146  CA  ARG A 181     -30.338 -32.990 -52.608  1.00 67.87           C
ATOM   2147  C   ARG A 181     -31.308 -32.712 -53.735  1.00 61.28           C
ATOM   2148  O   ARG A 181     -32.049 -31.732 -53.707  1.00 62.53           O
ATOM   2149  CB  ARG A 181     -30.913 -33.769 -51.421  1.00 59.44           C
ATOM   2150  CG  ARG A 181     -31.513 -35.091 -51.651  1.00 53.15           C
ATOM   2151  CD  ARG A 181     -31.532 -35.959 -50.306  1.00 47.38           C
ATOM   2152  NE  ARG A 181     -30.289 -36.302 -49.605  1.00 38.32           N
ATOM   2153  CZ  ARG A 181     -30.162 -36.247 -48.276  1.00 68.85           C
ATOM   2154  NH1 ARG A 181     -31.227 -36.187 -47.498  1.00 90.39           N1+
ATOM   2155  NH2 ARG A 181     -28.954 -36.402 -47.705  1.00 64.53           N
ATOM   2156  H   ARG A 181     -30.389 -31.387 -51.466  1.00 80.01           H
ATOM   2157  HA  ARG A 181     -29.642 -33.558 -52.974  1.00 81.44           H
ATOM   2158  HB2 ARG A 181     -30.192 -33.904 -50.786  1.00 71.32           H
ATOM   2159  HB3 ARG A 181     -31.607 -33.221 -51.023  1.00 71.32           H
ATOM   2160  HG2 ARG A 181     -32.427 -34.981 -51.958  1.00 63.78           H
ATOM   2161  HG3 ARG A 181     -30.994 -35.569 -52.317  1.00 63.78           H
ATOM   2162  HD2 ARG A 181     -32.071 -35.473 -49.663  1.00 56.86           H
ATOM   2163  HD3 ARG A 181     -31.954 -36.805 -50.521  1.00 56.86           H
ATOM   2164  HE  ARG A 181     -29.610 -36.550 -50.072  1.00 45.99           H
ATOM   2165 HH11 ARG A 181     -32.014 -36.182 -47.845  1.00108.46           H
ATOM   2166 HH12 ARG A 181     -31.134 -36.152 -46.643  1.00108.46           H
ATOM   2167 HH21 ARG A 181     -28.260 -36.537 -48.195  1.00 77.43           H
ATOM   2168 HH22 ARG A 181     -28.875 -36.367 -46.849  1.00 77.43           H
ATOM   2169  N   LYS A 182     -31.313 -33.588 -54.719  1.00 62.09           N
ATOM   2170  CA  LYS A 182     -32.293 -33.473 -55.780  1.00 58.61           C
ATOM   2171  C   LYS A 182     -33.665 -33.326 -55.174  1.00 46.02           C
ATOM   2172  O   LYS A 182     -33.997 -34.032 -54.222  1.00 53.42           O
ATOM   2173  CB  LYS A 182     -32.355 -34.712 -56.653  1.00 68.74           C
ATOM   2174  CG  LYS A 182     -33.332 -34.525 -57.748  1.00 55.90           C
ATOM   2175  CD  LYS A 182     -33.544 -35.795 -58.516  1.00 72.93           C
ATOM   2176  CE  LYS A 182     -35.067 -36.190 -58.396  1.00 87.42           C
ATOM   2177  NZ  LYS A 182     -35.495 -37.535 -58.937  1.00 94.75           N1+
ATOM   2178  H   LYS A 182     -30.768 -34.249 -54.796  1.00 74.51           H
ATOM   2179  HA  LYS A 182     -32.035 -32.713 -56.325  1.00 70.34           H
ATOM   2180  HB2 LYS A 182     -31.483 -34.880 -57.042  1.00 82.49           H
ATOM   2181  HB3 LYS A 182     -32.632 -35.473 -56.118  1.00 82.49           H
ATOM   2182  HG2 LYS A 182     -34.184 -34.249 -57.375  1.00 67.08           H
ATOM   2183  HG3 LYS A 182     -33.003 -33.849 -58.360  1.00 67.08           H
ATOM   2184  HD2 LYS A 182     -33.321 -35.661 -59.451  1.00 87.51           H
ATOM   2185  HD3 LYS A 182     -32.999 -36.506 -58.144  1.00 87.51           H
ATOM   2186  HE2 LYS A 182     -35.302 -36.182 -57.455  1.00104.90           H
ATOM   2187  HE3 LYS A 182     -35.585 -35.522 -58.872  1.00104.90           H
ATOM   2188  HZ1 LYS A 182     -36.376 -37.631 -58.853  1.00113.71           H
ATOM   2189  HZ2 LYS A 182     -35.278 -37.600 -59.798  1.00113.71           H
ATOM   2190  HZ3 LYS A 182     -35.089 -38.187 -58.488  1.00113.71           H
ATOM   2191  N   GLY A 183     -34.403 -32.337 -55.642  1.00 52.24           N
ATOM   2192  CA  GLY A 183     -35.727 -32.057 -55.129  1.00 60.64           C
ATOM   2193  C   GLY A 183     -35.838 -31.106 -53.957  1.00 51.82           C
ATOM   2194  O   GLY A 183     -36.945 -30.663 -53.673  1.00 47.93           O
ATOM   2195  H   GLY A 183     -34.153 -31.804 -56.269  1.00 62.68           H
ATOM   2196  HA2 GLY A 183     -36.254 -31.681 -55.851  1.00 72.76           H
ATOM   2197  HA3 GLY A 183     -36.124 -32.897 -54.852  1.00 72.76           H
ATOM   2198  N   ASP A 184     -34.735 -30.689 -53.341  1.00 54.98           N
ATOM   2199  CA  ASP A 184     -34.816 -29.656 -52.314  1.00 56.03           C
ATOM   2200  C   ASP A 184     -35.448 -28.411 -52.948  1.00 59.72           C
ATOM   2201  O   ASP A 184     -35.344 -28.197 -54.158  1.00 60.07           O
ATOM   2202  CB  ASP A 184     -33.417 -29.310 -51.734  1.00 69.12           C
ATOM   2203  CG  ASP A 184     -32.876 -30.326 -50.666  1.00 70.88           C
ATOM   2204  OD1 ASP A 184     -33.545 -31.331 -50.314  1.00 62.73           O
ATOM   2205  OD2 ASP A 184     -31.746 -30.070 -50.160  1.00 68.61           O1-
ATOM   2206  H   ASP A 184     -33.941 -30.982 -53.497  1.00 65.97           H
ATOM   2207  HA  ASP A 184     -35.350 -29.969 -51.567  1.00 67.23           H
ATOM   2208  HB2 ASP A 184     -32.778 -29.287 -52.464  1.00 82.95           H
ATOM   2209  HB3 ASP A 184     -33.466 -28.439 -51.309  1.00 82.95           H
ATOM   2210  N   VAL A 185     -36.309 -27.731 -52.192  1.00 53.88           N
ATOM   2211  CA  VAL A 185     -36.916 -26.498 -52.683  1.00 48.51           C
ATOM   2212  C   VAL A 185     -35.897 -25.373 -52.740  1.00 52.43           C
ATOM   2213  O   VAL A 185     -35.098 -25.168 -51.815  1.00 45.34           O
ATOM   2214  CB  VAL A 185     -38.116 -26.055 -51.845  1.00 46.41           C
ATOM   2215  CG1 VAL A 185     -38.728 -24.768 -52.427  1.00 47.87           C
ATOM   2216  CG2 VAL A 185     -39.083 -27.135 -51.843  1.00 51.71           C
ATOM   2217  H   VAL A 185     -36.556 -27.961 -51.400  1.00 64.66           H
ATOM   2218  HA  VAL A 185     -37.228 -26.698 -53.580  1.00 58.21           H
ATOM   2219  HB  VAL A 185     -37.847 -25.859 -50.934  1.00 55.70           H
ATOM   2220 HG11 VAL A 185     -39.618 -24.648 -52.061  1.00 57.44           H
ATOM   2221 HG12 VAL A 185     -38.166 -24.015 -52.187  1.00 57.44           H
ATOM   2222 HG13 VAL A 185     -38.776 -24.850 -53.393  1.00 57.44           H
ATOM   2223 HG21 VAL A 185     -39.895 -26.830 -51.410  1.00 62.06           H
ATOM   2224 HG22 VAL A 185     -39.272 -27.390 -52.760  1.00 62.06           H
ATOM   2225 HG23 VAL A 185     -38.713 -27.889 -51.359  1.00 62.06           H
ATOM   2226  N   LEU A 186     -35.927 -24.640 -53.828  1.00 65.23           N
ATOM   2227  CA  LEU A 186     -34.960 -23.580 -53.961  1.00 54.46           C
ATOM   2228  C   LEU A 186     -35.602 -22.256 -53.573  1.00 50.97           C
ATOM   2229  O   LEU A 186     -36.736 -21.966 -53.970  1.00 60.33           O
ATOM   2230  CB  LEU A 186     -34.557 -23.547 -55.432  1.00 55.46           C
ATOM   2231  CG  LEU A 186     -33.907 -24.880 -55.841  1.00 58.94           C
ATOM   2232  CD1 LEU A 186     -33.482 -24.917 -57.313  1.00 64.49           C
ATOM   2233  CD2 LEU A 186     -32.764 -25.272 -54.893  1.00 65.27           C
ATOM   2234  H   LEU A 186     -36.477 -24.733 -54.483  1.00 78.28           H
ATOM   2235  HA  LEU A 186     -34.179 -23.703 -53.398  1.00 65.35           H
ATOM   2236  HB2 LEU A 186     -35.344 -23.404 -55.980  1.00 66.56           H
ATOM   2237  HB3 LEU A 186     -33.918 -22.832 -55.577  1.00 66.56           H
ATOM   2238  HG  LEU A 186     -34.589 -25.564 -55.755  1.00 70.73           H
ATOM   2239 HD11 LEU A 186     -32.656 -25.419 -57.391  1.00 77.38           H
ATOM   2240 HD12 LEU A 186     -34.180 -25.347 -57.833  1.00 77.38           H
ATOM   2241 HD13 LEU A 186     -33.348 -24.009 -57.626  1.00 77.38           H
ATOM   2242 HD21 LEU A 186     -32.217 -25.950 -55.321  1.00 78.33           H
ATOM   2243 HD22 LEU A 186     -32.228 -24.486 -54.704  1.00 78.33           H
ATOM   2244 HD23 LEU A 186     -33.141 -25.621 -54.071  1.00 78.33           H
ATOM   2245  N   PRO A 187     -34.899 -21.388 -52.874  1.00 44.99           N
ATOM   2246  CA  PRO A 187     -35.490 -20.119 -52.443  1.00 56.37           C
ATOM   2247  C   PRO A 187     -35.315 -18.968 -53.424  1.00 63.42           C
ATOM   2248  O   PRO A 187     -34.452 -18.979 -54.303  1.00 66.64           O
ATOM   2249  CB  PRO A 187     -34.762 -19.855 -51.128  1.00 55.18           C
ATOM   2250  CG  PRO A 187     -33.388 -20.342 -51.394  1.00 58.72           C
ATOM   2251  CD  PRO A 187     -33.562 -21.586 -52.292  1.00 49.95           C
ATOM   2252  HA  PRO A 187     -36.443 -20.231 -52.300  1.00 67.65           H
ATOM   2253  HB2 PRO A 187     -34.767 -18.906 -50.925  1.00 66.21           H
ATOM   2254  HB3 PRO A 187     -35.180 -20.350 -50.406  1.00 66.21           H
ATOM   2255  HG2 PRO A 187     -32.878 -19.655 -51.850  1.00 70.47           H
ATOM   2256  HG3 PRO A 187     -32.956 -20.578 -50.558  1.00 70.47           H
ATOM   2257  HD2 PRO A 187     -32.883 -21.611 -52.984  1.00 59.94           H
ATOM   2258  HD3 PRO A 187     -33.530 -22.400 -51.767  1.00 59.94           H
ATOM   2259  N   ASP A 188     -36.063 -17.899 -53.151  1.00 67.15           N
ATOM   2260  CA  ASP A 188     -35.853 -16.669 -53.893  1.00 59.64           C
ATOM   2261  C   ASP A 188     -34.519 -16.035 -53.533  1.00 56.21           C
ATOM   2262  O   ASP A 188     -33.891 -15.418 -54.392  1.00 72.80           O
ATOM   2263  CB  ASP A 188     -37.002 -15.685 -53.632  1.00 53.35           C
ATOM   2264  CG  ASP A 188     -38.356 -16.194 -54.156  1.00 70.76           C
ATOM   2265  OD1 ASP A 188     -38.403 -16.889 -55.230  1.00 69.96           O
ATOM   2266  OD2 ASP A 188     -39.380 -15.844 -53.493  1.00 63.86           O1-
ATOM   2267  H   ASP A 188     -36.683 -17.865 -52.555  1.00 80.58           H
ATOM   2268  HA  ASP A 188     -35.849 -16.869 -54.842  1.00 71.57           H
ATOM   2269  HB2 ASP A 188     -37.085 -15.543 -52.676  1.00 64.02           H
ATOM   2270  HB3 ASP A 188     -36.806 -14.845 -54.076  1.00 64.02           H
ATOM   2271  N   ALA A 189     -34.058 -16.172 -52.295  1.00 49.60           N
ATOM   2272  CA  ALA A 189     -32.790 -15.560 -51.905  1.00 61.21           C
ATOM   2273  C   ALA A 189     -32.260 -16.276 -50.673  1.00 69.62           C
ATOM   2274  O   ALA A 189     -33.039 -16.737 -49.836  1.00 66.23           O
ATOM   2275  CB  ALA A 189     -32.932 -14.065 -51.616  1.00 60.86           C
ATOM   2276  H   ALA A 189     -34.455 -16.608 -51.669  1.00 59.52           H
ATOM   2277  HA  ALA A 189     -32.155 -15.667 -52.630  1.00 73.46           H
ATOM   2278  HB1 ALA A 189     -32.065 -13.707 -51.370  1.00 73.03           H
ATOM   2279  HB2 ALA A 189     -33.260 -13.619 -52.413  1.00 73.03           H
ATOM   2280  HB3 ALA A 189     -33.559 -13.942 -50.887  1.00 73.03           H
ATOM   2281  N   THR A 190     -30.936 -16.282 -50.517  1.00 69.85           N
ATOM   2282  CA  THR A 190     -30.300 -16.898 -49.360  1.00 59.30           C
ATOM   2283  C   THR A 190     -29.513 -15.819 -48.642  1.00 53.54           C
ATOM   2284  O   THR A 190     -28.729 -15.119 -49.279  1.00 71.75           O
ATOM   2285  CB  THR A 190     -29.354 -18.017 -49.772  1.00 63.27           C
ATOM   2286  CG2 THR A 190     -28.817 -18.666 -48.503  1.00 60.14           C
ATOM   2287  OG1 THR A 190     -30.037 -19.019 -50.542  1.00 58.44           O
ATOM   2288  H   THR A 190     -30.383 -15.931 -51.074  1.00 83.82           H
ATOM   2289  HA  THR A 190     -30.974 -17.274 -48.773  1.00 71.16           H
ATOM   2290  HB  THR A 190     -28.635 -17.658 -50.315  1.00 75.92           H
ATOM   2291  HG1 THR A 190     -30.694 -19.316 -50.110  1.00 70.13           H
ATOM   2292 HG21 THR A 190     -28.323 -19.471 -48.726  1.00 72.17           H
ATOM   2293 HG22 THR A 190     -28.225 -18.052 -48.041  1.00 72.17           H
ATOM   2294 HG23 THR A 190     -29.551 -18.900 -47.914  1.00 72.17           H
ATOM   2295  N   HIS A 191     -29.684 -15.694 -47.333  1.00 51.73           N
ATOM   2296  CA  HIS A 191     -28.888 -14.757 -46.538  1.00 66.35           C
ATOM   2297  C   HIS A 191     -28.062 -15.546 -45.523  1.00 66.51           C
ATOM   2298  O   HIS A 191     -28.510 -16.586 -45.033  1.00 68.36           O
ATOM   2299  CB  HIS A 191     -29.780 -13.742 -45.810  1.00 62.73           C
ATOM   2300  CG  HIS A 191     -30.684 -12.958 -46.705  1.00 56.23           C
ATOM   2301  CD2 HIS A 191     -32.012 -13.075 -46.939  1.00 59.75           C
ATOM   2302  ND1 HIS A 191     -30.250 -11.907 -47.475  1.00 67.17           N
ATOM   2303  CE1 HIS A 191     -31.274 -11.408 -48.147  1.00 77.55           C
ATOM   2304  NE2 HIS A 191     -32.354 -12.105 -47.845  1.00 69.02           N
ATOM   2305  H   HIS A 191     -30.258 -16.142 -46.876  1.00 62.07           H
ATOM   2306  HA  HIS A 191     -28.287 -14.262 -47.116  1.00 79.62           H
ATOM   2307  HB2 HIS A 191     -30.338 -14.220 -45.176  1.00 75.27           H
ATOM   2308  HB3 HIS A 191     -29.211 -13.111 -45.342  1.00 75.27           H
ATOM   2309  HD2 HIS A 191     -32.586 -13.697 -46.555  1.00 71.70           H
ATOM   2310  HE1 HIS A 191     -31.239 -10.688 -48.734  1.00 93.06           H
ATOM   2311  HE2 HIS A 191     -33.141 -11.972 -48.165  1.00 82.83           H
ATOM   2312  N   THR A 192     -26.830 -15.108 -45.254  1.00 69.60           N
ATOM   2313  CA  THR A 192     -25.968 -15.784 -44.288  1.00 66.62           C
ATOM   2314  C   THR A 192     -25.781 -14.980 -43.006  1.00 65.12           C
ATOM   2315  O   THR A 192     -25.370 -13.810 -43.059  1.00 64.41           O
ATOM   2316  CB  THR A 192     -24.600 -16.081 -44.884  1.00 73.07           C
ATOM   2317  CG2 THR A 192     -23.801 -16.916 -43.875  1.00 56.96           C
ATOM   2318  OG1 THR A 192     -24.766 -16.859 -46.063  1.00 58.68           O
ATOM   2319  H   THR A 192     -26.472 -14.417 -45.622  1.00 83.52           H
ATOM   2320  HA  THR A 192     -26.416 -16.610 -44.046  1.00 79.94           H
ATOM   2321  HB  THR A 192     -24.130 -15.258 -45.093  1.00 87.68           H
ATOM   2322  HG1 THR A 192     -25.509 -17.252 -46.046  1.00 70.42           H
ATOM   2323 HG21 THR A 192     -23.008 -17.279 -44.299  1.00 68.35           H
ATOM   2324 HG22 THR A 192     -23.532 -16.362 -43.125  1.00 68.35           H
ATOM   2325 HG23 THR A 192     -24.346 -17.648 -43.546  1.00 68.35           H
ATOM   2326  N   ILE A 193     -26.061 -15.620 -41.868  1.00 52.28           N
ATOM   2327  CA  ILE A 193     -25.900 -15.036 -40.539  1.00 54.94           C
ATOM   2328  C   ILE A 193     -24.902 -15.843 -39.730  1.00 63.72           C
ATOM   2329  O   ILE A 193     -25.101 -17.053 -39.539  1.00 64.32           O
ATOM   2330  CB  ILE A 193     -27.224 -14.986 -39.775  1.00 58.57           C
ATOM   2331  CG1 ILE A 193     -28.228 -14.180 -40.555  1.00 62.91           C
ATOM   2332  CG2 ILE A 193     -27.014 -14.356 -38.385  1.00 56.08           C
ATOM   2333  CD1 ILE A 193     -29.546 -14.311 -39.986  1.00 66.76           C
ATOM   2334  H   ILE A 193     -26.358 -16.426 -41.842  1.00 62.74           H
ATOM   2335  HA  ILE A 193     -25.542 -14.143 -40.662  1.00 65.93           H
ATOM   2336  HB  ILE A 193     -27.554 -15.891 -39.663  1.00 70.28           H
ATOM   2337 HG12 ILE A 193     -27.976 -13.243 -40.535  1.00 75.49           H
ATOM   2338 HG13 ILE A 193     -28.255 -14.497 -41.471  1.00 75.49           H
ATOM   2339 HG21 ILE A 193     -26.499 -14.968 -37.836  1.00 67.29           H
ATOM   2340 HG22 ILE A 193     -26.533 -13.519 -38.487  1.00 67.29           H
ATOM   2341 HG23 ILE A 193     -27.879 -14.193 -37.978  1.00 67.29           H
ATOM   2342 HD11 ILE A 193     -29.904 -15.182 -40.217  1.00 80.12           H
ATOM   2343 HD12 ILE A 193     -29.484 -14.224 -39.022  1.00 80.12           H
ATOM   2344 HD13 ILE A 193     -30.116 -13.613 -40.345  1.00 80.12           H
ATOM   2345  N   VAL A 194     -23.809 -15.202 -39.297  1.00 60.94           N
ATOM   2346  CA  VAL A 194     -22.780 -15.873 -38.498  1.00 60.58           C
ATOM   2347  C   VAL A 194     -22.679 -15.179 -37.141  1.00 68.94           C
ATOM   2348  O   VAL A 194     -22.349 -13.986 -37.073  1.00 63.42           O
ATOM   2349  CB  VAL A 194     -21.406 -15.862 -39.181  1.00 52.95           C
ATOM   2350  CG1 VAL A 194     -20.418 -16.649 -38.371  1.00 62.69           C
ATOM   2351  CG2 VAL A 194     -21.485 -16.440 -40.509  1.00 62.04           C
ATOM   2352  H   VAL A 194     -23.643 -14.373 -39.455  1.00 73.13           H
ATOM   2353  HA  VAL A 194     -23.062 -16.791 -38.364  1.00 72.70           H
ATOM   2354  HB  VAL A 194     -21.111 -14.941 -39.252  1.00 63.54           H
ATOM   2355 HG11 VAL A 194     -19.647 -16.853 -38.923  1.00 75.23           H
ATOM   2356 HG12 VAL A 194     -20.145 -16.121 -37.604  1.00 75.23           H
ATOM   2357 HG13 VAL A 194     -20.837 -17.472 -38.073  1.00 75.23           H
ATOM   2358 HG21 VAL A 194     -20.599 -16.443 -40.905  1.00 74.45           H
ATOM   2359 HG22 VAL A 194     -21.819 -17.348 -40.439  1.00 74.45           H
ATOM   2360 HG23 VAL A 194     -22.088 -15.906 -41.050  1.00 74.45           H
ATOM   2361  N   PHE A 195     -22.971 -15.924 -36.064  1.00 69.18           N
ATOM   2362  CA  PHE A 195     -22.683 -15.471 -34.702  1.00 66.30           C
ATOM   2363  C   PHE A 195     -21.242 -15.868 -34.414  1.00 63.55           C
ATOM   2364  O   PHE A 195     -20.953 -17.038 -34.147  1.00 69.25           O
ATOM   2365  CB  PHE A 195     -23.615 -16.094 -33.671  1.00 70.28           C
ATOM   2366  CG  PHE A 195     -25.037 -15.603 -33.715  1.00 63.28           C
ATOM   2367  CD1 PHE A 195     -25.421 -14.551 -34.496  1.00 64.33           C
ATOM   2368  CD2 PHE A 195     -25.977 -16.176 -32.899  1.00 65.22           C
ATOM   2369  CE1 PHE A 195     -26.721 -14.123 -34.495  1.00 57.38           C
ATOM   2370  CE2 PHE A 195     -27.274 -15.739 -32.893  1.00 61.03           C
ATOM   2371  CZ  PHE A 195     -27.641 -14.717 -33.693  1.00 58.29           C
ATOM   2372  H   PHE A 195     -23.338 -16.700 -36.100  1.00 83.01           H
ATOM   2373  HA  PHE A 195     -22.800 -14.509 -34.659  1.00 79.56           H
ATOM   2374  HB2 PHE A 195     -23.635 -17.053 -33.815  1.00 84.34           H
ATOM   2375  HB3 PHE A 195     -23.268 -15.899 -32.786  1.00 84.34           H
ATOM   2376  HD1 PHE A 195     -24.794 -14.122 -35.033  1.00 77.19           H
ATOM   2377  HD2 PHE A 195     -25.729 -16.875 -32.337  1.00 78.26           H
ATOM   2378  HE1 PHE A 195     -26.976 -13.419 -35.048  1.00 68.85           H
ATOM   2379  HE2 PHE A 195     -27.901 -16.146 -32.339  1.00 73.23           H
ATOM   2380  HZ  PHE A 195     -28.522 -14.420 -33.696  1.00 69.95           H
ATOM   2381  N   ASN A 196     -20.327 -14.924 -34.530  1.00 61.20           N
ATOM   2382  CA  ASN A 196     -18.914 -15.176 -34.268  1.00 66.92           C
ATOM   2383  C   ASN A 196     -18.433 -14.436 -33.029  1.00 66.95           C
ATOM   2384  O   ASN A 196     -18.355 -13.208 -33.032  1.00 67.66           O
ATOM   2385  CB  ASN A 196     -18.088 -14.803 -35.494  1.00 57.80           C
ATOM   2386  CG  ASN A 196     -16.647 -15.215 -35.369  1.00 68.65           C
ATOM   2387  ND2 ASN A 196     -15.784 -14.516 -36.086  1.00 74.41           N
ATOM   2388  OD1 ASN A 196     -16.308 -16.173 -34.678  1.00 75.24           O
ATOM   2389  H   ASN A 196     -20.499 -14.114 -34.762  1.00 73.44           H
ATOM   2390  HA  ASN A 196     -18.809 -16.119 -34.067  1.00 80.30           H
ATOM   2391  HB2 ASN A 196     -18.461 -15.244 -36.274  1.00 69.35           H
ATOM   2392  HB3 ASN A 196     -18.116 -13.840 -35.614  1.00 69.35           H
ATOM   2393 HD21 ASN A 196     -16.061 -13.871 -36.583  1.00 89.29           H
ATOM   2394 HD22 ASN A 196     -14.946 -14.706 -36.055  1.00 89.29           H
ATOM   2395  N   ASP A 197     -18.134 -15.186 -31.964  1.00 70.08           N
ATOM   2396  CA  ASP A 197     -17.803 -14.599 -30.668  1.00 70.97           C
ATOM   2397  C   ASP A 197     -18.876 -13.552 -30.378  1.00 77.65           C
ATOM   2398  O   ASP A 197     -20.058 -13.893 -30.418  1.00 78.46           O
ATOM   2399  CB  ASP A 197     -16.384 -14.024 -30.685  1.00 83.26           C
ATOM   2400  CG  ASP A 197     -15.322 -15.117 -30.715  1.00 82.75           C
ATOM   2401  OD1 ASP A 197     -15.572 -16.176 -30.103  1.00 79.13           O
ATOM   2402  OD2 ASP A 197     -14.227 -14.903 -31.295  1.00 81.50           O1-
ATOM   2403  H   ASP A 197     -18.115 -16.046 -31.969  1.00 84.09           H
ATOM   2404  HA  ASP A 197     -17.794 -15.252 -29.951  1.00 85.17           H
ATOM   2405  HB2 ASP A 197     -16.273 -13.472 -31.475  1.00 99.92           H
ATOM   2406  HB3 ASP A 197     -16.247 -13.491 -29.886  1.00 99.92           H
ATOM   2407  N   MET A 198     -18.504 -12.286 -30.134  1.00 86.29           N
ATOM   2408  CA  MET A 198     -19.466 -11.218 -29.825  1.00 80.04           C
ATOM   2409  C   MET A 198     -19.726 -10.244 -30.978  1.00 84.44           C
ATOM   2410  O   MET A 198     -19.738  -9.017 -30.781  1.00 83.08           O
ATOM   2411  CB  MET A 198     -19.051 -10.439 -28.577  1.00 83.80           C
ATOM   2412  CG  MET A 198     -19.072 -11.203 -27.246  1.00 91.67           C
ATOM   2413  SD  MET A 198     -20.709 -11.927 -26.851  1.00 66.11           S
ATOM   2414  CE  MET A 198     -20.311 -12.889 -25.370  1.00 89.44           C
ATOM   2415  H   MET A 198     -17.687 -12.019 -30.142  1.00103.55           H
ATOM   2416  HA  MET A 198     -20.301 -11.675 -29.638  1.00 96.05           H
ATOM   2417  HB2 MET A 198     -18.143 -10.124 -28.708  1.00100.56           H
ATOM   2418  HB3 MET A 198     -19.653  -9.685 -28.480  1.00100.56           H
ATOM   2419  HG2 MET A 198     -18.429 -11.927 -27.289  1.00110.00           H
ATOM   2420  HG3 MET A 198     -18.836 -10.592 -26.530  1.00110.00           H
ATOM   2421  HE1 MET A 198     -21.131 -13.076 -24.885  1.00107.33           H
ATOM   2422  HE2 MET A 198     -19.889 -13.720 -25.638  1.00107.33           H
ATOM   2423  HE3 MET A 198     -19.707 -12.375 -24.812  1.00107.33           H
ATOM   2424  N   THR A 199     -19.905 -10.774 -32.193  1.00 80.74           N
ATOM   2425  CA  THR A 199     -20.254 -10.004 -33.382  1.00 66.99           C
ATOM   2426  C   THR A 199     -21.214 -10.868 -34.200  1.00 70.40           C
ATOM   2427  O   THR A 199     -21.256 -12.097 -34.047  1.00 70.13           O
ATOM   2428  CB  THR A 199     -19.042  -9.566 -34.226  1.00 70.14           C
ATOM   2429  CG2 THR A 199     -17.969  -8.906 -33.365  1.00 93.21           C
ATOM   2430  OG1 THR A 199     -18.479 -10.676 -34.926  1.00 66.10           O
ATOM   2431  H   THR A 199     -19.826 -11.615 -32.357  1.00 96.88           H
ATOM   2432  HA  THR A 199     -20.689  -9.178 -33.119  1.00 80.39           H
ATOM   2433  HB  THR A 199     -19.349  -8.914 -34.875  1.00 84.17           H
ATOM   2434  HG1 THR A 199     -18.926 -11.371 -34.771  1.00 79.32           H
ATOM   2435 HG21 THR A 199     -17.211  -8.653 -33.915  1.00111.85           H
ATOM   2436 HG22 THR A 199     -18.327  -8.112 -32.938  1.00111.85           H
ATOM   2437 HG23 THR A 199     -17.668  -9.523 -32.680  1.00111.85           H
ATOM   2438  N   ILE A 200     -22.016 -10.226 -35.043  1.00 69.70           N
ATOM   2439  CA  ILE A 200     -22.702 -10.908 -36.137  1.00 64.78           C
ATOM   2440  C   ILE A 200     -21.957 -10.543 -37.406  1.00 74.14           C
ATOM   2441  O   ILE A 200     -21.954  -9.375 -37.810  1.00 77.80           O
ATOM   2442  CB  ILE A 200     -24.181 -10.533 -36.246  1.00 62.88           C
ATOM   2443  CG1 ILE A 200     -24.891 -10.699 -34.908  1.00 67.08           C
ATOM   2444  CG2 ILE A 200     -24.822 -11.363 -37.321  1.00 65.66           C
ATOM   2445  CD1 ILE A 200     -26.318 -10.182 -34.948  1.00 67.15           C
ATOM   2446  H   ILE A 200     -22.181  -9.383 -35.001  1.00 83.65           H
ATOM   2447  HA  ILE A 200     -22.665 -11.865 -35.988  1.00 77.73           H
ATOM   2448  HB  ILE A 200     -24.256  -9.596 -36.486  1.00 75.46           H
ATOM   2449 HG12 ILE A 200     -24.915 -11.640 -34.676  1.00 80.50           H
ATOM   2450 HG13 ILE A 200     -24.408 -10.202 -34.229  1.00 80.50           H
ATOM   2451 HG21 ILE A 200     -25.765 -11.139 -37.373  1.00 78.79           H
ATOM   2452 HG22 ILE A 200     -24.389 -11.172 -38.168  1.00 78.79           H
ATOM   2453 HG23 ILE A 200     -24.717 -12.302 -37.100  1.00 78.79           H
ATOM   2454 HD11 ILE A 200     -26.648 -10.094 -34.040  1.00 80.58           H
ATOM   2455 HD12 ILE A 200     -26.330  -9.319 -35.390  1.00 80.58           H
ATOM   2456 HD13 ILE A 200     -26.868 -10.813 -35.440  1.00 80.58           H
ATOM   2457  N   ASN A 201     -21.388 -11.544 -38.071  1.00 71.37           N
ATOM   2458  CA  ASN A 201     -20.681 -11.345 -39.332  1.00 65.28           C
ATOM   2459  C   ASN A 201     -19.546 -10.315 -39.183  1.00 71.98           C
ATOM   2460  O   ASN A 201     -19.277  -9.526 -40.092  1.00 75.11           O
ATOM   2461  CB  ASN A 201     -21.663 -10.913 -40.426  1.00 67.40           C
ATOM   2462  CG  ASN A 201     -22.659 -12.000 -40.788  1.00 67.72           C
ATOM   2463  ND2 ASN A 201     -23.532 -11.711 -41.751  1.00 65.27           N
ATOM   2464  OD1 ASN A 201     -22.606 -13.107 -40.251  1.00 72.31           O
ATOM   2465  H   ASN A 201     -21.397 -12.363 -37.807  1.00 85.65           H
ATOM   2466  HA  ASN A 201     -20.271 -12.184 -39.595  1.00 78.34           H
ATOM   2467  HB2 ASN A 201     -22.161 -10.140 -40.117  1.00 80.88           H
ATOM   2468  HB3 ASN A 201     -21.164 -10.686 -41.227  1.00 80.88           H
ATOM   2469 HD21 ASN A 201     -24.117 -12.294 -41.991  1.00 78.32           H
ATOM   2470 HD22 ASN A 201     -23.512 -10.940 -42.132  1.00 78.32           H
ATOM   2471  N   ASN A 202     -18.874 -10.314 -38.022  1.00 72.38           N
ATOM   2472  CA  ASN A 202     -17.774  -9.391 -37.705  1.00 74.91           C
ATOM   2473  C   ASN A 202     -18.153  -7.909 -37.681  1.00 76.49           C
ATOM   2474  O   ASN A 202     -17.256  -7.048 -37.666  1.00 81.84           O
ATOM   2475  CB  ASN A 202     -16.607  -9.577 -38.675  1.00 78.05           C
ATOM   2476  CG  ASN A 202     -15.750 -10.725 -38.306  1.00 67.94           C
ATOM   2477  ND2 ASN A 202     -14.443 -10.509 -38.366  1.00 73.11           N
ATOM   2478  OD1 ASN A 202     -16.242 -11.804 -37.954  1.00 56.35           O
ATOM   2479  H   ASN A 202     -19.044 -10.860 -37.379  1.00 86.85           H
ATOM   2480  HA  ASN A 202     -17.502  -9.615 -36.801  1.00 89.90           H
ATOM   2481  HB2 ASN A 202     -16.956  -9.734 -39.566  1.00 93.66           H
ATOM   2482  HB3 ASN A 202     -16.059  -8.777 -38.669  1.00 93.66           H
ATOM   2483 HD21 ASN A 202     -13.893 -11.138 -38.164  1.00 87.73           H
ATOM   2484 HD22 ASN A 202     -14.146  -9.739 -38.607  1.00 87.73           H
ATOM   2485  N   ARG A 203     -19.438  -7.562 -37.623  1.00 71.57           N
ATOM   2486  CA  ARG A 203     -19.812  -6.154 -37.603  1.00 79.35           C
ATOM   2487  C   ARG A 203     -19.713  -5.579 -36.201  1.00 85.56           C
ATOM   2488  O   ARG A 203     -19.884  -6.280 -35.198  1.00 78.28           O
ATOM   2489  CB  ARG A 203     -21.233  -5.960 -38.109  1.00 76.57           C
ATOM   2490  CG  ARG A 203     -21.434  -6.480 -39.505  1.00 77.12           C
ATOM   2491  CD  ARG A 203     -22.893  -6.474 -39.877  1.00 72.44           C
ATOM   2492  NE  ARG A 203     -23.083  -5.854 -41.176  1.00 79.78           N
ATOM   2493  CZ  ARG A 203     -23.195  -4.548 -41.351  1.00 88.58           C
ATOM   2494  NH1 ARG A 203     -23.053  -3.707 -40.334  1.00 77.06           N1+
ATOM   2495  NH2 ARG A 203     -23.448  -4.074 -42.574  1.00 95.91           N
ATOM   2496  H   ARG A 203     -20.098  -8.114 -37.595  1.00 85.89           H
ATOM   2497  HA  ARG A 203     -19.204  -5.670 -38.183  1.00 95.22           H
ATOM   2498  HB2 ARG A 203     -21.844  -6.433 -37.522  1.00 91.88           H
ATOM   2499  HB3 ARG A 203     -21.441  -5.013 -38.109  1.00 91.88           H
ATOM   2500  HG2 ARG A 203     -20.955  -5.916 -40.132  1.00 92.54           H
ATOM   2501  HG3 ARG A 203     -21.107  -7.391 -39.561  1.00 92.54           H
ATOM   2502  HD2 ARG A 203     -23.221  -7.386 -39.919  1.00 86.92           H
ATOM   2503  HD3 ARG A 203     -23.395  -5.971 -39.217  1.00 86.92           H
ATOM   2504  HE  ARG A 203     -23.125  -6.363 -41.868  1.00 95.74           H
ATOM   2505 HH11 ARG A 203     -22.885  -4.009 -39.547  1.00 92.47           H
ATOM   2506 HH12 ARG A 203     -23.129  -2.860 -40.463  1.00 92.47           H
ATOM   2507 HH21 ARG A 203     -23.536  -4.617 -43.235  1.00115.09           H
ATOM   2508 HH22 ARG A 203     -23.523  -3.227 -42.699  1.00115.09           H
ATOM   2509  N   LYS A 204     -19.511  -4.269 -36.138  1.00 93.28           N
ATOM   2510  CA  LYS A 204     -19.588  -3.623 -34.843  1.00 88.16           C
ATOM   2511  C   LYS A 204     -20.956  -3.958 -34.257  1.00 84.60           C
ATOM   2512  O   LYS A 204     -21.945  -3.990 -34.989  1.00 88.42           O
ATOM   2513  CB  LYS A 204     -19.367  -2.108 -35.016  1.00 92.23           C
ATOM   2514  CG  LYS A 204     -17.923  -1.722 -35.571  1.00101.79           C
ATOM   2515  CD  LYS A 204     -17.499  -0.232 -35.386  1.00 96.55           C
ATOM   2516  CE  LYS A 204     -16.073   0.057 -35.938  1.00 97.78           C
ATOM   2517  NZ  LYS A 204     -15.660   1.519 -35.995  1.00 74.87           N1+
ATOM   2518  H   LYS A 204     -19.335  -3.755 -36.804  1.00111.93           H
ATOM   2519  HA  LYS A 204     -18.908  -3.928 -34.222  1.00105.79           H
ATOM   2520  HB2 LYS A 204     -20.025  -1.768 -35.643  1.00110.67           H
ATOM   2521  HB3 LYS A 204     -19.477  -1.678 -34.154  1.00110.67           H
ATOM   2522  HG2 LYS A 204     -17.265  -2.265 -35.111  1.00122.15           H
ATOM   2523  HG3 LYS A 204     -17.902  -1.909 -36.522  1.00122.15           H
ATOM   2524  HD2 LYS A 204     -18.126   0.337 -35.861  1.00115.85           H
ATOM   2525  HD3 LYS A 204     -17.505  -0.015 -34.441  1.00115.85           H
ATOM   2526  HE2 LYS A 204     -15.431  -0.398 -35.371  1.00117.34           H
ATOM   2527  HE3 LYS A 204     -16.021  -0.289 -36.842  1.00117.34           H
ATOM   2528  HZ1 LYS A 204     -14.779   1.583 -36.103  1.00 89.84           H
ATOM   2529  HZ2 LYS A 204     -16.065   1.924 -36.676  1.00 89.84           H
ATOM   2530  HZ3 LYS A 204     -15.888   1.930 -35.239  1.00 89.84           H
ATOM   2531  N   PRO A 205     -21.053  -4.182 -32.948  1.00 92.24           N
ATOM   2532  CA  PRO A 205     -22.367  -4.412 -32.312  1.00 91.22           C
ATOM   2533  C   PRO A 205     -23.375  -3.307 -32.595  1.00 87.30           C
ATOM   2534  O   PRO A 205     -23.008  -2.150 -32.787  1.00 92.29           O
ATOM   2535  CB  PRO A 205     -22.016  -4.548 -30.823  1.00 88.93           C
ATOM   2536  CG  PRO A 205     -20.590  -5.153 -30.886  1.00 86.30           C
ATOM   2537  CD  PRO A 205     -19.945  -4.370 -31.990  1.00 94.26           C
ATOM   2538  HA  PRO A 205     -22.753  -5.243 -32.631  1.00109.46           H
ATOM   2539  HB2 PRO A 205     -22.019  -3.680 -30.390  1.00106.71           H
ATOM   2540  HB3 PRO A 205     -22.639  -5.144 -30.377  1.00106.71           H
ATOM   2541  HG2 PRO A 205     -20.128  -5.022 -30.042  1.00103.55           H
ATOM   2542  HG3 PRO A 205     -20.630  -6.098 -31.098  1.00103.55           H
ATOM   2543  HD2 PRO A 205     -19.619  -3.516 -31.665  1.00113.11           H
ATOM   2544  HD3 PRO A 205     -19.219  -4.871 -32.393  1.00113.11           H
ATOM   2545  N   HIS A 206     -24.663  -3.683 -32.636  1.00 88.70           N
ATOM   2546  CA  HIS A 206     -25.756  -2.751 -32.919  1.00 94.33           C
ATOM   2547  C   HIS A 206     -25.781  -2.288 -34.362  1.00 92.64           C
ATOM   2548  O   HIS A 206     -26.322  -1.219 -34.650  1.00 95.03           O
ATOM   2549  CB  HIS A 206     -25.750  -1.503 -32.026  1.00 93.62           C
ATOM   2550  CG  HIS A 206     -26.023  -1.759 -30.580  1.00 97.35           C
ATOM   2551  CD2 HIS A 206     -25.257  -1.598 -29.475  1.00101.74           C
ATOM   2552  ND1 HIS A 206     -27.234  -2.254 -30.143  1.00 98.76           N
ATOM   2553  CE1 HIS A 206     -27.210  -2.366 -28.826  1.00100.27           C
ATOM   2554  NE2 HIS A 206     -26.019  -1.983 -28.396  1.00107.97           N
ATOM   2555  H   HIS A 206     -24.929  -4.490 -32.499  1.00106.45           H
ATOM   2556  HA  HIS A 206     -26.567  -3.248 -32.729  1.00113.19           H
ATOM   2557  HB2 HIS A 206     -24.876  -1.086 -32.087  1.00112.35           H
ATOM   2558  HB3 HIS A 206     -26.432  -0.892 -32.347  1.00112.35           H
ATOM   2559  HD2 HIS A 206     -24.381  -1.286 -29.449  1.00122.09           H
ATOM   2560  HE1 HIS A 206     -27.911  -2.663 -28.292  1.00120.33           H
ATOM   2561  HE2 HIS A 206     -25.762  -1.977 -27.575  1.00129.56           H
ATOM   2562  N   THR A 207     -25.147  -3.019 -35.273  1.00 92.74           N
ATOM   2563  CA  THR A 207     -25.211  -2.673 -36.689  1.00 93.75           C
ATOM   2564  C   THR A 207     -25.801  -3.795 -37.546  1.00 85.40           C
ATOM   2565  O   THR A 207     -25.478  -3.913 -38.734  1.00 74.32           O
ATOM   2566  CB  THR A 207     -23.827  -2.258 -37.199  1.00 84.38           C
ATOM   2567  CG2 THR A 207     -23.308  -1.171 -36.306  1.00 77.57           C
ATOM   2568  OG1 THR A 207     -22.897  -3.353 -37.171  1.00 89.95           O
ATOM   2569  H   THR A 207     -24.676  -3.717 -35.096  1.00111.29           H
ATOM   2570  HA  THR A 207     -25.810  -1.916 -36.785  1.00112.50           H
ATOM   2571  HB  THR A 207     -23.901  -1.956 -38.118  1.00101.26           H
ATOM   2572  HG1 THR A 207     -22.142  -3.096 -37.435  1.00107.93           H
ATOM   2573 HG21 THR A 207     -22.476  -0.820 -36.660  1.00 93.08           H
ATOM   2574 HG22 THR A 207     -23.955  -0.451 -36.250  1.00 93.08           H
ATOM   2575 HG23 THR A 207     -23.149  -1.521 -35.416  1.00 93.08           H
ATOM   2576  N   GLY A 208     -26.687  -4.616 -36.990  1.00 65.13           N
ATOM   2577  CA  GLY A 208     -27.284  -5.606 -37.840  1.00 70.53           C
ATOM   2578  C   GLY A 208     -26.372  -6.797 -38.058  1.00 75.08           C
ATOM   2579  O   GLY A 208     -25.756  -7.299 -37.115  1.00 81.81           O
ATOM   2580  H   GLY A 208     -26.938  -4.611 -36.167  1.00 78.16           H
ATOM   2581  HA2 GLY A 208     -28.109  -5.921 -37.439  1.00 84.64           H
ATOM   2582  HA3 GLY A 208     -27.483  -5.211 -38.704  1.00 84.64           H
ATOM   2583  N   PRO A 209     -26.322  -7.327 -39.301  1.00 71.61           N
ATOM   2584  CA  PRO A 209     -26.888  -6.756 -40.532  1.00 70.22           C
ATOM   2585  C   PRO A 209     -28.371  -6.922 -40.580  1.00 62.94           C
ATOM   2586  O   PRO A 209     -28.901  -7.862 -40.016  1.00 70.13           O
ATOM   2587  CB  PRO A 209     -26.232  -7.592 -41.636  1.00 77.03           C
ATOM   2588  CG  PRO A 209     -26.065  -8.944 -40.997  1.00 71.89           C
ATOM   2589  CD  PRO A 209     -25.720  -8.652 -39.543  1.00 70.76           C
ATOM   2590  HA  PRO A 209     -26.634  -5.823 -40.616  1.00 84.26           H
ATOM   2591  HB2 PRO A 209     -26.811  -7.638 -42.413  1.00 92.44           H
ATOM   2592  HB3 PRO A 209     -25.375  -7.211 -41.882  1.00 92.44           H
ATOM   2593  HG2 PRO A 209     -26.894  -9.445 -41.063  1.00 86.27           H
ATOM   2594  HG3 PRO A 209     -25.348  -9.430 -41.433  1.00 86.27           H
ATOM   2595  HD2 PRO A 209     -26.109  -9.319 -38.956  1.00 84.92           H
ATOM   2596  HD3 PRO A 209     -24.758  -8.621 -39.418  1.00 84.92           H
ATOM   2597  N   ASP A 210     -29.057  -6.041 -41.286  1.00 68.37           N
ATOM   2598  CA  ASP A 210     -30.466  -6.212 -41.608  1.00 60.39           C
ATOM   2599  C   ASP A 210     -30.593  -6.832 -43.002  1.00 60.52           C
ATOM   2600  O   ASP A 210     -29.695  -6.718 -43.839  1.00 53.25           O
ATOM   2601  CB  ASP A 210     -31.175  -4.852 -41.444  1.00 53.03           C
ATOM   2602  CG  ASP A 210     -31.051  -4.296 -39.953  1.00 68.44           C
ATOM   2603  OD1 ASP A 210     -30.693  -5.098 -39.065  1.00 76.44           O
ATOM   2604  OD2 ASP A 210     -31.265  -3.089 -39.633  1.00 57.18           O1-
ATOM   2605  H   ASP A 210     -28.721  -5.315 -41.600  1.00 82.04           H
ATOM   2606  HA  ASP A 210     -30.925  -6.829 -41.016  1.00 72.46           H
ATOM   2607  HB2 ASP A 210     -30.770  -4.206 -42.043  1.00 63.64           H
ATOM   2608  HB3 ASP A 210     -32.116  -4.954 -41.653  1.00 63.64           H
ATOM   2609  N   PHE A 211     -31.674  -7.586 -43.199  1.00 71.44           N
ATOM   2610  CA  PHE A 211     -31.956  -8.302 -44.438  1.00 59.39           C
ATOM   2611  C   PHE A 211     -33.370  -7.910 -44.834  1.00 58.10           C
ATOM   2612  O   PHE A 211     -34.213  -7.604 -43.986  1.00 58.12           O
ATOM   2613  CB  PHE A 211     -31.722  -9.858 -44.267  1.00 43.03           C
ATOM   2614  CG  PHE A 211     -30.243 -10.206 -44.197  1.00 86.59           C
ATOM   2615  CD1 PHE A 211     -29.408 -10.083 -45.345  1.00101.16           C
ATOM   2616  CD2 PHE A 211     -29.639 -10.564 -42.979  1.00 88.98           C
ATOM   2617  CE1 PHE A 211     -27.978 -10.367 -45.300  1.00 89.12           C
ATOM   2618  CE2 PHE A 211     -28.214 -10.843 -42.909  1.00 86.97           C
ATOM   2619  CZ  PHE A 211     -27.388 -10.742 -44.088  1.00 86.25           C
ATOM   2620  H   PHE A 211     -32.283  -7.701 -42.603  1.00 85.72           H
ATOM   2621  HA  PHE A 211     -31.372  -8.060 -45.174  1.00 71.27           H
ATOM   2622  HB2 PHE A 211     -32.143 -10.155 -43.445  1.00 51.64           H
ATOM   2623  HB3 PHE A 211     -32.108 -10.324 -45.025  1.00 51.64           H
ATOM   2624  HD1 PHE A 211     -29.788  -9.811 -46.149  1.00121.39           H
ATOM   2625  HD2 PHE A 211     -30.157 -10.623 -42.209  1.00106.77           H
ATOM   2626  HE1 PHE A 211     -27.463 -10.301 -46.072  1.00106.95           H
ATOM   2627  HE2 PHE A 211     -27.832 -11.088 -42.097  1.00104.36           H
ATOM   2628  HZ  PHE A 211     -26.477 -10.924 -44.043  1.00103.50           H
ATOM   2629  N   GLU A 212     -33.601  -7.835 -46.128  1.00 49.67           N
ATOM   2630  CA  GLU A 212     -34.861  -7.354 -46.660  1.00 44.01           C
ATOM   2631  C   GLU A 212     -35.452  -8.394 -47.576  1.00 55.67           C
ATOM   2632  O   GLU A 212     -34.729  -9.142 -48.258  1.00 65.98           O
ATOM   2633  CB  GLU A 212     -34.592  -6.119 -47.482  1.00 62.75           C
ATOM   2634  CG  GLU A 212     -35.049  -4.786 -46.992  1.00 72.05           C
ATOM   2635  CD  GLU A 212     -34.760  -3.673 -48.049  1.00 75.42           C
ATOM   2636  OE1 GLU A 212     -33.587  -3.590 -48.464  1.00 70.29           O
ATOM   2637  OE2 GLU A 212     -35.638  -2.873 -48.450  1.00 78.24           O1-
ATOM   2638  H   GLU A 212     -33.032  -8.061 -46.732  1.00 59.60           H
ATOM   2639  HA  GLU A 212     -35.487  -7.174 -45.942  1.00 52.81           H
ATOM   2640  HB2 GLU A 212     -33.630  -6.050 -47.591  1.00 75.30           H
ATOM   2641  HB3 GLU A 212     -35.016  -6.249 -48.344  1.00 75.30           H
ATOM   2642  HG2 GLU A 212     -36.005  -4.813 -46.827  1.00 86.46           H
ATOM   2643  HG3 GLU A 212     -34.578  -4.564 -46.174  1.00 86.46           H
ATOM   2644  N   ALA A 213     -36.756  -8.489 -47.557  1.00 44.12           N
ATOM   2645  CA  ALA A 213     -37.403  -9.301 -48.567  1.00 60.51           C
ATOM   2646  C   ALA A 213     -38.768  -8.661 -48.706  1.00 61.92           C
ATOM   2647  O   ALA A 213     -39.255  -7.992 -47.789  1.00 49.62           O
ATOM   2648  CB  ALA A 213     -37.358 -10.801 -48.254  1.00 54.81           C
ATOM   2649  H   ALA A 213     -37.278  -8.108 -46.989  1.00 52.94           H
ATOM   2650  HA  ALA A 213     -36.966  -9.284 -49.433  1.00 72.61           H
ATOM   2651  HB1 ALA A 213     -37.686 -11.294 -49.022  1.00 65.77           H
ATOM   2652  HB2 ALA A 213     -36.442 -11.057 -48.063  1.00 65.77           H
ATOM   2653  HB3 ALA A 213     -37.919 -10.979 -47.483  1.00 65.77           H
ATOM   2654  N   THR A 214     -39.474  -9.053 -49.739  1.00 74.55           N
ATOM   2655  CA  THR A 214     -40.841  -8.600 -49.894  1.00 66.66           C
ATOM   2656  C   THR A 214     -41.672  -9.764 -49.404  1.00 58.47           C
ATOM   2657  O   THR A 214     -41.295 -10.923 -49.593  1.00 70.27           O
ATOM   2658  CB  THR A 214     -41.156  -8.276 -51.354  1.00 75.83           C
ATOM   2659  CG2 THR A 214     -42.542  -7.763 -51.430  1.00 62.41           C
ATOM   2660  OG1 THR A 214     -40.312  -7.221 -51.849  1.00 90.73           O
ATOM   2661  H   THR A 214     -39.190  -9.576 -50.360  1.00 89.46           H
ATOM   2662  HA  THR A 214     -41.035  -7.787 -49.403  1.00 80.00           H
ATOM   2663  HB  THR A 214     -41.027  -9.077 -51.885  1.00 91.00           H
ATOM   2664  HG1 THR A 214     -40.305  -6.580 -51.306  1.00108.87           H
ATOM   2665 HG21 THR A 214     -42.706  -7.379 -52.305  1.00 74.89           H
ATOM   2666 HG22 THR A 214     -43.172  -8.486 -51.281  1.00 74.89           H
ATOM   2667 HG23 THR A 214     -42.681  -7.080 -50.755  1.00 74.89           H
ATOM   2668  N   VAL A 215     -42.775  -9.453 -48.740  1.00 53.27           N
ATOM   2669  CA  VAL A 215     -43.739 -10.462 -48.308  1.00 62.51           C
ATOM   2670  C   VAL A 215     -44.098 -11.556 -49.291  1.00 56.72           C
ATOM   2671  O   VAL A 215     -44.520 -11.288 -50.414  1.00 49.91           O
ATOM   2672  CB  VAL A 215     -45.052  -9.844 -47.832  1.00 55.62           C
ATOM   2673  CG1 VAL A 215     -45.998 -10.960 -47.627  1.00 47.61           C
ATOM   2674  CG2 VAL A 215     -44.828  -9.135 -46.531  1.00 61.77           C
ATOM   2675  H   VAL A 215     -42.995  -8.651 -48.521  1.00 63.92           H
ATOM   2676  HA  VAL A 215     -43.236 -10.899 -47.603  1.00 75.02           H
ATOM   2677  HB  VAL A 215     -45.399  -9.204 -48.473  1.00 66.74           H
ATOM   2678 HG11 VAL A 215     -46.709 -10.667 -47.036  1.00 57.14           H
ATOM   2679 HG12 VAL A 215     -46.367 -11.222 -48.485  1.00 57.14           H
ATOM   2680 HG13 VAL A 215     -45.524 -11.707 -47.229  1.00 57.14           H
ATOM   2681 HG21 VAL A 215     -45.569  -8.529 -46.369  1.00 74.13           H
ATOM   2682 HG22 VAL A 215     -44.777  -9.791 -45.818  1.00 74.13           H
ATOM   2683 HG23 VAL A 215     -43.998  -8.636 -46.582  1.00 74.13           H
ATOM   2684  N   GLY A 216     -43.964 -12.798 -48.844  1.00 57.38           N
ATOM   2685  CA  GLY A 216     -44.268 -13.947 -49.653  1.00 63.12           C
ATOM   2686  C   GLY A 216     -43.028 -14.570 -50.264  1.00 71.21           C
ATOM   2687  O   GLY A 216     -43.065 -15.756 -50.638  1.00 58.39           O
ATOM   2688  H   GLY A 216     -43.691 -12.996 -48.053  1.00 68.86           H
ATOM   2689  HA2 GLY A 216     -44.708 -14.617 -49.106  1.00 75.74           H
ATOM   2690  HA3 GLY A 216     -44.864 -13.684 -50.372  1.00 75.74           H
ATOM   2691  N   ASP A 217     -41.905 -13.842 -50.245  1.00 68.60           N
ATOM   2692  CA  ASP A 217     -40.666 -14.381 -50.767  1.00 68.61           C
ATOM   2693  C   ASP A 217     -40.327 -15.601 -49.921  1.00 68.93           C
ATOM   2694  O   ASP A 217     -40.532 -15.612 -48.698  1.00 60.55           O
ATOM   2695  CB  ASP A 217     -39.519 -13.350 -50.647  1.00 71.80           C
ATOM   2696  CG  ASP A 217     -39.683 -12.130 -51.546  1.00 65.99           C
ATOM   2697  OD1 ASP A 217     -40.613 -12.106 -52.380  1.00 69.12           O
ATOM   2698  OD2 ASP A 217     -38.853 -11.195 -51.406  1.00 58.74           O1-
ATOM   2699  H   ASP A 217     -41.843 -13.042 -49.936  1.00 82.32           H
ATOM   2700  HA  ASP A 217     -40.755 -14.605 -51.706  1.00 82.33           H
ATOM   2701  HB2 ASP A 217     -39.478 -13.036 -49.730  1.00 86.17           H
ATOM   2702  HB3 ASP A 217     -38.685 -13.783 -50.887  1.00 86.17           H
ATOM   2703  N   ARG A 218     -39.777 -16.618 -50.575  1.00 63.82           N
ATOM   2704  CA  ARG A 218     -39.257 -17.796 -49.894  1.00 62.24           C
ATOM   2705  C   ARG A 218     -37.804 -17.470 -49.589  1.00 53.54           C
ATOM   2706  O   ARG A 218     -36.962 -17.502 -50.486  1.00 53.62           O
ATOM   2707  CB  ARG A 218     -39.379 -19.043 -50.765  1.00 57.28           C
ATOM   2708  CG  ARG A 218     -38.847 -20.368 -50.171  1.00 52.79           C
ATOM   2709  CD  ARG A 218     -39.189 -21.489 -51.104  1.00 46.25           C
ATOM   2710  NE  ARG A 218     -40.540 -22.005 -50.951  1.00 51.05           N
ATOM   2711  CZ  ARG A 218     -40.926 -22.831 -49.991  1.00 54.48           C
ATOM   2712  NH1 ARG A 218     -40.059 -23.398 -49.174  1.00 52.61           N1+
ATOM   2713  NH2 ARG A 218     -42.207 -23.156 -49.895  1.00 67.78           N
ATOM   2714  H   ARG A 218     -39.693 -16.649 -51.431  1.00 76.58           H
ATOM   2715  HA  ARG A 218     -39.749 -17.980 -49.078  1.00 74.69           H
ATOM   2716  HB2 ARG A 218     -40.319 -19.179 -50.963  1.00 68.73           H
ATOM   2717  HB3 ARG A 218     -38.887 -18.884 -51.586  1.00 68.73           H
ATOM   2718  HG2 ARG A 218     -37.884 -20.324 -50.071  1.00 63.35           H
ATOM   2719  HG3 ARG A 218     -39.263 -20.536 -49.310  1.00 63.35           H
ATOM   2720  HD2 ARG A 218     -39.099 -21.172 -52.016  1.00 55.50           H
ATOM   2721  HD3 ARG A 218     -38.575 -22.223 -50.945  1.00 55.50           H
ATOM   2722  HE  ARG A 218     -41.130 -21.757 -51.526  1.00 61.26           H
ATOM   2723 HH11 ARG A 218     -39.219 -23.236 -49.259  1.00 63.13           H
ATOM   2724 HH12 ARG A 218     -40.335 -23.931 -48.558  1.00 63.13           H
ATOM   2725 HH21 ARG A 218     -42.776 -22.833 -50.453  1.00 81.34           H
ATOM   2726 HH22 ARG A 218     -42.469 -23.691 -49.275  1.00 81.34           H
ATOM   2727  N   VAL A 219     -37.511 -17.191 -48.322  1.00 51.12           N
ATOM   2728  CA  VAL A 219     -36.207 -16.716 -47.897  1.00 52.82           C
ATOM   2729  C   VAL A 219     -35.479 -17.833 -47.155  1.00 56.02           C
ATOM   2730  O   VAL A 219     -36.035 -18.437 -46.239  1.00 65.07           O
ATOM   2731  CB  VAL A 219     -36.359 -15.481 -46.999  1.00 46.43           C
ATOM   2732  CG1 VAL A 219     -35.017 -15.038 -46.578  1.00 54.04           C
ATOM   2733  CG2 VAL A 219     -37.093 -14.393 -47.699  1.00 60.50           C
ATOM   2734  H   VAL A 219     -38.070 -17.274 -47.674  1.00 61.34           H
ATOM   2735  HA  VAL A 219     -35.677 -16.491 -48.678  1.00 63.39           H
ATOM   2736  HB  VAL A 219     -36.883 -15.707 -46.215  1.00 55.72           H
ATOM   2737 HG11 VAL A 219     -35.069 -14.118 -46.273  1.00 64.85           H
ATOM   2738 HG12 VAL A 219     -34.707 -15.608 -45.858  1.00 64.85           H
ATOM   2739 HG13 VAL A 219     -34.412 -15.101 -47.334  1.00 64.85           H
ATOM   2740 HG21 VAL A 219     -37.221 -13.653 -47.084  1.00 72.60           H
ATOM   2741 HG22 VAL A 219     -36.572 -14.101 -48.463  1.00 72.60           H
ATOM   2742 HG23 VAL A 219     -37.953 -14.730 -47.993  1.00 72.60           H
ATOM   2743  N   GLU A 220     -34.232 -18.099 -47.552  1.00 60.06           N
ATOM   2744  CA  GLU A 220     -33.368 -19.117 -46.952  1.00 58.78           C
ATOM   2745  C   GLU A 220     -32.306 -18.479 -46.070  1.00 61.45           C
ATOM   2746  O   GLU A 220     -31.705 -17.458 -46.432  1.00 64.13           O
ATOM   2747  CB  GLU A 220     -32.686 -19.971 -48.026  1.00 62.11           C
ATOM   2748  CG  GLU A 220     -31.782 -21.075 -47.503  1.00 53.29           C
ATOM   2749  CD  GLU A 220     -31.299 -22.001 -48.613  1.00 50.64           C
ATOM   2750  OE1 GLU A 220     -30.598 -21.556 -49.551  1.00 49.36           O
ATOM   2751  OE2 GLU A 220     -31.604 -23.200 -48.523  1.00 53.59           O1-
ATOM   2752  H   GLU A 220     -33.847 -17.684 -48.199  1.00 72.07           H
ATOM   2753  HA  GLU A 220     -33.917 -19.694 -46.398  1.00 70.54           H
ATOM   2754  HB2 GLU A 220     -33.374 -20.392 -48.564  1.00 74.54           H
ATOM   2755  HB3 GLU A 220     -32.142 -19.390 -48.579  1.00 74.54           H
ATOM   2756  HG2 GLU A 220     -31.004 -20.676 -47.082  1.00 63.95           H
ATOM   2757  HG3 GLU A 220     -32.272 -21.608 -46.857  1.00 63.95           H
ATOM   2758  N   ILE A 221     -32.083 -19.094 -44.910  1.00 61.23           N
ATOM   2759  CA  ILE A 221     -31.115 -18.625 -43.928  1.00 55.42           C
ATOM   2760  C   ILE A 221     -30.055 -19.664 -43.651  1.00 44.55           C
ATOM   2761  O   ILE A 221     -30.354 -20.851 -43.490  1.00 49.29           O
ATOM   2762  CB  ILE A 221     -31.771 -18.234 -42.599  1.00 60.97           C
ATOM   2763  CG1 ILE A 221     -32.831 -17.194 -42.884  1.00 55.75           C
ATOM   2764  CG2 ILE A 221     -30.695 -17.724 -41.648  1.00 50.99           C
ATOM   2765  CD1 ILE A 221     -32.294 -16.018 -43.419  1.00 42.69           C
ATOM   2766  H   ILE A 221     -32.496 -19.808 -44.665  1.00 73.47           H
ATOM   2767  HA  ILE A 221     -30.683 -17.858 -44.334  1.00 66.50           H
ATOM   2768  HB  ILE A 221     -32.199 -18.994 -42.175  1.00 73.17           H
ATOM   2769 HG12 ILE A 221     -33.465 -17.555 -43.523  1.00 66.89           H
ATOM   2770 HG13 ILE A 221     -33.285 -16.970 -42.056  1.00 66.89           H
ATOM   2771 HG21 ILE A 221     -31.104 -17.131 -40.998  1.00 61.18           H
ATOM   2772 HG22 ILE A 221     -30.289 -18.480 -41.197  1.00 61.18           H
ATOM   2773 HG23 ILE A 221     -30.025 -17.243 -42.158  1.00 61.18           H
ATOM   2774 HD11 ILE A 221     -33.014 -15.389 -43.583  1.00 51.23           H
ATOM   2775 HD12 ILE A 221     -31.663 -15.642 -42.786  1.00 51.23           H
ATOM   2776 HD13 ILE A 221     -31.842 -16.228 -44.251  1.00 51.23           H
ATOM   2777  N   VAL A 222     -28.817 -19.224 -43.672  1.00 52.68           N
ATOM   2778  CA  VAL A 222     -27.700 -20.036 -43.243  1.00 62.48           C
ATOM   2779  C   VAL A 222     -27.187 -19.458 -41.941  1.00 61.72           C
ATOM   2780  O   VAL A 222     -26.778 -18.289 -41.875  1.00 64.22           O
ATOM   2781  CB  VAL A 222     -26.605 -20.083 -44.307  1.00 57.05           C
ATOM   2782  CG1 VAL A 222     -25.526 -21.016 -43.863  1.00 46.24           C
ATOM   2783  CG2 VAL A 222     -27.231 -20.562 -45.600  1.00 49.64           C
ATOM   2784  H   VAL A 222     -28.592 -18.438 -43.939  1.00 63.22           H
ATOM   2785  HA  VAL A 222     -27.996 -20.944 -43.074  1.00 74.97           H
ATOM   2786  HB  VAL A 222     -26.209 -19.208 -44.445  1.00 68.46           H
ATOM   2787 HG11 VAL A 222     -24.942 -21.203 -44.615  1.00 55.49           H
ATOM   2788 HG12 VAL A 222     -25.021 -20.599 -43.148  1.00 55.49           H
ATOM   2789 HG13 VAL A 222     -25.931 -21.839 -43.546  1.00 55.49           H
ATOM   2790 HG21 VAL A 222     -26.531 -20.701 -46.257  1.00 59.56           H
ATOM   2791 HG22 VAL A 222     -27.699 -21.395 -45.435  1.00 59.56           H
ATOM   2792 HG23 VAL A 222     -27.853 -19.890 -45.918  1.00 59.56           H
ATOM   2793  N   MET A 223     -27.190 -20.293 -40.916  1.00 47.86           N
ATOM   2794  CA  MET A 223     -26.921 -19.853 -39.561  1.00 58.66           C
ATOM   2795  C   MET A 223     -25.715 -20.647 -39.096  1.00 66.92           C
ATOM   2796  O   MET A 223     -25.742 -21.885 -39.061  1.00 67.52           O
ATOM   2797  CB  MET A 223     -28.148 -20.059 -38.661  1.00 63.57           C
ATOM   2798  CG  MET A 223     -27.912 -19.974 -37.150  1.00 60.90           C
ATOM   2799  SD  MET A 223     -27.087 -18.503 -36.550  1.00 72.89           S
ATOM   2800  CE  MET A 223     -26.413 -19.217 -35.076  1.00 70.90           C
ATOM   2801  H   MET A 223     -27.349 -21.135 -40.982  1.00 57.43           H
ATOM   2802  HA  MET A 223     -26.718 -18.905 -39.534  1.00 70.40           H
ATOM   2803  HB2 MET A 223     -28.803 -19.378 -38.884  1.00 76.29           H
ATOM   2804  HB3 MET A 223     -28.510 -20.940 -38.842  1.00 76.29           H
ATOM   2805  HG2 MET A 223     -28.774 -20.015 -36.707  1.00 73.08           H
ATOM   2806  HG3 MET A 223     -27.367 -20.732 -36.887  1.00 73.08           H
ATOM   2807  HE1 MET A 223     -25.663 -18.679 -34.779  1.00 85.08           H
ATOM   2808  HE2 MET A 223     -27.100 -19.234 -34.391  1.00 85.08           H
ATOM   2809  HE3 MET A 223     -26.117 -20.121 -35.269  1.00 85.08           H
ATOM   2810  N   ILE A 224     -24.630 -19.925 -38.876  1.00 68.31           N
ATOM   2811  CA  ILE A 224     -23.347 -20.473 -38.474  1.00 66.53           C
ATOM   2812  C   ILE A 224     -22.900 -19.786 -37.198  1.00 74.70           C
ATOM   2813  O   ILE A 224     -23.184 -18.603 -36.971  1.00 71.26           O
ATOM   2814  CB  ILE A 224     -22.293 -20.361 -39.586  1.00 47.33           C
ATOM   2815  CG1 ILE A 224     -22.832 -21.090 -40.809  1.00 58.77           C
ATOM   2816  CG2 ILE A 224     -21.023 -20.899 -39.130  1.00 51.34           C
ATOM   2817  CD1 ILE A 224     -22.221 -20.680 -42.124  1.00 64.81           C
ATOM   2818  H   ILE A 224     -24.610 -19.069 -38.957  1.00 81.97           H
ATOM   2819  HA  ILE A 224     -23.451 -21.416 -38.273  1.00 79.84           H
ATOM   2820  HB  ILE A 224     -22.130 -19.434 -39.820  1.00 56.80           H
ATOM   2821 HG12 ILE A 224     -22.666 -22.040 -40.697  1.00 70.53           H
ATOM   2822 HG13 ILE A 224     -23.786 -20.925 -40.869  1.00 70.53           H
ATOM   2823 HG21 ILE A 224     -20.470 -21.099 -39.902  1.00 61.61           H
ATOM   2824 HG22 ILE A 224     -20.584 -20.241 -38.570  1.00 61.61           H
ATOM   2825 HG23 ILE A 224     -21.187 -21.709 -38.622  1.00 61.61           H
ATOM   2826 HD11 ILE A 224     -22.506 -21.302 -42.812  1.00 77.78           H
ATOM   2827 HD12 ILE A 224     -22.519 -19.784 -42.344  1.00 77.78           H
ATOM   2828 HD13 ILE A 224     -21.255 -20.697 -42.042  1.00 77.78           H
ATOM   2829  N   THR A 225     -22.192 -20.537 -36.366  1.00 73.28           N
ATOM   2830  CA  THR A 225     -21.656 -20.012 -35.127  1.00 65.86           C
ATOM   2831  C   THR A 225     -20.170 -20.323 -35.132  1.00 62.85           C
ATOM   2832  O   THR A 225     -19.748 -21.364 -35.647  1.00 62.09           O
ATOM   2833  CB  THR A 225     -22.328 -20.632 -33.907  1.00 66.68           C
ATOM   2834  CG2 THR A 225     -21.825 -19.971 -32.634  1.00 72.43           C
ATOM   2835  OG1 THR A 225     -23.734 -20.397 -33.966  1.00 76.12           O
ATOM   2836  H   THR A 225     -22.008 -21.366 -36.503  1.00 87.94           H
ATOM   2837  HA  THR A 225     -21.797 -19.054 -35.060  1.00 79.03           H
ATOM   2838  HB  THR A 225     -22.133 -21.582 -33.891  1.00 80.02           H
ATOM   2839  HG1 THR A 225     -23.936 -20.049 -34.703  1.00 91.35           H
ATOM   2840 HG21 THR A 225     -22.230 -20.392 -31.859  1.00 86.92           H
ATOM   2841 HG22 THR A 225     -20.861 -20.061 -32.573  1.00 86.92           H
ATOM   2842 HG23 THR A 225     -22.054 -19.029 -32.637  1.00 86.92           H
ATOM   2843  N   HIS A 226     -19.380 -19.414 -34.585  1.00 60.59           N
ATOM   2844  CA  HIS A 226     -17.952 -19.627 -34.533  1.00 64.28           C
ATOM   2845  C   HIS A 226     -17.411 -19.004 -33.269  1.00 66.19           C
ATOM   2846  O   HIS A 226     -18.099 -18.238 -32.584  1.00 61.59           O
ATOM   2847  CB  HIS A 226     -17.160 -19.026 -35.701  1.00 68.65           C
ATOM   2848  CG  HIS A 226     -16.998 -19.942 -36.859  1.00 60.27           C
ATOM   2849  CD2 HIS A 226     -17.253 -19.770 -38.174  1.00 57.85           C
ATOM   2850  ND1 HIS A 226     -16.355 -21.155 -36.748  1.00 67.35           N
ATOM   2851  CE1 HIS A 226     -16.327 -21.742 -37.933  1.00 71.54           C
ATOM   2852  NE2 HIS A 226     -16.857 -20.918 -38.819  1.00 62.86           N
ATOM   2853  H   HIS A 226     -19.648 -18.673 -34.242  1.00 72.71           H
ATOM   2854  HA  HIS A 226     -17.830 -20.589 -34.547  1.00 77.14           H
ATOM   2855  HB2 HIS A 226     -17.622 -18.233 -36.014  1.00 82.38           H
ATOM   2856  HB3 HIS A 226     -16.273 -18.790 -35.385  1.00 82.38           H
ATOM   2857  HD2 HIS A 226     -17.628 -19.016 -38.570  1.00 69.42           H
ATOM   2858  HE1 HIS A 226     -15.990 -22.590 -38.112  1.00 85.85           H
ATOM   2859  HE2 HIS A 226     -16.940 -21.074 -39.661  1.00 75.43           H
ATOM   2860  N   GLY A 227     -16.263 -19.514 -32.867  1.00 67.69           N
ATOM   2861  CA  GLY A 227     -15.457 -18.863 -31.855  1.00 76.69           C
ATOM   2862  C   GLY A 227     -15.579 -19.587 -30.531  1.00 76.43           C
ATOM   2863  O   GLY A 227     -15.387 -20.797 -30.455  1.00 72.24           O
ATOM   2864  H   GLY A 227     -15.924 -20.244 -33.169  1.00 81.23           H
ATOM   2865  HA2 GLY A 227     -14.526 -18.863 -32.126  1.00 92.03           H
ATOM   2866  HA3 GLY A 227     -15.753 -17.947 -31.739  1.00 92.03           H
ATOM   2867  N   GLU A 228     -15.945 -18.846 -29.500  1.00 75.71           N
ATOM   2868  CA  GLU A 228     -15.801 -19.310 -28.136  1.00 73.23           C
ATOM   2869  C   GLU A 228     -17.117 -19.499 -27.419  1.00 77.63           C
ATOM   2870  O   GLU A 228     -17.222 -20.383 -26.576  1.00 75.58           O
ATOM   2871  CB  GLU A 228     -14.980 -18.305 -27.330  1.00 78.92           C
ATOM   2872  CG  GLU A 228     -13.522 -18.559 -27.374  1.00 71.76           C
ATOM   2873  CD  GLU A 228     -13.167 -19.842 -26.656  1.00 86.56           C
ATOM   2874  OE1 GLU A 228     -13.785 -20.172 -25.595  1.00 76.26           O
ATOM   2875  OE2 GLU A 228     -12.274 -20.535 -27.185  1.00 89.34           O1-
ATOM   2876  H   GLU A 228     -16.283 -18.058 -29.567  1.00 90.85           H
ATOM   2877  HA  GLU A 228     -15.336 -20.161 -28.149  1.00 87.87           H
ATOM   2878  HB2 GLU A 228     -15.137 -17.416 -27.685  1.00 94.70           H
ATOM   2879  HB3 GLU A 228     -15.260 -18.345 -26.402  1.00 94.70           H
ATOM   2880  HG2 GLU A 228     -13.237 -18.636 -28.298  1.00 86.11           H
ATOM   2881  HG3 GLU A 228     -13.055 -17.827 -26.943  1.00 86.11           H
ATOM   2882  N   TYR A 229     -18.150 -18.787 -27.817  1.00 86.59           N
ATOM   2883  CA  TYR A 229     -19.320 -18.656 -26.988  1.00 79.28           C
ATOM   2884  C   TYR A 229     -20.434 -19.311 -27.756  1.00 82.66           C
ATOM   2885  O   TYR A 229     -20.429 -19.330 -29.000  1.00 72.50           O
ATOM   2886  CB  TYR A 229     -19.725 -17.220 -26.723  1.00 96.24           C
ATOM   2887  CG  TYR A 229     -18.647 -16.359 -26.184  1.00 87.22           C
ATOM   2888  CD1 TYR A 229     -17.695 -15.853 -27.036  1.00 87.63           C
ATOM   2889  CD2 TYR A 229     -18.600 -16.016 -24.851  1.00 77.80           C
ATOM   2890  CE1 TYR A 229     -16.717 -15.065 -26.588  1.00 92.30           C
ATOM   2891  CE2 TYR A 229     -17.624 -15.222 -24.388  1.00 84.36           C
ATOM   2892  CZ  TYR A 229     -16.671 -14.747 -25.267  1.00 98.54           C
ATOM   2893  OH  TYR A 229     -15.643 -13.930 -24.858  1.00113.65           O
ATOM   2894  H   TYR A 229     -18.194 -18.369 -28.567  1.00103.91           H
ATOM   2895  HA  TYR A 229     -19.158 -19.061 -26.121  1.00 95.14           H
ATOM   2896  HB2 TYR A 229     -20.024 -16.825 -27.557  1.00115.49           H
ATOM   2897  HB3 TYR A 229     -20.450 -17.218 -26.078  1.00115.49           H
ATOM   2898  HD1 TYR A 229     -17.734 -16.063 -27.941  1.00105.16           H
ATOM   2899  HD2 TYR A 229     -19.250 -16.337 -24.268  1.00 93.35           H
ATOM   2900  HE1 TYR A 229     -16.073 -14.737 -27.173  1.00110.76           H
ATOM   2901  HE2 TYR A 229     -17.590 -14.995 -23.487  1.00101.23           H
ATOM   2902  HH  TYR A 229     -15.793 -13.648 -24.081  1.00136.38           H
ATOM   2903  N   TYR A 230     -21.354 -19.856 -26.984  1.00 80.36           N
ATOM   2904  CA  TYR A 230     -22.631 -20.367 -27.434  1.00 80.04           C
ATOM   2905  C   TYR A 230     -23.656 -19.266 -27.577  1.00 82.01           C
ATOM   2906  O   TYR A 230     -23.537 -18.206 -26.970  1.00 88.52           O
ATOM   2907  CB  TYR A 230     -23.064 -21.426 -26.486  1.00 80.59           C
ATOM   2908  CG  TYR A 230     -22.022 -22.523 -26.349  1.00121.50           C
ATOM   2909  CD1 TYR A 230     -20.791 -22.508 -27.050  1.00118.06           C
ATOM   2910  CD2 TYR A 230     -22.265 -23.591 -25.522  1.00125.73           C
ATOM   2911  CE1 TYR A 230     -19.867 -23.548 -26.906  1.00 96.09           C
ATOM   2912  CE2 TYR A 230     -21.363 -24.597 -25.382  1.00102.60           C
ATOM   2913  CZ  TYR A 230     -20.190 -24.586 -26.061  1.00 94.26           C
ATOM   2914  OH  TYR A 230     -19.385 -25.655 -25.819  1.00108.11           O
ATOM   2915  H   TYR A 230     -21.256 -19.949 -26.135  1.00 96.44           H
ATOM   2916  HA  TYR A 230     -22.559 -20.756 -28.319  1.00 96.04           H
ATOM   2917  HB2 TYR A 230     -23.208 -21.032 -25.611  1.00 96.71           H
ATOM   2918  HB3 TYR A 230     -23.887 -21.826 -26.808  1.00 96.71           H
ATOM   2919  HD1 TYR A 230     -20.595 -21.795 -27.615  1.00141.67           H
ATOM   2920  HD2 TYR A 230     -23.064 -23.627 -25.048  1.00150.87           H
ATOM   2921  HE1 TYR A 230     -19.059 -23.538 -27.367  1.00115.31           H
ATOM   2922  HE2 TYR A 230     -21.554 -25.306 -24.811  1.00123.13           H
ATOM   2923  HH  TYR A 230     -19.780 -26.205 -25.321  1.00129.73           H
ATOM   2924  N   HIS A 231     -24.662 -19.517 -28.421  1.00 79.27           N
ATOM   2925  CA  HIS A 231     -25.720 -18.549 -28.682  1.00 64.12           C
ATOM   2926  C   HIS A 231     -27.059 -19.262 -28.814  1.00 57.67           C
ATOM   2927  O   HIS A 231     -27.116 -20.487 -28.918  1.00 64.31           O
ATOM   2928  CB  HIS A 231     -25.377 -17.751 -29.947  1.00 71.20           C
ATOM   2929  CG  HIS A 231     -24.030 -17.098 -29.885  1.00 70.23           C
ATOM   2930  CD2 HIS A 231     -22.817 -17.520 -30.324  1.00 79.61           C
ATOM   2931  ND1 HIS A 231     -23.824 -15.857 -29.328  1.00 71.44           N
ATOM   2932  CE1 HIS A 231     -22.539 -15.555 -29.400  1.00 79.84           C
ATOM   2933  NE2 HIS A 231     -21.906 -16.545 -30.004  1.00 75.35           N
ATOM   2934  H   HIS A 231     -24.751 -20.252 -28.858  1.00 95.12           H
ATOM   2935  HA  HIS A 231     -25.814 -17.941 -27.933  1.00 76.95           H
ATOM   2936  HB2 HIS A 231     -25.383 -18.351 -30.709  1.00 85.44           H
ATOM   2937  HB3 HIS A 231     -26.041 -17.054 -30.068  1.00 85.44           H
ATOM   2938  HD2 HIS A 231     -22.638 -18.320 -30.762  1.00 95.53           H
ATOM   2939  HE1 HIS A 231     -22.146 -14.775 -29.080  1.00 95.80           H
ATOM   2940  HE2 HIS A 231     -21.062 -16.575 -30.168  1.00 90.42           H
ATOM   2941  N   THR A 232     -28.148 -18.484 -28.784  1.00 57.25           N
ATOM   2942  CA  THR A 232     -29.464 -18.960 -29.223  1.00 62.09           C
ATOM   2943  C   THR A 232     -30.019 -18.014 -30.291  1.00 64.01           C
ATOM   2944  O   THR A 232     -30.260 -16.837 -30.022  1.00 68.34           O
ATOM   2945  CB  THR A 232     -30.468 -19.060 -28.074  1.00 61.85           C
ATOM   2946  CG2 THR A 232     -29.997 -20.062 -27.095  1.00 67.24           C
ATOM   2947  OG1 THR A 232     -30.573 -17.817 -27.381  1.00 71.22           O
ATOM   2948  H   THR A 232     -28.148 -17.668 -28.511  1.00 68.70           H
ATOM   2949  HA  THR A 232     -29.340 -19.843 -29.605  1.00 74.51           H
ATOM   2950  HB  THR A 232     -31.332 -19.306 -28.440  1.00 74.22           H
ATOM   2951  HG1 THR A 232     -31.136 -17.881 -26.761  1.00 85.46           H
ATOM   2952 HG21 THR A 232     -30.562 -20.046 -26.307  1.00 80.68           H
ATOM   2953 HG22 THR A 232     -30.028 -20.949 -27.487  1.00 80.68           H
ATOM   2954 HG23 THR A 232     -29.084 -19.866 -26.833  1.00 80.68           H
ATOM   2955  N   PHE A 233     -30.277 -18.548 -31.478  1.00 59.67           N
ATOM   2956  CA  PHE A 233     -30.824 -17.794 -32.596  1.00 48.90           C
ATOM   2957  C   PHE A 233     -32.341 -17.769 -32.528  1.00 51.07           C
ATOM   2958  O   PHE A 233     -32.986 -18.818 -32.429  1.00 49.89           O
ATOM   2959  CB  PHE A 233     -30.359 -18.453 -33.873  1.00 50.50           C
ATOM   2960  CG  PHE A 233     -30.906 -17.849 -35.090  1.00 53.11           C
ATOM   2961  CD1 PHE A 233     -30.344 -16.707 -35.606  1.00 52.30           C
ATOM   2962  CD2 PHE A 233     -31.963 -18.432 -35.743  1.00 57.36           C
ATOM   2963  CE1 PHE A 233     -30.823 -16.169 -36.742  1.00 52.00           C
ATOM   2964  CE2 PHE A 233     -32.457 -17.893 -36.893  1.00 51.97           C
ATOM   2965  CZ  PHE A 233     -31.893 -16.766 -37.392  1.00 53.62           C
ATOM   2966  H   PHE A 233     -30.139 -19.375 -31.668  1.00 71.60           H
ATOM   2967  HA  PHE A 233     -30.526 -16.872 -32.569  1.00 58.68           H
ATOM   2968  HB2 PHE A 233     -29.393 -18.390 -33.922  1.00 60.60           H
ATOM   2969  HB3 PHE A 233     -30.631 -19.384 -33.859  1.00 60.60           H
ATOM   2970  HD1 PHE A 233     -29.629 -16.304 -35.169  1.00 62.76           H
ATOM   2971  HD2 PHE A 233     -32.348 -19.205 -35.396  1.00 68.83           H
ATOM   2972  HE1 PHE A 233     -30.438 -15.398 -37.091  1.00 62.40           H
ATOM   2973  HE2 PHE A 233     -33.174 -18.294 -37.330  1.00 62.37           H
ATOM   2974  HZ  PHE A 233     -32.225 -16.391 -38.176  1.00 64.34           H
ATOM   2975  N   HIS A 234     -32.906 -16.564 -32.599  1.00 56.25           N
ATOM   2976  CA  HIS A 234     -34.346 -16.353 -32.532  1.00 54.89           C
ATOM   2977  C   HIS A 234     -34.868 -15.396 -33.578  1.00 50.12           C
ATOM   2978  O   HIS A 234     -34.237 -14.372 -33.840  1.00 53.12           O
ATOM   2979  CB  HIS A 234     -34.682 -15.831 -31.163  1.00 55.18           C
ATOM   2980  CG  HIS A 234     -36.110 -15.474 -31.008  1.00 60.74           C
ATOM   2981  CD2 HIS A 234     -36.704 -14.379 -30.480  1.00 70.35           C
ATOM   2982  ND1 HIS A 234     -37.119 -16.365 -31.299  1.00 65.71           N
ATOM   2983  CE1 HIS A 234     -38.283 -15.801 -31.030  1.00 81.99           C
ATOM   2984  NE2 HIS A 234     -38.060 -14.599 -30.522  1.00 83.71           N
ATOM   2985  H   HIS A 234     -32.460 -15.834 -32.689  1.00 67.50           H
ATOM   2986  HA  HIS A 234     -34.792 -17.193 -32.723  1.00 65.87           H
ATOM   2987  HB2 HIS A 234     -34.472 -16.514 -30.507  1.00 66.22           H
ATOM   2988  HB3 HIS A 234     -34.156 -15.034 -30.993  1.00 66.22           H
ATOM   2989  HD1 HIS A 234     -37.010 -17.160 -31.607  1.00 78.85           H
ATOM   2990  HD2 HIS A 234     -36.277 -13.621 -30.152  1.00 84.42           H
ATOM   2991  HE1 HIS A 234     -39.119 -16.184 -31.173  1.00 98.39           H
ATOM   2992  N   MET A 235     -36.028 -15.735 -34.164  1.00 50.06           N
ATOM   2993  CA  MET A 235     -36.778 -14.861 -35.070  1.00 53.70           C
ATOM   2994  C   MET A 235     -38.200 -14.499 -34.664  1.00 63.49           C
ATOM   2995  O   MET A 235     -39.033 -15.386 -34.422  1.00 72.90           O
ATOM   2996  CB  MET A 235     -36.854 -15.506 -36.427  1.00 52.92           C
ATOM   2997  CG  MET A 235     -35.580 -15.452 -37.135  1.00 54.47           C
ATOM   2998  SD  MET A 235     -35.969 -15.865 -38.822  1.00 60.81           S
ATOM   2999  CE  MET A 235     -36.639 -14.276 -39.377  1.00 43.46           C
ATOM   3000  H   MET A 235     -36.411 -16.496 -34.044  1.00 60.07           H
ATOM   3001  HA  MET A 235     -36.287 -14.024 -35.051  1.00 64.44           H
ATOM   3002  HB2 MET A 235     -37.104 -16.438 -36.323  1.00 63.51           H
ATOM   3003  HB3 MET A 235     -37.518 -15.043 -36.962  1.00 63.51           H
ATOM   3004  HG2 MET A 235     -35.199 -14.562 -37.091  1.00 65.36           H
ATOM   3005  HG3 MET A 235     -34.956 -16.099 -36.770  1.00 65.36           H
ATOM   3006  HE1 MET A 235     -36.419 -14.150 -40.313  1.00 52.16           H
ATOM   3007  HE2 MET A 235     -37.602 -14.281 -39.261  1.00 52.16           H
ATOM   3008  HE3 MET A 235     -36.246 -13.565 -38.846  1.00 52.16           H
ATOM   3009  N   HIS A 236     -38.503 -13.200 -34.664  1.00 50.40           N
ATOM   3010  CA  HIS A 236     -39.889 -12.788 -34.486  1.00 62.16           C
ATOM   3011  C   HIS A 236     -40.705 -13.194 -35.718  1.00 60.12           C
ATOM   3012  O   HIS A 236     -40.192 -13.220 -36.843  1.00 54.66           O
ATOM   3013  CB  HIS A 236     -39.984 -11.269 -34.250  1.00 73.96           C
ATOM   3014  CG  HIS A 236     -39.477 -10.799 -32.909  1.00 75.20           C
ATOM   3015  CD2 HIS A 236     -39.693  -9.645 -32.224  1.00 65.79           C
ATOM   3016  ND1 HIS A 236     -38.651 -11.567 -32.109  1.00 78.70           N
ATOM   3017  CE1 HIS A 236     -38.343 -10.892 -31.014  1.00 78.43           C
ATOM   3018  NE2 HIS A 236     -38.980  -9.737 -31.046  1.00 73.50           N
ATOM   3019  H   HIS A 236     -37.939 -12.558 -34.763  1.00 60.48           H
ATOM   3020  HA  HIS A 236     -40.263 -13.223 -33.703  1.00 74.59           H
ATOM   3021  HB2 HIS A 236     -39.462 -10.819 -34.933  1.00 88.75           H
ATOM   3022  HB3 HIS A 236     -40.915 -11.006 -34.317  1.00 88.75           H
ATOM   3023  HD1 HIS A 236     -38.380 -12.362 -32.295  1.00 94.44           H
ATOM   3024  HD2 HIS A 236     -40.220  -8.930 -32.498  1.00 78.94           H
ATOM   3025  HE1 HIS A 236     -37.775 -11.183 -30.337  1.00 94.11           H
ATOM   3026  N   GLY A 237     -41.939 -13.644 -35.488  1.00 62.37           N
ATOM   3027  CA  GLY A 237     -42.939 -13.789 -36.537  1.00 64.62           C
ATOM   3028  C   GLY A 237     -42.745 -14.996 -37.433  1.00 65.42           C
ATOM   3029  O   GLY A 237     -43.592 -15.267 -38.310  1.00 56.66           O
ATOM   3030  H   GLY A 237     -42.226 -13.878 -34.712  1.00 74.84           H
ATOM   3031  HA2 GLY A 237     -43.814 -13.863 -36.125  1.00 77.54           H
ATOM   3032  HA3 GLY A 237     -42.919 -12.997 -37.097  1.00 77.54           H
ATOM   3033  N   HIS A 238     -41.743 -15.814 -37.154  1.00 63.09           N
ATOM   3034  CA  HIS A 238     -41.393 -16.863 -38.085  1.00 61.74           C
ATOM   3035  C   HIS A 238     -40.876 -18.062 -37.311  1.00 61.65           C
ATOM   3036  O   HIS A 238     -40.391 -17.949 -36.179  1.00 57.48           O
ATOM   3037  CB  HIS A 238     -40.348 -16.379 -39.084  1.00 56.42           C
ATOM   3038  CG  HIS A 238     -40.781 -15.208 -39.908  1.00 53.67           C
ATOM   3039  CD2 HIS A 238     -41.295 -15.138 -41.160  1.00 58.44           C
ATOM   3040  ND1 HIS A 238     -40.683 -13.909 -39.461  1.00 56.34           N
ATOM   3041  CE1 HIS A 238     -41.130 -13.089 -40.400  1.00 63.50           C
ATOM   3042  NE2 HIS A 238     -41.504 -13.810 -41.443  1.00 56.39           N
ATOM   3043  H   HIS A 238     -41.260 -15.780 -36.443  1.00 75.71           H
ATOM   3044  HA  HIS A 238     -42.183 -17.143 -38.574  1.00 74.09           H
ATOM   3045  HB2 HIS A 238     -39.551 -16.116 -38.597  1.00 67.70           H
ATOM   3046  HB3 HIS A 238     -40.140 -17.105 -39.692  1.00 67.70           H
ATOM   3047  HD1 HIS A 238     -40.380 -13.668 -38.693  1.00 67.61           H
ATOM   3048  HD2 HIS A 238     -41.473 -15.856 -41.724  1.00 70.13           H
ATOM   3049  HE1 HIS A 238     -41.173 -12.163 -40.336  1.00 76.20           H
ATOM   3050  N   ARG A 239     -40.952 -19.210 -37.970  1.00 52.88           N
ATOM   3051  CA  ARG A 239     -40.573 -20.476 -37.381  1.00 42.94           C
ATOM   3052  C   ARG A 239     -40.155 -21.404 -38.500  1.00 43.25           C
ATOM   3053  O   ARG A 239     -40.492 -21.183 -39.665  1.00 49.24           O
ATOM   3054  CB  ARG A 239     -41.776 -20.956 -36.554  1.00 41.50           C
ATOM   3055  CG  ARG A 239     -43.024 -21.271 -37.384  1.00 38.30           C
ATOM   3056  CD  ARG A 239     -44.348 -21.012 -36.614  1.00 55.06           C
ATOM   3057  NE  ARG A 239     -44.591 -19.601 -36.341  1.00 67.33           N
ATOM   3058  CZ  ARG A 239     -44.890 -18.691 -37.255  1.00 74.07           C
ATOM   3059  NH1 ARG A 239     -45.226 -19.035 -38.498  1.00 71.74           N1+
ATOM   3060  NH2 ARG A 239     -44.836 -17.402 -36.919  1.00 64.07           N
ATOM   3061  H   ARG A 239     -41.227 -19.280 -38.781  1.00 63.46           H
ATOM   3062  HA  ARG A 239     -39.799 -20.440 -36.798  1.00 51.53           H
ATOM   3063  HB2 ARG A 239     -41.525 -21.765 -36.082  1.00 49.80           H
ATOM   3064  HB3 ARG A 239     -42.013 -20.261 -35.920  1.00 49.80           H
ATOM   3065  HG2 ARG A 239     -43.026 -20.713 -38.177  1.00 45.96           H
ATOM   3066  HG3 ARG A 239     -43.005 -22.207 -37.638  1.00 45.96           H
ATOM   3067  HD2 ARG A 239     -45.090 -21.344 -37.144  1.00 66.08           H
ATOM   3068  HD3 ARG A 239     -44.313 -21.477 -35.763  1.00 66.08           H
ATOM   3069  HE  ARG A 239     -44.535 -19.340 -35.524  1.00 80.80           H
ATOM   3070 HH11 ARG A 239     -45.252 -19.864 -38.723  1.00 86.09           H
ATOM   3071 HH12 ARG A 239     -45.417 -18.427 -39.076  1.00 86.09           H
ATOM   3072 HH21 ARG A 239     -44.609 -17.175 -36.122  1.00 76.88           H
ATOM   3073 HH22 ARG A 239     -45.027 -16.797 -37.501  1.00 76.88           H
ATOM   3074  N   TRP A 240     -39.437 -22.468 -38.126  1.00 43.35           N
ATOM   3075  CA  TRP A 240     -38.873 -23.440 -39.072  1.00 42.06           C
ATOM   3076  C   TRP A 240     -38.729 -24.793 -38.383  1.00 45.00           C
ATOM   3077  O   TRP A 240     -38.990 -24.936 -37.180  1.00 52.93           O
ATOM   3078  CB  TRP A 240     -37.524 -22.964 -39.655  1.00 54.61           C
ATOM   3079  CG  TRP A 240     -36.406 -22.876 -38.615  1.00 51.83           C
ATOM   3080  CD1 TRP A 240     -35.463 -23.823 -38.318  1.00 48.29           C
ATOM   3081  CD2 TRP A 240     -36.172 -21.783 -37.719  1.00 40.28           C
ATOM   3082  CE2 TRP A 240     -35.076 -22.127 -36.918  1.00 40.57           C
ATOM   3083  CE3 TRP A 240     -36.797 -20.553 -37.515  1.00 44.69           C
ATOM   3084  NE1 TRP A 240     -34.660 -23.378 -37.299  1.00 47.25           N
ATOM   3085  CZ2 TRP A 240     -34.586 -21.286 -35.929  1.00 49.31           C
ATOM   3086  CZ3 TRP A 240     -36.300 -19.715 -36.542  1.00 54.42           C
ATOM   3087  CH2 TRP A 240     -35.208 -20.084 -35.756  1.00 49.62           C
ATOM   3088  H   TRP A 240     -39.256 -22.656 -37.306  1.00 52.02           H
ATOM   3089  HA  TRP A 240     -39.495 -23.547 -39.809  1.00 50.47           H
ATOM   3090  HB2 TRP A 240     -37.242 -23.588 -40.342  1.00 65.53           H
ATOM   3091  HB3 TRP A 240     -37.643 -22.081 -40.038  1.00 65.53           H
ATOM   3092  HD1 TRP A 240     -35.379 -24.646 -38.743  1.00 57.95           H
ATOM   3093  HE1 TRP A 240     -34.003 -23.812 -36.954  1.00 56.70           H
ATOM   3094  HE3 TRP A 240     -37.534 -20.304 -38.026  1.00 53.62           H
ATOM   3095  HZ2 TRP A 240     -33.861 -21.533 -35.402  1.00 59.17           H
ATOM   3096  HZ3 TRP A 240     -36.700 -18.886 -36.406  1.00 65.30           H
ATOM   3097  HH2 TRP A 240     -34.898 -19.500 -35.102  1.00 59.55           H
ATOM   3098  N   ALA A 241     -38.330 -25.801 -39.166  1.00 35.12           N
ATOM   3099  CA  ALA A 241     -38.254 -27.168 -38.666  1.00 44.69           C
ATOM   3100  C   ALA A 241     -36.858 -27.486 -38.188  1.00 57.57           C
ATOM   3101  O   ALA A 241     -35.875 -27.109 -38.834  1.00 73.06           O
ATOM   3102  CB  ALA A 241     -38.578 -28.166 -39.773  1.00 51.20           C
ATOM   3103  H   ALA A 241     -38.100 -25.713 -39.990  1.00 42.14           H
ATOM   3104  HA  ALA A 241     -38.886 -27.254 -37.935  1.00 53.63           H
ATOM   3105  HB1 ALA A 241     -38.498 -29.066 -39.420  1.00 61.44           H
ATOM   3106  HB2 ALA A 241     -39.485 -28.011 -40.082  1.00 61.44           H
ATOM   3107  HB3 ALA A 241     -37.954 -28.041 -40.504  1.00 61.44           H
ATOM   3108  N   ASP A 242     -36.755 -28.188 -37.062  1.00 44.96           N
ATOM   3109  CA  ASP A 242     -35.415 -28.503 -36.603  1.00 47.41           C
ATOM   3110  C   ASP A 242     -35.009 -29.833 -37.232  1.00 58.04           C
ATOM   3111  O   ASP A 242     -35.038 -30.888 -36.589  1.00 62.17           O
ATOM   3112  CB  ASP A 242     -35.288 -28.534 -35.096  1.00 43.78           C
ATOM   3113  CG  ASP A 242     -33.833 -28.460 -34.678  1.00 54.25           C
ATOM   3114  OD1 ASP A 242     -33.061 -27.910 -35.500  1.00 59.99           O
ATOM   3115  OD2 ASP A 242     -33.444 -28.955 -33.592  1.00 53.22           O1-
ATOM   3116  H   ASP A 242     -37.407 -28.472 -36.580  1.00 53.95           H
ATOM   3117  HA  ASP A 242     -34.824 -27.797 -36.910  1.00 56.90           H
ATOM   3118  HB2 ASP A 242     -35.757 -27.775 -34.716  1.00 52.54           H
ATOM   3119  HB3 ASP A 242     -35.665 -29.361 -34.756  1.00 52.54           H
ATOM   3120  N   ASN A 243     -34.675 -29.774 -38.526  1.00 66.09           N
ATOM   3121  CA  ASN A 243     -34.307 -30.940 -39.333  1.00 64.16           C
ATOM   3122  C   ASN A 243     -33.329 -30.463 -40.406  1.00 64.18           C
ATOM   3123  O   ASN A 243     -32.888 -29.303 -40.390  1.00 69.71           O
ATOM   3124  CB  ASN A 243     -35.513 -31.650 -39.954  1.00 55.16           C
ATOM   3125  CG  ASN A 243     -36.220 -30.794 -40.963  1.00 67.74           C
ATOM   3126  ND2 ASN A 243     -37.319 -31.315 -41.502  1.00 77.42           N
ATOM   3127  OD1 ASN A 243     -35.765 -29.695 -41.301  1.00 60.71           O
ATOM   3128  H   ASN A 243     -34.654 -29.041 -38.975  1.00 79.31           H
ATOM   3129  HA  ASN A 243     -33.879 -31.576 -38.738  1.00 76.99           H
ATOM   3130  HB2 ASN A 243     -35.211 -32.456 -40.401  1.00 66.19           H
ATOM   3131  HB3 ASN A 243     -36.145 -31.875 -39.254  1.00 66.19           H
ATOM   3132 HD21 ASN A 243     -37.764 -30.868 -42.087  1.00 92.91           H
ATOM   3133 HD22 ASN A 243     -37.584 -32.098 -41.266  1.00 92.91           H
ATOM   3134  N   ARG A 244     -33.038 -31.337 -41.382  1.00 60.87           N
ATOM   3135  CA  ARG A 244     -31.937 -31.046 -42.304  1.00 67.77           C
ATOM   3136  C   ARG A 244     -32.196 -29.767 -43.089  1.00 62.85           C
ATOM   3137  O   ARG A 244     -31.356 -28.852 -43.125  1.00 49.63           O
ATOM   3138  CB  ARG A 244     -31.704 -32.208 -43.267  1.00 55.71           C
ATOM   3139  CG  ARG A 244     -30.686 -31.865 -44.333  1.00 54.50           C
ATOM   3140  CD  ARG A 244     -30.463 -33.002 -45.332  1.00 74.31           C
ATOM   3141  NE  ARG A 244     -31.574 -33.191 -46.262  1.00 68.02           N
ATOM   3142  CZ  ARG A 244     -31.718 -32.507 -47.395  1.00 59.27           C
ATOM   3143  NH1 ARG A 244     -30.955 -31.457 -47.675  1.00 64.28           N1+
ATOM   3144  NH2 ARG A 244     -32.666 -32.865 -48.257  1.00 50.42           N
ATOM   3145  H   ARG A 244     -33.450 -32.078 -41.525  1.00 73.05           H
ATOM   3146  HA  ARG A 244     -31.133 -30.931 -41.773  1.00 81.32           H
ATOM   3147  HB2 ARG A 244     -31.376 -32.974 -42.769  1.00 66.85           H
ATOM   3148  HB3 ARG A 244     -32.540 -32.431 -43.706  1.00 66.85           H
ATOM   3149  HG2 ARG A 244     -30.995 -31.090 -44.827  1.00 65.41           H
ATOM   3150  HG3 ARG A 244     -29.836 -31.671 -43.908  1.00 65.41           H
ATOM   3151  HD2 ARG A 244     -29.669 -32.808 -45.855  1.00 89.17           H
ATOM   3152  HD3 ARG A 244     -30.343 -33.830 -44.842  1.00 89.17           H
ATOM   3153  HE  ARG A 244     -32.170 -33.779 -46.066  1.00 81.63           H
ATOM   3154 HH11 ARG A 244     -30.351 -31.204 -47.118  1.00 77.13           H
ATOM   3155 HH12 ARG A 244     -31.066 -31.030 -48.413  1.00 77.13           H
ATOM   3156 HH21 ARG A 244     -33.179 -33.532 -48.079  1.00 60.50           H
ATOM   3157 HH22 ARG A 244     -32.766 -32.429 -48.991  1.00 60.50           H
ATOM   3158  N   THR A 245     -33.379 -29.687 -43.698  1.00 59.20           N
ATOM   3159  CA  THR A 245     -33.761 -28.614 -44.594  1.00 51.01           C
ATOM   3160  C   THR A 245     -34.494 -27.450 -43.961  1.00 50.64           C
ATOM   3161  O   THR A 245     -34.620 -26.409 -44.615  1.00 41.77           O
ATOM   3162  CB  THR A 245     -34.684 -29.197 -45.670  1.00 51.31           C
ATOM   3163  CG2 THR A 245     -33.975 -30.253 -46.483  1.00 66.59           C
ATOM   3164  OG1 THR A 245     -35.875 -29.735 -45.050  1.00 50.04           O
ATOM   3165  H   THR A 245     -34.002 -30.272 -43.599  1.00 71.04           H
ATOM   3166  HA  THR A 245     -32.945 -28.253 -44.974  1.00 61.21           H
ATOM   3167  HB  THR A 245     -34.947 -28.497 -46.287  1.00 61.58           H
ATOM   3168  HG1 THR A 245     -35.686 -30.059 -44.298  1.00 60.05           H
ATOM   3169 HG21 THR A 245     -34.621 -30.782 -46.975  1.00 79.91           H
ATOM   3170 HG22 THR A 245     -33.366 -29.834 -47.111  1.00 79.91           H
ATOM   3171 HG23 THR A 245     -33.469 -30.838 -45.897  1.00 79.91           H
ATOM   3172  N   GLY A 246     -34.921 -27.556 -42.709  1.00 58.64           N
ATOM   3173  CA  GLY A 246     -35.733 -26.503 -42.132  1.00 63.41           C
ATOM   3174  C   GLY A 246     -37.178 -26.418 -42.595  1.00 55.11           C
ATOM   3175  O   GLY A 246     -37.891 -25.501 -42.165  1.00 53.63           O
ATOM   3176  H   GLY A 246     -34.755 -28.218 -42.185  1.00 70.37           H
ATOM   3177  HA2 GLY A 246     -35.746 -26.623 -41.170  1.00 76.10           H
ATOM   3178  HA3 GLY A 246     -35.315 -25.652 -42.338  1.00 76.10           H
ATOM   3179  N   ILE A 247     -37.653 -27.348 -43.409  1.00 44.60           N
ATOM   3180  CA  ILE A 247     -39.039 -27.371 -43.862  1.00 59.29           C
ATOM   3181  C   ILE A 247     -39.492 -28.793 -43.570  1.00 62.00           C
ATOM   3182  O   ILE A 247     -38.681 -29.717 -43.461  1.00 59.95           O
ATOM   3183  CB  ILE A 247     -39.197 -26.990 -45.367  1.00 67.47           C
ATOM   3184  CG1 ILE A 247     -40.680 -26.882 -45.919  1.00 80.11           C
ATOM   3185  CG2 ILE A 247     -38.458 -28.018 -46.177  1.00 46.11           C
ATOM   3186  CD1 ILE A 247     -41.577 -25.611 -45.631  1.00 59.45           C
ATOM   3187  H   ILE A 247     -37.181 -27.995 -43.723  1.00 53.52           H
ATOM   3188  HA  ILE A 247     -39.597 -26.734 -43.388  1.00 71.15           H
ATOM   3189  HB  ILE A 247     -38.840 -26.091 -45.445  1.00 80.97           H
ATOM   3190 HG12 ILE A 247     -40.627 -26.953 -46.885  1.00 96.13           H
ATOM   3191 HG13 ILE A 247     -41.171 -27.637 -45.558  1.00 96.13           H
ATOM   3192 HG21 ILE A 247     -38.512 -27.780 -47.115  1.00 55.33           H
ATOM   3193 HG22 ILE A 247     -37.531 -28.037 -45.893  1.00 55.33           H
ATOM   3194 HG23 ILE A 247     -38.866 -28.887 -46.032  1.00 55.33           H
ATOM   3195 HD11 ILE A 247     -42.456 -25.750 -46.019  1.00 71.34           H
ATOM   3196 HD12 ILE A 247     -41.654 -25.489 -44.672  1.00 71.34           H
ATOM   3197 HD13 ILE A 247     -41.159 -24.832 -46.031  1.00 71.34           H
ATOM   3198  N   LEU A 248     -40.793 -28.975 -43.444  1.00 58.73           N
ATOM   3199  CA  LEU A 248     -41.286 -30.318 -43.238  1.00 63.33           C
ATOM   3200  C   LEU A 248     -41.568 -30.887 -44.604  1.00 66.75           C
ATOM   3201  O   LEU A 248     -42.169 -30.226 -45.454  1.00 63.37           O
ATOM   3202  CB  LEU A 248     -42.513 -30.396 -42.349  1.00 68.63           C
ATOM   3203  CG  LEU A 248     -42.438 -29.745 -40.980  1.00 61.07           C
ATOM   3204  CD1 LEU A 248     -43.789 -29.731 -40.289  1.00 72.76           C
ATOM   3205  CD2 LEU A 248     -41.428 -30.557 -40.154  1.00 67.61           C
ATOM   3206  H   LEU A 248     -41.389 -28.356 -43.474  1.00 70.48           H
ATOM   3207  HA  LEU A 248     -40.624 -30.846 -42.765  1.00 76.00           H
ATOM   3208  HB2 LEU A 248     -43.247 -29.970 -42.821  1.00 82.36           H
ATOM   3209  HB3 LEU A 248     -42.713 -31.333 -42.203  1.00 82.36           H
ATOM   3210  HG  LEU A 248     -42.163 -28.818 -41.059  1.00 73.29           H
ATOM   3211 HD11 LEU A 248     -43.700 -29.290 -39.430  1.00 87.31           H
ATOM   3212 HD12 LEU A 248     -44.423 -29.250 -40.844  1.00 87.31           H
ATOM   3213 HD13 LEU A 248     -44.088 -30.645 -40.162  1.00 87.31           H
ATOM   3214 HD21 LEU A 248     -41.402 -30.205 -39.251  1.00 81.14           H
ATOM   3215 HD22 LEU A 248     -41.706 -31.486 -40.139  1.00 81.14           H
ATOM   3216 HD23 LEU A 248     -40.552 -30.482 -40.564  1.00 81.14           H
ATOM   3217  N   THR A 249     -41.250 -32.168 -44.745  1.00 73.87           N
ATOM   3218  CA  THR A 249     -41.521 -32.872 -45.984  1.00 65.88           C
ATOM   3219  C   THR A 249     -42.984 -33.207 -46.146  1.00 64.74           C
ATOM   3220  O   THR A 249     -43.484 -33.246 -47.270  1.00 63.94           O
ATOM   3221  CB  THR A 249     -40.664 -34.146 -45.940  1.00 77.83           C
ATOM   3222  CG2 THR A 249     -39.198 -33.817 -46.119  1.00 83.99           C
ATOM   3223  OG1 THR A 249     -40.781 -34.765 -44.639  1.00 76.66           O
ATOM   3224  H   THR A 249     -40.876 -32.650 -44.138  1.00 88.65           H
ATOM   3225  HA  THR A 249     -41.289 -32.335 -46.757  1.00 79.06           H
ATOM   3226  HB  THR A 249     -40.965 -34.739 -46.646  1.00 93.40           H
ATOM   3227  HG1 THR A 249     -40.028 -35.027 -44.377  1.00 92.00           H
ATOM   3228 HG21 THR A 249     -38.673 -34.633 -46.127  1.00100.79           H
ATOM   3229 HG22 THR A 249     -39.063 -33.348 -46.957  1.00100.79           H
ATOM   3230 HG23 THR A 249     -38.893 -33.254 -45.390  1.00100.79           H
ATOM   3231  N   GLY A 250     -43.692 -33.389 -45.064  1.00 73.95           N
ATOM   3232  CA  GLY A 250     -45.080 -33.717 -45.140  1.00 72.90           C
ATOM   3233  C   GLY A 250     -45.585 -33.883 -43.737  1.00 79.05           C
ATOM   3234  O   GLY A 250     -44.901 -33.577 -42.755  1.00 83.97           O
ATOM   3235  H   GLY A 250     -43.384 -33.327 -44.264  1.00 88.74           H
ATOM   3236  HA2 GLY A 250     -45.573 -33.008 -45.582  1.00 87.48           H
ATOM   3237  HA3 GLY A 250     -45.208 -34.544 -45.632  1.00 87.48           H
ATOM   3238  N   PRO A 251     -46.787 -34.422 -43.607  1.00 75.04           N
ATOM   3239  CA  PRO A 251     -47.413 -34.466 -42.290  1.00 70.67           C
ATOM   3240  C   PRO A 251     -46.777 -35.501 -41.389  1.00 67.47           C
ATOM   3241  O   PRO A 251     -47.112 -35.552 -40.206  1.00 72.33           O
ATOM   3242  CB  PRO A 251     -48.887 -34.697 -42.616  1.00 67.16           C
ATOM   3243  CG  PRO A 251     -48.902 -35.338 -43.884  1.00 71.38           C
ATOM   3244  CD  PRO A 251     -47.728 -34.811 -44.662  1.00 72.56           C
ATOM   3245  HA  PRO A 251     -47.378 -33.615 -41.826  1.00 84.81           H
ATOM   3246  HB2 PRO A 251     -49.287 -35.263 -41.938  1.00 80.60           H
ATOM   3247  HB3 PRO A 251     -49.351 -33.846 -42.654  1.00 80.60           H
ATOM   3248  HG2 PRO A 251     -48.824 -36.297 -43.761  1.00 85.66           H
ATOM   3249  HG3 PRO A 251     -49.732 -35.128 -44.340  1.00 85.66           H
ATOM   3250  HD2 PRO A 251     -47.349 -35.502 -45.228  1.00 87.07           H
ATOM   3251  HD3 PRO A 251     -47.984 -34.045 -45.200  1.00 87.07           H
ATOM   3252  N   ASP A 252     -45.898 -36.351 -41.902  1.00 68.19           N
ATOM   3253  CA  ASP A 252     -45.341 -37.420 -41.082  1.00 75.83           C
ATOM   3254  C   ASP A 252     -44.037 -37.005 -40.384  1.00 68.55           C
ATOM   3255  O   ASP A 252     -43.514 -37.760 -39.561  1.00 56.76           O
ATOM   3256  CB  ASP A 252     -45.138 -38.694 -41.915  1.00 81.47           C
ATOM   3257  CG  ASP A 252     -46.459 -39.376 -42.269  1.00 74.76           C
ATOM   3258  OD1 ASP A 252     -47.479 -38.999 -41.647  1.00 70.26           O
ATOM   3259  OD2 ASP A 252     -46.476 -40.303 -43.125  1.00 67.82           O1-
ATOM   3260  H   ASP A 252     -45.612 -36.331 -42.713  1.00 81.83           H
ATOM   3261  HA  ASP A 252     -45.978 -37.650 -40.387  1.00 90.99           H
ATOM   3262  HB2 ASP A 252     -44.687 -38.463 -42.742  1.00 97.76           H
ATOM   3263  HB3 ASP A 252     -44.601 -39.322 -41.408  1.00 97.76           H
ATOM   3264  N   ASP A 253     -43.521 -35.819 -40.661  1.00 68.97           N
ATOM   3265  CA  ASP A 253     -42.241 -35.407 -40.105  1.00 55.78           C
ATOM   3266  C   ASP A 253     -42.509 -34.861 -38.708  1.00 63.92           C
ATOM   3267  O   ASP A 253     -43.280 -33.904 -38.559  1.00 63.41           O
ATOM   3268  CB  ASP A 253     -41.612 -34.393 -41.080  1.00 65.71           C
ATOM   3269  CG  ASP A 253     -40.204 -33.919 -40.689  1.00 63.82           C
ATOM   3270  OD1 ASP A 253     -39.774 -34.104 -39.522  1.00 47.99           O
ATOM   3271  OD2 ASP A 253     -39.512 -33.401 -41.621  1.00 60.03           O1-
ATOM   3272  H   ASP A 253     -43.892 -35.232 -41.169  1.00 82.77           H
ATOM   3273  HA  ASP A 253     -41.596 -36.124 -39.999  1.00 66.93           H
ATOM   3274  HB2 ASP A 253     -41.549 -34.805 -41.956  1.00 78.86           H
ATOM   3275  HB3 ASP A 253     -42.183 -33.610 -41.122  1.00 78.86           H
ATOM   3276  N   PRO A 254     -41.989 -35.508 -37.661  1.00 64.67           N
ATOM   3277  CA  PRO A 254     -42.234 -35.088 -36.271  1.00 66.68           C
ATOM   3278  C   PRO A 254     -41.247 -34.075 -35.739  1.00 65.05           C
ATOM   3279  O   PRO A 254     -41.232 -33.859 -34.523  1.00 74.18           O
ATOM   3280  CB  PRO A 254     -42.042 -36.398 -35.491  1.00 63.26           C
ATOM   3281  CG  PRO A 254     -40.923 -37.020 -36.209  1.00 50.47           C
ATOM   3282  CD  PRO A 254     -41.088 -36.668 -37.696  1.00 46.42           C
ATOM   3283  HA  PRO A 254     -43.144 -34.767 -36.177  1.00 80.02           H
ATOM   3284  HB2 PRO A 254     -41.816 -36.215 -34.565  1.00 75.91           H
ATOM   3285  HB3 PRO A 254     -42.843 -36.943 -35.535  1.00 75.91           H
ATOM   3286  HG2 PRO A 254     -40.086 -36.667 -35.868  1.00 60.56           H
ATOM   3287  HG3 PRO A 254     -40.954 -37.981 -36.083  1.00 60.56           H
ATOM   3288  HD2 PRO A 254     -40.235 -36.433 -38.093  1.00 55.71           H
ATOM   3289  HD3 PRO A 254     -41.489 -37.404 -38.184  1.00 55.71           H
ATOM   3290  N   SER A 255     -40.419 -33.496 -36.599  1.00 66.98           N
ATOM   3291  CA  SER A 255     -39.388 -32.616 -36.092  1.00 61.85           C
ATOM   3292  C   SER A 255     -40.065 -31.509 -35.315  1.00 56.10           C
ATOM   3293  O   SER A 255     -41.155 -31.034 -35.668  1.00 55.58           O
ATOM   3294  CB  SER A 255     -38.528 -32.056 -37.233  1.00 70.55           C
ATOM   3295  OG  SER A 255     -37.921 -33.068 -38.042  1.00 64.66           O
ATOM   3296  H   SER A 255     -40.436 -33.596 -37.453  1.00 80.37           H
ATOM   3297  HA  SER A 255     -38.777 -33.095 -35.512  1.00 74.22           H
ATOM   3298  HB2 SER A 255     -39.094 -31.510 -37.802  1.00 84.65           H
ATOM   3299  HB3 SER A 255     -37.825 -31.513 -36.846  1.00 84.65           H
ATOM   3300  HG  SER A 255     -37.868 -32.806 -38.838  1.00 77.59           H
ATOM   3301  N   ARG A 256     -39.402 -31.093 -34.258  1.00 48.03           N
ATOM   3302  CA  ARG A 256     -39.929 -29.976 -33.513  1.00 55.47           C
ATOM   3303  C   ARG A 256     -39.981 -28.789 -34.457  1.00 57.72           C
ATOM   3304  O   ARG A 256     -39.097 -28.581 -35.295  1.00 55.64           O
ATOM   3305  CB  ARG A 256     -39.074 -29.692 -32.266  1.00 56.99           C
ATOM   3306  CG  ARG A 256     -39.743 -28.735 -31.246  1.00 72.90           C
ATOM   3307  CD  ARG A 256     -38.900 -28.508 -30.006  1.00 62.80           C
ATOM   3308  NE  ARG A 256     -38.712 -29.735 -29.240  1.00 70.52           N
ATOM   3309  CZ  ARG A 256     -37.624 -30.494 -29.240  1.00 70.11           C
ATOM   3310  NH1 ARG A 256     -36.511 -30.120 -29.872  1.00 52.90           N1+
ATOM   3311  NH2 ARG A 256     -37.629 -31.624 -28.522  1.00 67.51           N
ATOM   3312  H   ARG A 256     -38.668 -31.430 -33.961  1.00 57.64           H
ATOM   3313  HA  ARG A 256     -40.819 -30.158 -33.173  1.00 66.56           H
ATOM   3314  HB2 ARG A 256     -38.898 -30.531 -31.812  1.00 68.39           H
ATOM   3315  HB3 ARG A 256     -38.239 -29.286 -32.547  1.00 68.39           H
ATOM   3316  HG2 ARG A 256     -39.889 -27.875 -31.669  1.00 87.49           H
ATOM   3317  HG3 ARG A 256     -40.590 -29.115 -30.965  1.00 87.49           H
ATOM   3318  HD2 ARG A 256     -38.026 -28.180 -30.270  1.00 75.36           H
ATOM   3319  HD3 ARG A 256     -39.340 -27.859 -29.436  1.00 75.36           H
ATOM   3320  HE  ARG A 256     -39.367 -29.989 -28.742  1.00 84.62           H
ATOM   3321 HH11 ARG A 256     -35.817 -30.628 -29.858  1.00 63.48           H
ATOM   3322 HH12 ARG A 256     -36.487 -29.370 -30.292  1.00 63.48           H
ATOM   3323 HH21 ARG A 256     -38.328 -31.845 -28.073  1.00 81.01           H
ATOM   3324 HH22 ARG A 256     -36.933 -32.129 -28.510  1.00 81.01           H
ATOM   3325  N   VAL A 257     -41.068 -28.057 -34.379  1.00 60.12           N
ATOM   3326  CA  VAL A 257     -41.163 -26.794 -35.068  1.00 53.40           C
ATOM   3327  C   VAL A 257     -40.783 -25.763 -34.016  1.00 55.75           C
ATOM   3328  O   VAL A 257     -41.320 -25.794 -32.890  1.00 54.98           O
ATOM   3329  CB  VAL A 257     -42.579 -26.540 -35.596  1.00 62.74           C
ATOM   3330  CG1 VAL A 257     -42.634 -25.117 -36.085  1.00 55.57           C
ATOM   3331  CG2 VAL A 257     -43.027 -27.575 -36.613  1.00 63.60           C
ATOM   3332  H   VAL A 257     -41.768 -28.272 -33.929  1.00 72.14           H
ATOM   3333  HA  VAL A 257     -40.569 -26.757 -35.834  1.00 64.08           H
ATOM   3334  HB  VAL A 257     -43.234 -26.646 -34.888  1.00 75.29           H
ATOM   3335 HG11 VAL A 257     -43.345 -25.035 -36.740  1.00 66.69           H
ATOM   3336 HG12 VAL A 257     -42.809 -24.531 -35.332  1.00 66.69           H
ATOM   3337 HG13 VAL A 257     -41.783 -24.889 -36.491  1.00 66.69           H
ATOM   3338 HG21 VAL A 257     -43.869 -27.292 -37.001  1.00 76.32           H
ATOM   3339 HG22 VAL A 257     -42.352 -27.650 -37.305  1.00 76.32           H
ATOM   3340 HG23 VAL A 257     -43.139 -28.428 -36.166  1.00 76.32           H
ATOM   3341  N   ILE A 258     -39.823 -24.887 -34.359  1.00 53.71           N
ATOM   3342  CA  ILE A 258     -39.128 -24.041 -33.392  1.00 55.08           C
ATOM   3343  C   ILE A 258     -39.006 -22.622 -33.937  1.00 60.40           C
ATOM   3344  O   ILE A 258     -39.150 -22.377 -35.142  1.00 57.71           O
ATOM   3345  CB  ILE A 258     -37.708 -24.528 -33.104  1.00 46.11           C
ATOM   3346  CG1 ILE A 258     -36.836 -24.395 -34.360  1.00 50.13           C
ATOM   3347  CG2 ILE A 258     -37.773 -25.986 -32.836  1.00 50.22           C
ATOM   3348  CD1 ILE A 258     -35.338 -24.717 -34.170  1.00 47.34           C
ATOM   3349  H   ILE A 258     -39.556 -24.766 -35.167  1.00 64.45           H
ATOM   3350  HA  ILE A 258     -39.660 -24.039 -32.581  1.00 66.10           H
ATOM   3351  HB  ILE A 258     -37.349 -24.011 -32.367  1.00 55.34           H
ATOM   3352 HG12 ILE A 258     -37.178 -25.002 -35.034  1.00 60.16           H
ATOM   3353 HG13 ILE A 258     -36.896 -23.480 -34.676  1.00 60.16           H
ATOM   3354 HG21 ILE A 258     -36.938 -26.270 -32.433  1.00 60.26           H
ATOM   3355 HG22 ILE A 258     -38.510 -26.163 -32.231  1.00 60.26           H
ATOM   3356 HG23 ILE A 258     -37.912 -26.455 -33.674  1.00 60.26           H
ATOM   3357 HD11 ILE A 258     -35.119 -25.513 -34.680  1.00 56.81           H
ATOM   3358 HD12 ILE A 258     -34.811 -23.966 -34.487  1.00 56.81           H
ATOM   3359 HD13 ILE A 258     -35.164 -24.869 -33.228  1.00 56.81           H
ATOM   3360  N   ASP A 259     -38.734 -21.675 -33.030  1.00 55.68           N
ATOM   3361  CA  ASP A 259     -38.317 -20.339 -33.448  1.00 59.75           C
ATOM   3362  C   ASP A 259     -37.068 -19.902 -32.704  1.00 60.82           C
ATOM   3363  O   ASP A 259     -36.670 -18.737 -32.811  1.00 63.44           O
ATOM   3364  CB  ASP A 259     -39.404 -19.283 -33.239  1.00 62.05           C
ATOM   3365  CG  ASP A 259     -39.632 -18.958 -31.786  1.00 66.79           C
ATOM   3366  OD1 ASP A 259     -38.933 -19.501 -30.897  1.00 68.10           O
ATOM   3367  OD2 ASP A 259     -40.515 -18.122 -31.536  1.00 74.78           O1-
ATOM   3368  H   ASP A 259     -38.785 -21.785 -32.178  1.00 66.82           H
ATOM   3369  HA  ASP A 259     -38.147 -20.371 -34.402  1.00 71.70           H
ATOM   3370  HB2 ASP A 259     -39.142 -18.466 -33.692  1.00 74.46           H
ATOM   3371  HB3 ASP A 259     -40.239 -19.613 -33.607  1.00 74.46           H
ATOM   3372  N   ASN A 260     -36.430 -20.824 -31.997  1.00 60.38           N
ATOM   3373  CA  ASN A 260     -35.304 -20.555 -31.124  1.00 58.51           C
ATOM   3374  C   ASN A 260     -34.395 -21.758 -31.148  1.00 61.85           C
ATOM   3375  O   ASN A 260     -34.869 -22.889 -31.002  1.00 70.99           O
ATOM   3376  CB  ASN A 260     -35.783 -20.366 -29.690  1.00 65.05           C
ATOM   3377  CG  ASN A 260     -34.806 -19.617 -28.846  1.00 63.16           C
ATOM   3378  ND2 ASN A 260     -33.879 -20.349 -28.232  1.00 67.83           N
ATOM   3379  OD1 ASN A 260     -34.835 -18.403 -28.778  1.00 67.45           O
ATOM   3380  H   ASN A 260     -36.644 -21.657 -32.008  1.00 72.46           H
ATOM   3381  HA  ASN A 260     -34.831 -19.766 -31.431  1.00 70.21           H
ATOM   3382  HB2 ASN A 260     -36.615 -19.868 -29.699  1.00 78.05           H
ATOM   3383  HB3 ASN A 260     -35.921 -21.237 -29.286  1.00 78.05           H
ATOM   3384 HD21 ASN A 260     -33.869 -21.203 -28.335  1.00 81.40           H
ATOM   3385 HD22 ASN A 260     -33.291 -19.969 -27.734  1.00 81.40           H
ATOM   3386  N   LYS A 261     -33.104 -21.528 -31.303  1.00 59.53           N
ATOM   3387  CA  LYS A 261     -32.220 -22.674 -31.446  1.00 67.27           C
ATOM   3388  C   LYS A 261     -30.843 -22.392 -30.891  1.00 60.24           C
ATOM   3389  O   LYS A 261     -30.151 -21.495 -31.363  1.00 65.64           O
ATOM   3390  CB  LYS A 261     -32.132 -23.093 -32.917  1.00 64.21           C
ATOM   3391  CG  LYS A 261     -31.357 -24.377 -33.120  1.00 65.29           C
ATOM   3392  CD  LYS A 261     -31.458 -24.885 -34.553  1.00 71.29           C
ATOM   3393  CE  LYS A 261     -30.451 -26.000 -34.779  1.00 69.76           C
ATOM   3394  NZ  LYS A 261     -30.676 -27.224 -33.947  1.00 62.68           N1+
ATOM   3395  H   LYS A 261     -32.730 -20.754 -31.328  1.00 71.44           H
ATOM   3396  HA  LYS A 261     -32.581 -23.397 -30.909  1.00 80.73           H
ATOM   3397  HB2 LYS A 261     -33.030 -23.227 -33.260  1.00 77.06           H
ATOM   3398  HB3 LYS A 261     -31.687 -22.392 -33.418  1.00 77.06           H
ATOM   3399  HG2 LYS A 261     -30.421 -24.220 -32.920  1.00 78.34           H
ATOM   3400  HG3 LYS A 261     -31.712 -25.062 -32.531  1.00 78.34           H
ATOM   3401  HD2 LYS A 261     -32.349 -25.232 -34.715  1.00 85.55           H
ATOM   3402  HD3 LYS A 261     -31.266 -24.162 -35.171  1.00 85.55           H
ATOM   3403  HE2 LYS A 261     -30.491 -26.269 -35.710  1.00 83.71           H
ATOM   3404  HE3 LYS A 261     -29.565 -25.664 -34.569  1.00 83.71           H
ATOM   3405  HZ1 LYS A 261     -30.373 -27.091 -33.120  1.00 75.22           H
ATOM   3406  HZ2 LYS A 261     -31.545 -27.411 -33.909  1.00 75.22           H
ATOM   3407  HZ3 LYS A 261     -30.247 -27.918 -34.303  1.00 75.22           H
ATOM   3408  N   ILE A 262     -30.422 -23.242 -29.967  1.00 62.84           N
ATOM   3409  CA  ILE A 262     -29.087 -23.157 -29.403  1.00 61.56           C
ATOM   3410  C   ILE A 262     -28.039 -23.646 -30.392  1.00 59.76           C
ATOM   3411  O   ILE A 262     -28.226 -24.649 -31.096  1.00 69.82           O
ATOM   3412  CB  ILE A 262     -29.069 -23.944 -28.079  1.00 56.60           C
ATOM   3413  CG1 ILE A 262     -27.799 -23.661 -27.295  1.00 60.16           C
ATOM   3414  CG2 ILE A 262     -29.306 -25.392 -28.325  1.00 74.06           C
ATOM   3415  CD1 ILE A 262     -27.794 -24.326 -25.963  1.00 63.52           C
ATOM   3416  H   ILE A 262     -30.895 -23.885 -29.646  1.00 75.41           H
ATOM   3417  HA  ILE A 262     -28.863 -22.230 -29.224  1.00 73.87           H
ATOM   3418  HB  ILE A 262     -29.801 -23.638 -27.521  1.00 67.92           H
ATOM   3419 HG12 ILE A 262     -27.036 -23.987 -27.798  1.00 72.20           H
ATOM   3420 HG13 ILE A 262     -27.720 -22.705 -27.155  1.00 72.20           H
ATOM   3421 HG21 ILE A 262     -29.308 -25.861 -27.476  1.00 88.87           H
ATOM   3422 HG22 ILE A 262     -30.163 -25.502 -28.765  1.00 88.87           H
ATOM   3423 HG23 ILE A 262     -28.597 -25.737 -28.891  1.00 88.87           H
ATOM   3424 HD11 ILE A 262     -27.041 -23.995 -25.448  1.00 76.22           H
ATOM   3425 HD12 ILE A 262     -28.623 -24.121 -25.504  1.00 76.22           H
ATOM   3426 HD13 ILE A 262     -27.713 -25.284 -26.088  1.00 76.22           H
ATOM   3427  N   THR A 263     -26.935 -22.908 -30.468  1.00 55.27           N
ATOM   3428  CA  THR A 263     -25.820 -23.250 -31.329  1.00 65.07           C
ATOM   3429  C   THR A 263     -24.516 -23.056 -30.569  1.00 71.37           C
ATOM   3430  O   THR A 263     -24.417 -22.224 -29.662  1.00 69.16           O
ATOM   3431  CB  THR A 263     -25.712 -22.389 -32.587  1.00 68.42           C
ATOM   3432  CG2 THR A 263     -26.967 -22.438 -33.444  1.00 60.96           C
ATOM   3433  OG1 THR A 263     -25.374 -21.049 -32.181  1.00 64.26           O
ATOM   3434  H   THR A 263     -26.810 -22.186 -30.017  1.00 66.32           H
ATOM   3435  HA  THR A 263     -25.948 -24.175 -31.590  1.00 78.09           H
ATOM   3436  HB  THR A 263     -25.016 -22.732 -33.169  1.00 82.10           H
ATOM   3437  HG1 THR A 263     -25.094 -20.611 -32.841  1.00 77.11           H
ATOM   3438 HG21 THR A 263     -26.802 -22.011 -34.299  1.00 73.16           H
ATOM   3439 HG22 THR A 263     -27.228 -23.360 -33.599  1.00 73.16           H
ATOM   3440 HG23 THR A 263     -27.693 -21.976 -32.997  1.00 73.16           H
ATOM   3441  N   GLY A 264     -23.515 -23.817 -30.973  1.00 70.07           N
ATOM   3442  CA  GLY A 264     -22.176 -23.651 -30.478  1.00 66.61           C
ATOM   3443  C   GLY A 264     -21.206 -23.520 -31.633  1.00 69.93           C
ATOM   3444  O   GLY A 264     -21.553 -23.761 -32.794  1.00 82.47           O
ATOM   3445  H   GLY A 264     -23.594 -24.452 -31.548  1.00 84.08           H
ATOM   3446  HA2 GLY A 264     -22.124 -22.852 -29.930  1.00 79.93           H
ATOM   3447  HA3 GLY A 264     -21.925 -24.419 -29.941  1.00 79.93           H
ATOM   3448  N   PRO A 265     -19.972 -23.178 -31.338  1.00 54.46           N
ATOM   3449  CA  PRO A 265     -18.967 -23.071 -32.390  1.00 61.15           C
ATOM   3450  C   PRO A 265     -18.942 -24.210 -33.396  1.00 64.40           C
ATOM   3451  O   PRO A 265     -18.911 -25.400 -33.067  1.00 61.45           O
ATOM   3452  CB  PRO A 265     -17.671 -22.977 -31.582  1.00 70.07           C
ATOM   3453  CG  PRO A 265     -18.085 -22.214 -30.413  1.00 64.63           C
ATOM   3454  CD  PRO A 265     -19.391 -22.829 -30.037  1.00 66.28           C
ATOM   3455  HA  PRO A 265     -19.116 -22.258 -32.899  1.00 73.38           H
ATOM   3456  HB2 PRO A 265     -17.357 -23.861 -31.337  1.00 84.08           H
ATOM   3457  HB3 PRO A 265     -16.987 -22.510 -32.088  1.00 84.08           H
ATOM   3458  HG2 PRO A 265     -17.433 -22.309 -29.701  1.00 77.56           H
ATOM   3459  HG3 PRO A 265     -18.191 -21.277 -30.643  1.00 77.56           H
ATOM   3460  HD2 PRO A 265     -19.258 -23.621 -29.492  1.00 79.54           H
ATOM   3461  HD3 PRO A 265     -19.952 -22.193 -29.566  1.00 79.54           H
ATOM   3462  N   ALA A 266     -19.070 -23.798 -34.651  1.00 60.34           N
ATOM   3463  CA  ALA A 266     -19.021 -24.593 -35.845  1.00 56.15           C
ATOM   3464  C   ALA A 266     -20.319 -25.336 -36.084  1.00 64.83           C
ATOM   3465  O   ALA A 266     -20.436 -26.062 -37.112  1.00 66.39           O
ATOM   3466  CB  ALA A 266     -17.869 -25.598 -35.780  1.00 61.00           C
ATOM   3467  H   ALA A 266     -19.200 -22.970 -34.842  1.00 72.41           H
ATOM   3468  HA  ALA A 266     -18.885 -24.013 -36.610  1.00 67.38           H
ATOM   3469  HB1 ALA A 266     -17.920 -26.188 -36.547  1.00 73.19           H
ATOM   3470  HB2 ALA A 266     -17.028 -25.114 -35.791  1.00 73.19           H
ATOM   3471  HB3 ALA A 266     -17.944 -26.112 -34.961  1.00 73.19           H
ATOM   3472  N   ASP A 267     -21.349 -25.088 -35.283  1.00 64.64           N
ATOM   3473  CA  ASP A 267     -22.654 -25.572 -35.679  1.00 59.02           C
ATOM   3474  C   ASP A 267     -23.088 -24.787 -36.897  1.00 60.24           C
ATOM   3475  O   ASP A 267     -23.002 -23.556 -36.930  1.00 56.27           O
ATOM   3476  CB  ASP A 267     -23.680 -25.424 -34.567  1.00 61.83           C
ATOM   3477  CG  ASP A 267     -23.626 -26.563 -33.553  1.00 77.40           C
ATOM   3478  OD1 ASP A 267     -22.968 -27.593 -33.849  1.00 75.73           O
ATOM   3479  OD2 ASP A 267     -24.293 -26.445 -32.486  1.00 78.99           O1-
ATOM   3480  H   ASP A 267     -21.315 -24.659 -34.538  1.00 77.57           H
ATOM   3481  HA  ASP A 267     -22.610 -26.521 -35.879  1.00 70.83           H
ATOM   3482  HB2 ASP A 267     -23.514 -24.594 -34.093  1.00 74.19           H
ATOM   3483  HB3 ASP A 267     -24.568 -25.411 -34.956  1.00 74.19           H
ATOM   3484  N   SER A 268     -23.682 -25.491 -37.836  1.00 69.76           N
ATOM   3485  CA  SER A 268     -24.320 -24.850 -38.963  1.00 58.27           C
ATOM   3486  C   SER A 268     -25.645 -25.546 -39.198  1.00 58.08           C
ATOM   3487  O   SER A 268     -25.713 -26.784 -39.212  1.00 63.24           O
ATOM   3488  CB  SER A 268     -23.406 -24.957 -40.179  1.00 58.90           C
ATOM   3489  OG  SER A 268     -23.106 -26.320 -40.449  1.00 57.06           O
ATOM   3490  H   SER A 268     -23.730 -26.349 -37.843  1.00 83.72           H
ATOM   3491  HA  SER A 268     -24.508 -23.912 -38.805  1.00 69.92           H
ATOM   3492  HB2 SER A 268     -23.853 -24.571 -40.949  1.00 70.68           H
ATOM   3493  HB3 SER A 268     -22.581 -24.479 -40.001  1.00 70.68           H
ATOM   3494  HG  SER A 268     -23.817 -26.757 -40.545  1.00 68.48           H
ATOM   3495  N   PHE A 269     -26.672 -24.738 -39.472  1.00 46.58           N
ATOM   3496  CA  PHE A 269     -27.960 -25.253 -39.906  1.00 53.51           C
ATOM   3497  C   PHE A 269     -28.559 -24.194 -40.805  1.00 50.64           C
ATOM   3498  O   PHE A 269     -28.097 -23.053 -40.844  1.00 55.43           O
ATOM   3499  CB  PHE A 269     -28.904 -25.554 -38.746  1.00 56.79           C
ATOM   3500  CG  PHE A 269     -29.377 -24.340 -38.036  1.00 52.89           C
ATOM   3501  CD1 PHE A 269     -28.609 -23.742 -37.059  1.00 53.59           C
ATOM   3502  CD2 PHE A 269     -30.659 -23.887 -38.233  1.00 55.98           C
ATOM   3503  CE1 PHE A 269     -29.063 -22.629 -36.375  1.00 59.07           C
ATOM   3504  CE2 PHE A 269     -31.124 -22.768 -37.538  1.00 61.42           C
ATOM   3505  CZ  PHE A 269     -30.322 -22.143 -36.607  1.00 50.91           C
ATOM   3506  H   PHE A 269     -26.642 -23.881 -39.411  1.00 55.89           H
ATOM   3507  HA  PHE A 269     -27.831 -26.085 -40.387  1.00 64.21           H
ATOM   3508  HB2 PHE A 269     -29.683 -26.019 -39.089  1.00 68.14           H
ATOM   3509  HB3 PHE A 269     -28.441 -26.112 -38.102  1.00 68.14           H
ATOM   3510  HD1 PHE A 269     -27.771 -24.092 -36.857  1.00 64.31           H
ATOM   3511  HD2 PHE A 269     -31.220 -24.326 -38.832  1.00 67.17           H
ATOM   3512  HE1 PHE A 269     -28.512 -22.210 -35.754  1.00 70.88           H
ATOM   3513  HE2 PHE A 269     -31.979 -22.443 -37.704  1.00 73.70           H
ATOM   3514  HZ  PHE A 269     -30.633 -21.399 -36.143  1.00 61.09           H
ATOM   3515  N   GLY A 270     -29.607 -24.579 -41.513  1.00 51.11           N
ATOM   3516  CA  GLY A 270     -30.332 -23.635 -42.329  1.00 44.50           C
ATOM   3517  C   GLY A 270     -31.778 -24.048 -42.397  1.00 49.25           C
ATOM   3518  O   GLY A 270     -32.176 -25.119 -41.920  1.00 58.24           O
ATOM   3519  H   GLY A 270     -29.915 -25.381 -41.536  1.00 61.33           H
ATOM   3520  HA2 GLY A 270     -30.272 -22.746 -41.944  1.00 53.41           H
ATOM   3521  HA3 GLY A 270     -29.963 -23.616 -43.226  1.00 53.41           H
ATOM   3522  N   PHE A 271     -32.566 -23.131 -42.946  1.00 51.05           N
ATOM   3523  CA  PHE A 271     -34.007 -23.278 -43.094  1.00 54.05           C
ATOM   3524  C   PHE A 271     -34.511 -22.262 -44.111  1.00 52.21           C
ATOM   3525  O   PHE A 271     -33.805 -21.322 -44.490  1.00 53.86           O
ATOM   3526  CB  PHE A 271     -34.714 -23.096 -41.754  1.00 50.09           C
ATOM   3527  CG  PHE A 271     -34.470 -21.755 -41.128  1.00 50.71           C
ATOM   3528  CD1 PHE A 271     -35.293 -20.676 -41.401  1.00 50.06           C
ATOM   3529  CD2 PHE A 271     -33.417 -21.584 -40.240  1.00 46.64           C
ATOM   3530  CE1 PHE A 271     -35.053 -19.453 -40.809  1.00 50.29           C
ATOM   3531  CE2 PHE A 271     -33.179 -20.367 -39.636  1.00 41.78           C
ATOM   3532  CZ  PHE A 271     -33.988 -19.306 -39.915  1.00 44.70           C
ATOM   3533  H   PHE A 271     -32.277 -22.382 -43.255  1.00 61.26           H
ATOM   3534  HA  PHE A 271     -34.201 -24.165 -43.435  1.00 64.85           H
ATOM   3535  HB2 PHE A 271     -35.670 -23.192 -41.889  1.00 60.11           H
ATOM   3536  HB3 PHE A 271     -34.396 -23.774 -41.138  1.00 60.11           H
ATOM   3537  HD1 PHE A 271     -36.010 -20.776 -41.985  1.00 60.07           H
ATOM   3538  HD2 PHE A 271     -32.862 -22.305 -40.047  1.00 55.97           H
ATOM   3539  HE1 PHE A 271     -35.600 -18.727 -41.005  1.00 60.35           H
ATOM   3540  HE2 PHE A 271     -32.470 -20.271 -39.042  1.00 50.13           H
ATOM   3541  HZ  PHE A 271     -33.831 -18.483 -39.510  1.00 53.64           H
ATOM   3542  N   GLN A 272     -35.757 -22.448 -44.533  1.00 48.83           N
ATOM   3543  CA  GLN A 272     -36.443 -21.453 -45.340  1.00 49.66           C
ATOM   3544  C   GLN A 272     -37.726 -21.062 -44.607  1.00 54.25           C
ATOM   3545  O   GLN A 272     -38.278 -21.836 -43.811  1.00 54.96           O
ATOM   3546  CB  GLN A 272     -36.740 -21.982 -46.746  1.00 37.20           C
ATOM   3547  CG  GLN A 272     -35.477 -22.392 -47.496  1.00 45.54           C
ATOM   3548  CD  GLN A 272     -35.733 -22.966 -48.907  1.00 47.92           C
ATOM   3549  NE2 GLN A 272     -34.664 -23.453 -49.529  1.00 45.51           N
ATOM   3550  OE1 GLN A 272     -36.872 -23.022 -49.404  1.00 44.22           O
ATOM   3551  H   GLN A 272     -36.226 -23.148 -44.362  1.00 58.60           H
ATOM   3552  HA  GLN A 272     -35.900 -20.658 -45.459  1.00 59.59           H
ATOM   3553  HB2 GLN A 272     -37.314 -22.760 -46.676  1.00 44.64           H
ATOM   3554  HB3 GLN A 272     -37.182 -21.288 -47.258  1.00 44.64           H
ATOM   3555  HG2 GLN A 272     -34.909 -21.612 -47.596  1.00 54.65           H
ATOM   3556  HG3 GLN A 272     -35.018 -23.073 -46.981  1.00 54.65           H
ATOM   3557 HE21 GLN A 272     -33.896 -23.434 -49.142  1.00 54.61           H
ATOM   3558 HE22 GLN A 272     -34.740 -23.787 -50.317  1.00 54.61           H
ATOM   3559  N   ILE A 273     -38.135 -19.809 -44.794  1.00 54.79           N
ATOM   3560  CA  ILE A 273     -39.388 -19.296 -44.266  1.00 61.33           C
ATOM   3561  C   ILE A 273     -40.063 -18.527 -45.381  1.00 57.76           C
ATOM   3562  O   ILE A 273     -39.422 -18.060 -46.324  1.00 58.32           O
ATOM   3563  CB  ILE A 273     -39.242 -18.407 -43.013  1.00 63.73           C
ATOM   3564  CG1 ILE A 273     -38.220 -17.292 -43.232  1.00 51.49           C
ATOM   3565  CG2 ILE A 273     -38.887 -19.297 -41.821  1.00 61.84           C
ATOM   3566  CD1 ILE A 273     -37.973 -16.445 -41.994  1.00 43.11           C
ATOM   3567  H   ILE A 273     -37.687 -19.223 -45.236  1.00 65.75           H
ATOM   3568  HA  ILE A 273     -39.939 -20.047 -43.997  1.00 73.60           H
ATOM   3569  HB  ILE A 273     -40.084 -17.962 -42.832  1.00 76.47           H
ATOM   3570 HG12 ILE A 273     -37.375 -17.689 -43.494  1.00 61.78           H
ATOM   3571 HG13 ILE A 273     -38.543 -16.705 -43.934  1.00 61.78           H
ATOM   3572 HG21 ILE A 273     -39.007 -18.791 -41.002  1.00 74.20           H
ATOM   3573 HG22 ILE A 273     -39.471 -20.071 -41.819  1.00 74.20           H
ATOM   3574 HG23 ILE A 273     -37.962 -19.580 -41.902  1.00 74.20           H
ATOM   3575 HD11 ILE A 273     -38.741 -15.873 -41.844  1.00 51.73           H
ATOM   3576 HD12 ILE A 273     -37.842 -17.030 -41.232  1.00 51.73           H
ATOM   3577 HD13 ILE A 273     -37.180 -15.904 -42.135  1.00 51.73           H
ATOM   3578  N   ILE A 274     -41.370 -18.384 -45.254  1.00 57.35           N
ATOM   3579  CA  ILE A 274     -42.096 -17.471 -46.106  1.00 56.27           C
ATOM   3580  C   ILE A 274     -42.238 -16.138 -45.418  1.00 58.05           C
ATOM   3581  O   ILE A 274     -42.933 -16.017 -44.409  1.00 64.20           O
ATOM   3582  CB  ILE A 274     -43.458 -18.026 -46.489  1.00 59.09           C
ATOM   3583  CG1 ILE A 274     -43.232 -19.337 -47.186  1.00 52.43           C
ATOM   3584  CG2 ILE A 274     -44.100 -17.004 -47.348  1.00 78.79           C
ATOM   3585  CD1 ILE A 274     -42.345 -19.167 -48.406  1.00 53.24           C
ATOM   3586  H   ILE A 274     -41.854 -18.805 -44.682  1.00 68.82           H
ATOM   3587  HA  ILE A 274     -41.575 -17.336 -46.913  1.00 67.52           H
ATOM   3588  HB  ILE A 274     -44.040 -18.199 -45.733  1.00 70.91           H
ATOM   3589 HG12 ILE A 274     -42.800 -19.955 -46.577  1.00 62.91           H
ATOM   3590 HG13 ILE A 274     -44.085 -19.699 -47.476  1.00 62.91           H
ATOM   3591 HG21 ILE A 274     -44.709 -17.444 -47.962  1.00 94.54           H
ATOM   3592 HG22 ILE A 274     -44.589 -16.382 -46.787  1.00 94.54           H
ATOM   3593 HG23 ILE A 274     -43.414 -16.532 -47.845  1.00 94.54           H
ATOM   3594 HD11 ILE A 274     -42.477 -19.922 -49.001  1.00 63.89           H
ATOM   3595 HD12 ILE A 274     -42.585 -18.343 -48.859  1.00 63.89           H
ATOM   3596 HD13 ILE A 274     -41.419 -19.129 -48.120  1.00 63.89           H
ATOM   3597  N   ALA A 275     -41.645 -15.125 -46.004  1.00 54.62           N
ATOM   3598  CA  ALA A 275     -41.623 -13.850 -45.337  1.00 53.47           C
ATOM   3599  C   ALA A 275     -43.048 -13.436 -45.057  1.00 57.19           C
ATOM   3600  O   ALA A 275     -43.908 -13.510 -45.941  1.00 56.96           O
ATOM   3601  CB  ALA A 275     -40.930 -12.822 -46.215  1.00 62.32           C
ATOM   3602  H   ALA A 275     -41.256 -15.149 -46.771  1.00 65.54           H
ATOM   3603  HA  ALA A 275     -41.130 -13.905 -44.503  1.00 64.16           H
ATOM   3604  HB1 ALA A 275     -40.923 -11.968 -45.756  1.00 74.78           H
ATOM   3605  HB2 ALA A 275     -40.021 -13.114 -46.386  1.00 74.78           H
ATOM   3606  HB3 ALA A 275     -41.415 -12.744 -47.052  1.00 74.78           H
ATOM   3607  N   GLY A 276     -43.318 -13.156 -43.786  1.00 53.83           N
ATOM   3608  CA  GLY A 276     -44.609 -12.670 -43.360  1.00 58.54           C
ATOM   3609  C   GLY A 276     -45.743 -13.663 -43.284  1.00 56.97           C
ATOM   3610  O   GLY A 276     -46.881 -13.241 -43.060  1.00 60.70           O
ATOM   3611  H   GLY A 276     -42.754 -13.244 -43.142  1.00 64.60           H
ATOM   3612  HA2 GLY A 276     -44.507 -12.287 -42.475  1.00 70.24           H
ATOM   3613  HA3 GLY A 276     -44.884 -11.973 -43.976  1.00 70.24           H
ATOM   3614  N   GLU A 277     -45.497 -14.958 -43.450  1.00 58.19           N
ATOM   3615  CA  GLU A 277     -46.599 -15.925 -43.459  1.00 60.13           C
ATOM   3616  C   GLU A 277     -47.330 -15.931 -42.108  1.00 61.40           C
ATOM   3617  O   GLU A 277     -46.835 -16.428 -41.082  1.00 61.40           O
ATOM   3618  CB  GLU A 277     -46.020 -17.286 -43.819  1.00 59.89           C
ATOM   3619  CG  GLU A 277     -46.940 -18.410 -44.082  1.00 54.77           C
ATOM   3620  CD  GLU A 277     -46.159 -19.646 -44.560  1.00 60.81           C
ATOM   3621  OE1 GLU A 277     -45.099 -20.015 -43.961  1.00 53.90           O
ATOM   3622  OE2 GLU A 277     -46.668 -20.299 -45.495  1.00 56.81           O1-
ATOM   3623  H   GLU A 277     -44.715 -15.300 -43.559  1.00 69.83           H
ATOM   3624  HA  GLU A 277     -47.268 -15.689 -44.120  1.00 72.15           H
ATOM   3625  HB2 GLU A 277     -45.490 -17.173 -44.623  1.00 71.86           H
ATOM   3626  HB3 GLU A 277     -45.453 -17.564 -43.083  1.00 71.86           H
ATOM   3627  HG2 GLU A 277     -47.413 -18.640 -43.267  1.00 65.72           H
ATOM   3628  HG3 GLU A 277     -47.572 -18.157 -44.773  1.00 65.72           H
ATOM   3629  N   GLY A 278     -48.596 -15.568 -42.183  1.00 52.08           N
ATOM   3630  CA  GLY A 278     -49.462 -15.451 -41.041  1.00 70.84           C
ATOM   3631  C   GLY A 278     -49.171 -14.271 -40.137  1.00 65.93           C
ATOM   3632  O   GLY A 278     -49.909 -14.068 -39.153  1.00 76.51           O
ATOM   3633  H   GLY A 278     -48.991 -15.375 -42.922  1.00 62.49           H
ATOM   3634  HA2 GLY A 278     -50.376 -15.366 -41.353  1.00 85.01           H
ATOM   3635  HA3 GLY A 278     -49.384 -16.258 -40.509  1.00 85.01           H
ATOM   3636  N   VAL A 279     -48.191 -13.436 -40.479  1.00 48.57           N
ATOM   3637  CA  VAL A 279     -47.818 -12.336 -39.595  1.00 68.72           C
ATOM   3638  C   VAL A 279     -47.750 -10.962 -40.289  1.00 67.89           C
ATOM   3639  O   VAL A 279     -47.872  -9.907 -39.620  1.00 62.14           O
ATOM   3640  CB  VAL A 279     -46.479 -12.680 -38.896  1.00 65.79           C
ATOM   3641  CG1 VAL A 279     -46.623 -13.951 -38.093  1.00 63.83           C
ATOM   3642  CG2 VAL A 279     -45.366 -12.881 -39.886  1.00 70.96           C
ATOM   3643  H   VAL A 279     -47.734 -13.485 -41.205  1.00 58.28           H
ATOM   3644  HA  VAL A 279     -48.499 -12.234 -38.911  1.00 82.46           H
ATOM   3645  HB  VAL A 279     -46.255 -11.933 -38.319  1.00 78.94           H
ATOM   3646 HG11 VAL A 279     -45.869 -14.029 -37.487  1.00 76.60           H
ATOM   3647 HG12 VAL A 279     -47.450 -13.913 -37.588  1.00 76.60           H
ATOM   3648 HG13 VAL A 279     -46.640 -14.708 -38.699  1.00 76.60           H
ATOM   3649 HG21 VAL A 279     -44.585 -13.215 -39.419  1.00 85.15           H
ATOM   3650 HG22 VAL A 279     -45.651 -13.522 -40.555  1.00 85.15           H
ATOM   3651 HG23 VAL A 279     -45.162 -12.031 -40.308  1.00 85.15           H
ATOM   3652  N   GLY A 280     -47.537 -10.881 -41.595  1.00 60.02           N
ATOM   3653  CA  GLY A 280     -47.541  -9.630 -42.332  1.00 54.07           C
ATOM   3654  C   GLY A 280     -46.206  -8.914 -42.338  1.00 56.14           C
ATOM   3655  O   GLY A 280     -45.248  -9.301 -41.671  1.00 67.68           O
ATOM   3656  H   GLY A 280     -47.382 -11.564 -42.095  1.00 72.02           H
ATOM   3657  HA2 GLY A 280     -47.788  -9.807 -43.253  1.00 64.88           H
ATOM   3658  HA3 GLY A 280     -48.197  -9.034 -41.938  1.00 64.88           H
ATOM   3659  N   ALA A 281     -46.192  -7.761 -43.005  1.00 58.49           N
ATOM   3660  CA  ALA A 281     -44.998  -6.925 -43.085  1.00 53.26           C
ATOM   3661  C   ALA A 281     -44.637  -6.391 -41.712  1.00 57.17           C
ATOM   3662  O   ALA A 281     -45.484  -6.270 -40.818  1.00 57.28           O
ATOM   3663  CB  ALA A 281     -45.189  -5.760 -44.044  1.00 56.65           C
ATOM   3664  H   ALA A 281     -46.869  -7.437 -43.425  1.00 70.19           H
ATOM   3665  HA  ALA A 281     -44.267  -7.464 -43.423  1.00 63.91           H
ATOM   3666  HB1 ALA A 281     -44.396  -5.202 -44.025  1.00 67.98           H
ATOM   3667  HB2 ALA A 281     -45.327  -6.108 -44.939  1.00 67.98           H
ATOM   3668  HB3 ALA A 281     -45.963  -5.245 -43.766  1.00 67.98           H
ATOM   3669  N   GLY A 282     -43.364  -6.104 -41.529  1.00 55.37           N
ATOM   3670  CA  GLY A 282     -43.000  -5.536 -40.259  1.00 64.54           C
ATOM   3671  C   GLY A 282     -41.514  -5.505 -40.095  1.00 58.94           C
ATOM   3672  O   GLY A 282     -40.793  -6.226 -40.786  1.00 40.41           O
ATOM   3673  H   GLY A 282     -42.729  -6.224 -42.096  1.00 66.44           H
ATOM   3674  HA2 GLY A 282     -43.340  -4.629 -40.197  1.00 77.44           H
ATOM   3675  HA3 GLY A 282     -43.383  -6.066 -39.542  1.00 77.44           H
ATOM   3676  N   ALA A 283     -41.051  -4.725 -39.128  1.00 70.15           N
ATOM   3677  CA  ALA A 283     -39.658  -4.847 -38.745  1.00 65.77           C
ATOM   3678  C   ALA A 283     -39.579  -6.017 -37.784  1.00 67.46           C
ATOM   3679  O   ALA A 283     -39.740  -5.872 -36.564  1.00 71.42           O
ATOM   3680  CB  ALA A 283     -39.210  -3.546 -38.097  1.00 70.35           C
ATOM   3681  H   ALA A 283     -41.510  -4.140 -38.695  1.00 84.18           H
ATOM   3682  HA  ALA A 283     -39.082  -5.025 -39.505  1.00 78.92           H
ATOM   3683  HB1 ALA A 283     -38.309  -3.657 -37.755  1.00 84.42           H
ATOM   3684  HB2 ALA A 283     -39.227  -2.840 -38.762  1.00 84.42           H
ATOM   3685  HB3 ALA A 283     -39.816  -3.331 -37.371  1.00 84.42           H
ATOM   3686  N   TRP A 284     -39.252  -7.182 -38.328  1.00 58.71           N
ATOM   3687  CA  TRP A 284     -39.187  -8.380 -37.512  1.00 63.56           C
ATOM   3688  C   TRP A 284     -37.780  -8.644 -36.999  1.00 65.05           C
ATOM   3689  O   TRP A 284     -36.898  -9.031 -37.776  1.00 53.69           O
ATOM   3690  CB  TRP A 284     -39.655  -9.593 -38.302  1.00 58.64           C
ATOM   3691  CG  TRP A 284     -41.026  -9.554 -38.782  1.00 60.92           C
ATOM   3692  CD1 TRP A 284     -41.450  -9.333 -40.041  1.00 62.44           C
ATOM   3693  CD2 TRP A 284     -42.194  -9.737 -37.984  1.00 60.56           C
ATOM   3694  CE2 TRP A 284     -43.295  -9.649 -38.838  1.00 49.39           C
ATOM   3695  CE3 TRP A 284     -42.408  -9.978 -36.623  1.00 65.02           C
ATOM   3696  NE1 TRP A 284     -42.818  -9.406 -40.093  1.00 59.72           N
ATOM   3697  CZ2 TRP A 284     -44.577  -9.775 -38.392  1.00 54.58           C
ATOM   3698  CZ3 TRP A 284     -43.674 -10.114 -36.183  1.00 64.78           C
ATOM   3699  CH2 TRP A 284     -44.753 -10.010 -37.063  1.00 67.15           C
ATOM   3700  H   TRP A 284     -39.067  -7.299 -39.160  1.00 70.45           H
ATOM   3701  HA  TRP A 284     -39.759  -8.219 -36.745  1.00 76.27           H
ATOM   3702  HB2 TRP A 284     -39.082  -9.688 -39.079  1.00 70.37           H
ATOM   3703  HB3 TRP A 284     -39.574 -10.375 -37.733  1.00 70.37           H
ATOM   3704  HD1 TRP A 284     -40.897  -9.158 -40.768  1.00 74.93           H
ATOM   3705  HE1 TRP A 284     -43.297  -9.314 -40.801  1.00 71.66           H
ATOM   3706  HE3 TRP A 284     -41.691 -10.043 -36.034  1.00 78.03           H
ATOM   3707  HZ2 TRP A 284     -45.301  -9.703 -38.971  1.00 65.50           H
ATOM   3708  HZ3 TRP A 284     -43.831 -10.279 -35.281  1.00 77.74           H
ATOM   3709  HH2 TRP A 284     -45.617 -10.104 -36.731  1.00 80.57           H
ATOM   3710  N   MET A 285     -37.584  -8.507 -35.687  1.00 60.42           N
ATOM   3711  CA  MET A 285     -36.254  -8.709 -35.150  1.00 54.93           C
ATOM   3712  C   MET A 285     -35.834 -10.159 -35.212  1.00 61.46           C
ATOM   3713  O   MET A 285     -36.658 -11.072 -35.084  1.00 61.89           O
ATOM   3714  CB  MET A 285     -36.063  -8.263 -33.722  1.00 58.84           C
ATOM   3715  CG  MET A 285     -36.270  -6.822 -33.518  1.00 72.78           C
ATOM   3716  SD  MET A 285     -36.058  -6.441 -31.784  1.00 73.01           S
ATOM   3717  CE  MET A 285     -37.070  -7.666 -30.974  1.00 91.73           C
ATOM   3718  H   MET A 285     -38.190  -8.304 -35.111  1.00 72.50           H
ATOM   3719  HA  MET A 285     -35.694  -8.144 -35.705  1.00 65.91           H
ATOM   3720  HB2 MET A 285     -36.697  -8.736 -33.160  1.00 70.61           H
ATOM   3721  HB3 MET A 285     -35.156  -8.473 -33.448  1.00 70.61           H
ATOM   3722  HG2 MET A 285     -35.621  -6.319 -34.034  1.00 87.34           H
ATOM   3723  HG3 MET A 285     -37.169  -6.577 -33.788  1.00 87.34           H
ATOM   3724  HE1 MET A 285     -37.076  -7.490 -30.020  1.00110.08           H
ATOM   3725  HE2 MET A 285     -37.972  -7.614 -31.326  1.00110.08           H
ATOM   3726  HE3 MET A 285     -36.699  -8.546 -31.145  1.00110.08           H
ATOM   3727  N   TYR A 286     -34.539 -10.353 -35.451  1.00 66.04           N
ATOM   3728  CA  TYR A 286     -33.847 -11.586 -35.114  1.00 59.06           C
ATOM   3729  C   TYR A 286     -32.725 -11.192 -34.179  1.00 48.91           C
ATOM   3730  O   TYR A 286     -32.094 -10.153 -34.371  1.00 55.52           O
ATOM   3731  CB  TYR A 286     -33.279 -12.264 -36.363  1.00 53.48           C
ATOM   3732  CG  TYR A 286     -32.017 -11.622 -36.909  1.00 53.79           C
ATOM   3733  CD1 TYR A 286     -32.079 -10.531 -37.770  1.00 59.05           C
ATOM   3734  CD2 TYR A 286     -30.781 -12.187 -36.679  1.00 54.36           C
ATOM   3735  CE1 TYR A 286     -30.947  -9.981 -38.317  1.00 59.48           C
ATOM   3736  CE2 TYR A 286     -29.631 -11.631 -37.219  1.00 63.46           C
ATOM   3737  CZ  TYR A 286     -29.726 -10.523 -38.039  1.00 63.11           C
ATOM   3738  OH  TYR A 286     -28.605  -9.939 -38.575  1.00 66.30           O
ATOM   3739  H   TYR A 286     -34.029  -9.765 -35.817  1.00 79.24           H
ATOM   3740  HA  TYR A 286     -34.436 -12.230 -34.691  1.00 70.87           H
ATOM   3741  HB2 TYR A 286     -33.068 -13.185 -36.146  1.00 64.17           H
ATOM   3742  HB3 TYR A 286     -33.949 -12.233 -37.064  1.00 64.17           H
ATOM   3743  HD1 TYR A 286     -32.908 -10.166 -37.980  1.00 70.86           H
ATOM   3744  HD2 TYR A 286     -30.717 -12.953 -36.154  1.00 65.23           H
ATOM   3745  HE1 TYR A 286     -31.012  -9.241 -38.876  1.00 71.38           H
ATOM   3746  HE2 TYR A 286     -28.800 -12.003 -37.031  1.00 76.15           H
ATOM   3747  HH  TYR A 286     -28.818  -9.452 -39.225  1.00 79.56           H
ATOM   3748  N   HIS A 287     -32.407 -12.071 -33.242  1.00 46.67           N
ATOM   3749  CA  HIS A 287     -31.381 -11.760 -32.260  1.00 58.60           C
ATOM   3750  C   HIS A 287     -30.962 -13.043 -31.580  1.00 58.76           C
ATOM   3751  O   HIS A 287     -31.670 -14.049 -31.614  1.00 67.69           O
ATOM   3752  CB  HIS A 287     -31.829 -10.705 -31.216  1.00 61.57           C
ATOM   3753  CG  HIS A 287     -33.060 -11.068 -30.458  1.00 54.85           C
ATOM   3754  CD2 HIS A 287     -34.364 -10.774 -30.677  1.00 65.95           C
ATOM   3755  ND1 HIS A 287     -33.022 -11.783 -29.287  1.00 57.65           N
ATOM   3756  CE1 HIS A 287     -34.254 -11.955 -28.837  1.00 67.24           C
ATOM   3757  NE2 HIS A 287     -35.090 -11.345 -29.658  1.00 69.09           N
ATOM   3758  H   HIS A 287     -32.767 -12.847 -33.154  1.00 56.01           H
ATOM   3759  HA  HIS A 287     -30.617 -11.387 -32.726  1.00 70.32           H
ATOM   3760  HB2 HIS A 287     -31.114 -10.585 -30.572  1.00 73.89           H
ATOM   3761  HB3 HIS A 287     -32.005  -9.870 -31.677  1.00 73.89           H
ATOM   3762  HD1 HIS A 287     -32.308 -12.074 -28.906  1.00 69.18           H
ATOM   3763  HD2 HIS A 287     -34.705 -10.276 -31.385  1.00 79.14           H
ATOM   3764  HE1 HIS A 287     -34.491 -12.426 -28.071  1.00 80.69           H
ATOM   3765  N   CYS A 288     -29.777 -12.998 -30.998  1.00 59.39           N
ATOM   3766  CA  CYS A 288     -29.431 -13.971 -29.984  1.00 60.70           C
ATOM   3767  C   CYS A 288     -30.299 -13.664 -28.781  1.00 67.89           C
ATOM   3768  O   CYS A 288     -30.477 -12.499 -28.418  1.00 66.87           O
ATOM   3769  CB  CYS A 288     -27.956 -13.887 -29.639  1.00 66.03           C
ATOM   3770  SG  CYS A 288     -27.410 -15.137 -28.458  1.00 61.16           S
ATOM   3771  H   CYS A 288     -29.164 -12.420 -31.171  1.00 71.26           H
ATOM   3772  HA  CYS A 288     -29.580 -14.882 -30.283  1.00 72.84           H
ATOM   3773  HB2 CYS A 288     -27.439 -14.002 -30.451  1.00 79.23           H
ATOM   3774  HB3 CYS A 288     -27.776 -13.016 -29.251  1.00 79.23           H
ATOM   3775  N   HIS A 289     -30.878 -14.710 -28.190  1.00 72.86           N
ATOM   3776  CA  HIS A 289     -31.809 -14.547 -27.082  1.00 71.85           C
ATOM   3777  C   HIS A 289     -31.141 -14.665 -25.730  1.00 64.43           C
ATOM   3778  O   HIS A 289     -31.794 -14.414 -24.717  1.00 73.85           O
ATOM   3779  CB  HIS A 289     -32.943 -15.578 -27.163  1.00 68.03           C
ATOM   3780  CG  HIS A 289     -34.247 -15.073 -26.628  1.00 70.40           C
ATOM   3781  CD2 HIS A 289     -35.482 -15.011 -27.183  1.00 72.66           C
ATOM   3782  ND1 HIS A 289     -34.366 -14.543 -25.362  1.00 67.49           N
ATOM   3783  CE1 HIS A 289     -35.618 -14.172 -25.162  1.00 81.46           C
ATOM   3784  NE2 HIS A 289     -36.317 -14.449 -26.249  1.00 75.73           N
ATOM   3785  H   HIS A 289     -30.743 -15.529 -28.417  1.00 87.43           H
ATOM   3786  HA  HIS A 289     -32.204 -13.665 -27.157  1.00 86.22           H
ATOM   3787  HB2 HIS A 289     -33.077 -15.824 -28.092  1.00 81.64           H
ATOM   3788  HB3 HIS A 289     -32.692 -16.360 -26.646  1.00 81.64           H
ATOM   3789  HD2 HIS A 289     -35.720 -15.296 -28.036  1.00 87.19           H
ATOM   3790  HE1 HIS A 289     -35.951 -13.782 -24.387  1.00 97.76           H
ATOM   3791  HE2 HIS A 289     -37.157 -14.302 -26.354  1.00 90.87           H
ATOM   3792  N   VAL A 290     -29.847 -14.968 -25.701  1.00 63.71           N
ATOM   3793  CA  VAL A 290     -29.071 -14.821 -24.478  1.00 70.41           C
ATOM   3794  C   VAL A 290     -29.188 -13.356 -24.095  1.00 78.59           C
ATOM   3795  O   VAL A 290     -28.828 -12.467 -24.876  1.00 88.11           O
ATOM   3796  CB  VAL A 290     -27.628 -15.265 -24.721  1.00 70.21           C
ATOM   3797  CG1 VAL A 290     -26.776 -15.130 -23.500  1.00 69.97           C
ATOM   3798  CG2 VAL A 290     -27.634 -16.689 -25.164  1.00 78.32           C
ATOM   3799  H   VAL A 290     -29.398 -15.259 -26.374  1.00 76.45           H
ATOM   3800  HA  VAL A 290     -29.413 -15.371 -23.755  1.00 84.49           H
ATOM   3801  HB  VAL A 290     -27.243 -14.692 -25.403  1.00 84.25           H
ATOM   3802 HG11 VAL A 290     -25.847 -15.263 -23.747  1.00 83.96           H
ATOM   3803 HG12 VAL A 290     -26.896 -14.243 -23.128  1.00 83.96           H
ATOM   3804 HG13 VAL A 290     -27.045 -15.800 -22.852  1.00 83.96           H
ATOM   3805 HG21 VAL A 290     -26.726 -17.030 -25.143  1.00 93.98           H
ATOM   3806 HG22 VAL A 290     -28.194 -17.204 -24.563  1.00 93.98           H
ATOM   3807 HG23 VAL A 290     -27.985 -16.738 -26.067  1.00 93.98           H
ATOM   3808  N   GLN A 291     -29.710 -13.089 -22.897  1.00 72.51           N
ATOM   3809  CA  GLN A 291     -30.251 -11.757 -22.647  1.00 73.68           C
ATOM   3810  C   GLN A 291     -29.159 -10.674 -22.774  1.00 73.63           C
ATOM   3811  O   GLN A 291     -29.411  -9.610 -23.350  1.00 81.47           O
ATOM   3812  CB  GLN A 291     -30.958 -11.718 -21.278  1.00 73.89           C
ATOM   3813  CG  GLN A 291     -32.307 -12.561 -21.169  1.00 73.90           C
ATOM   3814  CD  GLN A 291     -33.438 -12.206 -22.129  1.00 70.78           C
ATOM   3815  NE2 GLN A 291     -33.614 -10.930 -22.426  1.00 68.01           N
ATOM   3816  OE1 GLN A 291     -34.145 -13.104 -22.600  1.00 66.47           O
ATOM   3817  H   GLN A 291     -29.761 -13.641 -22.239  1.00 87.01           H
ATOM   3818  HA  GLN A 291     -30.925 -11.554 -23.314  1.00 88.42           H
ATOM   3819  HB2 GLN A 291     -30.346 -12.067 -20.611  1.00 88.67           H
ATOM   3820  HB3 GLN A 291     -31.179 -10.795 -21.076  1.00 88.67           H
ATOM   3821  HG2 GLN A 291     -32.089 -13.493 -21.325  1.00 88.68           H
ATOM   3822  HG3 GLN A 291     -32.656 -12.448 -20.271  1.00 88.68           H
ATOM   3823 HE21 GLN A 291     -33.100 -10.333 -22.081  1.00 81.62           H
ATOM   3824 HE22 GLN A 291     -34.243 -10.696 -22.964  1.00 81.62           H
ATOM   3825  N   SER A 292     -27.942 -10.904 -22.246  1.00 67.53           N
ATOM   3826  CA  SER A 292     -26.908  -9.870 -22.381  1.00 72.28           C
ATOM   3827  C   SER A 292     -26.401  -9.698 -23.806  1.00 80.95           C
ATOM   3828  O   SER A 292     -26.000  -8.592 -24.175  1.00 82.13           O
ATOM   3829  CB  SER A 292     -25.661 -10.148 -21.501  1.00 78.28           C
ATOM   3830  OG  SER A 292     -24.810 -11.210 -21.964  1.00 65.37           O
ATOM   3831  H   SER A 292     -27.705 -11.616 -21.826  1.00 81.04           H
ATOM   3832  HA  SER A 292     -27.334  -9.054 -22.074  1.00 86.74           H
ATOM   3833  HB2 SER A 292     -25.133  -9.335 -21.468  1.00 93.93           H
ATOM   3834  HB3 SER A 292     -25.970 -10.380 -20.611  1.00 93.93           H
ATOM   3835  HG  SER A 292     -25.144 -11.954 -21.764  1.00 78.45           H
ATOM   3836  N   HIS A 293     -26.528 -10.722 -24.646  1.00 85.85           N
ATOM   3837  CA  HIS A 293     -26.040 -10.635 -26.021  1.00 83.67           C
ATOM   3838  C   HIS A 293     -26.967  -9.749 -26.815  1.00 75.43           C
ATOM   3839  O   HIS A 293     -26.526  -8.882 -27.578  1.00 85.38           O
ATOM   3840  CB  HIS A 293     -25.912 -12.030 -26.635  1.00 85.19           C
ATOM   3841  CG  HIS A 293     -24.900 -12.905 -25.956  1.00 76.07           C
ATOM   3842  CD2 HIS A 293     -24.216 -12.750 -24.797  1.00 79.80           C
ATOM   3843  ND1 HIS A 293     -24.427 -14.064 -26.526  1.00 66.73           N
ATOM   3844  CE1 HIS A 293     -23.535 -14.613 -25.723  1.00 72.72           C
ATOM   3845  NE2 HIS A 293     -23.390 -13.838 -24.665  1.00 84.59           N
ATOM   3846  H   HIS A 293     -26.892 -11.476 -24.448  1.00103.02           H
ATOM   3847  HA  HIS A 293     -25.149 -10.252 -26.040  1.00100.40           H
ATOM   3848  HB2 HIS A 293     -26.773 -12.475 -26.579  1.00102.22           H
ATOM   3849  HB3 HIS A 293     -25.647 -11.938 -27.564  1.00102.22           H
ATOM   3850  HD2 HIS A 293     -24.292 -12.039 -24.202  1.00 95.76           H
ATOM   3851  HE1 HIS A 293     -23.084 -15.412 -25.878  1.00 87.27           H
ATOM   3852  HE2 HIS A 293     -22.865 -13.989 -24.002  1.00101.51           H
ATOM   3853  N   SER A 294     -28.261  -9.980 -26.646  1.00 73.26           N
ATOM   3854  CA  SER A 294     -29.275  -9.145 -27.258  1.00 82.93           C
ATOM   3855  C   SER A 294     -29.202  -7.706 -26.760  1.00 77.99           C
ATOM   3856  O   SER A 294     -29.311  -6.759 -27.550  1.00 74.88           O
ATOM   3857  CB  SER A 294     -30.629  -9.765 -26.908  1.00 81.79           C
ATOM   3858  OG  SER A 294     -31.670  -8.831 -26.964  1.00 85.45           O
ATOM   3859  H   SER A 294     -28.581 -10.624 -26.175  1.00 87.91           H
ATOM   3860  HA  SER A 294     -29.153  -9.112 -28.220  1.00 99.51           H
ATOM   3861  HB2 SER A 294     -30.816 -10.476 -27.540  1.00 98.14           H
ATOM   3862  HB3 SER A 294     -30.582 -10.124 -26.009  1.00 98.14           H
ATOM   3863  HG  SER A 294     -32.404  -9.225 -27.069  1.00102.54           H
ATOM   3864  N   ASP A 295     -28.997  -7.516 -25.463  1.00 79.17           N
ATOM   3865  CA  ASP A 295     -28.922  -6.159 -24.923  1.00 83.60           C
ATOM   3866  C   ASP A 295     -27.737  -5.374 -25.502  1.00 81.97           C
ATOM   3867  O   ASP A 295     -27.809  -4.146 -25.654  1.00 78.53           O
ATOM   3868  CB  ASP A 295     -28.873  -6.203 -23.393  1.00 76.94           C
ATOM   3869  CG  ASP A 295     -30.213  -6.571 -22.772  1.00 69.84           C
ATOM   3870  OD1 ASP A 295     -31.256  -6.404 -23.435  1.00 86.54           O
ATOM   3871  OD2 ASP A 295     -30.233  -6.992 -21.599  1.00 65.42           O1-
ATOM   3872  H   ASP A 295     -28.899  -8.142 -24.882  1.00 95.00           H
ATOM   3873  HA  ASP A 295     -29.726  -5.678 -25.172  1.00100.31           H
ATOM   3874  HB2 ASP A 295     -28.222  -6.866 -23.116  1.00 92.32           H
ATOM   3875  HB3 ASP A 295     -28.618  -5.328 -23.060  1.00 92.32           H
ATOM   3876  N   MET A 296     -26.651  -6.066 -25.842  1.00 82.20           N
ATOM   3877  CA  MET A 296     -25.454  -5.433 -26.377  1.00 83.15           C
ATOM   3878  C   MET A 296     -25.505  -5.184 -27.874  1.00 86.08           C
ATOM   3879  O   MET A 296     -24.567  -4.587 -28.408  1.00 97.85           O
ATOM   3880  CB  MET A 296     -24.207  -6.268 -26.048  1.00 90.38           C
ATOM   3881  CG  MET A 296     -23.714  -6.056 -24.602  1.00 84.96           C
ATOM   3882  SD  MET A 296     -22.602  -7.270 -23.827  1.00 78.92           S
ATOM   3883  CE  MET A 296     -23.021  -8.882 -24.557  1.00 87.40           C
ATOM   3884  H   MET A 296     -26.583  -6.920 -25.769  1.00 98.64           H
ATOM   3885  HA  MET A 296     -25.363  -4.576 -25.931  1.00 99.78           H
ATOM   3886  HB2 MET A 296     -24.418  -7.208 -26.159  1.00108.46           H
ATOM   3887  HB3 MET A 296     -23.490  -6.016 -26.651  1.00108.46           H
ATOM   3888  HG2 MET A 296     -23.242  -5.209 -24.582  1.00101.95           H
ATOM   3889  HG3 MET A 296     -24.500  -6.011 -24.035  1.00101.95           H
ATOM   3890  HE1 MET A 296     -22.268  -9.483 -24.448  1.00104.88           H
ATOM   3891  HE2 MET A 296     -23.799  -9.242 -24.103  1.00104.88           H
ATOM   3892  HE3 MET A 296     -23.214  -8.761 -25.500  1.00104.88           H
ATOM   3893  N   GLY A 297     -26.524  -5.660 -28.569  1.00 84.88           N
ATOM   3894  CA  GLY A 297     -26.723  -5.252 -29.946  1.00 94.06           C
ATOM   3895  C   GLY A 297     -26.494  -6.323 -30.974  1.00 87.73           C
ATOM   3896  O   GLY A 297     -26.295  -6.054 -32.173  1.00 88.53           O
ATOM   3897  H   GLY A 297     -27.109  -6.214 -28.267  1.00101.86           H
ATOM   3898  HA2 GLY A 297     -27.635  -4.938 -30.048  1.00112.87           H
ATOM   3899  HA3 GLY A 297     -26.115  -4.522 -30.143  1.00112.87           H
ATOM   3900  N   ALC A 298     -26.533  -7.552 -30.484  1.00 85.85           N
ATOM   3901  CA  ALC A 298     -26.666  -8.709 -31.342  1.00 78.00           C
ATOM   3902  C   ALC A 298     -28.062  -8.825 -31.881  1.00 68.93           C
ATOM   3903  O   ALC A 298     -28.791  -9.747 -31.530  1.00 66.12           O
ATOM   3904  CB  ALC A 298     -26.334  -9.897 -30.606  1.00 77.90           C
ATOM   3905  CG  ALC A 298     -24.883 -10.264 -30.856  1.00 77.89           C
ATOM   3906  CD1 ALC A 298     -24.009 -10.063 -29.621  1.00 65.27           C
ATOM   3907  CD2 ALC A 298     -24.945 -11.656 -31.499  1.00 78.99           C
ATOM   3908  CE1 ALC A 298     -22.640 -10.578 -29.980  1.00 72.97           C
ATOM   3909  CE2 ALC A 298     -23.567 -12.172 -31.834  1.00 79.63           C
ATOM   3910  CZ  ALC A 298     -22.682 -11.987 -30.599  1.00 87.16           C
ATOM   3911  H   ALC A 298     -26.483  -7.741 -29.647  1.00103.02           H
ATOM   3912  HA  ALC A 298     -26.057  -8.619 -32.091  1.00 93.60           H
ATOM   3913  HB2 ALC A 298     -26.493  -9.755 -29.660  1.00 93.48           H
ATOM   3914  HB3 ALC A 298     -26.921 -10.623 -30.870  1.00 93.48           H
ATOM   3915  HG  ALC A 298     -24.406  -9.714 -31.496  1.00 93.47           H
ATOM   3916 HD12 ALC A 298     -24.358 -10.545 -28.855  1.00 78.32           H
ATOM   3917 HD13 ALC A 298     -23.959  -9.128 -29.367  1.00 78.32           H
ATOM   3918 HD22 ALC A 298     -25.392 -12.271 -30.898  1.00 94.79           H
ATOM   3919 HD23 ALC A 298     -25.488 -11.617 -32.303  1.00 94.79           H
ATOM   3920 HE12 ALC A 298     -22.218  -9.966 -30.603  1.00 87.56           H
ATOM   3921 HE13 ALC A 298     -22.082 -10.591 -29.187  1.00 87.56           H
ATOM   3922 HE22 ALC A 298     -23.196 -11.695 -32.592  1.00 95.56           H
ATOM   3923 HE23 ALC A 298     -23.603 -13.108 -32.088  1.00 95.56           H
ATOM   3924  HZ2 ALC A 298     -22.978 -12.609 -29.915  1.00104.59           H
ATOM   3925  HZ3 ALC A 298     -21.776 -12.243 -30.831  1.00104.59           H
ATOM   3926  N   VAL A 299     -28.422  -7.874 -32.729  1.00 68.23           N
ATOM   3927  CA  VAL A 299     -29.746  -7.805 -33.278  1.00 59.34           C
ATOM   3928  C   VAL A 299     -29.691  -7.335 -34.697  1.00 59.68           C
ATOM   3929  O   VAL A 299     -28.842  -6.521 -35.090  1.00 69.82           O
ATOM   3930  CB  VAL A 299     -30.642  -6.886 -32.474  1.00 64.10           C
ATOM   3931  CG1 VAL A 299     -32.142  -7.134 -32.814  1.00 64.29           C
ATOM   3932  CG2 VAL A 299     -30.382  -7.084 -31.022  1.00 67.02           C
ATOM   3933  H   VAL A 299     -27.900  -7.248 -33.003  1.00 81.87           H
ATOM   3934  HA  VAL A 299     -30.127  -8.697 -33.250  1.00 71.21           H
ATOM   3935  HB  VAL A 299     -30.446  -5.964 -32.701  1.00 76.91           H
ATOM   3936 HG11 VAL A 299     -32.687  -6.852 -32.063  1.00 77.15           H
ATOM   3937 HG12 VAL A 299     -32.376  -6.622 -33.603  1.00 77.15           H
ATOM   3938 HG13 VAL A 299     -32.275  -8.080 -32.982  1.00 77.15           H
ATOM   3939 HG21 VAL A 299     -31.065  -6.620 -30.513  1.00 80.43           H
ATOM   3940 HG22 VAL A 299     -30.408  -8.032 -30.823  1.00 80.43           H
ATOM   3941 HG23 VAL A 299     -29.507  -6.724 -30.807  1.00 80.43           H
ATOM   3942  N   GLY A 300     -30.668  -7.817 -35.447  1.00 58.15           N
ATOM   3943  CA  GLY A 300     -30.909  -7.288 -36.765  1.00 69.11           C
ATOM   3944  C   GLY A 300     -32.390  -7.335 -37.068  1.00 62.28           C
ATOM   3945  O   GLY A 300     -33.200  -7.814 -36.273  1.00 60.74           O
ATOM   3946  H   GLY A 300     -31.201  -8.449 -35.210  1.00 69.79           H
ATOM   3947  HA2 GLY A 300     -30.604  -6.369 -36.815  1.00 82.93           H
ATOM   3948  HA3 GLY A 300     -30.433  -7.815 -37.426  1.00 82.93           H
ATOM   3949  N   LEU A 301     -32.727  -6.838 -38.250  1.00 60.29           N
ATOM   3950  CA  LEU A 301     -34.098  -6.707 -38.702  1.00 56.65           C
ATOM   3951  C   LEU A 301     -34.332  -7.567 -39.923  1.00 51.02           C
ATOM   3952  O   LEU A 301     -33.551  -7.531 -40.876  1.00 50.50           O
ATOM   3953  CB  LEU A 301     -34.384  -5.249 -39.040  1.00 56.79           C
ATOM   3954  CG  LEU A 301     -34.284  -4.307 -37.852  1.00 45.44           C
ATOM   3955  CD1 LEU A 301     -34.419  -2.866 -38.310  1.00 72.00           C
ATOM   3956  CD2 LEU A 301     -35.320  -4.651 -36.846  1.00 50.26           C
ATOM   3957  H   LEU A 301     -32.154  -6.561 -38.829  1.00 72.34           H
ATOM   3958  HA  LEU A 301     -34.702  -7.015 -38.009  1.00 67.98           H
ATOM   3959  HB2 LEU A 301     -33.744  -4.953 -39.705  1.00 68.15           H
ATOM   3960  HB3 LEU A 301     -35.285  -5.183 -39.393  1.00 68.15           H
ATOM   3961  HG  LEU A 301     -33.416  -4.401 -37.430  1.00 54.53           H
ATOM   3962 HD11 LEU A 301     -34.496  -2.293 -37.531  1.00 86.40           H
ATOM   3963 HD12 LEU A 301     -33.633  -2.623 -38.823  1.00 86.40           H
ATOM   3964 HD13 LEU A 301     -35.213  -2.783 -38.861  1.00 86.40           H
ATOM   3965 HD21 LEU A 301     -35.393  -3.925 -36.207  1.00 60.31           H
ATOM   3966 HD22 LEU A 301     -36.168  -4.781 -37.299  1.00 60.31           H
ATOM   3967 HD23 LEU A 301     -35.060  -5.467 -36.391  1.00 60.31           H
ATOM   3968  N   PHE A 302     -35.411  -8.317 -39.903  1.00 45.99           N
ATOM   3969  CA  PHE A 302     -35.940  -8.906 -41.121  1.00 46.66           C
ATOM   3970  C   PHE A 302     -36.998  -7.953 -41.622  1.00 56.24           C
ATOM   3971  O   PHE A 302     -38.055  -7.803 -41.003  1.00 64.63           O
ATOM   3972  CB  PHE A 302     -36.453 -10.318 -40.868  1.00 54.00           C
ATOM   3973  CG  PHE A 302     -37.007 -11.009 -42.076  1.00 41.65           C
ATOM   3974  CD1 PHE A 302     -36.423 -10.851 -43.298  1.00 40.60           C
ATOM   3975  CD2 PHE A 302     -38.005 -11.972 -41.943  1.00 61.18           C
ATOM   3976  CE1 PHE A 302     -36.920 -11.539 -44.419  1.00 52.81           C
ATOM   3977  CE2 PHE A 302     -38.494 -12.684 -43.053  1.00 60.58           C
ATOM   3978  CZ  PHE A 302     -37.940 -12.475 -44.284  1.00 51.26           C
ATOM   3979  H   PHE A 302     -35.860  -8.503 -39.194  1.00 55.19           H
ATOM   3980  HA  PHE A 302     -35.253  -8.991 -41.802  1.00 55.99           H
ATOM   3981  HB2 PHE A 302     -35.720 -10.857 -40.533  1.00 64.80           H
ATOM   3982  HB3 PHE A 302     -37.162 -10.274 -40.206  1.00 64.80           H
ATOM   3983  HD1 PHE A 302     -35.691 -10.284 -43.391  1.00 48.72           H
ATOM   3984  HD2 PHE A 302     -38.357 -12.147 -41.100  1.00 73.41           H
ATOM   3985  HE1 PHE A 302     -36.562 -11.367 -45.260  1.00 63.38           H
ATOM   3986  HE2 PHE A 302     -39.189 -13.294 -42.950  1.00 72.70           H
ATOM   3987  HZ  PHE A 302     -38.242 -12.951 -45.024  1.00 61.51           H
ATOM   3988  N   LEU A 303     -36.616  -7.123 -42.576  1.00 62.50           N
ATOM   3989  CA  LEU A 303     -37.528  -6.109 -43.090  1.00 62.99           C
ATOM   3990  C   LEU A 303     -38.344  -6.768 -44.188  1.00 57.38           C
ATOM   3991  O   LEU A 303     -37.858  -7.064 -45.289  1.00 59.00           O
ATOM   3992  CB  LEU A 303     -36.849  -4.817 -43.518  1.00 57.78           C
ATOM   3993  CG  LEU A 303     -36.177  -4.102 -42.349  1.00 54.55           C
ATOM   3994  CD1 LEU A 303     -35.357  -3.024 -42.887  1.00 65.85           C
ATOM   3995  CD2 LEU A 303     -37.202  -3.487 -41.364  1.00 69.72           C
ATOM   3996  H   LEU A 303     -35.837  -7.125 -42.942  1.00 75.00           H
ATOM   3997  HA  LEU A 303     -38.122  -5.831 -42.375  1.00 75.59           H
ATOM   3998  HB2 LEU A 303     -36.169  -5.021 -44.179  1.00 69.34           H
ATOM   3999  HB3 LEU A 303     -37.513  -4.221 -43.897  1.00 69.34           H
ATOM   4000  HG  LEU A 303     -35.648  -4.748 -41.855  1.00 65.46           H
ATOM   4001 HD11 LEU A 303     -34.959  -2.532 -42.151  1.00 79.02           H
ATOM   4002 HD12 LEU A 303     -34.661  -3.405 -43.445  1.00 79.02           H
ATOM   4003 HD13 LEU A 303     -35.918  -2.433 -43.414  1.00 79.02           H
ATOM   4004 HD21 LEU A 303     -36.756  -3.294 -40.525  1.00 83.66           H
ATOM   4005 HD22 LEU A 303     -37.555  -2.669 -41.747  1.00 83.66           H
ATOM   4006 HD23 LEU A 303     -37.921  -4.122 -41.219  1.00 83.66           H
ATOM   4007  N   VAL A 304     -39.559  -7.088 -43.807  1.00 51.88           N
ATOM   4008  CA  VAL A 304     -40.532  -7.729 -44.653  1.00 60.35           C
ATOM   4009  C   VAL A 304     -41.415  -6.592 -45.131  1.00 65.56           C
ATOM   4010  O   VAL A 304     -42.103  -5.946 -44.325  1.00 55.05           O
ATOM   4011  CB  VAL A 304     -41.300  -8.794 -43.871  1.00 64.53           C
ATOM   4012  CG1 VAL A 304     -42.315  -9.448 -44.732  1.00 73.79           C
ATOM   4013  CG2 VAL A 304     -40.322  -9.825 -43.341  1.00 51.96           C
ATOM   4014  H   VAL A 304     -39.860  -6.935 -43.016  1.00 62.26           H
ATOM   4015  HA  VAL A 304     -40.139  -8.177 -45.418  1.00 72.42           H
ATOM   4016  HB  VAL A 304     -41.764  -8.377 -43.129  1.00 77.44           H
ATOM   4017 HG11 VAL A 304     -42.412 -10.373 -44.459  1.00 88.54           H
ATOM   4018 HG12 VAL A 304     -43.161  -8.983 -44.631  1.00 88.54           H
ATOM   4019 HG13 VAL A 304     -42.021  -9.404 -45.655  1.00 88.54           H
ATOM   4020 HG21 VAL A 304     -40.818 -10.543 -42.919  1.00 62.35           H
ATOM   4021 HG22 VAL A 304     -39.799 -10.173 -44.080  1.00 62.35           H
ATOM   4022 HG23 VAL A 304     -39.737  -9.401 -42.693  1.00 62.35           H
ATOM   4023  N   LYS A 305     -41.401  -6.364 -46.444  1.00 69.00           N
ATOM   4024  CA  LYS A 305     -42.047  -5.208 -47.031  1.00 72.89           C
ATOM   4025  C   LYS A 305     -43.383  -5.630 -47.614  1.00 72.20           C
ATOM   4026  O   LYS A 305     -43.555  -6.774 -48.045  1.00 76.92           O
ATOM   4027  CB  LYS A 305     -41.203  -4.618 -48.188  1.00 71.30           C
ATOM   4028  CG  LYS A 305     -39.727  -4.177 -47.955  1.00 61.83           C
ATOM   4029  CD  LYS A 305     -39.004  -4.026 -49.328  1.00 61.87           C
ATOM   4030  CE  LYS A 305     -37.672  -4.829 -49.413  1.00 70.43           C
ATOM   4031  NZ  LYS A 305     -37.139  -5.291 -50.775  1.00 69.80           N1+
ATOM   4032  H   LYS A 305     -41.015  -6.876 -47.018  1.00 82.80           H
ATOM   4033  HA  LYS A 305     -42.166  -4.529 -46.348  1.00 87.47           H
ATOM   4034  HB2 LYS A 305     -41.171  -5.290 -48.887  1.00 85.56           H
ATOM   4035  HB3 LYS A 305     -41.669  -3.829 -48.506  1.00 85.56           H
ATOM   4036  HG2 LYS A 305     -39.709  -3.322 -47.497  1.00 74.19           H
ATOM   4037  HG3 LYS A 305     -39.263  -4.846 -47.429  1.00 74.19           H
ATOM   4038  HD2 LYS A 305     -39.591  -4.349 -50.030  1.00 74.24           H
ATOM   4039  HD3 LYS A 305     -38.797  -3.090 -49.474  1.00 74.24           H
ATOM   4040  HE2 LYS A 305     -36.977  -4.274 -49.027  1.00 84.51           H
ATOM   4041  HE3 LYS A 305     -37.787  -5.633 -48.883  1.00 84.51           H
ATOM   4042  HZ1 LYS A 305     -36.343  -5.675 -50.676  1.00 83.75           H
ATOM   4043  HZ2 LYS A 305     -37.700  -5.879 -51.138  1.00 83.75           H
ATOM   4044  HZ3 LYS A 305     -37.058  -4.594 -51.323  1.00 83.75           H
ATOM   4045  N   LYS A 306     -44.312  -4.679 -47.651  1.00 58.78           N
ATOM   4046  CA  LYS A 306     -45.464  -4.748 -48.520  1.00 56.64           C
ATOM   4047  C   LYS A 306     -45.000  -4.556 -49.967  1.00 81.78           C
ATOM   4048  O   LYS A 306     -43.850  -4.181 -50.212  1.00 97.85           O
ATOM   4049  CB  LYS A 306     -46.464  -3.684 -48.096  1.00 72.86           C
ATOM   4050  CG  LYS A 306     -47.019  -3.972 -46.713  1.00 75.52           C
ATOM   4051  CD  LYS A 306     -48.385  -3.341 -46.442  1.00 78.27           C
ATOM   4052  CE  LYS A 306     -48.275  -1.894 -45.988  1.00 85.32           C
ATOM   4053  NZ  LYS A 306     -49.367  -1.565 -45.038  1.00 87.90           N1+
ATOM   4054  H   LYS A 306     -44.291  -3.968 -47.167  1.00 70.53           H
ATOM   4055  HA  LYS A 306     -45.906  -5.609 -48.463  1.00 67.97           H
ATOM   4056  HB2 LYS A 306     -46.025  -2.820 -48.076  1.00 87.43           H
ATOM   4057  HB3 LYS A 306     -47.202  -3.667 -48.725  1.00 87.43           H
ATOM   4058  HG2 LYS A 306     -47.114  -4.932 -46.610  1.00 90.62           H
ATOM   4059  HG3 LYS A 306     -46.400  -3.627 -46.052  1.00 90.62           H
ATOM   4060  HD2 LYS A 306     -48.912  -3.362 -47.256  1.00 93.93           H
ATOM   4061  HD3 LYS A 306     -48.834  -3.843 -45.744  1.00 93.93           H
ATOM   4062  HE2 LYS A 306     -47.425  -1.756 -45.541  1.00102.39           H
ATOM   4063  HE3 LYS A 306     -48.346  -1.305 -46.756  1.00102.39           H
ATOM   4064  HZ1 LYS A 306     -49.377  -0.690 -44.877  1.00105.48           H
ATOM   4065  HZ2 LYS A 306     -50.152  -1.804 -45.383  1.00105.48           H
ATOM   4066  HZ3 LYS A 306     -49.244  -1.998 -44.271  1.00105.48           H
ATOM   4067  N   PRO A 307     -45.861  -4.839 -50.954  1.00 75.38           N
ATOM   4068  CA  PRO A 307     -45.511  -4.556 -52.374  1.00 73.87           C
ATOM   4069  C   PRO A 307     -45.054  -3.145 -52.617  1.00 83.46           C
ATOM   4070  O   PRO A 307     -44.244  -2.878 -53.531  1.00 82.31           O
ATOM   4071  CB  PRO A 307     -46.817  -4.802 -53.112  1.00 71.06           C
ATOM   4072  CG  PRO A 307     -47.530  -5.831 -52.213  1.00 74.91           C
ATOM   4073  CD  PRO A 307     -47.187  -5.456 -50.805  1.00 61.07           C
ATOM   4074  HA  PRO A 307     -44.830  -5.185 -52.661  1.00 88.65           H
ATOM   4075  HB2 PRO A 307     -47.326  -3.979 -53.183  1.00 85.27           H
ATOM   4076  HB3 PRO A 307     -46.644  -5.162 -53.996  1.00 85.27           H
ATOM   4077  HG2 PRO A 307     -48.488  -5.783 -52.357  1.00 89.89           H
ATOM   4078  HG3 PRO A 307     -47.208  -6.723 -52.419  1.00 89.89           H
ATOM   4079  HD2 PRO A 307     -47.828  -4.822 -50.448  1.00 73.28           H
ATOM   4080  HD3 PRO A 307     -47.144  -6.240 -50.236  1.00 73.28           H
ATOM   4081  N   ASP A 308     -45.608  -2.231 -51.804  1.00 71.91           N
ATOM   4082  CA  ASP A 308     -45.341  -0.821 -51.823  1.00 62.43           C
ATOM   4083  C   ASP A 308     -44.047  -0.471 -51.164  1.00 72.02           C
ATOM   4084  O   ASP A 308     -43.673   0.699 -51.159  1.00 79.73           O
ATOM   4085  CB  ASP A 308     -46.368  -0.099 -50.951  1.00 66.62           C
ATOM   4086  CG  ASP A 308     -47.761  -0.550 -51.191  1.00 84.47           C
ATOM   4087  OD1 ASP A 308     -48.052  -0.896 -52.363  1.00101.21           O
ATOM   4088  OD2 ASP A 308     -48.549  -0.554 -50.201  1.00 69.33           O1-
ATOM   4089  H   ASP A 308     -46.180  -2.436 -51.195  1.00 86.29           H
ATOM   4090  HA  ASP A 308     -45.368  -0.540 -52.751  1.00 74.92           H
ATOM   4091  HB2 ASP A 308     -46.158  -0.262 -50.019  1.00 79.94           H
ATOM   4092  HB3 ASP A 308     -46.326   0.852 -51.139  1.00 79.94           H
ATOM   4093  N   GLY A 309     -43.317  -1.448 -50.661  1.00 83.67           N
ATOM   4094  CA  GLY A 309     -42.044  -1.142 -50.077  1.00 86.46           C
ATOM   4095  C   GLY A 309     -42.191  -0.697 -48.649  1.00 81.98           C
ATOM   4096  O   GLY A 309     -41.173  -0.482 -47.964  1.00 84.39           O
ATOM   4097  H   GLY A 309     -43.540  -2.279 -50.651  1.00100.41           H
ATOM   4098  HA2 GLY A 309     -41.478  -1.929 -50.100  1.00103.75           H
ATOM   4099  HA3 GLY A 309     -41.618  -0.431 -50.581  1.00103.75           H
ATOM   4100  N   THR A 310     -43.435  -0.553 -48.185  1.00 75.29           N
ATOM   4101  CA  THR A 310     -43.718  -0.023 -46.865  1.00 75.15           C
ATOM   4102  C   THR A 310     -43.627  -1.038 -45.725  1.00 76.76           C
ATOM   4103  O   THR A 310     -43.925  -2.228 -45.870  1.00 74.45           O
ATOM   4104  CB  THR A 310     -45.131   0.569 -46.960  1.00 70.15           C
ATOM   4105  CG2 THR A 310     -45.236   1.488 -48.122  1.00 68.66           C
ATOM   4106  OG1 THR A 310     -46.086  -0.464 -47.240  1.00 76.23           O
ATOM   4107  H   THR A 310     -44.142  -0.760 -48.630  1.00 90.34           H
ATOM   4108  HA  THR A 310     -43.052   0.636 -46.616  1.00 90.18           H
ATOM   4109  HB  THR A 310     -45.312   1.021 -46.122  1.00 84.18           H
ATOM   4110  HG1 THR A 310     -46.624  -0.204 -47.831  1.00 91.48           H
ATOM   4111 HG21 THR A 310     -46.128   1.867 -48.165  1.00 82.39           H
ATOM   4112 HG22 THR A 310     -44.591   2.207 -48.035  1.00 82.39           H
ATOM   4113 HG23 THR A 310     -45.059   1.004 -48.944  1.00 82.39           H
ATOM   4114  N   ILE A 311     -43.230  -0.528 -44.562  1.00 75.09           N
ATOM   4115  CA  ILE A 311     -43.074  -1.341 -43.361  1.00 70.18           C
ATOM   4116  C   ILE A 311     -43.768  -0.706 -42.165  1.00 87.18           C
ATOM   4117  O   ILE A 311     -43.316   0.331 -41.629  1.00 87.59           O
ATOM   4118  CB  ILE A 311     -41.591  -1.598 -43.060  1.00 69.54           C
ATOM   4119  CG1 ILE A 311     -40.970  -2.339 -44.238  1.00 68.22           C
ATOM   4120  CG2 ILE A 311     -41.466  -2.348 -41.764  1.00 72.74           C
ATOM   4121  CD1 ILE A 311     -39.460  -2.437 -44.158  1.00 80.03           C
ATOM   4122  H   ILE A 311     -43.040   0.302 -44.442  1.00 90.11           H
ATOM   4123  HA  ILE A 311     -43.524  -2.184 -43.525  1.00 84.21           H
ATOM   4124  HB  ILE A 311     -41.109  -0.764 -42.952  1.00 83.45           H
ATOM   4125 HG12 ILE A 311     -41.326  -3.240 -44.264  1.00 81.87           H
ATOM   4126 HG13 ILE A 311     -41.195  -1.869 -45.056  1.00 81.87           H
ATOM   4127 HG21 ILE A 311     -40.631  -2.842 -41.764  1.00 87.29           H
ATOM   4128 HG22 ILE A 311     -41.474  -1.713 -41.030  1.00 87.29           H
ATOM   4129 HG23 ILE A 311     -42.213  -2.960 -41.679  1.00 87.29           H
ATOM   4130 HD11 ILE A 311     -39.173  -3.252 -44.600  1.00 96.04           H
ATOM   4131 HD12 ILE A 311     -39.070  -1.666 -44.599  1.00 96.04           H
ATOM   4132 HD13 ILE A 311     -39.193  -2.455 -43.226  1.00 96.04           H
ATOM   4133  N   PRO A 312     -44.803  -1.355 -41.661  1.00 77.58           N
ATOM   4134  CA  PRO A 312     -45.521  -0.831 -40.494  1.00 74.08           C
ATOM   4135  C   PRO A 312     -44.636  -0.570 -39.279  1.00 79.66           C
ATOM   4136  O   PRO A 312     -43.927  -1.466 -38.792  1.00 74.39           O
ATOM   4137  CB  PRO A 312     -46.549  -1.929 -40.219  1.00 64.94           C
ATOM   4138  CG  PRO A 312     -46.640  -2.697 -41.519  1.00 56.90           C
ATOM   4139  CD  PRO A 312     -45.369  -2.611 -42.179  1.00 55.55           C
ATOM   4140  HA  PRO A 312     -45.949   0.006 -40.731  1.00 88.89           H
ATOM   4141  HB2 PRO A 312     -46.241  -2.499 -39.498  1.00 77.93           H
ATOM   4142  HB3 PRO A 312     -47.403  -1.532 -39.987  1.00 77.93           H
ATOM   4143  HG2 PRO A 312     -46.856  -3.623 -41.327  1.00 68.28           H
ATOM   4144  HG3 PRO A 312     -47.333  -2.303 -42.073  1.00 68.28           H
ATOM   4145  HD2 PRO A 312     -44.807  -3.366 -41.945  1.00 66.66           H
ATOM   4146  HD3 PRO A 312     -45.482  -2.567 -43.142  1.00 66.66           H
ATOM   4147  N   GLY A 313     -44.726   0.663 -38.759  1.00 79.20           N
ATOM   4148  CA  GLY A 313     -44.095   0.993 -37.493  1.00 87.28           C
ATOM   4149  C   GLY A 313     -42.613   1.229 -37.588  1.00 98.74           C
ATOM   4150  O   GLY A 313     -41.914   1.152 -36.560  1.00 85.93           O
ATOM   4151  H   GLY A 313     -45.148   1.316 -39.125  1.00 95.04           H
ATOM   4152  HA2 GLY A 313     -44.504   1.799 -37.140  1.00104.74           H
ATOM   4153  HA3 GLY A 313     -44.243   0.265 -36.870  1.00104.74           H
ATOM   4154  N   TYR A 314     -42.098   1.385 -38.804  1.00 98.61           N
ATOM   4155  CA  TYR A 314     -40.680   1.577 -38.970  1.00 92.31           C
ATOM   4156  C   TYR A 314     -40.324   2.957 -39.524  1.00 83.12           C
ATOM   4157  O   TYR A 314     -40.923   3.398 -40.504  1.00 80.42           O
ATOM   4158  CB  TYR A 314     -40.197   0.426 -39.853  1.00 93.65           C
ATOM   4159  CG  TYR A 314     -38.775   0.514 -40.221  1.00 97.84           C
ATOM   4160  CD1 TYR A 314     -37.819   0.179 -39.267  1.00 97.90           C
ATOM   4161  CD2 TYR A 314     -38.364   0.851 -41.496  1.00 90.80           C
ATOM   4162  CE1 TYR A 314     -36.497   0.238 -39.550  1.00 98.98           C
ATOM   4163  CE2 TYR A 314     -37.027   0.911 -41.803  1.00 91.08           C
ATOM   4164  CZ  TYR A 314     -36.099   0.600 -40.821  1.00101.50           C
ATOM   4165  OH  TYR A 314     -34.754   0.636 -41.079  1.00100.18           O
ATOM   4166  H   TYR A 314     -42.551   1.381 -39.535  1.00118.33           H
ATOM   4167  HA  TYR A 314     -40.210   1.559 -38.121  1.00110.78           H
ATOM   4168  HB2 TYR A 314     -40.328  -0.409 -39.376  1.00112.37           H
ATOM   4169  HB3 TYR A 314     -40.716   0.424 -40.673  1.00112.37           H
ATOM   4170  HD1 TYR A 314     -38.093  -0.090 -38.420  1.00117.48           H
ATOM   4171  HD2 TYR A 314     -38.997   1.039 -42.151  1.00108.96           H
ATOM   4172  HE1 TYR A 314     -35.866   0.037 -38.898  1.00118.78           H
ATOM   4173  HE2 TYR A 314     -36.749   1.156 -42.656  1.00109.30           H
ATOM   4174  HH  TYR A 314     -34.336   0.220 -40.481  1.00120.21           H
TER
HETATM 4175 CU    CU B   1     -14.149 -26.760 -38.275  1.00 78.37          Cu
HETATM 4176 CU    CU B   2     -10.792 -29.004 -37.208  1.00 71.84          Cu
HETATM 4177 CU    CU B   3     -25.295 -14.721 -28.334  1.00 89.92          Cu
HETATM 4178 CU    CU B   4     -13.549 -30.086 -39.983  1.00134.72          Cu
ATOM   4179  N   THR C  38     -59.375 -45.719 -25.621  1.00 56.62           N
ATOM   4180  CA  THR C  38     -58.115 -45.035 -25.891  1.00 77.43           C
ATOM   4181  C   THR C  38     -57.862 -44.092 -24.702  1.00 82.52           C
ATOM   4182  O   THR C  38     -58.190 -44.427 -23.535  1.00 74.25           O
ATOM   4183  CB  THR C  38     -58.121 -44.291 -27.321  1.00 79.12           C
ATOM   4184  CG2 THR C  38     -56.689 -43.840 -27.900  1.00 67.55           C
ATOM   4185  OG1 THR C  38     -58.722 -45.154 -28.302  1.00 78.72           O
ATOM   4186  HA  THR C  38     -57.359 -45.638 -25.966  1.00 92.92           H
ATOM   4187  HB  THR C  38     -58.616 -43.469 -27.174  1.00 94.95           H
ATOM   4188  HG1 THR C  38     -59.399 -45.530 -27.977  1.00 94.46           H
ATOM   4189 HG21 THR C  38     -56.749 -42.950 -28.280  1.00 81.06           H
ATOM   4190 HG22 THR C  38     -56.030 -43.835 -27.188  1.00 81.06           H
ATOM   4191 HG23 THR C  38     -56.401 -44.458 -28.590  1.00 81.06           H
ATOM   4192  N   ALA C  39     -57.243 -42.957 -25.058  1.00 81.56           N
ATOM   4193  CA  ALA C  39     -56.787 -41.849 -24.218  1.00 78.44           C
ATOM   4194  C   ALA C  39     -57.447 -40.622 -24.808  1.00 79.62           C
ATOM   4195  O   ALA C  39     -57.810 -40.620 -25.989  1.00 78.20           O
ATOM   4196  CB  ALA C  39     -55.273 -41.663 -24.144  1.00 64.27           C
ATOM   4197  H   ALA C  39     -57.055 -42.789 -25.880  1.00 97.87           H
ATOM   4198  HA  ALA C  39     -57.043 -42.001 -23.295  1.00 94.13           H
ATOM   4199  HB1 ALA C  39     -55.054 -41.170 -23.338  1.00 77.12           H
ATOM   4200  HB2 ALA C  39     -54.848 -42.534 -24.124  1.00 77.12           H
ATOM   4201  HB3 ALA C  39     -54.977 -41.168 -24.925  1.00 77.12           H
ATOM   4202  N   ARG C  40     -57.614 -39.589 -23.985  1.00 78.56           N
ATOM   4203  CA  ARG C  40     -58.140 -38.335 -24.506  1.00 75.97           C
ATOM   4204  C   ARG C  40     -57.214 -37.730 -25.546  1.00 71.28           C
ATOM   4205  O   ARG C  40     -55.988 -37.803 -25.419  1.00 67.16           O
ATOM   4206  CB  ARG C  40     -58.280 -37.283 -23.379  1.00 81.84           C
ATOM   4207  CG  ARG C  40     -59.262 -37.587 -22.259  1.00 80.69           C
ATOM   4208  CD  ARG C  40     -59.542 -36.472 -21.207  1.00 72.53           C
ATOM   4209  NE  ARG C  40     -58.717 -35.269 -21.121  1.00 78.45           N
ATOM   4210  CZ  ARG C  40     -57.520 -35.197 -20.542  1.00 87.98           C
ATOM   4211  NH1 ARG C  40     -56.912 -36.282 -20.048  1.00 89.09           N1+
ATOM   4212  NH2 ARG C  40     -56.960 -33.996 -20.367  1.00 80.23           N
ATOM   4213  H   ARG C  40     -57.436 -39.590 -23.144  1.00 94.27           H
ATOM   4214  HA  ARG C  40     -59.005 -38.531 -24.899  1.00 91.16           H
ATOM   4215  HB2 ARG C  40     -57.409 -37.171 -22.967  1.00 98.21           H
ATOM   4216  HB3 ARG C  40     -58.565 -36.449 -23.784  1.00 98.21           H
ATOM   4217  HG2 ARG C  40     -60.116 -37.805 -22.665  1.00 96.83           H
ATOM   4218  HG3 ARG C  40     -58.923 -38.352 -21.768  1.00 96.83           H
ATOM   4219  HD2 ARG C  40     -60.446 -36.157 -21.365  1.00 87.03           H
ATOM   4220  HD3 ARG C  40     -59.485 -36.889 -20.333  1.00 87.03           H
ATOM   4221  HE  ARG C  40     -59.030 -34.549 -21.473  1.00 94.14           H
ATOM   4222 HH11 ARG C  40     -56.139 -36.211 -19.678  1.00106.90           H
ATOM   4223 HH12 ARG C  40     -57.295 -37.050 -20.100  1.00106.90           H
ATOM   4224 HH21 ARG C  40     -57.372 -33.288 -20.627  1.00 96.28           H
ATOM   4225 HH22 ARG C  40     -56.187 -33.932 -19.995  1.00 96.28           H
ATOM   4226  N   THR C  41     -57.822 -37.164 -26.608  1.00 71.07           N
ATOM   4227  CA  THR C  41     -57.074 -36.551 -27.698  1.00 63.89           C
ATOM   4228  C   THR C  41     -57.643 -35.158 -27.977  1.00 62.79           C
ATOM   4229  O   THR C  41     -58.828 -34.886 -27.769  1.00 68.83           O
ATOM   4230  CB  THR C  41     -57.181 -37.352 -29.006  1.00 62.50           C
ATOM   4231  CG2 THR C  41     -56.660 -38.721 -28.823  1.00 71.39           C
ATOM   4232  OG1 THR C  41     -58.557 -37.481 -29.384  1.00 74.05           O
ATOM   4233  H   THR C  41     -58.675 -37.127 -26.711  1.00 85.28           H
ATOM   4234  HA  THR C  41     -56.143 -36.494 -27.434  1.00 76.67           H
ATOM   4235  HB  THR C  41     -56.672 -36.891 -29.691  1.00 74.99           H
ATOM   4236  HG1 THR C  41     -58.929 -38.072 -28.918  1.00 88.86           H
ATOM   4237 HG21 THR C  41     -56.688 -39.202 -29.664  1.00 85.67           H
ATOM   4238 HG22 THR C  41     -55.742 -38.688 -28.510  1.00 85.67           H
ATOM   4239 HG23 THR C  41     -57.197 -39.196 -28.170  1.00 85.67           H
ATOM   4240  N   ALA C  42     -56.793 -34.302 -28.500  1.00 59.48           N
ATOM   4241  CA  ALA C  42     -57.164 -32.925 -28.785  1.00 58.08           C
ATOM   4242  C   ALA C  42     -58.141 -32.855 -29.950  1.00 58.29           C
ATOM   4243  O   ALA C  42     -58.079 -33.673 -30.875  1.00 58.01           O
ATOM   4244  CB  ALA C  42     -55.954 -32.041 -29.092  1.00 70.12           C
ATOM   4245  H   ALA C  42     -55.979 -34.490 -28.706  1.00 71.38           H
ATOM   4246  HA  ALA C  42     -57.591 -32.572 -27.988  1.00 69.70           H
ATOM   4247  HB1 ALA C  42     -56.244 -31.117 -29.147  1.00 84.15           H
ATOM   4248  HB2 ALA C  42     -55.301 -32.141 -28.382  1.00 84.15           H
ATOM   4249  HB3 ALA C  42     -55.568 -32.317 -29.938  1.00 84.15           H
ATOM   4250  N   PRO C  43     -59.108 -31.968 -29.885  1.00 61.55           N
ATOM   4251  CA  PRO C  43     -59.980 -31.746 -31.031  1.00 61.21           C
ATOM   4252  C   PRO C  43     -59.413 -30.799 -32.081  1.00 66.91           C
ATOM   4253  O   PRO C  43     -58.381 -30.132 -31.912  1.00 65.52           O
ATOM   4254  CB  PRO C  43     -61.186 -31.090 -30.381  1.00 53.99           C
ATOM   4255  CG  PRO C  43     -60.567 -30.287 -29.264  1.00 56.28           C
ATOM   4256  CD  PRO C  43     -59.383 -31.036 -28.778  1.00 65.87           C
ATOM   4257  HA  PRO C  43     -60.182 -32.597 -31.451  1.00 73.45           H
ATOM   4258  HB2 PRO C  43     -61.645 -30.519 -31.016  1.00 64.79           H
ATOM   4259  HB3 PRO C  43     -61.795 -31.763 -30.039  1.00 64.79           H
ATOM   4260  HG2 PRO C  43     -60.301 -29.418 -29.604  1.00 67.53           H
ATOM   4261  HG3 PRO C  43     -61.215 -30.180 -28.550  1.00 67.53           H
ATOM   4262  HD2 PRO C  43     -58.632 -30.440 -28.632  1.00 79.05           H
ATOM   4263  HD3 PRO C  43     -59.588 -31.518 -27.962  1.00 79.05           H
ATOM   4264  N   ALA C  44     -60.178 -30.722 -33.167  1.00 61.11           N
ATOM   4265  CA  ALA C  44     -59.949 -29.754 -34.222  1.00 62.00           C
ATOM   4266  C   ALA C  44     -60.150 -28.357 -33.694  1.00 46.91           C
ATOM   4267  O   ALA C  44     -61.131 -28.089 -33.015  1.00 54.93           O
ATOM   4268  CB  ALA C  44     -60.897 -29.989 -35.376  1.00 77.34           C
ATOM   4269  H   ALA C  44     -60.853 -31.234 -33.316  1.00 73.34           H
ATOM   4270  HA  ALA C  44     -59.039 -29.852 -34.544  1.00 74.40           H
ATOM   4271  HB1 ALA C  44     -60.759 -29.299 -36.043  1.00 92.81           H
ATOM   4272  HB2 ALA C  44     -60.716 -30.861 -35.761  1.00 92.81           H
ATOM   4273  HB3 ALA C  44     -61.809 -29.955 -35.048  1.00 92.81           H
ATOM   4274  N   GLY C  45     -59.236 -27.465 -34.001  1.00 60.82           N
ATOM   4275  CA  GLY C  45     -59.361 -26.093 -33.563  1.00 75.82           C
ATOM   4276  C   GLY C  45     -60.163 -25.215 -34.512  1.00 70.03           C
ATOM   4277  O   GLY C  45     -60.800 -25.685 -35.463  1.00 66.05           O
ATOM   4278  H   GLY C  45     -58.530 -27.629 -34.464  1.00 72.98           H
ATOM   4279  HA2 GLY C  45     -59.800 -26.077 -32.698  1.00 90.98           H
ATOM   4280  HA3 GLY C  45     -58.475 -25.708 -33.475  1.00 90.98           H
ATOM   4281  N   GLY C  46     -60.195 -23.919 -34.163  1.00 55.81           N
ATOM   4282  CA  GLY C  46     -60.908 -22.909 -34.927  1.00 65.81           C
ATOM   4283  C   GLY C  46     -61.851 -22.003 -34.157  1.00 65.48           C
ATOM   4284  O   GLY C  46     -62.668 -21.300 -34.755  1.00 76.98           O
ATOM   4285  H   GLY C  46     -59.799 -23.600 -33.469  1.00 66.97           H
ATOM   4286  HA2 GLY C  46     -60.254 -22.339 -35.361  1.00 78.98           H
ATOM   4287  HA3 GLY C  46     -61.435 -23.359 -35.606  1.00 78.98           H
ATOM   4288  N   GLU C  47     -61.711 -21.962 -32.841  1.00 66.97           N
ATOM   4289  CA  GLU C  47     -62.528 -21.116 -31.989  1.00 64.50           C
ATOM   4290  C   GLU C  47     -61.811 -19.799 -31.744  1.00 70.91           C
ATOM   4291  O   GLU C  47     -60.579 -19.732 -31.710  1.00 68.47           O
ATOM   4292  CB  GLU C  47     -62.740 -21.793 -30.624  1.00 74.90           C
ATOM   4293  CG  GLU C  47     -63.574 -23.076 -30.577  1.00 89.03           C
ATOM   4294  CD  GLU C  47     -63.728 -23.598 -29.148  1.00106.68           C
ATOM   4295  OE1 GLU C  47     -62.966 -23.126 -28.260  1.00 94.95           O
ATOM   4296  OE2 GLU C  47     -64.526 -24.544 -28.937  1.00120.18           O1-
ATOM   4297  H   GLU C  47     -61.133 -22.428 -32.406  1.00 80.37           H
ATOM   4298  HA  GLU C  47     -63.386 -20.956 -32.414  1.00 77.40           H
ATOM   4299  HB2 GLU C  47     -61.866 -22.017 -30.267  1.00 89.88           H
ATOM   4300  HB3 GLU C  47     -63.181 -21.154 -30.043  1.00 89.88           H
ATOM   4301  HG2 GLU C  47     -64.458 -22.896 -30.932  1.00106.84           H
ATOM   4302  HG3 GLU C  47     -63.137 -23.762 -31.106  1.00106.84           H
ATOM   4303  N   VAL C  48     -62.585 -18.741 -31.624  1.00 74.17           N
ATOM   4304  CA  VAL C  48     -62.070 -17.476 -31.134  1.00 60.94           C
ATOM   4305  C   VAL C  48     -62.229 -17.460 -29.623  1.00 61.98           C
ATOM   4306  O   VAL C  48     -63.354 -17.562 -29.122  1.00 73.17           O
ATOM   4307  CB  VAL C  48     -62.776 -16.295 -31.781  1.00 56.37           C
ATOM   4308  CG1 VAL C  48     -62.193 -15.048 -31.176  1.00 61.41           C
ATOM   4309  CG2 VAL C  48     -62.577 -16.390 -33.257  1.00 60.32           C
ATOM   4310  H   VAL C  48     -63.422 -18.728 -31.822  1.00 89.01           H
ATOM   4311  HA  VAL C  48     -61.126 -17.408 -31.347  1.00 73.12           H
ATOM   4312  HB  VAL C  48     -63.734 -16.279 -31.627  1.00 67.64           H
ATOM   4313 HG11 VAL C  48     -62.299 -14.314 -31.802  1.00 73.69           H
ATOM   4314 HG12 VAL C  48     -62.661 -14.848 -30.350  1.00 73.69           H
ATOM   4315 HG13 VAL C  48     -61.252 -15.195 -30.995  1.00 73.69           H
ATOM   4316 HG21 VAL C  48     -63.049 -15.660 -33.687  1.00 72.38           H
ATOM   4317 HG22 VAL C  48     -61.628 -16.330 -33.452  1.00 72.38           H
ATOM   4318 HG23 VAL C  48     -62.926 -17.239 -33.569  1.00 72.38           H
ATOM   4319  N   ARG C  49     -61.131 -17.281 -28.897  1.00 56.49           N
ATOM   4320  CA  ARG C  49     -61.176 -17.255 -27.443  1.00 66.39           C
ATOM   4321  C   ARG C  49     -60.736 -15.886 -26.946  1.00 56.20           C
ATOM   4322  O   ARG C  49     -59.913 -15.216 -27.577  1.00 56.58           O
ATOM   4323  CB  ARG C  49     -60.304 -18.358 -26.812  1.00 70.40           C
ATOM   4324  CG  ARG C  49     -60.663 -19.745 -27.276  1.00 74.42           C
ATOM   4325  CD  ARG C  49     -59.658 -20.795 -26.874  1.00 63.05           C
ATOM   4326  NE  ARG C  49     -60.116 -22.072 -27.408  1.00 84.35           N
ATOM   4327  CZ  ARG C  49     -59.865 -23.257 -26.875  1.00 91.00           C
ATOM   4328  NH1 ARG C  49     -58.912 -23.417 -25.966  1.00 86.57           N1+
ATOM   4329  NH2 ARG C  49     -60.526 -24.322 -27.331  1.00 92.31           N
ATOM   4330  H   ARG C  49     -60.345 -17.171 -29.227  1.00 67.79           H
ATOM   4331  HA  ARG C  49     -62.087 -17.410 -27.149  1.00 79.66           H
ATOM   4332  HB2 ARG C  49     -59.377 -18.196 -27.046  1.00 84.48           H
ATOM   4333  HB3 ARG C  49     -60.413 -18.329 -25.848  1.00 84.48           H
ATOM   4334  HG2 ARG C  49     -61.519 -19.992 -26.892  1.00 89.31           H
ATOM   4335  HG3 ARG C  49     -60.721 -19.746 -28.244  1.00 89.31           H
ATOM   4336  HD2 ARG C  49     -58.787 -20.585 -27.245  1.00 75.66           H
ATOM   4337  HD3 ARG C  49     -59.602 -20.853 -25.907  1.00 75.66           H
ATOM   4338  HE  ARG C  49     -60.586 -22.054 -28.128  1.00101.22           H
ATOM   4339 HH11 ARG C  49     -58.443 -22.742 -25.712  1.00103.88           H
ATOM   4340 HH12 ARG C  49     -58.763 -24.194 -25.630  1.00103.88           H
ATOM   4341 HH21 ARG C  49     -61.104 -24.232 -27.961  1.00110.78           H
ATOM   4342 HH22 ARG C  49     -60.374 -25.099 -26.995  1.00110.78           H
ATOM   4343  N   HIS C  50     -61.329 -15.466 -25.828  1.00 46.78           N
ATOM   4344  CA  HIS C  50     -61.015 -14.197 -25.198  1.00 52.84           C
ATOM   4345  C   HIS C  50     -60.488 -14.395 -23.796  1.00 51.30           C
ATOM   4346  O   HIS C  50     -60.804 -15.375 -23.126  1.00 56.65           O
ATOM   4347  CB  HIS C  50     -62.207 -13.298 -25.084  1.00 68.25           C
ATOM   4348  CG  HIS C  50     -62.660 -12.750 -26.386  1.00 59.90           C
ATOM   4349  CD2 HIS C  50     -63.305 -13.344 -27.421  1.00 47.01           C
ATOM   4350  ND1 HIS C  50     -62.462 -11.433 -26.740  1.00 49.78           N
ATOM   4351  CE1 HIS C  50     -62.980 -11.237 -27.938  1.00 68.26           C
ATOM   4352  NE2 HIS C  50     -63.497 -12.379 -28.371  1.00 58.22           N
ATOM   4353  H   HIS C  50     -61.931 -15.915 -25.409  1.00 56.13           H
ATOM   4354  HA  HIS C  50     -60.337 -13.777 -25.750  1.00 63.40           H
ATOM   4355  HB2 HIS C  50     -62.942 -13.800 -24.700  1.00 81.90           H
ATOM   4356  HB3 HIS C  50     -61.980 -12.549 -24.510  1.00 81.90           H
ATOM   4357  HD2 HIS C  50     -63.566 -14.235 -27.474  1.00 56.41           H
ATOM   4358  HE1 HIS C  50     -62.983 -10.431 -28.402  1.00 81.91           H
ATOM   4359  HE2 HIS C  50     -63.889 -12.495 -29.127  1.00 69.86           H
ATOM   4360  N   LEU C  51     -59.564 -13.526 -23.431  1.00 63.40           N
ATOM   4361  CA  LEU C  51     -58.835 -13.647 -22.185  1.00 63.18           C
ATOM   4362  C   LEU C  51     -58.382 -12.289 -21.661  1.00 61.39           C
ATOM   4363  O   LEU C  51     -57.944 -11.434 -22.432  1.00 68.49           O
ATOM   4364  CB  LEU C  51     -57.649 -14.551 -22.487  1.00 59.03           C
ATOM   4365  CG  LEU C  51     -56.746 -14.892 -21.326  1.00 77.02           C
ATOM   4366  CD1 LEU C  51     -57.454 -15.538 -20.134  1.00 74.26           C
ATOM   4367  CD2 LEU C  51     -55.619 -15.733 -21.926  1.00 61.06           C
ATOM   4368  H   LEU C  51     -59.336 -12.841 -23.899  1.00 76.09           H
ATOM   4369  HA  LEU C  51     -59.390 -13.996 -21.470  1.00 75.82           H
ATOM   4370  HB2 LEU C  51     -57.991 -15.388 -22.837  1.00 70.84           H
ATOM   4371  HB3 LEU C  51     -57.099 -14.112 -23.155  1.00 70.84           H
ATOM   4372  HG  LEU C  51     -56.391 -14.093 -20.907  1.00 92.43           H
ATOM   4373 HD11 LEU C  51     -57.216 -16.478 -20.097  1.00 89.12           H
ATOM   4374 HD12 LEU C  51     -57.172 -15.092 -19.320  1.00 89.12           H
ATOM   4375 HD13 LEU C  51     -58.413 -15.444 -20.248  1.00 89.12           H
ATOM   4376 HD21 LEU C  51     -54.866 -15.734 -21.315  1.00 73.27           H
ATOM   4377 HD22 LEU C  51     -55.938 -16.640 -22.059  1.00 73.27           H
ATOM   4378 HD23 LEU C  51     -55.355 -15.347 -22.776  1.00 73.27           H
ATOM   4379  N   LYS C  52     -58.436 -12.104 -20.346  1.00 49.24           N
ATOM   4380  CA  LYS C  52     -57.826 -10.931 -19.730  1.00 68.78           C
ATOM   4381  C   LYS C  52     -56.538 -11.360 -19.052  1.00 63.46           C
ATOM   4382  O   LYS C  52     -56.488 -12.411 -18.414  1.00 67.31           O
ATOM   4383  CB  LYS C  52     -58.731 -10.134 -18.765  1.00 77.54           C
ATOM   4384  CG  LYS C  52     -59.739  -9.225 -19.519  1.00 85.08           C
ATOM   4385  CD  LYS C  52     -60.692  -8.382 -18.673  1.00 87.74           C
ATOM   4386  CE  LYS C  52     -62.137  -8.617 -19.071  1.00 88.29           C
ATOM   4387  NZ  LYS C  52     -63.029  -7.774 -18.261  1.00 87.19           N1+
ATOM   4388  H   LYS C  52     -58.819 -12.640 -19.793  1.00 59.08           H
ATOM   4389  HA  LYS C  52     -57.639 -10.291 -20.435  1.00 82.54           H
ATOM   4390  HB2 LYS C  52     -59.236 -10.756 -18.217  1.00 93.05           H
ATOM   4391  HB3 LYS C  52     -58.177  -9.570 -18.203  1.00 93.05           H
ATOM   4392  HG2 LYS C  52     -59.232  -8.607 -20.068  1.00102.10           H
ATOM   4393  HG3 LYS C  52     -60.291  -9.792 -20.080  1.00102.10           H
ATOM   4394  HD2 LYS C  52     -60.590  -8.621 -17.738  1.00105.28           H
ATOM   4395  HD3 LYS C  52     -60.489  -7.442 -18.799  1.00105.28           H
ATOM   4396  HE2 LYS C  52     -62.258  -8.389 -20.006  1.00105.94           H
ATOM   4397  HE3 LYS C  52     -62.369  -9.547 -18.923  1.00105.94           H
ATOM   4398  HZ1 LYS C  52     -63.679  -8.270 -17.909  1.00104.62           H
ATOM   4399  HZ2 LYS C  52     -62.570  -7.391 -17.602  1.00104.62           H
ATOM   4400  HZ3 LYS C  52     -63.391  -7.139 -18.768  1.00104.62           H
ATOM   4401  N   MET C  53     -55.522 -10.518 -19.160  1.00 55.89           N
ATOM   4402  CA  MET C  53     -54.280 -10.716 -18.446  1.00 57.72           C
ATOM   4403  C   MET C  53     -53.823  -9.408 -17.831  1.00 59.22           C
ATOM   4404  O   MET C  53     -54.128  -8.317 -18.319  1.00 63.28           O
ATOM   4405  CB  MET C  53     -53.170 -11.278 -19.325  1.00 70.99           C
ATOM   4406  CG  MET C  53     -52.479 -12.489 -18.699  1.00 73.88           C
ATOM   4407  SD  MET C  53     -51.296 -13.293 -19.788  1.00 70.00           S
ATOM   4408  CE  MET C  53     -52.388 -13.511 -21.198  1.00 63.93           C
ATOM   4409  H   MET C  53     -55.532  -9.811 -19.650  1.00 67.06           H
ATOM   4410  HA  MET C  53     -54.446 -11.360 -17.741  1.00 69.26           H
ATOM   4411  HB2 MET C  53     -53.548 -11.555 -20.174  1.00 85.19           H
ATOM   4412  HB3 MET C  53     -52.501 -10.591 -19.468  1.00 85.19           H
ATOM   4413  HG2 MET C  53     -52.001 -12.199 -17.906  1.00 88.66           H
ATOM   4414  HG3 MET C  53     -53.153 -13.144 -18.459  1.00 88.66           H
ATOM   4415  HE1 MET C  53     -52.037 -14.217 -21.763  1.00 76.72           H
ATOM   4416  HE2 MET C  53     -53.272 -13.751 -20.879  1.00 76.72           H
ATOM   4417  HE3 MET C  53     -52.430 -12.679 -21.696  1.00 76.72           H
ATOM   4418  N   TYR C  54     -53.097  -9.566 -16.732  1.00 55.18           N
ATOM   4419  CA  TYR C  54     -52.489  -8.518 -15.941  1.00 57.51           C
ATOM   4420  C   TYR C  54     -51.027  -8.801 -15.691  1.00 62.46           C
ATOM   4421  O   TYR C  54     -50.570  -9.945 -15.705  1.00 68.58           O
ATOM   4422  CB  TYR C  54     -53.260  -8.375 -14.561  1.00 67.53           C
ATOM   4423  CG  TYR C  54     -54.739  -8.102 -14.798  1.00 65.02           C
ATOM   4424  CD1 TYR C  54     -55.636  -9.122 -15.052  1.00 70.67           C
ATOM   4425  CD2 TYR C  54     -55.230  -6.817 -14.766  1.00 54.05           C
ATOM   4426  CE1 TYR C  54     -56.979  -8.862 -15.302  1.00 65.72           C
ATOM   4427  CE2 TYR C  54     -56.564  -6.558 -15.009  1.00 68.13           C
ATOM   4428  CZ  TYR C  54     -57.439  -7.584 -15.272  1.00 69.23           C
ATOM   4429  OH  TYR C  54     -58.776  -7.319 -15.527  1.00 87.32           O
ATOM   4430  H   TYR C  54     -52.932 -10.341 -16.399  1.00 66.22           H
ATOM   4431  HA  TYR C  54     -52.524  -7.679 -16.426  1.00 69.01           H
ATOM   4432  HB2 TYR C  54     -53.175  -9.198 -14.055  1.00 81.03           H
ATOM   4433  HB3 TYR C  54     -52.886  -7.635 -14.057  1.00 81.03           H
ATOM   4434  HD1 TYR C  54     -55.335 -10.002 -15.056  1.00 84.81           H
ATOM   4435  HD2 TYR C  54     -54.654  -6.112 -14.577  1.00 64.86           H
ATOM   4436  HE1 TYR C  54     -57.562  -9.562 -15.489  1.00 78.87           H
ATOM   4437  HE2 TYR C  54     -56.873  -5.681 -14.995  1.00 81.76           H
ATOM   4438  HH  TYR C  54     -58.879  -7.113 -16.334  1.00104.78           H
ATOM   4439  N   ALA C  55     -50.286  -7.714 -15.614  1.00 59.70           N
ATOM   4440  CA  ALA C  55     -48.950  -7.680 -15.054  1.00 56.92           C
ATOM   4441  C   ALA C  55     -49.059  -6.965 -13.718  1.00 49.88           C
ATOM   4442  O   ALA C  55     -49.671  -5.905 -13.645  1.00 59.64           O
ATOM   4443  CB  ALA C  55     -47.982  -6.945 -15.960  1.00 60.33           C
ATOM   4444  H   ALA C  55     -50.548  -6.944 -15.894  1.00 71.64           H
ATOM   4445  HA  ALA C  55     -48.601  -8.577 -14.934  1.00 68.30           H
ATOM   4446  HB1 ALA C  55     -47.093  -6.987 -15.574  1.00 72.40           H
ATOM   4447  HB2 ALA C  55     -47.983  -7.368 -16.833  1.00 72.40           H
ATOM   4448  HB3 ALA C  55     -48.265  -6.020 -16.041  1.00 72.40           H
ATOM   4449  N   GLU C  56     -48.448  -7.497 -12.681  1.00 47.11           N
ATOM   4450  CA  GLU C  56     -48.591  -6.894 -11.375  1.00 61.64           C
ATOM   4451  C   GLU C  56     -47.194  -6.800 -10.804  1.00 61.22           C
ATOM   4452  O   GLU C  56     -46.388  -7.719 -10.970  1.00 57.79           O
ATOM   4453  CB  GLU C  56     -49.430  -7.746 -10.303  1.00 74.49           C
ATOM   4454  CG  GLU C  56     -50.841  -8.291 -10.564  1.00 68.64           C
ATOM   4455  CD  GLU C  56     -51.891  -7.651  -9.623  1.00 86.09           C
ATOM   4456  OE1 GLU C  56     -51.650  -7.414  -8.402  1.00 89.71           O
ATOM   4457  OE2 GLU C  56     -52.994  -7.377 -10.138  1.00 86.88           O1-
ATOM   4458  H   GLU C  56     -47.951  -8.199 -12.709  1.00 56.53           H
ATOM   4459  HA  GLU C  56     -49.049  -6.046 -11.494  1.00 73.97           H
ATOM   4460  HB2 GLU C  56     -48.893  -8.526 -10.094  1.00 89.39           H
ATOM   4461  HB3 GLU C  56     -49.518  -7.184  -9.517  1.00 89.39           H
ATOM   4462  HG2 GLU C  56     -51.094  -8.095 -11.479  1.00 82.37           H
ATOM   4463  HG3 GLU C  56     -50.845  -9.249 -10.416  1.00 82.37           H
ATOM   4464  N   LYS C  57     -46.921  -5.723 -10.081  1.00 65.52           N
ATOM   4465  CA  LYS C  57     -45.744  -5.739  -9.244  1.00 65.75           C
ATOM   4466  C   LYS C  57     -46.137  -6.568  -8.038  1.00 62.38           C
ATOM   4467  O   LYS C  57     -47.208  -6.375  -7.462  1.00 78.00           O
ATOM   4468  CB  LYS C  57     -45.316  -4.332  -8.889  1.00 78.87           C
ATOM   4469  CG  LYS C  57     -43.822  -4.159  -9.022  1.00 81.43           C
ATOM   4470  CD  LYS C  57     -43.491  -2.732  -9.352  1.00 81.11           C
ATOM   4471  CE  LYS C  57     -42.014  -2.491  -9.077  1.00 86.27           C
ATOM   4472  NZ  LYS C  57     -41.623  -1.053  -9.291  1.00 71.72           N1+
ATOM   4473  H   LYS C  57     -47.388  -5.001 -10.063  1.00 78.62           H
ATOM   4474  HA  LYS C  57     -44.965  -6.124  -9.675  1.00 78.90           H
ATOM   4475  HB2 LYS C  57     -45.751  -3.704  -9.487  1.00 94.65           H
ATOM   4476  HB3 LYS C  57     -45.565  -4.143  -7.971  1.00 94.65           H
ATOM   4477  HG2 LYS C  57     -43.392  -4.392  -8.185  1.00 97.72           H
ATOM   4478  HG3 LYS C  57     -43.491  -4.727  -9.735  1.00 97.72           H
ATOM   4479  HD2 LYS C  57     -43.669  -2.559 -10.290  1.00 97.33           H
ATOM   4480  HD3 LYS C  57     -44.017  -2.133  -8.799  1.00 97.33           H
ATOM   4481  HE2 LYS C  57     -41.820  -2.722  -8.155  1.00103.52           H
ATOM   4482  HE3 LYS C  57     -41.485  -3.040  -9.676  1.00103.52           H
ATOM   4483  HZ1 LYS C  57     -42.012  -0.537  -8.679  1.00 86.07           H
ATOM   4484  HZ2 LYS C  57     -41.879  -0.785 -10.100  1.00 86.07           H
ATOM   4485  HZ3 LYS C  57     -40.739  -0.965  -9.224  1.00 86.07           H
ATOM   4486  N   LEU C  58     -45.304  -7.505  -7.674  1.00 60.23           N
ATOM   4487  CA  LEU C  58     -45.601  -8.308  -6.514  1.00 59.32           C
ATOM   4488  C   LEU C  58     -44.926  -7.812  -5.270  1.00 68.84           C
ATOM   4489  O   LEU C  58     -43.934  -7.086  -5.314  1.00 71.89           O
ATOM   4490  CB  LEU C  58     -45.110  -9.730  -6.733  1.00 60.72           C
ATOM   4491  CG  LEU C  58     -45.609 -10.352  -8.022  1.00 63.37           C
ATOM   4492  CD1 LEU C  58     -45.091 -11.741  -8.054  1.00 52.12           C
ATOM   4493  CD2 LEU C  58     -47.125 -10.298  -8.185  1.00 73.66           C
ATOM   4494  H   LEU C  58     -44.569  -7.696  -8.077  1.00 72.28           H
ATOM   4495  HA  LEU C  58     -46.561  -8.271  -6.381  1.00 71.19           H
ATOM   4496  HB2 LEU C  58     -44.140  -9.724  -6.762  1.00 72.86           H
ATOM   4497  HB3 LEU C  58     -45.417 -10.283  -5.998  1.00 72.86           H
ATOM   4498  HG  LEU C  58     -45.285  -9.845  -8.783  1.00 76.04           H
ATOM   4499 HD11 LEU C  58     -45.292 -12.134  -8.918  1.00 62.54           H
ATOM   4500 HD12 LEU C  58     -44.131 -11.724  -7.914  1.00 62.54           H
ATOM   4501 HD13 LEU C  58     -45.518 -12.254  -7.350  1.00 62.54           H
ATOM   4502 HD21 LEU C  58     -47.366 -10.705  -9.031  1.00 88.39           H
ATOM   4503 HD22 LEU C  58     -47.538 -10.783  -7.454  1.00 88.39           H
ATOM   4504 HD23 LEU C  58     -47.411  -9.371  -8.170  1.00 88.39           H
ATOM   4505  N   ALA C  59     -45.507  -8.210  -4.151  1.00 72.41           N
ATOM   4506  CA  ALA C  59     -44.989  -7.809  -2.863  1.00 65.51           C
ATOM   4507  C   ALA C  59     -43.571  -8.331  -2.753  1.00 74.02           C
ATOM   4508  O   ALA C  59     -42.737  -7.711  -2.090  1.00 73.13           O
ATOM   4509  CB  ALA C  59     -45.843  -8.287  -1.716  1.00 80.00           C
ATOM   4510  H   ALA C  59     -46.203  -8.713  -4.112  1.00 86.89           H
ATOM   4511  HA  ALA C  59     -45.009  -6.842  -2.784  1.00 78.61           H
ATOM   4512  HB1 ALA C  59     -45.389  -8.093  -0.881  1.00 95.99           H
ATOM   4513  HB2 ALA C  59     -46.696  -7.825  -1.743  1.00 95.99           H
ATOM   4514  HB3 ALA C  59     -45.982  -9.243  -1.802  1.00 95.99           H
ATOM   4515  N   ASP C  60     -43.267  -9.474  -3.423  1.00 80.17           N
ATOM   4516  CA  ASP C  60     -41.913  -9.969  -3.271  1.00 78.46           C
ATOM   4517  C   ASP C  60     -40.906  -9.206  -4.096  1.00 71.02           C
ATOM   4518  O   ASP C  60     -39.713  -9.465  -3.962  1.00 76.69           O
ATOM   4519  CB  ASP C  60     -41.725 -11.402  -3.904  1.00 64.83           C
ATOM   4520  CG  ASP C  60     -42.801 -12.421  -3.563  1.00 86.89           C
ATOM   4521  OD1 ASP C  60     -43.720 -12.597  -4.376  1.00 75.75           O
ATOM   4522  OD2 ASP C  60     -42.675 -13.136  -2.543  1.00132.45           O1-
ATOM   4523  H   ASP C  60     -43.798  -9.928  -3.924  1.00 96.21           H
ATOM   4524  HA  ASP C  60     -41.763  -9.946  -2.313  1.00 94.15           H
ATOM   4525  HB2 ASP C  60     -41.712 -11.310  -4.869  1.00 77.79           H
ATOM   4526  HB3 ASP C  60     -40.879 -11.763  -3.594  1.00 77.79           H
ATOM   4527  N   GLY C  61     -41.307  -8.170  -4.794  1.00 66.50           N
ATOM   4528  CA  GLY C  61     -40.357  -7.440  -5.589  1.00 69.78           C
ATOM   4529  C   GLY C  61     -40.295  -7.960  -7.004  1.00 58.18           C
ATOM   4530  O   GLY C  61     -39.747  -7.291  -7.891  1.00 63.50           O
ATOM   4531  H   GLY C  61     -42.114  -7.875  -4.823  1.00 79.80           H
ATOM   4532  HA2 GLY C  61     -40.609  -6.504  -5.614  1.00 83.73           H
ATOM   4533  HA3 GLY C  61     -39.475  -7.519  -5.192  1.00 83.73           H
ATOM   4534  N   GLN C  62     -40.889  -9.124  -7.222  1.00 59.11           N
ATOM   4535  CA  GLN C  62     -41.019  -9.780  -8.498  1.00 58.82           C
ATOM   4536  C   GLN C  62     -42.092  -9.081  -9.315  1.00 53.13           C
ATOM   4537  O   GLN C  62     -42.630  -8.042  -8.934  1.00 66.09           O
ATOM   4538  CB  GLN C  62     -41.329 -11.261  -8.228  1.00 61.57           C
ATOM   4539  CG  GLN C  62     -40.192 -11.967  -7.465  1.00 63.76           C
ATOM   4540  CD  GLN C  62     -40.336 -13.472  -7.282  1.00 67.13           C
ATOM   4541  NE2 GLN C  62     -39.224 -14.119  -6.922  1.00 72.61           N
ATOM   4542  OE1 GLN C  62     -41.413 -14.046  -7.435  1.00 64.68           O
ATOM   4543  H   GLN C  62     -41.252  -9.585  -6.594  1.00 70.94           H
ATOM   4544  HA  GLN C  62     -40.201  -9.730  -9.017  1.00 70.59           H
ATOM   4545  HB2 GLN C  62     -42.137 -11.324  -7.694  1.00 73.89           H
ATOM   4546  HB3 GLN C  62     -41.455 -11.719  -9.074  1.00 73.89           H
ATOM   4547  HG2 GLN C  62     -39.365 -11.816  -7.949  1.00 76.51           H
ATOM   4548  HG3 GLN C  62     -40.134 -11.576  -6.579  1.00 76.51           H
ATOM   4549 HE21 GLN C  62     -38.491 -13.684  -6.809  1.00 87.13           H
ATOM   4550 HE22 GLN C  62     -39.242 -14.970  -6.803  1.00 87.13           H
ATOM   4551  N   MET C  63     -42.257  -9.549 -10.531  1.00 47.33           N
ATOM   4552  CA  MET C  63     -43.291  -9.083 -11.433  1.00 53.69           C
ATOM   4553  C   MET C  63     -43.911 -10.352 -11.989  1.00 57.31           C
ATOM   4554  O   MET C  63     -43.175 -11.240 -12.427  1.00 65.39           O
ATOM   4555  CB  MET C  63     -42.753  -8.186 -12.543  1.00 68.88           C
ATOM   4556  CG  MET C  63     -42.256  -6.817 -12.098  1.00 71.59           C
ATOM   4557  SD  MET C  63     -41.465  -6.012 -13.500  1.00 65.76           S
ATOM   4558  CE  MET C  63     -40.054  -5.315 -12.663  1.00 82.62           C
ATOM   4559  H   MET C  63     -41.762 -10.164 -10.875  1.00 56.80           H
ATOM   4560  HA  MET C  63     -43.944  -8.533 -10.973  1.00 64.43           H
ATOM   4561  HB2 MET C  63     -42.008  -8.640 -12.967  1.00 82.65           H
ATOM   4562  HB3 MET C  63     -43.463  -8.040 -13.188  1.00 82.65           H
ATOM   4563  HG2 MET C  63     -43.001  -6.274 -11.799  1.00 85.91           H
ATOM   4564  HG3 MET C  63     -41.609  -6.916 -11.382  1.00 85.91           H
ATOM   4565  HE1 MET C  63     -39.467  -6.034 -12.381  1.00 99.15           H
ATOM   4566  HE2 MET C  63     -39.585  -4.725 -13.273  1.00 99.15           H
ATOM   4567  HE3 MET C  63     -40.361  -4.816 -11.890  1.00 99.15           H
ATOM   4568  N   GLY C  64     -45.229 -10.438 -12.045  1.00 47.08           N
ATOM   4569  CA  GLY C  64     -45.857 -11.644 -12.547  1.00 52.47           C
ATOM   4570  C   GLY C  64     -47.002 -11.313 -13.466  1.00 54.09           C
ATOM   4571  O   GLY C  64     -47.551 -10.210 -13.432  1.00 47.49           O
ATOM   4572  H   GLY C  64     -45.774  -9.819 -11.801  1.00 56.50           H
ATOM   4573  HA2 GLY C  64     -45.207 -12.172 -13.038  1.00 62.97           H
ATOM   4574  HA3 GLY C  64     -46.195 -12.170 -11.806  1.00 62.97           H
ATOM   4575  N   TYR C  65     -47.297 -12.250 -14.360  1.00 59.34           N
ATOM   4576  CA  TYR C  65     -48.541 -12.152 -15.101  1.00 55.69           C
ATOM   4577  C   TYR C  65     -49.614 -12.927 -14.374  1.00 51.59           C
ATOM   4578  O   TYR C  65     -49.350 -13.954 -13.750  1.00 52.65           O
ATOM   4579  CB  TYR C  65     -48.432 -12.740 -16.493  1.00 64.27           C
ATOM   4580  CG  TYR C  65     -47.502 -12.073 -17.456  1.00 64.69           C
ATOM   4581  CD1 TYR C  65     -47.810 -10.852 -18.016  1.00 59.58           C
ATOM   4582  CD2 TYR C  65     -46.277 -12.646 -17.760  1.00 65.98           C
ATOM   4583  CE1 TYR C  65     -46.950 -10.253 -18.910  1.00 62.01           C
ATOM   4584  CE2 TYR C  65     -45.406 -12.049 -18.634  1.00 60.37           C
ATOM   4585  CZ  TYR C  65     -45.733 -10.850 -19.206  1.00 61.95           C
ATOM   4586  OH  TYR C  65     -44.850 -10.273 -20.109  1.00 62.97           O
ATOM   4587  H   TYR C  65     -46.806 -12.930 -14.547  1.00 71.21           H
ATOM   4588  HA  TYR C  65     -48.771 -11.213 -15.183  1.00 66.83           H
ATOM   4589  HB2 TYR C  65     -48.132 -13.658 -16.405  1.00 77.12           H
ATOM   4590  HB3 TYR C  65     -49.315 -12.717 -16.895  1.00 77.12           H
ATOM   4591  HD1 TYR C  65     -48.606 -10.429 -17.789  1.00 71.50           H
ATOM   4592  HD2 TYR C  65     -46.041 -13.453 -17.363  1.00 79.17           H
ATOM   4593  HE1 TYR C  65     -47.185  -9.449 -19.314  1.00 74.41           H
ATOM   4594  HE2 TYR C  65     -44.595 -12.457 -18.837  1.00 72.44           H
ATOM   4595  N   GLY C  66     -50.839 -12.469 -14.518  1.00 55.98           N
ATOM   4596  CA  GLY C  66     -51.951 -13.234 -14.008  1.00 57.83           C
ATOM   4597  C   GLY C  66     -53.204 -12.927 -14.787  1.00 63.59           C
ATOM   4598  O   GLY C  66     -53.301 -11.930 -15.508  1.00 70.33           O
ATOM   4599  H   GLY C  66     -51.050 -11.729 -14.902  1.00 67.17           H
ATOM   4600  HA2 GLY C  66     -51.759 -14.182 -14.083  1.00 69.40           H
ATOM   4601  HA3 GLY C  66     -52.100 -13.014 -13.075  1.00 69.40           H
ATOM   4602  N   PHE C  67     -54.175 -13.803 -14.605  1.00 58.33           N
ATOM   4603  CA  PHE C  67     -55.521 -13.649 -15.131  1.00 60.27           C
ATOM   4604  C   PHE C  67     -56.434 -12.832 -14.241  1.00 51.71           C
ATOM   4605  O   PHE C  67     -57.514 -12.440 -14.702  1.00 47.43           O
ATOM   4606  CB  PHE C  67     -56.136 -15.019 -15.386  1.00 64.27           C
ATOM   4607  CG  PHE C  67     -55.491 -15.788 -16.518  1.00 58.47           C
ATOM   4608  CD1 PHE C  67     -54.920 -15.142 -17.588  1.00 78.31           C
ATOM   4609  CD2 PHE C  67     -55.445 -17.152 -16.499  1.00 44.63           C
ATOM   4610  CE1 PHE C  67     -54.354 -15.864 -18.629  1.00 78.52           C
ATOM   4611  CE2 PHE C  67     -54.874 -17.849 -17.522  1.00 49.89           C
ATOM   4612  CZ  PHE C  67     -54.328 -17.216 -18.579  1.00 57.05           C
ATOM   4613  H   PHE C  67     -54.077 -14.532 -14.159  1.00 69.99           H
ATOM   4614  HA  PHE C  67     -55.470 -13.183 -15.980  1.00 72.33           H
ATOM   4615  HB2 PHE C  67     -56.049 -15.553 -14.580  1.00 77.13           H
ATOM   4616  HB3 PHE C  67     -57.073 -14.902 -15.607  1.00 77.13           H
ATOM   4617  HD1 PHE C  67     -54.913 -14.213 -17.615  1.00 93.97           H
ATOM   4618  HD2 PHE C  67     -55.810 -17.612 -15.778  1.00 53.56           H
ATOM   4619  HE1 PHE C  67     -53.992 -15.419 -19.361  1.00 94.22           H
ATOM   4620  HE2 PHE C  67     -54.860 -18.779 -17.489  1.00 59.87           H
ATOM   4621  HZ  PHE C  67     -53.936 -17.703 -19.267  1.00 68.46           H
ATOM   4622  N   GLU C  68     -56.060 -12.623 -12.977  1.00 49.71           N
ATOM   4623  CA  GLU C  68     -56.830 -11.780 -12.085  1.00 57.91           C
ATOM   4624  C   GLU C  68     -55.915 -10.835 -11.325  1.00 59.05           C
ATOM   4625  O   GLU C  68     -54.774 -11.163 -10.977  1.00 56.21           O
ATOM   4626  CB  GLU C  68     -57.691 -12.580 -11.063  1.00 63.99           C
ATOM   4627  CG  GLU C  68     -58.807 -13.467 -11.651  1.00 65.59           C
ATOM   4628  CD  GLU C  68     -59.545 -14.308 -10.596  1.00 71.02           C
ATOM   4629  OE1 GLU C  68     -58.906 -15.156  -9.936  1.00 66.85           O
ATOM   4630  OE2 GLU C  68     -60.787 -14.117 -10.442  1.00 77.63           O1-
ATOM   4631  H   GLU C  68     -55.358 -12.966 -12.617  1.00 59.65           H
ATOM   4632  HA  GLU C  68     -57.435 -11.260 -12.637  1.00 69.50           H
ATOM   4633  HB2 GLU C  68     -57.099 -13.162 -10.561  1.00 76.79           H
ATOM   4634  HB3 GLU C  68     -58.117 -11.945 -10.466  1.00 76.79           H
ATOM   4635  HG2 GLU C  68     -59.461 -12.899 -12.088  1.00 78.71           H
ATOM   4636  HG3 GLU C  68     -58.415 -14.077 -12.295  1.00 78.71           H
ATOM   4637  N   LYS C  69     -56.421  -9.636 -11.113  1.00 58.97           N
ATOM   4638  CA  LYS C  69     -55.696  -8.701 -10.287  1.00 67.26           C
ATOM   4639  C   LYS C  69     -55.450  -9.292  -8.898  1.00 57.16           C
ATOM   4640  O   LYS C  69     -56.348  -9.830  -8.254  1.00 40.14           O
ATOM   4641  CB  LYS C  69     -56.511  -7.411 -10.176  1.00 65.91           C
ATOM   4642  CG  LYS C  69     -56.312  -6.349 -11.265  1.00 58.16           C
ATOM   4643  CD  LYS C  69     -57.197  -5.122 -10.896  1.00 69.98           C
ATOM   4644  CE  LYS C  69     -57.679  -4.241 -12.067  1.00 59.15           C
ATOM   4645  NZ  LYS C  69     -59.190  -4.081 -12.172  1.00 71.23           N1+
ATOM   4646  H   LYS C  69     -57.166  -9.347 -11.430  1.00 70.76           H
ATOM   4647  HA  LYS C  69     -54.833  -8.502 -10.683  1.00 80.71           H
ATOM   4648  HB2 LYS C  69     -57.450  -7.651 -10.188  1.00 79.09           H
ATOM   4649  HB3 LYS C  69     -56.287  -6.990  -9.331  1.00 79.09           H
ATOM   4650  HG2 LYS C  69     -55.382  -6.075 -11.300  1.00 69.80           H
ATOM   4651  HG3 LYS C  69     -56.589  -6.697 -12.127  1.00 69.80           H
ATOM   4652  HD2 LYS C  69     -57.990  -5.447 -10.442  1.00 83.97           H
ATOM   4653  HD3 LYS C  69     -56.686  -4.549 -10.303  1.00 83.97           H
ATOM   4654  HE2 LYS C  69     -57.300  -3.355 -11.962  1.00 70.98           H
ATOM   4655  HE3 LYS C  69     -57.371  -4.638 -12.897  1.00 70.98           H
ATOM   4656  HZ1 LYS C  69     -59.389  -3.469 -12.787  1.00 85.48           H
ATOM   4657  HZ2 LYS C  69     -59.563  -4.855 -12.403  1.00 85.48           H
ATOM   4658  HZ3 LYS C  69     -59.523  -3.822 -11.388  1.00 85.48           H
ATOM   4659  N   GLY C  70     -54.203  -9.259  -8.465  1.00 74.95           N
ATOM   4660  CA  GLY C  70     -53.878  -9.801  -7.175  1.00 76.62           C
ATOM   4661  C   GLY C  70     -53.630 -11.278  -7.185  1.00 70.01           C
ATOM   4662  O   GLY C  70     -53.311 -11.841  -6.128  1.00 62.98           O
ATOM   4663  H   GLY C  70     -53.538  -8.930  -8.901  1.00 89.94           H
ATOM   4664  HA2 GLY C  70     -53.078  -9.365  -6.843  1.00 91.94           H
ATOM   4665  HA3 GLY C  70     -54.611  -9.623  -6.566  1.00 91.94           H
ATOM   4666  N   LYS C  71     -53.734 -11.915  -8.352  1.00 59.84           N
ATOM   4667  CA  LYS C  71     -53.534 -13.350  -8.495  1.00 48.75           C
ATOM   4668  C   LYS C  71     -52.534 -13.679  -9.589  1.00 63.87           C
ATOM   4669  O   LYS C  71     -52.641 -14.704 -10.272  1.00 51.46           O
ATOM   4670  CB  LYS C  71     -54.871 -13.986  -8.820  1.00 55.97           C
ATOM   4671  CG  LYS C  71     -55.873 -14.006  -7.679  1.00 66.78           C
ATOM   4672  CD  LYS C  71     -56.720 -15.268  -7.747  1.00 72.80           C
ATOM   4673  CE  LYS C  71     -57.500 -15.582  -6.501  1.00 69.28           C
ATOM   4674  NZ  LYS C  71     -58.470 -16.678  -6.897  1.00 86.41           N1+
ATOM   4675  H   LYS C  71     -53.926 -11.523  -9.093  1.00 71.81           H
ATOM   4676  HA  LYS C  71     -53.176 -13.709  -7.668  1.00 58.50           H
ATOM   4677  HB2 LYS C  71     -55.275 -13.493  -9.552  1.00 67.17           H
ATOM   4678  HB3 LYS C  71     -54.716 -14.905  -9.086  1.00 67.17           H
ATOM   4679  HG2 LYS C  71     -56.458 -13.235  -7.744  1.00 80.13           H
ATOM   4680  HG3 LYS C  71     -55.402 -13.993  -6.831  1.00 80.13           H
ATOM   4681  HD2 LYS C  71     -57.358 -15.171  -8.471  1.00 87.36           H
ATOM   4682  HD3 LYS C  71     -56.134 -16.022  -7.920  1.00 87.36           H
ATOM   4683  HE2 LYS C  71     -56.912 -15.900  -5.798  1.00 83.14           H
ATOM   4684  HE3 LYS C  71     -57.990 -14.802  -6.197  1.00 83.14           H
ATOM   4685  HZ1 LYS C  71     -58.135 -17.153  -7.571  1.00103.70           H
ATOM   4686  HZ2 LYS C  71     -58.615 -17.220  -6.206  1.00103.70           H
ATOM   4687  HZ3 LYS C  71     -59.244 -16.322  -7.152  1.00103.70           H
ATOM   4688  N   ALA C  72     -51.566 -12.795  -9.758  1.00 81.00           N
ATOM   4689  CA  ALA C  72     -50.455 -12.967 -10.679  1.00 69.52           C
ATOM   4690  C   ALA C  72     -49.546 -14.080 -10.159  1.00 60.81           C
ATOM   4691  O   ALA C  72     -49.596 -14.418  -8.972  1.00 51.33           O
ATOM   4692  CB  ALA C  72     -49.720 -11.635 -10.840  1.00 74.63           C
ATOM   4693  H   ALA C  72     -51.526 -12.050  -9.331  1.00 97.20           H
ATOM   4694  HA  ALA C  72     -50.750 -13.228 -11.566  1.00 83.43           H
ATOM   4695  HB1 ALA C  72     -48.897 -11.785 -11.331  1.00 89.56           H
ATOM   4696  HB2 ALA C  72     -50.288 -11.018 -11.328  1.00 89.56           H
ATOM   4697  HB3 ALA C  72     -49.520 -11.276  -9.961  1.00 89.56           H
ATOM   4698  N   SER C  73     -48.831 -14.757 -11.080  1.00 68.72           N
ATOM   4699  CA  SER C  73     -47.941 -15.861 -10.709  1.00 56.01           C
ATOM   4700  C   SER C  73     -46.617 -15.916 -11.486  1.00 62.29           C
ATOM   4701  O   SER C  73     -46.479 -15.438 -12.631  1.00 70.10           O
ATOM   4702  CB  SER C  73     -48.662 -17.185 -10.962  1.00 48.73           C
ATOM   4703  OG  SER C  73     -48.899 -17.313 -12.363  1.00 49.08           O
ATOM   4704  H   SER C  73     -48.849 -14.592 -11.924  1.00 82.47           H
ATOM   4705  HA  SER C  73     -47.693 -15.712  -9.783  1.00 67.21           H
ATOM   4706  HB2 SER C  73     -48.108 -17.920 -10.657  1.00 58.47           H
ATOM   4707  HB3 SER C  73     -49.509 -17.189 -10.488  1.00 58.47           H
ATOM   4708  HG  SER C  73     -49.701 -17.520 -12.501  1.00 58.90           H
ATOM   4709  N   VAL C  74     -45.645 -16.561 -10.845  1.00 47.35           N
ATOM   4710  CA  VAL C  74     -44.375 -16.864 -11.490  1.00 52.41           C
ATOM   4711  C   VAL C  74     -44.069 -18.343 -11.356  1.00 56.10           C
ATOM   4712  O   VAL C  74     -43.807 -18.819 -10.244  1.00 66.65           O
ATOM   4713  CB  VAL C  74     -43.218 -16.057 -10.891  1.00 58.14           C
ATOM   4714  CG1 VAL C  74     -41.944 -16.419 -11.615  1.00 59.38           C
ATOM   4715  CG2 VAL C  74     -43.505 -14.572 -11.014  1.00 53.34           C
ATOM   4716  H   VAL C  74     -45.699 -16.834 -10.031  1.00 56.82           H
ATOM   4717  HA  VAL C  74     -44.473 -16.641 -12.428  1.00 62.89           H
ATOM   4718  HB  VAL C  74     -43.115 -16.263  -9.949  1.00 69.77           H
ATOM   4719 HG11 VAL C  74     -41.278 -15.735 -11.443  1.00 71.26           H
ATOM   4720 HG12 VAL C  74     -41.629 -17.277 -11.292  1.00 71.26           H
ATOM   4721 HG13 VAL C  74     -42.125 -16.471 -12.567  1.00 71.26           H
ATOM   4722 HG21 VAL C  74     -42.756 -14.075 -10.651  1.00 64.01           H
ATOM   4723 HG22 VAL C  74     -43.627 -14.351 -11.951  1.00 64.01           H
ATOM   4724 HG23 VAL C  74     -44.312 -14.364 -10.517  1.00 64.01           H
ATOM   4725  N   PRO C  75     -44.039 -19.079 -12.444  1.00 53.77           N
ATOM   4726  CA  PRO C  75     -44.366 -18.604 -13.779  1.00 57.10           C
ATOM   4727  C   PRO C  75     -45.803 -18.160 -13.902  1.00 54.55           C
ATOM   4728  O   PRO C  75     -46.645 -18.578 -13.129  1.00 50.08           O
ATOM   4729  CB  PRO C  75     -44.124 -19.834 -14.673  1.00 53.57           C
ATOM   4730  CG  PRO C  75     -43.477 -20.875 -13.839  1.00 55.86           C
ATOM   4731  CD  PRO C  75     -43.675 -20.499 -12.403  1.00 63.99           C
ATOM   4732  HA  PRO C  75     -43.759 -17.885 -14.014  1.00 68.51           H
ATOM   4733  HB2 PRO C  75     -44.974 -20.154 -15.012  1.00 64.28           H
ATOM   4734  HB3 PRO C  75     -43.545 -19.584 -15.410  1.00 64.28           H
ATOM   4735  HG2 PRO C  75     -43.889 -21.733 -14.023  1.00 67.04           H
ATOM   4736  HG3 PRO C  75     -42.530 -20.909 -14.050  1.00 67.04           H
ATOM   4737  HD2 PRO C  75     -44.390 -21.023 -12.009  1.00 76.79           H
ATOM   4738  HD3 PRO C  75     -42.855 -20.627 -11.900  1.00 76.79           H
ATOM   4739  N   GLY C  76     -46.082 -17.400 -14.958  1.00 60.09           N
ATOM   4740  CA  GLY C  76     -47.410 -16.969 -15.300  1.00 53.63           C
ATOM   4741  C   GLY C  76     -48.272 -18.151 -15.726  1.00 45.16           C
ATOM   4742  O   GLY C  76     -47.823 -19.299 -15.783  1.00 46.42           O
ATOM   4743  H   GLY C  76     -45.486 -17.115 -15.509  1.00 72.11           H
ATOM   4744  HA2 GLY C  76     -47.823 -16.542 -14.533  1.00 64.36           H
ATOM   4745  HA3 GLY C  76     -47.370 -16.334 -16.032  1.00 64.36           H
ATOM   4746  N   PRO C  77     -49.563 -17.906 -15.867  1.00 40.00           N
ATOM   4747  CA  PRO C  77     -50.507 -18.983 -16.190  1.00 49.85           C
ATOM   4748  C   PRO C  77     -50.360 -19.624 -17.560  1.00 52.04           C
ATOM   4749  O   PRO C  77     -50.007 -18.975 -18.551  1.00 56.40           O
ATOM   4750  CB  PRO C  77     -51.869 -18.278 -16.108  1.00 57.43           C
ATOM   4751  CG  PRO C  77     -51.577 -16.855 -16.419  1.00 53.74           C
ATOM   4752  CD  PRO C  77     -50.216 -16.592 -15.800  1.00 57.66           C
ATOM   4753  HA  PRO C  77     -50.392 -19.678 -15.523  1.00 59.82           H
ATOM   4754  HB2 PRO C  77     -52.479 -18.659 -16.759  1.00 68.91           H
ATOM   4755  HB3 PRO C  77     -52.237 -18.371 -15.215  1.00 68.91           H
ATOM   4756  HG2 PRO C  77     -51.553 -16.724 -17.380  1.00 64.49           H
ATOM   4757  HG3 PRO C  77     -52.255 -16.284 -16.024  1.00 64.49           H
ATOM   4758  HD2 PRO C  77     -49.723 -15.934 -16.315  1.00 69.19           H
ATOM   4759  HD3 PRO C  77     -50.305 -16.296 -14.881  1.00 69.19           H
ATOM   4760  N   LEU C  78     -50.678 -20.924 -17.608  1.00 53.15           N
ATOM   4761  CA  LEU C  78     -50.713 -21.651 -18.873  1.00 51.01           C
ATOM   4762  C   LEU C  78     -51.850 -21.201 -19.780  1.00 49.81           C
ATOM   4763  O   LEU C  78     -53.023 -21.198 -19.387  1.00 50.71           O
ATOM   4764  CB  LEU C  78     -50.780 -23.169 -18.681  1.00 48.18           C
ATOM   4765  CG  LEU C  78     -50.993 -23.915 -20.018  1.00 56.71           C
ATOM   4766  CD1 LEU C  78     -49.840 -23.688 -21.018  1.00 65.92           C
ATOM   4767  CD2 LEU C  78     -51.134 -25.452 -19.878  1.00 54.46           C
ATOM   4768  H   LEU C  78     -50.878 -21.402 -16.921  1.00 63.77           H
ATOM   4769  HA  LEU C  78     -49.876 -21.442 -19.317  1.00 61.22           H
ATOM   4770  HB2 LEU C  78     -49.947 -23.477 -18.290  1.00 57.81           H
ATOM   4771  HB3 LEU C  78     -51.521 -23.382 -18.092  1.00 57.81           H
ATOM   4772  HG  LEU C  78     -51.825 -23.542 -20.349  1.00 68.05           H
ATOM   4773 HD11 LEU C  78     -49.214 -24.425 -20.951  1.00 79.10           H
ATOM   4774 HD12 LEU C  78     -50.205 -23.643 -21.916  1.00 79.10           H
ATOM   4775 HD13 LEU C  78     -49.394 -22.854 -20.801  1.00 79.10           H
ATOM   4776 HD21 LEU C  78     -51.276 -25.838 -20.756  1.00 65.36           H
ATOM   4777 HD22 LEU C  78     -50.322 -25.810 -19.486  1.00 65.36           H
ATOM   4778 HD23 LEU C  78     -51.891 -25.649 -19.304  1.00 65.36           H
ATOM   4779  N   ILE C  79     -51.485 -20.865 -21.005  1.00 49.14           N
ATOM   4780  CA  ILE C  79     -52.412 -20.675 -22.108  1.00 45.41           C
ATOM   4781  C   ILE C  79     -52.316 -21.908 -23.016  1.00 46.96           C
ATOM   4782  O   ILE C  79     -51.253 -22.191 -23.584  1.00 51.19           O
ATOM   4783  CB  ILE C  79     -52.056 -19.374 -22.838  1.00 53.41           C
ATOM   4784  CG1 ILE C  79     -52.235 -18.172 -21.899  1.00 56.83           C
ATOM   4785  CG2 ILE C  79     -52.862 -19.161 -24.034  1.00 53.88           C
ATOM   4786  CD1 ILE C  79     -51.647 -16.915 -22.454  1.00 61.58           C
ATOM   4787  H   ILE C  79     -50.667 -20.734 -21.234  1.00 58.97           H
ATOM   4788  HA  ILE C  79     -53.331 -20.623 -21.803  1.00 54.49           H
ATOM   4789  HB  ILE C  79     -51.129 -19.458 -23.110  1.00 64.09           H
ATOM   4790 HG12 ILE C  79     -53.182 -18.022 -21.754  1.00 68.20           H
ATOM   4791 HG13 ILE C  79     -51.796 -18.362 -21.055  1.00 68.20           H
ATOM   4792 HG21 ILE C  79     -52.583 -18.335 -24.459  1.00 64.65           H
ATOM   4793 HG22 ILE C  79     -52.730 -19.906 -24.640  1.00 64.65           H
ATOM   4794 HG23 ILE C  79     -53.796 -19.103 -23.779  1.00 64.65           H
ATOM   4795 HD11 ILE C  79     -51.436 -16.315 -21.722  1.00 73.89           H
ATOM   4796 HD12 ILE C  79     -50.839 -17.134 -22.945  1.00 73.89           H
ATOM   4797 HD13 ILE C  79     -52.292 -16.500 -23.047  1.00 73.89           H
ATOM   4798  N   GLU C  80     -53.443 -22.602 -23.219  1.00 51.30           N
ATOM   4799  CA  GLU C  80     -53.522 -23.838 -24.009  1.00 47.83           C
ATOM   4800  C   GLU C  80     -54.613 -23.683 -25.066  1.00 43.26           C
ATOM   4801  O   GLU C  80     -55.761 -23.375 -24.719  1.00 54.11           O
ATOM   4802  CB  GLU C  80     -53.845 -25.027 -23.071  1.00 52.78           C
ATOM   4803  CG  GLU C  80     -53.921 -26.446 -23.672  1.00 55.05           C
ATOM   4804  CD  GLU C  80     -54.031 -27.587 -22.626  1.00 65.29           C
ATOM   4805  OE1 GLU C  80     -53.215 -27.691 -21.669  1.00 64.36           O
ATOM   4806  OE2 GLU C  80     -54.988 -28.387 -22.769  1.00 64.44           O1-
ATOM   4807  H   GLU C  80     -54.205 -22.366 -22.897  1.00 61.56           H
ATOM   4808  HA  GLU C  80     -52.683 -24.000 -24.469  1.00 57.39           H
ATOM   4809  HB2 GLU C  80     -53.157 -25.055 -22.387  1.00 63.34           H
ATOM   4810  HB3 GLU C  80     -54.709 -24.854 -22.666  1.00 63.34           H
ATOM   4811  HG2 GLU C  80     -54.702 -26.498 -24.244  1.00 66.05           H
ATOM   4812  HG3 GLU C  80     -53.118 -26.604 -24.193  1.00 66.05           H
ATOM   4813  N   VAL C  81     -54.268 -23.869 -26.355  1.00 41.49           N
ATOM   4814  CA  VAL C  81     -55.240 -23.780 -27.453  1.00 47.82           C
ATOM   4815  C   VAL C  81     -55.064 -24.900 -28.476  1.00 52.36           C
ATOM   4816  O   VAL C  81     -54.021 -25.556 -28.545  1.00 57.00           O
ATOM   4817  CB  VAL C  81     -55.101 -22.464 -28.222  1.00 45.81           C
ATOM   4818  CG1 VAL C  81     -55.323 -21.348 -27.315  1.00 47.28           C
ATOM   4819  CG2 VAL C  81     -53.754 -22.418 -28.891  1.00 60.12           C
ATOM   4820  H   VAL C  81     -53.469 -24.050 -26.616  1.00 49.79           H
ATOM   4821  HA  VAL C  81     -56.113 -23.880 -27.042  1.00 57.39           H
ATOM   4822  HB  VAL C  81     -55.767 -22.394 -28.923  1.00 54.97           H
ATOM   4823 HG11 VAL C  81     -55.268 -20.518 -27.815  1.00 56.74           H
ATOM   4824 HG12 VAL C  81     -56.203 -21.435 -26.915  1.00 56.74           H
ATOM   4825 HG13 VAL C  81     -54.643 -21.363 -26.623  1.00 56.74           H
ATOM   4826 HG21 VAL C  81     -53.491 -21.492 -29.009  1.00 72.15           H
ATOM   4827 HG22 VAL C  81     -53.108 -22.877 -28.332  1.00 72.15           H
ATOM   4828 HG23 VAL C  81     -53.815 -22.857 -29.754  1.00 72.15           H
ATOM   4829  N   ASN C  82     -56.047 -25.021 -29.372  1.00 47.47           N
ATOM   4830  CA  ASN C  82     -55.931 -25.908 -30.523  1.00 56.29           C
ATOM   4831  C   ASN C  82     -55.522 -25.144 -31.782  1.00 58.10           C
ATOM   4832  O   ASN C  82     -55.946 -24.007 -32.001  1.00 56.34           O
ATOM   4833  CB  ASN C  82     -57.224 -26.689 -30.771  1.00 61.80           C
ATOM   4834  CG  ASN C  82     -57.563 -27.607 -29.626  1.00 68.44           C
ATOM   4835  ND2 ASN C  82     -58.445 -27.169 -28.742  1.00 60.08           N
ATOM   4836  OD1 ASN C  82     -57.011 -28.710 -29.534  1.00 79.85           O
ATOM   4837  H   ASN C  82     -56.793 -24.596 -29.330  1.00 56.96           H
ATOM   4838  HA  ASN C  82     -55.228 -26.549 -30.335  1.00 67.55           H
ATOM   4839  HB2 ASN C  82     -57.957 -26.064 -30.884  1.00 74.16           H
ATOM   4840  HB3 ASN C  82     -57.121 -27.228 -31.571  1.00 74.16           H
ATOM   4841 HD21 ASN C  82     -58.665 -27.664 -28.074  1.00 72.10           H
ATOM   4842 HD22 ASN C  82     -58.797 -26.390 -28.835  1.00 72.10           H
ATOM   4843  N   GLU C  83     -54.686 -25.786 -32.605  1.00 67.76           N
ATOM   4844  CA  GLU C  83     -54.301 -25.218 -33.888  1.00 61.39           C
ATOM   4845  C   GLU C  83     -55.525 -24.729 -34.628  1.00 63.52           C
ATOM   4846  O   GLU C  83     -56.451 -25.503 -34.898  1.00 58.81           O
ATOM   4847  CB  GLU C  83     -53.601 -26.272 -34.750  1.00 58.13           C
ATOM   4848  CG  GLU C  83     -52.104 -26.350 -34.648  1.00 59.67           C
ATOM   4849  CD  GLU C  83     -51.511 -27.408 -35.588  1.00 58.95           C
ATOM   4850  OE1 GLU C  83     -52.250 -28.330 -35.984  1.00 63.29           O
ATOM   4851  OE2 GLU C  83     -50.341 -27.284 -36.005  1.00 55.49           O1-
ATOM   4852  H   GLU C  83     -54.331 -26.551 -32.439  1.00 81.31           H
ATOM   4853  HA  GLU C  83     -53.689 -24.481 -33.732  1.00 73.67           H
ATOM   4854  HB2 GLU C  83     -53.947 -27.143 -34.498  1.00 69.76           H
ATOM   4855  HB3 GLU C  83     -53.812 -26.088 -35.679  1.00 69.76           H
ATOM   4856  HG2 GLU C  83     -51.723 -25.489 -34.884  1.00 71.60           H
ATOM   4857  HG3 GLU C  83     -51.859 -26.583 -33.739  1.00 71.60           H
ATOM   4858  N   GLY C  84     -55.488 -23.460 -35.021  1.00 67.03           N
ATOM   4859  CA  GLY C  84     -56.602 -22.829 -35.676  1.00 69.09           C
ATOM   4860  C   GLY C  84     -57.324 -21.849 -34.809  1.00 58.62           C
ATOM   4861  O   GLY C  84     -57.903 -20.884 -35.327  1.00 61.24           O
ATOM   4862  H   GLY C  84     -54.809 -22.943 -34.911  1.00 80.43           H
ATOM   4863  HA2 GLY C  84     -56.282 -22.359 -36.462  1.00 82.91           H
ATOM   4864  HA3 GLY C  84     -57.234 -23.511 -35.952  1.00 82.91           H
ATOM   4865  N   ASP C  85     -57.214 -22.010 -33.500  1.00 65.56           N
ATOM   4866  CA  ASP C  85     -57.853 -21.079 -32.588  1.00 68.06           C
ATOM   4867  C   ASP C  85     -57.230 -19.694 -32.775  1.00 57.89           C
ATOM   4868  O   ASP C  85     -56.117 -19.562 -33.302  1.00 55.84           O
ATOM   4869  CB  ASP C  85     -57.688 -21.569 -31.134  1.00 55.14           C
ATOM   4870  CG  ASP C  85     -58.446 -22.913 -30.834  1.00 65.52           C
ATOM   4871  OD1 ASP C  85     -59.218 -23.420 -31.684  1.00 61.28           O
ATOM   4872  OD2 ASP C  85     -58.266 -23.469 -29.722  1.00 63.38           O1-
ATOM   4873  H   ASP C  85     -56.778 -22.645 -33.118  1.00 78.68           H
ATOM   4874  HA  ASP C  85     -58.805 -21.016 -32.763  1.00 81.67           H
ATOM   4875  HB2 ASP C  85     -56.745 -21.714 -30.958  1.00 66.17           H
ATOM   4876  HB3 ASP C  85     -58.037 -20.891 -30.534  1.00 66.17           H
ATOM   4877  N   THR C  86     -58.060 -18.663 -32.599  1.00 54.04           N
ATOM   4878  CA  THR C  86     -57.609 -17.278 -32.493  1.00 53.99           C
ATOM   4879  C   THR C  86     -57.815 -16.827 -31.043  1.00 56.94           C
ATOM   4880  O   THR C  86     -58.835 -17.150 -30.427  1.00 72.11           O
ATOM   4881  CB  THR C  86     -58.349 -16.409 -33.489  1.00 60.16           C
ATOM   4882  CG2 THR C  86     -57.906 -14.965 -33.339  1.00 63.91           C
ATOM   4883  OG1 THR C  86     -58.001 -16.851 -34.805  1.00 73.63           O
ATOM   4884  H   THR C  86     -58.914 -18.746 -32.536  1.00 64.85           H
ATOM   4885  HA  THR C  86     -56.666 -17.179 -32.697  1.00 64.78           H
ATOM   4886  HB  THR C  86     -59.307 -16.463 -33.347  1.00 72.19           H
ATOM   4887  HG1 THR C  86     -57.190 -17.068 -34.830  1.00 88.36           H
ATOM   4888 HG21 THR C  86     -58.311 -14.420 -34.031  1.00 76.69           H
ATOM   4889 HG22 THR C  86     -58.176 -14.624 -32.472  1.00 76.69           H
ATOM   4890 HG23 THR C  86     -56.941 -14.905 -33.414  1.00 76.69           H
ATOM   4891  N   LEU C  87     -56.861 -16.066 -30.502  1.00 41.90           N
ATOM   4892  CA  LEU C  87     -56.911 -15.542 -29.135  1.00 49.91           C
ATOM   4893  C   LEU C  87     -56.771 -14.033 -28.988  1.00 62.96           C
ATOM   4894  O   LEU C  87     -55.763 -13.451 -29.394  1.00 75.20           O
ATOM   4895  CB  LEU C  87     -55.858 -16.264 -28.287  1.00 43.94           C
ATOM   4896  CG  LEU C  87     -55.806 -15.968 -26.787  1.00 67.96           C
ATOM   4897  CD1 LEU C  87     -57.148 -16.067 -26.060  1.00 71.09           C
ATOM   4898  CD2 LEU C  87     -54.798 -16.958 -26.154  1.00 43.62           C
ATOM   4899  H   LEU C  87     -56.149 -15.831 -30.923  1.00 50.28           H
ATOM   4900  HA  LEU C  87     -57.817 -15.697 -28.825  1.00 59.89           H
ATOM   4901  HB2 LEU C  87     -56.014 -17.218 -28.375  1.00 52.73           H
ATOM   4902  HB3 LEU C  87     -54.986 -16.036 -28.645  1.00 52.73           H
ATOM   4903  HG  LEU C  87     -55.537 -15.042 -26.678  1.00 81.55           H
ATOM   4904 HD11 LEU C  87     -57.011 -15.882 -25.118  1.00 85.31           H
ATOM   4905 HD12 LEU C  87     -57.760 -15.417 -26.439  1.00 85.31           H
ATOM   4906 HD13 LEU C  87     -57.503 -16.962 -26.174  1.00 85.31           H
ATOM   4907 HD21 LEU C  87     -54.911 -16.952 -25.191  1.00 52.34           H
ATOM   4908 HD22 LEU C  87     -54.970 -17.848 -26.501  1.00 52.34           H
ATOM   4909 HD23 LEU C  87     -53.897 -16.682 -26.384  1.00 52.34           H
ATOM   4910  N   HIS C  88     -57.771 -13.404 -28.388  1.00 51.60           N
ATOM   4911  CA  HIS C  88     -57.713 -11.985 -28.077  1.00 54.73           C
ATOM   4912  C   HIS C  88     -57.468 -11.773 -26.592  1.00 52.66           C
ATOM   4913  O   HIS C  88     -58.277 -12.195 -25.764  1.00 60.53           O
ATOM   4914  CB  HIS C  88     -59.023 -11.349 -28.530  1.00 60.36           C
ATOM   4915  CG  HIS C  88     -59.256 -11.499 -29.994  1.00 55.97           C
ATOM   4916  CD2 HIS C  88     -60.119 -12.281 -30.678  1.00 56.56           C
ATOM   4917  ND1 HIS C  88     -58.441 -10.915 -30.938  1.00 75.62           N
ATOM   4918  CE1 HIS C  88     -58.847 -11.263 -32.145  1.00 76.87           C
ATOM   4919  NE2 HIS C  88     -59.865 -12.093 -32.016  1.00 68.57           N
ATOM   4920  H   HIS C  88     -58.504 -13.783 -28.148  1.00 61.92           H
ATOM   4921  HA  HIS C  88     -56.965 -11.565 -28.529  1.00 65.67           H
ATOM   4922  HB2 HIS C  88     -59.760 -11.774 -28.063  1.00 72.43           H
ATOM   4923  HB3 HIS C  88     -59.003 -10.401 -28.323  1.00 72.43           H
ATOM   4924  HD2 HIS C  88     -60.765 -12.842 -30.313  1.00 67.87           H
ATOM   4925  HE1 HIS C  88     -58.479 -10.973 -32.949  1.00 92.25           H
ATOM   4926  HE2 HIS C  88     -60.299 -12.457 -32.663  1.00 82.28           H
ATOM   4927  N   ILE C  89     -56.321 -11.196 -26.257  1.00 49.84           N
ATOM   4928  CA  ILE C  89     -55.911 -11.002 -24.871  1.00 53.66           C
ATOM   4929  C   ILE C  89     -55.980  -9.525 -24.530  1.00 53.38           C
ATOM   4930  O   ILE C  89     -55.103  -8.756 -24.933  1.00 59.40           O
ATOM   4931  CB  ILE C  89     -54.511 -11.558 -24.614  1.00 53.41           C
ATOM   4932  CG1 ILE C  89     -54.537 -13.037 -24.937  1.00 54.64           C
ATOM   4933  CG2 ILE C  89     -54.085 -11.338 -23.192  1.00 59.32           C
ATOM   4934  CD1 ILE C  89     -53.203 -13.665 -24.960  1.00 60.62           C
ATOM   4935  H   ILE C  89     -55.750 -10.901 -26.829  1.00 59.81           H
ATOM   4936  HA  ILE C  89     -56.549 -11.460 -24.302  1.00 64.39           H
ATOM   4937  HB  ILE C  89     -53.870 -11.094 -25.175  1.00 64.09           H
ATOM   4938 HG12 ILE C  89     -55.067 -13.494 -24.266  1.00 65.56           H
ATOM   4939 HG13 ILE C  89     -54.935 -13.158 -25.813  1.00 65.56           H
ATOM   4940 HG21 ILE C  89     -53.126 -11.195 -23.168  1.00 71.18           H
ATOM   4941 HG22 ILE C  89     -54.544 -10.560 -22.841  1.00 71.18           H
ATOM   4942 HG23 ILE C  89     -54.315 -12.122 -22.669  1.00 71.18           H
ATOM   4943 HD11 ILE C  89     -53.193 -14.361 -25.636  1.00 72.75           H
ATOM   4944 HD12 ILE C  89     -52.540 -12.989 -25.171  1.00 72.75           H
ATOM   4945 HD13 ILE C  89     -53.020 -14.048 -24.088  1.00 72.75           H
ATOM   4946  N   GLU C  90     -56.910  -9.158 -23.657  1.00 54.24           N
ATOM   4947  CA  GLU C  90     -57.008  -7.796 -23.124  1.00 56.73           C
ATOM   4948  C   GLU C  90     -55.985  -7.723 -22.001  1.00 56.98           C
ATOM   4949  O   GLU C  90     -56.264  -8.082 -20.859  1.00 60.52           O
ATOM   4950  CB  GLU C  90     -58.454  -7.556 -22.680  1.00 66.61           C
ATOM   4951  CG  GLU C  90     -58.959  -6.163 -22.273  1.00 74.33           C
ATOM   4952  CD  GLU C  90     -60.437  -6.194 -21.756  1.00 86.15           C
ATOM   4953  OE1 GLU C  90     -61.322  -6.765 -22.454  1.00 75.26           O
ATOM   4954  OE2 GLU C  90     -60.714  -5.677 -20.639  1.00 85.54           O1-
ATOM   4955  H   GLU C  90     -57.512  -9.689 -23.348  1.00 65.08           H
ATOM   4956  HA  GLU C  90     -56.791  -7.104 -23.767  1.00 68.07           H
ATOM   4957  HB2 GLU C  90     -59.023  -7.835 -23.415  1.00 79.94           H
ATOM   4958  HB3 GLU C  90     -58.608  -8.124 -21.909  1.00 79.94           H
ATOM   4959  HG2 GLU C  90     -58.397  -5.817 -21.562  1.00 89.19           H
ATOM   4960  HG3 GLU C  90     -58.921  -5.574 -23.043  1.00 89.19           H
ATOM   4961  N   PHE C  91     -54.832  -7.125 -22.293  1.00 59.48           N
ATOM   4962  CA  PHE C  91     -53.697  -7.126 -21.377  1.00 59.27           C
ATOM   4963  C   PHE C  91     -53.665  -5.782 -20.672  1.00 60.46           C
ATOM   4964  O   PHE C  91     -53.539  -4.749 -21.326  1.00 73.24           O
ATOM   4965  CB  PHE C  91     -52.399  -7.315 -22.152  1.00 53.68           C
ATOM   4966  CG  PHE C  91     -51.185  -7.175 -21.318  1.00 53.09           C
ATOM   4967  CD1 PHE C  91     -50.798  -8.181 -20.462  1.00 60.63           C
ATOM   4968  CD2 PHE C  91     -50.501  -5.975 -21.294  1.00 54.89           C
ATOM   4969  CE1 PHE C  91     -49.685  -8.026 -19.666  1.00 64.87           C
ATOM   4970  CE2 PHE C  91     -49.403  -5.804 -20.505  1.00 54.64           C
ATOM   4971  CZ  PHE C  91     -48.991  -6.826 -19.680  1.00 56.54           C
ATOM   4972  H   PHE C  91     -54.682  -6.705 -23.028  1.00 71.38           H
ATOM   4973  HA  PHE C  91     -53.791  -7.839 -20.726  1.00 71.12           H
ATOM   4974  HB2 PHE C  91     -52.393  -8.205 -22.539  1.00 64.42           H
ATOM   4975  HB3 PHE C  91     -52.355  -6.648 -22.855  1.00 64.42           H
ATOM   4976  HD1 PHE C  91     -51.291  -8.969 -20.421  1.00 72.75           H
ATOM   4977  HD2 PHE C  91     -50.795  -5.272 -21.826  1.00 65.87           H
ATOM   4978  HE1 PHE C  91     -49.399  -8.724 -19.122  1.00 77.84           H
ATOM   4979  HE2 PHE C  91     -48.935  -5.001 -20.524  1.00 65.56           H
ATOM   4980  HZ  PHE C  91     -48.248  -6.711 -19.133  1.00 67.85           H
ATOM   4981  N   THR C  92     -53.714  -5.799 -19.348  1.00 61.14           N
ATOM   4982  CA  THR C  92     -53.615  -4.597 -18.531  1.00 63.10           C
ATOM   4983  C   THR C  92     -52.339  -4.542 -17.704  1.00 65.54           C
ATOM   4984  O   THR C  92     -52.048  -5.469 -16.941  1.00 74.51           O
ATOM   4985  CB  THR C  92     -54.818  -4.528 -17.604  1.00 60.40           C
ATOM   4986  CG2 THR C  92     -54.662  -3.367 -16.727  1.00 51.76           C
ATOM   4987  OG1 THR C  92     -56.013  -4.425 -18.385  1.00 67.65           O
ATOM   4988  H   THR C  92     -53.807  -6.518 -18.885  1.00 73.37           H
ATOM   4989  HA  THR C  92     -53.577  -3.830 -19.124  1.00 75.72           H
ATOM   4990  HB  THR C  92     -54.890  -5.324 -17.054  1.00 72.48           H
ATOM   4991  HG1 THR C  92     -55.880  -3.926 -19.048  1.00 81.19           H
ATOM   4992 HG21 THR C  92     -55.529  -3.077 -16.402  1.00 62.11           H
ATOM   4993 HG22 THR C  92     -54.102  -3.596 -15.969  1.00 62.11           H
ATOM   4994 HG23 THR C  92     -54.249  -2.636 -17.214  1.00 62.11           H
ATOM   4995  N   ASN C  93     -51.599  -3.456 -17.814  1.00 51.83           N
ATOM   4996  CA  ASN C  93     -50.416  -3.275 -16.979  1.00 65.80           C
ATOM   4997  C   ASN C  93     -50.721  -2.510 -15.680  1.00 69.69           C
ATOM   4998  O   ASN C  93     -50.737  -1.277 -15.683  1.00 67.60           O
ATOM   4999  CB  ASN C  93     -49.361  -2.598 -17.837  1.00 58.81           C
ATOM   5000  CG  ASN C  93     -48.117  -2.290 -17.078  1.00 69.73           C
ATOM   5001  ND2 ASN C  93     -47.219  -1.566 -17.747  1.00 78.13           N
ATOM   5002  OD1 ASN C  93     -47.902  -2.763 -15.938  1.00 61.67           O
ATOM   5003  H   ASN C  93     -51.756  -2.811 -18.360  1.00 62.19           H
ATOM   5004  HA  ASN C  93     -50.103  -4.135 -16.659  1.00 78.96           H
ATOM   5005  HB2 ASN C  93     -49.127  -3.185 -18.572  1.00 70.57           H
ATOM   5006  HB3 ASN C  93     -49.719  -1.764 -18.179  1.00 70.57           H
ATOM   5007 HD21 ASN C  93     -46.475  -1.350 -17.373  1.00 93.75           H
ATOM   5008 HD22 ASN C  93     -47.383  -1.315 -18.554  1.00 93.75           H
ATOM   5009  N   THR C  94     -50.755  -3.216 -14.531  1.00 64.97           N
ATOM   5010  CA  THR C  94     -51.077  -2.589 -13.246  1.00 62.99           C
ATOM   5011  C   THR C  94     -49.841  -1.997 -12.594  1.00 74.26           C
ATOM   5012  O   THR C  94     -49.866  -1.638 -11.402  1.00 80.49           O
ATOM   5013  CB  THR C  94     -51.680  -3.571 -12.229  1.00 71.94           C
ATOM   5014  CG2 THR C  94     -52.699  -4.458 -12.923  1.00 59.80           C
ATOM   5015  OG1 THR C  94     -50.664  -4.405 -11.652  1.00 79.84           O
ATOM   5016  H   THR C  94     -50.595  -4.060 -14.478  1.00 77.96           H
ATOM   5017  HA  THR C  94     -51.748  -1.913 -13.429  1.00 75.59           H
ATOM   5018  HB  THR C  94     -52.107  -3.067 -11.519  1.00 86.33           H
ATOM   5019  HG1 THR C  94     -50.357  -4.928 -12.234  1.00 95.81           H
ATOM   5020 HG21 THR C  94     -53.160  -5.007 -12.269  1.00 71.76           H
ATOM   5021 HG22 THR C  94     -53.350  -3.912 -13.391  1.00 71.76           H
ATOM   5022 HG23 THR C  94     -52.255  -5.036 -13.562  1.00 71.76           H
ATOM   5023  N   MET C  95     -48.728  -2.070 -13.292  1.00 71.02           N
ATOM   5024  CA  MET C  95     -47.461  -1.647 -12.743  1.00 80.32           C
ATOM   5025  C   MET C  95     -47.282  -0.165 -13.013  1.00 77.73           C
ATOM   5026  O   MET C  95     -48.064   0.472 -13.731  1.00 70.06           O
ATOM   5027  CB  MET C  95     -46.313  -2.488 -13.306  1.00 68.89           C
ATOM   5028  CG  MET C  95     -46.405  -3.966 -12.942  1.00 79.74           C
ATOM   5029  SD  MET C  95     -44.952  -4.941 -13.369  1.00 71.08           S
ATOM   5030  CE  MET C  95     -44.740  -4.453 -15.075  1.00 68.57           C
ATOM   5031  H   MET C  95     -48.681  -2.366 -14.098  1.00 85.22           H
ATOM   5032  HA  MET C  95     -47.442  -1.795 -11.784  1.00 96.38           H
ATOM   5033  HB2 MET C  95     -46.320  -2.420 -14.274  1.00 82.66           H
ATOM   5034  HB3 MET C  95     -45.475  -2.148 -12.956  1.00 82.66           H
ATOM   5035  HG2 MET C  95     -46.534  -4.040 -11.983  1.00 95.69           H
ATOM   5036  HG3 MET C  95     -47.163  -4.352 -13.409  1.00 95.69           H
ATOM   5037  HE1 MET C  95     -43.999  -4.950 -15.456  1.00 82.28           H
ATOM   5038  HE2 MET C  95     -45.555  -4.648 -15.563  1.00 82.28           H
ATOM   5039  HE3 MET C  95     -44.553  -3.502 -15.110  1.00 82.28           H
ATOM   5040  N   ASP C  96     -46.233   0.378 -12.403  1.00 83.53           N
ATOM   5041  CA  ASP C  96     -45.838   1.764 -12.568  1.00 66.25           C
ATOM   5042  C   ASP C  96     -44.912   1.980 -13.763  1.00 61.93           C
ATOM   5043  O   ASP C  96     -44.396   3.084 -13.911  1.00 60.27           O
ATOM   5044  CB  ASP C  96     -45.168   2.295 -11.274  1.00 74.79           C
ATOM   5045  CG  ASP C  96     -44.153   1.309 -10.618  1.00 73.73           C
ATOM   5046  OD1 ASP C  96     -44.413   0.076 -10.537  1.00 84.34           O
ATOM   5047  OD2 ASP C  96     -43.109   1.798 -10.123  1.00 53.25           O1-
ATOM   5048  H   ASP C  96     -45.717  -0.056 -11.869  1.00100.23           H
ATOM   5049  HA  ASP C  96     -46.639   2.289 -12.719  1.00 79.50           H
ATOM   5050  HB2 ASP C  96     -44.688   3.110 -11.487  1.00 89.74           H
ATOM   5051  HB3 ASP C  96     -45.861   2.479 -10.621  1.00 89.74           H
ATOM   5052  N   VAL C  97     -44.721   0.975 -14.641  1.00 72.68           N
ATOM   5053  CA  VAL C  97     -43.672   0.997 -15.664  1.00 60.65           C
ATOM   5054  C   VAL C  97     -44.186   0.350 -16.948  1.00 65.74           C
ATOM   5055  O   VAL C  97     -45.076  -0.495 -16.926  1.00 79.51           O
ATOM   5056  CB  VAL C  97     -42.457   0.209 -15.180  1.00 58.20           C
ATOM   5057  CG1 VAL C  97     -41.907   0.859 -13.944  1.00 54.97           C
ATOM   5058  CG2 VAL C  97     -42.829  -1.231 -14.966  1.00 86.46           C
ATOM   5059  H   VAL C  97     -45.199   0.260 -14.658  1.00 87.22           H
ATOM   5060  HA  VAL C  97     -43.437   1.917 -15.865  1.00 72.79           H
[truncated: 592,523 more chars]
