# Supplementary material for: Hydrophobic tuning with non-canonical amino acids in a copper metalloenzyme
Source: Nat Chem. 2026 Apr 13;18(7):1269–77. doi: 10.1038/s41557-026-02116-7 (PMC13323077; doi:10.1038/s41557-026-02116-7)
Supplement: Supplementary file 4 — Code related to logP prediction, PDB analysis and redox deconvolution. [file 41557_2026_2116_MOESM4_ESM.zip › Code_lite/PDB_analysis_lite/inputs/starting_pdbs/2hrg.pdb]

CRYST1   84.385   85.128  108.561  90.00  90.00  90.00 P 21 21 21    1
ATOM      1  N   ALA A   1      27.934   6.825  31.750  1.00 23.86           N  
ATOM      2  CA  ALA A   1      27.390   5.870  30.748  1.00 22.55           C  
ATOM      3  C   ALA A   1      28.475   5.461  29.770  1.00 22.28           C  
ATOM      4  O   ALA A   1      29.562   6.034  29.758  1.00 23.04           O  
ATOM      5  CB  ALA A   1      26.221   6.495  30.004  1.00 22.95           C  
ATOM      6  N   ILE A   2      28.180   4.462  28.953  1.00 21.28           N  
ATOM      7  CA  ILE A   2      29.080   4.072  27.879  1.00 20.23           C  
ATOM      8  C   ILE A   2      28.452   4.463  26.547  1.00 19.99           C  
ATOM      9  O   ILE A   2      27.267   4.786  26.491  1.00 19.69           O  
ATOM     10  CB  ILE A   2      29.397   2.565  27.930  1.00 20.34           C  
ATOM     11  CG1 ILE A   2      28.110   1.744  27.822  1.00 19.76           C  
ATOM     12  CG2 ILE A   2      30.177   2.228  29.210  1.00 20.83           C  
ATOM     13  CD1 ILE A   2      28.330   0.248  27.758  1.00 20.46           C  
ATOM     14  N   GLY A   3      29.245   4.460  25.482  1.00 19.17           N  
ATOM     15  CA  GLY A   3      28.730   4.740  24.139  1.00 18.83           C  
ATOM     16  C   GLY A   3      29.025   6.159  23.702  1.00 18.67           C  
ATOM     17  O   GLY A   3      29.476   6.977  24.519  1.00 19.18           O  
ATOM     18  N   PRO A   4      28.740   6.490  22.431  1.00 18.26           N  
ATOM     19  CA  PRO A   4      28.062   5.661  21.419  1.00 17.49           C  
ATOM     20  C   PRO A   4      28.899   4.548  20.781  1.00 17.24           C  
ATOM     21  O   PRO A   4      28.358   3.727  20.033  1.00 16.57           O  
ATOM     22  CB  PRO A   4      27.648   6.684  20.360  1.00 17.61           C  
ATOM     23  CG  PRO A   4      28.689   7.759  20.459  1.00 18.11           C  
ATOM     24  CD  PRO A   4      29.050   7.838  21.915  1.00 18.09           C  
ATOM     25  N   VAL A   5      30.204   4.529  21.053  1.00 16.76           N  
ATOM     26  CA  VAL A   5      31.067   3.460  20.563  1.00 16.73           C  
ATOM     27  C   VAL A   5      31.490   2.639  21.770  1.00 16.69           C  
ATOM     28  O   VAL A   5      32.118   3.165  22.694  1.00 16.98           O  
ATOM     29  CB  VAL A   5      32.309   4.023  19.813  1.00 16.65           C  
ATOM     30  CG1 VAL A   5      33.209   2.887  19.328  1.00 17.01           C  
ATOM     31  CG2 VAL A   5      31.876   4.882  18.644  1.00 17.24           C  
ATOM     32  N   ALA A   6      31.125   1.359  21.783  1.00 16.12           N  
ATOM     33  CA  ALA A   6      31.376   0.510  22.957  1.00 16.50           C  
ATOM     34  C   ALA A   6      31.282  -0.980  22.663  1.00 16.65           C  
ATOM     35  O   ALA A   6      30.568  -1.396  21.750  1.00 17.07           O  
ATOM     36  CB  ALA A   6      30.412   0.870  24.101  1.00 16.55           C  
ATOM     37  N   ASP A   7      32.026  -1.770  23.437  1.00 16.96           N  
ATOM     38  CA  ASP A   7      31.828  -3.209  23.500  1.00 17.25           C  
ATOM     39  C   ASP A   7      30.735  -3.533  24.509  1.00 16.89           C  
ATOM     40  O   ASP A   7      30.682  -2.958  25.609  1.00 16.96           O  
ATOM     41  CB  ASP A   7      33.104  -3.927  23.953  1.00 17.70           C  
ATOM     42  CG  ASP A   7      34.208  -3.914  22.906  1.00 19.87           C  
ATOM     43  OD1 ASP A   7      33.932  -3.805  21.690  1.00 20.40           O  
ATOM     44  OD2 ASP A   7      35.381  -4.043  23.319  1.00 23.70           O1-
ATOM     45  N   LEU A   8      29.867  -4.462  24.130  1.00 15.64           N  
ATOM     46  CA  LEU A   8      28.853  -4.995  25.026  1.00 15.13           C  
ATOM     47  C   LEU A   8      29.078  -6.489  25.118  1.00 15.01           C  
ATOM     48  O   LEU A   8      28.696  -7.236  24.216  1.00 15.17           O  
ATOM     49  CB  LEU A   8      27.450  -4.703  24.481  1.00 15.06           C  
ATOM     50  CG  LEU A   8      27.036  -3.239  24.321  1.00 16.20           C  
ATOM     51  CD1 LEU A   8      25.705  -3.146  23.607  1.00 17.22           C  
ATOM     52  CD2 LEU A   8      26.957  -2.543  25.683  1.00 17.78           C  
ATOM     53  N   THR A   9      29.726  -6.925  26.195  1.00 14.13           N  
ATOM     54  CA  THR A   9      30.025  -8.339  26.390  1.00 14.34           C  
ATOM     55  C   THR A   9      28.896  -9.029  27.153  1.00 14.05           C  
ATOM     56  O   THR A   9      28.518  -8.636  28.264  1.00 14.16           O  
ATOM     57  CB  THR A   9      31.392  -8.537  27.091  1.00 14.29           C  
ATOM     58  CG2 THR A   9      31.717 -10.018  27.241  1.00 15.21           C  
ATOM     59  OG1 THR A   9      32.408  -7.900  26.309  1.00 15.72           O  
ATOM     60  N   ILE A  10      28.338 -10.062  26.541  1.00 13.05           N  
ATOM     61  CA  ILE A  10      27.186 -10.740  27.105  1.00 13.26           C  
ATOM     62  C   ILE A  10      27.628 -12.042  27.741  1.00 13.50           C  
ATOM     63  O   ILE A  10      28.320 -12.846  27.112  1.00 13.43           O  
ATOM     64  CB  ILE A  10      26.119 -11.055  26.022  1.00 12.74           C  
ATOM     65  CG1 ILE A  10      25.971  -9.897  25.014  1.00 12.77           C  
ATOM     66  CG2 ILE A  10      24.795 -11.445  26.675  1.00 13.07           C  
ATOM     67  CD1 ILE A  10      25.510  -8.556  25.623  1.00 14.12           C  
ATOM     68  N   SER A  11      27.243 -12.253  28.997  1.00 13.95           N  
ATOM     69  CA  SER A  11      27.647 -13.455  29.715  1.00 13.78           C  
ATOM     70  C   SER A  11      26.556 -13.917  30.682  1.00 14.19           C  
ATOM     71  O   SER A  11      25.529 -13.246  30.838  1.00 13.71           O  
ATOM     72  CB  SER A  11      28.967 -13.204  30.451  1.00 14.70           C  
ATOM     73  OG  SER A  11      28.789 -12.260  31.494  1.00 15.29           O  
ATOM     74  N   ASN A  12      26.769 -15.071  31.312  1.00 14.05           N  
ATOM     75  CA  ASN A  12      25.850 -15.561  32.334  1.00 14.46           C  
ATOM     76  C   ASN A  12      26.472 -15.372  33.706  1.00 14.86           C  
ATOM     77  O   ASN A  12      27.695 -15.471  33.853  1.00 15.88           O  
ATOM     78  CB  ASN A  12      25.558 -17.045  32.148  1.00 14.69           C  
ATOM     79  CG  ASN A  12      24.915 -17.351  30.819  1.00 15.02           C  
ATOM     80  ND2 ASN A  12      23.751 -16.760  30.567  1.00 16.05           N  
ATOM     81  OD1 ASN A  12      25.464 -18.108  30.025  1.00 16.70           O  
ATOM     82  N   GLY A  13      25.629 -15.099  34.696  1.00 14.90           N  
ATOM     83  CA  GLY A  13      26.076 -15.019  36.096  1.00 14.99           C  
ATOM     84  C   GLY A  13      24.908 -14.908  37.052  1.00 14.96           C  
ATOM     85  O   GLY A  13      23.777 -14.677  36.644  1.00 14.09           O  
ATOM     86  N   ALA A  14      25.182 -15.076  38.343  1.00 15.08           N  
ATOM     87  CA  ALA A  14      24.143 -15.004  39.357  1.00 14.76           C  
ATOM     88  C   ALA A  14      23.897 -13.554  39.753  1.00 14.87           C  
ATOM     89  O   ALA A  14      24.833 -12.750  39.828  1.00 14.98           O  
ATOM     90  CB  ALA A  14      24.534 -15.836  40.572  1.00 15.03           C  
ATOM     91  N   VAL A  15      22.624 -13.231  39.972  1.00 14.32           N  
ATOM     92  CA  VAL A  15      22.192 -11.884  40.350  1.00 14.98           C  
ATOM     93  C   VAL A  15      21.184 -12.001  41.480  1.00 15.05           C  
ATOM     94  O   VAL A  15      20.577 -13.053  41.667  1.00 16.09           O  
ATOM     95  CB  VAL A  15      21.556 -11.110  39.152  1.00 14.75           C  
ATOM     96  CG1 VAL A  15      22.553 -10.994  38.013  1.00 15.71           C  
ATOM     97  CG2 VAL A  15      20.273 -11.788  38.688  1.00 15.03           C  
ATOM     98  N   SER A  16      20.989 -10.912  42.220  1.00 15.91           N  
ATOM     99  CA  SER A  16      20.084 -10.922  43.367  1.00 16.27           C  
ATOM    100  C   SER A  16      19.321  -9.604  43.517  1.00 16.68           C  
ATOM    101  O   SER A  16      19.328  -8.993  44.596  1.00 16.73           O  
ATOM    102  CB ASER A  16      20.853 -11.241  44.654  0.50 16.21           C  
ATOM    103  CB BSER A  16      20.891 -11.180  44.639  0.50 16.06           C  
ATOM    104  OG ASER A  16      21.608 -12.434  44.518  0.50 17.70           O  
ATOM    105  OG BSER A  16      21.923 -10.215  44.759  0.50 16.27           O  
ATOM    106  N   PRO A  17      18.640  -9.151  42.445  1.00 16.95           N  
ATOM    107  CA  PRO A  17      18.064  -7.807  42.469  1.00 16.95           C  
ATOM    108  C   PRO A  17      16.913  -7.620  43.462  1.00 17.43           C  
ATOM    109  O   PRO A  17      16.605  -6.483  43.814  1.00 17.93           O  
ATOM    110  CB  PRO A  17      17.565  -7.618  41.030  1.00 17.23           C  
ATOM    111  CG  PRO A  17      17.288  -8.974  40.557  1.00 16.80           C  
ATOM    112  CD  PRO A  17      18.348  -9.851  41.178  1.00 16.99           C  
ATOM    113  N   ASP A  18      16.285  -8.711  43.897  1.00 17.98           N  
ATOM    114  CA  ASP A  18      15.237  -8.622  44.917  1.00 19.10           C  
ATOM    115  C   ASP A  18      15.591  -9.391  46.196  1.00 19.58           C  
ATOM    116  O   ASP A  18      14.706  -9.788  46.954  1.00 19.95           O  
ATOM    117  CB  ASP A  18      13.876  -9.048  44.354  1.00 19.09           C  
ATOM    118  CG  ASP A  18      13.806 -10.524  44.031  1.00 19.80           C  
ATOM    119  OD1 ASP A  18      14.874 -11.167  43.894  1.00 20.72           O  
ATOM    120  OD2 ASP A  18      12.672 -11.041  43.912  1.00 21.82           O1-
ATOM    121  N   GLY A  19      16.888  -9.592  46.415  1.00 19.90           N  
ATOM    122  CA  GLY A  19      17.379 -10.281  47.618  1.00 20.34           C  
ATOM    123  C   GLY A  19      17.301 -11.797  47.554  1.00 20.78           C  
ATOM    124  O   GLY A  19      17.533 -12.476  48.559  1.00 21.66           O  
ATOM    125  N   PHE A  20      16.950 -12.327  46.382  1.00 20.26           N  
ATOM    126  CA  PHE A  20      16.950 -13.761  46.100  1.00 19.98           C  
ATOM    127  C   PHE A  20      17.842 -13.947  44.879  1.00 19.46           C  
ATOM    128  O   PHE A  20      17.775 -13.156  43.929  1.00 19.68           O  
ATOM    129  CB  PHE A  20      15.519 -14.241  45.810  1.00 20.51           C  
ATOM    130  CG  PHE A  20      15.434 -15.644  45.266  1.00 21.66           C  
ATOM    131  CD1 PHE A  20      15.403 -15.870  43.889  1.00 23.26           C  
ATOM    132  CD2 PHE A  20      15.381 -16.741  46.130  1.00 23.28           C  
ATOM    133  CE1 PHE A  20      15.321 -17.164  43.379  1.00 23.60           C  
ATOM    134  CE2 PHE A  20      15.299 -18.041  45.625  1.00 23.66           C  
ATOM    135  CZ  PHE A  20      15.267 -18.250  44.249  1.00 22.90           C  
ATOM    136  N   SER A  21      18.685 -14.974  44.892  1.00 18.08           N  
ATOM    137  CA  SER A  21      19.674 -15.100  43.819  1.00 17.16           C  
ATOM    138  C   SER A  21      19.284 -16.127  42.781  1.00 16.61           C  
ATOM    139  O   SER A  21      18.709 -17.175  43.096  1.00 16.93           O  
ATOM    140  CB ASER A  21      21.084 -15.356  44.368  0.50 17.48           C  
ATOM    141  CB BSER A  21      21.038 -15.468  44.403  0.50 17.21           C  
ATOM    142  OG ASER A  21      21.155 -16.609  45.005  0.50 18.24           O  
ATOM    143  OG BSER A  21      21.264 -14.733  45.582  0.50 15.71           O  
ATOM    144  N   ARG A  22      19.605 -15.806  41.533  1.00 15.76           N  
ATOM    145  CA  ARG A  22      19.368 -16.715  40.417  1.00 14.97           C  
ATOM    146  C   ARG A  22      20.335 -16.419  39.278  1.00 14.51           C  
ATOM    147  O   ARG A  22      20.864 -15.307  39.159  1.00 14.22           O  
ATOM    148  CB  ARG A  22      17.926 -16.603  39.917  1.00 15.08           C  
ATOM    149  CG  ARG A  22      17.491 -15.197  39.517  1.00 14.63           C  
ATOM    150  CD  ARG A  22      16.349 -15.249  38.505  1.00 14.46           C  
ATOM    151  NE  ARG A  22      16.847 -15.573  37.167  1.00 14.04           N  
ATOM    152  CZ  ARG A  22      16.122 -15.482  36.054  1.00 13.33           C  
ATOM    153  NH1 ARG A  22      14.859 -15.078  36.107  1.00 14.42           N1+
ATOM    154  NH2 ARG A  22      16.672 -15.785  34.883  1.00 13.89           N  
ATOM    155  N   GLN A  23      20.560 -17.426  38.440  1.00 13.91           N  
ATOM    156  CA  GLN A  23      21.338 -17.240  37.225  1.00 13.69           C  
ATOM    157  C   GLN A  23      20.563 -16.370  36.244  1.00 13.00           C  
ATOM    158  O   GLN A  23      19.337 -16.472  36.143  1.00 13.36           O  
ATOM    159  CB  GLN A  23      21.665 -18.590  36.594  1.00 14.10           C  
ATOM    160  CG  GLN A  23      22.779 -19.352  37.310  1.00 16.16           C  
ATOM    161  CD  GLN A  23      24.134 -18.689  37.179  1.00 18.79           C  
ATOM    162  NE2 GLN A  23      24.948 -18.798  38.232  1.00 20.99           N  
ATOM    163  OE1 GLN A  23      24.457 -18.093  36.150  1.00 20.30           O  
ATOM    164  N   ALA A  24      21.298 -15.510  35.548  1.00 12.71           N  
ATOM    165  CA  ALA A  24      20.715 -14.529  34.627  1.00 12.57           C  
ATOM    166  C   ALA A  24      21.749 -14.114  33.594  1.00 12.67           C  
ATOM    167  O   ALA A  24      22.802 -14.733  33.470  1.00 13.09           O  
ATOM    168  CB  ALA A  24      20.216 -13.310  35.398  1.00 12.44           C  
ATOM    169  N   ILE A  25      21.443 -13.051  32.854  1.00 12.56           N  
ATOM    170  CA  ILE A  25      22.327 -12.550  31.812  1.00 12.39           C  
ATOM    171  C   ILE A  25      22.952 -11.215  32.215  1.00 13.23           C  
ATOM    172  O   ILE A  25      22.248 -10.277  32.620  1.00 13.74           O  
ATOM    173  CB  ILE A  25      21.586 -12.449  30.452  1.00 12.31           C  
ATOM    174  CG1 ILE A  25      21.118 -13.856  30.026  1.00 12.33           C  
ATOM    175  CG2 ILE A  25      22.475 -11.795  29.419  1.00 11.74           C  
ATOM    176  CD1 ILE A  25      20.160 -13.868  28.822  1.00 12.60           C  
ATOM    177  N   LEU A  26      24.278 -11.157  32.134  1.00 13.44           N  
ATOM    178  CA  LEU A  26      25.059  -9.953  32.451  1.00 13.50           C  
ATOM    179  C   LEU A  26      25.497  -9.267  31.166  1.00 13.37           C  
ATOM    180  O   LEU A  26      25.719  -9.919  30.142  1.00 13.71           O  
ATOM    181  CB  LEU A  26      26.308 -10.314  33.268  1.00 13.95           C  
ATOM    182  CG  LEU A  26      26.087 -11.178  34.508  1.00 15.52           C  
ATOM    183  CD1 LEU A  26      27.444 -11.544  35.100  1.00 17.26           C  
ATOM    184  CD2 LEU A  26      25.227 -10.468  35.533  1.00 17.67           C  
ATOM    185  N   VAL A  27      25.595  -7.945  31.216  1.00 13.06           N  
ATOM    186  CA  VAL A  27      26.140  -7.165  30.116  1.00 13.30           C  
ATOM    187  C   VAL A  27      27.295  -6.382  30.703  1.00 14.02           C  
ATOM    188  O   VAL A  27      27.106  -5.664  31.684  1.00 13.82           O  
ATOM    189  CB  VAL A  27      25.060  -6.242  29.488  1.00 13.36           C  
ATOM    190  CG1 VAL A  27      25.647  -5.396  28.368  1.00 14.14           C  
ATOM    191  CG2 VAL A  27      23.880  -7.085  28.983  1.00 13.73           C  
ATOM    192  N   ASN A  28      28.491  -6.560  30.141  1.00 14.34           N  
ATOM    193  CA  ASN A  28      29.710  -5.967  30.714  1.00 14.98           C  
ATOM    194  C   ASN A  28      29.837  -6.265  32.203  1.00 15.76           C  
ATOM    195  O   ASN A  28      30.160  -5.380  33.012  1.00 15.83           O  
ATOM    196  CB  ASN A  28      29.775  -4.475  30.407  1.00 15.29           C  
ATOM    197  CG  ASN A  28      29.971  -4.213  28.936  1.00 15.39           C  
ATOM    198  ND2 ASN A  28      29.738  -2.980  28.511  1.00 17.08           N  
ATOM    199  OD1 ASN A  28      30.337  -5.123  28.184  1.00 16.38           O  
ATOM    200  N   ASP A  29      29.547  -7.521  32.543  1.00 15.95           N  
ATOM    201  CA  ASP A  29      29.720  -8.081  33.885  1.00 17.40           C  
ATOM    202  C   ASP A  29      28.771  -7.523  34.924  1.00 16.84           C  
ATOM    203  O   ASP A  29      28.968  -7.751  36.122  1.00 17.80           O  
ATOM    204  CB  ASP A  29      31.166  -7.919  34.382  1.00 17.95           C  
ATOM    205  CG  ASP A  29      32.166  -8.650  33.524  1.00 21.96           C  
ATOM    206  OD1 ASP A  29      31.887  -9.800  33.105  1.00 26.39           O  
ATOM    207  OD2 ASP A  29      33.246  -8.071  33.280  1.00 27.41           O1-
ATOM    208  N   VAL A  30      27.742  -6.797  34.490  1.00 16.23           N  
ATOM    209  CA  VAL A  30      26.815  -6.203  35.451  1.00 15.99           C  
ATOM    210  C   VAL A  30      25.355  -6.540  35.187  1.00 15.67           C  
ATOM    211  O   VAL A  30      24.950  -6.830  34.060  1.00 15.62           O  
ATOM    212  CB  VAL A  30      27.002  -4.654  35.620  1.00 15.97           C  
ATOM    213  CG1 VAL A  30      28.446  -4.326  36.013  1.00 17.15           C  
ATOM    214  CG2 VAL A  30      26.592  -3.879  34.368  1.00 16.85           C  
ATOM    215  N   PHE A  31      24.591  -6.528  36.268  1.00 14.88           N  
ATOM    216  CA  PHE A  31      23.145  -6.529  36.195  1.00 14.58           C  
ATOM    217  C   PHE A  31      22.652  -5.430  37.123  1.00 14.75           C  
ATOM    218  O   PHE A  31      23.153  -5.308  38.250  1.00 15.37           O  
ATOM    219  CB  PHE A  31      22.571  -7.873  36.636  1.00 14.64           C  
ATOM    220  CG  PHE A  31      21.070  -7.898  36.627  1.00 14.57           C  
ATOM    221  CD1 PHE A  31      20.352  -7.386  37.703  1.00 14.66           C  
ATOM    222  CD2 PHE A  31      20.371  -8.377  35.522  1.00 15.25           C  
ATOM    223  CE1 PHE A  31      18.969  -7.369  37.693  1.00 16.44           C  
ATOM    224  CE2 PHE A  31      18.976  -8.367  35.515  1.00 15.73           C  
ATOM    225  CZ  PHE A  31      18.281  -7.855  36.602  1.00 15.98           C  
ATOM    226  N   PRO A  32      21.666  -4.626  36.677  1.00 14.25           N  
ATOM    227  CA  PRO A  32      21.003  -4.666  35.366  1.00 13.78           C  
ATOM    228  C   PRO A  32      21.901  -4.125  34.247  1.00 13.70           C  
ATOM    229  O   PRO A  32      22.959  -3.555  34.523  1.00 14.20           O  
ATOM    230  CB  PRO A  32      19.784  -3.773  35.580  1.00 13.88           C  
ATOM    231  CG  PRO A  32      20.248  -2.767  36.587  1.00 13.91           C  
ATOM    232  CD  PRO A  32      21.134  -3.541  37.526  1.00 14.62           C  
ATOM    233  N   SER A  33      21.497  -4.310  32.989  1.00 12.92           N  
ATOM    234  CA  SER A  33      22.354  -3.948  31.863  1.00 13.01           C  
ATOM    235  C   SER A  33      22.630  -2.440  31.880  1.00 12.95           C  
ATOM    236  O   SER A  33      21.746  -1.654  32.271  1.00 12.51           O  
ATOM    237  CB  SER A  33      21.713  -4.377  30.548  1.00 12.50           C  
ATOM    238  OG  SER A  33      21.199  -5.693  30.670  1.00 12.17           O  
ATOM    239  N   PRO A  34      23.857  -2.037  31.506  1.00 12.89           N  
ATOM    240  CA  PRO A  34      24.271  -0.636  31.647  1.00 12.88           C  
ATOM    241  C   PRO A  34      23.613   0.344  30.677  1.00 12.85           C  
ATOM    242  O   PRO A  34      23.203  -0.024  29.566  1.00 12.65           O  
ATOM    243  CB  PRO A  34      25.787  -0.694  31.403  1.00 13.09           C  
ATOM    244  CG  PRO A  34      25.977  -1.884  30.529  1.00 13.34           C  
ATOM    245  CD  PRO A  34      24.945  -2.879  30.965  1.00 13.21           C  
ATOM    246  N   LEU A  35      23.509   1.589  31.126  1.00 12.51           N  
ATOM    247  CA  LEU A  35      23.040   2.695  30.299  1.00 12.65           C  
ATOM    248  C   LEU A  35      24.016   2.992  29.169  1.00 13.07           C  
ATOM    249  O   LEU A  35      25.225   3.076  29.392  1.00 13.23           O  
ATOM    250  CB  LEU A  35      22.892   3.948  31.177  1.00 12.82           C  
ATOM    251  CG  LEU A  35      22.584   5.283  30.498  1.00 12.73           C  
ATOM    252  CD1 LEU A  35      21.180   5.312  29.875  1.00 11.87           C  
ATOM    253  CD2 LEU A  35      22.731   6.410  31.509  1.00 13.03           C  
ATOM    254  N   ILE A  36      23.490   3.160  27.960  1.00 12.86           N  
ATOM    255  CA  ILE A  36      24.266   3.595  26.807  1.00 13.24           C  
ATOM    256  C   ILE A  36      23.766   4.978  26.405  1.00 13.51           C  
ATOM    257  O   ILE A  36      22.556   5.208  26.368  1.00 13.27           O  
ATOM    258  CB  ILE A  36      24.081   2.617  25.613  1.00 13.14           C  
ATOM    259  CG1 ILE A  36      24.529   1.200  25.992  1.00 13.70           C  
ATOM    260  CG2 ILE A  36      24.823   3.110  24.372  1.00 14.61           C  
ATOM    261  CD1 ILE A  36      24.179   0.137  24.946  1.00 13.74           C  
ATOM    262  N   THR A  37      24.674   5.906  26.103  1.00 13.74           N  
ATOM    263  CA  THR A  37      24.250   7.243  25.677  1.00 14.76           C  
ATOM    264  C   THR A  37      24.979   7.719  24.426  1.00 15.03           C  
ATOM    265  O   THR A  37      26.056   7.224  24.088  1.00 15.44           O  
ATOM    266  CB  THR A  37      24.449   8.321  26.775  1.00 14.86           C  
ATOM    267  CG2 THR A  37      23.669   8.001  28.052  1.00 15.54           C  
ATOM    268  OG1 THR A  37      25.850   8.461  27.056  1.00 16.39           O  
ATOM    269  N   GLY A  38      24.371   8.691  23.755  1.00 15.15           N  
ATOM    270  CA  GLY A  38      24.970   9.381  22.624  1.00 15.28           C  
ATOM    271  C   GLY A  38      24.276  10.721  22.474  1.00 16.00           C  
ATOM    272  O   GLY A  38      23.423  11.085  23.292  1.00 15.57           O  
ATOM    273  N   ASN A  39      24.677  11.471  21.453  1.00 16.72           N  
ATOM    274  CA  ASN A  39      24.008  12.714  21.083  1.00 17.91           C  
ATOM    275  C   ASN A  39      23.308  12.558  19.748  1.00 18.39           C  
ATOM    276  O   ASN A  39      23.694  11.717  18.935  1.00 18.53           O  
ATOM    277  CB  ASN A  39      25.016  13.864  20.967  1.00 18.36           C  
ATOM    278  CG  ASN A  39      25.755  14.139  22.261  1.00 19.83           C  
ATOM    279  ND2 ASN A  39      25.023  14.266  23.357  1.00 19.62           N  
ATOM    280  OD1 ASN A  39      26.985  14.252  22.267  1.00 24.15           O  
ATOM    281  N   LYS A  40      22.287  13.385  19.521  1.00 18.46           N  
ATOM    282  CA  LYS A  40      21.579  13.428  18.250  1.00 19.81           C  
ATOM    283  C   LYS A  40      22.587  13.529  17.103  1.00 19.97           C  
ATOM    284  O   LYS A  40      23.494  14.362  17.143  1.00 20.52           O  
ATOM    285  CB  LYS A  40      20.612  14.618  18.230  1.00 19.31           C  
ATOM    286  CG  LYS A  40      19.735  14.694  16.995  1.00 20.55           C  
ATOM    287  CD  LYS A  40      18.702  15.804  17.112  1.00 21.27           C  
ATOM    288  CE  LYS A  40      17.897  15.921  15.830  1.00 25.75           C  
ATOM    289  NZ  LYS A  40      16.649  16.707  16.017  1.00 28.14           N1+
ATOM    290  N   GLY A  41      22.438  12.653  16.113  1.00 20.68           N  
ATOM    291  CA  GLY A  41      23.320  12.635  14.941  1.00 21.34           C  
ATOM    292  C   GLY A  41      24.480  11.657  15.013  1.00 21.60           C  
ATOM    293  O   GLY A  41      25.123  11.375  13.998  1.00 22.33           O  
ATOM    294  N   ASP A  42      24.760  11.147  16.210  1.00 20.97           N  
ATOM    295  CA  ASP A  42      25.887  10.236  16.415  1.00 20.34           C  
ATOM    296  C   ASP A  42      25.765   8.931  15.645  1.00 19.92           C  
ATOM    297  O   ASP A  42      24.664   8.447  15.365  1.00 19.80           O  
ATOM    298  CB  ASP A  42      26.067   9.909  17.898  1.00 20.45           C  
ATOM    299  CG  ASP A  42      26.816  10.985  18.650  1.00 21.10           C  
ATOM    300  OD1 ASP A  42      27.305  11.944  18.008  1.00 22.30           O  
ATOM    301  OD2 ASP A  42      26.921  10.872  19.890  1.00 21.83           O1-
ATOM    302  N   ARG A  43      26.925   8.383  15.302  1.00 19.38           N  
ATOM    303  CA  ARG A  43      27.047   7.012  14.839  1.00 18.64           C  
ATOM    304  C   ARG A  43      27.247   6.114  16.058  1.00 18.28           C  
ATOM    305  O   ARG A  43      28.139   6.344  16.875  1.00 18.44           O  
ATOM    306  CB  ARG A  43      28.245   6.891  13.893  1.00 19.06           C  
ATOM    307  CG  ARG A  43      28.453   5.525  13.268  1.00 20.02           C  
ATOM    308  CD  ARG A  43      29.629   5.606  12.311  1.00 23.71           C  
ATOM    309  NE  ARG A  43      30.021   4.305  11.786  1.00 26.14           N  
ATOM    310  CZ  ARG A  43      31.029   4.119  10.933  1.00 28.82           C  
ATOM    311  NH1 ARG A  43      31.321   2.901  10.502  1.00 29.53           N1+
ATOM    312  NH2 ARG A  43      31.752   5.152  10.512  1.00 30.93           N  
ATOM    313  N   PHE A  44      26.410   5.090  16.177  1.00 16.73           N  
ATOM    314  CA  PHE A  44      26.557   4.106  17.237  1.00 16.36           C  
ATOM    315  C   PHE A  44      27.279   2.902  16.681  1.00 16.18           C  
ATOM    316  O   PHE A  44      26.911   2.387  15.620  1.00 16.65           O  
ATOM    317  CB  PHE A  44      25.182   3.680  17.763  1.00 16.18           C  
ATOM    318  CG  PHE A  44      24.594   4.642  18.748  1.00 16.46           C  
ATOM    319  CD1 PHE A  44      23.887   5.753  18.311  1.00 17.93           C  
ATOM    320  CD2 PHE A  44      24.749   4.433  20.115  1.00 16.71           C  
ATOM    321  CE1 PHE A  44      23.341   6.656  19.221  1.00 18.57           C  
ATOM    322  CE2 PHE A  44      24.214   5.329  21.036  1.00 17.34           C  
ATOM    323  CZ  PHE A  44      23.501   6.437  20.593  1.00 17.62           C  
ATOM    324  N   GLN A  45      28.321   2.468  17.382  1.00 16.10           N  
ATOM    325  CA  GLN A  45      29.065   1.280  16.986  1.00 16.09           C  
ATOM    326  C   GLN A  45      29.158   0.402  18.219  1.00 15.96           C  
ATOM    327  O   GLN A  45      30.015   0.591  19.083  1.00 15.89           O  
ATOM    328  CB  GLN A  45      30.451   1.647  16.441  1.00 16.81           C  
ATOM    329  CG  GLN A  45      30.402   2.513  15.198  1.00 18.57           C  
ATOM    330  CD  GLN A  45      31.764   2.696  14.569  1.00 22.73           C  
ATOM    331  NE2 GLN A  45      32.590   3.528  15.181  1.00 22.80           N  
ATOM    332  OE1 GLN A  45      32.069   2.094  13.540  1.00 25.92           O  
ATOM    333  N   LEU A  46      28.224  -0.535  18.312  1.00 14.97           N  
ATOM    334  CA  LEU A  46      28.070  -1.348  19.499  1.00 14.61           C  
ATOM    335  C   LEU A  46      28.464  -2.759  19.159  1.00 14.70           C  
ATOM    336  O   LEU A  46      27.750  -3.464  18.436  1.00 13.95           O  
ATOM    337  CB  LEU A  46      26.618  -1.295  20.007  1.00 14.82           C  
ATOM    338  CG ALEU A  46      26.109  -0.162  20.916  0.30 14.89           C  
ATOM    339  CG BLEU A  46      26.158   0.022  20.653  0.70 16.32           C  
ATOM    340  CD1ALEU A  46      27.115   0.958  21.174  0.30 13.67           C  
ATOM    341  CD1BLEU A  46      27.074   0.465  21.811  0.70 15.07           C  
ATOM    342  CD2ALEU A  46      24.790   0.400  20.393  0.30 11.73           C  
ATOM    343  CD2BLEU A  46      26.028   1.107  19.651  0.70 18.90           C  
ATOM    344  N   ASN A  47      29.620  -3.159  19.673  1.00 14.58           N  
ATOM    345  CA  ASN A  47      30.164  -4.466  19.371  1.00 15.25           C  
ATOM    346  C   ASN A  47      29.690  -5.471  20.391  1.00 14.90           C  
ATOM    347  O   ASN A  47      30.113  -5.447  21.551  1.00 15.29           O  
ATOM    348  CB  ASN A  47      31.693  -4.415  19.343  1.00 15.67           C  
ATOM    349  CG  ASN A  47      32.306  -5.706  18.833  1.00 17.61           C  
ATOM    350  ND2 ASN A  47      33.471  -6.060  19.369  1.00 19.45           N  
ATOM    351  OD1 ASN A  47      31.746  -6.374  17.961  1.00 18.66           O  
ATOM    352  N   VAL A  48      28.790  -6.349  19.962  1.00 13.93           N  
ATOM    353  CA  VAL A  48      28.180  -7.302  20.874  1.00 13.57           C  
ATOM    354  C   VAL A  48      28.970  -8.604  20.863  1.00 14.10           C  
ATOM    355  O   VAL A  48      29.022  -9.303  19.860  1.00 14.75           O  
ATOM    356  CB  VAL A  48      26.682  -7.531  20.549  1.00 13.67           C  
ATOM    357  CG1 VAL A  48      26.111  -8.622  21.424  1.00 13.72           C  
ATOM    358  CG2 VAL A  48      25.905  -6.229  20.738  1.00 13.67           C  
ATOM    359  N   ILE A  49      29.587  -8.896  22.003  1.00 13.54           N  
ATOM    360  CA  ILE A  49      30.472 -10.043  22.158  1.00 13.76           C  
ATOM    361  C   ILE A  49      29.759 -11.084  22.996  1.00 13.87           C  
ATOM    362  O   ILE A  49      29.525 -10.881  24.184  1.00 14.03           O  
ATOM    363  CB  ILE A  49      31.799  -9.627  22.827  1.00 14.12           C  
ATOM    364  CG1 ILE A  49      32.493  -8.532  22.010  1.00 14.85           C  
ATOM    365  CG2 ILE A  49      32.694 -10.853  23.035  1.00 14.19           C  
ATOM    366  CD1 ILE A  49      33.577  -7.767  22.778  1.00 15.92           C  
ATOM    367  N   ASP A  50      29.391 -12.200  22.375  1.00 13.39           N  
ATOM    368  CA  ASP A  50      28.555 -13.180  23.040  1.00 13.95           C  
ATOM    369  C   ASP A  50      29.390 -14.271  23.692  1.00 14.40           C  
ATOM    370  O   ASP A  50      29.971 -15.108  23.001  1.00 14.72           O  
ATOM    371  CB  ASP A  50      27.555 -13.796  22.049  1.00 13.74           C  
ATOM    372  CG  ASP A  50      26.615 -14.806  22.697  1.00 14.44           C  
ATOM    373  OD1 ASP A  50      26.598 -14.948  23.944  1.00 14.57           O  
ATOM    374  OD2 ASP A  50      25.864 -15.477  21.956  1.00 13.56           O1-
ATOM    375  N   ASN A  51      29.443 -14.248  25.023  1.00 14.53           N  
ATOM    376  CA  ASN A  51      30.167 -15.264  25.798  1.00 15.05           C  
ATOM    377  C   ASN A  51      29.270 -16.154  26.664  1.00 15.54           C  
ATOM    378  O   ASN A  51      29.737 -16.769  27.633  1.00 16.03           O  
ATOM    379  CB  ASN A  51      31.238 -14.606  26.679  1.00 15.06           C  
ATOM    380  CG  ASN A  51      32.383 -14.020  25.880  1.00 15.72           C  
ATOM    381  ND2 ASN A  51      33.082 -13.071  26.482  1.00 17.53           N  
ATOM    382  OD1 ASN A  51      32.648 -14.418  24.737  1.00 16.45           O  
ATOM    383  N   MET A  52      27.989 -16.255  26.312  1.00 14.88           N  
ATOM    384  CA  MET A  52      27.047 -17.035  27.114  1.00 14.91           C  
ATOM    385  C   MET A  52      27.254 -18.533  26.955  1.00 15.99           C  
ATOM    386  O   MET A  52      27.569 -19.009  25.863  1.00 16.23           O  
ATOM    387  CB  MET A  52      25.600 -16.649  26.808  1.00 15.02           C  
ATOM    388  CG  MET A  52      25.233 -15.279  27.363  1.00 14.23           C  
ATOM    389  SD  MET A  52      23.489 -14.881  27.151  1.00 13.69           S  
ATOM    390  CE  MET A  52      23.398 -14.696  25.368  1.00 14.32           C  
ATOM    391  N   THR A  53      27.081 -19.262  28.053  1.00 16.34           N  
ATOM    392  CA  THR A  53      27.309 -20.713  28.069  1.00 17.43           C  
ATOM    393  C   THR A  53      26.083 -21.504  28.503  1.00 17.32           C  
ATOM    394  O   THR A  53      26.110 -22.737  28.540  1.00 17.75           O  
ATOM    395  CB  THR A  53      28.471 -21.097  29.014  1.00 17.73           C  
ATOM    396  CG2 THR A  53      29.766 -20.433  28.580  1.00 18.65           C  
ATOM    397  OG1 THR A  53      28.150 -20.693  30.352  1.00 19.73           O  
ATOM    398  N   ASN A  54      25.003 -20.800  28.822  1.00 17.15           N  
ATOM    399  CA  ASN A  54      23.823 -21.442  29.347  1.00 17.14           C  
ATOM    400  C   ASN A  54      22.720 -21.620  28.315  1.00 17.33           C  
ATOM    401  O   ASN A  54      22.062 -20.652  27.931  1.00 17.10           O  
ATOM    402  CB  ASN A  54      23.296 -20.640  30.525  1.00 17.37           C  
ATOM    403  CG  ASN A  54      22.242 -21.363  31.274  1.00 17.76           C  
ATOM    404  ND2 ASN A  54      22.417 -21.423  32.577  1.00 16.29           N  
ATOM    405  OD1 ASN A  54      21.263 -21.858  30.713  1.00 19.67           O  
ATOM    406  N   HIS A  55      22.493 -22.862  27.890  1.00 17.35           N  
ATOM    407  CA  HIS A  55      21.501 -23.113  26.856  1.00 17.43           C  
ATOM    408  C   HIS A  55      20.053 -22.865  27.298  1.00 17.12           C  
ATOM    409  O   HIS A  55      19.203 -22.536  26.471  1.00 17.09           O  
ATOM    410  CB  HIS A  55      21.645 -24.527  26.283  1.00 18.24           C  
ATOM    411  CG  HIS A  55      20.659 -24.831  25.198  1.00 19.82           C  
ATOM    412  CD2 HIS A  55      20.462 -24.252  23.990  1.00 20.47           C  
ATOM    413  ND1 HIS A  55      19.693 -25.808  25.318  1.00 22.99           N  
ATOM    414  CE1 HIS A  55      18.959 -25.834  24.218  1.00 22.11           C  
ATOM    415  NE2 HIS A  55      19.405 -24.899  23.397  1.00 23.37           N  
ATOM    416  N   THR A  56      19.770 -23.019  28.591  1.00 16.23           N  
ATOM    417  CA  THR A  56      18.412 -22.802  29.095  1.00 16.13           C  
ATOM    418  C   THR A  56      17.975 -21.344  28.898  1.00 15.76           C  
ATOM    419  O   THR A  56      16.798 -21.066  28.665  1.00 15.99           O  
ATOM    420  CB  THR A  56      18.302 -23.208  30.573  1.00 16.34           C  
ATOM    421  CG2 THR A  56      16.886 -23.020  31.089  1.00 16.76           C  
ATOM    422  OG1 THR A  56      18.690 -24.586  30.697  1.00 18.12           O  
ATOM    423  N   MET A  57      18.930 -20.425  28.977  1.00 15.18           N  
ATOM    424  CA  MET A  57      18.640 -19.009  28.728  1.00 14.59           C  
ATOM    425  C   MET A  57      19.083 -18.583  27.323  1.00 14.44           C  
ATOM    426  O   MET A  57      19.005 -17.402  26.963  1.00 14.24           O  
ATOM    427  CB  MET A  57      19.265 -18.134  29.822  1.00 14.65           C  
ATOM    428  CG  MET A  57      18.815 -18.557  31.220  1.00 14.27           C  
ATOM    429  SD  MET A  57      19.352 -17.430  32.517  1.00 14.55           S  
ATOM    430  CE  MET A  57      21.087 -17.856  32.665  1.00 16.44           C  
ATOM    431  N   LEU A  58      19.520 -19.585  26.552  1.00 14.31           N  
ATOM    432  CA  LEU A  58      19.999 -19.487  25.165  1.00 14.58           C  
ATOM    433  C   LEU A  58      21.408 -18.928  25.061  1.00 14.19           C  
ATOM    434  O   LEU A  58      21.692 -17.825  25.542  1.00 14.67           O  
ATOM    435  CB  LEU A  58      19.027 -18.737  24.248  1.00 14.91           C  
ATOM    436  CG  LEU A  58      17.646 -19.370  24.052  1.00 15.78           C  
ATOM    437  CD1 LEU A  58      16.781 -18.483  23.164  1.00 18.36           C  
ATOM    438  CD2 LEU A  58      17.754 -20.788  23.482  1.00 17.81           C  
ATOM    439  N   LYS A  59      22.295 -19.704  24.440  1.00 14.01           N  
ATOM    440  CA  LYS A  59      23.679 -19.286  24.276  1.00 13.78           C  
ATOM    441  C   LYS A  59      23.826 -18.206  23.213  1.00 13.65           C  
ATOM    442  O   LYS A  59      24.757 -17.407  23.275  1.00 14.04           O  
ATOM    443  CB  LYS A  59      24.587 -20.468  23.909  1.00 14.12           C  
ATOM    444  CG  LYS A  59      24.587 -21.605  24.910  1.00 15.15           C  
ATOM    445  CD  LYS A  59      25.744 -22.549  24.613  1.00 17.31           C  
ATOM    446  CE  LYS A  59      25.657 -23.815  25.440  1.00 19.15           C  
ATOM    447  NZ  LYS A  59      26.811 -24.723  25.144  1.00 20.67           N1+
ATOM    448  N   SER A  60      22.927 -18.212  22.226  1.00 13.30           N  
ATOM    449  CA  SER A  60      22.958 -17.234  21.145  1.00 13.68           C  
ATOM    450  C   SER A  60      22.262 -15.962  21.594  1.00 13.42           C  
ATOM    451  O   SER A  60      21.558 -15.968  22.602  1.00 13.63           O  
ATOM    452  CB  SER A  60      22.250 -17.783  19.907  1.00 13.70           C  
ATOM    453  OG  SER A  60      22.743 -19.075  19.607  1.00 14.68           O  
ATOM    454  N   THR A  61      22.430 -14.890  20.827  1.00 13.20           N  
ATOM    455  CA  THR A  61      21.734 -13.643  21.150  1.00 13.58           C  
ATOM    456  C   THR A  61      21.552 -12.744  19.940  1.00 13.73           C  
ATOM    457  O   THR A  61      22.210 -12.918  18.919  1.00 13.37           O  
ATOM    458  CB  THR A  61      22.460 -12.883  22.291  1.00 13.38           C  
ATOM    459  CG2 THR A  61      23.693 -12.127  21.790  1.00 14.46           C  
ATOM    460  OG1 THR A  61      21.547 -11.970  22.911  1.00 14.43           O  
ATOM    461  N   SER A  62      20.661 -11.768  20.071  1.00 12.69           N  
ATOM    462  CA  SER A  62      20.500 -10.729  19.062  1.00 13.03           C  
ATOM    463  C   SER A  62      19.932  -9.551  19.804  1.00 12.59           C  
ATOM    464  O   SER A  62      19.109  -9.745  20.696  1.00 13.14           O  
ATOM    465  CB ASER A  62      19.546 -11.173  17.957  0.65 13.63           C  
ATOM    466  CB BSER A  62      19.529 -11.187  17.981  0.35 13.05           C  
ATOM    467  OG ASER A  62      18.204 -11.087  18.386  0.65 15.54           O  
ATOM    468  OG BSER A  62      19.538 -10.283  16.897  0.35 12.32           O  
ATOM    469  N   ILE A  63      20.390  -8.345  19.492  1.00 12.19           N  
ATOM    470  CA  ILE A  63      19.963  -7.170  20.272  1.00 11.61           C  
ATOM    471  C   ILE A  63      19.198  -6.169  19.421  1.00 11.23           C  
ATOM    472  O   ILE A  63      19.660  -5.770  18.353  1.00 11.40           O  
ATOM    473  CB  ILE A  63      21.154  -6.464  21.002  1.00 11.88           C  
ATOM    474  CG1AILE A  63      21.813  -7.463  21.972  0.50 11.77           C  
ATOM    475  CG1BILE A  63      22.050  -7.459  21.766  0.50 12.70           C  
ATOM    476  CG2 ILE A  63      20.657  -5.254  21.824  1.00 11.19           C  
ATOM    477  CD1AILE A  63      22.896  -6.882  22.889  0.50 11.87           C  
ATOM    478  CD1BILE A  63      21.353  -8.310  22.764  0.50 13.73           C  
ATOM    479  N   HIS A  64      18.024  -5.769  19.904  1.00 10.20           N  
ATOM    480  CA  HIS A  64      17.247  -4.710  19.283  1.00 10.04           C  
ATOM    481  C   HIS A  64      17.467  -3.372  19.992  1.00  9.62           C  
ATOM    482  O   HIS A  64      17.525  -3.324  21.219  1.00 10.28           O  
ATOM    483  CB  HIS A  64      15.771  -5.120  19.287  1.00 10.04           C  
ATOM    484  CG  HIS A  64      14.828  -4.047  18.844  1.00 10.43           C  
ATOM    485  CD2 HIS A  64      13.727  -3.541  19.443  1.00 10.50           C  
ATOM    486  ND1 HIS A  64      14.940  -3.397  17.631  1.00  9.87           N  
ATOM    487  CE1 HIS A  64      13.971  -2.502  17.526  1.00 12.03           C  
ATOM    488  NE2 HIS A  64      13.228  -2.567  18.617  1.00 11.26           N  
ATOM    489  N   TRP A  65      17.594  -2.301  19.207  1.00  9.83           N  
ATOM    490  CA  TRP A  65      17.789  -0.933  19.702  1.00  9.63           C  
ATOM    491  C   TRP A  65      16.434  -0.243  19.552  1.00  9.34           C  
ATOM    492  O   TRP A  65      16.076   0.275  18.487  1.00  9.46           O  
ATOM    493  CB  TRP A  65      18.924  -0.257  18.910  1.00 10.85           C  
ATOM    494  CG  TRP A  65      20.014  -1.256  18.677  1.00 10.37           C  
ATOM    495  CD1 TRP A  65      20.186  -2.058  17.580  1.00 11.84           C  
ATOM    496  CD2 TRP A  65      21.030  -1.630  19.612  1.00 10.36           C  
ATOM    497  CE2 TRP A  65      21.802  -2.646  19.014  1.00 11.63           C  
ATOM    498  CE3 TRP A  65      21.364  -1.193  20.903  1.00 11.84           C  
ATOM    499  NE1 TRP A  65      21.273  -2.887  17.771  1.00 10.84           N  
ATOM    500  CZ2 TRP A  65      22.895  -3.235  19.661  1.00 11.30           C  
ATOM    501  CZ3 TRP A  65      22.451  -1.785  21.551  1.00 11.90           C  
ATOM    502  CH2 TRP A  65      23.198  -2.800  20.926  1.00 12.25           C  
ATOM    503  N   HIS A  66      15.658  -0.328  20.629  1.00  9.50           N  
ATOM    504  CA  HIS A  66      14.236  -0.055  20.570  1.00  9.78           C  
ATOM    505  C   HIS A  66      13.959   1.426  20.358  1.00 10.68           C  
ATOM    506  O   HIS A  66      14.311   2.259  21.200  1.00 11.38           O  
ATOM    507  CB  HIS A  66      13.535  -0.564  21.840  1.00  9.96           C  
ATOM    508  CG  HIS A  66      12.050  -0.378  21.814  1.00  9.59           C  
ATOM    509  CD2 HIS A  66      11.298   0.737  21.643  1.00 10.92           C  
ATOM    510  ND1 HIS A  66      11.163  -1.429  21.928  1.00 10.52           N  
ATOM    511  CE1 HIS A  66       9.930  -0.965  21.842  1.00 10.01           C  
ATOM    512  NE2 HIS A  66       9.984   0.346  21.665  1.00 11.45           N  
ATOM    513  N   GLY A  67      13.328   1.733  19.227  1.00 11.02           N  
ATOM    514  CA  GLY A  67      12.903   3.093  18.916  1.00 11.23           C  
ATOM    515  C   GLY A  67      13.692   3.717  17.785  1.00 11.56           C  
ATOM    516  O   GLY A  67      13.249   4.705  17.215  1.00 11.88           O  
ATOM    517  N   PHE A  68      14.852   3.148  17.457  1.00 11.99           N  
ATOM    518  CA  PHE A  68      15.660   3.700  16.358  1.00 11.80           C  
ATOM    519  C   PHE A  68      15.093   3.282  15.005  1.00 12.27           C  
ATOM    520  O   PHE A  68      14.740   2.119  14.813  1.00 12.48           O  
ATOM    521  CB  PHE A  68      17.127   3.265  16.477  1.00 12.55           C  
ATOM    522  CG APHE A  68      17.853   3.872  17.656  0.50 12.90           C  
ATOM    523  CG BPHE A  68      17.850   3.836  17.675  0.50 11.70           C  
ATOM    524  CD1APHE A  68      17.618   5.187  18.045  0.50 13.61           C  
ATOM    525  CD1BPHE A  68      18.596   5.004  17.554  0.50 12.48           C  
ATOM    526  CD2APHE A  68      18.792   3.132  18.356  0.50 14.91           C  
ATOM    527  CD2BPHE A  68      17.807   3.192  18.911  0.50 10.97           C  
ATOM    528  CE1APHE A  68      18.300   5.742  19.135  0.50 13.92           C  
ATOM    529  CE1BPHE A  68      19.275   5.535  18.651  0.50 12.68           C  
ATOM    530  CE2APHE A  68      19.485   3.680  19.439  0.50 15.26           C  
ATOM    531  CE2BPHE A  68      18.478   3.720  20.018  0.50 12.01           C  
ATOM    532  CZ APHE A  68      19.236   4.984  19.827  0.50 14.09           C  
ATOM    533  CZ BPHE A  68      19.217   4.891  19.883  0.50 12.39           C  
ATOM    534  N   PHE A  69      15.019   4.228  14.073  1.00 12.44           N  
ATOM    535  CA  PHE A  69      14.429   3.957  12.757  1.00 12.69           C  
ATOM    536  C   PHE A  69      15.246   2.992  11.900  1.00 12.85           C  
ATOM    537  O   PHE A  69      14.678   2.264  11.096  1.00 12.84           O  
ATOM    538  CB  PHE A  69      14.204   5.252  11.973  1.00 13.33           C  
ATOM    539  CG  PHE A  69      13.242   6.208  12.626  1.00 14.23           C  
ATOM    540  CD1 PHE A  69      12.180   5.745  13.401  1.00 15.54           C  
ATOM    541  CD2 PHE A  69      13.387   7.579  12.434  1.00 15.85           C  
ATOM    542  CE1 PHE A  69      11.294   6.640  14.004  1.00 16.48           C  
ATOM    543  CE2 PHE A  69      12.503   8.473  13.016  1.00 15.55           C  
ATOM    544  CZ  PHE A  69      11.454   8.008  13.790  1.00 15.70           C  
ATOM    545  N   GLN A  70      16.572   3.018  12.052  1.00 12.91           N  
ATOM    546  CA  GLN A  70      17.473   2.114  11.326  1.00 12.70           C  
ATOM    547  C   GLN A  70      17.336   2.261   9.808  1.00 13.13           C  
ATOM    548  O   GLN A  70      17.432   1.277   9.083  1.00 13.68           O  
ATOM    549  CB  GLN A  70      17.239   0.645  11.733  1.00 12.48           C  
ATOM    550  CG  GLN A  70      17.528   0.326  13.205  1.00 11.98           C  
ATOM    551  CD  GLN A  70      19.009   0.373  13.579  1.00 12.01           C  
ATOM    552  NE2 GLN A  70      19.300   0.055  14.833  1.00 11.87           N  
ATOM    553  OE1 GLN A  70      19.875   0.655  12.754  1.00 13.99           O  
ATOM    554  N   HIS A  71      17.133   3.491   9.341  1.00 14.26           N  
ATOM    555  CA  HIS A  71      17.011   3.726   7.902  1.00 15.24           C  
ATOM    556  C   HIS A  71      18.311   3.375   7.191  1.00 14.93           C  
ATOM    557  O   HIS A  71      19.369   3.940   7.495  1.00 15.38           O  
ATOM    558  CB  HIS A  71      16.630   5.171   7.594  1.00 15.73           C  
ATOM    559  CG  HIS A  71      16.416   5.413   6.133  1.00 19.53           C  
ATOM    560  CD2 HIS A  71      17.276   5.778   5.154  1.00 23.00           C  
ATOM    561  ND1 HIS A  71      15.197   5.217   5.521  1.00 23.33           N  
ATOM    562  CE1 HIS A  71      15.310   5.476   4.230  1.00 23.58           C  
ATOM    563  NE2 HIS A  71      16.561   5.816   3.982  1.00 24.63           N  
ATOM    564  N   GLY A  72      18.229   2.432   6.260  1.00 14.87           N  
ATOM    565  CA  GLY A  72      19.405   1.949   5.529  1.00 14.80           C  
ATOM    566  C   GLY A  72      20.227   0.927   6.294  1.00 14.43           C  
ATOM    567  O   GLY A  72      21.218   0.405   5.772  1.00 15.25           O  
ATOM    568  N   THR A  73      19.823   0.628   7.532  1.00 14.09           N  
ATOM    569  CA  THR A  73      20.508  -0.366   8.366  1.00 13.34           C  
ATOM    570  C   THR A  73      19.502  -1.352   8.981  1.00 13.25           C  
ATOM    571  O   THR A  73      19.604  -1.711  10.158  1.00 13.11           O  
ATOM    572  CB  THR A  73      21.386   0.298   9.481  1.00 13.76           C  
ATOM    573  CG2 THR A  73      22.576   1.043   8.881  1.00 13.81           C  
ATOM    574  OG1 THR A  73      20.600   1.231  10.227  1.00 13.80           O  
ATOM    575  N   ASN A  74      18.550  -1.807   8.164  1.00 12.66           N  
ATOM    576  CA  ASN A  74      17.536  -2.778   8.605  1.00 12.07           C  
ATOM    577  C   ASN A  74      18.165  -4.048   9.187  1.00 12.50           C  
ATOM    578  O   ASN A  74      17.597  -4.696  10.080  1.00 12.37           O  
ATOM    579  CB  ASN A  74      16.585  -3.102   7.434  1.00 12.12           C  
ATOM    580  CG  ASN A  74      15.541  -4.141   7.791  1.00 11.20           C  
ATOM    581  ND2 ASN A  74      14.348  -3.679   8.195  1.00 12.47           N  
ATOM    582  OD1 ASN A  74      15.792  -5.340   7.707  1.00 12.77           O  
ATOM    583  N   TRP A  75      19.352  -4.388   8.682  1.00 12.20           N  
ATOM    584  CA  TRP A  75      20.111  -5.550   9.127  1.00 12.06           C  
ATOM    585  C   TRP A  75      20.558  -5.455  10.590  1.00 11.59           C  
ATOM    586  O   TRP A  75      20.933  -6.470  11.179  1.00 11.90           O  
ATOM    587  CB  TRP A  75      21.343  -5.748   8.225  1.00 12.08           C  
ATOM    588  CG  TRP A  75      22.275  -4.579   8.224  1.00 12.49           C  
ATOM    589  CD1 TRP A  75      22.302  -3.555   7.323  1.00 12.63           C  
ATOM    590  CD2 TRP A  75      23.305  -4.297   9.187  1.00 12.70           C  
ATOM    591  CE2 TRP A  75      23.919  -3.084   8.797  1.00 12.69           C  
ATOM    592  CE3 TRP A  75      23.780  -4.960  10.330  1.00 13.69           C  
ATOM    593  NE1 TRP A  75      23.296  -2.655   7.653  1.00 13.73           N  
ATOM    594  CZ2 TRP A  75      24.990  -2.519   9.509  1.00 13.06           C  
ATOM    595  CZ3 TRP A  75      24.838  -4.388  11.046  1.00 12.83           C  
ATOM    596  CH2 TRP A  75      25.429  -3.188  10.624  1.00 12.79           C  
ATOM    597  N   ALA A  76      20.546  -4.238  11.137  1.00 11.78           N  
ATOM    598  CA  ALA A  76      21.017  -3.969  12.501  1.00 11.65           C  
ATOM    599  C   ALA A  76      19.876  -3.891  13.510  1.00 11.83           C  
ATOM    600  O   ALA A  76      20.110  -3.639  14.695  1.00 12.09           O  
ATOM    601  CB  ALA A  76      21.818  -2.666  12.523  1.00 11.83           C  
ATOM    602  N   ASP A  77      18.647  -4.107  13.052  1.00 11.48           N  
ATOM    603  CA  ASP A  77      17.494  -3.836  13.896  1.00 11.14           C  
ATOM    604  C   ASP A  77      17.361  -4.824  15.046  1.00 11.28           C  
ATOM    605  O   ASP A  77      16.856  -4.452  16.093  1.00 11.99           O  
ATOM    606  CB  ASP A  77      16.203  -3.766  13.066  1.00 11.10           C  
ATOM    607  CG  ASP A  77      15.036  -3.180  13.839  1.00 12.19           C  
ATOM    608  OD1 ASP A  77      15.203  -2.124  14.489  1.00 11.86           O  
ATOM    609  OD2 ASP A  77      13.927  -3.755  13.762  1.00 12.47           O1-
ATOM    610  N   GLY A  78      17.769  -6.080  14.859  1.00 10.78           N  
ATOM    611  CA  GLY A  78      17.814  -7.017  15.989  1.00 11.28           C  
ATOM    612  C   GLY A  78      16.912  -8.239  16.036  1.00 11.35           C  
ATOM    613  O   GLY A  78      17.360  -9.282  16.482  1.00 11.74           O  
ATOM    614  N   PRO A  79      15.628  -8.122  15.643  1.00 11.90           N  
ATOM    615  CA  PRO A  79      14.771  -9.324  15.739  1.00 11.77           C  
ATOM    616  C   PRO A  79      15.308 -10.603  15.084  1.00 12.38           C  
ATOM    617  O   PRO A  79      15.533 -10.654  13.870  1.00 12.57           O  
ATOM    618  CB  PRO A  79      13.460  -8.867  15.091  1.00 12.06           C  
ATOM    619  CG  PRO A  79      13.421  -7.397  15.418  1.00 12.25           C  
ATOM    620  CD  PRO A  79      14.846  -6.937  15.244  1.00 11.87           C  
ATOM    621  N   ALA A  80      15.494 -11.636  15.895  1.00 12.06           N  
ATOM    622  CA  ALA A  80      16.016 -12.900  15.391  1.00 12.74           C  
ATOM    623  C   ALA A  80      15.024 -13.486  14.391  1.00 13.32           C  
ATOM    624  O   ALA A  80      13.817 -13.524  14.642  1.00 13.20           O  
ATOM    625  CB  ALA A  80      16.283 -13.865  16.526  1.00 12.84           C  
ATOM    626  N   PHE A  81      15.560 -13.919  13.250  1.00 13.79           N  
ATOM    627  CA  PHE A  81      14.786 -14.559  12.181  1.00 14.08           C  
ATOM    628  C   PHE A  81      13.870 -13.616  11.419  1.00 14.30           C  
ATOM    629  O   PHE A  81      13.117 -14.052  10.544  1.00 14.62           O  
ATOM    630  CB  PHE A  81      14.091 -15.826  12.690  1.00 14.32           C  
ATOM    631  CG  PHE A  81      15.015 -16.718  13.452  1.00 14.42           C  
ATOM    632  CD1 PHE A  81      16.031 -17.406  12.793  1.00 16.20           C  
ATOM    633  CD2 PHE A  81      14.919 -16.824  14.832  1.00 15.75           C  
ATOM    634  CE1 PHE A  81      16.926 -18.207  13.505  1.00 15.77           C  
ATOM    635  CE2 PHE A  81      15.806 -17.623  15.550  1.00 16.11           C  
ATOM    636  CZ  PHE A  81      16.806 -18.319  14.883  1.00 15.72           C  
ATOM    637  N   VAL A  82      13.974 -12.320  11.718  1.00 13.27           N  
ATOM    638  CA  VAL A  82      13.354 -11.281  10.900  1.00 13.26           C  
ATOM    639  C   VAL A  82      14.462 -10.438  10.266  1.00 13.35           C  
ATOM    640  O   VAL A  82      14.510 -10.286   9.048  1.00 13.93           O  
ATOM    641  CB  VAL A  82      12.358 -10.385  11.702  1.00 12.84           C  
ATOM    642  CG1 VAL A  82      11.705  -9.348  10.784  1.00 13.18           C  
ATOM    643  CG2 VAL A  82      11.288 -11.251  12.373  1.00 13.97           C  
ATOM    644  N   ASN A  83      15.362  -9.898  11.090  1.00 12.46           N  
ATOM    645  CA  ASN A  83      16.404  -9.002  10.595  1.00 12.11           C  
ATOM    646  C   ASN A  83      17.813  -9.579  10.615  1.00 12.12           C  
ATOM    647  O   ASN A  83      18.705  -9.036   9.968  1.00 12.64           O  
ATOM    648  CB  ASN A  83      16.330  -7.650  11.318  1.00 12.05           C  
ATOM    649  CG  ASN A  83      14.934  -7.058  11.243  1.00 12.12           C  
ATOM    650  ND2 ASN A  83      14.639  -6.350  10.151  1.00 13.27           N  
ATOM    651  OD1 ASN A  83      14.100  -7.320  12.111  1.00 12.16           O  
ATOM    652  N   GLN A  84      17.995 -10.680  11.343  1.00 12.27           N  
ATOM    653  CA  GLN A  84      19.267 -11.401  11.383  1.00 12.56           C  
ATOM    654  C   GLN A  84      19.104 -12.807  11.935  1.00 13.09           C  
ATOM    655  O   GLN A  84      18.093 -13.117  12.560  1.00 13.09           O  
ATOM    656  CB  GLN A  84      20.276 -10.645  12.263  1.00 12.56           C  
ATOM    657  CG  GLN A  84      19.922 -10.645  13.749  1.00 12.78           C  
ATOM    658  CD  GLN A  84      21.007 -10.006  14.578  1.00 13.11           C  
ATOM    659  NE2 GLN A  84      22.015 -10.788  14.948  1.00 13.17           N  
ATOM    660  OE1 GLN A  84      20.948  -8.814  14.869  1.00 14.85           O  
ATOM    661  N   CYS A  85      20.107 -13.658  11.712  1.00 13.30           N  
ATOM    662  CA  CYS A  85      20.251 -14.858  12.514  1.00 14.30           C  
ATOM    663  C   CYS A  85      20.942 -14.426  13.798  1.00 13.13           C  
ATOM    664  O   CYS A  85      21.661 -13.422  13.799  1.00 13.32           O  
ATOM    665  CB  CYS A  85      21.097 -15.925  11.822  1.00 14.80           C  
ATOM    666  SG  CYS A  85      20.199 -16.957  10.649  1.00 20.87           S  
ATOM    667  N   PRO A  86      20.718 -15.170  14.891  1.00 13.20           N  
ATOM    668  CA  PRO A  86      21.373 -14.812  16.141  1.00 12.95           C  
ATOM    669  C   PRO A  86      22.891 -14.856  16.041  1.00 13.29           C  
ATOM    670  O   PRO A  86      23.445 -15.621  15.246  1.00 12.87           O  
ATOM    671  CB  PRO A  86      20.892 -15.898  17.099  1.00 12.76           C  
ATOM    672  CG  PRO A  86      19.586 -16.351  16.543  1.00 13.63           C  
ATOM    673  CD  PRO A  86      19.841 -16.342  15.062  1.00 12.73           C  
ATOM    674  N   ILE A  87      23.547 -14.017  16.842  1.00 12.67           N  
ATOM    675  CA  ILE A  87      24.969 -14.133  17.121  1.00 13.53           C  
ATOM    676  C   ILE A  87      25.193 -15.441  17.877  1.00 13.77           C  
ATOM    677  O   ILE A  87      24.421 -15.786  18.771  1.00 13.68           O  
ATOM    678  CB  ILE A  87      25.462 -12.945  17.985  1.00 13.34           C  
ATOM    679  CG1 ILE A  87      25.054 -11.611  17.349  1.00 13.49           C  
ATOM    680  CG2 ILE A  87      26.986 -13.007  18.190  1.00 13.46           C  
ATOM    681  CD1 ILE A  87      25.217 -10.384  18.278  1.00 14.19           C  
ATOM    682  N   SER A  88      26.235 -16.185  17.496  1.00 14.31           N  
ATOM    683  CA  SER A  88      26.549 -17.440  18.160  1.00 14.59           C  
ATOM    684  C   SER A  88      27.558 -17.231  19.283  1.00 14.71           C  
ATOM    685  O   SER A  88      28.387 -16.317  19.225  1.00 15.10           O  
ATOM    686  CB  SER A  88      27.105 -18.436  17.143  1.00 14.72           C  
ATOM    687  OG  SER A  88      26.134 -18.718  16.150  1.00 15.45           O  
ATOM    688  N   THR A  89      27.495 -18.083  20.301  1.00 15.36           N  
ATOM    689  CA  THR A  89      28.422 -17.934  21.419  1.00 15.91           C  
ATOM    690  C   THR A  89      29.858 -18.130  20.943  1.00 16.21           C  
ATOM    691  O   THR A  89      30.123 -18.953  20.060  1.00 16.59           O  
ATOM    692  CB  THR A  89      28.082 -18.839  22.615  1.00 16.29           C  
ATOM    693  CG2 THR A  89      28.257 -20.307  22.281  1.00 16.32           C  
ATOM    694  OG1 THR A  89      28.934 -18.491  23.716  1.00 17.00           O  
ATOM    695  N   GLY A  90      30.769 -17.349  21.509  1.00 16.22           N  
ATOM    696  CA  GLY A  90      32.163 -17.353  21.065  1.00 16.50           C  
ATOM    697  C   GLY A  90      32.445 -16.422  19.903  1.00 16.90           C  
ATOM    698  O   GLY A  90      33.592 -16.311  19.451  1.00 17.08           O  
ATOM    699  N   HIS A  91      31.406 -15.744  19.420  1.00 16.56           N  
ATOM    700  CA  HIS A  91      31.527 -14.789  18.323  1.00 16.84           C  
ATOM    701  C   HIS A  91      31.091 -13.397  18.758  1.00 16.65           C  
ATOM    702  O   HIS A  91      30.491 -13.220  19.829  1.00 17.18           O  
ATOM    703  CB  HIS A  91      30.686 -15.230  17.129  1.00 16.91           C  
ATOM    704  CG  HIS A  91      31.073 -16.566  16.584  1.00 18.60           C  
ATOM    705  CD2 HIS A  91      30.807 -17.818  17.022  1.00 19.78           C  
ATOM    706  ND1 HIS A  91      31.839 -16.711  15.445  1.00 21.65           N  
ATOM    707  CE1 HIS A  91      32.025 -17.997  15.204  1.00 20.71           C  
ATOM    708  NE2 HIS A  91      31.409 -18.690  16.144  1.00 21.15           N  
ATOM    709  N   ALA A  92      31.416 -12.424  17.920  1.00 16.25           N  
ATOM    710  CA  ALA A  92      31.028 -11.043  18.131  1.00 15.89           C  
ATOM    711  C   ALA A  92      30.359 -10.511  16.872  1.00 15.63           C  
ATOM    712  O   ALA A  92      30.581 -11.022  15.764  1.00 16.02           O  
ATOM    713  CB  ALA A  92      32.236 -10.205  18.494  1.00 16.46           C  
ATOM    714  N   PHE A  93      29.542  -9.479  17.041  1.00 14.55           N  
ATOM    715  CA  PHE A  93      28.878  -8.835  15.915  1.00 14.23           C  
ATOM    716  C   PHE A  93      28.715  -7.347  16.174  1.00 14.20           C  
ATOM    717  O   PHE A  93      28.184  -6.939  17.213  1.00 13.80           O  
ATOM    718  CB  PHE A  93      27.523  -9.491  15.650  1.00 14.46           C  
ATOM    719  CG  PHE A  93      26.774  -8.882  14.501  1.00 14.42           C  
ATOM    720  CD1 PHE A  93      27.290  -8.932  13.204  1.00 15.06           C  
ATOM    721  CD2 PHE A  93      25.556  -8.245  14.708  1.00 14.03           C  
ATOM    722  CE1 PHE A  93      26.601  -8.358  12.142  1.00 15.23           C  
ATOM    723  CE2 PHE A  93      24.857  -7.676  13.646  1.00 15.36           C  
ATOM    724  CZ  PHE A  93      25.382  -7.735  12.359  1.00 15.24           C  
ATOM    725  N   LEU A  94      29.177  -6.543  15.223  1.00 14.17           N  
ATOM    726  CA  LEU A  94      29.090  -5.096  15.326  1.00 14.47           C  
ATOM    727  C   LEU A  94      27.798  -4.528  14.735  1.00 14.73           C  
ATOM    728  O   LEU A  94      27.547  -4.615  13.525  1.00 14.75           O  
ATOM    729  CB  LEU A  94      30.311  -4.443  14.661  1.00 14.81           C  
ATOM    730  CG  LEU A  94      30.331  -2.914  14.643  1.00 15.22           C  
ATOM    731  CD1 LEU A  94      30.536  -2.391  16.043  1.00 15.81           C  
ATOM    732  CD2 LEU A  94      31.421  -2.387  13.720  1.00 15.69           C  
ATOM    733  N   TYR A  95      26.990  -3.930  15.607  1.00 13.88           N  
ATOM    734  CA  TYR A  95      25.860  -3.129  15.175  1.00 13.63           C  
ATOM    735  C   TYR A  95      26.366  -1.712  14.953  1.00 14.48           C  
ATOM    736  O   TYR A  95      26.859  -1.071  15.885  1.00 15.11           O  
ATOM    737  CB  TYR A  95      24.770  -3.136  16.240  1.00 13.20           C  
ATOM    738  CG  TYR A  95      24.111  -4.483  16.461  1.00 11.88           C  
ATOM    739  CD1 TYR A  95      22.941  -4.822  15.782  1.00 12.43           C  
ATOM    740  CD2 TYR A  95      24.634  -5.404  17.376  1.00 11.09           C  
ATOM    741  CE1 TYR A  95      22.313  -6.041  15.997  1.00 10.56           C  
ATOM    742  CE2 TYR A  95      24.015  -6.642  17.599  1.00  9.92           C  
ATOM    743  CZ  TYR A  95      22.850  -6.951  16.904  1.00 10.19           C  
ATOM    744  OH  TYR A  95      22.247  -8.166  17.125  1.00 12.40           O  
ATOM    745  N   ASP A  96      26.245  -1.239  13.718  1.00 15.39           N  
ATOM    746  CA  ASP A  96      26.808   0.035  13.308  1.00 16.13           C  
ATOM    747  C   ASP A  96      25.710   0.812  12.589  1.00 16.37           C  
ATOM    748  O   ASP A  96      25.299   0.451  11.481  1.00 16.55           O  
ATOM    749  CB  ASP A  96      27.998  -0.229  12.377  1.00 16.50           C  
ATOM    750  CG  ASP A  96      28.809   1.022  12.070  1.00 17.69           C  
ATOM    751  OD1 ASP A  96      29.986   0.858  11.679  1.00 22.35           O  
ATOM    752  OD2 ASP A  96      28.300   2.155  12.209  1.00 18.98           O1-
ATOM    753  N   PHE A  97      25.220   1.864  13.231  1.00 16.44           N  
ATOM    754  CA  PHE A  97      24.094   2.611  12.690  1.00 16.58           C  
ATOM    755  C   PHE A  97      24.144   4.063  13.122  1.00 17.56           C  
ATOM    756  O   PHE A  97      24.910   4.443  14.019  1.00 16.99           O  
ATOM    757  CB  PHE A  97      22.754   1.952  13.085  1.00 16.25           C  
ATOM    758  CG  PHE A  97      22.545   1.810  14.576  1.00 14.83           C  
ATOM    759  CD1 PHE A  97      21.924   2.823  15.303  1.00 14.40           C  
ATOM    760  CD2 PHE A  97      22.951   0.658  15.253  1.00 14.07           C  
ATOM    761  CE1 PHE A  97      21.723   2.701  16.678  1.00 14.99           C  
ATOM    762  CE2 PHE A  97      22.748   0.531  16.634  1.00 14.49           C  
ATOM    763  CZ  PHE A  97      22.133   1.558  17.340  1.00 14.34           C  
ATOM    764  N   GLN A  98      23.331   4.881  12.472  1.00 19.48           N  
ATOM    765  CA  GLN A  98      23.285   6.298  12.791  1.00 21.46           C  
ATOM    766  C   GLN A  98      21.909   6.703  13.264  1.00 22.11           C  
ATOM    767  O   GLN A  98      20.912   6.035  12.971  1.00 22.50           O  
ATOM    768  CB  GLN A  98      23.684   7.132  11.579  1.00 21.89           C  
ATOM    769  CG  GLN A  98      25.153   7.054  11.269  1.00 24.94           C  
ATOM    770  CD  GLN A  98      25.470   7.638   9.929  1.00 27.83           C  
ATOM    771  NE2 GLN A  98      26.230   8.720   9.927  1.00 29.34           N  
ATOM    772  OE1 GLN A  98      25.023   7.131   8.895  1.00 30.34           O  
ATOM    773  N   VAL A  99      21.872   7.802  14.011  1.00 22.81           N  
ATOM    774  CA  VAL A  99      20.632   8.356  14.531  1.00 23.50           C  
ATOM    775  C   VAL A  99      20.563   9.854  14.131  1.00 24.18           C  
ATOM    776  O   VAL A  99      20.660  10.750  14.973  1.00 25.16           O  
ATOM    777  CB AVAL A  99      20.469   8.096  16.069  0.70 23.38           C  
ATOM    778  CB BVAL A  99      20.523   8.163  16.072  0.30 23.40           C  
ATOM    779  CG1AVAL A  99      21.561   8.781  16.893  0.70 23.10           C  
ATOM    780  CG1BVAL A  99      19.149   8.555  16.573  0.30 23.55           C  
ATOM    781  CG2AVAL A  99      19.093   8.508  16.548  0.70 23.76           C  
ATOM    782  CG2BVAL A  99      20.817   6.715  16.460  0.30 22.95           C  
ATOM    783  N   PRO A 100      20.415  10.123  12.817  1.00 24.65           N  
ATOM    784  CA  PRO A 100      20.541  11.505  12.323  1.00 24.89           C  
ATOM    785  C   PRO A 100      19.435  12.452  12.786  1.00 24.96           C  
ATOM    786  O   PRO A 100      19.687  13.650  13.000  1.00 25.99           O  
ATOM    787  CB  PRO A 100      20.474  11.338  10.799  1.00 24.93           C  
ATOM    788  CG  PRO A 100      19.743  10.056  10.579  1.00 24.47           C  
ATOM    789  CD  PRO A 100      20.133   9.169  11.727  1.00 24.60           C  
ATOM    790  N   ASP A 101      18.240  11.899  12.968  1.00 24.29           N  
ATOM    791  CA  ASP A 101      16.998  12.664  13.042  1.00 23.75           C  
ATOM    792  C   ASP A 101      16.184  12.308  14.287  1.00 22.22           C  
ATOM    793  O   ASP A 101      14.965  12.539  14.335  1.00 22.99           O  
ATOM    794  CB  ASP A 101      16.155  12.361  11.794  1.00 24.52           C  
ATOM    795  CG  ASP A 101      15.963  10.852  11.554  1.00 26.28           C  
ATOM    796  OD1 ASP A 101      15.229  10.490  10.609  1.00 27.46           O  
ATOM    797  OD2 ASP A 101      16.552  10.025  12.300  1.00 28.88           O1-
ATOM    798  N   GLN A 102      16.844  11.718  15.276  1.00 19.71           N  
ATOM    799  CA  GLN A 102      16.161  11.307  16.491  1.00 17.84           C  
ATOM    800  C   GLN A 102      16.936  11.695  17.733  1.00 17.12           C  
ATOM    801  O   GLN A 102      18.167  11.741  17.723  1.00 17.14           O  
ATOM    802  CB  GLN A 102      15.939   9.794  16.510  1.00 17.72           C  
ATOM    803  CG  GLN A 102      14.957   9.275  15.490  1.00 16.26           C  
ATOM    804  CD  GLN A 102      14.709   7.794  15.674  1.00 14.37           C  
ATOM    805  NE2 GLN A 102      15.600   6.977  15.153  1.00 13.29           N  
ATOM    806  OE1 GLN A 102      13.722   7.397  16.290  1.00 17.41           O  
ATOM    807  N   ALA A 103      16.194  11.962  18.802  1.00 15.64           N  
ATOM    808  CA  ALA A 103      16.746  12.151  20.137  1.00 15.28           C  
ATOM    809  C   ALA A 103      15.669  11.785  21.145  1.00 14.96           C  
ATOM    810  O   ALA A 103      14.477  11.854  20.836  1.00 15.31           O  
ATOM    811  CB  ALA A 103      17.200  13.603  20.329  1.00 15.18           C  
ATOM    812  N   GLY A 104      16.062  11.418  22.352  1.00 13.91           N  
ATOM    813  CA  GLY A 104      15.088  11.035  23.363  1.00 13.33           C  
ATOM    814  C   GLY A 104      15.529   9.817  24.145  1.00 12.38           C  
ATOM    815  O   GLY A 104      16.720   9.534  24.277  1.00 12.79           O  
ATOM    816  N   THR A 105      14.543   9.097  24.662  1.00 11.94           N  
ATOM    817  CA  THR A 105      14.769   7.993  25.564  1.00 11.83           C  
ATOM    818  C   THR A 105      14.430   6.696  24.829  1.00 11.98           C  
ATOM    819  O   THR A 105      13.342   6.558  24.274  1.00 12.37           O  
ATOM    820  CB  THR A 105      13.910   8.147  26.842  1.00 12.44           C  
ATOM    821  CG2 THR A 105      14.284   7.121  27.896  1.00 12.15           C  
ATOM    822  OG1 THR A 105      14.121   9.462  27.387  1.00 12.56           O  
ATOM    823  N   PHE A 106      15.400   5.786  24.811  1.00 11.14           N  
ATOM    824  CA  PHE A 106      15.300   4.513  24.083  1.00 10.81           C  
ATOM    825  C   PHE A 106      15.701   3.378  25.027  1.00 10.42           C  
ATOM    826  O   PHE A 106      15.895   3.592  26.219  1.00 10.57           O  
ATOM    827  CB  PHE A 106      16.228   4.529  22.860  1.00 10.81           C  
ATOM    828  CG  PHE A 106      15.972   5.664  21.897  1.00 11.41           C  
ATOM    829  CD1 PHE A 106      15.227   5.460  20.740  1.00 12.40           C  
ATOM    830  CD2 PHE A 106      16.502   6.931  22.135  1.00 11.39           C  
ATOM    831  CE1 PHE A 106      15.001   6.497  19.840  1.00 13.66           C  
ATOM    832  CE2 PHE A 106      16.280   7.979  21.249  1.00 12.16           C  
ATOM    833  CZ  PHE A 106      15.538   7.772  20.095  1.00 10.76           C  
ATOM    834  N   TRP A 107      15.779   2.156  24.511  1.00  9.38           N  
ATOM    835  CA  TRP A 107      16.358   1.062  25.275  1.00  9.43           C  
ATOM    836  C   TRP A 107      16.823  -0.030  24.344  1.00  9.71           C  
ATOM    837  O   TRP A 107      16.514   0.001  23.157  1.00 10.98           O  
ATOM    838  CB  TRP A 107      15.412   0.520  26.360  1.00  9.43           C  
ATOM    839  CG  TRP A 107      14.084  -0.126  25.931  1.00  8.96           C  
ATOM    840  CD1 TRP A 107      13.060   0.462  25.244  1.00  9.10           C  
ATOM    841  CD2 TRP A 107      13.631  -1.442  26.290  1.00  8.94           C  
ATOM    842  CE2 TRP A 107      12.322  -1.596  25.759  1.00  8.23           C  
ATOM    843  CE3 TRP A 107      14.202  -2.508  27.002  1.00  9.76           C  
ATOM    844  NE1 TRP A 107      11.994  -0.423  25.131  1.00  9.81           N  
ATOM    845  CZ2 TRP A 107      11.582  -2.779  25.919  1.00  8.72           C  
ATOM    846  CZ3 TRP A 107      13.464  -3.687  27.156  1.00  9.27           C  
ATOM    847  CH2 TRP A 107      12.159  -3.805  26.623  1.00  8.84           C  
ATOM    848  N   TYR A 108      17.589  -0.969  24.885  1.00  9.44           N  
ATOM    849  CA  TYR A 108      18.041  -2.137  24.130  1.00  9.58           C  
ATOM    850  C   TYR A 108      17.669  -3.394  24.875  1.00  9.50           C  
ATOM    851  O   TYR A 108      17.612  -3.411  26.102  1.00  9.89           O  
ATOM    852  CB  TYR A 108      19.556  -2.098  23.847  1.00 10.02           C  
ATOM    853  CG  TYR A 108      20.468  -2.166  25.053  1.00 10.20           C  
ATOM    854  CD1 TYR A 108      21.126  -3.347  25.382  1.00 10.78           C  
ATOM    855  CD2 TYR A 108      20.682  -1.043  25.854  1.00 11.11           C  
ATOM    856  CE1 TYR A 108      21.973  -3.423  26.478  1.00 11.96           C  
ATOM    857  CE2 TYR A 108      21.542  -1.109  26.964  1.00 11.33           C  
ATOM    858  CZ  TYR A 108      22.175  -2.298  27.254  1.00 11.87           C  
ATOM    859  OH  TYR A 108      23.028  -2.376  28.328  1.00 12.03           O  
ATOM    860  N   HIS A 109      17.436  -4.463  24.129  1.00  9.34           N  
ATOM    861  CA  HIS A 109      17.076  -5.717  24.739  1.00  9.12           C  
ATOM    862  C   HIS A 109      17.326  -6.847  23.777  1.00  9.44           C  
ATOM    863  O   HIS A 109      17.297  -6.636  22.572  1.00  9.08           O  
ATOM    864  CB  HIS A 109      15.608  -5.721  25.225  1.00  9.56           C  
ATOM    865  CG  HIS A 109      14.580  -5.401  24.173  1.00  9.38           C  
ATOM    866  CD2 HIS A 109      13.972  -4.233  23.850  1.00 11.15           C  
ATOM    867  ND1 HIS A 109      14.028  -6.361  23.349  1.00 10.62           N  
ATOM    868  CE1 HIS A 109      13.121  -5.795  22.567  1.00 11.90           C  
ATOM    869  NE2 HIS A 109      13.071  -4.504  22.848  1.00 12.08           N  
ATOM    870  N   SER A 110      17.584  -8.034  24.310  1.00  9.49           N  
ATOM    871  CA  SER A 110      17.602  -9.213  23.450  1.00  9.97           C  
ATOM    872  C   SER A 110      16.303  -9.294  22.667  1.00 10.31           C  
ATOM    873  O   SER A 110      15.216  -9.020  23.193  1.00 10.54           O  
ATOM    874  CB  SER A 110      17.756 -10.492  24.254  1.00 11.05           C  
ATOM    875  OG  SER A 110      17.658 -11.587  23.348  1.00 10.97           O  
ATOM    876  N   HIS A 111      16.423  -9.687  21.404  1.00 10.50           N  
ATOM    877  CA  HIS A 111      15.228  -9.908  20.590  1.00 10.69           C  
ATOM    878  C   HIS A 111      15.261 -11.326  20.019  1.00 11.45           C  
ATOM    879  O   HIS A 111      14.882 -11.554  18.867  1.00 11.69           O  
ATOM    880  CB  HIS A 111      15.092  -8.836  19.498  1.00 10.62           C  
ATOM    881  CG  HIS A 111      13.670  -8.487  19.166  1.00 10.33           C  
ATOM    882  CD2 HIS A 111      13.012  -7.302  19.191  1.00 10.71           C  
ATOM    883  ND1 HIS A 111      12.744  -9.428  18.762  1.00 11.76           N  
ATOM    884  CE1 HIS A 111      11.581  -8.833  18.547  1.00 10.28           C  
ATOM    885  NE2 HIS A 111      11.718  -7.543  18.793  1.00 12.92           N  
ATOM    886  N   LEU A 112      15.705 -12.259  20.860  1.00 11.67           N  
ATOM    887  CA  LEU A 112      15.686 -13.697  20.576  1.00 12.36           C  
ATOM    888  C   LEU A 112      14.810 -14.384  21.608  1.00 12.74           C  
ATOM    889  O   LEU A 112      15.084 -14.316  22.804  1.00 13.38           O  
ATOM    890  CB  LEU A 112      17.102 -14.263  20.634  1.00 12.50           C  
ATOM    891  CG  LEU A 112      17.262 -15.776  20.551  1.00 12.92           C  
ATOM    892  CD1 LEU A 112      16.770 -16.306  19.191  1.00 14.53           C  
ATOM    893  CD2 LEU A 112      18.731 -16.133  20.788  1.00 13.27           C  
ATOM    894  N   SER A 113      13.748 -15.040  21.140  1.00 13.34           N  
ATOM    895  CA  SER A 113      12.820 -15.735  22.031  1.00 13.50           C  
ATOM    896  C   SER A 113      12.431 -14.838  23.211  1.00 13.44           C  
ATOM    897  O   SER A 113      12.178 -13.652  23.017  1.00 14.08           O  
ATOM    898  CB  SER A 113      13.431 -17.059  22.485  1.00 13.99           C  
ATOM    899  OG  SER A 113      12.471 -17.842  23.164  1.00 15.82           O  
ATOM    900  N   THR A 114      12.402 -15.402  24.415  1.00 12.74           N  
ATOM    901  CA  THR A 114      12.047 -14.660  25.629  1.00 12.81           C  
ATOM    902  C   THR A 114      13.289 -14.276  26.428  1.00 12.49           C  
ATOM    903  O   THR A 114      13.229 -14.054  27.644  1.00 13.07           O  
ATOM    904  CB  THR A 114      11.069 -15.459  26.508  1.00 13.16           C  
ATOM    905  CG2 THR A 114       9.699 -15.505  25.851  1.00 13.98           C  
ATOM    906  OG1 THR A 114      11.549 -16.801  26.685  1.00 13.51           O  
ATOM    907  N   GLN A 115      14.409 -14.154  25.729  1.00 11.71           N  
ATOM    908  CA  GLN A 115      15.693 -13.965  26.390  1.00 11.18           C  
ATOM    909  C   GLN A 115      15.809 -12.659  27.166  1.00 11.01           C  
ATOM    910  O   GLN A 115      16.511 -12.623  28.177  1.00 11.20           O  
ATOM    911  CB  GLN A 115      16.833 -14.092  25.378  1.00 11.20           C  
ATOM    912  CG  GLN A 115      18.220 -14.038  25.982  1.00 12.10           C  
ATOM    913  CD  GLN A 115      19.281 -14.242  24.933  1.00 11.49           C  
ATOM    914  NE2 GLN A 115      19.972 -15.385  24.998  1.00 11.95           N  
ATOM    915  OE1 GLN A 115      19.474 -13.395  24.060  1.00 12.37           O  
ATOM    916  N   TYR A 116      15.141 -11.588  26.732  1.00 11.28           N  
ATOM    917  CA  TYR A 116      15.360 -10.324  27.461  1.00 10.79           C  
ATOM    918  C   TYR A 116      14.835 -10.389  28.886  1.00 11.60           C  
ATOM    919  O   TYR A 116      15.345  -9.702  29.778  1.00 11.80           O  
ATOM    920  CB  TYR A 116      14.932  -9.064  26.684  1.00 11.21           C  
ATOM    921  CG  TYR A 116      13.468  -8.654  26.785  1.00 10.94           C  
ATOM    922  CD1 TYR A 116      12.609  -8.792  25.689  1.00 11.58           C  
ATOM    923  CD2 TYR A 116      12.974  -7.990  27.913  1.00 10.84           C  
ATOM    924  CE1 TYR A 116      11.286  -8.344  25.736  1.00 10.28           C  
ATOM    925  CE2 TYR A 116      11.635  -7.543  27.967  1.00 12.34           C  
ATOM    926  CZ  TYR A 116      10.804  -7.728  26.877  1.00 11.39           C  
ATOM    927  OH  TYR A 116       9.503  -7.283  26.908  1.00 11.56           O  
ATOM    928  N   CYS A 117      13.876 -11.277  29.111  1.00 12.61           N  
ATOM    929  CA  CYS A 117      13.327 -11.470  30.448  1.00 13.30           C  
ATOM    930  C   CYS A 117      14.367 -12.007  31.426  1.00 13.29           C  
ATOM    931  O   CYS A 117      14.296 -11.726  32.641  1.00 13.97           O  
ATOM    932  CB ACYS A 117      12.077 -12.336  30.429  0.30 13.76           C  
ATOM    933  CB BCYS A 117      12.161 -12.456  30.365  0.70 13.18           C  
ATOM    934  SG ACYS A 117      10.849 -11.702  31.576  0.30 16.35           S  
ATOM    935  SG BCYS A 117      10.932 -12.027  29.081  0.70 13.28           S  
ATOM    936  N   ASP A 118      15.347 -12.738  30.898  1.00 12.71           N  
ATOM    937  CA  ASP A 118      16.422 -13.292  31.720  1.00 12.56           C  
ATOM    938  C   ASP A 118      17.533 -12.279  31.994  1.00 12.66           C  
ATOM    939  O   ASP A 118      18.540 -12.609  32.621  1.00 13.13           O  
ATOM    940  CB  ASP A 118      16.971 -14.598  31.123  1.00 12.74           C  
ATOM    941  CG  ASP A 118      16.010 -15.766  31.279  1.00 13.37           C  
ATOM    942  OD1 ASP A 118      15.259 -15.800  32.284  1.00 13.49           O  
ATOM    943  OD2 ASP A 118      16.020 -16.657  30.398  1.00 15.78           O1-
ATOM    944  N   GLY A 119      17.408 -11.036  31.521  1.00 15.00           N  
ATOM    945  CA  GLY A 119      18.176  -9.936  32.075  1.00 15.00           C  
ATOM    946  C   GLY A 119      18.881  -9.099  31.025  1.00 15.00           C  
ATOM    947  O   GLY A 119      19.542  -8.136  31.425  1.00 12.89           O  
ATOM    948  H   GLY A 119      17.361 -11.122  30.521  1.00 15.00           H  
ATOM    949  N   LEU A 120      18.837  -9.380  29.755  1.00 11.96           N  
ATOM    950  CA  LEU A 120      19.539  -8.577  28.756  1.00 11.45           C  
ATOM    951  C   LEU A 120      18.633  -7.441  28.289  1.00 11.28           C  
ATOM    952  O   LEU A 120      17.883  -7.571  27.318  1.00 11.10           O  
ATOM    953  CB  LEU A 120      19.999  -9.444  27.576  1.00 11.35           C  
ATOM    954  CG  LEU A 120      21.220  -8.921  26.810  1.00 10.13           C  
ATOM    955  CD1 LEU A 120      21.523  -9.894  25.666  1.00 10.56           C  
ATOM    956  CD2 LEU A 120      21.067  -7.505  26.283  1.00 10.71           C  
ATOM    957  N   ARG A 121      18.681  -6.331  29.017  1.00 10.77           N  
ATOM    958  CA  ARG A 121      17.809  -5.187  28.758  1.00 10.83           C  
ATOM    959  C   ARG A 121      18.316  -3.966  29.529  1.00 11.04           C  
ATOM    960  O   ARG A 121      18.545  -4.028  30.740  1.00 11.55           O  
ATOM    961  CB  ARG A 121      16.348  -5.507  29.114  1.00 10.59           C  
ATOM    962  CG AARG A 121      16.152  -6.228  30.447  0.50 11.56           C  
ATOM    963  CG BARG A 121      16.108  -5.663  30.608  0.50 10.19           C  
ATOM    964  CD AARG A 121      14.710  -6.644  30.651  0.50 11.71           C  
ATOM    965  CD BARG A 121      14.748  -6.232  30.946  0.50 10.40           C  
ATOM    966  NE AARG A 121      14.587  -7.554  31.783  0.50 16.68           N  
ATOM    967  NE BARG A 121      14.777  -6.680  32.329  0.50  9.12           N  
ATOM    968  CZ AARG A 121      13.446  -8.069  32.227  0.50 15.50           C  
ATOM    969  CZ BARG A 121      13.762  -7.233  32.987  0.50  8.44           C  
ATOM    970  NH1AARG A 121      12.295  -7.773  31.640  0.50 17.85           N1+
ATOM    971  NH1BARG A 121      12.584  -7.392  32.412  0.50  6.43           N1+
ATOM    972  NH2AARG A 121      13.460  -8.886  33.272  0.50 16.66           N  
ATOM    973  NH2BARG A 121      13.941  -7.629  34.241  0.50  7.63           N  
ATOM    974  N   GLY A 122      18.489  -2.861  28.829  1.00 10.79           N  
ATOM    975  CA  GLY A 122      18.981  -1.642  29.476  1.00 10.60           C  
ATOM    976  C   GLY A 122      18.543  -0.393  28.758  1.00 10.80           C  
ATOM    977  O   GLY A 122      18.077  -0.438  27.615  1.00 10.89           O  
ATOM    978  N   PRO A 123      18.669   0.750  29.433  1.00 10.10           N  
ATOM    979  CA  PRO A 123      18.256   2.025  28.875  1.00 10.18           C  
ATOM    980  C   PRO A 123      19.263   2.643  27.918  1.00 10.62           C  
ATOM    981  O   PRO A 123      20.462   2.353  27.992  1.00 10.52           O  
ATOM    982  CB  PRO A 123      18.100   2.905  30.121  1.00 10.68           C  
ATOM    983  CG  PRO A 123      19.150   2.360  31.056  1.00 10.30           C  
ATOM    984  CD  PRO A 123      19.198   0.871  30.808  1.00 10.44           C  
ATOM    985  N   ILE A 124      18.749   3.475  27.013  1.00 10.62           N  
ATOM    986  CA  ILE A 124      19.559   4.302  26.125  1.00 11.10           C  
ATOM    987  C   ILE A 124      19.035   5.731  26.162  1.00 11.61           C  
ATOM    988  O   ILE A 124      17.825   5.946  26.142  1.00 12.59           O  
ATOM    989  CB  ILE A 124      19.505   3.807  24.660  1.00 11.21           C  
ATOM    990  CG1 ILE A 124      20.151   2.425  24.554  1.00 11.40           C  
ATOM    991  CG2 ILE A 124      20.184   4.818  23.713  1.00 11.01           C  
ATOM    992  CD1 ILE A 124      20.036   1.795  23.181  1.00 13.03           C  
ATOM    993  N   VAL A 125      19.944   6.709  26.214  1.00 11.61           N  
ATOM    994  CA  VAL A 125      19.535   8.093  26.068  1.00 12.06           C  
ATOM    995  C   VAL A 125      20.324   8.742  24.935  1.00 12.18           C  
ATOM    996  O   VAL A 125      21.552   8.647  24.901  1.00 12.83           O  
ATOM    997  CB  VAL A 125      19.713   8.911  27.374  1.00 11.68           C  
ATOM    998  CG1 VAL A 125      19.279  10.352  27.154  1.00 11.98           C  
ATOM    999  CG2 VAL A 125      18.899   8.297  28.515  1.00 12.38           C  
ATOM   1000  N   VAL A 126      19.605   9.382  24.016  1.00 12.04           N  
ATOM   1001  CA  VAL A 126      20.211  10.188  22.969  1.00 12.84           C  
ATOM   1002  C   VAL A 126      19.884  11.643  23.273  1.00 13.14           C  
ATOM   1003  O   VAL A 126      18.735  12.080  23.164  1.00 12.99           O  
ATOM   1004  CB  VAL A 126      19.717   9.780  21.563  1.00 13.12           C  
ATOM   1005  CG1 VAL A 126      20.370  10.629  20.491  1.00 12.99           C  
ATOM   1006  CG2 VAL A 126      20.028   8.319  21.293  1.00 13.86           C  
ATOM   1007  N   TYR A 127      20.900  12.388  23.692  1.00 13.63           N  
ATOM   1008  CA  TYR A 127      20.683  13.778  24.105  1.00 14.38           C  
ATOM   1009  C   TYR A 127      20.597  14.701  22.903  1.00 15.09           C  
ATOM   1010  O   TYR A 127      21.196  14.439  21.866  1.00 15.62           O  
ATOM   1011  CB  TYR A 127      21.806  14.233  25.045  1.00 14.89           C  
ATOM   1012  CG  TYR A 127      21.817  13.466  26.343  1.00 13.82           C  
ATOM   1013  CD1 TYR A 127      22.654  12.366  26.517  1.00 15.38           C  
ATOM   1014  CD2 TYR A 127      20.962  13.818  27.404  1.00 14.04           C  
ATOM   1015  CE1 TYR A 127      22.657  11.644  27.708  1.00 15.26           C  
ATOM   1016  CE2 TYR A 127      20.964  13.103  28.604  1.00 15.46           C  
ATOM   1017  CZ  TYR A 127      21.808  12.013  28.747  1.00 15.84           C  
ATOM   1018  OH  TYR A 127      21.813  11.286  29.916  1.00 16.67           O  
ATOM   1019  N   ASP A 128      19.824  15.773  23.056  1.00 15.78           N  
ATOM   1020  CA  ASP A 128      19.688  16.795  22.030  1.00 17.08           C  
ATOM   1021  C   ASP A 128      20.278  18.089  22.585  1.00 18.34           C  
ATOM   1022  O   ASP A 128      19.742  18.653  23.542  1.00 18.22           O  
ATOM   1023  CB  ASP A 128      18.210  16.985  21.682  1.00 17.16           C  
ATOM   1024  CG  ASP A 128      17.981  17.980  20.551  1.00 17.72           C  
ATOM   1025  OD1 ASP A 128      18.952  18.609  20.066  1.00 18.97           O  
ATOM   1026  OD2 ASP A 128      16.806  18.127  20.138  1.00 18.30           O1-
ATOM   1027  N   PRO A 129      21.392  18.557  21.994  1.00 19.46           N  
ATOM   1028  CA  PRO A 129      22.014  19.775  22.515  1.00 20.54           C  
ATOM   1029  C   PRO A 129      21.141  21.007  22.323  1.00 21.15           C  
ATOM   1030  O   PRO A 129      21.393  22.038  22.952  1.00 22.06           O  
ATOM   1031  CB  PRO A 129      23.305  19.899  21.699  1.00 20.34           C  
ATOM   1032  CG  PRO A 129      23.082  19.102  20.469  1.00 20.89           C  
ATOM   1033  CD  PRO A 129      22.122  17.999  20.839  1.00 19.56           C  
ATOM   1034  N   GLN A 130      20.130  20.903  21.468  1.00 21.16           N  
ATOM   1035  CA  GLN A 130      19.157  21.981  21.291  1.00 21.67           C  
ATOM   1036  C   GLN A 130      17.744  21.528  21.661  1.00 20.49           C  
ATOM   1037  O   GLN A 130      16.755  21.949  21.052  1.00 20.76           O  
ATOM   1038  CB  GLN A 130      19.210  22.529  19.862  1.00 22.56           C  
ATOM   1039  CG  GLN A 130      20.523  23.264  19.503  1.00 25.89           C  
ATOM   1040  CD  GLN A 130      20.929  24.324  20.526  1.00 29.98           C  
ATOM   1041  NE2 GLN A 130      20.015  25.243  20.835  1.00 32.06           N  
ATOM   1042  OE1 GLN A 130      22.053  24.309  21.037  1.00 33.32           O  
ATOM   1043  N   ASP A 131      17.665  20.666  22.675  1.00 19.49           N  
ATOM   1044  CA  ASP A 131      16.398  20.129  23.149  1.00 18.34           C  
ATOM   1045  C   ASP A 131      15.438  21.277  23.441  1.00 17.92           C  
ATOM   1046  O   ASP A 131      15.767  22.161  24.234  1.00 17.74           O  
ATOM   1047  CB  ASP A 131      16.626  19.311  24.420  1.00 17.86           C  
ATOM   1048  CG  ASP A 131      15.488  18.346  24.708  1.00 17.82           C  
ATOM   1049  OD1 ASP A 131      14.313  18.769  24.712  1.00 16.32           O  
ATOM   1050  OD2 ASP A 131      15.775  17.154  24.945  1.00 16.88           O1-
ATOM   1051  N   PRO A 132      14.257  21.273  22.795  1.00 17.66           N  
ATOM   1052  CA  PRO A 132      13.291  22.361  23.023  1.00 17.39           C  
ATOM   1053  C   PRO A 132      12.745  22.421  24.452  1.00 17.16           C  
ATOM   1054  O   PRO A 132      12.156  23.432  24.842  1.00 17.15           O  
ATOM   1055  CB  PRO A 132      12.166  22.052  22.035  1.00 17.55           C  
ATOM   1056  CG  PRO A 132      12.310  20.577  21.711  1.00 18.59           C  
ATOM   1057  CD  PRO A 132      13.775  20.296  21.797  1.00 17.49           C  
ATOM   1058  N   HIS A 133      12.950  21.362  25.232  1.00 16.30           N  
ATOM   1059  CA  HIS A 133      12.464  21.323  26.607  1.00 16.41           C  
ATOM   1060  C   HIS A 133      13.570  21.630  27.619  1.00 17.01           C  
ATOM   1061  O   HIS A 133      13.317  21.629  28.820  1.00 17.17           O  
ATOM   1062  CB  HIS A 133      11.899  19.934  26.927  1.00 16.07           C  
ATOM   1063  CG  HIS A 133      10.625  19.607  26.216  1.00 16.03           C  
ATOM   1064  CD2 HIS A 133      10.261  18.508  25.512  1.00 15.69           C  
ATOM   1065  ND1 HIS A 133       9.527  20.442  26.217  1.00 15.49           N  
ATOM   1066  CE1 HIS A 133       8.546  19.876  25.530  1.00 16.59           C  
ATOM   1067  NE2 HIS A 133       8.965  18.700  25.097  1.00 15.59           N  
ATOM   1068  N   LYS A 134      14.788  21.876  27.136  1.00 18.23           N  
ATOM   1069  CA  LYS A 134      15.965  21.874  28.019  1.00 19.72           C  
ATOM   1070  C   LYS A 134      15.967  22.940  29.121  1.00 19.87           C  
ATOM   1071  O   LYS A 134      16.618  22.774  30.150  1.00 19.84           O  
ATOM   1072  CB  LYS A 134      17.270  21.933  27.209  1.00 20.78           C  
ATOM   1073  CG  LYS A 134      17.656  23.324  26.743  1.00 24.37           C  
ATOM   1074  CD  LYS A 134      19.166  23.463  26.578  1.00 29.09           C  
ATOM   1075  CE  LYS A 134      19.580  23.416  25.133  1.00 30.64           C  
ATOM   1076  NZ  LYS A 134      21.059  23.554  25.000  1.00 33.22           N1+
ATOM   1077  N   SER A 135      15.253  24.037  28.907  1.00 19.84           N  
ATOM   1078  CA  SER A 135      15.271  25.106  29.901  1.00 20.10           C  
ATOM   1079  C   SER A 135      14.250  24.902  31.025  1.00 19.50           C  
ATOM   1080  O   SER A 135      14.177  25.710  31.956  1.00 20.36           O  
ATOM   1081  CB  SER A 135      15.119  26.474  29.236  1.00 20.02           C  
ATOM   1082  OG  SER A 135      16.305  26.830  28.539  1.00 22.24           O  
ATOM   1083  N   LEU A 136      13.493  23.805  30.959  1.00 18.54           N  
ATOM   1084  CA  LEU A 136      12.595  23.412  32.044  1.00 17.25           C  
ATOM   1085  C   LEU A 136      13.291  22.701  33.205  1.00 16.79           C  
ATOM   1086  O   LEU A 136      12.664  22.441  34.229  1.00 16.23           O  
ATOM   1087  CB  LEU A 136      11.505  22.471  31.532  1.00 17.26           C  
ATOM   1088  CG  LEU A 136      10.436  22.997  30.588  1.00 15.96           C  
ATOM   1089  CD1 LEU A 136       9.436  21.875  30.264  1.00 15.54           C  
ATOM   1090  CD2 LEU A 136       9.729  24.190  31.208  1.00 16.80           C  
ATOM   1091  N   TYR A 137      14.562  22.350  33.044  1.00 17.07           N  
ATOM   1092  CA  TYR A 137      15.230  21.566  34.087  1.00 17.37           C  
ATOM   1093  C   TYR A 137      16.718  21.862  34.222  1.00 17.59           C  
ATOM   1094  O   TYR A 137      17.340  22.406  33.313  1.00 17.82           O  
ATOM   1095  CB  TYR A 137      15.000  20.057  33.874  1.00 17.11           C  
ATOM   1096  CG  TYR A 137      15.335  19.581  32.478  1.00 16.65           C  
ATOM   1097  CD1 TYR A 137      16.646  19.256  32.127  1.00 15.98           C  
ATOM   1098  CD2 TYR A 137      14.345  19.472  31.504  1.00 16.00           C  
ATOM   1099  CE1 TYR A 137      16.965  18.838  30.847  1.00 15.56           C  
ATOM   1100  CE2 TYR A 137      14.655  19.056  30.223  1.00 15.19           C  
ATOM   1101  CZ  TYR A 137      15.959  18.737  29.899  1.00 15.34           C  
ATOM   1102  OH  TYR A 137      16.263  18.316  28.631  1.00 17.38           O  
ATOM   1103  N   ASP A 138      17.266  21.469  35.369  1.00 17.71           N  
ATOM   1104  CA  ASP A 138      18.665  21.698  35.716  1.00 18.64           C  
ATOM   1105  C   ASP A 138      19.508  20.446  35.506  1.00 18.48           C  
ATOM   1106  O   ASP A 138      20.678  20.533  35.126  1.00 19.68           O  
ATOM   1107  CB  ASP A 138      18.765  22.111  37.183  1.00 18.53           C  
ATOM   1108  CG  ASP A 138      18.043  23.405  37.477  1.00 20.08           C  
ATOM   1109  OD1 ASP A 138      18.430  24.446  36.903  1.00 21.95           O  
ATOM   1110  OD2 ASP A 138      17.096  23.372  38.289  1.00 22.00           O1-
ATOM   1111  N   VAL A 139      18.913  19.287  35.783  1.00 18.13           N  
ATOM   1112  CA  VAL A 139      19.659  18.032  35.849  1.00 17.75           C  
ATOM   1113  C   VAL A 139      19.052  17.013  34.884  1.00 17.07           C  
ATOM   1114  O   VAL A 139      17.846  16.789  34.899  1.00 16.84           O  
ATOM   1115  CB  VAL A 139      19.673  17.460  37.282  1.00 18.00           C  
ATOM   1116  CG1 VAL A 139      20.465  16.144  37.346  1.00 18.61           C  
ATOM   1117  CG2 VAL A 139      20.257  18.484  38.272  1.00 19.15           C  
ATOM   1118  N   ASP A 140      19.901  16.435  34.039  1.00 16.79           N  
ATOM   1119  CA  ASP A 140      19.511  15.361  33.114  1.00 16.63           C  
ATOM   1120  C   ASP A 140      20.787  14.566  32.846  1.00 16.48           C  
ATOM   1121  O   ASP A 140      21.608  14.960  32.020  1.00 16.97           O  
ATOM   1122  CB  ASP A 140      18.930  15.956  31.819  1.00 16.41           C  
ATOM   1123  CG  ASP A 140      18.537  14.896  30.791  1.00 17.04           C  
ATOM   1124  OD1 ASP A 140      18.256  13.750  31.185  1.00 17.36           O  
ATOM   1125  OD2 ASP A 140      18.486  15.238  29.589  1.00 17.13           O1-
ATOM   1126  N   ASP A 141      20.970  13.471  33.580  1.00 16.52           N  
ATOM   1127  CA  ASP A 141      22.192  12.673  33.455  1.00 17.19           C  
ATOM   1128  C   ASP A 141      21.931  11.198  33.785  1.00 16.69           C  
ATOM   1129  O   ASP A 141      20.772  10.781  33.843  1.00 16.10           O  
ATOM   1130  CB  ASP A 141      23.314  13.277  34.319  1.00 17.62           C  
ATOM   1131  CG  ASP A 141      22.952  13.363  35.788  1.00 19.98           C  
ATOM   1132  OD1 ASP A 141      22.102  12.583  36.257  1.00 21.20           O  
ATOM   1133  OD2 ASP A 141      23.540  14.223  36.492  1.00 22.07           O1-
ATOM   1134  N   ASP A 142      22.988  10.408  33.994  1.00 16.81           N  
ATOM   1135  CA  ASP A 142      22.803   8.987  34.339  1.00 17.41           C  
ATOM   1136  C   ASP A 142      21.860   8.795  35.528  1.00 17.44           C  
ATOM   1137  O   ASP A 142      21.102   7.821  35.584  1.00 17.48           O  
ATOM   1138  CB  ASP A 142      24.140   8.303  34.670  1.00 17.65           C  
ATOM   1139  CG  ASP A 142      25.113   8.263  33.497  1.00 19.46           C  
ATOM   1140  OD1 ASP A 142      24.914   8.962  32.486  1.00 22.63           O  
ATOM   1141  OD2 ASP A 142      26.104   7.498  33.600  1.00 21.49           O1-
ATOM   1142  N   SER A 143      21.904   9.729  36.478  1.00 17.19           N  
ATOM   1143  CA  SER A 143      21.174   9.582  37.728  1.00 17.42           C  
ATOM   1144  C   SER A 143      19.674   9.832  37.597  1.00 16.91           C  
ATOM   1145  O   SER A 143      18.912   9.540  38.525  1.00 17.72           O  
ATOM   1146  CB  SER A 143      21.780  10.493  38.810  1.00 17.86           C  
ATOM   1147  OG  SER A 143      21.379  11.838  38.643  1.00 20.39           O  
ATOM   1148  N   THR A 144      19.252  10.359  36.449  1.00 15.75           N  
ATOM   1149  CA  THR A 144      17.843  10.692  36.253  1.00 15.11           C  
ATOM   1150  C   THR A 144      17.133   9.704  35.334  1.00 14.56           C  
ATOM   1151  O   THR A 144      15.975   9.913  34.978  1.00 13.32           O  
ATOM   1152  CB  THR A 144      17.623  12.147  35.761  1.00 15.27           C  
ATOM   1153  CG2 THR A 144      18.237  13.161  36.742  1.00 15.89           C  
ATOM   1154  OG1 THR A 144      18.199  12.335  34.464  1.00 15.35           O  
ATOM   1155  N   VAL A 145      17.828   8.635  34.952  1.00 13.87           N  
ATOM   1156  CA  VAL A 145      17.177   7.530  34.230  1.00 13.72           C  
ATOM   1157  C   VAL A 145      16.538   6.609  35.260  1.00 14.13           C  
ATOM   1158  O   VAL A 145      17.194   6.183  36.227  1.00 14.90           O  
ATOM   1159  CB  VAL A 145      18.172   6.757  33.341  1.00 13.34           C  
ATOM   1160  CG1 VAL A 145      17.471   5.579  32.647  1.00 13.98           C  
ATOM   1161  CG2 VAL A 145      18.804   7.679  32.298  1.00 13.23           C  
ATOM   1162  N   ILE A 146      15.247   6.325  35.076  1.00 13.34           N  
ATOM   1163  CA  ILE A 146      14.510   5.444  35.976  1.00 13.52           C  
ATOM   1164  C   ILE A 146      13.977   4.295  35.156  1.00 13.05           C  
ATOM   1165  O   ILE A 146      13.141   4.493  34.274  1.00 13.23           O  
ATOM   1166  CB  ILE A 146      13.303   6.147  36.651  1.00 13.72           C  
ATOM   1167  CG1 ILE A 146      13.731   7.451  37.339  1.00 14.69           C  
ATOM   1168  CG2 ILE A 146      12.604   5.205  37.627  1.00 14.15           C  
ATOM   1169  CD1 ILE A 146      12.559   8.193  37.987  1.00 15.90           C  
ATOM   1170  N   THR A 147      14.449   3.093  35.448  1.00 11.80           N  
ATOM   1171  CA  THR A 147      13.913   1.938  34.740  1.00 11.33           C  
ATOM   1172  C   THR A 147      12.943   1.161  35.611  1.00 11.36           C  
ATOM   1173  O   THR A 147      13.103   1.091  36.847  1.00 11.51           O  
ATOM   1174  CB  THR A 147      15.020   0.982  34.288  1.00 10.91           C  
ATOM   1175  CG2 THR A 147      16.098   1.711  33.497  1.00 11.48           C  
ATOM   1176  OG1 THR A 147      15.573   0.357  35.449  1.00 12.10           O  
ATOM   1177  N   LEU A 148      11.927   0.579  34.961  1.00 10.89           N  
ATOM   1178  CA  LEU A 148      10.995  -0.355  35.598  1.00 11.48           C  
ATOM   1179  C   LEU A 148      11.147  -1.714  34.953  1.00 11.88           C  
ATOM   1180  O   LEU A 148      11.246  -1.807  33.727  1.00 12.10           O  
ATOM   1181  CB  LEU A 148       9.540   0.106  35.427  1.00 11.71           C  
ATOM   1182  CG  LEU A 148       9.193   1.534  35.854  1.00 11.72           C  
ATOM   1183  CD1 LEU A 148       7.699   1.812  35.631  1.00 12.25           C  
ATOM   1184  CD2 LEU A 148       9.576   1.753  37.334  1.00 13.41           C  
ATOM   1185  N   ALA A 149      11.150  -2.764  35.764  1.00 11.64           N  
ATOM   1186  CA  ALA A 149      11.273  -4.112  35.229  1.00 12.23           C  
ATOM   1187  C   ALA A 149      10.552  -5.146  36.082  1.00 12.99           C  
ATOM   1188  O   ALA A 149      10.480  -5.014  37.304  1.00 14.10           O  
ATOM   1189  CB  ALA A 149      12.742  -4.479  35.060  1.00 12.08           C  
ATOM   1190  N   ASP A 150      10.001  -6.157  35.427  1.00 12.86           N  
ATOM   1191  CA  ASP A 150       9.484  -7.328  36.106  1.00 13.14           C  
ATOM   1192  C   ASP A 150      10.621  -8.310  36.354  1.00 13.87           C  
ATOM   1193  O   ASP A 150      11.561  -8.416  35.548  1.00 14.37           O  
ATOM   1194  CB  ASP A 150       8.333  -7.965  35.307  1.00 13.19           C  
ATOM   1195  CG  ASP A 150       8.663  -8.179  33.831  1.00 13.85           C  
ATOM   1196  OD1 ASP A 150       9.601  -7.548  33.300  1.00 14.79           O  
ATOM   1197  OD2 ASP A 150       7.944  -8.971  33.183  1.00 14.29           O1-
ATOM   1198  N   TRP A 151      10.554  -9.013  37.481  1.00 14.14           N  
ATOM   1199  CA  TRP A 151      11.576  -9.995  37.820  1.00 14.32           C  
ATOM   1200  C   TRP A 151      10.951 -11.295  38.300  1.00 14.06           C  
ATOM   1201  O   TRP A 151       9.969 -11.276  39.045  1.00 13.50           O  
ATOM   1202  CB  TRP A 151      12.553  -9.443  38.864  1.00 15.11           C  
ATOM   1203  CG  TRP A 151      13.794 -10.274  38.930  1.00 15.13           C  
ATOM   1204  CD1 TRP A 151      14.231 -11.033  39.988  1.00 16.03           C  
ATOM   1205  CD2 TRP A 151      14.741 -10.476  37.872  1.00 14.13           C  
ATOM   1206  CE2 TRP A 151      15.739 -11.352  38.363  1.00 15.31           C  
ATOM   1207  CE3 TRP A 151      14.863  -9.976  36.564  1.00 15.45           C  
ATOM   1208  NE1 TRP A 151      15.399 -11.683  39.651  1.00 15.62           N  
ATOM   1209  CZ2 TRP A 151      16.836 -11.749  37.587  1.00 16.64           C  
ATOM   1210  CZ3 TRP A 151      15.946 -10.382  35.790  1.00 15.33           C  
ATOM   1211  CH2 TRP A 151      16.917 -11.270  36.307  1.00 16.10           C  
ATOM   1212  N   TYR A 152      11.525 -12.410  37.851  1.00 14.13           N  
ATOM   1213  CA  TYR A 152      10.982 -13.747  38.082  1.00 14.81           C  
ATOM   1214  C   TYR A 152      12.043 -14.600  38.756  1.00 15.27           C  
ATOM   1215  O   TYR A 152      13.219 -14.550  38.386  1.00 15.79           O  
ATOM   1216  CB  TYR A 152      10.541 -14.397  36.753  1.00 14.58           C  
ATOM   1217  CG  TYR A 152       9.556 -13.546  35.973  1.00 13.84           C  
ATOM   1218  CD1 TYR A 152       9.997 -12.472  35.190  1.00 14.15           C  
ATOM   1219  CD2 TYR A 152       8.191 -13.805  36.024  1.00 13.80           C  
ATOM   1220  CE1 TYR A 152       9.098 -11.678  34.498  1.00 13.93           C  
ATOM   1221  CE2 TYR A 152       7.287 -13.015  35.324  1.00 13.47           C  
ATOM   1222  CZ  TYR A 152       7.746 -11.953  34.571  1.00 13.35           C  
ATOM   1223  OH  TYR A 152       6.858 -11.158  33.889  1.00 14.40           O  
ATOM   1224  N   HIS A 153      11.635 -15.397  39.741  1.00 16.20           N  
ATOM   1225  CA  HIS A 153      12.605 -16.247  40.429  1.00 16.64           C  
ATOM   1226  C   HIS A 153      13.010 -17.465  39.608  1.00 16.79           C  
ATOM   1227  O   HIS A 153      14.098 -18.006  39.803  1.00 17.21           O  
ATOM   1228  CB  HIS A 153      12.111 -16.619  41.828  1.00 16.74           C  
ATOM   1229  CG  HIS A 153      12.067 -15.454  42.763  1.00 18.78           C  
ATOM   1230  CD2 HIS A 153      12.554 -14.196  42.639  1.00 19.81           C  
ATOM   1231  ND1 HIS A 153      11.449 -15.506  43.994  1.00 21.07           N  
ATOM   1232  CE1 HIS A 153      11.563 -14.333  44.590  1.00 21.54           C  
ATOM   1233  NE2 HIS A 153      12.231 -13.519  43.790  1.00 21.94           N  
ATOM   1234  N   LEU A 154      12.142 -17.875  38.684  1.00 16.42           N  
ATOM   1235  CA  LEU A 154      12.475 -18.910  37.710  1.00 16.25           C  
ATOM   1236  C   LEU A 154      12.698 -18.286  36.339  1.00 15.82           C  
ATOM   1237  O   LEU A 154      12.009 -17.341  35.972  1.00 16.26           O  
ATOM   1238  CB  LEU A 154      11.359 -19.948  37.625  1.00 16.48           C  
ATOM   1239  CG  LEU A 154      11.037 -20.711  38.919  1.00 17.39           C  
ATOM   1240  CD1 LEU A 154       9.778 -21.532  38.739  1.00 17.47           C  
ATOM   1241  CD2 LEU A 154      12.202 -21.606  39.325  1.00 17.99           C  
ATOM   1242  N   ALA A 155      13.655 -18.823  35.594  1.00 15.59           N  
ATOM   1243  CA  ALA A 155      13.993 -18.276  34.276  1.00 15.17           C  
ATOM   1244  C   ALA A 155      12.852 -18.450  33.277  1.00 15.55           C  
ATOM   1245  O   ALA A 155      11.916 -19.222  33.512  1.00 15.54           O  
ATOM   1246  CB  ALA A 155      15.250 -18.905  33.752  1.00 15.68           C  
ATOM   1247  N   ALA A 156      12.947 -17.726  32.162  1.00 15.66           N  
ATOM   1248  CA  ALA A 156      11.865 -17.674  31.178  1.00 15.89           C  
ATOM   1249  C   ALA A 156      11.444 -19.048  30.669  1.00 16.53           C  
ATOM   1250  O   ALA A 156      10.256 -19.294  30.481  1.00 16.73           O  
ATOM   1251  CB  ALA A 156      12.254 -16.769  30.012  1.00 16.18           C  
ATOM   1252  N   LYS A 157      12.420 -19.927  30.456  1.00 17.09           N  
ATOM   1253  CA  LYS A 157      12.142 -21.270  29.934  1.00 18.10           C  
ATOM   1254  C   LYS A 157      11.952 -22.306  31.036  1.00 18.76           C  
ATOM   1255  O   LYS A 157      11.707 -23.475  30.738  1.00 19.83           O  
ATOM   1256  CB  LYS A 157      13.254 -21.728  28.987  1.00 18.10           C  
ATOM   1257  CG  LYS A 157      13.454 -20.848  27.760  1.00 19.84           C  
ATOM   1258  CD  LYS A 157      14.212 -21.615  26.688  1.00 22.72           C  
ATOM   1259  CE  LYS A 157      14.634 -20.711  25.544  1.00 24.65           C  
ATOM   1260  NZ  LYS A 157      13.460 -20.107  24.845  1.00 21.91           N1+
ATOM   1261  N   VAL A 158      12.057 -21.889  32.294  1.00 19.11           N  
ATOM   1262  CA  VAL A 158      11.977 -22.811  33.439  1.00 19.60           C  
ATOM   1263  C   VAL A 158      10.611 -22.758  34.133  1.00 20.18           C  
ATOM   1264  O   VAL A 158      10.069 -23.797  34.549  1.00 20.58           O  
ATOM   1265  CB  VAL A 158      13.122 -22.549  34.459  1.00 19.55           C  
ATOM   1266  CG1 VAL A 158      12.946 -23.394  35.738  1.00 18.98           C  
ATOM   1267  CG2 VAL A 158      14.476 -22.836  33.829  1.00 19.10           C  
ATOM   1268  N   GLY A 159      10.056 -21.554  34.260  1.00 20.55           N  
ATOM   1269  CA  GLY A 159       8.751 -21.371  34.883  1.00 21.17           C  
ATOM   1270  C   GLY A 159       7.600 -21.612  33.923  1.00 21.63           C  
ATOM   1271  O   GLY A 159       7.774 -22.232  32.873  1.00 21.41           O  
ATOM   1272  N   SER A 160       6.424 -21.110  34.289  1.00 22.31           N  
ATOM   1273  CA  SER A 160       5.239 -21.198  33.435  1.00 23.74           C  
ATOM   1274  C   SER A 160       5.473 -20.451  32.114  1.00 23.89           C  
ATOM   1275  O   SER A 160       6.203 -19.461  32.103  1.00 23.51           O  
ATOM   1276  CB  SER A 160       4.032 -20.604  34.162  1.00 23.73           C  
ATOM   1277  OG  SER A 160       2.924 -20.473  33.286  1.00 27.27           O  
ATOM   1278  N   PRO A 161       4.876 -20.932  30.997  1.00 24.41           N  
ATOM   1279  CA  PRO A 161       4.958 -20.226  29.706  1.00 24.48           C  
ATOM   1280  C   PRO A 161       4.490 -18.767  29.760  1.00 24.50           C  
ATOM   1281  O   PRO A 161       5.039 -17.917  29.045  1.00 24.38           O  
ATOM   1282  CB  PRO A 161       4.038 -21.047  28.798  1.00 24.82           C  
ATOM   1283  CG  PRO A 161       4.054 -22.405  29.389  1.00 24.81           C  
ATOM   1284  CD  PRO A 161       4.135 -22.200  30.873  1.00 24.85           C  
ATOM   1285  N   VAL A 162       3.481 -18.477  30.579  1.00 24.16           N  
ATOM   1286  CA  VAL A 162       3.132 -17.086  30.872  1.00 24.00           C  
ATOM   1287  C   VAL A 162       3.160 -16.905  32.390  1.00 23.58           C  
ATOM   1288  O   VAL A 162       2.157 -17.110  33.080  1.00 24.04           O  
ATOM   1289  CB  VAL A 162       1.790 -16.617  30.227  1.00 24.37           C  
ATOM   1290  CG1 VAL A 162       1.635 -15.111  30.383  1.00 24.97           C  
ATOM   1291  CG2 VAL A 162       1.740 -16.968  28.735  1.00 24.51           C  
ATOM   1292  N   PRO A 163       4.336 -16.550  32.923  1.00 22.69           N  
ATOM   1293  CA  PRO A 163       4.553 -16.464  34.362  1.00 22.16           C  
ATOM   1294  C   PRO A 163       4.072 -15.151  34.979  1.00 21.85           C  
ATOM   1295  O   PRO A 163       3.779 -14.190  34.257  1.00 21.48           O  
ATOM   1296  CB  PRO A 163       6.072 -16.564  34.475  1.00 21.85           C  
ATOM   1297  CG  PRO A 163       6.579 -15.927  33.216  1.00 22.46           C  
ATOM   1298  CD  PRO A 163       5.549 -16.205  32.154  1.00 22.43           C  
ATOM   1299  N   THR A 164       3.998 -15.115  36.309  1.00 21.51           N  
ATOM   1300  CA  THR A 164       3.702 -13.876  37.029  1.00 21.45           C  
ATOM   1301  C   THR A 164       4.941 -13.478  37.818  1.00 20.56           C  
ATOM   1302  O   THR A 164       5.630 -14.330  38.389  1.00 20.12           O  
ATOM   1303  CB  THR A 164       2.513 -14.023  37.994  1.00 22.02           C  
ATOM   1304  CG2 THR A 164       1.321 -14.660  37.293  1.00 21.38           C  
ATOM   1305  OG1 THR A 164       2.901 -14.834  39.099  1.00 26.28           O  
ATOM   1306  N   ALA A 165       5.215 -12.177  37.848  1.00 19.54           N  
ATOM   1307  CA  ALA A 165       6.461 -11.668  38.411  1.00 18.87           C  
ATOM   1308  C   ALA A 165       6.486 -11.748  39.922  1.00 18.58           C  
ATOM   1309  O   ALA A 165       5.464 -11.569  40.580  1.00 19.33           O  
ATOM   1310  CB  ALA A 165       6.694 -10.241  37.961  1.00 18.80           C  
ATOM   1311  N   ASP A 166       7.677 -12.007  40.454  1.00 18.20           N  
ATOM   1312  CA  ASP A 166       7.888 -12.049  41.892  1.00 18.00           C  
ATOM   1313  C   ASP A 166       8.184 -10.678  42.468  1.00 17.50           C  
ATOM   1314  O   ASP A 166       7.957 -10.434  43.657  1.00 18.12           O  
ATOM   1315  CB  ASP A 166       9.014 -13.023  42.213  1.00 17.85           C  
ATOM   1316  CG  ASP A 166       8.633 -14.445  41.901  1.00 19.58           C  
ATOM   1317  OD1 ASP A 166       7.806 -15.004  42.655  1.00 22.96           O  
ATOM   1318  OD2 ASP A 166       9.125 -14.994  40.897  1.00 18.97           O1-
ATOM   1319  N   ALA A 167       8.680  -9.776  41.624  1.00 16.72           N  
ATOM   1320  CA  ALA A 167       9.061  -8.440  42.054  1.00 15.72           C  
ATOM   1321  C   ALA A 167       9.007  -7.451  40.906  1.00 15.70           C  
ATOM   1322  O   ALA A 167       9.192  -7.836  39.747  1.00 15.41           O  
ATOM   1323  CB  ALA A 167      10.468  -8.450  42.649  1.00 15.97           C  
ATOM   1324  N   THR A 168       8.750  -6.190  41.247  1.00 15.08           N  
ATOM   1325  CA  THR A 168       9.025  -5.052  40.370  1.00 14.58           C  
ATOM   1326  C   THR A 168      10.370  -4.468  40.772  1.00 14.43           C  
ATOM   1327  O   THR A 168      10.603  -4.198  41.960  1.00 14.78           O  
ATOM   1328  CB  THR A 168       7.938  -3.956  40.479  1.00 15.13           C  
ATOM   1329  CG2 THR A 168       8.252  -2.762  39.572  1.00 15.48           C  
ATOM   1330  OG1 THR A 168       6.673  -4.516  40.111  1.00 15.47           O  
ATOM   1331  N   LEU A 169      11.255  -4.291  39.793  1.00 13.13           N  
ATOM   1332  CA  LEU A 169      12.530  -3.637  40.020  1.00 13.36           C  
ATOM   1333  C   LEU A 169      12.471  -2.213  39.512  1.00 13.35           C  
ATOM   1334  O   LEU A 169      12.019  -1.951  38.386  1.00 12.44           O  
ATOM   1335  CB  LEU A 169      13.672  -4.381  39.305  1.00 12.96           C  
ATOM   1336  CG  LEU A 169      13.745  -5.897  39.470  1.00 13.86           C  
ATOM   1337  CD1 LEU A 169      14.901  -6.455  38.651  1.00 14.16           C  
ATOM   1338  CD2 LEU A 169      13.888  -6.259  40.968  1.00 14.30           C  
ATOM   1339  N   ILE A 170      12.959  -1.294  40.338  1.00 12.98           N  
ATOM   1340  CA  ILE A 170      13.137   0.093  39.951  1.00 13.70           C  
ATOM   1341  C   ILE A 170      14.635   0.363  40.002  1.00 14.05           C  
ATOM   1342  O   ILE A 170      15.280   0.130  41.031  1.00 14.59           O  
ATOM   1343  CB  ILE A 170      12.346   1.041  40.877  1.00 13.36           C  
ATOM   1344  CG1 ILE A 170      10.856   0.686  40.795  1.00 14.09           C  
ATOM   1345  CG2 ILE A 170      12.634   2.486  40.511  1.00 13.46           C  
ATOM   1346  CD1 ILE A 170       9.947   1.458  41.743  1.00 14.67           C  
ATOM   1347  N   ASN A 171      15.194   0.790  38.872  1.00 13.92           N  
ATOM   1348  CA  ASN A 171      16.649   0.873  38.717  1.00 14.60           C  
ATOM   1349  C   ASN A 171      17.344  -0.396  39.190  1.00 14.66           C  
ATOM   1350  O   ASN A 171      18.415  -0.353  39.810  1.00 15.53           O  
ATOM   1351  CB  ASN A 171      17.189   2.113  39.428  1.00 14.60           C  
ATOM   1352  CG  ASN A 171      16.816   3.382  38.718  1.00 17.28           C  
ATOM   1353  ND2 ASN A 171      17.020   4.520  39.376  1.00 17.46           N  
ATOM   1354  OD1 ASN A 171      16.345   3.344  37.582  1.00 17.29           O  
ATOM   1355  N   GLY A 172      16.715  -1.530  38.914  1.00 14.09           N  
ATOM   1356  CA  GLY A 172      17.338  -2.822  39.155  1.00 14.42           C  
ATOM   1357  C   GLY A 172      17.138  -3.386  40.545  1.00 14.71           C  
ATOM   1358  O   GLY A 172      17.649  -4.470  40.842  1.00 15.29           O  
ATOM   1359  N   LEU A 173      16.394  -2.676  41.395  1.00 14.52           N  
ATOM   1360  CA  LEU A 173      16.198  -3.116  42.788  1.00 15.28           C  
ATOM   1361  C   LEU A 173      14.740  -3.107  43.212  1.00 15.25           C  
ATOM   1362  O   LEU A 173      13.999  -2.208  42.854  1.00 15.22           O  
ATOM   1363  CB  LEU A 173      16.969  -2.202  43.755  1.00 15.41           C  
ATOM   1364  CG  LEU A 173      18.491  -2.121  43.652  1.00 17.24           C  
ATOM   1365  CD1 LEU A 173      19.002  -0.997  44.535  1.00 19.16           C  
ATOM   1366  CD2 LEU A 173      19.131  -3.452  44.029  1.00 18.80           C  
ATOM   1367  N   GLY A 174      14.344  -4.089  44.011  1.00 15.62           N  
ATOM   1368  CA  GLY A 174      12.982  -4.119  44.549  1.00 16.21           C  
ATOM   1369  C   GLY A 174      12.791  -5.254  45.526  1.00 16.89           C  
ATOM   1370  O   GLY A 174      13.680  -6.084  45.695  1.00 16.89           O  
ATOM   1371  N   ARG A 175      11.634  -5.288  46.173  1.00 17.34           N  
ATOM   1372  CA  ARG A 175      11.330  -6.344  47.129  1.00 17.60           C  
ATOM   1373  C   ARG A 175      10.297  -7.311  46.592  1.00 18.27           C  
ATOM   1374  O   ARG A 175       9.412  -6.927  45.831  1.00 18.15           O  
ATOM   1375  CB  ARG A 175      10.829  -5.734  48.438  1.00 17.73           C  
ATOM   1376  CG  ARG A 175      11.907  -4.930  49.140  1.00 17.13           C  
ATOM   1377  CD  ARG A 175      11.376  -4.150  50.330  1.00 19.63           C  
ATOM   1378  NE  ARG A 175      12.483  -3.502  51.023  1.00 20.74           N  
ATOM   1379  CZ  ARG A 175      12.348  -2.597  51.988  1.00 21.86           C  
ATOM   1380  NH1 ARG A 175      13.429  -2.067  52.546  1.00 23.17           N1+
ATOM   1381  NH2 ARG A 175      11.140  -2.206  52.385  1.00 22.82           N  
ATOM   1382  N   SER A 176      10.417  -8.572  46.986  1.00 19.20           N  
ATOM   1383  CA  SER A 176       9.363  -9.545  46.757  1.00 21.06           C  
ATOM   1384  C   SER A 176       8.660  -9.766  48.093  1.00 22.05           C  
ATOM   1385  O   SER A 176       9.141  -9.302  49.135  1.00 22.05           O  
ATOM   1386  CB  SER A 176       9.939 -10.856  46.229  1.00 21.11           C  
ATOM   1387  OG  SER A 176      10.439 -11.652  47.288  1.00 22.99           O  
ATOM   1388  N   ILE A 177       7.529 -10.466  48.071  1.00 23.72           N  
ATOM   1389  CA  ILE A 177       6.746 -10.652  49.300  1.00 25.49           C  
ATOM   1390  C   ILE A 177       7.493 -11.462  50.358  1.00 26.31           C  
ATOM   1391  O   ILE A 177       7.163 -11.393  51.548  1.00 26.62           O  
ATOM   1392  CB  ILE A 177       5.339 -11.249  49.035  1.00 25.38           C  
ATOM   1393  CG1 ILE A 177       5.430 -12.649  48.424  1.00 26.35           C  
ATOM   1394  CG2 ILE A 177       4.517 -10.300  48.168  1.00 26.61           C  
ATOM   1395  CD1 ILE A 177       4.091 -13.347  48.303  1.00 26.20           C  
ATOM   1396  N   ASP A 178       8.502 -12.213  49.921  1.00 27.17           N  
ATOM   1397  CA  ASP A 178       9.312 -13.028  50.822  1.00 28.13           C  
ATOM   1398  C   ASP A 178      10.688 -12.417  51.084  1.00 27.89           C  
ATOM   1399  O   ASP A 178      11.517 -13.019  51.777  1.00 28.60           O  
ATOM   1400  CB  ASP A 178       9.461 -14.451  50.268  1.00 28.82           C  
ATOM   1401  CG  ASP A 178       8.144 -15.209  50.231  1.00 30.87           C  
ATOM   1402  OD1 ASP A 178       7.892 -15.903  49.226  1.00 34.32           O  
ATOM   1403  OD2 ASP A 178       7.357 -15.112  51.199  1.00 34.69           O1-
ATOM   1404  N   THR A 179      10.930 -11.226  50.535  1.00 27.23           N  
ATOM   1405  CA  THR A 179      12.191 -10.513  50.742  1.00 26.47           C  
ATOM   1406  C   THR A 179      11.938  -9.047  51.094  1.00 26.36           C  
ATOM   1407  O   THR A 179      12.422  -8.132  50.417  1.00 26.02           O  
ATOM   1408  CB  THR A 179      13.135 -10.621  49.522  1.00 26.63           C  
ATOM   1409  CG2 THR A 179      13.599 -12.070  49.302  1.00 26.44           C  
ATOM   1410  OG1 THR A 179      12.463 -10.154  48.342  1.00 25.24           O  
ATOM   1411  N   LEU A 180      11.201  -8.829  52.183  1.00 26.14           N  
ATOM   1412  CA  LEU A 180      10.734  -7.496  52.556  1.00 26.07           C  
ATOM   1413  C   LEU A 180      11.822  -6.577  53.111  1.00 25.91           C  
ATOM   1414  O   LEU A 180      11.581  -5.394  53.355  1.00 26.17           O  
ATOM   1415  CB  LEU A 180       9.546  -7.585  53.526  1.00 26.14           C  
ATOM   1416  CG  LEU A 180       8.253  -8.237  53.019  1.00 26.83           C  
ATOM   1417  CD1 LEU A 180       7.218  -8.274  54.135  1.00 28.07           C  
ATOM   1418  CD2 LEU A 180       7.686  -7.516  51.798  1.00 27.28           C  
ATOM   1419  N   ASN A 181      13.018  -7.126  53.297  1.00 25.83           N  
ATOM   1420  CA  ASN A 181      14.155  -6.336  53.747  1.00 25.72           C  
ATOM   1421  C   ASN A 181      15.191  -6.104  52.650  1.00 25.07           C  
ATOM   1422  O   ASN A 181      16.256  -5.542  52.908  1.00 25.15           O  
ATOM   1423  CB  ASN A 181      14.793  -6.972  54.987  1.00 26.44           C  
ATOM   1424  CG  ASN A 181      13.845  -7.006  56.172  1.00 28.33           C  
ATOM   1425  ND2 ASN A 181      13.583  -8.202  56.688  1.00 30.99           N  
ATOM   1426  OD1 ASN A 181      13.347  -5.966  56.614  1.00 31.32           O  
ATOM   1427  N   ALA A 182      14.858  -6.498  51.420  1.00 24.01           N  
ATOM   1428  CA  ALA A 182      15.744  -6.285  50.283  1.00 23.03           C  
ATOM   1429  C   ALA A 182      16.044  -4.804  50.046  1.00 22.47           C  
ATOM   1430  O   ALA A 182      15.275  -3.915  50.432  1.00 22.63           O  
ATOM   1431  CB  ALA A 182      15.165  -6.928  49.020  1.00 22.74           C  
ATOM   1432  N   ASP A 183      17.176  -4.559  49.400  1.00 21.82           N  
ATOM   1433  CA  ASP A 183      17.642  -3.224  49.089  1.00 21.56           C  
ATOM   1434  C   ASP A 183      16.640  -2.505  48.185  1.00 21.18           C  
ATOM   1435  O   ASP A 183      16.006  -3.132  47.338  1.00 21.04           O  
ATOM   1436  CB  ASP A 183      18.986  -3.341  48.372  1.00 22.13           C  
ATOM   1437  CG  ASP A 183      19.835  -2.096  48.498  1.00 23.43           C  
ATOM   1438  OD1 ASP A 183      19.447  -1.145  49.213  1.00 25.26           O  
ATOM   1439  OD2 ASP A 183      20.920  -2.073  47.881  1.00 26.75           O1-
ATOM   1440  N   LEU A 184      16.492  -1.201  48.392  1.00 20.57           N  
ATOM   1441  CA  LEU A 184      15.639  -0.362  47.545  1.00 20.18           C  
ATOM   1442  C   LEU A 184      16.466   0.679  46.811  1.00 19.84           C  
ATOM   1443  O   LEU A 184      17.480   1.177  47.334  1.00 19.84           O  
ATOM   1444  CB  LEU A 184      14.573   0.356  48.379  1.00 20.17           C  
ATOM   1445  CG  LEU A 184      13.508  -0.471  49.095  1.00 20.34           C  
ATOM   1446  CD1 LEU A 184      12.681   0.423  50.017  1.00 23.05           C  
ATOM   1447  CD2 LEU A 184      12.626  -1.198  48.090  1.00 21.02           C  
ATOM   1448  N   ALA A 185      16.028   1.025  45.603  1.00 19.14           N  
ATOM   1449  CA  ALA A 185      16.643   2.122  44.869  1.00 18.75           C  
ATOM   1450  C   ALA A 185      16.322   3.460  45.522  1.00 18.83           C  
ATOM   1451  O   ALA A 185      15.195   3.689  45.974  1.00 18.68           O  
ATOM   1452  CB  ALA A 185      16.183   2.132  43.418  1.00 18.75           C  
ATOM   1453  N   VAL A 186      17.326   4.328  45.560  1.00 18.99           N  
ATOM   1454  CA  VAL A 186      17.172   5.689  46.054  1.00 19.48           C  
ATOM   1455  C   VAL A 186      17.524   6.667  44.939  1.00 20.07           C  
ATOM   1456  O   VAL A 186      18.593   6.576  44.328  1.00 20.59           O  
ATOM   1457  CB  VAL A 186      18.060   5.955  47.301  1.00 19.09           C  
ATOM   1458  CG1 VAL A 186      17.880   7.392  47.796  1.00 19.28           C  
ATOM   1459  CG2 VAL A 186      17.728   4.964  48.412  1.00 19.03           C  
ATOM   1460  N   ILE A 187      16.604   7.582  44.661  1.00 20.43           N  
ATOM   1461  CA  ILE A 187      16.864   8.663  43.727  1.00 21.12           C  
ATOM   1462  C   ILE A 187      16.978   9.930  44.564  1.00 21.25           C  
ATOM   1463  O   ILE A 187      16.049  10.268  45.292  1.00 20.63           O  
ATOM   1464  CB  ILE A 187      15.744   8.782  42.666  1.00 21.13           C  
ATOM   1465  CG1 ILE A 187      15.760   7.580  41.706  1.00 22.62           C  
ATOM   1466  CG2 ILE A 187      15.904  10.059  41.864  1.00 21.89           C  
ATOM   1467  CD1 ILE A 187      15.029   6.349  42.197  1.00 26.29           C  
ATOM   1468  N   THR A 188      18.126  10.600  44.483  1.00 22.12           N  
ATOM   1469  CA  THR A 188      18.368  11.793  45.303  1.00 22.86           C  
ATOM   1470  C   THR A 188      18.150  13.069  44.495  1.00 22.87           C  
ATOM   1471  O   THR A 188      18.534  13.155  43.324  1.00 23.23           O  
ATOM   1472  CB ATHR A 188      19.788  11.792  45.946  0.30 22.84           C  
ATOM   1473  CB BTHR A 188      19.772  11.762  45.986  0.70 23.00           C  
ATOM   1474  CG2ATHR A 188      20.830  11.233  44.991  0.30 23.08           C  
ATOM   1475  CG2BTHR A 188      19.845  12.747  47.150  0.70 24.01           C  
ATOM   1476  OG1ATHR A 188      20.162  13.129  46.310  0.30 23.60           O  
ATOM   1477  OG1BTHR A 188      20.025  10.453  46.510  0.70 23.48           O  
ATOM   1478  N   VAL A 189      17.498  14.045  45.125  1.00 22.75           N  
ATOM   1479  CA  VAL A 189      17.261  15.353  44.525  1.00 22.76           C  
ATOM   1480  C   VAL A 189      17.631  16.443  45.530  1.00 23.08           C  
ATOM   1481  O   VAL A 189      17.637  16.199  46.737  1.00 23.16           O  
ATOM   1482  CB  VAL A 189      15.780  15.549  44.068  1.00 22.78           C  
ATOM   1483  CG1 VAL A 189      15.426  14.589  42.928  1.00 22.23           C  
ATOM   1484  CG2 VAL A 189      14.804  15.396  45.232  1.00 22.12           C  
ATOM   1485  N   THR A 190      17.940  17.627  45.020  1.00 23.46           N  
ATOM   1486  CA  THR A 190      18.219  18.791  45.862  1.00 24.16           C  
ATOM   1487  C   THR A 190      17.045  19.758  45.800  1.00 24.22           C  
ATOM   1488  O   THR A 190      16.585  20.106  44.715  1.00 24.25           O  
ATOM   1489  CB  THR A 190      19.490  19.513  45.388  1.00 24.15           C  
ATOM   1490  CG2 THR A 190      19.857  20.662  46.330  1.00 24.61           C  
ATOM   1491  OG1 THR A 190      20.574  18.581  45.340  1.00 25.62           O  
ATOM   1492  N   LYS A 191      16.570  20.202  46.965  1.00 24.53           N  
ATOM   1493  CA  LYS A 191      15.452  21.141  47.018  1.00 25.11           C  
ATOM   1494  C   LYS A 191      15.753  22.389  46.199  1.00 24.91           C  
ATOM   1495  O   LYS A 191      16.836  22.974  46.310  1.00 25.63           O  
ATOM   1496  CB  LYS A 191      15.121  21.529  48.462  1.00 25.29           C  
ATOM   1497  CG  LYS A 191      13.758  22.190  48.605  1.00 26.67           C  
ATOM   1498  CD  LYS A 191      13.524  22.701  50.012  1.00 29.09           C  
ATOM   1499  CE  LYS A 191      12.055  23.001  50.259  1.00 30.26           C  
ATOM   1500  NZ  LYS A 191      11.441  23.771  49.146  1.00 31.96           N1+
ATOM   1501  N   GLY A 192      14.796  22.780  45.364  1.00 24.80           N  
ATOM   1502  CA  GLY A 192      14.955  23.949  44.510  1.00 24.09           C  
ATOM   1503  C   GLY A 192      15.494  23.653  43.124  1.00 23.49           C  
ATOM   1504  O   GLY A 192      15.533  24.536  42.272  1.00 24.23           O  
ATOM   1505  N   LYS A 193      15.909  22.410  42.885  1.00 22.63           N  
ATOM   1506  CA  LYS A 193      16.391  22.026  41.561  1.00 21.61           C  
ATOM   1507  C   LYS A 193      15.282  21.336  40.768  1.00 20.38           C  
ATOM   1508  O   LYS A 193      14.305  20.846  41.344  1.00 20.30           O  
ATOM   1509  CB  LYS A 193      17.638  21.141  41.662  1.00 21.93           C  
ATOM   1510  CG  LYS A 193      18.881  21.912  42.115  1.00 23.98           C  
ATOM   1511  CD  LYS A 193      20.149  21.117  41.890  1.00 27.94           C  
ATOM   1512  CE  LYS A 193      21.370  21.892  42.371  1.00 30.34           C  
ATOM   1513  NZ  LYS A 193      22.629  21.137  42.104  1.00 32.65           N1+
ATOM   1514  N   ARG A 194      15.447  21.321  39.449  1.00 19.36           N  
ATOM   1515  CA  ARG A 194      14.452  20.759  38.533  1.00 18.45           C  
ATOM   1516  C   ARG A 194      15.108  19.637  37.729  1.00 17.78           C  
ATOM   1517  O   ARG A 194      16.221  19.801  37.230  1.00 17.97           O  
ATOM   1518  CB  ARG A 194      13.953  21.839  37.578  1.00 18.33           C  
ATOM   1519  CG  ARG A 194      13.370  23.091  38.250  1.00 18.85           C  
ATOM   1520  CD  ARG A 194      13.352  24.274  37.276  1.00 17.55           C  
ATOM   1521  NE  ARG A 194      14.700  24.586  36.815  1.00 17.43           N  
ATOM   1522  CZ  ARG A 194      15.018  25.134  35.646  1.00 16.68           C  
ATOM   1523  NH1 ARG A 194      16.295  25.331  35.353  1.00 19.59           N1+
ATOM   1524  NH2 ARG A 194      14.081  25.495  34.773  1.00 16.94           N  
ATOM   1525  N   TYR A 195      14.407  18.513  37.586  1.00 17.52           N  
ATOM   1526  CA  TYR A 195      15.014  17.299  37.035  1.00 16.99           C  
ATOM   1527  C   TYR A 195      14.243  16.770  35.846  1.00 16.18           C  
ATOM   1528  O   TYR A 195      13.025  16.742  35.885  1.00 16.82           O  
ATOM   1529  CB  TYR A 195      15.042  16.204  38.104  1.00 17.24           C  
ATOM   1530  CG  TYR A 195      15.931  16.555  39.267  1.00 18.07           C  
ATOM   1531  CD1 TYR A 195      15.482  17.412  40.273  1.00 18.23           C  
ATOM   1532  CD2 TYR A 195      17.227  16.069  39.341  1.00 18.67           C  
ATOM   1533  CE1 TYR A 195      16.311  17.774  41.330  1.00 19.20           C  
ATOM   1534  CE2 TYR A 195      18.067  16.428  40.396  1.00 18.96           C  
ATOM   1535  CZ  TYR A 195      17.594  17.275  41.383  1.00 19.73           C  
ATOM   1536  OH  TYR A 195      18.432  17.627  42.426  1.00 20.30           O  
ATOM   1537  N   ARG A 196      14.955  16.348  34.805  1.00 15.43           N  
ATOM   1538  CA  ARG A 196      14.319  15.575  33.743  1.00 14.81           C  
ATOM   1539  C   ARG A 196      14.535  14.103  34.036  1.00 14.59           C  
ATOM   1540  O   ARG A 196      15.640  13.589  33.844  1.00 15.38           O  
ATOM   1541  CB  ARG A 196      14.884  15.892  32.368  1.00 14.18           C  
ATOM   1542  CG  ARG A 196      14.187  15.080  31.251  1.00 15.08           C  
ATOM   1543  CD  ARG A 196      14.857  15.280  29.938  1.00 14.87           C  
ATOM   1544  NE  ARG A 196      14.176  14.568  28.847  1.00 13.84           N  
ATOM   1545  CZ  ARG A 196      14.100  15.034  27.608  1.00 13.40           C  
ATOM   1546  NH1 ARG A 196      13.470  14.341  26.662  1.00 12.97           N1+
ATOM   1547  NH2 ARG A 196      14.640  16.208  27.306  1.00 14.48           N  
ATOM   1548  N   PHE A 197      13.487  13.440  34.512  1.00 14.03           N  
ATOM   1549  CA  PHE A 197      13.539  12.004  34.733  1.00 13.82           C  
ATOM   1550  C   PHE A 197      13.079  11.300  33.472  1.00 13.49           C  
ATOM   1551  O   PHE A 197      12.104  11.704  32.842  1.00 13.62           O  
ATOM   1552  CB  PHE A 197      12.713  11.598  35.943  1.00 14.54           C  
ATOM   1553  CG  PHE A 197      13.364  11.951  37.239  1.00 15.69           C  
ATOM   1554  CD1 PHE A 197      14.493  11.262  37.665  1.00 16.24           C  
ATOM   1555  CD2 PHE A 197      12.877  13.000  38.010  1.00 16.69           C  
ATOM   1556  CE1 PHE A 197      15.121  11.594  38.861  1.00 17.16           C  
ATOM   1557  CE2 PHE A 197      13.497  13.345  39.214  1.00 17.80           C  
ATOM   1558  CZ  PHE A 197      14.620  12.637  39.637  1.00 16.70           C  
ATOM   1559  N   ARG A 198      13.824  10.266  33.097  1.00 12.56           N  
ATOM   1560  CA  ARG A 198      13.533   9.497  31.893  1.00 12.57           C  
ATOM   1561  C   ARG A 198      13.121   8.098  32.320  1.00 12.40           C  
ATOM   1562  O   ARG A 198      13.954   7.300  32.768  1.00 12.88           O  
ATOM   1563  CB  ARG A 198      14.751   9.484  30.972  1.00 12.54           C  
ATOM   1564  CG  ARG A 198      15.173  10.880  30.499  1.00 12.91           C  
ATOM   1565  CD  ARG A 198      16.459  10.808  29.720  1.00 14.41           C  
ATOM   1566  NE  ARG A 198      16.923  12.096  29.203  1.00 13.74           N  
ATOM   1567  CZ  ARG A 198      16.707  12.544  27.970  1.00 13.37           C  
ATOM   1568  NH1 ARG A 198      17.212  13.721  27.595  1.00 13.03           N1+
ATOM   1569  NH2 ARG A 198      15.991  11.827  27.100  1.00 13.29           N  
ATOM   1570  N   LEU A 199      11.819   7.830  32.193  1.00 11.94           N  
ATOM   1571  CA  LEU A 199      11.189   6.626  32.713  1.00 12.02           C  
ATOM   1572  C   LEU A 199      11.095   5.618  31.592  1.00 11.81           C  
ATOM   1573  O   LEU A 199      10.477   5.882  30.575  1.00 11.79           O  
ATOM   1574  CB  LEU A 199       9.781   6.948  33.229  1.00 12.18           C  
ATOM   1575  CG  LEU A 199       8.983   5.809  33.873  1.00 12.96           C  
ATOM   1576  CD1 LEU A 199       9.647   5.321  35.171  1.00 14.96           C  
ATOM   1577  CD2 LEU A 199       7.540   6.252  34.122  1.00 13.16           C  
ATOM   1578  N   VAL A 200      11.729   4.470  31.797  1.00 11.61           N  
ATOM   1579  CA  VAL A 200      11.838   3.441  30.758  1.00 11.76           C  
ATOM   1580  C   VAL A 200      11.256   2.135  31.273  1.00 11.18           C  
ATOM   1581  O   VAL A 200      11.701   1.625  32.296  1.00 10.90           O  
ATOM   1582  CB  VAL A 200      13.331   3.162  30.420  1.00 12.37           C  
ATOM   1583  CG1 VAL A 200      13.431   2.179  29.246  1.00 14.60           C  
ATOM   1584  CG2 VAL A 200      14.107   4.451  30.147  1.00 14.88           C  
ATOM   1585  N   SER A 201      10.267   1.582  30.571  1.00 10.37           N  
ATOM   1586  CA  SER A 201       9.759   0.254  30.920  1.00 10.23           C  
ATOM   1587  C   SER A 201      10.522  -0.854  30.211  1.00 10.34           C  
ATOM   1588  O   SER A 201      10.393  -1.015  28.992  1.00 10.15           O  
ATOM   1589  CB ASER A 201       8.263   0.153  30.619  0.20 10.45           C  
ATOM   1590  CB BSER A 201       8.269   0.103  30.605  0.80 10.40           C  
ATOM   1591  OG ASER A 201       7.509   0.712  31.677  0.20 11.09           O  
ATOM   1592  OG BSER A 201       7.870  -1.236  30.876  0.80  8.68           O  
ATOM   1593  N   LEU A 202      11.295  -1.612  30.989  1.00  9.39           N  
ATOM   1594  CA  LEU A 202      12.015  -2.794  30.495  1.00  9.90           C  
ATOM   1595  C   LEU A 202      11.186  -4.041  30.687  1.00 10.18           C  
ATOM   1596  O   LEU A 202      11.707  -5.152  30.637  1.00 10.31           O  
ATOM   1597  CB  LEU A 202      13.338  -2.964  31.255  1.00 10.06           C  
ATOM   1598  CG  LEU A 202      14.260  -1.748  31.376  1.00 10.26           C  
ATOM   1599  CD1 LEU A 202      15.446  -2.108  32.255  1.00 10.69           C  
ATOM   1600  CD2 LEU A 202      14.725  -1.201  30.034  1.00 10.60           C  
ATOM   1601  N   SER A 203       9.878  -3.866  30.881  1.00 10.42           N  
ATOM   1602  CA  SER A 203       9.012  -4.977  31.266  1.00 10.60           C  
ATOM   1603  C   SER A 203       8.872  -6.029  30.176  1.00 11.07           C  
ATOM   1604  O   SER A 203       8.790  -5.687  28.992  1.00 11.45           O  
ATOM   1605  CB ASER A 203       7.626  -4.451  31.639  0.15 10.69           C  
ATOM   1606  CB BSER A 203       7.630  -4.456  31.646  0.85 10.57           C  
ATOM   1607  OG ASER A 203       7.701  -3.562  32.735  0.15 10.73           O  
ATOM   1608  OG BSER A 203       6.811  -5.537  32.072  0.85  9.03           O  
ATOM   1609  N   CYS A 204       8.817  -7.296  30.600  1.00 11.87           N  
ATOM   1610  CA  CYS A 204       8.461  -8.409  29.715  1.00 12.35           C  
ATOM   1611  C   CYS A 204       6.963  -8.618  29.617  1.00 12.30           C  
ATOM   1612  O   CYS A 204       6.507  -9.340  28.729  1.00 12.91           O  
ATOM   1613  CB ACYS A 204       9.012  -9.730  30.257  0.50 12.69           C  
ATOM   1614  CB BCYS A 204       9.166  -9.715  30.116  0.50 12.09           C  
ATOM   1615  SG ACYS A 204      10.621  -9.733  31.059  0.50 17.80           S  
ATOM   1616  SG BCYS A 204      10.721  -9.984  29.208  0.50 11.61           S  
ATOM   1617  N   ASP A 205       6.196  -8.054  30.548  1.00 12.32           N  
ATOM   1618  CA  ASP A 205       4.759  -8.331  30.550  1.00 13.07           C  
ATOM   1619  C   ASP A 205       3.946  -7.226  31.231  1.00 12.59           C  
ATOM   1620  O   ASP A 205       3.228  -6.488  30.547  1.00 12.56           O  
ATOM   1621  CB  ASP A 205       4.477  -9.734  31.139  1.00 13.56           C  
ATOM   1622  CG  ASP A 205       3.000 -10.081  31.178  1.00 16.19           C  
ATOM   1623  OD1 ASP A 205       2.164  -9.181  31.358  1.00 18.04           O  
ATOM   1624  OD2 ASP A 205       2.669 -11.279  31.028  1.00 20.53           O1-
ATOM   1625  N   PRO A 206       4.048  -7.098  32.568  1.00 12.20           N  
ATOM   1626  CA  PRO A 206       3.132  -6.161  33.213  1.00 12.08           C  
ATOM   1627  C   PRO A 206       3.319  -4.708  32.810  1.00 12.29           C  
ATOM   1628  O   PRO A 206       4.425  -4.290  32.437  1.00 12.25           O  
ATOM   1629  CB  PRO A 206       3.446  -6.334  34.715  1.00 12.05           C  
ATOM   1630  CG  PRO A 206       4.825  -6.875  34.755  1.00 12.53           C  
ATOM   1631  CD  PRO A 206       4.922  -7.772  33.546  1.00 12.10           C  
ATOM   1632  N   ASN A 207       2.223  -3.950  32.882  1.00 11.51           N  
ATOM   1633  CA  ASN A 207       2.279  -2.501  32.838  1.00 11.65           C  
ATOM   1634  C   ASN A 207       2.301  -2.013  34.279  1.00 11.90           C  
ATOM   1635  O   ASN A 207       1.989  -2.785  35.189  1.00 12.29           O  
ATOM   1636  CB  ASN A 207       1.120  -1.906  32.010  1.00 12.01           C  
ATOM   1637  CG  ASN A 207      -0.259  -2.202  32.595  1.00 13.31           C  
ATOM   1638  ND2 ASN A 207      -0.553  -1.599  33.733  1.00 12.99           N  
ATOM   1639  OD1 ASN A 207      -1.052  -2.956  32.021  1.00 17.01           O  
ATOM   1640  N   HIS A 208       2.712  -0.769  34.480  1.00 11.76           N  
ATOM   1641  CA  HIS A 208       2.852  -0.224  35.831  1.00 12.70           C  
ATOM   1642  C   HIS A 208       2.229   1.149  35.927  1.00 12.92           C  
ATOM   1643  O   HIS A 208       2.385   1.972  35.033  1.00 13.23           O  
ATOM   1644  CB  HIS A 208       4.328  -0.122  36.212  1.00 12.61           C  
ATOM   1645  CG  HIS A 208       5.023  -1.442  36.224  1.00 12.87           C  
ATOM   1646  CD2 HIS A 208       5.203  -2.343  37.217  1.00 12.14           C  
ATOM   1647  ND1 HIS A 208       5.585  -1.995  35.094  1.00 12.51           N  
ATOM   1648  CE1 HIS A 208       6.098  -3.174  35.397  1.00 12.45           C  
ATOM   1649  NE2 HIS A 208       5.870  -3.414  36.677  1.00 13.43           N  
ATOM   1650  N   VAL A 209       1.531   1.394  37.033  1.00 13.00           N  
ATOM   1651  CA  VAL A 209       1.049   2.729  37.327  1.00 13.36           C  
ATOM   1652  C   VAL A 209       2.099   3.374  38.215  1.00 13.23           C  
ATOM   1653  O   VAL A 209       2.292   2.965  39.364  1.00 13.79           O  
ATOM   1654  CB  VAL A 209      -0.333   2.714  38.006  1.00 13.69           C  
ATOM   1655  CG1 VAL A 209      -0.780   4.133  38.322  1.00 14.38           C  
ATOM   1656  CG2 VAL A 209      -1.360   2.013  37.095  1.00 14.12           C  
ATOM   1657  N   PHE A 210       2.773   4.371  37.654  1.00 12.81           N  
ATOM   1658  CA  PHE A 210       3.913   5.035  38.281  1.00 13.39           C  
ATOM   1659  C   PHE A 210       3.461   6.351  38.890  1.00 13.88           C  
ATOM   1660  O   PHE A 210       2.758   7.122  38.244  1.00 14.01           O  
ATOM   1661  CB  PHE A 210       4.983   5.312  37.220  1.00 13.24           C  
ATOM   1662  CG  PHE A 210       6.205   6.010  37.750  1.00 13.41           C  
ATOM   1663  CD1 PHE A 210       7.270   5.274  38.250  1.00 13.23           C  
ATOM   1664  CD2 PHE A 210       6.283   7.408  37.765  1.00 12.69           C  
ATOM   1665  CE1 PHE A 210       8.410   5.917  38.740  1.00 13.82           C  
ATOM   1666  CE2 PHE A 210       7.417   8.059  38.262  1.00 14.11           C  
ATOM   1667  CZ  PHE A 210       8.481   7.309  38.749  1.00 12.71           C  
ATOM   1668  N   SER A 211       3.899   6.615  40.124  1.00 14.79           N  
ATOM   1669  CA  SER A 211       3.601   7.876  40.798  1.00 15.76           C  
ATOM   1670  C   SER A 211       4.647   8.125  41.871  1.00 15.96           C  
ATOM   1671  O   SER A 211       5.358   7.204  42.276  1.00 16.08           O  
ATOM   1672  CB  SER A 211       2.204   7.845  41.432  1.00 16.16           C  
ATOM   1673  OG  SER A 211       2.126   6.926  42.514  1.00 17.01           O  
ATOM   1674  N   ILE A 212       4.741   9.374  42.310  1.00 16.45           N  
ATOM   1675  CA  ILE A 212       5.669   9.746  43.371  1.00 16.80           C  
ATOM   1676  C   ILE A 212       4.856  10.500  44.410  1.00 17.53           C  
ATOM   1677  O   ILE A 212       4.219  11.507  44.086  1.00 18.15           O  
ATOM   1678  CB  ILE A 212       6.824  10.620  42.839  1.00 16.55           C  
ATOM   1679  CG1 ILE A 212       7.601   9.858  41.755  1.00 16.00           C  
ATOM   1680  CG2 ILE A 212       7.782  11.011  43.977  1.00 16.80           C  
ATOM   1681  CD1 ILE A 212       8.677  10.655  41.065  1.00 15.23           C  
ATOM   1682  N   ASP A 213       4.857   9.992  45.639  1.00 18.25           N  
ATOM   1683  CA  ASP A 213       4.086  10.623  46.717  1.00 18.85           C  
ATOM   1684  C   ASP A 213       4.439  12.099  46.816  1.00 19.51           C  
ATOM   1685  O   ASP A 213       5.612  12.461  46.775  1.00 19.57           O  
ATOM   1686  CB  ASP A 213       4.327   9.917  48.059  1.00 18.78           C  
ATOM   1687  CG  ASP A 213       3.670   8.546  48.142  1.00 19.80           C  
ATOM   1688  OD1 ASP A 213       2.978   8.123  47.184  1.00 21.10           O  
ATOM   1689  OD2 ASP A 213       3.854   7.868  49.179  1.00 18.83           O1-
ATOM   1690  N   GLY A 214       3.415  12.945  46.914  1.00 20.05           N  
ATOM   1691  CA  GLY A 214       3.611  14.382  47.120  1.00 20.88           C  
ATOM   1692  C   GLY A 214       4.063  15.201  45.927  1.00 21.38           C  
ATOM   1693  O   GLY A 214       4.228  16.416  46.037  1.00 22.02           O  
ATOM   1694  N   HIS A 215       4.275  14.554  44.778  1.00 21.40           N  
ATOM   1695  CA  HIS A 215       4.804  15.248  43.609  1.00 21.40           C  
ATOM   1696  C   HIS A 215       3.956  15.039  42.360  1.00 21.51           C  
ATOM   1697  O   HIS A 215       3.424  13.947  42.127  1.00 22.24           O  
ATOM   1698  CB  HIS A 215       6.245  14.808  43.333  1.00 21.45           C  
ATOM   1699  CG  HIS A 215       7.204  15.141  44.437  1.00 21.06           C  
ATOM   1700  CD2 HIS A 215       7.355  14.616  45.676  1.00 19.93           C  
ATOM   1701  ND1 HIS A 215       8.161  16.125  44.320  1.00 22.36           N  
ATOM   1702  CE1 HIS A 215       8.857  16.196  45.443  1.00 20.74           C  
ATOM   1703  NE2 HIS A 215       8.387  15.294  46.281  1.00 21.69           N  
ATOM   1704  N   SER A 216       3.819  16.099  41.573  1.00 21.06           N  
ATOM   1705  CA  SER A 216       3.257  15.986  40.230  1.00 20.95           C  
ATOM   1706  C   SER A 216       4.387  15.910  39.211  1.00 20.21           C  
ATOM   1707  O   SER A 216       5.521  16.288  39.507  1.00 20.64           O  
ATOM   1708  CB  SER A 216       2.306  17.144  39.920  1.00 21.26           C  
ATOM   1709  OG  SER A 216       1.036  16.890  40.494  1.00 23.87           O  
ATOM   1710  N   LEU A 217       4.067  15.425  38.012  1.00 19.05           N  
ATOM   1711  CA  LEU A 217       5.069  15.112  37.000  1.00 18.37           C  
ATOM   1712  C   LEU A 217       4.670  15.784  35.697  1.00 17.95           C  
ATOM   1713  O   LEU A 217       3.552  15.586  35.232  1.00 17.98           O  
ATOM   1714  CB  LEU A 217       5.122  13.593  36.777  1.00 18.36           C  
ATOM   1715  CG  LEU A 217       4.945  12.627  37.963  1.00 18.72           C  
ATOM   1716  CD1 LEU A 217       4.820  11.187  37.476  1.00 20.03           C  
ATOM   1717  CD2 LEU A 217       6.087  12.756  38.961  1.00 20.35           C  
ATOM   1718  N   THR A 218       5.574  16.559  35.105  1.00 16.70           N  
ATOM   1719  CA  THR A 218       5.286  17.230  33.838  1.00 16.29           C  
ATOM   1720  C   THR A 218       5.867  16.445  32.664  1.00 15.50           C  
ATOM   1721  O   THR A 218       7.064  16.506  32.385  1.00 15.32           O  
ATOM   1722  CB  THR A 218       5.767  18.692  33.834  1.00 17.15           C  
ATOM   1723  CG2 THR A 218       5.414  19.371  32.510  1.00 16.89           C  
ATOM   1724  OG1 THR A 218       5.118  19.383  34.909  1.00 18.98           O  
ATOM   1725  N   VAL A 219       4.997  15.705  31.985  1.00 14.69           N  
ATOM   1726  CA  VAL A 219       5.415  14.824  30.896  1.00 14.01           C  
ATOM   1727  C   VAL A 219       5.762  15.635  29.648  1.00 13.54           C  
ATOM   1728  O   VAL A 219       4.973  16.481  29.204  1.00 14.37           O  
ATOM   1729  CB  VAL A 219       4.316  13.785  30.583  1.00 14.05           C  
ATOM   1730  CG1 VAL A 219       4.711  12.903  29.397  1.00 15.33           C  
ATOM   1731  CG2 VAL A 219       4.071  12.917  31.802  1.00 14.52           C  
ATOM   1732  N   ILE A 220       6.940  15.368  29.081  1.00 12.88           N  
ATOM   1733  CA  ILE A 220       7.449  16.137  27.951  1.00 12.72           C  
ATOM   1734  C   ILE A 220       7.888  15.287  26.758  1.00 12.20           C  
ATOM   1735  O   ILE A 220       8.219  15.827  25.709  1.00 12.15           O  
ATOM   1736  CB  ILE A 220       8.610  17.080  28.362  1.00 12.72           C  
ATOM   1737  CG1 ILE A 220       9.755  16.286  29.013  1.00 12.72           C  
ATOM   1738  CG2 ILE A 220       8.095  18.156  29.325  1.00 13.51           C  
ATOM   1739  CD1 ILE A 220      11.038  17.079  29.212  1.00 13.12           C  
ATOM   1740  N   GLU A 221       7.880  13.964  26.933  1.00 12.33           N  
ATOM   1741  CA  GLU A 221       8.304  13.045  25.876  1.00 12.14           C  
ATOM   1742  C   GLU A 221       7.556  11.737  26.056  1.00 11.76           C  
ATOM   1743  O   GLU A 221       7.352  11.291  27.175  1.00 11.94           O  
ATOM   1744  CB  GLU A 221       9.816  12.772  25.987  1.00 12.17           C  
ATOM   1745  CG  GLU A 221      10.429  11.853  24.902  1.00 12.99           C  
ATOM   1746  CD  GLU A 221      11.612  11.008  25.414  1.00 14.27           C  
ATOM   1747  OE1 GLU A 221      11.870   9.931  24.841  1.00 16.58           O  
ATOM   1748  OE2 GLU A 221      12.271  11.373  26.407  1.00 14.23           O1-
ATOM   1749  N   ALA A 222       7.133  11.140  24.941  1.00 11.91           N  
ATOM   1750  CA  ALA A 222       6.644   9.758  24.925  1.00 11.80           C  
ATOM   1751  C   ALA A 222       7.390   8.994  23.843  1.00 12.19           C  
ATOM   1752  O   ALA A 222       7.423   9.435  22.695  1.00 12.43           O  
ATOM   1753  CB  ALA A 222       5.157   9.735  24.618  1.00 12.51           C  
ATOM   1754  N   ASP A 223       7.987   7.860  24.209  1.00 12.19           N  
ATOM   1755  CA  ASP A 223       8.682   6.992  23.240  1.00 12.77           C  
ATOM   1756  C   ASP A 223       9.556   7.756  22.228  1.00 13.46           C  
ATOM   1757  O   ASP A 223       9.416   7.581  21.014  1.00 14.42           O  
ATOM   1758  CB  ASP A 223       7.689   6.179  22.404  1.00 12.24           C  
ATOM   1759  CG  ASP A 223       6.770   5.286  23.216  1.00 11.70           C  
ATOM   1760  OD1 ASP A 223       6.854   5.198  24.457  1.00 10.11           O  
ATOM   1761  OD2 ASP A 223       5.916   4.648  22.554  1.00 10.49           O1-
ATOM   1762  N   SER A 224      10.426   8.612  22.728  1.00 14.04           N  
ATOM   1763  CA  SER A 224      11.389   9.369  21.899  1.00 13.48           C  
ATOM   1764  C   SER A 224      10.759  10.491  21.068  1.00 13.44           C  
ATOM   1765  O   SER A 224      11.433  11.064  20.224  1.00 14.47           O  
ATOM   1766  CB ASER A 224      12.203   8.428  20.996  0.65 13.90           C  
ATOM   1767  CB BSER A 224      12.243   8.446  21.014  0.35 13.67           C  
ATOM   1768  OG ASER A 224      12.628   7.269  21.701  0.65 13.75           O  
ATOM   1769  OG BSER A 224      11.635   8.211  19.755  0.35 12.73           O  
ATOM   1770  N   VAL A 225       9.490  10.808  21.316  1.00 12.46           N  
ATOM   1771  CA  VAL A 225       8.797  11.898  20.614  1.00 12.48           C  
ATOM   1772  C   VAL A 225       8.539  13.057  21.580  1.00 12.47           C  
ATOM   1773  O   VAL A 225       7.977  12.865  22.653  1.00 13.06           O  
ATOM   1774  CB  VAL A 225       7.458  11.416  20.015  1.00 12.36           C  
ATOM   1775  CG1 VAL A 225       6.718  12.573  19.330  1.00 13.36           C  
ATOM   1776  CG2 VAL A 225       7.702  10.292  19.014  1.00 12.14           C  
ATOM   1777  N   ASN A 226       8.965  14.257  21.194  1.00 12.77           N  
ATOM   1778  CA  ASN A 226       8.732  15.434  22.018  1.00 12.99           C  
ATOM   1779  C   ASN A 226       7.257  15.783  22.059  1.00 13.15           C  
ATOM   1780  O   ASN A 226       6.607  15.822  21.016  1.00 13.47           O  
ATOM   1781  CB  ASN A 226       9.517  16.623  21.471  1.00 12.81           C  
ATOM   1782  CG  ASN A 226      11.010  16.470  21.657  1.00 13.52           C  
ATOM   1783  ND2 ASN A 226      11.778  17.162  20.818  1.00 15.23           N  
ATOM   1784  OD1 ASN A 226      11.471  15.759  22.553  1.00 15.75           O  
ATOM   1785  N   LEU A 227       6.752  16.045  23.259  1.00 13.59           N  
ATOM   1786  CA  LEU A 227       5.343  16.390  23.456  1.00 14.00           C  
ATOM   1787  C   LEU A 227       5.186  17.824  23.908  1.00 14.61           C  
ATOM   1788  O   LEU A 227       6.106  18.426  24.459  1.00 14.83           O  
ATOM   1789  CB  LEU A 227       4.703  15.493  24.518  1.00 14.15           C  
ATOM   1790  CG  LEU A 227       4.803  13.970  24.346  1.00 14.74           C  
ATOM   1791  CD1 LEU A 227       4.088  13.248  25.454  1.00 15.95           C  
ATOM   1792  CD2 LEU A 227       4.261  13.533  22.985  1.00 14.61           C  
ATOM   1793  N   LYS A 228       4.003  18.373  23.680  1.00 14.90           N  
ATOM   1794  CA  LYS A 228       3.589  19.548  24.433  1.00 15.56           C  
ATOM   1795  C   LYS A 228       3.463  19.120  25.900  1.00 15.63           C  
ATOM   1796  O   LYS A 228       2.952  18.044  26.188  1.00 15.50           O  
ATOM   1797  CB ALYS A 228       2.317  20.168  23.853  0.50 15.96           C  
ATOM   1798  CB BLYS A 228       2.238  20.000  23.871  0.50 15.70           C  
ATOM   1799  CG ALYS A 228       2.623  20.919  22.559  0.50 16.60           C  
ATOM   1800  CG BLYS A 228       1.422  20.966  24.698  0.50 16.25           C  
ATOM   1801  CD ALYS A 228       1.423  21.613  21.951  0.33 18.83           C  
ATOM   1802  CD BLYS A 228       0.120  21.250  23.963  0.33 16.43           C  
ATOM   1803  CD CLYS A 228      -0.080  20.949  24.617  0.33 22.22           C  
ATOM   1804  CE ALYS A 228       1.837  22.344  20.679  0.33 19.80           C  
ATOM   1805  CE BLYS A 228      -0.993  21.703  24.885  0.33 16.99           C  
ATOM   1806  CE CLYS A 228      -1.272  20.492  25.439  0.33 22.46           C  
ATOM   1807  NZ ALYS A 228       0.680  22.843  19.879  0.33 20.92           N1+
ATOM   1808  NZ BLYS A 228      -2.172  22.162  24.100  0.33 17.17           N1+
ATOM   1809  NZ CLYS A 228      -0.850  19.836  26.710  0.33 22.36           N1+
ATOM   1810  N   PRO A 229       3.980  19.937  26.841  1.00 15.23           N  
ATOM   1811  CA  PRO A 229       3.998  19.503  28.235  1.00 15.73           C  
ATOM   1812  C   PRO A 229       2.614  19.210  28.803  1.00 16.07           C  
ATOM   1813  O   PRO A 229       1.652  19.947  28.537  1.00 16.41           O  
ATOM   1814  CB  PRO A 229       4.641  20.692  28.963  1.00 15.51           C  
ATOM   1815  CG  PRO A 229       5.428  21.387  27.928  1.00 15.87           C  
ATOM   1816  CD  PRO A 229       4.598  21.264  26.674  1.00 15.91           C  
ATOM   1817  N   GLN A 230       2.520  18.123  29.564  1.00 15.99           N  
ATOM   1818  CA  GLN A 230       1.280  17.728  30.220  1.00 16.73           C  
ATOM   1819  C   GLN A 230       1.571  17.311  31.652  1.00 17.29           C  
ATOM   1820  O   GLN A 230       2.246  16.309  31.881  1.00 17.35           O  
ATOM   1821  CB  GLN A 230       0.619  16.577  29.455  1.00 16.70           C  
ATOM   1822  CG  GLN A 230      -0.623  15.987  30.136  1.00 18.49           C  
ATOM   1823  CD  GLN A 230      -1.750  16.991  30.280  1.00 21.10           C  
ATOM   1824  NE2 GLN A 230      -2.171  17.563  29.163  1.00 20.29           N  
ATOM   1825  OE1 GLN A 230      -2.238  17.249  31.388  1.00 24.86           O  
ATOM   1826  N   THR A 231       1.075  18.084  32.616  1.00 17.35           N  
ATOM   1827  CA  THR A 231       1.253  17.730  34.020  1.00 17.89           C  
ATOM   1828  C   THR A 231       0.244  16.672  34.435  1.00 17.80           C  
ATOM   1829  O   THR A 231      -0.940  16.750  34.086  1.00 18.15           O  
ATOM   1830  CB  THR A 231       1.195  18.969  34.930  1.00 18.28           C  
ATOM   1831  CG2 THR A 231       1.383  18.601  36.403  1.00 18.92           C  
ATOM   1832  OG1 THR A 231       2.260  19.843  34.551  1.00 20.54           O  
ATOM   1833  N   VAL A 232       0.740  15.674  35.165  1.00 17.20           N  
ATOM   1834  CA  VAL A 232      -0.039  14.523  35.607  1.00 17.06           C  
ATOM   1835  C   VAL A 232       0.357  14.154  37.039  1.00 16.90           C  
ATOM   1836  O   VAL A 232       1.392  14.612  37.525  1.00 17.58           O  
ATOM   1837  CB  VAL A 232       0.182  13.294  34.673  1.00 16.83           C  
ATOM   1838  CG1 VAL A 232      -0.180  13.632  33.231  1.00 17.19           C  
ATOM   1839  CG2 VAL A 232       1.622  12.776  34.758  1.00 17.14           C  
ATOM   1840  N   ASP A 233      -0.453  13.344  37.714  1.00 16.71           N  
ATOM   1841  CA  ASP A 233      -0.056  12.818  39.026  1.00 16.99           C  
ATOM   1842  C   ASP A 233       0.186  11.302  39.069  1.00 16.93           C  
ATOM   1843  O   ASP A 233       0.559  10.755  40.105  1.00 16.79           O  
ATOM   1844  CB  ASP A 233      -0.989  13.308  40.155  1.00 18.10           C  
ATOM   1845  CG  ASP A 233      -2.420  12.788  40.044  1.00 19.84           C  
ATOM   1846  OD1 ASP A 233      -3.249  13.200  40.892  1.00 23.40           O  
ATOM   1847  OD2 ASP A 233      -2.749  11.974  39.154  1.00 19.66           O1-
ATOM   1848  N   SER A 234      -0.010  10.634  37.931  1.00 16.16           N  
ATOM   1849  CA  SER A 234       0.343   9.223  37.773  1.00 15.90           C  
ATOM   1850  C   SER A 234       0.482   8.940  36.286  1.00 15.40           C  
ATOM   1851  O   SER A 234      -0.107   9.637  35.457  1.00 15.54           O  
ATOM   1852  CB  SER A 234      -0.707   8.301  38.387  1.00 16.33           C  
ATOM   1853  OG  SER A 234      -1.939   8.392  37.691  1.00 17.39           O  
ATOM   1854  N   ILE A 235       1.276   7.927  35.957  1.00 14.58           N  
ATOM   1855  CA  ILE A 235       1.472   7.520  34.565  1.00 14.17           C  
ATOM   1856  C   ILE A 235       1.317   6.012  34.512  1.00 13.94           C  
ATOM   1857  O   ILE A 235       2.062   5.294  35.167  1.00 14.26           O  
ATOM   1858  CB  ILE A 235       2.888   7.859  34.065  1.00 14.06           C  
ATOM   1859  CG1 ILE A 235       3.158   9.367  34.105  1.00 14.00           C  
ATOM   1860  CG2 ILE A 235       3.086   7.327  32.647  1.00 14.70           C  
ATOM   1861  CD1 ILE A 235       4.621   9.715  33.894  1.00 15.78           C  
ATOM   1862  N   GLN A 236       0.361   5.525  33.725  1.00 14.31           N  
ATOM   1863  CA  GLN A 236       0.308   4.097  33.450  1.00 14.00           C  
ATOM   1864  C   GLN A 236       1.179   3.844  32.232  1.00 13.84           C  
ATOM   1865  O   GLN A 236       0.855   4.297  31.127  1.00 14.80           O  
ATOM   1866  CB  GLN A 236      -1.116   3.590  33.209  1.00 14.28           C  
ATOM   1867  CG  GLN A 236      -1.164   2.076  32.977  1.00 15.50           C  
ATOM   1868  CD  GLN A 236      -2.573   1.506  33.007  1.00 19.18           C  
ATOM   1869  NE2 GLN A 236      -2.690   0.225  33.341  1.00 20.83           N  
ATOM   1870  OE1 GLN A 236      -3.544   2.212  32.737  1.00 22.40           O  
ATOM   1871  N   ILE A 237       2.284   3.141  32.460  1.00 12.57           N  
ATOM   1872  CA  ILE A 237       3.281   2.890  31.422  1.00 12.07           C  
ATOM   1873  C   ILE A 237       3.285   1.408  31.055  1.00 12.08           C  
ATOM   1874  O   ILE A 237       3.375   0.539  31.921  1.00 12.32           O  
ATOM   1875  CB  ILE A 237       4.689   3.411  31.853  1.00 11.88           C  
ATOM   1876  CG1 ILE A 237       5.715   3.217  30.722  1.00 10.93           C  
ATOM   1877  CG2 ILE A 237       5.131   2.767  33.166  1.00 12.40           C  
ATOM   1878  CD1 ILE A 237       7.091   3.859  30.996  1.00 12.03           C  
ATOM   1879  N   PHE A 238       3.139   1.128  29.761  1.00 11.42           N  
ATOM   1880  CA  PHE A 238       3.100  -0.238  29.264  1.00 11.41           C  
ATOM   1881  C   PHE A 238       4.487  -0.730  28.895  1.00 10.69           C  
ATOM   1882  O   PHE A 238       5.409   0.078  28.680  1.00 11.50           O  
ATOM   1883  CB  PHE A 238       2.134  -0.309  28.071  1.00 11.40           C  
ATOM   1884  CG  PHE A 238       0.710  -0.009  28.455  1.00 11.14           C  
ATOM   1885  CD1 PHE A 238      -0.155  -1.040  28.806  1.00 12.88           C  
ATOM   1886  CD2 PHE A 238       0.262   1.305  28.548  1.00 11.99           C  
ATOM   1887  CE1 PHE A 238      -1.454  -0.772  29.203  1.00 12.62           C  
ATOM   1888  CE2 PHE A 238      -1.049   1.584  28.949  1.00 12.19           C  
ATOM   1889  CZ  PHE A 238      -1.897   0.538  29.285  1.00 12.80           C  
ATOM   1890  N   ALA A 239       4.635  -2.050  28.814  1.00 10.13           N  
ATOM   1891  CA  ALA A 239       5.912  -2.657  28.463  1.00  9.69           C  
ATOM   1892  C   ALA A 239       6.505  -1.969  27.243  1.00  9.49           C  
ATOM   1893  O   ALA A 239       5.818  -1.804  26.235  1.00 10.06           O  
ATOM   1894  CB  ALA A 239       5.720  -4.137  28.179  1.00 10.00           C  
ATOM   1895  N   ALA A 240       7.772  -1.563  27.359  1.00  9.12           N  
ATOM   1896  CA  ALA A 240       8.568  -1.010  26.248  1.00  9.31           C  
ATOM   1897  C   ALA A 240       8.367   0.479  25.967  1.00  9.21           C  
ATOM   1898  O   ALA A 240       9.110   1.055  25.164  1.00  9.22           O  
ATOM   1899  CB  ALA A 240       8.391  -1.838  24.959  1.00  9.53           C  
ATOM   1900  N   GLN A 241       7.399   1.104  26.646  1.00  9.33           N  
ATOM   1901  CA  GLN A 241       7.180   2.542  26.503  1.00  9.48           C  
ATOM   1902  C   GLN A 241       8.214   3.344  27.286  1.00  9.78           C  
ATOM   1903  O   GLN A 241       8.851   2.818  28.197  1.00 10.08           O  
ATOM   1904  CB  GLN A 241       5.778   2.932  26.967  1.00 10.18           C  
ATOM   1905  CG  GLN A 241       4.686   2.449  26.027  1.00  9.26           C  
ATOM   1906  CD  GLN A 241       3.298   2.889  26.455  1.00  9.56           C  
ATOM   1907  NE2 GLN A 241       2.387   2.981  25.492  1.00  8.85           N  
ATOM   1908  OE1 GLN A 241       3.037   3.120  27.640  1.00 10.26           O  
ATOM   1909  N   ARG A 242       8.378   4.606  26.899  1.00 10.06           N  
ATOM   1910  CA  ARG A 242       9.197   5.542  27.672  1.00 11.19           C  
ATOM   1911  C   ARG A 242       8.434   6.851  27.829  1.00 10.92           C  
ATOM   1912  O   ARG A 242       7.653   7.236  26.957  1.00 11.16           O  
ATOM   1913  CB  ARG A 242      10.529   5.833  26.982  1.00 11.46           C  
ATOM   1914  CG  ARG A 242      11.470   4.651  26.867  1.00 12.54           C  
ATOM   1915  CD  ARG A 242      11.153   3.763  25.661  1.00 12.34           C  
ATOM   1916  NE  ARG A 242      11.420   4.408  24.378  1.00 12.16           N  
ATOM   1917  CZ  ARG A 242      10.769   4.135  23.257  1.00 11.85           C  
ATOM   1918  NH1 ARG A 242      11.080   4.779  22.138  1.00 12.30           N1+
ATOM   1919  NH2 ARG A 242       9.791   3.224  23.251  1.00 10.97           N  
ATOM   1920  N   TYR A 243       8.665   7.532  28.954  1.00 11.03           N  
ATOM   1921  CA  TYR A 243       8.234   8.913  29.113  1.00 11.42           C  
ATOM   1922  C   TYR A 243       9.358   9.693  29.765  1.00 12.16           C  
ATOM   1923  O   TYR A 243      10.045   9.151  30.617  1.00 13.11           O  
ATOM   1924  CB  TYR A 243       7.030   8.994  30.057  1.00 11.55           C  
ATOM   1925  CG  TYR A 243       5.731   8.498  29.466  1.00 11.20           C  
ATOM   1926  CD1 TYR A 243       4.996   9.301  28.598  1.00 11.73           C  
ATOM   1927  CD2 TYR A 243       5.232   7.229  29.772  1.00 11.39           C  
ATOM   1928  CE1 TYR A 243       3.782   8.863  28.055  1.00 11.08           C  
ATOM   1929  CE2 TYR A 243       4.015   6.776  29.215  1.00 11.31           C  
ATOM   1930  CZ  TYR A 243       3.307   7.611  28.357  1.00 11.11           C  
ATOM   1931  OH  TYR A 243       2.103   7.212  27.810  1.00 11.68           O  
ATOM   1932  N   SER A 244       9.539  10.948  29.363  1.00 12.28           N  
ATOM   1933  CA  SER A 244      10.321  11.892  30.177  1.00 12.60           C  
ATOM   1934  C   SER A 244       9.344  12.780  30.913  1.00 12.72           C  
ATOM   1935  O   SER A 244       8.344  13.211  30.337  1.00 12.29           O  
ATOM   1936  CB  SER A 244      11.218  12.795  29.336  1.00 12.98           C  
ATOM   1937  OG  SER A 244      12.341  12.105  28.817  1.00 14.45           O  
ATOM   1938  N   PHE A 245       9.634  13.051  32.181  1.00 12.86           N  
ATOM   1939  CA  PHE A 245       8.852  14.031  32.926  1.00 13.49           C  
ATOM   1940  C   PHE A 245       9.779  14.923  33.723  1.00 14.01           C  
ATOM   1941  O   PHE A 245      10.835  14.484  34.177  1.00 14.04           O  
ATOM   1942  CB  PHE A 245       7.806  13.369  33.830  1.00 13.47           C  
ATOM   1943  CG  PHE A 245       8.384  12.490  34.914  1.00 13.18           C  
ATOM   1944  CD1 PHE A 245       8.800  13.030  36.127  1.00 13.93           C  
ATOM   1945  CD2 PHE A 245       8.483  11.112  34.734  1.00 13.48           C  
ATOM   1946  CE1 PHE A 245       9.331  12.224  37.126  1.00 14.68           C  
ATOM   1947  CE2 PHE A 245       9.011  10.297  35.732  1.00 12.76           C  
ATOM   1948  CZ  PHE A 245       9.424  10.848  36.933  1.00 15.36           C  
ATOM   1949  N   VAL A 246       9.381  16.183  33.867  1.00 14.35           N  
ATOM   1950  CA  VAL A 246      10.111  17.130  34.706  1.00 15.31           C  
ATOM   1951  C   VAL A 246       9.539  17.067  36.115  1.00 15.95           C  
ATOM   1952  O   VAL A 246       8.322  17.098  36.311  1.00 16.02           O  
ATOM   1953  CB  VAL A 246      10.038  18.565  34.136  1.00 15.56           C  
ATOM   1954  CG1 VAL A 246      10.766  19.556  35.071  1.00 15.90           C  
ATOM   1955  CG2 VAL A 246      10.652  18.608  32.754  1.00 15.38           C  
ATOM   1956  N   LEU A 247      10.427  16.938  37.095  1.00 16.97           N  
ATOM   1957  CA  LEU A 247      10.039  16.992  38.486  1.00 18.30           C  
ATOM   1958  C   LEU A 247      10.705  18.213  39.096  1.00 19.26           C  
ATOM   1959  O   LEU A 247      11.920  18.371  39.021  1.00 19.00           O  
ATOM   1960  CB  LEU A 247      10.446  15.712  39.228  1.00 18.58           C  
ATOM   1961  CG  LEU A 247      10.067  15.651  40.714  1.00 19.27           C  
ATOM   1962  CD1 LEU A 247       9.568  14.276  41.098  1.00 21.38           C  
ATOM   1963  CD2 LEU A 247      11.245  16.071  41.595  1.00 20.89           C  
ATOM   1964  N   ASN A 248       9.885  19.095  39.658  1.00 20.78           N  
ATOM   1965  CA  ASN A 248      10.389  20.234  40.400  1.00 22.85           C  
ATOM   1966  C   ASN A 248      10.508  19.765  41.848  1.00 23.28           C  
ATOM   1967  O   ASN A 248       9.510  19.387  42.465  1.00 23.26           O  
ATOM   1968  CB  ASN A 248       9.432  21.429  40.263  1.00 23.06           C  
ATOM   1969  CG  ASN A 248       9.423  22.045  38.847  1.00 25.52           C  
ATOM   1970  ND2 ASN A 248      10.527  21.921  38.121  1.00 25.29           N  
ATOM   1971  OD1 ASN A 248       8.426  22.652  38.434  1.00 29.29           O  
ATOM   1972  N   ALA A 249      11.730  19.741  42.374  1.00 24.72           N  
ATOM   1973  CA  ALA A 249      11.950  19.276  43.738  1.00 25.99           C  
ATOM   1974  C   ALA A 249      11.680  20.425  44.706  1.00 27.16           C  
ATOM   1975  O   ALA A 249      12.611  21.020  45.258  1.00 27.49           O  
ATOM   1976  CB  ALA A 249      13.362  18.734  43.903  1.00 26.02           C  
ATOM   1977  N   ASP A 250      10.400  20.730  44.897  1.00 28.23           N  
ATOM   1978  CA  ASP A 250       9.997  21.913  45.662  1.00 29.50           C  
ATOM   1979  C   ASP A 250       9.185  21.613  46.915  1.00 29.91           C  
ATOM   1980  O   ASP A 250       8.645  22.527  47.544  1.00 30.21           O  
ATOM   1981  CB  ASP A 250       9.248  22.915  44.765  1.00 29.94           C  
ATOM   1982  CG  ASP A 250       7.930  22.372  44.211  1.00 31.34           C  
ATOM   1983  OD1 ASP A 250       7.242  23.146  43.507  1.00 34.50           O  
ATOM   1984  OD2 ASP A 250       7.571  21.199  44.461  1.00 32.88           O1-
ATOM   1985  N   GLN A 251       9.098  20.339  47.279  1.00 30.16           N  
ATOM   1986  CA  GLN A 251       8.395  19.943  48.493  1.00 30.59           C  
ATOM   1987  C   GLN A 251       9.338  20.021  49.689  1.00 30.64           C  
ATOM   1988  O   GLN A 251      10.508  20.387  49.536  1.00 30.46           O  
ATOM   1989  CB  GLN A 251       7.794  18.543  48.342  1.00 30.77           C  
ATOM   1990  CG  GLN A 251       6.784  18.424  47.207  1.00 31.54           C  
ATOM   1991  CD  GLN A 251       5.670  19.454  47.297  1.00 32.95           C  
ATOM   1992  NE2 GLN A 251       4.750  19.253  48.234  1.00 33.38           N  
ATOM   1993  OE1 GLN A 251       5.646  20.424  46.540  1.00 34.50           O  
ATOM   1994  N   ASP A 252       8.829  19.701  50.877  1.00 30.73           N  
ATOM   1995  CA  ASP A 252       9.652  19.713  52.083  1.00 30.98           C  
ATOM   1996  C   ASP A 252      10.762  18.670  51.968  1.00 30.62           C  
ATOM   1997  O   ASP A 252      10.548  17.594  51.403  1.00 30.64           O  
ATOM   1998  CB  ASP A 252       8.805  19.435  53.330  1.00 31.44           C  
ATOM   1999  CG  ASP A 252       7.856  20.578  53.674  1.00 32.67           C  
ATOM   2000  OD1 ASP A 252       8.026  21.704  53.153  1.00 34.28           O  
ATOM   2001  OD2 ASP A 252       6.933  20.340  54.480  1.00 34.33           O1-
ATOM   2002  N   VAL A 253      11.945  19.001  52.483  1.00 29.89           N  
ATOM   2003  CA  VAL A 253      13.056  18.049  52.538  1.00 29.14           C  
ATOM   2004  C   VAL A 253      12.617  16.804  53.312  1.00 28.81           C  
ATOM   2005  O   VAL A 253      12.232  16.889  54.478  1.00 29.26           O  
ATOM   2006  CB  VAL A 253      14.331  18.677  53.173  1.00 29.14           C  
ATOM   2007  CG1 VAL A 253      15.378  17.612  53.470  1.00 28.52           C  
ATOM   2008  CG2 VAL A 253      14.909  19.749  52.261  1.00 28.65           C  
ATOM   2009  N   GLY A 254      12.648  15.653  52.649  1.00 27.85           N  
ATOM   2010  CA  GLY A 254      12.194  14.408  53.260  1.00 26.66           C  
ATOM   2011  C   GLY A 254      12.313  13.239  52.304  1.00 25.79           C  
ATOM   2012  O   GLY A 254      12.927  13.365  51.247  1.00 25.55           O  
ATOM   2013  N   ASN A 255      11.711  12.117  52.689  1.00 24.90           N  
ATOM   2014  CA  ASN A 255      11.683  10.902  51.872  1.00 24.49           C  
ATOM   2015  C   ASN A 255      10.272  10.607  51.389  1.00 23.63           C  
ATOM   2016  O   ASN A 255       9.327  10.592  52.177  1.00 23.69           O  
ATOM   2017  CB  ASN A 255      12.191   9.705  52.673  1.00 24.53           C  
ATOM   2018  CG  ASN A 255      13.613   9.879  53.136  1.00 25.50           C  
ATOM   2019  ND2 ASN A 255      13.783  10.115  54.434  1.00 25.97           N  
ATOM   2020  OD1 ASN A 255      14.554   9.803  52.343  1.00 26.53           O  
ATOM   2021  N   TYR A 256      10.140  10.360  50.088  1.00 22.77           N  
ATOM   2022  CA  TYR A 256       8.837  10.155  49.460  1.00 21.87           C  
ATOM   2023  C   TYR A 256       8.866   8.853  48.680  1.00 20.82           C  
ATOM   2024  O   TYR A 256       9.853   8.566  48.008  1.00 20.44           O  
ATOM   2025  CB  TYR A 256       8.525  11.309  48.502  1.00 22.55           C  
ATOM   2026  CG  TYR A 256       8.486  12.680  49.150  1.00 23.07           C  
ATOM   2027  CD1 TYR A 256       7.280  13.247  49.548  1.00 24.59           C  
ATOM   2028  CD2 TYR A 256       9.655  13.412  49.346  1.00 23.74           C  
ATOM   2029  CE1 TYR A 256       7.240  14.515  50.137  1.00 24.91           C  
ATOM   2030  CE2 TYR A 256       9.626  14.673  49.940  1.00 24.41           C  
ATOM   2031  CZ  TYR A 256       8.416  15.216  50.327  1.00 24.64           C  
ATOM   2032  OH  TYR A 256       8.387  16.466  50.913  1.00 25.37           O  
ATOM   2033  N   TRP A 257       7.799   8.065  48.777  1.00 19.81           N  
ATOM   2034  CA  TRP A 257       7.733   6.799  48.051  1.00 19.03           C  
ATOM   2035  C   TRP A 257       7.570   7.029  46.556  1.00 18.06           C  
ATOM   2036  O   TRP A 257       6.729   7.823  46.128  1.00 18.26           O  
ATOM   2037  CB  TRP A 257       6.561   5.945  48.523  1.00 19.42           C  
ATOM   2038  CG  TRP A 257       6.748   5.237  49.834  1.00 19.79           C  
ATOM   2039  CD1 TRP A 257       5.992   5.403  50.961  1.00 21.02           C  
ATOM   2040  CD2 TRP A 257       7.727   4.231  50.151  1.00 20.50           C  
ATOM   2041  CE2 TRP A 257       7.506   3.847  51.495  1.00 20.87           C  
ATOM   2042  CE3 TRP A 257       8.777   3.630  49.439  1.00 20.03           C  
ATOM   2043  NE1 TRP A 257       6.439   4.572  51.959  1.00 20.30           N  
ATOM   2044  CZ2 TRP A 257       8.288   2.878  52.137  1.00 20.68           C  
ATOM   2045  CZ3 TRP A 257       9.551   2.663  50.078  1.00 20.71           C  
ATOM   2046  CH2 TRP A 257       9.304   2.302  51.414  1.00 20.85           C  
ATOM   2047  N   ILE A 258       8.395   6.329  45.779  1.00 17.00           N  
ATOM   2048  CA  ILE A 258       8.192   6.175  44.340  1.00 16.23           C  
ATOM   2049  C   ILE A 258       7.473   4.844  44.183  1.00 15.80           C  
ATOM   2050  O   ILE A 258       7.899   3.832  44.739  1.00 16.06           O  
ATOM   2051  CB  ILE A 258       9.536   6.158  43.581  1.00 16.05           C  
ATOM   2052  CG1 ILE A 258      10.245   7.510  43.728  1.00 15.74           C  
ATOM   2053  CG2 ILE A 258       9.315   5.810  42.099  1.00 15.42           C  
ATOM   2054  CD1 ILE A 258      11.702   7.498  43.299  1.00 16.35           C  
ATOM   2055  N   ARG A 259       6.368   4.848  43.436  1.00 15.00           N  
ATOM   2056  CA  ARG A 259       5.498   3.679  43.343  1.00 15.23           C  
ATOM   2057  C   ARG A 259       5.355   3.246  41.898  1.00 14.98           C  
ATOM   2058  O   ARG A 259       5.239   4.084  41.009  1.00 15.02           O  
ATOM   2059  CB  ARG A 259       4.115   4.000  43.919  1.00 15.63           C  
ATOM   2060  CG  ARG A 259       4.137   4.294  45.412  1.00 16.76           C  
ATOM   2061  CD  ARG A 259       2.777   4.767  45.883  1.00 19.42           C  
ATOM   2062  NE  ARG A 259       2.869   5.384  47.210  1.00 21.15           N  
ATOM   2063  CZ  ARG A 259       2.734   4.733  48.364  1.00 21.82           C  
ATOM   2064  NH1 ARG A 259       2.490   3.428  48.388  1.00 22.26           N1+
ATOM   2065  NH2 ARG A 259       2.846   5.402  49.506  1.00 21.41           N  
ATOM   2066  N   ALA A 260       5.359   1.936  41.679  1.00 14.72           N  
ATOM   2067  CA  ALA A 260       5.130   1.363  40.352  1.00 14.49           C  
ATOM   2068  C   ALA A 260       4.251   0.133  40.517  1.00 14.53           C  
ATOM   2069  O   ALA A 260       4.755  -0.970  40.700  1.00 14.76           O  
ATOM   2070  CB  ALA A 260       6.461   1.004  39.667  1.00 14.58           C  
ATOM   2071  N   LEU A 261       2.931   0.337  40.475  1.00 15.07           N  
ATOM   2072  CA  LEU A 261       1.973  -0.738  40.718  1.00 15.99           C  
ATOM   2073  C   LEU A 261       1.745  -1.561  39.448  1.00 15.41           C  
ATOM   2074  O   LEU A 261       1.230  -1.032  38.460  1.00 15.53           O  
ATOM   2075  CB  LEU A 261       0.630  -0.174  41.201  1.00 16.47           C  
ATOM   2076  CG  LEU A 261      -0.423  -1.194  41.661  1.00 17.54           C  
ATOM   2077  CD1 LEU A 261      -0.014  -1.841  42.980  1.00 19.25           C  
ATOM   2078  CD2 LEU A 261      -1.791  -0.519  41.780  1.00 17.98           C  
ATOM   2079  N   PRO A 262       2.109  -2.855  39.475  1.00 15.38           N  
ATOM   2080  CA  PRO A 262       1.919  -3.685  38.281  1.00 15.05           C  
ATOM   2081  C   PRO A 262       0.472  -4.120  38.113  1.00 15.79           C  
ATOM   2082  O   PRO A 262      -0.297  -4.113  39.076  1.00 15.65           O  
ATOM   2083  CB  PRO A 262       2.792  -4.900  38.563  1.00 15.40           C  
ATOM   2084  CG  PRO A 262       2.728  -5.041  40.067  1.00 15.19           C  
ATOM   2085  CD  PRO A 262       2.720  -3.620  40.581  1.00 15.31           C  
ATOM   2086  N   ASN A 263       0.103  -4.504  36.897  1.00 15.58           N  
ATOM   2087  CA  ASN A 263      -1.259  -4.975  36.659  1.00 16.46           C  
ATOM   2088  C   ASN A 263      -1.459  -6.452  36.984  1.00 17.41           C  
ATOM   2089  O   ASN A 263      -2.583  -6.955  36.895  1.00 18.48           O  
ATOM   2090  CB  ASN A 263      -1.690  -4.677  35.220  1.00 16.20           C  
ATOM   2091  CG  ASN A 263      -0.927  -5.492  34.206  1.00 16.76           C  
ATOM   2092  ND2 ASN A 263      -1.623  -5.972  33.192  1.00 16.62           N  
ATOM   2093  OD1 ASN A 263       0.282  -5.672  34.326  1.00 16.62           O  
ATOM   2094  N   SER A 264      -0.380  -7.142  37.349  1.00 17.58           N  
ATOM   2095  CA  SER A 264      -0.447  -8.536  37.782  1.00 18.35           C  
ATOM   2096  C   SER A 264       0.626  -8.766  38.832  1.00 18.85           C  
ATOM   2097  O   SER A 264       1.449  -7.889  39.063  1.00 18.95           O  
ATOM   2098  CB  SER A 264      -0.264  -9.493  36.604  1.00 18.74           C  
ATOM   2099  OG  SER A 264       1.022  -9.347  36.035  1.00 19.79           O  
ATOM   2100  N   GLY A 265       0.622  -9.939  39.456  1.00 19.34           N  
ATOM   2101  CA  GLY A 265       1.535 -10.223  40.551  1.00 19.87           C  
ATOM   2102  C   GLY A 265       1.066  -9.559  41.832  1.00 20.80           C  
ATOM   2103  O   GLY A 265      -0.128  -9.521  42.121  1.00 21.36           O  
ATOM   2104  N   THR A 266       2.011  -9.023  42.600  1.00 21.12           N  
ATOM   2105  CA  THR A 266       1.684  -8.397  43.880  1.00 22.14           C  
ATOM   2106  C   THR A 266       1.147  -6.987  43.655  1.00 22.01           C  
ATOM   2107  O   THR A 266       1.889  -6.085  43.270  1.00 22.28           O  
ATOM   2108  CB  THR A 266       2.909  -8.389  44.822  1.00 21.98           C  
ATOM   2109  CG2 THR A 266       2.530  -7.845  46.197  1.00 23.29           C  
ATOM   2110  OG1 THR A 266       3.389  -9.730  44.975  1.00 24.06           O  
ATOM   2111  N   ARG A 267      -0.152  -6.801  43.891  1.00 22.15           N  
ATOM   2112  CA  ARG A 267      -0.812  -5.537  43.566  1.00 22.70           C  
ATOM   2113  C   ARG A 267      -1.075  -4.679  44.803  1.00 22.64           C  
ATOM   2114  O   ARG A 267      -2.178  -4.171  45.021  1.00 22.82           O  
ATOM   2115  CB  ARG A 267      -2.091  -5.781  42.761  1.00 23.21           C  
ATOM   2116  CG  ARG A 267      -1.883  -6.702  41.561  1.00 25.42           C  
ATOM   2117  CD  ARG A 267      -2.933  -6.494  40.494  1.00 28.98           C  
ATOM   2118  NE  ARG A 267      -2.737  -5.203  39.846  1.00 33.08           N  
ATOM   2119  CZ  ARG A 267      -3.497  -4.132  40.043  1.00 34.34           C  
ATOM   2120  NH1 ARG A 267      -4.541  -4.182  40.862  1.00 36.53           N1+
ATOM   2121  NH2 ARG A 267      -3.212  -3.005  39.414  1.00 34.98           N  
ATOM   2122  N   ASN A 268      -0.035  -4.526  45.607  1.00 22.52           N  
ATOM   2123  CA  ASN A 268      -0.059  -3.641  46.749  1.00 22.33           C  
ATOM   2124  C   ASN A 268       1.352  -3.126  46.988  1.00 22.07           C  
ATOM   2125  O   ASN A 268       2.271  -3.452  46.225  1.00 21.56           O  
ATOM   2126  CB  ASN A 268      -0.622  -4.363  47.986  1.00 22.93           C  
ATOM   2127  CG  ASN A 268       0.205  -5.564  48.390  1.00 23.51           C  
ATOM   2128  ND2 ASN A 268      -0.380  -6.749  48.284  1.00 25.58           N  
ATOM   2129  OD1 ASN A 268       1.354  -5.429  48.802  1.00 25.42           O  
ATOM   2130  N   PHE A 269       1.524  -2.323  48.033  1.00 21.30           N  
ATOM   2131  CA  PHE A 269       2.833  -1.776  48.374  1.00 21.32           C  
ATOM   2132  C   PHE A 269       3.288  -2.218  49.759  1.00 21.54           C  
ATOM   2133  O   PHE A 269       4.205  -1.629  50.327  1.00 21.31           O  
ATOM   2134  CB  PHE A 269       2.818  -0.253  48.287  1.00 20.93           C  
ATOM   2135  CG  PHE A 269       2.422   0.264  46.939  1.00 20.65           C  
ATOM   2136  CD1 PHE A 269       3.331   0.256  45.884  1.00 20.31           C  
ATOM   2137  CD2 PHE A 269       1.133   0.745  46.718  1.00 20.40           C  
ATOM   2138  CE1 PHE A 269       2.965   0.731  44.634  1.00 19.94           C  
ATOM   2139  CE2 PHE A 269       0.761   1.221  45.465  1.00 19.94           C  
ATOM   2140  CZ  PHE A 269       1.679   1.216  44.428  1.00 20.00           C  
ATOM   2141  N   ASP A 270       2.659  -3.269  50.276  1.00 22.24           N  
ATOM   2142  CA  ASP A 270       2.931  -3.752  51.631  1.00 23.11           C  
ATOM   2143  C   ASP A 270       4.394  -4.138  51.789  1.00 22.93           C  
ATOM   2144  O   ASP A 270       4.948  -4.888  50.973  1.00 23.08           O  
ATOM   2145  CB  ASP A 270       2.024  -4.937  51.981  1.00 23.82           C  
ATOM   2146  CG  ASP A 270       0.549  -4.552  52.053  1.00 25.59           C  
ATOM   2147  OD1 ASP A 270      -0.290  -5.473  52.111  1.00 28.80           O  
ATOM   2148  OD2 ASP A 270       0.223  -3.345  52.053  1.00 27.81           O1-
ATOM   2149  N   GLY A 271       5.026  -3.594  52.824  1.00 22.63           N  
ATOM   2150  CA  GLY A 271       6.426  -3.892  53.117  1.00 21.98           C  
ATOM   2151  C   GLY A 271       7.417  -3.256  52.157  1.00 21.52           C  
ATOM   2152  O   GLY A 271       8.606  -3.578  52.188  1.00 22.07           O  
ATOM   2153  N   GLY A 272       6.927  -2.351  51.309  1.00 20.71           N  
ATOM   2154  CA  GLY A 272       7.780  -1.609  50.386  1.00 19.41           C  
ATOM   2155  C   GLY A 272       8.014  -2.299  49.055  1.00 18.78           C  
ATOM   2156  O   GLY A 272       8.925  -1.929  48.320  1.00 18.92           O  
ATOM   2157  N   VAL A 273       7.197  -3.304  48.754  1.00 18.07           N  
ATOM   2158  CA  VAL A 273       7.190  -3.922  47.423  1.00 17.62           C  
ATOM   2159  C   VAL A 273       6.708  -2.886  46.399  1.00 17.52           C  
ATOM   2160  O   VAL A 273       5.998  -1.942  46.753  1.00 17.11           O  
ATOM   2161  CB AVAL A 273       6.343  -5.223  47.357  0.70 17.64           C  
ATOM   2162  CB BVAL A 273       6.284  -5.194  47.398  0.30 17.73           C  
ATOM   2163  CG1AVAL A 273       6.879  -6.258  48.341  0.70 17.33           C  
ATOM   2164  CG1BVAL A 273       4.834  -4.857  47.732  0.30 18.25           C  
ATOM   2165  CG2AVAL A 273       4.856  -4.950  47.603  0.70 18.87           C  
ATOM   2166  CG2BVAL A 273       6.361  -5.908  46.061  0.30 17.91           C  
ATOM   2167  N   ASN A 274       7.129  -3.056  45.143  1.00 16.58           N  
ATOM   2168  CA  ASN A 274       6.728  -2.173  44.043  1.00 16.47           C  
ATOM   2169  C   ASN A 274       7.101  -0.716  44.299  1.00 16.11           C  
ATOM   2170  O   ASN A 274       6.428   0.204  43.830  1.00 15.67           O  
ATOM   2171  CB  ASN A 274       5.221  -2.320  43.741  1.00 16.26           C  
ATOM   2172  CG  ASN A 274       4.831  -3.738  43.359  1.00 16.90           C  
ATOM   2173  ND2 ASN A 274       3.713  -4.210  43.902  1.00 16.67           N  
ATOM   2174  OD1 ASN A 274       5.511  -4.394  42.563  1.00 16.38           O  
ATOM   2175  N   SER A 275       8.203  -0.509  45.018  1.00 16.16           N  
ATOM   2176  CA  SER A 275       8.560   0.822  45.487  1.00 16.19           C  
ATOM   2177  C   SER A 275      10.043   1.152  45.402  1.00 15.94           C  
ATOM   2178  O   SER A 275      10.900   0.259  45.392  1.00 16.26           O  
ATOM   2179  CB  SER A 275       8.128   1.006  46.952  1.00 15.93           C  
ATOM   2180  OG  SER A 275       6.758   0.690  47.157  1.00 17.98           O  
ATOM   2181  N   ALA A 276      10.318   2.451  45.346  1.00 15.72           N  
ATOM   2182  CA  ALA A 276      11.660   2.999  45.511  1.00 15.91           C  
ATOM   2183  C   ALA A 276      11.540   4.288  46.315  1.00 16.55           C  
ATOM   2184  O   ALA A 276      10.447   4.663  46.719  1.00 16.21           O  
ATOM   2185  CB  ALA A 276      12.329   3.251  44.152  1.00 15.90           C  
ATOM   2186  N   ILE A 277      12.663   4.965  46.535  1.00 17.22           N  
ATOM   2187  CA  ILE A 277      12.690   6.122  47.436  1.00 17.97           C  
ATOM   2188  C   ILE A 277      13.177   7.377  46.718  1.00 18.13           C  
ATOM   2189  O   ILE A 277      14.226   7.360  46.077  1.00 17.99           O  
ATOM   2190  CB  ILE A 277      13.610   5.844  48.652  1.00 17.66           C  
ATOM   2191  CG1 ILE A 277      13.147   4.601  49.422  1.00 18.07           C  
ATOM   2192  CG2 ILE A 277      13.675   7.077  49.568  1.00 18.30           C  
ATOM   2193  CD1 ILE A 277      14.105   4.140  50.546  1.00 18.35           C  
ATOM   2194  N   LEU A 278      12.396   8.456  46.815  1.00 19.22           N  
ATOM   2195  CA  LEU A 278      12.857   9.781  46.419  1.00 19.75           C  
ATOM   2196  C   LEU A 278      13.349  10.470  47.681  1.00 20.41           C  
ATOM   2197  O   LEU A 278      12.565  10.720  48.596  1.00 20.83           O  
ATOM   2198  CB  LEU A 278      11.737  10.615  45.780  1.00 19.67           C  
ATOM   2199  CG  LEU A 278      12.121  12.007  45.266  1.00 19.90           C  
ATOM   2200  CD1 LEU A 278      13.018  11.918  44.030  1.00 20.94           C  
ATOM   2201  CD2 LEU A 278      10.891  12.853  44.960  1.00 19.83           C  
ATOM   2202  N   ARG A 279      14.644  10.756  47.726  1.00 21.37           N  
ATOM   2203  CA  ARG A 279      15.242  11.368  48.904  1.00 22.56           C  
ATOM   2204  C   ARG A 279      15.812  12.734  48.584  1.00 23.19           C  
ATOM   2205  O   ARG A 279      16.657  12.877  47.700  1.00 23.24           O  
ATOM   2206  CB  ARG A 279      16.333  10.459  49.471  1.00 22.24           C  
ATOM   2207  CG  ARG A 279      17.058  11.036  50.697  1.00 22.94           C  
ATOM   2208  CD  ARG A 279      17.918   9.971  51.350  1.00 21.39           C  
ATOM   2209  NE  ARG A 279      17.094   8.887  51.875  1.00 22.18           N  
ATOM   2210  CZ  ARG A 279      17.485   7.625  52.009  1.00 21.42           C  
ATOM   2211  NH1 ARG A 279      18.709   7.253  51.646  1.00 23.13           N1+
ATOM   2212  NH2 ARG A 279      16.640   6.729  52.499  1.00 23.63           N  
ATOM   2213  N   TYR A 280      15.346  13.740  49.319  1.00 24.34           N  
ATOM   2214  CA  TYR A 280      15.891  15.086  49.225  1.00 25.36           C  
ATOM   2215  C   TYR A 280      17.220  15.150  49.970  1.00 26.56           C  
ATOM   2216  O   TYR A 280      17.371  14.527  51.023  1.00 26.61           O  
ATOM   2217  CB  TYR A 280      14.915  16.085  49.842  1.00 24.95           C  
ATOM   2218  CG  TYR A 280      13.802  16.538  48.926  1.00 24.92           C  
ATOM   2219  CD1 TYR A 280      12.834  15.639  48.461  1.00 25.07           C  
ATOM   2220  CD2 TYR A 280      13.704  17.872  48.535  1.00 24.29           C  
ATOM   2221  CE1 TYR A 280      11.810  16.068  47.619  1.00 25.20           C  
ATOM   2222  CE2 TYR A 280      12.685  18.307  47.701  1.00 25.15           C  
ATOM   2223  CZ  TYR A 280      11.742  17.400  47.250  1.00 24.62           C  
ATOM   2224  OH  TYR A 280      10.735  17.841  46.430  1.00 24.66           O  
ATOM   2225  N   ASP A 281      18.176  15.891  49.415  1.00 27.74           N  
ATOM   2226  CA  ASP A 281      19.445  16.133  50.101  1.00 29.45           C  
ATOM   2227  C   ASP A 281      19.151  16.719  51.475  1.00 29.68           C  
ATOM   2228  O   ASP A 281      18.396  17.687  51.590  1.00 30.06           O  
ATOM   2229  CB  ASP A 281      20.318  17.114  49.317  1.00 29.75           C  
ATOM   2230  CG  ASP A 281      20.925  16.503  48.069  1.00 32.17           C  
ATOM   2231  OD1 ASP A 281      21.443  17.270  47.229  1.00 35.04           O  
ATOM   2232  OD2 ASP A 281      20.900  15.264  47.921  1.00 35.29           O1-
ATOM   2233  N   GLY A 282      19.728  16.112  52.509  1.00 30.30           N  
ATOM   2234  CA  GLY A 282      19.546  16.582  53.880  1.00 30.92           C  
ATOM   2235  C   GLY A 282      18.495  15.823  54.664  1.00 31.44           C  
ATOM   2236  O   GLY A 282      18.393  15.978  55.881  1.00 31.81           O  
ATOM   2237  N   ALA A 283      17.703  15.008  53.972  1.00 31.51           N  
ATOM   2238  CA  ALA A 283      16.716  14.157  54.629  1.00 31.67           C  
ATOM   2239  C   ALA A 283      17.405  12.987  55.327  1.00 31.65           C  
ATOM   2240  O   ALA A 283      18.499  12.578  54.932  1.00 32.15           O  
ATOM   2241  CB  ALA A 283      15.701  13.646  53.618  1.00 31.44           C  
ATOM   2242  N   ALA A 284      16.761  12.456  56.365  1.00 31.86           N  
ATOM   2243  CA  ALA A 284      17.275  11.296  57.097  1.00 31.69           C  
ATOM   2244  C   ALA A 284      17.354  10.075  56.180  1.00 31.67           C  
ATOM   2245  O   ALA A 284      16.487   9.895  55.325  1.00 31.47           O  
ATOM   2246  CB  ALA A 284      16.397  11.003  58.303  1.00 31.90           C  
ATOM   2247  N   PRO A 285      18.403   9.241  56.342  1.00 31.35           N  
ATOM   2248  CA  PRO A 285      18.581   8.059  55.490  1.00 30.96           C  
ATOM   2249  C   PRO A 285      17.656   6.907  55.888  1.00 30.49           C  
ATOM   2250  O   PRO A 285      18.124   5.818  56.233  1.00 30.58           O  
ATOM   2251  CB  PRO A 285      20.056   7.675  55.709  1.00 31.29           C  
ATOM   2252  CG  PRO A 285      20.639   8.727  56.619  1.00 31.45           C  
ATOM   2253  CD  PRO A 285      19.496   9.369  57.322  1.00 31.47           C  
ATOM   2254  N   VAL A 286      16.350   7.159  55.832  1.00 29.39           N  
ATOM   2255  CA  VAL A 286      15.342   6.189  56.252  1.00 28.60           C  
ATOM   2256  C   VAL A 286      14.303   5.996  55.154  1.00 28.05           C  
ATOM   2257  O   VAL A 286      14.264   6.771  54.200  1.00 28.05           O  
ATOM   2258  CB  VAL A 286      14.634   6.617  57.568  1.00 28.53           C  
ATOM   2259  CG1 VAL A 286      15.620   6.637  58.735  1.00 29.10           C  
ATOM   2260  CG2 VAL A 286      13.932   7.969  57.418  1.00 28.27           C  
ATOM   2261  N   GLU A 287      13.469   4.970  55.307  1.00 27.46           N  
ATOM   2262  CA  GLU A 287      12.368   4.721  54.379  1.00 27.42           C  
ATOM   2263  C   GLU A 287      11.282   5.783  54.534  1.00 26.94           C  
ATOM   2264  O   GLU A 287      11.051   6.282  55.643  1.00 26.97           O  
ATOM   2265  CB  GLU A 287      11.776   3.326  54.596  1.00 27.30           C  
ATOM   2266  CG  GLU A 287      12.687   2.183  54.155  1.00 28.16           C  
ATOM   2267  CD  GLU A 287      12.063   0.810  54.354  1.00 28.57           C  
ATOM   2268  OE1 GLU A 287      10.821   0.703  54.377  1.00 32.44           O  
ATOM   2269  OE2 GLU A 287      12.825  -0.172  54.487  1.00 31.78           O1-
ATOM   2270  N   PRO A 288      10.610   6.143  53.424  1.00 26.23           N  
ATOM   2271  CA  PRO A 288       9.505   7.095  53.507  1.00 25.99           C  
ATOM   2272  C   PRO A 288       8.352   6.559  54.345  1.00 26.00           C  
ATOM   2273  O   PRO A 288       8.189   5.341  54.482  1.00 25.49           O  
ATOM   2274  CB  PRO A 288       9.050   7.236  52.045  1.00 25.74           C  
ATOM   2275  CG  PRO A 288      10.220   6.791  51.234  1.00 25.48           C  
ATOM   2276  CD  PRO A 288      10.839   5.699  52.036  1.00 26.11           C  
ATOM   2277  N   THR A 289       7.570   7.477  54.906  1.00 26.57           N  
ATOM   2278  CA  THR A 289       6.337   7.134  55.610  1.00 27.17           C  
ATOM   2279  C   THR A 289       5.163   7.887  54.979  1.00 27.59           C  
ATOM   2280  O   THR A 289       4.094   8.019  55.582  1.00 27.82           O  
ATOM   2281  CB  THR A 289       6.430   7.451  57.126  1.00 27.20           C  
ATOM   2282  CG2 THR A 289       7.387   6.492  57.821  1.00 27.64           C  
ATOM   2283  OG1 THR A 289       6.893   8.795  57.303  1.00 27.65           O  
ATOM   2284  N   THR A 290       5.372   8.370  53.755  1.00 27.60           N  
ATOM   2285  CA  THR A 290       4.360   9.128  53.025  1.00 27.90           C  
ATOM   2286  C   THR A 290       3.211   8.234  52.576  1.00 28.64           C  
ATOM   2287  O   THR A 290       3.359   7.014  52.457  1.00 28.66           O  
ATOM   2288  CB  THR A 290       4.956   9.851  51.795  1.00 27.76           C  
ATOM   2289  CG2 THR A 290       5.928  10.939  52.213  1.00 27.19           C  
ATOM   2290  OG1 THR A 290       5.637   8.900  50.963  1.00 26.20           O  
ATOM   2291  N   SER A 291       2.061   8.852  52.338  1.00 29.76           N  
ATOM   2292  CA  SER A 291       0.882   8.137  51.883  1.00 31.02           C  
ATOM   2293  C   SER A 291       0.570   8.493  50.444  1.00 31.36           C  
ATOM   2294  O   SER A 291       0.863   9.597  49.974  1.00 31.67           O  
ATOM   2295  CB  SER A 291      -0.323   8.456  52.768  1.00 31.04           C  
ATOM   2296  OG  SER A 291      -0.160   7.893  54.059  1.00 32.98           O  
ATOM   2297  N   GLN A 292      -0.019   7.533  49.748  1.00 32.42           N  
ATOM   2298  CA  GLN A 292      -0.498   7.744  48.406  1.00 33.18           C  
ATOM   2299  C   GLN A 292      -1.878   8.372  48.493  1.00 33.43           C  
ATOM   2300  O   GLN A 292      -2.729   7.921  49.266  1.00 33.73           O  
ATOM   2301  CB  GLN A 292      -0.574   6.406  47.678  1.00 33.42           C  
ATOM   2302  CG  GLN A 292      -0.787   6.513  46.186  1.00 34.24           C  
ATOM   2303  CD  GLN A 292      -0.947   5.157  45.530  1.00 34.94           C  
ATOM   2304  NE2 GLN A 292      -1.013   5.151  44.206  1.00 35.21           N  
ATOM   2305  OE1 GLN A 292      -1.014   4.128  46.204  1.00 35.99           O  
ATOM   2306  N   THR A 293      -2.085   9.428  47.716  1.00 33.61           N  
ATOM   2307  CA  THR A 293      -3.407  10.025  47.569  1.00 33.73           C  
ATOM   2308  C   THR A 293      -3.972   9.620  46.207  1.00 33.41           C  
ATOM   2309  O   THR A 293      -3.203   9.338  45.280  1.00 33.69           O  
ATOM   2310  CB  THR A 293      -3.371  11.559  47.728  1.00 33.91           C  
ATOM   2311  CG2 THR A 293      -2.885  11.943  49.127  1.00 34.25           C  
ATOM   2312  OG1 THR A 293      -2.496  12.132  46.752  1.00 35.07           O  
ATOM   2313  N   PRO A 294      -5.312   9.556  46.081  1.00 32.92           N  
ATOM   2314  CA  PRO A 294      -5.896   9.122  44.809  1.00 32.27           C  
ATOM   2315  C   PRO A 294      -5.417   9.976  43.643  1.00 31.44           C  
ATOM   2316  O   PRO A 294      -5.291  11.198  43.771  1.00 31.36           O  
ATOM   2317  CB  PRO A 294      -7.400   9.313  45.028  1.00 32.51           C  
ATOM   2318  CG  PRO A 294      -7.572   9.215  46.505  1.00 32.73           C  
ATOM   2319  CD  PRO A 294      -6.352   9.862  47.082  1.00 33.03           C  
ATOM   2320  N   SER A 295      -5.119   9.322  42.525  1.00 30.32           N  
ATOM   2321  CA  SER A 295      -4.725  10.021  41.316  1.00 29.24           C  
ATOM   2322  C   SER A 295      -5.956  10.675  40.715  1.00 28.61           C  
ATOM   2323  O   SER A 295      -6.885   9.990  40.287  1.00 28.77           O  
ATOM   2324  CB  SER A 295      -4.090   9.054  40.314  1.00 29.01           C  
ATOM   2325  OG  SER A 295      -3.786   9.718  39.097  1.00 28.60           O  
ATOM   2326  N   THR A 296      -5.965  12.003  40.711  1.00 27.58           N  
ATOM   2327  CA  THR A 296      -7.080  12.765  40.159  1.00 26.82           C  
ATOM   2328  C   THR A 296      -6.707  13.370  38.811  1.00 25.64           C  
ATOM   2329  O   THR A 296      -7.546  13.966  38.132  1.00 25.88           O  
ATOM   2330  CB  THR A 296      -7.537  13.880  41.124  1.00 26.77           C  
ATOM   2331  CG2 THR A 296      -7.892  13.300  42.490  1.00 27.84           C  
ATOM   2332  OG1 THR A 296      -6.493  14.846  41.275  1.00 28.06           O  
ATOM   2333  N   ASN A 297      -5.447  13.188  38.416  1.00 23.98           N  
ATOM   2334  CA  ASN A 297      -4.934  13.757  37.179  1.00 22.46           C  
ATOM   2335  C   ASN A 297      -4.016  12.774  36.446  1.00 21.02           C  
ATOM   2336  O   ASN A 297      -2.866  13.107  36.149  1.00 20.61           O  
ATOM   2337  CB  ASN A 297      -4.192  15.060  37.485  1.00 22.90           C  
ATOM   2338  CG  ASN A 297      -3.854  15.856  36.241  1.00 24.30           C  
ATOM   2339  ND2 ASN A 297      -2.833  16.698  36.345  1.00 25.72           N  
ATOM   2340  OD1 ASN A 297      -4.500  15.720  35.196  1.00 26.08           O  
ATOM   2341  N   PRO A 298      -4.521  11.564  36.143  1.00 19.60           N  
ATOM   2342  CA  PRO A 298      -3.668  10.564  35.490  1.00 18.57           C  
ATOM   2343  C   PRO A 298      -3.347  10.957  34.056  1.00 17.61           C  
ATOM   2344  O   PRO A 298      -4.093  11.727  33.436  1.00 17.68           O  
ATOM   2345  CB  PRO A 298      -4.544   9.306  35.503  1.00 18.74           C  
ATOM   2346  CG  PRO A 298      -5.950   9.844  35.473  1.00 19.04           C  
ATOM   2347  CD  PRO A 298      -5.889  11.049  36.363  1.00 19.63           C  
ATOM   2348  N   LEU A 299      -2.233  10.448  33.535  1.00 16.40           N  
ATOM   2349  CA  LEU A 299      -1.944  10.602  32.125  1.00 15.93           C  
ATOM   2350  C   LEU A 299      -3.057   9.957  31.303  1.00 15.69           C  
ATOM   2351  O   LEU A 299      -3.520   8.852  31.612  1.00 16.60           O  
ATOM   2352  CB  LEU A 299      -0.580   9.993  31.791  1.00 15.19           C  
ATOM   2353  CG  LEU A 299      -0.122  10.143  30.335  1.00 15.41           C  
ATOM   2354  CD1 LEU A 299       1.377  10.405  30.268  1.00 15.82           C  
ATOM   2355  CD2 LEU A 299      -0.508   8.918  29.507  1.00 15.87           C  
ATOM   2356  N   VAL A 300      -3.507  10.688  30.282  1.00 15.69           N  
ATOM   2357  CA  VAL A 300      -4.507  10.206  29.328  1.00 15.74           C  
ATOM   2358  C   VAL A 300      -3.893  10.348  27.933  1.00 15.09           C  
ATOM   2359  O   VAL A 300      -3.598  11.453  27.483  1.00 14.68           O  
ATOM   2360  CB  VAL A 300      -5.821  11.025  29.403  1.00 15.89           C  
ATOM   2361  CG1 VAL A 300      -6.816  10.541  28.351  1.00 16.44           C  
ATOM   2362  CG2 VAL A 300      -6.449  10.916  30.791  1.00 16.65           C  
ATOM   2363  N   GLU A 301      -3.666   9.221  27.260  1.00 14.77           N  
ATOM   2364  CA  GLU A 301      -2.922   9.244  26.004  1.00 14.91           C  
ATOM   2365  C   GLU A 301      -3.587  10.107  24.929  1.00 15.24           C  
ATOM   2366  O   GLU A 301      -2.906  10.812  24.187  1.00 14.88           O  
ATOM   2367  CB  GLU A 301      -2.684   7.828  25.483  1.00 14.45           C  
ATOM   2368  CG  GLU A 301      -1.754   7.770  24.282  1.00 14.40           C  
ATOM   2369  CD  GLU A 301      -1.579   6.364  23.776  1.00 16.74           C  
ATOM   2370  OE1 GLU A 301      -0.493   5.794  24.012  1.00 13.65           O  
ATOM   2371  OE2 GLU A 301      -2.526   5.820  23.168  1.00 14.62           O1-
ATOM   2372  N   SER A 302      -4.915  10.061  24.857  1.00 15.99           N  
ATOM   2373  CA  SER A 302      -5.635  10.816  23.824  1.00 16.73           C  
ATOM   2374  C   SER A 302      -5.518  12.331  24.020  1.00 16.84           C  
ATOM   2375  O   SER A 302      -5.766  13.113  23.090  1.00 17.58           O  
ATOM   2376  CB  SER A 302      -7.104  10.390  23.767  1.00 17.07           C  
ATOM   2377  OG  SER A 302      -7.748  10.675  24.992  1.00 18.52           O  
ATOM   2378  N   ALA A 303      -5.123  12.739  25.223  1.00 16.74           N  
ATOM   2379  CA  ALA A 303      -4.937  14.150  25.533  1.00 16.53           C  
ATOM   2380  C   ALA A 303      -3.523  14.630  25.223  1.00 16.71           C  
ATOM   2381  O   ALA A 303      -3.256  15.832  25.248  1.00 17.16           O  
ATOM   2382  CB  ALA A 303      -5.291  14.425  26.994  1.00 17.04           C  
ATOM   2383  N   LEU A 304      -2.612  13.690  24.959  1.00 15.99           N  
ATOM   2384  CA  LEU A 304      -1.245  14.047  24.592  1.00 15.51           C  
ATOM   2385  C   LEU A 304      -1.169  14.495  23.144  1.00 15.28           C  
ATOM   2386  O   LEU A 304      -1.931  14.029  22.294  1.00 15.09           O  
ATOM   2387  CB  LEU A 304      -0.282  12.873  24.810  1.00 15.19           C  
ATOM   2388  CG  LEU A 304      -0.167  12.280  26.215  1.00 14.11           C  
ATOM   2389  CD1 LEU A 304       0.788  11.078  26.207  1.00 13.45           C  
ATOM   2390  CD2 LEU A 304       0.306  13.329  27.209  1.00 14.89           C  
ATOM   2391  N   THR A 305      -0.248  15.413  22.872  1.00 15.24           N  
ATOM   2392  CA  THR A 305       0.016  15.843  21.506  1.00 15.32           C  
ATOM   2393  C   THR A 305       1.505  16.103  21.327  1.00 14.73           C  
ATOM   2394  O   THR A 305       2.216  16.320  22.311  1.00 15.02           O  
ATOM   2395  CB  THR A 305      -0.829  17.095  21.121  1.00 15.82           C  
ATOM   2396  CG2 THR A 305      -0.451  18.293  21.965  1.00 17.53           C  
ATOM   2397  OG1 THR A 305      -0.631  17.403  19.734  1.00 18.38           O  
ATOM   2398  N   THR A 306       1.978  16.063  20.080  1.00 14.30           N  
ATOM   2399  CA  THR A 306       3.396  16.296  19.809  1.00 14.59           C  
ATOM   2400  C   THR A 306       3.709  17.771  19.960  1.00 15.55           C  
ATOM   2401  O   THR A 306       2.830  18.630  19.798  1.00 15.88           O  
ATOM   2402  CB  THR A 306       3.828  15.845  18.407  1.00 14.67           C  
ATOM   2403  CG2 THR A 306       3.573  14.340  18.208  1.00 14.54           C  
ATOM   2404  OG1 THR A 306       3.140  16.604  17.403  1.00 14.88           O  
ATOM   2405  N   LEU A 307       4.972  18.056  20.247  1.00 16.32           N  
ATOM   2406  CA  LEU A 307       5.422  19.430  20.410  1.00 17.57           C  
ATOM   2407  C   LEU A 307       5.162  20.260  19.157  1.00 18.69           C  
ATOM   2408  O   LEU A 307       4.736  21.417  19.253  1.00 19.39           O  
ATOM   2409  CB  LEU A 307       6.907  19.442  20.768  1.00 17.44           C  
ATOM   2410  CG  LEU A 307       7.560  20.799  21.030  1.00 17.56           C  
ATOM   2411  CD1 LEU A 307       6.902  21.462  22.206  1.00 19.57           C  
ATOM   2412  CD2 LEU A 307       9.019  20.572  21.323  1.00 18.56           C  
ATOM   2413  N   GLU A 308       5.409  19.669  17.991  1.00 19.69           N  
ATOM   2414  CA  GLU A 308       5.210  20.362  16.714  1.00 21.29           C  
ATOM   2415  C   GLU A 308       3.767  20.330  16.200  1.00 20.52           C  
ATOM   2416  O   GLU A 308       3.444  20.997  15.213  1.00 20.86           O  
ATOM   2417  CB  GLU A 308       6.187  19.834  15.655  1.00 21.49           C  
ATOM   2418  CG  GLU A 308       7.637  20.206  15.950  1.00 24.33           C  
ATOM   2419  CD  GLU A 308       8.627  19.792  14.863  1.00 24.94           C  
ATOM   2420  OE1 GLU A 308       9.840  20.045  15.054  1.00 30.15           O  
ATOM   2421  OE2 GLU A 308       8.216  19.223  13.823  1.00 30.37           O1-
ATOM   2422  N   GLY A 309       2.902  19.560  16.863  1.00 19.97           N  
ATOM   2423  CA  GLY A 309       1.494  19.464  16.476  1.00 19.51           C  
ATOM   2424  C   GLY A 309       1.307  18.833  15.113  1.00 19.45           C  
ATOM   2425  O   GLY A 309       0.402  19.205  14.357  1.00 19.82           O  
ATOM   2426  N   THR A 310       2.170  17.871  14.812  1.00 19.05           N  
ATOM   2427  CA  THR A 310       2.192  17.171  13.533  1.00 18.86           C  
ATOM   2428  C   THR A 310       0.870  16.456  13.249  1.00 18.50           C  
ATOM   2429  O   THR A 310       0.365  15.719  14.089  1.00 18.26           O  
ATOM   2430  CB  THR A 310       3.342  16.140  13.531  1.00 18.95           C  
ATOM   2431  CG2 THR A 310       3.606  15.611  12.133  1.00 20.00           C  
ATOM   2432  OG1 THR A 310       4.525  16.765  14.043  1.00 19.49           O  
ATOM   2433  N   ALA A 311       0.322  16.669  12.055  1.00 18.44           N  
ATOM   2434  CA  ALA A 311      -0.898  15.983  11.653  1.00 18.25           C  
ATOM   2435  C   ALA A 311      -0.599  14.514  11.387  1.00 18.26           C  
ATOM   2436  O   ALA A 311       0.543  14.146  11.113  1.00 18.18           O  
ATOM   2437  CB  ALA A 311      -1.485  16.637  10.403  1.00 19.02           C  
ATOM   2438  N   ALA A 312      -1.629  13.675  11.476  1.00 18.48           N  
ATOM   2439  CA  ALA A 312      -1.517  12.284  11.038  1.00 19.32           C  
ATOM   2440  C   ALA A 312      -1.316  12.231   9.526  1.00 19.82           C  
ATOM   2441  O   ALA A 312      -1.823  13.098   8.811  1.00 20.47           O  
ATOM   2442  CB  ALA A 312      -2.764  11.515  11.420  1.00 19.33           C  
ATOM   2443  N   PRO A 313      -0.577  11.218   9.033  1.00 20.37           N  
ATOM   2444  CA  PRO A 313      -0.500  10.998   7.586  1.00 20.91           C  
ATOM   2445  C   PRO A 313      -1.884  10.754   6.985  1.00 21.64           C  
ATOM   2446  O   PRO A 313      -2.782  10.282   7.684  1.00 21.54           O  
ATOM   2447  CB  PRO A 313       0.341   9.722   7.468  1.00 20.88           C  
ATOM   2448  CG  PRO A 313       1.114   9.645   8.737  1.00 21.05           C  
ATOM   2449  CD  PRO A 313       0.238  10.243   9.785  1.00 19.90           C  
ATOM   2450  N   GLY A 314      -2.052  11.090   5.704  1.00 22.38           N  
ATOM   2451  CA  GLY A 314      -3.326  10.884   5.006  1.00 23.59           C  
ATOM   2452  C   GLY A 314      -4.366  11.971   5.227  1.00 24.23           C  
ATOM   2453  O   GLY A 314      -4.037  13.085   5.645  1.00 24.77           O  
ATOM   2454  N   SER A 315      -5.626  11.636   4.946  1.00 25.13           N  
ATOM   2455  CA  SER A 315      -6.753  12.570   5.069  1.00 25.76           C  
ATOM   2456  C   SER A 315      -7.596  12.289   6.325  1.00 26.25           C  
ATOM   2457  O   SER A 315      -7.634  11.147   6.796  1.00 26.15           O  
ATOM   2458  CB ASER A 315      -7.638  12.482   3.821  0.65 26.00           C  
ATOM   2459  CB BSER A 315      -7.620  12.547   3.802  0.35 25.75           C  
ATOM   2460  OG ASER A 315      -6.883  12.709   2.645  0.65 26.78           O  
ATOM   2461  OG BSER A 315      -8.041  11.236   3.483  0.35 25.14           O  
ATOM   2462  N   PRO A 316      -8.271  13.329   6.874  1.00 26.70           N  
ATOM   2463  CA  PRO A 316      -8.983  13.217   8.159  1.00 27.05           C  
ATOM   2464  C   PRO A 316     -10.329  12.474   8.153  1.00 27.18           C  
ATOM   2465  O   PRO A 316     -11.347  13.017   8.600  1.00 27.36           O  
ATOM   2466  CB  PRO A 316      -9.178  14.680   8.568  1.00 27.02           C  
ATOM   2467  CG  PRO A 316      -9.294  15.402   7.277  1.00 27.02           C  
ATOM   2468  CD  PRO A 316      -8.373  14.698   6.322  1.00 26.91           C  
ATOM   2469  N   ALA A 317     -10.315  11.231   7.681  1.00 27.03           N  
ATOM   2470  CA  ALA A 317     -11.479  10.353   7.731  1.00 27.03           C  
ATOM   2471  C   ALA A 317     -10.997   8.917   7.842  1.00 26.91           C  
ATOM   2472  O   ALA A 317      -9.890   8.613   7.384  1.00 26.70           O  
ATOM   2473  CB  ALA A 317     -12.337  10.526   6.477  1.00 27.39           C  
ATOM   2474  N   PRO A 318     -11.813   8.026   8.448  1.00 26.77           N  
ATOM   2475  CA  PRO A 318     -11.447   6.609   8.503  1.00 26.44           C  
ATOM   2476  C   PRO A 318     -11.154   6.057   7.115  1.00 26.05           C  
ATOM   2477  O   PRO A 318     -11.939   6.264   6.186  1.00 26.12           O  
ATOM   2478  CB  PRO A 318     -12.698   5.946   9.086  1.00 26.84           C  
ATOM   2479  CG  PRO A 318     -13.319   7.008   9.906  1.00 26.95           C  
ATOM   2480  CD  PRO A 318     -13.096   8.277   9.133  1.00 26.84           C  
ATOM   2481  N   GLY A 319     -10.016   5.386   6.974  1.00 25.13           N  
ATOM   2482  CA  GLY A 319      -9.621   4.810   5.695  1.00 24.25           C  
ATOM   2483  C   GLY A 319      -9.043   5.811   4.712  1.00 23.50           C  
ATOM   2484  O   GLY A 319      -8.757   5.458   3.568  1.00 23.66           O  
ATOM   2485  N   GLY A 320      -8.854   7.051   5.161  1.00 22.63           N  
ATOM   2486  CA  GLY A 320      -8.301   8.129   4.326  1.00 22.25           C  
ATOM   2487  C   GLY A 320      -6.804   8.007   4.103  1.00 21.76           C  
ATOM   2488  O   GLY A 320      -6.042   8.927   4.399  1.00 22.29           O  
ATOM   2489  N   VAL A 321      -6.397   6.862   3.570  1.00 20.92           N  
ATOM   2490  CA  VAL A 321      -4.995   6.520   3.381  1.00 20.52           C  
ATOM   2491  C   VAL A 321      -4.837   5.723   2.094  1.00 20.63           C  
ATOM   2492  O   VAL A 321      -5.831   5.385   1.439  1.00 21.08           O  
ATOM   2493  CB  VAL A 321      -4.456   5.663   4.563  1.00 20.09           C  
ATOM   2494  CG1 VAL A 321      -4.323   6.498   5.836  1.00 19.93           C  
ATOM   2495  CG2 VAL A 321      -5.343   4.438   4.798  1.00 19.84           C  
ATOM   2496  N   ASP A 322      -3.594   5.400   1.746  1.00 20.41           N  
ATOM   2497  CA  ASP A 322      -3.314   4.563   0.585  1.00 20.55           C  
ATOM   2498  C   ASP A 322      -3.617   3.091   0.841  1.00 20.42           C  
ATOM   2499  O   ASP A 322      -4.105   2.389  -0.047  1.00 20.79           O  
ATOM   2500  CB  ASP A 322      -1.870   4.746   0.127  1.00 20.88           C  
ATOM   2501  CG  ASP A 322      -1.584   6.161  -0.331  1.00 22.03           C  
ATOM   2502  OD1 ASP A 322      -2.211   6.598  -1.324  1.00 25.00           O  
ATOM   2503  OD2 ASP A 322      -0.743   6.843   0.293  1.00 21.49           O1-
ATOM   2504  N   LEU A 323      -3.329   2.613   2.050  1.00 19.47           N  
ATOM   2505  CA  LEU A 323      -3.609   1.227   2.397  1.00 18.89           C  
ATOM   2506  C   LEU A 323      -4.075   1.143   3.840  1.00 18.82           C  
ATOM   2507  O   LEU A 323      -3.380   1.611   4.742  1.00 18.59           O  
ATOM   2508  CB  LEU A 323      -2.367   0.356   2.173  1.00 18.75           C  
ATOM   2509  CG  LEU A 323      -2.448  -1.130   2.547  1.00 18.87           C  
ATOM   2510  CD1 LEU A 323      -3.491  -1.870   1.713  1.00 19.88           C  
ATOM   2511  CD2 LEU A 323      -1.080  -1.798   2.413  1.00 19.34           C  
ATOM   2512  N   ALA A 324      -5.260   0.577   4.047  1.00 18.26           N  
ATOM   2513  CA  ALA A 324      -5.803   0.375   5.386  1.00 17.93           C  
ATOM   2514  C   ALA A 324      -5.841  -1.113   5.697  1.00 17.85           C  
ATOM   2515  O   ALA A 324      -6.337  -1.917   4.898  1.00 18.49           O  
ATOM   2516  CB  ALA A 324      -7.187   0.985   5.503  1.00 17.74           C  
ATOM   2517  N   LEU A 325      -5.294  -1.476   6.856  1.00 17.24           N  
ATOM   2518  CA  LEU A 325      -5.258  -2.862   7.297  1.00 17.02           C  
ATOM   2519  C   LEU A 325      -5.937  -2.984   8.644  1.00 17.12           C  
ATOM   2520  O   LEU A 325      -5.826  -2.093   9.477  1.00 17.27           O  
ATOM   2521  CB  LEU A 325      -3.810  -3.352   7.421  1.00 17.45           C  
ATOM   2522  CG  LEU A 325      -2.927  -3.328   6.169  1.00 17.25           C  
ATOM   2523  CD1 LEU A 325      -1.474  -3.620   6.536  1.00 18.17           C  
ATOM   2524  CD2 LEU A 325      -3.414  -4.340   5.138  1.00 18.07           C  
ATOM   2525  N   ASN A 326      -6.657  -4.079   8.847  1.00 16.91           N  
ATOM   2526  CA  ASN A 326      -7.231  -4.380  10.152  1.00 16.77           C  
ATOM   2527  C   ASN A 326      -6.603  -5.655  10.678  1.00 16.72           C  
ATOM   2528  O   ASN A 326      -6.496  -6.643   9.955  1.00 16.70           O  
ATOM   2529  CB  ASN A 326      -8.750  -4.541  10.063  1.00 16.63           C  
ATOM   2530  CG  ASN A 326      -9.380  -4.848  11.404  1.00 17.71           C  
ATOM   2531  ND2 ASN A 326      -9.472  -3.844  12.244  1.00 15.44           N  
ATOM   2532  OD1 ASN A 326      -9.780  -5.986  11.683  1.00 20.96           O  
ATOM   2533  N   MET A 327      -6.182  -5.633  11.939  1.00 16.15           N  
ATOM   2534  CA  MET A 327      -5.564  -6.798  12.541  1.00 16.11           C  
ATOM   2535  C   MET A 327      -6.538  -7.429  13.525  1.00 16.07           C  
ATOM   2536  O   MET A 327      -6.816  -6.863  14.582  1.00 16.20           O  
ATOM   2537  CB  MET A 327      -4.250  -6.423  13.245  1.00 16.24           C  
ATOM   2538  CG  MET A 327      -3.199  -5.781  12.338  1.00 16.93           C  
ATOM   2539  SD  MET A 327      -2.593  -6.879  11.039  1.00 20.08           S  
ATOM   2540  CE  MET A 327      -1.594  -5.744  10.059  1.00 18.59           C  
ATOM   2541  N   ALA A 328      -7.073  -8.591  13.157  1.00 16.20           N  
ATOM   2542  CA  ALA A 328      -8.038  -9.289  14.001  1.00 16.45           C  
ATOM   2543  C   ALA A 328      -7.327 -10.313  14.870  1.00 16.24           C  
ATOM   2544  O   ALA A 328      -6.776 -11.290  14.360  1.00 16.50           O  
ATOM   2545  CB  ALA A 328      -9.111  -9.970  13.143  1.00 16.54           C  
ATOM   2546  N   PHE A 329      -7.325 -10.066  16.179  1.00 16.99           N  
ATOM   2547  CA  PHE A 329      -6.618 -10.923  17.121  1.00 17.37           C  
ATOM   2548  C   PHE A 329      -7.416 -12.175  17.459  1.00 18.19           C  
ATOM   2549  O   PHE A 329      -8.648 -12.147  17.534  1.00 18.35           O  
ATOM   2550  CB  PHE A 329      -6.344 -10.185  18.434  1.00 17.45           C  
ATOM   2551  CG  PHE A 329      -5.575  -8.901  18.286  1.00 16.92           C  
ATOM   2552  CD1 PHE A 329      -5.699  -7.915  19.257  1.00 16.39           C  
ATOM   2553  CD2 PHE A 329      -4.711  -8.680  17.207  1.00 16.50           C  
ATOM   2554  CE1 PHE A 329      -4.985  -6.727  19.160  1.00 15.76           C  
ATOM   2555  CE2 PHE A 329      -3.995  -7.484  17.102  1.00 16.55           C  
ATOM   2556  CZ  PHE A 329      -4.136  -6.509  18.073  1.00 16.82           C  
ATOM   2557  N   GLY A 330      -6.703 -13.261  17.709  1.00 18.52           N  
ATOM   2558  CA  GLY A 330      -7.324 -14.503  18.145  1.00 19.52           C  
ATOM   2559  C   GLY A 330      -6.337 -15.387  18.875  1.00 20.49           C  
ATOM   2560  O   GLY A 330      -5.185 -15.007  19.110  1.00 19.38           O  
ATOM   2561  N   PHE A 331      -6.795 -16.585  19.215  1.00 21.34           N  
ATOM   2562  CA  PHE A 331      -6.026 -17.526  20.001  1.00 23.08           C  
ATOM   2563  C   PHE A 331      -6.547 -18.913  19.674  1.00 24.25           C  
ATOM   2564  O   PHE A 331      -7.748 -19.168  19.804  1.00 25.06           O  
ATOM   2565  CB  PHE A 331      -6.221 -17.226  21.484  1.00 23.33           C  
ATOM   2566  CG  PHE A 331      -5.261 -17.939  22.386  1.00 24.09           C  
ATOM   2567  CD1 PHE A 331      -5.682 -19.033  23.139  1.00 25.33           C  
ATOM   2568  CD2 PHE A 331      -3.942 -17.512  22.494  1.00 24.52           C  
ATOM   2569  CE1 PHE A 331      -4.799 -19.694  23.983  1.00 26.44           C  
ATOM   2570  CE2 PHE A 331      -3.053 -18.166  23.332  1.00 26.02           C  
ATOM   2571  CZ  PHE A 331      -3.483 -19.261  24.079  1.00 25.61           C  
ATOM   2572  N   ALA A 332      -5.648 -19.791  19.235  1.00 25.29           N  
ATOM   2573  CA  ALA A 332      -6.003 -21.148  18.800  1.00 26.49           C  
ATOM   2574  C   ALA A 332      -4.833 -22.093  19.020  1.00 27.17           C  
ATOM   2575  O   ALA A 332      -3.699 -21.806  18.613  1.00 27.52           O  
ATOM   2576  CB  ALA A 332      -6.408 -21.148  17.330  1.00 26.40           C  
ATOM   2577  N   GLY A 333      -5.114 -23.226  19.657  1.00 27.76           N  
ATOM   2578  CA  GLY A 333      -4.099 -24.238  19.926  1.00 27.83           C  
ATOM   2579  C   GLY A 333      -2.932 -23.720  20.747  1.00 27.71           C  
ATOM   2580  O   GLY A 333      -1.783 -24.055  20.472  1.00 28.25           O  
ATOM   2581  N   GLY A 334      -3.238 -22.889  21.743  1.00 27.31           N  
ATOM   2582  CA  GLY A 334      -2.236 -22.325  22.643  1.00 26.32           C  
ATOM   2583  C   GLY A 334      -1.382 -21.235  22.010  1.00 25.48           C  
ATOM   2584  O   GLY A 334      -0.401 -20.782  22.609  1.00 25.80           O  
ATOM   2585  N   LYS A 335      -1.758 -20.811  20.804  1.00 24.30           N  
ATOM   2586  CA  LYS A 335      -0.990 -19.813  20.051  1.00 22.81           C  
ATOM   2587  C   LYS A 335      -1.833 -18.599  19.692  1.00 21.49           C  
ATOM   2588  O   LYS A 335      -3.007 -18.733  19.354  1.00 20.98           O  
ATOM   2589  CB  LYS A 335      -0.434 -20.417  18.756  1.00 23.50           C  
ATOM   2590  CG  LYS A 335       0.448 -21.653  18.930  1.00 25.89           C  
ATOM   2591  CD  LYS A 335       1.732 -21.341  19.684  1.00 29.44           C  
ATOM   2592  CE  LYS A 335       2.574 -22.598  19.863  1.00 31.31           C  
ATOM   2593  NZ  LYS A 335       3.807 -22.316  20.643  1.00 32.87           N1+
ATOM   2594  N   PHE A 336      -1.229 -17.412  19.745  1.00 19.12           N  
ATOM   2595  CA  PHE A 336      -1.898 -16.194  19.294  1.00 17.49           C  
ATOM   2596  C   PHE A 336      -1.985 -16.147  17.773  1.00 17.14           C  
ATOM   2597  O   PHE A 336      -1.116 -16.669  17.091  1.00 16.92           O  
ATOM   2598  CB  PHE A 336      -1.163 -14.951  19.805  1.00 16.99           C  
ATOM   2599  CG  PHE A 336      -1.363 -14.696  21.268  1.00 15.76           C  
ATOM   2600  CD1 PHE A 336      -2.435 -13.923  21.711  1.00 14.41           C  
ATOM   2601  CD2 PHE A 336      -0.483 -15.223  22.208  1.00 15.19           C  
ATOM   2602  CE1 PHE A 336      -2.633 -13.692  23.066  1.00 15.05           C  
ATOM   2603  CE2 PHE A 336      -0.675 -14.987  23.570  1.00 15.50           C  
ATOM   2604  CZ  PHE A 336      -1.755 -14.222  23.993  1.00 14.83           C  
ATOM   2605  N   THR A 337      -3.037 -15.517  17.260  1.00 16.65           N  
ATOM   2606  CA  THR A 337      -3.204 -15.337  15.823  1.00 16.58           C  
ATOM   2607  C   THR A 337      -3.519 -13.884  15.502  1.00 15.79           C  
ATOM   2608  O   THR A 337      -4.151 -13.179  16.293  1.00 15.55           O  
ATOM   2609  CB  THR A 337      -4.340 -16.230  15.232  1.00 16.47           C  
ATOM   2610  CG2 THR A 337      -4.004 -17.708  15.363  1.00 18.31           C  
ATOM   2611  OG1 THR A 337      -5.573 -15.968  15.910  1.00 18.79           O  
ATOM   2612  N   ILE A 338      -3.064 -13.451  14.331  1.00 15.34           N  
ATOM   2613  CA  ILE A 338      -3.477 -12.185  13.753  1.00 15.45           C  
ATOM   2614  C   ILE A 338      -3.981 -12.501  12.356  1.00 15.70           C  
ATOM   2615  O   ILE A 338      -3.248 -13.067  11.542  1.00 15.43           O  
ATOM   2616  CB  ILE A 338      -2.316 -11.166  13.699  1.00 15.68           C  
ATOM   2617  CG1 ILE A 338      -1.864 -10.823  15.125  1.00 15.45           C  
ATOM   2618  CG2 ILE A 338      -2.754  -9.915  12.939  1.00 15.35           C  
ATOM   2619  CD1 ILE A 338      -0.561 -10.007  15.210  1.00 15.63           C  
ATOM   2620  N   ASN A 339      -5.246 -12.165  12.108  1.00 15.92           N  
ATOM   2621  CA  ASN A 339      -5.918 -12.520  10.855  1.00 16.74           C  
ATOM   2622  C   ASN A 339      -5.738 -14.005  10.511  1.00 17.35           C  
ATOM   2623  O   ASN A 339      -5.514 -14.375   9.354  1.00 18.32           O  
ATOM   2624  CB  ASN A 339      -5.472 -11.588   9.721  1.00 16.55           C  
ATOM   2625  CG  ASN A 339      -5.880 -10.148   9.969  1.00 15.99           C  
ATOM   2626  ND2 ASN A 339      -5.069  -9.206   9.493  1.00 16.47           N  
ATOM   2627  OD1 ASN A 339      -6.911  -9.884  10.585  1.00 16.65           O  
ATOM   2628  N   GLY A 340      -5.822 -14.843  11.543  1.00 17.66           N  
ATOM   2629  CA  GLY A 340      -5.783 -16.296  11.381  1.00 18.58           C  
ATOM   2630  C   GLY A 340      -4.406 -16.932  11.332  1.00 19.11           C  
ATOM   2631  O   GLY A 340      -4.291 -18.158  11.251  1.00 20.02           O  
ATOM   2632  N   ALA A 341      -3.352 -16.117  11.385  1.00 18.63           N  
ATOM   2633  CA  ALA A 341      -1.994 -16.646  11.302  1.00 18.34           C  
ATOM   2634  C   ALA A 341      -1.211 -16.412  12.581  1.00 18.49           C  
ATOM   2635  O   ALA A 341      -1.288 -15.335  13.183  1.00 17.99           O  
ATOM   2636  CB  ALA A 341      -1.260 -16.059  10.120  1.00 18.37           C  
ATOM   2637  N   SER A 342      -0.460 -17.430  12.980  1.00 18.46           N  
ATOM   2638  CA  SER A 342       0.414 -17.336  14.145  1.00 18.84           C  
ATOM   2639  C   SER A 342       1.844 -17.264  13.662  1.00 19.17           C  
ATOM   2640  O   SER A 342       2.253 -18.060  12.817  1.00 19.72           O  
ATOM   2641  CB  SER A 342       0.234 -18.557  15.045  1.00 19.15           C  
ATOM   2642  OG  SER A 342       0.839 -18.343  16.310  1.00 21.22           O  
ATOM   2643  N   PHE A 343       2.611 -16.306  14.185  1.00 18.55           N  
ATOM   2644  CA  PHE A 343       3.998 -16.163  13.768  1.00 18.85           C  
ATOM   2645  C   PHE A 343       4.867 -17.280  14.342  1.00 19.59           C  
ATOM   2646  O   PHE A 343       4.866 -17.532  15.547  1.00 20.29           O  
ATOM   2647  CB  PHE A 343       4.572 -14.793  14.164  1.00 18.51           C  
ATOM   2648  CG  PHE A 343       5.939 -14.530  13.587  1.00 17.99           C  
ATOM   2649  CD1 PHE A 343       6.074 -14.003  12.306  1.00 19.40           C  
ATOM   2650  CD2 PHE A 343       7.093 -14.833  14.313  1.00 18.54           C  
ATOM   2651  CE1 PHE A 343       7.340 -13.774  11.754  1.00 19.82           C  
ATOM   2652  CE2 PHE A 343       8.363 -14.608  13.766  1.00 19.19           C  
ATOM   2653  CZ  PHE A 343       8.481 -14.077  12.493  1.00 18.52           C  
ATOM   2654  N   THR A 344       5.582 -17.971  13.462  1.00 20.04           N  
ATOM   2655  CA  THR A 344       6.627 -18.895  13.880  1.00 20.84           C  
ATOM   2656  C   THR A 344       7.895 -18.464  13.153  1.00 20.50           C  
ATOM   2657  O   THR A 344       7.849 -18.197  11.955  1.00 20.69           O  
ATOM   2658  CB  THR A 344       6.281 -20.361  13.532  1.00 21.32           C  
ATOM   2659  CG2 THR A 344       4.993 -20.800  14.231  1.00 21.93           C  
ATOM   2660  OG1 THR A 344       6.110 -20.489  12.118  1.00 23.74           O  
ATOM   2661  N   PRO A 345       9.023 -18.354  13.876  1.00 20.17           N  
ATOM   2662  CA  PRO A 345      10.265 -17.888  13.256  1.00 19.83           C  
ATOM   2663  C   PRO A 345      10.706 -18.764  12.084  1.00 19.17           C  
ATOM   2664  O   PRO A 345      10.805 -19.985  12.237  1.00 19.71           O  
ATOM   2665  CB  PRO A 345      11.286 -17.999  14.391  1.00 20.20           C  
ATOM   2666  CG  PRO A 345      10.476 -17.930  15.630  1.00 21.54           C  
ATOM   2667  CD  PRO A 345       9.201 -18.640  15.309  1.00 20.35           C  
ATOM   2668  N   PRO A 346      10.971 -18.146  10.921  1.00 18.32           N  
ATOM   2669  CA  PRO A 346      11.466 -18.923   9.780  1.00 18.45           C  
ATOM   2670  C   PRO A 346      12.936 -19.295   9.956  1.00 18.62           C  
ATOM   2671  O   PRO A 346      13.664 -18.608  10.680  1.00 18.51           O  
ATOM   2672  CB  PRO A 346      11.297 -17.961   8.604  1.00 18.27           C  
ATOM   2673  CG  PRO A 346      11.406 -16.596   9.212  1.00 17.43           C  
ATOM   2674  CD  PRO A 346      10.831 -16.709  10.604  1.00 18.05           C  
ATOM   2675  N   THR A 347      13.369 -20.369   9.296  1.00 18.76           N  
ATOM   2676  CA  THR A 347      14.769 -20.789   9.332  1.00 19.01           C  
ATOM   2677  C   THR A 347      15.670 -19.731   8.695  1.00 18.31           C  
ATOM   2678  O   THR A 347      16.759 -19.443   9.201  1.00 18.86           O  
ATOM   2679  CB  THR A 347      14.961 -22.150   8.623  1.00 19.47           C  
ATOM   2680  CG2 THR A 347      16.425 -22.584   8.649  1.00 20.75           C  
ATOM   2681  OG1 THR A 347      14.164 -23.136   9.286  1.00 21.67           O  
ATOM   2682  N   VAL A 348      15.213 -19.164   7.585  1.00 17.20           N  
ATOM   2683  CA  VAL A 348      15.918 -18.074   6.921  1.00 16.35           C  
ATOM   2684  C   VAL A 348      15.278 -16.753   7.366  1.00 15.76           C  
ATOM   2685  O   VAL A 348      14.075 -16.563   7.196  1.00 15.51           O  
ATOM   2686  CB  VAL A 348      15.835 -18.205   5.373  1.00 16.31           C  
ATOM   2687  CG1 VAL A 348      16.642 -17.115   4.702  1.00 16.75           C  
ATOM   2688  CG2 VAL A 348      16.309 -19.589   4.919  1.00 16.93           C  
ATOM   2689  N   PRO A 349      16.072 -15.837   7.955  1.00 15.08           N  
ATOM   2690  CA  PRO A 349      15.511 -14.557   8.394  1.00 14.57           C  
ATOM   2691  C   PRO A 349      14.772 -13.839   7.274  1.00 14.49           C  
ATOM   2692  O   PRO A 349      15.206 -13.884   6.123  1.00 14.28           O  
ATOM   2693  CB  PRO A 349      16.750 -13.759   8.811  1.00 14.59           C  
ATOM   2694  CG  PRO A 349      17.707 -14.789   9.239  1.00 14.64           C  
ATOM   2695  CD  PRO A 349      17.502 -15.937   8.275  1.00 14.97           C  
ATOM   2696  N   VAL A 350      13.647 -13.209   7.597  1.00 13.74           N  
ATOM   2697  CA  VAL A 350      12.844 -12.534   6.569  1.00 13.70           C  
ATOM   2698  C   VAL A 350      13.700 -11.617   5.689  1.00 13.84           C  
ATOM   2699  O   VAL A 350      13.559 -11.625   4.464  1.00 13.75           O  
ATOM   2700  CB  VAL A 350      11.638 -11.759   7.166  1.00 13.67           C  
ATOM   2701  CG1 VAL A 350      10.825 -11.092   6.048  1.00 14.06           C  
ATOM   2702  CG2 VAL A 350      10.754 -12.695   7.962  1.00 14.35           C  
ATOM   2703  N   LEU A 351      14.592 -10.832   6.296  1.00 13.69           N  
ATOM   2704  CA  LEU A 351      15.450  -9.951   5.518  1.00 13.64           C  
ATOM   2705  C   LEU A 351      16.313 -10.739   4.533  1.00 13.99           C  
ATOM   2706  O   LEU A 351      16.434 -10.344   3.376  1.00 13.78           O  
ATOM   2707  CB  LEU A 351      16.338  -9.079   6.420  1.00 13.73           C  
ATOM   2708  CG  LEU A 351      17.368  -8.198   5.683  1.00 13.50           C  
ATOM   2709  CD1 LEU A 351      16.739  -7.216   4.713  1.00 14.26           C  
ATOM   2710  CD2 LEU A 351      18.226  -7.454   6.683  1.00 14.49           C  
ATOM   2711  N   LEU A 352      16.895 -11.845   4.990  1.00 13.84           N  
ATOM   2712  CA  LEU A 352      17.699 -12.688   4.110  1.00 14.49           C  
ATOM   2713  C   LEU A 352      16.850 -13.287   2.995  1.00 15.17           C  
ATOM   2714  O   LEU A 352      17.310 -13.377   1.858  1.00 15.99           O  
ATOM   2715  CB  LEU A 352      18.428 -13.787   4.882  1.00 14.92           C  
ATOM   2716  CG  LEU A 352      19.419 -14.617   4.050  1.00 15.39           C  
ATOM   2717  CD1 LEU A 352      20.413 -13.729   3.280  1.00 16.31           C  
ATOM   2718  CD2 LEU A 352      20.129 -15.596   4.959  1.00 16.75           C  
ATOM   2719  N   GLN A 353      15.622 -13.686   3.309  1.00 15.32           N  
ATOM   2720  CA  GLN A 353      14.695 -14.152   2.260  1.00 15.52           C  
ATOM   2721  C   GLN A 353      14.522 -13.104   1.161  1.00 16.12           C  
ATOM   2722  O   GLN A 353      14.583 -13.437  -0.030  1.00 16.73           O  
ATOM   2723  CB  GLN A 353      13.328 -14.506   2.837  1.00 15.73           C  
ATOM   2724  CG  GLN A 353      13.273 -15.718   3.721  1.00 16.10           C  
ATOM   2725  CD  GLN A 353      11.880 -15.904   4.268  1.00 18.04           C  
ATOM   2726  NE2 GLN A 353      11.760 -15.962   5.582  1.00 16.87           N  
ATOM   2727  OE1 GLN A 353      10.912 -15.974   3.508  1.00 18.52           O  
ATOM   2728  N   ILE A 354      14.300 -11.847   1.548  1.00 15.68           N  
ATOM   2729  CA  ILE A 354      14.150 -10.751   0.589  1.00 15.44           C  
ATOM   2730  C   ILE A 354      15.447 -10.550  -0.217  1.00 16.24           C  
ATOM   2731  O   ILE A 354      15.402 -10.426  -1.449  1.00 16.33           O  
ATOM   2732  CB  ILE A 354      13.731  -9.429   1.280  1.00 15.59           C  
ATOM   2733  CG1 ILE A 354      12.337  -9.581   1.909  1.00 15.10           C  
ATOM   2734  CG2 ILE A 354      13.744  -8.266   0.294  1.00 15.70           C  
ATOM   2735  CD1 ILE A 354      11.934  -8.446   2.841  1.00 15.45           C  
ATOM   2736  N   LEU A 355      16.588 -10.545   0.471  1.00 15.87           N  
ATOM   2737  CA  LEU A 355      17.884 -10.329  -0.185  1.00 16.33           C  
ATOM   2738  C   LEU A 355      18.263 -11.483  -1.101  1.00 16.78           C  
ATOM   2739  O   LEU A 355      19.060 -11.300  -2.028  1.00 17.94           O  
ATOM   2740  CB  LEU A 355      18.998 -10.104   0.842  1.00 16.37           C  
ATOM   2741  CG  LEU A 355      18.826  -8.877   1.744  1.00 16.09           C  
ATOM   2742  CD1 LEU A 355      20.026  -8.764   2.692  1.00 16.55           C  
ATOM   2743  CD2 LEU A 355      18.644  -7.602   0.949  1.00 16.24           C  
ATOM   2744  N   SER A 356      17.691 -12.653  -0.831  1.00 17.20           N  
ATOM   2745  CA  SER A 356      17.908 -13.855  -1.645  1.00 17.97           C  
ATOM   2746  C   SER A 356      16.976 -13.946  -2.854  1.00 19.17           C  
ATOM   2747  O   SER A 356      17.141 -14.841  -3.697  1.00 19.40           O  
ATOM   2748  CB  SER A 356      17.774 -15.113  -0.788  1.00 18.32           C  
ATOM   2749  OG  SER A 356      18.743 -15.125   0.250  1.00 18.41           O  
ATOM   2750  N   GLY A 357      16.002 -13.042  -2.935  1.00 20.09           N  
ATOM   2751  CA  GLY A 357      15.128 -12.967  -4.107  1.00 21.11           C  
ATOM   2752  C   GLY A 357      13.629 -13.087  -3.906  1.00 22.03           C  
ATOM   2753  O   GLY A 357      12.882 -13.123  -4.886  1.00 22.67           O  
ATOM   2754  N   ALA A 358      13.169 -13.158  -2.659  1.00 22.40           N  
ATOM   2755  CA  ALA A 358      11.720 -13.170  -2.408  1.00 22.58           C  
ATOM   2756  C   ALA A 358      11.128 -11.832  -2.847  1.00 23.17           C  
ATOM   2757  O   ALA A 358      11.646 -10.765  -2.500  1.00 22.98           O  
ATOM   2758  CB  ALA A 358      11.418 -13.455  -0.944  1.00 22.83           C  
ATOM   2759  N   GLN A 359      10.051 -11.893  -3.629  1.00 23.77           N  
ATOM   2760  CA  GLN A 359       9.548 -10.711  -4.326  1.00 24.64           C  
ATOM   2761  C   GLN A 359       8.238 -10.172  -3.771  1.00 24.91           C  
ATOM   2762  O   GLN A 359       7.863  -9.038  -4.062  1.00 25.48           O  
ATOM   2763  CB  GLN A 359       9.365 -11.012  -5.814  1.00 24.64           C  
ATOM   2764  CG  GLN A 359      10.654 -11.327  -6.542  1.00 25.19           C  
ATOM   2765  CD  GLN A 359      10.418 -11.803  -7.957  1.00 24.88           C  
ATOM   2766  NE2 GLN A 359      10.987 -11.090  -8.909  1.00 21.92           N  
ATOM   2767  OE1 GLN A 359       9.734 -12.809  -8.190  1.00 26.18           O  
ATOM   2768  N   SER A 360       7.549 -10.991  -2.986  1.00 25.63           N  
ATOM   2769  CA  SER A 360       6.214 -10.652  -2.503  1.00 26.33           C  
ATOM   2770  C   SER A 360       5.973 -11.262  -1.138  1.00 26.55           C  
ATOM   2771  O   SER A 360       6.727 -12.131  -0.699  1.00 26.54           O  
ATOM   2772  CB  SER A 360       5.168 -11.192  -3.476  1.00 26.29           C  
ATOM   2773  OG  SER A 360       5.152 -12.610  -3.429  1.00 26.92           O  
ATOM   2774  N   ALA A 361       4.902 -10.824  -0.479  1.00 27.19           N  
ATOM   2775  CA  ALA A 361       4.492 -11.407   0.795  1.00 27.69           C  
ATOM   2776  C   ALA A 361       4.161 -12.894   0.666  1.00 28.06           C  
ATOM   2777  O   ALA A 361       4.452 -13.674   1.572  1.00 28.34           O  
ATOM   2778  CB  ALA A 361       3.311 -10.639   1.383  1.00 27.70           C  
ATOM   2779  N   GLN A 362       3.571 -13.289  -0.465  1.00 28.32           N  
ATOM   2780  CA  GLN A 362       3.271 -14.699  -0.729  1.00 29.03           C  
ATOM   2781  C   GLN A 362       4.531 -15.553  -0.824  1.00 28.27           C  
ATOM   2782  O   GLN A 362       4.494 -16.749  -0.532  1.00 28.59           O  
ATOM   2783  CB  GLN A 362       2.432 -14.856  -2.002  1.00 29.07           C  
ATOM   2784  CG  GLN A 362       1.996 -16.289  -2.281  1.00 31.01           C  
ATOM   2785  CD  GLN A 362       1.151 -16.431  -3.536  1.00 31.40           C  
ATOM   2786  NE2 GLN A 362       0.677 -15.309  -4.075  1.00 34.62           N  
ATOM   2787  OE1 GLN A 362       0.921 -17.545  -4.010  1.00 35.54           O  
ATOM   2788  N   ASP A 363       5.640 -14.940  -1.234  1.00 27.33           N  
ATOM   2789  CA  ASP A 363       6.922 -15.639  -1.317  1.00 26.79           C  
ATOM   2790  C   ASP A 363       7.567 -15.777   0.058  1.00 25.49           C  
ATOM   2791  O   ASP A 363       8.423 -16.638   0.266  1.00 25.65           O  
ATOM   2792  CB  ASP A 363       7.897 -14.879  -2.223  1.00 27.20           C  
ATOM   2793  CG  ASP A 363       7.511 -14.911  -3.684  1.00 29.79           C  
ATOM   2794  OD1 ASP A 363       6.793 -15.841  -4.122  1.00 31.29           O  
ATOM   2795  OD2 ASP A 363       7.956 -13.994  -4.405  1.00 32.49           O1-
ATOM   2796  N   LEU A 364       7.160 -14.923   0.992  1.00 23.77           N  
ATOM   2797  CA  LEU A 364       7.849 -14.821   2.277  1.00 22.39           C  
ATOM   2798  C   LEU A 364       7.288 -15.736   3.352  1.00 22.00           C  
ATOM   2799  O   LEU A 364       6.070 -15.903   3.474  1.00 21.96           O  
ATOM   2800  CB  LEU A 364       7.850 -13.368   2.765  1.00 21.90           C  
ATOM   2801  CG  LEU A 364       8.754 -12.407   1.981  1.00 21.26           C  
ATOM   2802  CD1 LEU A 364       8.461 -10.958   2.315  1.00 20.30           C  
ATOM   2803  CD2 LEU A 364      10.222 -12.714   2.237  1.00 21.00           C  
ATOM   2804  N   LEU A 365       8.200 -16.322   4.124  1.00 21.21           N  
ATOM   2805  CA  LEU A 365       7.857 -17.184   5.248  1.00 21.08           C  
ATOM   2806  C   LEU A 365       8.067 -16.432   6.561  1.00 20.99           C  
ATOM   2807  O   LEU A 365       9.003 -15.642   6.670  1.00 20.55           O  
ATOM   2808  CB  LEU A 365       8.709 -18.457   5.229  1.00 21.47           C  
ATOM   2809  CG  LEU A 365       8.528 -19.380   4.020  1.00 22.15           C  
ATOM   2810  CD1 LEU A 365       9.482 -20.562   4.118  1.00 23.48           C  
ATOM   2811  CD2 LEU A 365       7.089 -19.871   3.908  1.00 23.26           C  
ATOM   2812  N   PRO A 366       7.207 -16.682   7.567  1.00 21.13           N  
ATOM   2813  CA  PRO A 366       6.119 -17.655   7.573  1.00 21.36           C  
ATOM   2814  C   PRO A 366       4.885 -17.175   6.815  1.00 21.50           C  
ATOM   2815  O   PRO A 366       4.521 -16.000   6.880  1.00 21.21           O  
ATOM   2816  CB  PRO A 366       5.812 -17.825   9.062  1.00 21.54           C  
ATOM   2817  CG  PRO A 366       6.172 -16.539   9.661  1.00 21.58           C  
ATOM   2818  CD  PRO A 366       7.299 -15.961   8.849  1.00 21.16           C  
ATOM   2819  N   SER A 367       4.257 -18.093   6.086  1.00 21.68           N  
ATOM   2820  CA  SER A 367       3.111 -17.744   5.261  1.00 21.93           C  
ATOM   2821  C   SER A 367       1.929 -17.265   6.094  1.00 21.02           C  
ATOM   2822  O   SER A 367       1.620 -17.830   7.152  1.00 21.66           O  
ATOM   2823  CB  SER A 367       2.706 -18.918   4.376  1.00 22.42           C  
ATOM   2824  OG  SER A 367       2.981 -20.135   5.033  1.00 26.47           O  
ATOM   2825  N   GLY A 368       1.300 -16.196   5.620  1.00 20.27           N  
ATOM   2826  CA  GLY A 368       0.140 -15.616   6.278  1.00 19.39           C  
ATOM   2827  C   GLY A 368       0.489 -14.539   7.293  1.00 18.66           C  
ATOM   2828  O   GLY A 368      -0.395 -13.830   7.769  1.00 19.12           O  
ATOM   2829  N   SER A 369       1.776 -14.401   7.609  1.00 18.40           N  
ATOM   2830  CA  SER A 369       2.209 -13.460   8.661  1.00 18.14           C  
ATOM   2831  C   SER A 369       2.896 -12.207   8.125  1.00 18.41           C  
ATOM   2832  O   SER A 369       3.275 -11.313   8.895  1.00 18.37           O  
ATOM   2833  CB  SER A 369       3.135 -14.162   9.671  1.00 17.84           C  
ATOM   2834  OG  SER A 369       2.470 -15.208  10.357  1.00 19.16           O  
ATOM   2835  N   VAL A 370       3.069 -12.140   6.807  1.00 18.27           N  
ATOM   2836  CA  VAL A 370       3.806 -11.043   6.196  1.00 18.70           C  
ATOM   2837  C   VAL A 370       2.902 -10.193   5.304  1.00 19.04           C  
ATOM   2838  O   VAL A 370       2.136 -10.723   4.482  1.00 19.69           O  
ATOM   2839  CB  VAL A 370       5.033 -11.560   5.398  1.00 18.53           C  
ATOM   2840  CG1 VAL A 370       5.870 -10.397   4.893  1.00 18.84           C  
ATOM   2841  CG2 VAL A 370       5.891 -12.466   6.265  1.00 18.21           C  
ATOM   2842  N   TYR A 371       3.007  -8.876   5.471  1.00 19.09           N  
ATOM   2843  CA  TYR A 371       2.210  -7.907   4.722  1.00 19.23           C  
ATOM   2844  C   TYR A 371       3.125  -7.020   3.899  1.00 19.75           C  
ATOM   2845  O   TYR A 371       3.999  -6.346   4.446  1.00 19.73           O  
ATOM   2846  CB  TYR A 371       1.386  -7.046   5.685  1.00 18.91           C  
ATOM   2847  CG  TYR A 371       0.326  -7.832   6.415  1.00 19.18           C  
ATOM   2848  CD1 TYR A 371       0.662  -8.680   7.473  1.00 18.22           C  
ATOM   2849  CD2 TYR A 371      -1.010  -7.736   6.043  1.00 19.52           C  
ATOM   2850  CE1 TYR A 371      -0.308  -9.419   8.133  1.00 18.31           C  
ATOM   2851  CE2 TYR A 371      -1.986  -8.469   6.701  1.00 19.97           C  
ATOM   2852  CZ  TYR A 371      -1.623  -9.309   7.740  1.00 19.43           C  
ATOM   2853  OH  TYR A 371      -2.578 -10.031   8.401  1.00 20.15           O  
ATOM   2854  N   SER A 372       2.923  -7.009   2.585  1.00 19.70           N  
ATOM   2855  CA  SER A 372       3.700  -6.146   1.710  1.00 20.38           C  
ATOM   2856  C   SER A 372       3.110  -4.745   1.734  1.00 20.41           C  
ATOM   2857  O   SER A 372       1.892  -4.575   1.588  1.00 21.25           O  
ATOM   2858  CB  SER A 372       3.715  -6.709   0.283  1.00 20.66           C  
ATOM   2859  OG  SER A 372       4.365  -5.809  -0.604  1.00 23.25           O  
ATOM   2860  N   LEU A 373       3.963  -3.745   1.942  1.00 19.82           N  
ATOM   2861  CA  LEU A 373       3.531  -2.348   1.957  1.00 19.71           C  
ATOM   2862  C   LEU A 373       4.161  -1.585   0.797  1.00 19.88           C  
ATOM   2863  O   LEU A 373       5.354  -1.762   0.515  1.00 19.76           O  
ATOM   2864  CB  LEU A 373       3.915  -1.659   3.272  1.00 19.25           C  
ATOM   2865  CG  LEU A 373       3.426  -2.233   4.604  1.00 19.72           C  
ATOM   2866  CD1 LEU A 373       3.914  -1.348   5.728  1.00 18.26           C  
ATOM   2867  CD2 LEU A 373       1.907  -2.343   4.633  1.00 19.69           C  
ATOM   2868  N   PRO A 374       3.368  -0.730   0.122  1.00 20.41           N  
ATOM   2869  CA  PRO A 374       3.930   0.079  -0.962  1.00 20.68           C  
ATOM   2870  C   PRO A 374       4.794   1.221  -0.432  1.00 21.23           C  
ATOM   2871  O   PRO A 374       4.600   1.664   0.697  1.00 21.68           O  
ATOM   2872  CB  PRO A 374       2.686   0.635  -1.657  1.00 20.78           C  
ATOM   2873  CG  PRO A 374       1.655   0.711  -0.587  1.00 21.05           C  
ATOM   2874  CD  PRO A 374       1.928  -0.461   0.326  1.00 20.03           C  
ATOM   2875  N   ALA A 375       5.738   1.686  -1.249  1.00 21.53           N  
ATOM   2876  CA  ALA A 375       6.611   2.803  -0.897  1.00 21.95           C  
ATOM   2877  C   ALA A 375       5.890   4.141  -0.924  1.00 22.30           C  
ATOM   2878  O   ALA A 375       4.957   4.334  -1.712  1.00 22.63           O  
ATOM   2879  CB  ALA A 375       7.789   2.852  -1.845  1.00 22.27           C  
ATOM   2880  N   ASN A 376       6.345   5.061  -0.072  1.00 22.59           N  
ATOM   2881  CA  ASN A 376       5.861   6.444  -0.041  1.00 23.13           C  
ATOM   2882  C   ASN A 376       4.337   6.521  -0.001  1.00 22.47           C  
ATOM   2883  O   ASN A 376       3.685   7.185  -0.823  1.00 23.16           O  
ATOM   2884  CB  ASN A 376       6.460   7.243  -1.206  1.00 23.88           C  
ATOM   2885  CG  ASN A 376       7.979   7.230  -1.191  1.00 25.70           C  
ATOM   2886  ND2 ASN A 376       8.578   6.823  -2.307  1.00 28.46           N  
ATOM   2887  OD1 ASN A 376       8.608   7.570  -0.184  1.00 29.58           O  
ATOM   2888  N   ALA A 377       3.778   5.820   0.977  1.00 21.09           N  
ATOM   2889  CA  ALA A 377       2.339   5.676   1.098  1.00 20.05           C  
ATOM   2890  C   ALA A 377       1.920   5.946   2.525  1.00 19.55           C  
ATOM   2891  O   ALA A 377       2.703   5.765   3.460  1.00 19.57           O  
ATOM   2892  CB  ALA A 377       1.921   4.287   0.694  1.00 20.09           C  
ATOM   2893  N   ASP A 378       0.683   6.392   2.684  1.00 18.54           N  
ATOM   2894  CA  ASP A 378       0.080   6.532   3.996  1.00 17.91           C  
ATOM   2895  C   ASP A 378      -0.610   5.218   4.341  1.00 17.25           C  
ATOM   2896  O   ASP A 378      -1.407   4.699   3.553  1.00 16.74           O  
ATOM   2897  CB  ASP A 378      -0.936   7.677   4.008  1.00 18.37           C  
ATOM   2898  CG  ASP A 378      -0.325   9.015   3.618  1.00 20.31           C  
ATOM   2899  OD1 ASP A 378      -1.002   9.774   2.885  1.00 23.17           O  
ATOM   2900  OD2 ASP A 378       0.813   9.319   4.043  1.00 21.48           O1-
ATOM   2901  N   ILE A 379      -0.298   4.686   5.522  1.00 15.72           N  
ATOM   2902  CA  ILE A 379      -0.854   3.416   5.986  1.00 15.64           C  
ATOM   2903  C   ILE A 379      -1.689   3.659   7.234  1.00 15.47           C  
ATOM   2904  O   ILE A 379      -1.312   4.453   8.082  1.00 15.43           O  
ATOM   2905  CB  ILE A 379       0.273   2.396   6.351  1.00 15.50           C  
ATOM   2906  CG1 ILE A 379       1.374   2.344   5.280  1.00 15.59           C  
ATOM   2907  CG2 ILE A 379      -0.298   1.010   6.651  1.00 15.23           C  
ATOM   2908  CD1 ILE A 379       0.914   1.869   3.884  1.00 16.77           C  
ATOM   2909  N   GLU A 380      -2.840   2.998   7.328  1.00 15.05           N  
ATOM   2910  CA  GLU A 380      -3.627   2.997   8.554  1.00 15.61           C  
ATOM   2911  C   GLU A 380      -3.786   1.560   9.018  1.00 15.17           C  
ATOM   2912  O   GLU A 380      -4.099   0.680   8.221  1.00 15.48           O  
ATOM   2913  CB  GLU A 380      -5.002   3.636   8.324  1.00 15.56           C  
ATOM   2914  CG  GLU A 380      -5.846   3.772   9.589  1.00 16.68           C  
ATOM   2915  CD  GLU A 380      -7.065   4.660   9.375  1.00 17.95           C  
ATOM   2916  OE1 GLU A 380      -8.003   4.238   8.657  1.00 22.42           O  
ATOM   2917  OE2 GLU A 380      -7.097   5.775   9.930  1.00 20.54           O1-
ATOM   2918  N   ILE A 381      -3.529   1.312  10.300  1.00 13.94           N  
ATOM   2919  CA  ILE A 381      -3.736  -0.031  10.865  1.00 13.67           C  
ATOM   2920  C   ILE A 381      -4.626   0.083  12.086  1.00 13.59           C  
ATOM   2921  O   ILE A 381      -4.346   0.874  12.990  1.00 13.15           O  
ATOM   2922  CB  ILE A 381      -2.399  -0.760  11.243  1.00 13.21           C  
ATOM   2923  CG1 ILE A 381      -1.435  -0.802  10.045  1.00 13.24           C  
ATOM   2924  CG2 ILE A 381      -2.697  -2.173  11.771  1.00 13.80           C  
ATOM   2925  CD1 ILE A 381      -0.115  -1.554  10.289  1.00 13.91           C  
ATOM   2926  N   SER A 382      -5.722  -0.677  12.096  1.00 13.53           N  
ATOM   2927  CA  SER A 382      -6.585  -0.755  13.268  1.00 13.83           C  
ATOM   2928  C   SER A 382      -6.321  -2.073  13.980  1.00 13.77           C  
ATOM   2929  O   SER A 382      -6.095  -3.091  13.341  1.00 13.97           O  
ATOM   2930  CB  SER A 382      -8.056  -0.635  12.878  1.00 14.12           C  
ATOM   2931  OG  SER A 382      -8.328  -1.458  11.753  1.00 15.60           O  
ATOM   2932  N   LEU A 383      -6.301  -2.026  15.309  1.00 14.30           N  
ATOM   2933  CA  LEU A 383      -6.016  -3.204  16.130  1.00 15.26           C  
ATOM   2934  C   LEU A 383      -7.074  -3.345  17.227  1.00 15.64           C  
ATOM   2935  O   LEU A 383      -6.788  -3.122  18.411  1.00 15.96           O  
ATOM   2936  CB  LEU A 383      -4.610  -3.118  16.733  1.00 15.75           C  
ATOM   2937  CG  LEU A 383      -3.485  -2.868  15.709  1.00 16.19           C  
ATOM   2938  CD1 LEU A 383      -3.033  -1.429  15.788  1.00 20.18           C  
ATOM   2939  CD2 LEU A 383      -2.320  -3.826  15.898  1.00 19.04           C  
ATOM   2940  N   PRO A 384      -8.318  -3.692  16.832  1.00 15.84           N  
ATOM   2941  CA  PRO A 384      -9.427  -3.710  17.783  1.00 16.10           C  
ATOM   2942  C   PRO A 384      -9.230  -4.701  18.935  1.00 15.64           C  
ATOM   2943  O   PRO A 384      -8.922  -5.872  18.713  1.00 16.14           O  
ATOM   2944  CB  PRO A 384     -10.645  -4.074  16.914  1.00 16.04           C  
ATOM   2945  CG  PRO A 384     -10.093  -4.670  15.665  1.00 16.32           C  
ATOM   2946  CD  PRO A 384      -8.748  -4.041  15.462  1.00 15.98           C  
ATOM   2947  N   ALA A 385      -9.418  -4.212  20.157  1.00 15.84           N  
ATOM   2948  CA  ALA A 385      -9.230  -5.022  21.351  1.00 15.54           C  
ATOM   2949  C   ALA A 385     -10.257  -6.138  21.437  1.00 15.71           C  
ATOM   2950  O   ALA A 385     -11.426  -5.953  21.073  1.00 16.47           O  
ATOM   2951  CB  ALA A 385      -9.311  -4.156  22.577  1.00 15.75           C  
ATOM   2952  N   THR A 386      -9.813  -7.290  21.915  1.00 15.46           N  
ATOM   2953  CA  THR A 386     -10.704  -8.431  22.089  1.00 15.20           C  
ATOM   2954  C   THR A 386     -10.226  -9.393  23.164  1.00 15.23           C  
ATOM   2955  O   THR A 386      -9.029  -9.653  23.298  1.00 15.67           O  
ATOM   2956  CB  THR A 386     -10.921  -9.192  20.768  1.00 15.15           C  
ATOM   2957  CG2 THR A 386      -9.598  -9.616  20.132  1.00 14.70           C  
ATOM   2958  OG1 THR A 386     -11.706 -10.361  21.029  1.00 15.74           O  
ATOM   2959  N   ALA A 387     -11.169  -9.937  23.930  1.00 14.72           N  
ATOM   2960  CA  ALA A 387     -10.828 -10.943  24.920  1.00 14.39           C  
ATOM   2961  C   ALA A 387     -10.430 -12.271  24.270  1.00 14.19           C  
ATOM   2962  O   ALA A 387      -9.880 -13.155  24.930  1.00 14.20           O  
ATOM   2963  CB  ALA A 387     -11.987 -11.138  25.906  1.00 14.33           C  
ATOM   2964  N   ALA A 388     -10.685 -12.400  22.968  1.00 14.31           N  
ATOM   2965  CA  ALA A 388     -10.259 -13.573  22.200  1.00 14.81           C  
ATOM   2966  C   ALA A 388      -8.735 -13.759  22.138  1.00 14.91           C  
ATOM   2967  O   ALA A 388      -8.257 -14.844  21.809  1.00 16.26           O  
ATOM   2968  CB  ALA A 388     -10.848 -13.538  20.798  1.00 14.84           C  
ATOM   2969  N   ALA A 389      -7.992 -12.697  22.452  1.00 14.83           N  
ATOM   2970  CA  ALA A 389      -6.542 -12.771  22.629  1.00 14.55           C  
ATOM   2971  C   ALA A 389      -6.266 -12.546  24.110  1.00 14.23           C  
ATOM   2972  O   ALA A 389      -6.294 -11.414  24.587  1.00 14.22           O  
ATOM   2973  CB  ALA A 389      -5.840 -11.711  21.767  1.00 14.57           C  
ATOM   2974  N   PRO A 390      -6.047 -13.636  24.858  1.00 14.62           N  
ATOM   2975  CA  PRO A 390      -5.925 -13.505  26.309  1.00 14.56           C  
ATOM   2976  C   PRO A 390      -4.718 -12.677  26.719  1.00 14.76           C  
ATOM   2977  O   PRO A 390      -3.734 -12.605  25.978  1.00 14.41           O  
ATOM   2978  CB  PRO A 390      -5.776 -14.953  26.792  1.00 15.29           C  
ATOM   2979  CG  PRO A 390      -5.360 -15.729  25.609  1.00 16.61           C  
ATOM   2980  CD  PRO A 390      -5.918 -15.037  24.413  1.00 14.58           C  
ATOM   2981  N   GLY A 391      -4.815 -12.049  27.885  1.00 14.73           N  
ATOM   2982  CA  GLY A 391      -3.697 -11.275  28.419  1.00 15.04           C  
ATOM   2983  C   GLY A 391      -3.713  -9.822  27.995  1.00 14.85           C  
ATOM   2984  O   GLY A 391      -2.701  -9.129  28.134  1.00 14.98           O  
ATOM   2985  N   PHE A 392      -4.846  -9.360  27.462  1.00 14.52           N  
ATOM   2986  CA  PHE A 392      -5.060  -7.943  27.145  1.00 14.37           C  
ATOM   2987  C   PHE A 392      -4.989  -7.085  28.425  1.00 14.52           C  
ATOM   2988  O   PHE A 392      -5.292  -7.592  29.515  1.00 15.36           O  
ATOM   2989  CB  PHE A 392      -6.410  -7.757  26.430  1.00 15.06           C  
ATOM   2990  CG  PHE A 392      -7.598  -8.211  27.244  1.00 14.34           C  
ATOM   2991  CD1 PHE A 392      -8.004  -9.551  27.225  1.00 15.90           C  
ATOM   2992  CD2 PHE A 392      -8.295  -7.311  28.036  1.00 16.21           C  
ATOM   2993  CE1 PHE A 392      -9.095  -9.979  27.996  1.00 16.70           C  
ATOM   2994  CE2 PHE A 392      -9.384  -7.734  28.814  1.00 16.12           C  
ATOM   2995  CZ  PHE A 392      -9.780  -9.070  28.786  1.00 15.90           C  
ATOM   2996  N   PRO A 393      -4.614  -5.789  28.311  1.00 14.25           N  
ATOM   2997  CA  PRO A 393      -4.308  -5.025  27.088  1.00 13.65           C  
ATOM   2998  C   PRO A 393      -2.917  -5.310  26.517  1.00 13.42           C  
ATOM   2999  O   PRO A 393      -1.917  -5.322  27.246  1.00 13.65           O  
ATOM   3000  CB  PRO A 393      -4.406  -3.572  27.551  1.00 13.83           C  
ATOM   3001  CG  PRO A 393      -3.977  -3.622  28.994  1.00 13.94           C  
ATOM   3002  CD  PRO A 393      -4.494  -4.953  29.522  1.00 14.35           C  
ATOM   3003  N   HIS A 394      -2.872  -5.531  25.209  1.00 12.44           N  
ATOM   3004  CA  HIS A 394      -1.630  -5.836  24.515  1.00 12.23           C  
ATOM   3005  C   HIS A 394      -0.965  -4.572  23.972  1.00 11.68           C  
ATOM   3006  O   HIS A 394      -1.555  -3.867  23.157  1.00 12.20           O  
ATOM   3007  CB  HIS A 394      -1.911  -6.791  23.355  1.00 12.23           C  
ATOM   3008  CG  HIS A 394      -2.601  -8.056  23.765  1.00 11.56           C  
ATOM   3009  CD2 HIS A 394      -3.897  -8.445  23.650  1.00 13.06           C  
ATOM   3010  ND1 HIS A 394      -1.938  -9.106  24.356  1.00 12.67           N  
ATOM   3011  CE1 HIS A 394      -2.792 -10.082  24.607  1.00 14.31           C  
ATOM   3012  NE2 HIS A 394      -3.983  -9.713  24.170  1.00 13.97           N  
ATOM   3013  N   PRO A 395       0.264  -4.276  24.433  1.00 11.75           N  
ATOM   3014  CA  PRO A 395       0.980  -3.106  23.914  1.00 11.48           C  
ATOM   3015  C   PRO A 395       1.721  -3.442  22.618  1.00 11.18           C  
ATOM   3016  O   PRO A 395       2.740  -4.124  22.653  1.00 12.09           O  
ATOM   3017  CB  PRO A 395       1.965  -2.788  25.047  1.00 11.23           C  
ATOM   3018  CG  PRO A 395       2.268  -4.133  25.679  1.00 11.20           C  
ATOM   3019  CD  PRO A 395       1.022  -4.985  25.483  1.00 11.91           C  
ATOM   3020  N   PHE A 396       1.186  -2.996  21.483  1.00 11.06           N  
ATOM   3021  CA  PHE A 396       1.806  -3.282  20.197  1.00 10.61           C  
ATOM   3022  C   PHE A 396       2.931  -2.320  19.835  1.00 10.59           C  
ATOM   3023  O   PHE A 396       2.858  -1.126  20.098  1.00 10.10           O  
ATOM   3024  CB  PHE A 396       0.756  -3.371  19.083  1.00 11.09           C  
ATOM   3025  CG  PHE A 396       0.265  -4.772  18.856  1.00 11.89           C  
ATOM   3026  CD1 PHE A 396      -0.501  -5.413  19.820  1.00 12.45           C  
ATOM   3027  CD2 PHE A 396       0.600  -5.461  17.696  1.00 12.21           C  
ATOM   3028  CE1 PHE A 396      -0.943  -6.730  19.629  1.00 12.57           C  
ATOM   3029  CE2 PHE A 396       0.159  -6.778  17.492  1.00 12.26           C  
ATOM   3030  CZ  PHE A 396      -0.610  -7.408  18.467  1.00 12.24           C  
ATOM   3031  N   HIS A 397       3.965  -2.875  19.220  1.00 10.31           N  
ATOM   3032  CA  HIS A 397       5.148  -2.123  18.848  1.00 10.43           C  
ATOM   3033  C   HIS A 397       5.404  -2.309  17.359  1.00 10.69           C  
ATOM   3034  O   HIS A 397       5.395  -3.442  16.871  1.00 10.73           O  
ATOM   3035  CB  HIS A 397       6.339  -2.628  19.672  1.00 10.79           C  
ATOM   3036  CG  HIS A 397       7.645  -2.031  19.272  1.00 11.11           C  
ATOM   3037  CD2 HIS A 397       8.846  -2.601  19.033  1.00 11.33           C  
ATOM   3038  ND1 HIS A 397       7.812  -0.678  19.069  1.00 12.86           N  
ATOM   3039  CE1 HIS A 397       9.061  -0.443  18.705  1.00 12.51           C  
ATOM   3040  NE2 HIS A 397       9.708  -1.592  18.684  1.00 11.50           N  
ATOM   3041  N   LEU A 398       5.635  -1.201  16.656  1.00 10.23           N  
ATOM   3042  CA  LEU A 398       6.051  -1.224  15.256  1.00 10.66           C  
ATOM   3043  C   LEU A 398       7.506  -0.813  15.161  1.00 10.87           C  
ATOM   3044  O   LEU A 398       7.878   0.281  15.587  1.00 11.30           O  
ATOM   3045  CB  LEU A 398       5.185  -0.276  14.422  1.00 11.25           C  
ATOM   3046  CG  LEU A 398       5.526  -0.164  12.932  1.00 10.55           C  
ATOM   3047  CD1 LEU A 398       5.361  -1.492  12.190  1.00 13.23           C  
ATOM   3048  CD2 LEU A 398       4.654   0.922  12.312  1.00 11.77           C  
ATOM   3049  N   HIS A 399       8.319  -1.696  14.589  1.00 10.31           N  
ATOM   3050  CA  HIS A 399       9.722  -1.396  14.320  1.00 10.86           C  
ATOM   3051  C   HIS A 399       9.867  -0.421  13.143  1.00 11.18           C  
ATOM   3052  O   HIS A 399       8.977  -0.324  12.284  1.00 12.03           O  
ATOM   3053  CB  HIS A 399      10.477  -2.685  14.012  1.00 11.20           C  
ATOM   3054  CG  HIS A 399      10.703  -3.560  15.207  1.00  9.98           C  
ATOM   3055  CD2 HIS A 399       9.841  -4.129  16.088  1.00 10.41           C  
ATOM   3056  ND1 HIS A 399      11.962  -3.981  15.579  1.00 10.21           N  
ATOM   3057  CE1 HIS A 399      11.868  -4.760  16.646  1.00 11.81           C  
ATOM   3058  NE2 HIS A 399      10.597  -4.851  16.986  1.00 11.31           N  
ATOM   3059  N   GLY A 400      10.997   0.289  13.117  1.00 11.63           N  
ATOM   3060  CA  GLY A 400      11.360   1.156  11.993  1.00 12.11           C  
ATOM   3061  C   GLY A 400      10.602   2.461  11.836  1.00 12.76           C  
ATOM   3062  O   GLY A 400      10.864   3.215  10.897  1.00 13.25           O  
ATOM   3063  N   HIS A 401       9.678   2.735  12.756  1.00 13.18           N  
ATOM   3064  CA  HIS A 401       8.732   3.833  12.603  1.00 13.26           C  
ATOM   3065  C   HIS A 401       8.218   4.355  13.929  1.00 14.09           C  
ATOM   3066  O   HIS A 401       8.090   3.612  14.901  1.00 14.51           O  
ATOM   3067  CB  HIS A 401       7.497   3.363  11.825  1.00 13.95           C  
ATOM   3068  CG  HIS A 401       7.765   3.037  10.392  1.00 13.80           C  
ATOM   3069  CD2 HIS A 401       7.951   1.849   9.770  1.00 15.86           C  
ATOM   3070  ND1 HIS A 401       7.854   4.004   9.416  1.00 15.72           N  
ATOM   3071  CE1 HIS A 401       8.092   3.425   8.252  1.00 16.03           C  
ATOM   3072  NE2 HIS A 401       8.156   2.120   8.440  1.00 15.39           N  
ATOM   3073  N   THR A 402       7.912   5.645  13.939  1.00 14.13           N  
ATOM   3074  CA  THR A 402       6.962   6.192  14.889  1.00 15.20           C  
ATOM   3075  C   THR A 402       5.641   6.258  14.142  1.00 14.86           C  
ATOM   3076  O   THR A 402       5.608   6.360  12.909  1.00 16.93           O  
ATOM   3077  CB ATHR A 402       7.331   7.589  15.387  0.70 15.60           C  
ATOM   3078  CB BTHR A 402       7.400   7.602  15.359  0.30 15.06           C  
ATOM   3079  CG2ATHR A 402       8.639   7.544  16.146  0.70 17.15           C  
ATOM   3080  CG2BTHR A 402       7.292   8.634  14.229  0.30 16.05           C  
ATOM   3081  OG1ATHR A 402       7.435   8.480  14.268  0.70 18.81           O  
ATOM   3082  OG1BTHR A 402       6.592   8.021  16.461  0.30 15.23           O  
ATOM   3083  N   PHE A 403       4.547   6.166  14.875  1.00 13.23           N  
ATOM   3084  CA  PHE A 403       3.246   6.227  14.233  1.00 12.41           C  
ATOM   3085  C   PHE A 403       2.367   7.202  14.979  1.00 12.31           C  
ATOM   3086  O   PHE A 403       2.569   7.445  16.168  1.00 11.94           O  
ATOM   3087  CB  PHE A 403       2.603   4.835  14.154  1.00 11.91           C  
ATOM   3088  CG  PHE A 403       2.645   4.061  15.458  1.00 11.42           C  
ATOM   3089  CD1 PHE A 403       1.798   4.392  16.511  1.00 11.39           C  
ATOM   3090  CD2 PHE A 403       3.548   3.010  15.626  1.00 11.94           C  
ATOM   3091  CE1 PHE A 403       1.843   3.673  17.716  1.00 11.95           C  
ATOM   3092  CE2 PHE A 403       3.597   2.291  16.827  1.00 11.33           C  
ATOM   3093  CZ  PHE A 403       2.749   2.627  17.861  1.00 11.47           C  
ATOM   3094  N   ALA A 404       1.409   7.792  14.265  1.00 12.34           N  
ATOM   3095  CA  ALA A 404       0.392   8.623  14.889  1.00 12.43           C  
ATOM   3096  C   ALA A 404      -0.652   7.712  15.499  1.00 12.91           C  
ATOM   3097  O   ALA A 404      -1.126   6.801  14.825  1.00 13.61           O  
ATOM   3098  CB  ALA A 404      -0.268   9.501  13.831  1.00 12.98           C  
ATOM   3099  N   VAL A 405      -1.005   7.947  16.758  1.00 13.39           N  
ATOM   3100  CA  VAL A 405      -2.092   7.192  17.376  1.00 13.44           C  
ATOM   3101  C   VAL A 405      -3.352   8.025  17.168  1.00 14.07           C  
ATOM   3102  O   VAL A 405      -3.657   8.921  17.953  1.00 14.03           O  
ATOM   3103  CB  VAL A 405      -1.828   6.919  18.878  1.00 13.50           C  
ATOM   3104  CG1 VAL A 405      -2.938   6.047  19.473  1.00 13.54           C  
ATOM   3105  CG2 VAL A 405      -0.460   6.254  19.081  1.00 14.22           C  
ATOM   3106  N   VAL A 406      -4.062   7.764  16.074  1.00 14.31           N  
ATOM   3107  CA  VAL A 406      -5.262   8.562  15.775  1.00 14.93           C  
ATOM   3108  C   VAL A 406      -6.428   8.235  16.715  1.00 15.08           C  
ATOM   3109  O   VAL A 406      -7.235   9.112  17.031  1.00 15.96           O  
ATOM   3110  CB AVAL A 406      -5.672   8.476  14.266  0.30 15.00           C  
ATOM   3111  CB BVAL A 406      -5.689   8.495  14.280  0.70 15.30           C  
ATOM   3112  CG1AVAL A 406      -5.487   7.075  13.711  0.30 15.32           C  
ATOM   3113  CG1BVAL A 406      -4.543   8.941  13.390  0.70 14.41           C  
ATOM   3114  CG2AVAL A 406      -7.093   8.954  14.050  0.30 14.62           C  
ATOM   3115  CG2BVAL A 406      -6.145   7.110  13.893  0.70 16.40           C  
ATOM   3116  N   ARG A 407      -6.486   6.994  17.200  1.00 14.58           N  
ATOM   3117  CA  ARG A 407      -7.443   6.623  18.241  1.00 14.83           C  
ATOM   3118  C   ARG A 407      -6.758   5.787  19.319  1.00 14.27           C  
ATOM   3119  O   ARG A 407      -6.196   4.726  19.024  1.00 14.84           O  
ATOM   3120  CB  ARG A 407      -8.629   5.852  17.655  1.00 15.17           C  
ATOM   3121  CG  ARG A 407      -9.684   5.503  18.702  1.00 16.51           C  
ATOM   3122  CD  ARG A 407     -10.959   4.964  18.078  1.00 18.68           C  
ATOM   3123  NE  ARG A 407     -11.793   4.372  19.119  1.00 20.42           N  
ATOM   3124  CZ  ARG A 407     -12.882   3.642  18.897  1.00 21.09           C  
ATOM   3125  NH1 ARG A 407     -13.553   3.136  19.923  1.00 22.30           N1+
ATOM   3126  NH2 ARG A 407     -13.291   3.414  17.658  1.00 21.59           N  
ATOM   3127  N   SER A 408      -6.811   6.283  20.553  1.00 14.95           N  
ATOM   3128  CA  SER A 408      -6.205   5.632  21.716  1.00 15.34           C  
ATOM   3129  C   SER A 408      -7.177   4.718  22.448  1.00 16.05           C  
ATOM   3130  O   SER A 408      -8.397   4.801  22.267  1.00 16.39           O  
ATOM   3131  CB  SER A 408      -5.698   6.675  22.719  1.00 15.15           C  
ATOM   3132  OG  SER A 408      -4.545   7.348  22.251  1.00 16.13           O  
ATOM   3133  N   ALA A 409      -6.630   3.864  23.305  1.00 16.20           N  
ATOM   3134  CA  ALA A 409      -7.446   3.003  24.156  1.00 17.23           C  
ATOM   3135  C   ALA A 409      -8.232   3.880  25.124  1.00 18.58           C  
ATOM   3136  O   ALA A 409      -7.720   4.891  25.595  1.00 18.86           O  
ATOM   3137  CB  ALA A 409      -6.563   2.030  24.912  1.00 17.10           C  
ATOM   3138  N   GLY A 410      -9.481   3.498  25.385  1.00 19.99           N  
ATOM   3139  CA  GLY A 410     -10.338   4.207  26.337  1.00 21.82           C  
ATOM   3140  C   GLY A 410     -10.955   5.481  25.787  1.00 23.13           C  
ATOM   3141  O   GLY A 410     -11.512   6.285  26.541  1.00 24.23           O  
ATOM   3142  N   SER A 411     -10.864   5.662  24.473  1.00 24.04           N  
ATOM   3143  CA  SER A 411     -11.365   6.857  23.808  1.00 24.76           C  
ATOM   3144  C   SER A 411     -12.090   6.465  22.528  1.00 25.31           C  
ATOM   3145  O   SER A 411     -11.643   5.574  21.804  1.00 25.51           O  
ATOM   3146  CB  SER A 411     -10.204   7.808  23.501  1.00 24.88           C  
ATOM   3147  OG  SER A 411     -10.610   8.889  22.680  1.00 25.67           O  
ATOM   3148  N   SER A 412     -13.218   7.117  22.254  1.00 25.78           N  
ATOM   3149  CA  SER A 412     -13.977   6.841  21.038  1.00 26.64           C  
ATOM   3150  C   SER A 412     -13.660   7.829  19.917  1.00 26.66           C  
ATOM   3151  O   SER A 412     -14.142   7.678  18.792  1.00 27.23           O  
ATOM   3152  CB  SER A 412     -15.481   6.832  21.336  1.00 26.97           C  
ATOM   3153  OG  SER A 412     -15.846   7.973  22.090  1.00 29.07           O  
ATOM   3154  N   THR A 413     -12.839   8.828  20.217  1.00 26.08           N  
ATOM   3155  CA  THR A 413     -12.567   9.896  19.261  1.00 26.05           C  
ATOM   3156  C   THR A 413     -11.379   9.580  18.346  1.00 25.27           C  
ATOM   3157  O   THR A 413     -10.473   8.819  18.715  1.00 25.26           O  
ATOM   3158  CB  THR A 413     -12.347  11.247  19.966  1.00 26.37           C  
ATOM   3159  CG2 THR A 413     -13.597  11.670  20.730  1.00 26.81           C  
ATOM   3160  OG1 THR A 413     -11.257  11.132  20.887  1.00 28.28           O  
ATOM   3161  N   TYR A 414     -11.411  10.160  17.148  1.00 24.17           N  
ATOM   3162  CA  TYR A 414     -10.285  10.118  16.220  1.00 23.27           C  
ATOM   3163  C   TYR A 414      -9.656  11.499  16.117  1.00 23.05           C  
ATOM   3164  O   TYR A 414     -10.352  12.517  16.031  1.00 23.36           O  
ATOM   3165  CB  TYR A 414     -10.726   9.623  14.839  1.00 23.21           C  
ATOM   3166  CG  TYR A 414     -11.168   8.182  14.837  1.00 23.24           C  
ATOM   3167  CD1 TYR A 414     -12.453   7.832  15.249  1.00 23.41           C  
ATOM   3168  CD2 TYR A 414     -10.302   7.165  14.431  1.00 23.08           C  
ATOM   3169  CE1 TYR A 414     -12.867   6.509  15.255  1.00 23.34           C  
ATOM   3170  CE2 TYR A 414     -10.708   5.833  14.432  1.00 23.38           C  
ATOM   3171  CZ  TYR A 414     -11.992   5.517  14.845  1.00 23.40           C  
ATOM   3172  OH  TYR A 414     -12.402   4.207  14.864  1.00 23.52           O  
ATOM   3173  N   ASN A 415      -8.329  11.532  16.142  1.00 21.69           N  
ATOM   3174  CA  ASN A 415      -7.593  12.766  16.017  1.00 20.98           C  
ATOM   3175  C   ASN A 415      -6.606  12.663  14.867  1.00 20.77           C  
ATOM   3176  O   ASN A 415      -5.627  11.915  14.944  1.00 19.85           O  
ATOM   3177  CB  ASN A 415      -6.874  13.081  17.333  1.00 20.70           C  
ATOM   3178  CG  ASN A 415      -6.183  14.418  17.316  1.00 20.33           C  
ATOM   3179  ND2 ASN A 415      -5.657  14.817  18.461  1.00 18.69           N  
ATOM   3180  OD1 ASN A 415      -6.108  15.083  16.286  1.00 19.99           O  
ATOM   3181  N   TYR A 416      -6.892  13.395  13.792  1.00 21.07           N  
ATOM   3182  CA  TYR A 416      -6.025  13.456  12.622  1.00 21.13           C  
ATOM   3183  C   TYR A 416      -5.222  14.752  12.602  1.00 21.47           C  
ATOM   3184  O   TYR A 416      -4.226  14.854  11.888  1.00 21.62           O  
ATOM   3185  CB  TYR A 416      -6.855  13.339  11.332  1.00 21.42           C  
ATOM   3186  CG  TYR A 416      -7.799  12.156  11.307  1.00 21.64           C  
ATOM   3187  CD1 TYR A 416      -9.163  12.318  11.564  1.00 21.62           C  
ATOM   3188  CD2 TYR A 416      -7.330  10.871  11.026  1.00 21.80           C  
ATOM   3189  CE1 TYR A 416     -10.032  11.228  11.543  1.00 21.89           C  
ATOM   3190  CE2 TYR A 416      -8.191   9.780  11.001  1.00 21.70           C  
ATOM   3191  CZ  TYR A 416      -9.540   9.967  11.259  1.00 21.81           C  
ATOM   3192  OH  TYR A 416     -10.383   8.878  11.238  1.00 22.79           O  
ATOM   3193  N   GLU A 417      -5.656  15.727  13.398  1.00 21.29           N  
ATOM   3194  CA  GLU A 417      -5.065  17.069  13.410  1.00 22.32           C  
ATOM   3195  C   GLU A 417      -3.750  17.146  14.179  1.00 20.67           C  
ATOM   3196  O   GLU A 417      -2.779  17.748  13.708  1.00 20.36           O  
ATOM   3197  CB  GLU A 417      -6.065  18.085  13.986  1.00 22.44           C  
ATOM   3198  CG  GLU A 417      -5.523  19.512  14.081  1.00 25.21           C  
ATOM   3199  CD  GLU A 417      -6.525  20.523  14.637  1.00 25.81           C  
ATOM   3200  OE1 GLU A 417      -7.378  20.158  15.487  1.00 31.35           O  
ATOM   3201  OE2 GLU A 417      -6.444  21.705  14.231  1.00 31.75           O1-
ATOM   3202  N   ASN A 418      -3.737  16.580  15.383  1.00 19.79           N  
ATOM   3203  CA  ASN A 418      -2.561  16.666  16.251  1.00 18.64           C  
ATOM   3204  C   ASN A 418      -2.445  15.511  17.253  1.00 17.44           C  
ATOM   3205  O   ASN A 418      -2.273  15.737  18.458  1.00 17.09           O  
ATOM   3206  CB  ASN A 418      -2.473  18.037  16.950  1.00 19.25           C  
ATOM   3207  CG  ASN A 418      -3.642  18.327  17.903  1.00 20.20           C  
ATOM   3208  ND2 ASN A 418      -4.683  17.509  17.882  1.00 19.86           N  
ATOM   3209  OD1 ASN A 418      -3.590  19.307  18.651  1.00 25.33           O  
ATOM   3210  N   PRO A 419      -2.492  14.266  16.747  1.00 15.95           N  
ATOM   3211  CA  PRO A 419      -2.421  13.122  17.648  1.00 15.20           C  
ATOM   3212  C   PRO A 419      -1.010  12.943  18.201  1.00 14.25           C  
ATOM   3213  O   PRO A 419      -0.037  13.374  17.581  1.00 13.99           O  
ATOM   3214  CB  PRO A 419      -2.765  11.945  16.729  1.00 14.85           C  
ATOM   3215  CG  PRO A 419      -2.258  12.361  15.393  1.00 15.62           C  
ATOM   3216  CD  PRO A 419      -2.563  13.841  15.334  1.00 16.13           C  
ATOM   3217  N   VAL A 420      -0.905  12.295  19.357  1.00 13.17           N  
ATOM   3218  CA  VAL A 420       0.405  11.850  19.835  1.00 12.90           C  
ATOM   3219  C   VAL A 420       1.012  10.905  18.792  1.00 12.88           C  
ATOM   3220  O   VAL A 420       0.284  10.189  18.099  1.00 12.42           O  
ATOM   3221  CB  VAL A 420       0.299  11.160  21.215  1.00 12.84           C  
ATOM   3222  CG1 VAL A 420      -0.336   9.780  21.103  1.00 13.45           C  
ATOM   3223  CG2 VAL A 420       1.686  11.057  21.896  1.00 13.63           C  
ATOM   3224  N   TYR A 421       2.335  10.953  18.650  1.00 12.15           N  
ATOM   3225  CA  TYR A 421       3.087   9.960  17.897  1.00 12.13           C  
ATOM   3226  C   TYR A 421       3.900   9.199  18.935  1.00 11.65           C  
ATOM   3227  O   TYR A 421       4.365   9.786  19.923  1.00 11.61           O  
ATOM   3228  CB  TYR A 421       4.069  10.613  16.917  1.00 12.83           C  
ATOM   3229  CG  TYR A 421       3.521  11.000  15.553  1.00 12.46           C  
ATOM   3230  CD1 TYR A 421       2.608  12.051  15.411  1.00 13.98           C  
ATOM   3231  CD2 TYR A 421       3.954  10.337  14.399  1.00 13.25           C  
ATOM   3232  CE1 TYR A 421       2.127  12.424  14.148  1.00 13.96           C  
ATOM   3233  CE2 TYR A 421       3.485  10.692  13.141  1.00 15.05           C  
ATOM   3234  CZ  TYR A 421       2.570  11.733  13.021  1.00 13.75           C  
ATOM   3235  OH  TYR A 421       2.127  12.083  11.759  1.00 15.61           O  
ATOM   3236  N   ARG A 422       4.067   7.895  18.721  1.00 10.30           N  
ATOM   3237  CA  ARG A 422       4.924   7.082  19.593  1.00 10.54           C  
ATOM   3238  C   ARG A 422       5.311   5.777  18.887  1.00 10.20           C  
ATOM   3239  O   ARG A 422       5.100   5.667  17.678  1.00 10.12           O  
ATOM   3240  CB  ARG A 422       4.247   6.855  20.953  1.00 10.51           C  
ATOM   3241  CG  ARG A 422       3.045   5.901  20.939  1.00 10.06           C  
ATOM   3242  CD  ARG A 422       2.353   5.846  22.315  1.00 10.47           C  
ATOM   3243  NE  ARG A 422       3.348   5.685  23.370  1.00 10.19           N  
ATOM   3244  CZ  ARG A 422       3.218   6.125  24.617  1.00 11.19           C  
ATOM   3245  NH1 ARG A 422       4.231   5.961  25.476  1.00 10.72           N1+
ATOM   3246  NH2 ARG A 422       2.085   6.714  25.008  1.00 11.19           N  
ATOM   3247  N   ASP A 423       5.900   4.813  19.597  1.00  9.97           N  
ATOM   3248  CA  ASP A 423       6.246   3.536  18.945  1.00  9.99           C  
ATOM   3249  C   ASP A 423       5.690   2.286  19.625  1.00 10.17           C  
ATOM   3250  O   ASP A 423       5.763   1.211  19.053  1.00 10.26           O  
ATOM   3251  CB  ASP A 423       7.752   3.411  18.605  1.00 11.09           C  
ATOM   3252  CG  ASP A 423       8.649   3.424  19.834  1.00 12.91           C  
ATOM   3253  OD1 ASP A 423       8.361   2.708  20.812  1.00 11.72           O  
ATOM   3254  OD2 ASP A 423       9.682   4.136  19.800  1.00 14.06           O1-
ATOM   3255  N   VAL A 424       5.139   2.426  20.831  1.00  9.69           N  
ATOM   3256  CA  VAL A 424       4.447   1.314  21.501  1.00  9.65           C  
ATOM   3257  C   VAL A 424       3.107   1.836  22.006  1.00  9.75           C  
ATOM   3258  O   VAL A 424       3.063   2.876  22.658  1.00  9.43           O  
ATOM   3259  CB  VAL A 424       5.259   0.776  22.708  1.00  9.49           C  
ATOM   3260  CG1 VAL A 424       4.472  -0.320  23.443  1.00 10.16           C  
ATOM   3261  CG2 VAL A 424       6.598   0.216  22.247  1.00 10.15           C  
ATOM   3262  N   VAL A 425       2.019   1.148  21.671  1.00 10.21           N  
ATOM   3263  CA  VAL A 425       0.682   1.637  22.035  1.00 10.41           C  
ATOM   3264  C   VAL A 425      -0.166   0.521  22.633  1.00 10.31           C  
ATOM   3265  O   VAL A 425      -0.234  -0.572  22.071  1.00 10.74           O  
ATOM   3266  CB  VAL A 425      -0.038   2.291  20.815  1.00 10.17           C  
ATOM   3267  CG1 VAL A 425      -0.300   1.271  19.675  1.00 10.90           C  
ATOM   3268  CG2 VAL A 425      -1.321   3.009  21.238  1.00 12.38           C  
ATOM   3269  N   SER A 426      -0.802   0.786  23.770  1.00 10.35           N  
ATOM   3270  CA  SER A 426      -1.739  -0.200  24.301  1.00 10.30           C  
ATOM   3271  C   SER A 426      -2.930  -0.297  23.361  1.00 10.97           C  
ATOM   3272  O   SER A 426      -3.526   0.722  22.999  1.00 11.21           O  
ATOM   3273  CB  SER A 426      -2.255   0.219  25.672  1.00 10.87           C  
ATOM   3274  OG  SER A 426      -3.233  -0.722  26.089  1.00 11.96           O  
ATOM   3275  N   THR A 427      -3.290  -1.524  23.010  1.00 11.47           N  
ATOM   3276  CA  THR A 427      -4.476  -1.746  22.178  1.00 12.60           C  
ATOM   3277  C   THR A 427      -5.730  -1.894  23.049  1.00 13.40           C  
ATOM   3278  O   THR A 427      -6.826  -2.064  22.524  1.00 14.37           O  
ATOM   3279  CB  THR A 427      -4.309  -2.950  21.247  1.00 12.46           C  
ATOM   3280  CG2 THR A 427      -3.167  -2.708  20.241  1.00 12.52           C  
ATOM   3281  OG1 THR A 427      -4.026  -4.114  22.026  1.00 13.15           O  
ATOM   3282  N   GLY A 428      -5.576  -1.794  24.369  1.00 13.46           N  
ATOM   3283  CA  GLY A 428      -6.732  -1.618  25.255  1.00 14.55           C  
ATOM   3284  C   GLY A 428      -7.584  -2.851  25.507  1.00 15.01           C  
ATOM   3285  O   GLY A 428      -7.107  -3.981  25.466  1.00 15.04           O  
ATOM   3286  N   SER A 429      -8.867  -2.609  25.761  1.00 15.98           N  
ATOM   3287  CA  SER A 429      -9.789  -3.654  26.213  1.00 16.92           C  
ATOM   3288  C   SER A 429     -11.050  -3.652  25.342  1.00 17.08           C  
ATOM   3289  O   SER A 429     -11.286  -2.688  24.624  1.00 16.88           O  
ATOM   3290  CB  SER A 429     -10.109  -3.432  27.693  1.00 17.23           C  
ATOM   3291  OG  SER A 429      -8.911  -3.463  28.463  1.00 19.16           O  
ATOM   3292  N   PRO A 430     -11.855  -4.741  25.386  1.00 17.49           N  
ATOM   3293  CA  PRO A 430     -13.011  -4.832  24.476  1.00 18.04           C  
ATOM   3294  C   PRO A 430     -13.854  -3.561  24.405  1.00 18.10           C  
ATOM   3295  O   PRO A 430     -14.207  -2.975  25.440  1.00 18.50           O  
ATOM   3296  CB  PRO A 430     -13.813  -5.989  25.064  1.00 17.83           C  
ATOM   3297  CG  PRO A 430     -12.758  -6.885  25.628  1.00 17.85           C  
ATOM   3298  CD  PRO A 430     -11.743  -5.940  26.236  1.00 17.49           C  
ATOM   3299  N   GLY A 431     -14.161  -3.134  23.181  1.00 18.42           N  
ATOM   3300  CA  GLY A 431     -14.806  -1.845  22.953  1.00 18.80           C  
ATOM   3301  C   GLY A 431     -13.857  -0.845  22.314  1.00 19.08           C  
ATOM   3302  O   GLY A 431     -14.287   0.068  21.609  1.00 20.00           O  
ATOM   3303  N   ASP A 432     -12.560  -1.012  22.569  1.00 18.26           N  
ATOM   3304  CA  ASP A 432     -11.552  -0.140  21.982  1.00 17.63           C  
ATOM   3305  C   ASP A 432     -11.273  -0.491  20.527  1.00 16.93           C  
ATOM   3306  O   ASP A 432     -11.436  -1.634  20.106  1.00 17.55           O  
ATOM   3307  CB  ASP A 432     -10.241  -0.234  22.766  1.00 17.19           C  
ATOM   3308  CG  ASP A 432     -10.290   0.500  24.100  1.00 18.21           C  
ATOM   3309  OD1 ASP A 432     -11.014   1.515  24.214  1.00 21.41           O  
ATOM   3310  OD2 ASP A 432      -9.587   0.066  25.038  1.00 17.30           O1-
ATOM   3311  N   ASN A 433     -10.817   0.498  19.767  1.00 16.64           N  
ATOM   3312  CA  ASN A 433     -10.337   0.240  18.419  1.00 15.68           C  
ATOM   3313  C   ASN A 433      -9.152   1.127  18.092  1.00 15.57           C  
ATOM   3314  O   ASN A 433      -9.233   2.069  17.291  1.00 15.50           O  
ATOM   3315  CB  ASN A 433     -11.455   0.422  17.409  1.00 16.47           C  
ATOM   3316  CG  ASN A 433     -11.130  -0.180  16.079  1.00 16.91           C  
ATOM   3317  ND2 ASN A 433     -12.062  -0.016  15.156  1.00 18.37           N  
ATOM   3318  OD1 ASN A 433     -10.073  -0.796  15.859  1.00 16.96           O  
ATOM   3319  N   VAL A 434      -8.047   0.815  18.755  1.00 13.94           N  
ATOM   3320  CA  VAL A 434      -6.827   1.593  18.629  1.00 13.62           C  
ATOM   3321  C   VAL A 434      -6.381   1.581  17.174  1.00 13.60           C  
ATOM   3322  O   VAL A 434      -6.316   0.533  16.532  1.00 14.13           O  
ATOM   3323  CB  VAL A 434      -5.755   1.046  19.585  1.00 12.89           C  
ATOM   3324  CG1 VAL A 434      -4.385   1.659  19.283  1.00 13.76           C  
ATOM   3325  CG2 VAL A 434      -6.172   1.357  21.014  1.00 13.71           C  
ATOM   3326  N   THR A 435      -6.117   2.772  16.651  1.00 14.03           N  
ATOM   3327  CA  THR A 435      -5.843   2.926  15.235  1.00 13.98           C  
ATOM   3328  C   THR A 435      -4.625   3.816  15.065  1.00 13.93           C  
ATOM   3329  O   THR A 435      -4.543   4.872  15.684  1.00 14.05           O  
ATOM   3330  CB  THR A 435      -7.085   3.505  14.522  1.00 14.78           C  
ATOM   3331  CG2 THR A 435      -6.849   3.653  13.027  1.00 15.70           C  
ATOM   3332  OG1 THR A 435      -8.186   2.603  14.714  1.00 16.22           O  
ATOM   3333  N   ILE A 436      -3.694   3.365  14.228  1.00 13.51           N  
ATOM   3334  CA  ILE A 436      -2.407   4.052  14.031  1.00 13.63           C  
ATOM   3335  C   ILE A 436      -2.181   4.375  12.563  1.00 13.81           C  
ATOM   3336  O   ILE A 436      -2.748   3.717  11.677  1.00 14.12           O  
ATOM   3337  CB  ILE A 436      -1.215   3.218  14.585  1.00 13.54           C  
ATOM   3338  CG1 ILE A 436      -1.036   1.912  13.803  1.00 13.94           C  
ATOM   3339  CG2 ILE A 436      -1.420   2.948  16.091  1.00 13.57           C  
ATOM   3340  CD1 ILE A 436       0.238   1.156  14.137  1.00 14.01           C  
ATOM   3341  N   ARG A 437      -1.377   5.401  12.302  1.00 13.46           N  
ATOM   3342  CA  ARG A 437      -0.996   5.733  10.928  1.00 13.99           C  
ATOM   3343  C   ARG A 437       0.486   6.018  10.820  1.00 14.41           C  
ATOM   3344  O   ARG A 437       1.078   6.606  11.723  1.00 15.05           O  
ATOM   3345  CB  ARG A 437      -1.763   6.952  10.405  1.00 13.61           C  
ATOM   3346  CG  ARG A 437      -3.249   6.701  10.166  1.00 15.12           C  
ATOM   3347  CD  ARG A 437      -3.882   7.905   9.507  1.00 16.85           C  
ATOM   3348  NE  ARG A 437      -5.288   7.659   9.188  1.00 17.40           N  
ATOM   3349  CZ  ARG A 437      -6.042   8.467   8.441  1.00 17.84           C  
ATOM   3350  NH1 ARG A 437      -5.543   9.589   7.934  1.00 19.21           N1+
ATOM   3351  NH2 ARG A 437      -7.303   8.144   8.204  1.00 19.30           N  
ATOM   3352  N   PHE A 438       1.072   5.634   9.690  1.00 14.66           N  
ATOM   3353  CA  PHE A 438       2.465   5.975   9.423  1.00 14.98           C  
ATOM   3354  C   PHE A 438       2.708   6.080   7.920  1.00 16.07           C  
ATOM   3355  O   PHE A 438       1.854   5.692   7.132  1.00 15.38           O  
ATOM   3356  CB  PHE A 438       3.425   4.971  10.091  1.00 15.09           C  
ATOM   3357  CG  PHE A 438       3.261   3.554   9.619  1.00 14.39           C  
ATOM   3358  CD1 PHE A 438       4.093   3.039   8.630  1.00 14.96           C  
ATOM   3359  CD2 PHE A 438       2.275   2.731  10.167  1.00 13.89           C  
ATOM   3360  CE1 PHE A 438       3.958   1.727   8.200  1.00 15.20           C  
ATOM   3361  CE2 PHE A 438       2.122   1.416   9.721  1.00 14.70           C  
ATOM   3362  CZ  PHE A 438       2.968   0.921   8.741  1.00 14.72           C  
ATOM   3363  N   ARG A 439       3.860   6.641   7.557  1.00 17.09           N  
ATOM   3364  CA  ARG A 439       4.296   6.813   6.167  1.00 18.59           C  
ATOM   3365  C   ARG A 439       5.384   5.791   5.845  1.00 18.64           C  
ATOM   3366  O   ARG A 439       6.301   5.588   6.647  1.00 19.05           O  
ATOM   3367  CB  ARG A 439       4.871   8.225   6.010  1.00 19.51           C  
ATOM   3368  CG  ARG A 439       5.376   8.581   4.618  1.00 22.29           C  
ATOM   3369  CD  ARG A 439       4.277   9.267   3.839  1.00 25.70           C  
ATOM   3370  NE  ARG A 439       4.680   9.620   2.482  1.00 28.48           N  
ATOM   3371  CZ  ARG A 439       3.825   9.795   1.479  1.00 29.51           C  
ATOM   3372  NH1 ARG A 439       4.273  10.120   0.274  1.00 31.15           N1+
ATOM   3373  NH2 ARG A 439       2.522   9.643   1.680  1.00 28.84           N  
ATOM   3374  N   THR A 440       5.298   5.152   4.680  1.00 18.98           N  
ATOM   3375  CA  THR A 440       6.280   4.130   4.295  1.00 19.22           C  
ATOM   3376  C   THR A 440       7.540   4.690   3.631  1.00 19.71           C  
ATOM   3377  O   THR A 440       7.763   4.518   2.423  1.00 20.83           O  
ATOM   3378  CB  THR A 440       5.664   3.040   3.408  1.00 19.09           C  
ATOM   3379  CG2 THR A 440       4.814   2.078   4.244  1.00 18.62           C  
ATOM   3380  OG1 THR A 440       4.855   3.655   2.396  1.00 20.00           O  
ATOM   3381  N   ASP A 441       8.375   5.312   4.453  1.00 19.35           N  
ATOM   3382  CA  ASP A 441       9.595   5.985   4.022  1.00 19.62           C  
ATOM   3383  C   ASP A 441      10.860   5.204   4.387  1.00 18.80           C  
ATOM   3384  O   ASP A 441      11.958   5.763   4.386  1.00 18.81           O  
ATOM   3385  CB  ASP A 441       9.640   7.375   4.668  1.00 20.40           C  
ATOM   3386  CG  ASP A 441       9.587   7.327   6.200  1.00 22.66           C  
ATOM   3387  OD1 ASP A 441       9.651   6.236   6.814  1.00 25.62           O  
ATOM   3388  OD2 ASP A 441       9.471   8.408   6.810  1.00 28.68           O1-
ATOM   3389  N   ASN A 442      10.711   3.913   4.691  1.00 17.01           N  
ATOM   3390  CA  ASN A 442      11.800   3.146   5.295  1.00 16.53           C  
ATOM   3391  C   ASN A 442      11.807   1.691   4.811  1.00 15.89           C  
ATOM   3392  O   ASN A 442      11.278   0.811   5.486  1.00 16.31           O  
ATOM   3393  CB  ASN A 442      11.653   3.203   6.826  1.00 16.12           C  
ATOM   3394  CG  ASN A 442      12.931   2.882   7.552  1.00 16.21           C  
ATOM   3395  ND2 ASN A 442      12.849   2.783   8.883  1.00 14.27           N  
ATOM   3396  OD1 ASN A 442      13.984   2.728   6.939  1.00 15.98           O  
ATOM   3397  N   PRO A 443      12.399   1.421   3.629  1.00 15.71           N  
ATOM   3398  CA  PRO A 443      12.395   0.066   3.064  1.00 15.55           C  
ATOM   3399  C   PRO A 443      13.034  -0.978   3.983  1.00 15.27           C  
ATOM   3400  O   PRO A 443      14.119  -0.748   4.542  1.00 15.74           O  
ATOM   3401  CB  PRO A 443      13.207   0.221   1.760  1.00 16.15           C  
ATOM   3402  CG  PRO A 443      13.077   1.658   1.428  1.00 15.66           C  
ATOM   3403  CD  PRO A 443      13.092   2.373   2.743  1.00 16.42           C  
ATOM   3404  N   GLY A 444      12.345  -2.106   4.134  1.00 14.45           N  
ATOM   3405  CA  GLY A 444      12.829  -3.222   4.934  1.00 13.53           C  
ATOM   3406  C   GLY A 444      11.688  -3.994   5.569  1.00 13.56           C  
ATOM   3407  O   GLY A 444      10.569  -3.491   5.618  1.00 13.94           O  
ATOM   3408  N   PRO A 445      11.962  -5.228   6.028  1.00 13.36           N  
ATOM   3409  CA  PRO A 445      10.983  -5.931   6.860  1.00 13.11           C  
ATOM   3410  C   PRO A 445      11.039  -5.428   8.305  1.00 12.79           C  
ATOM   3411  O   PRO A 445      12.131  -5.371   8.907  1.00 13.41           O  
ATOM   3412  CB  PRO A 445      11.427  -7.389   6.771  1.00 13.24           C  
ATOM   3413  CG  PRO A 445      12.917  -7.311   6.556  1.00 13.31           C  
ATOM   3414  CD  PRO A 445      13.165  -6.045   5.771  1.00 13.89           C  
ATOM   3415  N   TRP A 446       9.881  -5.042   8.828  1.00 12.19           N  
ATOM   3416  CA  TRP A 446       9.777  -4.483  10.186  1.00 11.74           C  
ATOM   3417  C   TRP A 446       8.743  -5.255  10.994  1.00 11.82           C  
ATOM   3418  O   TRP A 446       7.609  -5.453  10.547  1.00 12.46           O  
ATOM   3419  CB  TRP A 446       9.376  -3.014  10.140  1.00 12.18           C  
ATOM   3420  CG  TRP A 446      10.288  -2.158   9.310  1.00 11.13           C  
ATOM   3421  CD1 TRP A 446      10.000  -1.602   8.089  1.00 12.22           C  
ATOM   3422  CD2 TRP A 446      11.639  -1.774   9.619  1.00 11.66           C  
ATOM   3423  CE2 TRP A 446      12.098  -0.972   8.545  1.00 11.55           C  
ATOM   3424  CE3 TRP A 446      12.501  -2.019  10.703  1.00 12.36           C  
ATOM   3425  NE1 TRP A 446      11.081  -0.891   7.625  1.00 12.02           N  
ATOM   3426  CZ2 TRP A 446      13.382  -0.418   8.515  1.00 12.56           C  
ATOM   3427  CZ3 TRP A 446      13.786  -1.465  10.673  1.00 11.80           C  
ATOM   3428  CH2 TRP A 446      14.211  -0.674   9.584  1.00 12.57           C  
ATOM   3429  N   PHE A 447       9.134  -5.687  12.188  1.00 11.16           N  
ATOM   3430  CA  PHE A 447       8.240  -6.450  13.058  1.00 10.93           C  
ATOM   3431  C   PHE A 447       7.118  -5.558  13.575  1.00 10.59           C  
ATOM   3432  O   PHE A 447       7.317  -4.365  13.865  1.00 10.42           O  
ATOM   3433  CB  PHE A 447       9.031  -6.985  14.263  1.00 11.31           C  
ATOM   3434  CG  PHE A 447       8.887  -8.467  14.522  1.00 11.09           C  
ATOM   3435  CD1 PHE A 447       7.965  -9.267  13.842  1.00 11.65           C  
ATOM   3436  CD2 PHE A 447       9.689  -9.064  15.488  1.00 12.37           C  
ATOM   3437  CE1 PHE A 447       7.881 -10.635  14.117  1.00 11.25           C  
ATOM   3438  CE2 PHE A 447       9.596 -10.423  15.780  1.00 13.23           C  
ATOM   3439  CZ  PHE A 447       8.684 -11.211  15.100  1.00 12.66           C  
ATOM   3440  N   LEU A 448       5.921  -6.139  13.676  1.00 10.58           N  
ATOM   3441  CA  LEU A 448       4.793  -5.503  14.352  1.00 11.36           C  
ATOM   3442  C   LEU A 448       4.209  -6.541  15.295  1.00 11.51           C  
ATOM   3443  O   LEU A 448       3.677  -7.554  14.851  1.00 11.45           O  
ATOM   3444  CB  LEU A 448       3.738  -5.036  13.338  1.00 11.74           C  
ATOM   3445  CG  LEU A 448       2.410  -4.534  13.913  1.00 11.89           C  
ATOM   3446  CD1 LEU A 448       2.606  -3.298  14.786  1.00 12.48           C  
ATOM   3447  CD2 LEU A 448       1.416  -4.229  12.798  1.00 13.09           C  
ATOM   3448  N   HIS A 449       4.321  -6.314  16.602  1.00 11.11           N  
ATOM   3449  CA  HIS A 449       3.979  -7.367  17.554  1.00 11.05           C  
ATOM   3450  C   HIS A 449       3.624  -6.846  18.930  1.00 11.17           C  
ATOM   3451  O   HIS A 449       3.945  -5.709  19.281  1.00 10.44           O  
ATOM   3452  CB  HIS A 449       5.135  -8.365  17.690  1.00 11.00           C  
ATOM   3453  CG  HIS A 449       6.372  -7.774  18.283  1.00 11.35           C  
ATOM   3454  CD2 HIS A 449       7.449  -7.202  17.696  1.00 13.29           C  
ATOM   3455  ND1 HIS A 449       6.597  -7.727  19.643  1.00 11.60           N  
ATOM   3456  CE1 HIS A 449       7.770  -7.156  19.868  1.00 12.78           C  
ATOM   3457  NE2 HIS A 449       8.305  -6.828  18.705  1.00 11.64           N  
ATOM   3458  N   CYS A 450       2.945  -7.688  19.700  1.00 10.84           N  
ATOM   3459  CA  CYS A 450       2.717  -7.396  21.109  1.00 10.78           C  
ATOM   3460  C   CYS A 450       4.058  -7.460  21.828  1.00 10.76           C  
ATOM   3461  O   CYS A 450       4.827  -8.409  21.646  1.00 10.65           O  
ATOM   3462  CB  CYS A 450       1.784  -8.416  21.743  1.00 11.19           C  
ATOM   3463  SG  CYS A 450       1.477  -7.999  23.456  1.00 12.13           S  
ATOM   3464  N   HIS A 451       4.326  -6.461  22.660  1.00 10.56           N  
ATOM   3465  CA  HIS A 451       5.619  -6.419  23.336  1.00 11.30           C  
ATOM   3466  C   HIS A 451       5.597  -7.165  24.665  1.00 12.11           C  
ATOM   3467  O   HIS A 451       6.587  -7.155  25.398  1.00 13.28           O  
ATOM   3468  CB  HIS A 451       6.124  -4.977  23.507  1.00 10.95           C  
ATOM   3469  CG  HIS A 451       7.618  -4.849  23.433  1.00 10.22           C  
ATOM   3470  CD2 HIS A 451       8.407  -4.176  22.562  1.00 10.59           C  
ATOM   3471  ND1 HIS A 451       8.469  -5.420  24.361  1.00 10.38           N  
ATOM   3472  CE1 HIS A 451       9.719  -5.120  24.047  1.00 10.44           C  
ATOM   3473  NE2 HIS A 451       9.709  -4.367  22.959  1.00 10.70           N  
ATOM   3474  N   ILE A 452       4.493  -7.838  24.979  1.00 11.94           N  
ATOM   3475  CA  ILE A 452       4.521  -8.803  26.077  1.00 12.42           C  
ATOM   3476  C   ILE A 452       5.272  -9.999  25.514  1.00 13.07           C  
ATOM   3477  O   ILE A 452       4.779 -10.679  24.612  1.00 13.05           O  
ATOM   3478  CB  ILE A 452       3.104  -9.160  26.576  1.00 12.18           C  
ATOM   3479  CG1 ILE A 452       2.450  -7.918  27.199  1.00 12.26           C  
ATOM   3480  CG2 ILE A 452       3.154 -10.336  27.584  1.00 12.35           C  
ATOM   3481  CD1 ILE A 452       0.951  -8.052  27.551  1.00 12.45           C  
ATOM   3482  N   ASP A 453       6.489 -10.221  26.011  1.00 13.05           N  
ATOM   3483  CA  ASP A 453       7.424 -11.122  25.341  1.00 13.57           C  
ATOM   3484  C   ASP A 453       6.901 -12.549  25.266  1.00 13.42           C  
ATOM   3485  O   ASP A 453       7.160 -13.254  24.293  1.00 13.44           O  
ATOM   3486  CB  ASP A 453       8.792 -11.086  26.019  1.00 13.63           C  
ATOM   3487  CG  ASP A 453       9.943 -11.161  25.025  1.00 14.59           C  
ATOM   3488  OD1 ASP A 453       9.768 -10.767  23.839  1.00 15.20           O  
ATOM   3489  OD2 ASP A 453      11.029 -11.595  25.451  1.00 16.39           O1-
ATOM   3490  N   PHE A 454       6.156 -12.959  26.290  1.00 13.99           N  
ATOM   3491  CA  PHE A 454       5.540 -14.288  26.318  1.00 14.38           C  
ATOM   3492  C   PHE A 454       4.475 -14.469  25.244  1.00 14.82           C  
ATOM   3493  O   PHE A 454       4.259 -15.587  24.773  1.00 15.69           O  
ATOM   3494  CB  PHE A 454       4.976 -14.575  27.713  1.00 15.10           C  
ATOM   3495  CG  PHE A 454       5.956 -14.271  28.810  1.00 16.53           C  
ATOM   3496  CD1 PHE A 454       7.146 -14.992  28.901  1.00 17.90           C  
ATOM   3497  CD2 PHE A 454       5.718 -13.241  29.715  1.00 17.40           C  
ATOM   3498  CE1 PHE A 454       8.074 -14.708  29.902  1.00 17.85           C  
ATOM   3499  CE2 PHE A 454       6.645 -12.951  30.723  1.00 17.43           C  
ATOM   3500  CZ  PHE A 454       7.824 -13.678  30.801  1.00 17.65           C  
ATOM   3501  N   HIS A 455       3.828 -13.370  24.855  1.00 14.16           N  
ATOM   3502  CA  HIS A 455       2.842 -13.402  23.764  1.00 13.72           C  
ATOM   3503  C   HIS A 455       3.523 -13.443  22.400  1.00 14.12           C  
ATOM   3504  O   HIS A 455       3.051 -14.123  21.487  1.00 13.42           O  
ATOM   3505  CB  HIS A 455       1.881 -12.219  23.846  1.00 13.87           C  
ATOM   3506  CG  HIS A 455       1.086 -12.165  25.117  1.00 12.61           C  
ATOM   3507  CD2 HIS A 455       0.977 -13.040  26.150  1.00 14.19           C  
ATOM   3508  ND1 HIS A 455       0.269 -11.100  25.428  1.00 13.35           N  
ATOM   3509  CE1 HIS A 455      -0.308 -11.317  26.598  1.00 14.38           C  
ATOM   3510  NE2 HIS A 455       0.108 -12.485  27.060  1.00 13.93           N  
ATOM   3511  N   LEU A 456       4.614 -12.696  22.251  1.00 13.86           N  
ATOM   3512  CA  LEU A 456       5.422 -12.755  21.039  1.00 13.84           C  
ATOM   3513  C   LEU A 456       5.915 -14.186  20.812  1.00 14.90           C  
ATOM   3514  O   LEU A 456       5.839 -14.706  19.698  1.00 15.45           O  
ATOM   3515  CB  LEU A 456       6.605 -11.774  21.136  1.00 14.21           C  
ATOM   3516  CG  LEU A 456       7.668 -11.844  20.038  1.00 12.61           C  
ATOM   3517  CD1 LEU A 456       7.068 -11.640  18.651  1.00 12.94           C  
ATOM   3518  CD2 LEU A 456       8.774 -10.836  20.300  1.00 13.20           C  
ATOM   3519  N   GLU A 457       6.394 -14.823  21.877  1.00 15.37           N  
ATOM   3520  CA  GLU A 457       6.881 -16.206  21.810  1.00 16.30           C  
ATOM   3521  C   GLU A 457       5.768 -17.168  21.360  1.00 16.46           C  
ATOM   3522  O   GLU A 457       6.033 -18.158  20.661  1.00 17.55           O  
ATOM   3523  CB  GLU A 457       7.447 -16.621  23.178  1.00 16.80           C  
ATOM   3524  CG  GLU A 457       7.891 -18.079  23.295  1.00 19.47           C  
ATOM   3525  CD  GLU A 457       9.225 -18.367  22.637  1.00 23.75           C  
ATOM   3526  OE1 GLU A 457       9.640 -19.549  22.655  1.00 26.63           O  
ATOM   3527  OE2 GLU A 457       9.871 -17.434  22.112  1.00 23.79           O1-
ATOM   3528  N   ALA A 458       4.533 -16.847  21.733  1.00 15.96           N  
ATOM   3529  CA  ALA A 458       3.367 -17.665  21.384  1.00 15.49           C  
ATOM   3530  C   ALA A 458       2.733 -17.229  20.064  1.00 15.41           C  
ATOM   3531  O   ALA A 458       1.594 -17.589  19.766  1.00 15.76           O  
ATOM   3532  CB  ALA A 458       2.347 -17.642  22.514  1.00 15.94           C  
ATOM   3533  N   GLY A 459       3.469 -16.433  19.286  1.00 14.82           N  
ATOM   3534  CA  GLY A 459       3.107 -16.127  17.899  1.00 14.81           C  
ATOM   3535  C   GLY A 459       2.413 -14.811  17.588  1.00 14.59           C  
ATOM   3536  O   GLY A 459       1.929 -14.624  16.467  1.00 14.46           O  
ATOM   3537  N   PHE A 460       2.360 -13.893  18.555  1.00 13.85           N  
ATOM   3538  CA  PHE A 460       1.540 -12.679  18.418  1.00 13.03           C  
ATOM   3539  C   PHE A 460       2.282 -11.575  17.670  1.00 13.43           C  
ATOM   3540  O   PHE A 460       2.617 -10.534  18.231  1.00 12.64           O  
ATOM   3541  CB  PHE A 460       1.063 -12.198  19.801  1.00 13.31           C  
ATOM   3542  CG  PHE A 460      -0.283 -11.495  19.792  1.00 12.52           C  
ATOM   3543  CD1 PHE A 460      -1.143 -11.551  18.687  1.00 13.12           C  
ATOM   3544  CD2 PHE A 460      -0.710 -10.815  20.932  1.00 11.11           C  
ATOM   3545  CE1 PHE A 460      -2.395 -10.901  18.730  1.00 13.29           C  
ATOM   3546  CE2 PHE A 460      -1.950 -10.170  20.985  1.00 12.01           C  
ATOM   3547  CZ  PHE A 460      -2.787 -10.208  19.882  1.00 13.16           C  
ATOM   3548  N   ALA A 461       2.506 -11.811  16.382  1.00 12.77           N  
ATOM   3549  CA  ALA A 461       3.339 -10.941  15.557  1.00 12.79           C  
ATOM   3550  C   ALA A 461       2.999 -11.077  14.089  1.00 13.16           C  
ATOM   3551  O   ALA A 461       2.555 -12.143  13.635  1.00 13.79           O  
ATOM   3552  CB  ALA A 461       4.810 -11.280  15.759  1.00 12.73           C  
ATOM   3553  N   VAL A 462       3.235  -9.989  13.367  1.00 13.32           N  
ATOM   3554  CA  VAL A 462       3.262  -9.991  11.905  1.00 12.94           C  
ATOM   3555  C   VAL A 462       4.492  -9.211  11.465  1.00 13.75           C  
ATOM   3556  O   VAL A 462       5.139  -8.526  12.279  1.00 12.42           O  
ATOM   3557  CB  VAL A 462       1.984  -9.358  11.282  1.00 13.22           C  
ATOM   3558  CG1 VAL A 462       0.742 -10.196  11.604  1.00 14.54           C  
ATOM   3559  CG2 VAL A 462       1.804  -7.911  11.733  1.00 13.05           C  
ATOM   3560  N   VAL A 463       4.843  -9.335  10.189  1.00 13.05           N  
ATOM   3561  CA  VAL A 463       5.959  -8.584   9.627  1.00 14.11           C  
ATOM   3562  C   VAL A 463       5.430  -7.655   8.541  1.00 14.72           C  
ATOM   3563  O   VAL A 463       4.637  -8.059   7.690  1.00 15.08           O  
ATOM   3564  CB  VAL A 463       7.057  -9.531   9.064  1.00 13.85           C  
ATOM   3565  CG1 VAL A 463       8.160  -8.736   8.360  1.00 14.80           C  
ATOM   3566  CG2 VAL A 463       7.659 -10.383  10.173  1.00 14.81           C  
ATOM   3567  N   MET A 464       5.841  -6.434   8.619  1.00 15.00           N  
ATOM   3568  CA  MET A 464       5.537  -5.454   7.582  1.00 15.00           C  
ATOM   3569  C   MET A 464       6.697  -5.319   6.601  1.00 15.00           C  
ATOM   3570  O   MET A 464       7.780  -4.873   6.971  1.00 15.48           O  
ATOM   3571  CB  MET A 464       5.228  -4.095   8.210  1.00 15.00           C  
ATOM   3572  CG  MET A 464       3.958  -4.071   9.046  1.00 15.00           C  
ATOM   3573  SD  MET A 464       2.469  -4.300   8.055  1.00 15.00           S  
ATOM   3574  CE  MET A 464       2.466  -2.790   7.093  1.00 15.00           C  
ATOM   3575  H   MET A 464       6.709  -6.888   8.608  1.00 15.00           H  
ATOM   3576  N   ALA A 465       6.524  -5.922   5.421  1.00 16.11           N  
ATOM   3577  CA  ALA A 465       7.582  -5.950   4.419  1.00 16.33           C  
ATOM   3578  C   ALA A 465       7.436  -4.698   3.569  1.00 16.74           C  
ATOM   3579  O   ALA A 465       6.655  -4.650   2.614  1.00 16.84           O  
ATOM   3580  CB  ALA A 465       7.484  -7.225   3.571  1.00 16.56           C  
ATOM   3581  N   GLU A 466       8.189  -3.672   3.944  1.00 16.40           N  
ATOM   3582  CA  GLU A 466       8.031  -2.336   3.403  1.00 17.00           C  
ATOM   3583  C   GLU A 466       8.908  -2.125   2.168  1.00 17.56           C  
ATOM   3584  O   GLU A 466      10.141  -2.229   2.234  1.00 17.44           O  
ATOM   3585  CB  GLU A 466       8.360  -1.315   4.498  1.00 17.38           C  
ATOM   3586  CG  GLU A 466       8.130   0.128   4.131  1.00 17.20           C  
ATOM   3587  CD  GLU A 466       8.223   1.043   5.342  1.00 18.65           C  
ATOM   3588  OE1 GLU A 466       8.528   2.235   5.170  1.00 19.46           O  
ATOM   3589  OE2 GLU A 466       8.003   0.561   6.475  1.00 19.87           O1-
ATOM   3590  N   ASP A 467       8.251  -1.843   1.042  1.00 17.74           N  
ATOM   3591  CA  ASP A 467       8.934  -1.523  -0.220  1.00 18.35           C  
ATOM   3592  C   ASP A 467       9.937  -2.618  -0.607  1.00 18.32           C  
ATOM   3593  O   ASP A 467      11.131  -2.347  -0.802  1.00 18.24           O  
ATOM   3594  CB  ASP A 467       9.612  -0.150  -0.105  1.00 18.75           C  
ATOM   3595  CG  ASP A 467      10.044   0.424  -1.445  1.00 20.90           C  
ATOM   3596  OD1 ASP A 467       9.688  -0.137  -2.510  1.00 22.45           O  
ATOM   3597  OD2 ASP A 467      10.735   1.463  -1.416  1.00 23.19           O1-
ATOM   3598  N   ILE A 468       9.443  -3.850  -0.729  1.00 18.70           N  
ATOM   3599  CA  ILE A 468      10.296  -5.014  -1.024  1.00 19.05           C  
ATOM   3600  C   ILE A 468      11.319  -4.790  -2.163  1.00 19.66           C  
ATOM   3601  O   ILE A 468      12.493  -5.140  -2.003  1.00 19.31           O  
ATOM   3602  CB  ILE A 468       9.467  -6.299  -1.264  1.00 19.09           C  
ATOM   3603  CG1 ILE A 468       8.775  -6.737   0.031  1.00 18.36           C  
ATOM   3604  CG2 ILE A 468      10.353  -7.440  -1.793  1.00 19.26           C  
ATOM   3605  CD1 ILE A 468       7.701  -7.803  -0.173  1.00 19.45           C  
ATOM   3606  N   PRO A 469      10.884  -4.205  -3.304  1.00 20.37           N  
ATOM   3607  CA  PRO A 469      11.835  -4.010  -4.417  1.00 21.03           C  
ATOM   3608  C   PRO A 469      13.072  -3.158  -4.105  1.00 21.21           C  
ATOM   3609  O   PRO A 469      14.088  -3.299  -4.791  1.00 21.74           O  
ATOM   3610  CB  PRO A 469      10.984  -3.317  -5.490  1.00 21.31           C  
ATOM   3611  CG  PRO A 469       9.576  -3.713  -5.170  1.00 20.95           C  
ATOM   3612  CD  PRO A 469       9.531  -3.739  -3.666  1.00 20.88           C  
ATOM   3613  N   GLU A 470      12.996  -2.300  -3.088  1.00 20.98           N  
ATOM   3614  CA  GLU A 470      14.096  -1.387  -2.757  1.00 20.88           C  
ATOM   3615  C   GLU A 470      14.927  -1.820  -1.547  1.00 19.90           C  
ATOM   3616  O   GLU A 470      15.855  -1.118  -1.152  1.00 19.62           O  
ATOM   3617  CB  GLU A 470      13.569   0.035  -2.521  1.00 21.59           C  
ATOM   3618  CG  GLU A 470      13.024   0.723  -3.769  1.00 25.55           C  
ATOM   3619  CD  GLU A 470      14.098   0.986  -4.813  1.00 30.73           C  
ATOM   3620  OE1 GLU A 470      13.811   0.784  -6.014  1.00 34.35           O  
ATOM   3621  OE2 GLU A 470      15.227   1.387  -4.439  1.00 33.47           O1-
ATOM   3622  N   VAL A 471      14.601  -2.965  -0.958  1.00 18.81           N  
ATOM   3623  CA  VAL A 471      15.244  -3.358   0.310  1.00 18.26           C  
ATOM   3624  C   VAL A 471      16.751  -3.581   0.150  1.00 18.60           C  
ATOM   3625  O   VAL A 471      17.559  -3.046   0.927  1.00 18.50           O  
ATOM   3626  CB  VAL A 471      14.549  -4.582   0.944  1.00 17.82           C  
ATOM   3627  CG1 VAL A 471      15.357  -5.132   2.122  1.00 17.66           C  
ATOM   3628  CG2 VAL A 471      13.140  -4.205   1.399  1.00 17.04           C  
ATOM   3629  N   ALA A 472      17.126  -4.346  -0.870  1.00 18.85           N  
ATOM   3630  CA  ALA A 472      18.529  -4.696  -1.082  1.00 19.47           C  
ATOM   3631  C   ALA A 472      19.391  -3.467  -1.374  1.00 19.88           C  
ATOM   3632  O   ALA A 472      20.491  -3.326  -0.827  1.00 20.78           O  
ATOM   3633  CB  ALA A 472      18.655  -5.723  -2.193  1.00 19.37           C  
ATOM   3634  N   ALA A 473      18.882  -2.568  -2.214  1.00 20.05           N  
ATOM   3635  CA  ALA A 473      19.607  -1.356  -2.587  1.00 20.80           C  
ATOM   3636  C   ALA A 473      19.726  -0.373  -1.427  1.00 20.95           C  
ATOM   3637  O   ALA A 473      20.749   0.303  -1.275  1.00 21.76           O  
ATOM   3638  CB  ALA A 473      18.936  -0.682  -3.783  1.00 20.70           C  
ATOM   3639  N   THR A 474      18.683  -0.306  -0.604  1.00 20.63           N  
ATOM   3640  CA  THR A 474      18.609   0.662   0.483  1.00 20.43           C  
ATOM   3641  C   THR A 474      19.363   0.198   1.730  1.00 19.41           C  
ATOM   3642  O   THR A 474      19.842   1.029   2.502  1.00 19.23           O  
ATOM   3643  CB  THR A 474      17.139   0.972   0.832  1.00 20.74           C  
ATOM   3644  CG2 THR A 474      17.028   2.005   1.960  1.00 21.63           C  
ATOM   3645  OG1 THR A 474      16.485   1.488  -0.336  1.00 23.10           O  
ATOM   3646  N   ASN A 475      19.477  -1.122   1.895  1.00 18.69           N  
ATOM   3647  CA  ASN A 475      20.108  -1.721   3.077  1.00 18.34           C  
ATOM   3648  C   ASN A 475      21.309  -2.596   2.720  1.00 18.33           C  
ATOM   3649  O   ASN A 475      21.246  -3.815   2.856  1.00 18.33           O  
ATOM   3650  CB  ASN A 475      19.089  -2.565   3.862  1.00 18.00           C  
ATOM   3651  CG  ASN A 475      17.872  -1.768   4.285  1.00 18.19           C  
ATOM   3652  ND2 ASN A 475      18.001  -1.028   5.370  1.00 14.26           N  
ATOM   3653  OD1 ASN A 475      16.830  -1.804   3.625  1.00 19.03           O  
ATOM   3654  N   PRO A 476      22.416  -1.978   2.259  1.00 18.31           N  
ATOM   3655  CA  PRO A 476      23.575  -2.825   2.018  1.00 18.29           C  
ATOM   3656  C   PRO A 476      24.060  -3.426   3.341  1.00 17.65           C  
ATOM   3657  O   PRO A 476      24.136  -2.714   4.347  1.00 18.10           O  
ATOM   3658  CB  PRO A 476      24.609  -1.854   1.437  1.00 18.49           C  
ATOM   3659  CG  PRO A 476      24.176  -0.501   1.863  1.00 19.31           C  
ATOM   3660  CD  PRO A 476      22.682  -0.558   1.963  1.00 18.42           C  
ATOM   3661  N   VAL A 477      24.350  -4.723   3.340  1.00 17.42           N  
ATOM   3662  CA  VAL A 477      24.710  -5.424   4.578  1.00 17.01           C  
ATOM   3663  C   VAL A 477      26.216  -5.632   4.708  1.00 17.18           C  
ATOM   3664  O   VAL A 477      26.922  -5.811   3.699  1.00 17.94           O  
ATOM   3665  CB  VAL A 477      23.974  -6.776   4.724  1.00 16.98           C  
ATOM   3666  CG1 VAL A 477      22.457  -6.563   4.675  1.00 15.99           C  
ATOM   3667  CG2 VAL A 477      24.423  -7.778   3.650  1.00 17.48           C  
ATOM   3668  N   PRO A 478      26.732  -5.589   5.945  1.00 16.61           N  
ATOM   3669  CA  PRO A 478      28.147  -5.855   6.139  1.00 16.54           C  
ATOM   3670  C   PRO A 478      28.458  -7.338   6.050  1.00 16.10           C  
ATOM   3671  O   PRO A 478      27.584  -8.187   6.253  1.00 16.44           O  
ATOM   3672  CB  PRO A 478      28.401  -5.346   7.556  1.00 16.30           C  
ATOM   3673  CG  PRO A 478      27.095  -5.532   8.246  1.00 16.25           C  
ATOM   3674  CD  PRO A 478      26.051  -5.270   7.216  1.00 16.78           C  
ATOM   3675  N   GLN A 479      29.720  -7.648   5.762  1.00 16.32           N  
ATOM   3676  CA  GLN A 479      30.168  -9.025   5.695  1.00 16.08           C  
ATOM   3677  C   GLN A 479      29.813  -9.824   6.947  1.00 15.46           C  
ATOM   3678  O   GLN A 479      29.401 -10.971   6.862  1.00 15.90           O  
ATOM   3679  CB  GLN A 479      31.689  -9.078   5.445  1.00 16.07           C  
ATOM   3680  CG  GLN A 479      32.252 -10.487   5.299  1.00 18.07           C  
ATOM   3681  CD  GLN A 479      31.569 -11.270   4.198  1.00 19.03           C  
ATOM   3682  NE2 GLN A 479      31.338 -10.615   3.072  1.00 17.88           N  
ATOM   3683  OE1 GLN A 479      31.222 -12.438   4.371  1.00 21.52           O  
ATOM   3684  N   ALA A 480      29.981  -9.209   8.117  1.00 15.36           N  
ATOM   3685  CA  ALA A 480      29.717  -9.902   9.367  1.00 15.35           C  
ATOM   3686  C   ALA A 480      28.255 -10.341   9.477  1.00 14.62           C  
ATOM   3687  O   ALA A 480      27.965 -11.395  10.044  1.00 15.12           O  
ATOM   3688  CB  ALA A 480      30.103  -9.022  10.538  1.00 15.15           C  
ATOM   3689  N   TRP A 481      27.342  -9.535   8.927  1.00 14.38           N  
ATOM   3690  CA  TRP A 481      25.926  -9.916   8.901  1.00 14.16           C  
ATOM   3691  C   TRP A 481      25.689 -11.135   8.002  1.00 14.14           C  
ATOM   3692  O   TRP A 481      24.963 -12.058   8.373  1.00 13.49           O  
ATOM   3693  CB  TRP A 481      25.049  -8.736   8.476  1.00 14.30           C  
ATOM   3694  CG  TRP A 481      23.564  -9.050   8.513  1.00 14.39           C  
ATOM   3695  CD1 TRP A 481      22.704  -8.846   9.560  1.00 14.38           C  
ATOM   3696  CD2 TRP A 481      22.783  -9.637   7.464  1.00 14.61           C  
ATOM   3697  CE2 TRP A 481      21.458  -9.754   7.943  1.00 15.35           C  
ATOM   3698  CE3 TRP A 481      23.073 -10.073   6.160  1.00 16.62           C  
ATOM   3699  NE1 TRP A 481      21.437  -9.265   9.223  1.00 14.23           N  
ATOM   3700  CZ2 TRP A 481      20.421 -10.285   7.167  1.00 14.80           C  
ATOM   3701  CZ3 TRP A 481      22.040 -10.604   5.391  1.00 15.71           C  
ATOM   3702  CH2 TRP A 481      20.732 -10.703   5.894  1.00 14.96           C  
ATOM   3703  N   SER A 482      26.318 -11.137   6.827  1.00 14.42           N  
ATOM   3704  CA  SER A 482      26.196 -12.265   5.903  1.00 15.08           C  
ATOM   3705  C   SER A 482      26.669 -13.587   6.515  1.00 15.38           C  
ATOM   3706  O   SER A 482      26.148 -14.663   6.191  1.00 16.03           O  
ATOM   3707  CB  SER A 482      26.965 -11.968   4.606  1.00 14.86           C  
ATOM   3708  OG  SER A 482      26.749 -13.009   3.667  1.00 15.65           O  
ATOM   3709  N   ASP A 483      27.644 -13.499   7.418  1.00 15.51           N  
ATOM   3710  CA  ASP A 483      28.210 -14.682   8.057  1.00 16.12           C  
ATOM   3711  C   ASP A 483      27.427 -15.213   9.267  1.00 15.79           C  
ATOM   3712  O   ASP A 483      27.694 -16.313   9.734  1.00 15.84           O  
ATOM   3713  CB  ASP A 483      29.679 -14.434   8.410  1.00 16.82           C  
ATOM   3714  CG  ASP A 483      30.558 -14.312   7.174  1.00 19.41           C  
ATOM   3715  OD1 ASP A 483      31.530 -13.543   7.219  1.00 23.69           O  
ATOM   3716  OD2 ASP A 483      30.262 -14.988   6.158  1.00 23.73           O1-
ATOM   3717  N   LEU A 484      26.459 -14.444   9.770  1.00 15.85           N  
ATOM   3718  CA  LEU A 484      25.662 -14.893  10.921  1.00 15.99           C  
ATOM   3719  C   LEU A 484      24.906 -16.200  10.709  1.00 16.16           C  
ATOM   3720  O   LEU A 484      24.971 -17.090  11.550  1.00 16.14           O  
ATOM   3721  CB  LEU A 484      24.674 -13.812  11.374  1.00 15.45           C  
ATOM   3722  CG  LEU A 484      25.265 -12.549  11.993  1.00 14.98           C  
ATOM   3723  CD1 LEU A 484      24.172 -11.503  12.131  1.00 14.79           C  
ATOM   3724  CD2 LEU A 484      25.934 -12.836  13.361  1.00 16.02           C  
ATOM   3725  N   CYS A 485      24.176 -16.324   9.600  1.00 17.22           N  
ATOM   3726  CA  CYS A 485      23.364 -17.521   9.396  1.00 18.33           C  
ATOM   3727  C   CYS A 485      24.184 -18.813   9.193  1.00 17.85           C  
ATOM   3728  O   CYS A 485      23.880 -19.807   9.833  1.00 17.53           O  
ATOM   3729  CB  CYS A 485      22.301 -17.334   8.311  1.00 18.55           C  
ATOM   3730  SG  CYS A 485      20.894 -16.266   8.805  1.00 25.29           S  
ATOM   3731  N   PRO A 486      25.217 -18.798   8.319  1.00 18.21           N  
ATOM   3732  CA  PRO A 486      26.044 -20.016   8.213  1.00 18.37           C  
ATOM   3733  C   PRO A 486      26.677 -20.453   9.548  1.00 18.41           C  
ATOM   3734  O   PRO A 486      26.750 -21.648   9.833  1.00 19.48           O  
ATOM   3735  CB  PRO A 486      27.129 -19.619   7.198  1.00 18.50           C  
ATOM   3736  CG  PRO A 486      26.507 -18.532   6.386  1.00 18.77           C  
ATOM   3737  CD  PRO A 486      25.659 -17.759   7.368  1.00 18.14           C  
ATOM   3738  N   THR A 487      27.103 -19.494  10.364  1.00 18.00           N  
ATOM   3739  CA  THR A 487      27.646 -19.808  11.690  1.00 17.75           C  
ATOM   3740  C   THR A 487      26.569 -20.411  12.603  1.00 17.81           C  
ATOM   3741  O   THR A 487      26.791 -21.434  13.254  1.00 17.91           O  
ATOM   3742  CB  THR A 487      28.289 -18.547  12.332  1.00 17.74           C  
ATOM   3743  CG2 THR A 487      28.816 -18.838  13.742  1.00 17.68           C  
ATOM   3744  OG1 THR A 487      29.371 -18.093  11.505  1.00 18.28           O  
ATOM   3745  N   TYR A 488      25.401 -19.769  12.648  1.00 17.62           N  
ATOM   3746  CA  TYR A 488      24.315 -20.212  13.516  1.00 17.75           C  
ATOM   3747  C   TYR A 488      23.769 -21.572  13.095  1.00 18.38           C  
ATOM   3748  O   TYR A 488      23.510 -22.441  13.927  1.00 17.99           O  
ATOM   3749  CB  TYR A 488      23.192 -19.167  13.546  1.00 17.33           C  
ATOM   3750  CG  TYR A 488      22.059 -19.547  14.469  1.00 17.12           C  
ATOM   3751  CD1 TYR A 488      22.155 -19.349  15.850  1.00 16.45           C  
ATOM   3752  CD2 TYR A 488      20.904 -20.130  13.968  1.00 15.79           C  
ATOM   3753  CE1 TYR A 488      21.120 -19.716  16.696  1.00 16.52           C  
ATOM   3754  CE2 TYR A 488      19.864 -20.504  14.803  1.00 16.76           C  
ATOM   3755  CZ  TYR A 488      19.974 -20.287  16.170  1.00 16.58           C  
ATOM   3756  OH  TYR A 488      18.935 -20.653  16.996  1.00 17.56           O  
ATOM   3757  N   ASP A 489      23.598 -21.757  11.792  1.00 19.18           N  
ATOM   3758  CA  ASP A 489      23.013 -22.997  11.289  1.00 20.49           C  
ATOM   3759  C   ASP A 489      23.953 -24.199  11.435  1.00 20.94           C  
ATOM   3760  O   ASP A 489      23.514 -25.343  11.336  1.00 21.39           O  
ATOM   3761  CB  ASP A 489      22.563 -22.831   9.835  1.00 20.59           C  
ATOM   3762  CG  ASP A 489      21.364 -21.897   9.691  1.00 22.35           C  
ATOM   3763  OD1 ASP A 489      21.204 -21.308   8.606  1.00 24.15           O  
ATOM   3764  OD2 ASP A 489      20.575 -21.760  10.653  1.00 23.77           O1-
ATOM   3765  N   ALA A 490      25.231 -23.927  11.681  1.00 21.78           N  
ATOM   3766  CA  ALA A 490      26.231 -24.972  11.936  1.00 22.50           C  
ATOM   3767  C   ALA A 490      26.233 -25.462  13.389  1.00 23.24           C  
ATOM   3768  O   ALA A 490      26.859 -26.475  13.701  1.00 23.73           O  
ATOM   3769  CB  ALA A 490      27.622 -24.487  11.538  1.00 22.36           C  
ATOM   3770  N   LEU A 491      25.536 -24.750  14.275  1.00 23.96           N  
ATOM   3771  CA  LEU A 491      25.492 -25.122  15.692  1.00 24.65           C  
ATOM   3772  C   LEU A 491      24.627 -26.351  15.935  1.00 25.24           C  
ATOM   3773  O   LEU A 491      23.604 -26.540  15.279  1.00 25.20           O  
ATOM   3774  CB  LEU A 491      24.948 -23.964  16.538  1.00 24.56           C  
ATOM   3775  CG  LEU A 491      25.714 -22.642  16.589  1.00 24.63           C  
ATOM   3776  CD1 LEU A 491      24.896 -21.603  17.352  1.00 24.53           C  
ATOM   3777  CD2 LEU A 491      27.081 -22.826  17.230  1.00 25.33           C  
ATOM   3778  N   SER A 492      25.026 -27.183  16.892  1.00 26.37           N  
ATOM   3779  CA  SER A 492      24.132 -28.231  17.362  1.00 27.39           C  
ATOM   3780  C   SER A 492      23.033 -27.558  18.186  1.00 27.58           C  
ATOM   3781  O   SER A 492      23.263 -26.477  18.740  1.00 27.39           O  
ATOM   3782  CB  SER A 492      24.890 -29.262  18.197  1.00 27.80           C  
ATOM   3783  OG  SER A 492      25.361 -28.683  19.398  1.00 29.99           O  
ATOM   3784  N   PRO A 493      21.831 -28.169  18.250  1.00 27.78           N  
ATOM   3785  CA  PRO A 493      20.731 -27.578  19.020  1.00 27.86           C  
ATOM   3786  C   PRO A 493      21.118 -27.156  20.439  1.00 27.88           C  
ATOM   3787  O   PRO A 493      20.679 -26.101  20.898  1.00 28.15           O  
ATOM   3788  CB  PRO A 493      19.690 -28.699  19.059  1.00 28.19           C  
ATOM   3789  CG  PRO A 493      19.931 -29.452  17.792  1.00 28.35           C  
ATOM   3790  CD  PRO A 493      21.418 -29.420  17.583  1.00 28.03           C  
ATOM   3791  N   ASP A 494      21.951 -27.951  21.108  1.00 27.39           N  
ATOM   3792  CA  ASP A 494      22.304 -27.683  22.507  1.00 27.06           C  
ATOM   3793  C   ASP A 494      23.272 -26.516  22.694  1.00 25.77           C  
ATOM   3794  O   ASP A 494      23.508 -26.080  23.826  1.00 25.80           O  
ATOM   3795  CB  ASP A 494      22.856 -28.943  23.177  1.00 27.86           C  
ATOM   3796  CG  ASP A 494      21.830 -30.063  23.250  1.00 30.57           C  
ATOM   3797  OD1 ASP A 494      20.663 -29.798  23.625  1.00 34.75           O  
ATOM   3798  OD2 ASP A 494      22.193 -31.216  22.935  1.00 34.17           O1-
ATOM   3799  N   ASP A 495      23.821 -26.016  21.592  1.00 24.27           N  
ATOM   3800  CA  ASP A 495      24.688 -24.841  21.626  1.00 23.00           C  
ATOM   3801  C   ASP A 495      23.986 -23.567  21.152  1.00 21.66           C  
ATOM   3802  O   ASP A 495      24.620 -22.521  21.042  1.00 21.19           O  
ATOM   3803  CB  ASP A 495      25.952 -25.082  20.802  1.00 23.48           C  
ATOM   3804  CG  ASP A 495      26.900 -26.076  21.456  1.00 24.86           C  
ATOM   3805  OD1 ASP A 495      26.918 -26.174  22.707  1.00 25.50           O  
ATOM   3806  OD2 ASP A 495      27.639 -26.753  20.708  1.00 26.57           O1-
ATOM   3807  N   GLN A 496      22.683 -23.664  20.888  1.00 20.46           N  
ATOM   3808  CA  GLN A 496      21.883 -22.513  20.439  1.00 19.70           C  
ATOM   3809  C  AGLN A 496      21.485 -21.581  21.582  0.50 19.30           C  
ATOM   3810  C  BGLN A 496      21.477 -21.635  21.624  0.50 19.44           C  
ATOM   3811  O  AGLN A 496      21.109 -20.427  21.351  0.50 16.65           O  
ATOM   3812  O  BGLN A 496      21.630 -22.019  22.785  0.50 17.15           O  
ATOM   3813  CB  GLN A 496      20.630 -22.980  19.691  1.00 20.32           C  
ATOM   3814  CG  GLN A 496      20.915 -23.606  18.341  1.00 21.65           C  
ATOM   3815  CD  GLN A 496      19.672 -24.169  17.660  1.00 21.42           C  
ATOM   3816  NE2 GLN A 496      18.611 -24.425  18.431  1.00 23.97           N  
ATOM   3817  OE1 GLN A 496      19.678 -24.388  16.453  1.00 26.17           O  
TER   
HETATM 3818 CU    CU A1497       0.100  -9.386  24.346  1.00 14.08          CU  
HETATM 3819 CU    CU A1498      11.524  -3.277  22.384  1.00 13.43          CU  
HETATM 3820 CU    CU A1499      11.476  -1.906  18.534  1.00 22.65          CU  
HETATM 3821 CU    CU A1500      10.157  -6.256  18.356  1.00 14.70          CU  
CONECT  488 3820
CONECT  510 3819
CONECT  869 3819
CONECT  885 3821
CONECT 3010 3818
CONECT 3040 3820
CONECT 3058 3821
CONECT 3457 3821
CONECT 3463 3818
CONECT 3473 3819
CONECT 3508 3818
CONECT 3818 3010 3463 3508
CONECT 3819  510  869 3473
CONECT 3820  488 3040
CONECT 3821  885 3058 3457
END
