# Supplementary material for: Hydrophobic tuning with non-canonical amino acids in a copper metalloenzyme
Source: Nat Chem. 2026 Apr 13;18(7):1269–77. doi: 10.1038/s41557-026-02116-7 (PMC13323077; doi:10.1038/s41557-026-02116-7)
Supplement: Supplementary file 4 — Code related to logP prediction, PDB analysis and redox deconvolution. [file 41557_2026_2116_MOESM4_ESM.zip › Code_lite/PDB_analysis_lite/inputs/starting_pdbs/1n68.pdb]

CRYST1   50.000   90.941   53.809  90.00 102.35  90.00 P 1 21 1      1
ATOM      1  N   GLU A  30     -13.753 -11.150  41.344  1.00 98.98           N  
ATOM      2  CA  GLU A  30     -13.783  -9.720  41.031  1.00 56.59           C  
ATOM      3  C   GLU A  30     -12.428  -9.096  41.344  1.00 38.17           C  
ATOM      4  O   GLU A  30     -12.148  -8.595  42.433  1.00 39.28           O  
ATOM      5  CB  GLU A  30     -14.885  -9.023  41.808  1.00 64.73           C  
ATOM      6  CG  GLU A  30     -16.132  -8.601  41.071  1.00 67.51           C  
ATOM      7  CD  GLU A  30     -16.354  -9.293  39.743  1.00 66.17           C  
ATOM      8  OE1 GLU A  30     -17.115 -10.283  39.724  1.00 77.06           O  
ATOM      9  OE2 GLU A  30     -15.772  -8.842  38.728  1.00 64.64           O1-
ATOM     10  N   ARG A  31     -11.549  -9.138  40.350  1.00 26.06           N  
ATOM     11  CA  ARG A  31     -10.336  -8.343  40.428  1.00 24.81           C  
ATOM     12  C   ARG A  31     -10.742  -6.873  40.456  1.00 22.36           C  
ATOM     13  O   ARG A  31     -11.712  -6.551  39.767  1.00 21.51           O  
ATOM     14  CB  ARG A  31      -9.436  -8.641  39.229  1.00 25.98           C  
ATOM     15  CG  ARG A  31      -8.657  -9.946  39.410  1.00 35.63           C  
ATOM     16  CD  ARG A  31      -8.117 -10.456  38.079  1.00 45.12           C  
ATOM     17  NE  ARG A  31      -7.482 -11.760  38.249  1.00 61.30           N  
ATOM     18  CZ  ARG A  31      -7.807 -12.881  37.618  1.00 68.75           C  
ATOM     19  NH1 ARG A  31      -8.806 -12.929  36.731  1.00 75.88           N1+
ATOM     20  NH2 ARG A  31      -7.151 -14.003  37.874  1.00 88.09           N  
ATOM     21  N   PRO A  32     -10.026  -6.023  41.171  1.00 23.04           N  
ATOM     22  CA  PRO A  32     -10.324  -4.583  41.091  1.00 18.31           C  
ATOM     23  C   PRO A  32      -9.987  -4.095  39.694  1.00 16.17           C  
ATOM     24  O   PRO A  32      -9.186  -4.708  38.972  1.00 14.81           O  
ATOM     25  CB  PRO A  32      -9.352  -3.959  42.085  1.00 23.39           C  
ATOM     26  CG  PRO A  32      -8.201  -4.928  42.099  1.00 25.25           C  
ATOM     27  CD  PRO A  32      -8.870  -6.294  42.041  1.00 22.96           C  
ATOM     28  N   THR A  33     -10.559  -2.970  39.263  1.00 13.12           N  
ATOM     29  CA  THR A  33     -10.210  -2.471  37.955  1.00 10.66           C  
ATOM     30  C   THR A  33      -8.856  -1.743  38.017  1.00 10.98           C  
ATOM     31  O   THR A  33      -8.498  -1.236  39.068  1.00 15.86           O  
ATOM     32  CB  THR A  33     -11.224  -1.483  37.357  1.00 16.71           C  
ATOM     33  CG2 THR A  33     -12.538  -2.174  37.030  1.00 24.07           C  
ATOM     34  OG1 THR A  33     -11.508  -0.469  38.314  1.00 15.12           O  
ATOM     35  N   LEU A  34      -8.153  -1.692  36.895  1.00 10.75           N  
ATOM     36  CA  LEU A  34      -6.885  -0.967  36.867  1.00 12.05           C  
ATOM     37  C   LEU A  34      -7.122   0.504  37.179  1.00 11.73           C  
ATOM     38  O   LEU A  34      -7.846   1.149  36.416  1.00 12.87           O  
ATOM     39  CB  LEU A  34      -6.237  -1.094  35.493  1.00 14.48           C  
ATOM     40  CG  LEU A  34      -4.956  -0.289  35.238  1.00 12.04           C  
ATOM     41  CD1 LEU A  34      -3.815  -0.875  36.051  1.00 14.55           C  
ATOM     42  CD2 LEU A  34      -4.635  -0.232  33.753  1.00 13.49           C  
ATOM     43  N   PRO A  35      -6.540   1.036  38.238  1.00 13.69           N  
ATOM     44  CA  PRO A  35      -6.633   2.484  38.475  1.00 15.49           C  
ATOM     45  C   PRO A  35      -6.071   3.258  37.297  1.00 16.02           C  
ATOM     46  O   PRO A  35      -5.049   2.902  36.698  1.00 15.49           O  
ATOM     47  CB  PRO A  35      -5.806   2.696  39.744  1.00 16.36           C  
ATOM     48  CG  PRO A  35      -5.855   1.362  40.429  1.00 16.57           C  
ATOM     49  CD  PRO A  35      -5.794   0.355  39.309  1.00 12.76           C  
ATOM     50  N   ILE A  36      -6.755   4.344  36.923  1.00 13.55           N  
ATOM     51  CA  ILE A  36      -6.313   5.155  35.807  1.00 11.48           C  
ATOM     52  C   ILE A  36      -5.906   6.549  36.298  1.00 13.76           C  
ATOM     53  O   ILE A  36      -6.791   7.290  36.715  1.00 16.24           O  
ATOM     54  CB  ILE A  36      -7.382   5.328  34.720  1.00 15.92           C  
ATOM     55  CG1 ILE A  36      -7.960   4.007  34.204  1.00 15.63           C  
ATOM     56  CG2 ILE A  36      -6.839   6.152  33.569  1.00 18.77           C  
ATOM     57  CD1 ILE A  36      -6.911   3.144  33.543  1.00 15.97           C  
ATOM     58  N   PRO A  37      -4.636   6.890  36.255  1.00 13.78           N  
ATOM     59  CA  PRO A  37      -4.218   8.204  36.764  1.00 16.68           C  
ATOM     60  C   PRO A  37      -4.946   9.294  36.006  1.00 14.50           C  
ATOM     61  O   PRO A  37      -5.111   9.213  34.790  1.00 15.22           O  
ATOM     62  CB  PRO A  37      -2.727   8.267  36.452  1.00 18.53           C  
ATOM     63  CG  PRO A  37      -2.292   6.850  36.290  1.00 23.42           C  
ATOM     64  CD  PRO A  37      -3.494   6.119  35.748  1.00 18.72           C  
ATOM     65  N   ASP A  38      -5.374  10.312  36.734  1.00 16.25           N  
ATOM     66  CA  ASP A  38      -6.013  11.420  36.024  1.00 19.29           C  
ATOM     67  C   ASP A  38      -5.081  12.150  35.076  1.00 16.29           C  
ATOM     68  O   ASP A  38      -3.923  12.359  35.410  1.00 16.78           O  
ATOM     69  CB  ASP A  38      -6.522  12.435  37.060  1.00 29.90           C  
ATOM     70  CG  ASP A  38      -7.655  11.832  37.880  1.00 42.98           C  
ATOM     71  OD1 ASP A  38      -8.621  11.372  37.231  1.00 42.93           O  
ATOM     72  OD2 ASP A  38      -7.558  11.819  39.124  1.00 72.57           O1-
ATOM     73  N   LEU A  39      -5.564  12.593  33.927  1.00 14.68           N  
ATOM     74  CA  LEU A  39      -4.824  13.383  32.945  1.00 14.86           C  
ATOM     75  C   LEU A  39      -4.949  14.859  33.309  1.00 25.50           C  
ATOM     76  O   LEU A  39      -6.044  15.417  33.332  1.00 44.21           O  
ATOM     77  CB  LEU A  39      -5.363  13.130  31.555  1.00 20.39           C  
ATOM     78  CG  LEU A  39      -4.520  13.156  30.307  1.00 29.89           C  
ATOM     79  CD1 LEU A  39      -3.200  12.419  30.431  1.00 23.12           C  
ATOM     80  CD2 LEU A  39      -5.344  12.549  29.168  1.00 33.30           C  
ATOM     81  N   LEU A  40      -3.822  15.479  33.606  1.00 16.40           N  
ATOM     82  CA  LEU A  40      -3.794  16.840  34.137  1.00 18.16           C  
ATOM     83  C   LEU A  40      -3.166  17.790  33.127  1.00 25.16           C  
ATOM     84  O   LEU A  40      -2.004  17.599  32.752  1.00 19.42           O  
ATOM     85  CB  LEU A  40      -2.991  16.813  35.413  1.00 19.32           C  
ATOM     86  CG  LEU A  40      -3.430  17.306  36.758  1.00 33.69           C  
ATOM     87  CD1 LEU A  40      -2.247  17.279  37.716  1.00 25.67           C  
ATOM     88  CD2 LEU A  40      -3.990  18.720  36.710  1.00 39.01           C  
ATOM     89  N   THR A  41      -3.923  18.793  32.695  1.00 25.31           N  
ATOM     90  CA  THR A  41      -3.413  19.832  31.803  1.00 20.82           C  
ATOM     91  C   THR A  41      -3.450  21.196  32.512  1.00 21.73           C  
ATOM     92  O   THR A  41      -3.995  21.311  33.609  1.00 20.45           O  
ATOM     93  CB  THR A  41      -4.192  19.926  30.477  1.00 22.51           C  
ATOM     94  CG2 THR A  41      -4.246  18.596  29.743  1.00 32.38           C  
ATOM     95  OG1 THR A  41      -5.560  20.279  30.734  1.00 32.23           O  
ATOM     96  N   THR A  42      -2.878  22.234  31.914  1.00 24.92           N  
ATOM     97  CA  THR A  42      -2.821  23.540  32.556  1.00 27.99           C  
ATOM     98  C   THR A  42      -4.169  24.240  32.676  1.00 28.72           C  
ATOM     99  O   THR A  42      -5.029  24.021  31.828  1.00 27.16           O  
ATOM    100  CB  THR A  42      -1.961  24.529  31.739  1.00 39.05           C  
ATOM    101  CG2 THR A  42      -0.493  24.163  31.835  1.00 39.14           C  
ATOM    102  OG1 THR A  42      -2.392  24.444  30.366  1.00 31.49           O  
ATOM    103  N   ASP A  43      -4.304  25.094  33.687  1.00 27.62           N  
ATOM    104  CA  ASP A  43      -5.548  25.869  33.823  1.00 23.82           C  
ATOM    105  C   ASP A  43      -5.430  27.174  33.045  1.00 22.11           C  
ATOM    106  O   ASP A  43      -4.466  27.342  32.288  1.00 19.19           O  
ATOM    107  CB  ASP A  43      -5.862  26.091  35.296  1.00 23.93           C  
ATOM    108  CG  ASP A  43      -4.786  26.835  36.061  1.00 27.78           C  
ATOM    109  OD1 ASP A  43      -3.927  27.450  35.386  1.00 22.06           O  
ATOM    110  OD2 ASP A  43      -4.791  26.822  37.312  1.00 28.41           O1-
ATOM    111  N   ALA A  44      -6.369  28.096  33.225  1.00 25.99           N  
ATOM    112  CA  ALA A  44      -6.396  29.378  32.507  1.00 24.19           C  
ATOM    113  C   ALA A  44      -5.205  30.262  32.837  1.00 17.28           C  
ATOM    114  O   ALA A  44      -4.805  31.137  32.065  1.00 21.57           O  
ATOM    115  CB  ALA A  44      -7.716  30.075  32.812  1.00 26.11           C  
ATOM    116  N   ARG A  45      -4.590  30.002  33.987  1.00 22.89           N  
ATOM    117  CA  ARG A  45      -3.377  30.681  34.417  1.00 23.15           C  
ATOM    118  C   ARG A  45      -2.108  29.992  33.944  1.00 18.39           C  
ATOM    119  O   ARG A  45      -1.017  30.421  34.317  1.00 23.62           O  
ATOM    120  CB  ARG A  45      -3.366  30.791  35.945  1.00 23.59           C  
ATOM    121  CG  ARG A  45      -4.494  31.705  36.435  1.00 34.24           C  
ATOM    122  CD  ARG A  45      -4.570  31.717  37.953  1.00 39.54           C  
ATOM    123  NE  ARG A  45      -3.333  32.154  38.578  1.00 54.49           N  
ATOM    124  CZ  ARG A  45      -2.572  31.505  39.447  1.00 68.86           C  
ATOM    125  NH1 ARG A  45      -2.870  30.284  39.886  1.00 90.72           N1+
ATOM    126  NH2 ARG A  45      -1.467  32.095  39.901  1.00 67.60           N  
ATOM    127  N   ASN A  46      -2.250  28.940  33.160  1.00 21.54           N  
ATOM    128  CA  ASN A  46      -1.180  28.131  32.608  1.00 20.53           C  
ATOM    129  C   ASN A  46      -0.458  27.336  33.704  1.00 15.26           C  
ATOM    130  O   ASN A  46       0.722  27.031  33.556  1.00 17.34           O  
ATOM    131  CB  ASN A  46      -0.118  28.945  31.843  1.00 20.03           C  
ATOM    132  CG  ASN A  46       0.510  28.056  30.776  1.00 19.62           C  
ATOM    133  ND2 ASN A  46       1.823  28.139  30.615  1.00 20.66           N  
ATOM    134  OD1 ASN A  46      -0.197  27.291  30.123  1.00 20.73           O  
ATOM    135  N   ARG A  47      -1.211  27.054  34.755  1.00 15.99           N  
ATOM    136  CA  ARG A  47      -0.599  26.361  35.883  1.00 18.65           C  
ATOM    137  C   ARG A  47      -1.152  24.961  36.094  1.00 24.93           C  
ATOM    138  O   ARG A  47      -2.286  24.621  35.774  1.00 21.77           O  
ATOM    139  CB  ARG A  47      -0.771  27.194  37.161  1.00 24.33           C  
ATOM    140  CG  ARG A  47      -0.169  28.592  37.035  1.00 30.60           C  
ATOM    141  CD  ARG A  47       0.444  29.067  38.352  1.00 37.07           C  
ATOM    142  NE  ARG A  47       1.080  30.360  38.180  1.00 46.53           N  
ATOM    143  CZ  ARG A  47       2.181  30.833  38.732  1.00 55.61           C  
ATOM    144  NH1 ARG A  47       2.919  30.125  39.587  1.00 33.59           N1+
ATOM    145  NH2 ARG A  47       2.518  32.076  38.382  1.00 43.93           N  
ATOM    146  N   ILE A  48      -0.274  24.128  36.663  1.00 20.96           N  
ATOM    147  CA  ILE A  48      -0.700  22.818  37.144  1.00 17.46           C  
ATOM    148  C   ILE A  48      -0.292  22.705  38.603  1.00 15.54           C  
ATOM    149  O   ILE A  48       0.823  23.070  38.972  1.00 21.08           O  
ATOM    150  CB  ILE A  48      -0.077  21.728  36.278  1.00 20.03           C  
ATOM    151  CG1 ILE A  48      -0.595  21.723  34.831  1.00 24.98           C  
ATOM    152  CG2 ILE A  48      -0.249  20.364  36.924  1.00 26.14           C  
ATOM    153  CD1 ILE A  48       0.322  20.884  33.953  1.00 23.17           C  
ATOM    154  N   GLN A  49      -1.203  22.235  39.438  1.00 17.56           N  
ATOM    155  CA  GLN A  49      -0.946  22.134  40.861  1.00 19.55           C  
ATOM    156  C   GLN A  49      -0.677  20.691  41.279  1.00 17.55           C  
ATOM    157  O   GLN A  49      -1.512  19.831  40.979  1.00 17.29           O  
ATOM    158  CB  GLN A  49      -2.164  22.630  41.630  1.00 26.48           C  
ATOM    159  CG  GLN A  49      -2.049  22.483  43.097  1.00 42.38           C  
ATOM    160  CD  GLN A  49      -2.886  23.504  43.851  1.00 52.52           C  
ATOM    161  NE2 GLN A  49      -2.503  24.767  43.696  1.00 61.34           N  
ATOM    162  OE1 GLN A  49      -3.837  23.111  44.527  1.00 62.88           O  
ATOM    163  N   LEU A  50       0.445  20.466  41.942  1.00 15.09           N  
ATOM    164  CA  LEU A  50       0.752  19.157  42.503  1.00 16.16           C  
ATOM    165  C   LEU A  50       0.969  19.302  44.008  1.00 19.01           C  
ATOM    166  O   LEU A  50       1.831  20.088  44.405  1.00 20.79           O  
ATOM    167  CB  LEU A  50       1.984  18.499  41.909  1.00 12.69           C  
ATOM    168  CG  LEU A  50       2.001  18.143  40.429  1.00 20.37           C  
ATOM    169  CD1 LEU A  50       3.395  17.717  39.994  1.00 21.17           C  
ATOM    170  CD2 LEU A  50       0.994  17.045  40.136  1.00 18.23           C  
ATOM    171  N   THR A  51       0.197  18.517  44.745  1.00 13.02           N  
ATOM    172  CA  THR A  51       0.300  18.447  46.190  1.00 11.89           C  
ATOM    173  C   THR A  51       0.948  17.121  46.581  1.00 16.71           C  
ATOM    174  O   THR A  51       0.463  16.047  46.207  1.00 18.30           O  
ATOM    175  CB  THR A  51      -1.076  18.588  46.855  1.00 23.21           C  
ATOM    176  CG2 THR A  51      -0.959  18.489  48.361  1.00 22.70           C  
ATOM    177  OG1 THR A  51      -1.604  19.897  46.599  1.00 26.82           O  
ATOM    178  N   ILE A  52       2.046  17.223  47.321  1.00 16.82           N  
ATOM    179  CA  ILE A  52       2.729  16.027  47.846  1.00 12.47           C  
ATOM    180  C   ILE A  52       2.273  15.765  49.253  1.00 17.41           C  
ATOM    181  O   ILE A  52       2.422  16.636  50.117  1.00 17.64           O  
ATOM    182  CB  ILE A  52       4.244  16.246  47.812  1.00 14.81           C  
ATOM    183  CG1 ILE A  52       4.744  16.883  46.509  1.00 16.32           C  
ATOM    184  CG2 ILE A  52       4.996  14.957  48.116  1.00 19.14           C  
ATOM    185  CD1 ILE A  52       6.212  17.272  46.574  1.00 13.51           C  
ATOM    186  N   GLY A  53       1.697  14.592  49.531  1.00 13.52           N  
ATOM    187  CA  GLY A  53       1.196  14.406  50.876  1.00 15.08           C  
ATOM    188  C   GLY A  53       1.046  12.937  51.253  1.00 17.35           C  
ATOM    189  O   GLY A  53       1.135  12.064  50.399  1.00 16.05           O  
ATOM    190  N   ALA A  54       0.827  12.728  52.544  1.00 19.01           N  
ATOM    191  CA  ALA A  54       0.609  11.452  53.177  1.00 16.76           C  
ATOM    192  C   ALA A  54      -0.874  11.165  53.375  1.00 17.58           C  
ATOM    193  O   ALA A  54      -1.667  12.017  53.775  1.00 19.50           O  
ATOM    194  CB  ALA A  54       1.304  11.404  54.536  1.00 19.83           C  
ATOM    195  N   GLY A  55      -1.240   9.920  53.099  1.00 15.28           N  
ATOM    196  CA  GLY A  55      -2.587   9.417  53.261  1.00 19.17           C  
ATOM    197  C   GLY A  55      -2.470   7.943  53.606  1.00 17.62           C  
ATOM    198  O   GLY A  55      -1.486   7.514  54.187  1.00 18.65           O  
ATOM    199  N   GLN A  56      -3.506   7.226  53.210  1.00 20.36           N  
ATOM    200  CA  GLN A  56      -3.469   5.779  53.434  1.00 25.58           C  
ATOM    201  C   GLN A  56      -4.035   5.080  52.203  1.00 20.13           C  
ATOM    202  O   GLN A  56      -4.832   5.587  51.409  1.00 22.19           O  
ATOM    203  CB  GLN A  56      -4.190   5.431  54.730  1.00 35.52           C  
ATOM    204  CG  GLN A  56      -3.286   5.015  55.885  1.00 55.58           C  
ATOM    205  CD  GLN A  56      -3.241   5.955  57.069  1.00 61.92           C  
ATOM    206  NE2 GLN A  56      -2.071   6.272  57.635  1.00 40.05           N  
ATOM    207  OE1 GLN A  56      -4.306   6.417  57.494  1.00 71.32           O  
ATOM    208  N   SER A  57      -3.564   3.861  52.007  1.00 17.33           N  
ATOM    209  CA  SER A  57      -4.069   2.997  50.952  1.00 22.42           C  
ATOM    210  C   SER A  57      -4.387   1.643  51.598  1.00 21.42           C  
ATOM    211  O   SER A  57      -4.009   1.442  52.748  1.00 18.50           O  
ATOM    212  CB  SER A  57      -3.074   2.787  49.809  1.00 18.97           C  
ATOM    213  OG  SER A  57      -2.647   4.020  49.261  1.00 21.66           O  
ATOM    214  N   THR A  58      -5.023   0.785  50.824  1.00 17.55           N  
ATOM    215  CA  THR A  58      -5.304  -0.575  51.254  1.00 18.99           C  
ATOM    216  C   THR A  58      -4.689  -1.594  50.303  1.00 20.44           C  
ATOM    217  O   THR A  58      -4.947  -1.483  49.101  1.00 26.29           O  
ATOM    218  CB  THR A  58      -6.824  -0.833  51.310  1.00 26.68           C  
ATOM    219  CG2 THR A  58      -7.085  -2.263  51.744  1.00 39.49           C  
ATOM    220  OG1 THR A  58      -7.392   0.046  52.291  1.00 36.07           O  
ATOM    221  N   PHE A  59      -3.921  -2.501  50.884  1.00 22.21           N  
ATOM    222  CA  PHE A  59      -3.324  -3.604  50.152  1.00 19.06           C  
ATOM    223  C   PHE A  59      -3.727  -4.923  50.806  1.00 20.97           C  
ATOM    224  O   PHE A  59      -3.442  -5.156  51.981  1.00 26.09           O  
ATOM    225  CB  PHE A  59      -1.806  -3.511  50.113  1.00 21.92           C  
ATOM    226  CG  PHE A  59      -1.298  -2.172  49.589  1.00 20.92           C  
ATOM    227  CD1 PHE A  59      -1.384  -1.896  48.240  1.00 18.81           C  
ATOM    228  CD2 PHE A  59      -0.749  -1.232  50.441  1.00 19.48           C  
ATOM    229  CE1 PHE A  59      -0.920  -0.696  47.731  1.00 21.25           C  
ATOM    230  CE2 PHE A  59      -0.276  -0.028  49.942  1.00 16.47           C  
ATOM    231  CZ  PHE A  59      -0.357   0.223  48.587  1.00 19.02           C  
ATOM    232  N   GLY A  60      -4.378  -5.732  49.978  1.00 29.41           N  
ATOM    233  CA  GLY A  60      -4.877  -7.001  50.497  1.00 34.60           C  
ATOM    234  C   GLY A  60      -5.712  -6.758  51.746  1.00 34.97           C  
ATOM    235  O   GLY A  60      -5.539  -7.479  52.723  1.00 44.45           O  
ATOM    236  N   GLY A  61      -6.570  -5.743  51.699  1.00 31.30           N  
ATOM    237  CA  GLY A  61      -7.464  -5.420  52.790  1.00 37.58           C  
ATOM    238  C   GLY A  61      -6.793  -4.967  54.064  1.00 36.84           C  
ATOM    239  O   GLY A  61      -7.444  -4.862  55.104  1.00 37.31           O  
ATOM    240  N   LYS A  62      -5.496  -4.684  54.014  1.00 27.21           N  
ATOM    241  CA  LYS A  62      -4.775  -4.146  55.158  1.00 25.06           C  
ATOM    242  C   LYS A  62      -4.274  -2.725  54.878  1.00 26.16           C  
ATOM    243  O   LYS A  62      -3.676  -2.469  53.828  1.00 25.04           O  
ATOM    244  CB  LYS A  62      -3.643  -5.115  55.459  1.00 37.27           C  
ATOM    245  CG  LYS A  62      -2.991  -4.931  56.810  1.00 54.67           C  
ATOM    246  CD  LYS A  62      -2.751  -6.267  57.500  1.00 59.20           C  
ATOM    247  CE  LYS A  62      -2.045  -6.114  58.820  1.00 75.55           C  
ATOM    248  NZ  LYS A  62      -2.231  -4.792  59.484  1.00 93.66           N1+
ATOM    249  N   THR A  63      -4.514  -1.798  55.794  1.00 26.42           N  
ATOM    250  CA  THR A  63      -4.236  -0.379  55.666  1.00 20.35           C  
ATOM    251  C   THR A  63      -2.753  -0.088  55.815  1.00 21.31           C  
ATOM    252  O   THR A  63      -2.115  -0.695  56.682  1.00 28.53           O  
ATOM    253  CB  THR A  63      -4.972   0.445  56.749  1.00 30.43           C  
ATOM    254  CG2 THR A  63      -4.659   1.932  56.617  1.00 31.97           C  
ATOM    255  OG1 THR A  63      -6.389   0.297  56.572  1.00 51.31           O  
ATOM    256  N   ALA A  64      -2.258   0.829  54.996  1.00 19.18           N  
ATOM    257  CA  ALA A  64      -0.884   1.274  55.018  1.00 22.71           C  
ATOM    258  C   ALA A  64      -0.798   2.783  54.816  1.00 17.82           C  
ATOM    259  O   ALA A  64      -1.525   3.334  53.998  1.00 20.51           O  
ATOM    260  CB  ALA A  64      -0.055   0.612  53.926  1.00 27.47           C  
ATOM    261  N   THR A  65       0.092   3.401  55.579  1.00 15.17           N  
ATOM    262  CA  THR A  65       0.457   4.779  55.302  1.00 18.47           C  
ATOM    263  C   THR A  65       1.188   4.821  53.961  1.00 18.26           C  
ATOM    264  O   THR A  65       2.116   4.034  53.777  1.00 16.71           O  
ATOM    265  CB  THR A  65       1.346   5.353  56.409  1.00 19.76           C  
ATOM    266  CG2 THR A  65       1.625   6.821  56.153  1.00 16.53           C  
ATOM    267  OG1 THR A  65       0.639   5.241  57.658  1.00 21.19           O  
ATOM    268  N   THR A  66       0.716   5.709  53.099  1.00 16.37           N  
ATOM    269  CA  THR A  66       1.305   5.890  51.780  1.00 13.52           C  
ATOM    270  C   THR A  66       1.385   7.382  51.438  1.00 14.29           C  
ATOM    271  O   THR A  66       0.725   8.231  52.043  1.00 16.46           O  
ATOM    272  CB  THR A  66       0.553   5.159  50.655  1.00 15.71           C  
ATOM    273  CG2 THR A  66       0.588   3.651  50.856  1.00 19.84           C  
ATOM    274  OG1 THR A  66      -0.845   5.496  50.648  1.00 17.23           O  
ATOM    275  N   TRP A  67       2.231   7.679  50.458  1.00 12.70           N  
ATOM    276  CA  TRP A  67       2.409   9.044  49.990  1.00 14.95           C  
ATOM    277  C   TRP A  67       1.955   9.150  48.553  1.00 12.72           C  
ATOM    278  O   TRP A  67       2.175   8.225  47.761  1.00 13.47           O  
ATOM    279  CB  TRP A  67       3.869   9.496  50.084  1.00 14.18           C  
ATOM    280  CG  TRP A  67       4.446   9.533  51.466  1.00 13.43           C  
ATOM    281  CD1 TRP A  67       3.821   9.278  52.645  1.00 17.15           C  
ATOM    282  CD2 TRP A  67       5.808   9.858  51.814  1.00 14.27           C  
ATOM    283  CE2 TRP A  67       5.938   9.781  53.206  1.00 16.52           C  
ATOM    284  CE3 TRP A  67       6.922  10.210  51.059  1.00 16.77           C  
ATOM    285  NE1 TRP A  67       4.709   9.423  53.683  1.00 19.33           N  
ATOM    286  CZ2 TRP A  67       7.133  10.037  53.874  1.00 16.47           C  
ATOM    287  CZ3 TRP A  67       8.114  10.468  51.711  1.00 14.91           C  
ATOM    288  CH2 TRP A  67       8.210  10.381  53.095  1.00 15.78           C  
ATOM    289  N   GLY A  68       1.354  10.262  48.166  1.00 11.62           N  
ATOM    290  CA  GLY A  68       1.021  10.470  46.782  1.00 13.98           C  
ATOM    291  C   GLY A  68       1.072  11.899  46.315  1.00 15.66           C  
ATOM    292  O   GLY A  68       1.145  12.809  47.146  1.00 17.92           O  
ATOM    293  N   TYR A  69       1.040  12.077  45.005  1.00 14.05           N  
ATOM    294  CA  TYR A  69       0.822  13.359  44.345  1.00 15.34           C  
ATOM    295  C   TYR A  69      -0.676  13.490  44.037  1.00 20.60           C  
ATOM    296  O   TYR A  69      -1.247  12.593  43.383  1.00 15.45           O  
ATOM    297  CB  TYR A  69       1.654  13.492  43.076  1.00 14.18           C  
ATOM    298  CG  TYR A  69       3.154  13.389  43.243  1.00 17.94           C  
ATOM    299  CD1 TYR A  69       3.912  14.393  43.845  1.00 14.44           C  
ATOM    300  CD2 TYR A  69       3.819  12.260  42.786  1.00 12.53           C  
ATOM    301  CE1 TYR A  69       5.281  14.279  43.986  1.00 13.43           C  
ATOM    302  CE2 TYR A  69       5.192  12.136  42.925  1.00 15.60           C  
ATOM    303  CZ  TYR A  69       5.920  13.153  43.528  1.00 14.49           C  
ATOM    304  OH  TYR A  69       7.283  12.996  43.647  1.00 15.11           O  
ATOM    305  N   ASN A  70      -1.285  14.579  44.491  1.00 12.51           N  
ATOM    306  CA  ASN A  70      -2.724  14.795  44.305  1.00 12.06           C  
ATOM    307  C   ASN A  70      -3.519  13.554  44.683  1.00 18.51           C  
ATOM    308  O   ASN A  70      -4.413  13.137  43.946  1.00 21.46           O  
ATOM    309  CB  ASN A  70      -3.051  15.218  42.881  1.00 13.21           C  
ATOM    310  CG  ASN A  70      -2.472  16.601  42.570  1.00 16.49           C  
ATOM    311  ND2 ASN A  70      -2.662  17.032  41.337  1.00 16.94           N  
ATOM    312  OD1 ASN A  70      -1.849  17.247  43.421  1.00 17.13           O  
ATOM    313  N   GLY A  71      -3.152  12.967  45.815  1.00 16.27           N  
ATOM    314  CA  GLY A  71      -3.815  11.746  46.267  1.00 13.86           C  
ATOM    315  C   GLY A  71      -2.965  10.956  47.246  1.00 13.24           C  
ATOM    316  O   GLY A  71      -1.915  11.415  47.683  1.00 16.63           O  
ATOM    317  N   ASN A  72      -3.437   9.772  47.589  1.00 16.74           N  
ATOM    318  CA  ASN A  72      -2.903   8.897  48.601  1.00 16.87           C  
ATOM    319  C   ASN A  72      -1.665   8.118  48.162  1.00 15.59           C  
ATOM    320  O   ASN A  72      -0.876   7.693  48.995  1.00 13.88           O  
ATOM    321  CB  ASN A  72      -3.975   7.853  48.975  1.00 23.37           C  
ATOM    322  CG  ASN A  72      -5.143   8.529  49.679  1.00 36.95           C  
ATOM    323  ND2 ASN A  72      -6.356   8.291  49.198  1.00 43.00           N  
ATOM    324  OD1 ASN A  72      -4.917   9.260  50.645  1.00 24.90           O  
ATOM    325  N   LEU A  73      -1.543   7.926  46.860  1.00 15.19           N  
ATOM    326  CA  LEU A  73      -0.605   6.972  46.278  1.00 16.83           C  
ATOM    327  C   LEU A  73      -0.334   7.311  44.824  1.00 12.18           C  
ATOM    328  O   LEU A  73      -1.256   7.692  44.096  1.00 10.72           O  
ATOM    329  CB  LEU A  73      -1.219   5.573  46.409  1.00 16.63           C  
ATOM    330  CG  LEU A  73      -0.403   4.396  45.893  1.00 17.23           C  
ATOM    331  CD1 LEU A  73       0.907   4.309  46.662  1.00 13.08           C  
ATOM    332  CD2 LEU A  73      -1.173   3.093  45.984  1.00 16.81           C  
ATOM    333  N   LEU A  74       0.904   7.176  44.374  1.00 12.25           N  
ATOM    334  CA  LEU A  74       1.282   7.447  42.982  1.00  9.42           C  
ATOM    335  C   LEU A  74       0.870   8.867  42.635  1.00 13.52           C  
ATOM    336  O   LEU A  74       1.194   9.753  43.445  1.00 15.27           O  
ATOM    337  CB  LEU A  74       0.729   6.341  42.071  1.00 11.73           C  
ATOM    338  CG  LEU A  74       1.455   4.992  42.129  1.00 15.27           C  
ATOM    339  CD1 LEU A  74       0.691   3.977  41.290  1.00 18.61           C  
ATOM    340  CD2 LEU A  74       2.891   5.130  41.676  1.00 15.57           C  
ATOM    341  N   GLY A  75       0.227   9.179  41.525  1.00 14.48           N  
ATOM    342  CA  GLY A  75       0.066  10.533  41.043  1.00 15.01           C  
ATOM    343  C   GLY A  75      -0.627  10.576  39.716  1.00 11.28           C  
ATOM    344  O   GLY A  75      -0.925   9.547  39.099  1.00 12.86           O  
ATOM    345  N   PRO A  76      -0.901  11.792  39.268  1.00 13.83           N  
ATOM    346  CA  PRO A  76      -1.580  11.990  37.988  1.00 12.57           C  
ATOM    347  C   PRO A  76      -0.618  11.829  36.829  1.00 16.30           C  
ATOM    348  O   PRO A  76       0.577  11.622  37.035  1.00 14.11           O  
ATOM    349  CB  PRO A  76      -2.043  13.447  38.080  1.00 15.09           C  
ATOM    350  CG  PRO A  76      -1.015  14.094  38.966  1.00 14.51           C  
ATOM    351  CD  PRO A  76      -0.615  13.042  39.981  1.00  8.88           C  
ATOM    352  N   ALA A  77      -1.175  11.946  35.633  1.00 12.72           N  
ATOM    353  CA  ALA A  77      -0.424  11.978  34.409  1.00 12.69           C  
ATOM    354  C   ALA A  77      -0.449  13.426  33.894  1.00 15.62           C  
ATOM    355  O   ALA A  77      -1.500  13.855  33.442  1.00 16.03           O  
ATOM    356  CB  ALA A  77      -0.997  11.032  33.361  1.00 14.49           C  
ATOM    357  N   VAL A  78       0.686  14.095  34.023  1.00 13.69           N  
ATOM    358  CA  VAL A  78       0.788  15.472  33.531  1.00 11.41           C  
ATOM    359  C   VAL A  78       0.951  15.445  32.030  1.00 10.34           C  
ATOM    360  O   VAL A  78       1.846  14.842  31.429  1.00 15.43           O  
ATOM    361  CB  VAL A  78       1.931  16.212  34.243  1.00 14.93           C  
ATOM    362  CG1 VAL A  78       2.206  17.563  33.590  1.00 16.52           C  
ATOM    363  CG2 VAL A  78       1.607  16.394  35.716  1.00 17.14           C  
ATOM    364  N   LYS A  79       0.027  16.086  31.337  1.00 13.29           N  
ATOM    365  CA  LYS A  79       0.000  16.113  29.891  1.00 16.34           C  
ATOM    366  C   LYS A  79       0.581  17.428  29.369  1.00 22.50           C  
ATOM    367  O   LYS A  79       0.090  18.500  29.719  1.00 19.79           O  
ATOM    368  CB  LYS A  79      -1.428  15.933  29.378  1.00 20.94           C  
ATOM    369  CG  LYS A  79      -1.547  15.724  27.893  1.00 20.32           C  
ATOM    370  CD  LYS A  79      -2.835  14.999  27.528  1.00 30.51           C  
ATOM    371  CE  LYS A  79      -2.934  14.810  26.021  1.00 33.45           C  
ATOM    372  NZ  LYS A  79      -4.351  14.625  25.597  1.00 39.58           N1+
ATOM    373  N   LEU A  80       1.614  17.291  28.555  1.00 17.87           N  
ATOM    374  CA  LEU A  80       2.378  18.421  28.046  1.00 16.43           C  
ATOM    375  C   LEU A  80       2.423  18.456  26.538  1.00 17.77           C  
ATOM    376  O   LEU A  80       2.370  17.404  25.917  1.00 22.10           O  
ATOM    377  CB  LEU A  80       3.818  18.337  28.549  1.00 17.95           C  
ATOM    378  CG  LEU A  80       3.985  18.328  30.074  1.00 21.81           C  
ATOM    379  CD1 LEU A  80       5.462  18.216  30.393  1.00 21.24           C  
ATOM    380  CD2 LEU A  80       3.358  19.558  30.707  1.00 18.02           C  
ATOM    381  N   GLN A  81       2.518  19.632  25.928  1.00 21.32           N  
ATOM    382  CA  GLN A  81       2.586  19.687  24.469  1.00 17.22           C  
ATOM    383  C   GLN A  81       3.894  20.313  24.015  1.00 14.57           C  
ATOM    384  O   GLN A  81       4.313  21.338  24.558  1.00 15.09           O  
ATOM    385  CB  GLN A  81       1.423  20.485  23.876  1.00 23.78           C  
ATOM    386  CG  GLN A  81       1.502  20.476  22.344  1.00 41.36           C  
ATOM    387  CD  GLN A  81       0.692  19.299  21.816  1.00 45.50           C  
ATOM    388  NE2 GLN A  81       1.012  18.805  20.630  1.00 52.19           N  
ATOM    389  OE1 GLN A  81      -0.222  18.873  22.528  1.00 32.95           O  
ATOM    390  N   ARG A  82       4.535  19.686  23.054  1.00 14.75           N  
ATOM    391  CA  ARG A  82       5.806  20.163  22.542  1.00 14.93           C  
ATOM    392  C   ARG A  82       5.594  21.585  22.018  1.00 19.47           C  
ATOM    393  O   ARG A  82       4.585  21.785  21.337  1.00 19.42           O  
ATOM    394  CB  ARG A  82       6.335  19.308  21.406  1.00 16.78           C  
ATOM    395  CG  ARG A  82       7.695  19.793  20.940  1.00 19.99           C  
ATOM    396  CD  ARG A  82       8.280  18.904  19.855  1.00 19.03           C  
ATOM    397  NE  ARG A  82       9.691  19.204  19.672  1.00 26.52           N  
ATOM    398  CZ  ARG A  82      10.578  18.546  18.945  1.00 25.97           C  
ATOM    399  NH1 ARG A  82      10.241  17.473  18.257  1.00 26.21           N1+
ATOM    400  NH2 ARG A  82      11.837  18.977  18.902  1.00 32.46           N  
ATOM    401  N   GLY A  83       6.507  22.474  22.347  1.00 19.82           N  
ATOM    402  CA  GLY A  83       6.439  23.848  21.899  1.00 19.36           C  
ATOM    403  C   GLY A  83       5.673  24.760  22.829  1.00 26.12           C  
ATOM    404  O   GLY A  83       5.552  25.962  22.577  1.00 23.16           O  
ATOM    405  N   LYS A  84       5.136  24.243  23.929  1.00 16.22           N  
ATOM    406  CA  LYS A  84       4.446  25.068  24.922  1.00 17.10           C  
ATOM    407  C   LYS A  84       5.147  24.991  26.275  1.00 20.59           C  
ATOM    408  O   LYS A  84       5.734  23.965  26.626  1.00 23.88           O  
ATOM    409  CB  LYS A  84       2.995  24.643  25.068  1.00 22.78           C  
ATOM    410  CG  LYS A  84       2.116  24.941  23.867  1.00 27.34           C  
ATOM    411  CD  LYS A  84       0.676  24.562  24.187  1.00 44.30           C  
ATOM    412  CE  LYS A  84       0.040  23.727  23.085  1.00 60.28           C  
ATOM    413  NZ  LYS A  84      -1.212  24.346  22.569  1.00 92.07           N1+
ATOM    414  N   ALA A  85       5.079  26.089  27.011  1.00 21.84           N  
ATOM    415  CA  ALA A  85       5.533  26.171  28.388  1.00 22.71           C  
ATOM    416  C   ALA A  85       4.375  25.961  29.359  1.00 24.78           C  
ATOM    417  O   ALA A  85       3.230  26.337  29.101  1.00 29.66           O  
ATOM    418  CB  ALA A  85       6.200  27.510  28.680  1.00 25.13           C  
ATOM    419  N   VAL A  86       4.710  25.353  30.493  1.00 20.77           N  
ATOM    420  CA  VAL A  86       3.746  25.172  31.565  1.00 18.38           C  
ATOM    421  C   VAL A  86       4.410  25.521  32.897  1.00 20.26           C  
ATOM    422  O   VAL A  86       5.619  25.354  33.064  1.00 22.80           O  
ATOM    423  CB  VAL A  86       3.164  23.751  31.665  1.00 24.02           C  
ATOM    424  CG1 VAL A  86       2.533  23.354  30.337  1.00 27.45           C  
ATOM    425  CG2 VAL A  86       4.236  22.757  32.087  1.00 23.73           C  
ATOM    426  N   THR A  87       3.592  26.023  33.809  1.00 16.08           N  
ATOM    427  CA  THR A  87       4.085  26.280  35.163  1.00 15.86           C  
ATOM    428  C   THR A  87       3.442  25.272  36.113  1.00 18.40           C  
ATOM    429  O   THR A  87       2.223  25.090  36.182  1.00 16.90           O  
ATOM    430  CB  THR A  87       3.816  27.720  35.638  1.00 17.63           C  
ATOM    431  CG2 THR A  87       4.320  27.966  37.050  1.00 16.69           C  
ATOM    432  OG1 THR A  87       4.531  28.627  34.783  1.00 21.51           O  
ATOM    433  N   VAL A  88       4.312  24.595  36.864  1.00 15.76           N  
ATOM    434  CA  VAL A  88       3.866  23.639  37.855  1.00 15.17           C  
ATOM    435  C   VAL A  88       4.115  24.204  39.258  1.00 16.73           C  
ATOM    436  O   VAL A  88       5.256  24.563  39.564  1.00 18.22           O  
ATOM    437  CB  VAL A  88       4.585  22.290  37.742  1.00 13.84           C  
ATOM    438  CG1 VAL A  88       4.014  21.333  38.772  1.00 17.95           C  
ATOM    439  CG2 VAL A  88       4.451  21.744  36.327  1.00 15.06           C  
ATOM    440  N   ASP A  89       3.051  24.256  40.039  1.00 15.01           N  
ATOM    441  CA  ASP A  89       3.103  24.650  41.431  1.00 13.30           C  
ATOM    442  C   ASP A  89       3.104  23.393  42.296  1.00 17.81           C  
ATOM    443  O   ASP A  89       2.162  22.609  42.310  1.00 18.97           O  
ATOM    444  CB  ASP A  89       1.939  25.565  41.802  1.00 18.29           C  
ATOM    445  CG  ASP A  89       1.990  26.888  41.056  1.00 19.51           C  
ATOM    446  OD1 ASP A  89       3.104  27.389  40.818  1.00 22.96           O  
ATOM    447  OD2 ASP A  89       0.892  27.366  40.711  1.00 20.37           O1-
ATOM    448  N   ILE A  90       4.210  23.224  43.007  1.00 15.59           N  
ATOM    449  CA  ILE A  90       4.439  22.027  43.793  1.00 14.15           C  
ATOM    450  C   ILE A  90       4.436  22.339  45.291  1.00 20.69           C  
ATOM    451  O   ILE A  90       5.332  23.007  45.809  1.00 16.73           O  
ATOM    452  CB  ILE A  90       5.782  21.393  43.402  1.00 10.31           C  
ATOM    453  CG1 ILE A  90       5.986  21.217  41.900  1.00 12.34           C  
ATOM    454  CG2 ILE A  90       5.966  20.082  44.142  1.00 14.91           C  
ATOM    455  CD1 ILE A  90       7.433  21.063  41.497  1.00 15.94           C  
ATOM    456  N   TYR A  91       3.418  21.822  45.959  1.00 14.73           N  
ATOM    457  CA  TYR A  91       3.180  21.975  47.376  1.00 12.30           C  
ATOM    458  C   TYR A  91       3.584  20.721  48.143  1.00 15.79           C  
ATOM    459  O   TYR A  91       2.976  19.666  48.007  1.00 15.92           O  
ATOM    460  CB  TYR A  91       1.711  22.286  47.652  1.00 14.32           C  
ATOM    461  CG  TYR A  91       1.228  23.558  46.992  1.00 17.04           C  
ATOM    462  CD1 TYR A  91       0.786  23.567  45.681  1.00 23.81           C  
ATOM    463  CD2 TYR A  91       1.231  24.746  47.708  1.00 24.85           C  
ATOM    464  CE1 TYR A  91       0.349  24.737  45.086  1.00 26.43           C  
ATOM    465  CE2 TYR A  91       0.792  25.915  47.113  1.00 26.40           C  
ATOM    466  CZ  TYR A  91       0.360  25.905  45.813  1.00 23.84           C  
ATOM    467  OH  TYR A  91      -0.077  27.079  45.246  1.00 34.86           O  
ATOM    468  N   ASN A  92       4.620  20.875  48.952  1.00 15.26           N  
ATOM    469  CA  ASN A  92       5.077  19.794  49.819  1.00 13.74           C  
ATOM    470  C   ASN A  92       4.333  19.827  51.146  1.00 17.38           C  
ATOM    471  O   ASN A  92       4.569  20.647  52.037  1.00 18.10           O  
ATOM    472  CB  ASN A  92       6.578  19.867  50.053  1.00 14.96           C  
ATOM    473  CG  ASN A  92       7.087  18.711  50.906  1.00 17.24           C  
ATOM    474  ND2 ASN A  92       8.334  18.843  51.346  1.00 15.94           N  
ATOM    475  OD1 ASN A  92       6.384  17.743  51.168  1.00 17.41           O  
ATOM    476  N   GLN A  93       3.405  18.889  51.283  1.00 14.64           N  
ATOM    477  CA  GLN A  93       2.634  18.778  52.512  1.00 14.12           C  
ATOM    478  C   GLN A  93       3.090  17.594  53.363  1.00 16.43           C  
ATOM    479  O   GLN A  93       2.383  17.145  54.277  1.00 19.45           O  
ATOM    480  CB  GLN A  93       1.140  18.680  52.216  1.00 19.77           C  
ATOM    481  CG  GLN A  93       0.478  19.977  51.775  1.00 28.71           C  
ATOM    482  CD  GLN A  93      -0.976  19.830  51.369  1.00 43.05           C  
ATOM    483  NE2 GLN A  93      -1.543  20.879  50.768  1.00 56.37           N  
ATOM    484  OE1 GLN A  93      -1.623  18.796  51.563  1.00 71.68           O  
ATOM    485  N   LEU A  94       4.285  17.119  53.035  1.00 19.67           N  
ATOM    486  CA  LEU A  94       4.924  16.124  53.891  1.00 17.54           C  
ATOM    487  C   LEU A  94       5.561  16.867  55.075  1.00 24.37           C  
ATOM    488  O   LEU A  94       5.677  18.100  55.010  1.00 19.73           O  
ATOM    489  CB  LEU A  94       5.988  15.321  53.163  1.00 14.08           C  
ATOM    490  CG  LEU A  94       5.543  14.583  51.896  1.00 16.72           C  
ATOM    491  CD1 LEU A  94       6.755  14.018  51.182  1.00 18.22           C  
ATOM    492  CD2 LEU A  94       4.539  13.506  52.257  1.00 25.12           C  
ATOM    493  N   THR A  95       5.968  16.108  56.081  1.00 19.12           N  
ATOM    494  CA  THR A  95       6.721  16.677  57.202  1.00 27.40           C  
ATOM    495  C   THR A  95       8.223  16.626  56.947  1.00 26.63           C  
ATOM    496  O   THR A  95       9.047  17.064  57.757  1.00 23.50           O  
ATOM    497  CB  THR A  95       6.415  15.969  58.541  1.00 27.05           C  
ATOM    498  CG2 THR A  95       4.953  16.121  58.924  1.00 27.32           C  
ATOM    499  OG1 THR A  95       6.679  14.566  58.428  1.00 26.31           O  
ATOM    500  N   GLU A  96       8.640  16.081  55.804  1.00 20.38           N  
ATOM    501  CA  GLU A  96      10.061  16.077  55.497  1.00 20.62           C  
ATOM    502  C   GLU A  96      10.323  16.696  54.134  1.00 19.38           C  
ATOM    503  O   GLU A  96       9.414  16.834  53.317  1.00 17.20           O  
ATOM    504  CB  GLU A  96      10.625  14.664  55.566  1.00 22.51           C  
ATOM    505  CG  GLU A  96      10.176  13.736  54.443  1.00 24.15           C  
ATOM    506  CD  GLU A  96      10.796  12.355  54.673  1.00 27.98           C  
ATOM    507  OE1 GLU A  96      11.755  11.971  53.975  1.00 26.14           O  
ATOM    508  OE2 GLU A  96      10.314  11.650  55.586  1.00 27.67           O1-
ATOM    509  N   GLU A  97      11.574  17.067  53.913  1.00 18.34           N  
ATOM    510  CA  GLU A  97      12.003  17.646  52.658  1.00 19.73           C  
ATOM    511  C   GLU A  97      11.830  16.661  51.497  1.00 15.17           C  
ATOM    512  O   GLU A  97      12.002  15.462  51.713  1.00 18.04           O  
ATOM    513  CB  GLU A  97      13.480  18.021  52.721  1.00 28.72           C  
ATOM    514  CG  GLU A  97      13.823  19.384  53.275  1.00 36.04           C  
ATOM    515  CD  GLU A  97      15.322  19.646  53.245  1.00 49.54           C  
ATOM    516  OE1 GLU A  97      16.076  18.760  52.779  1.00 44.56           O  
ATOM    517  OE2 GLU A  97      15.743  20.739  53.680  1.00 61.41           O1-
ATOM    518  N   THR A  98      11.555  17.164  50.316  1.00 15.03           N  
ATOM    519  CA  THR A  98      11.580  16.347  49.102  1.00 15.29           C  
ATOM    520  C   THR A  98      11.944  17.205  47.903  1.00 17.34           C  
ATOM    521  O   THR A  98      12.127  18.429  48.007  1.00 16.39           O  
ATOM    522  CB  THR A  98      10.228  15.662  48.850  1.00 18.54           C  
ATOM    523  CG2 THR A  98       9.217  16.715  48.391  1.00 17.27           C  
ATOM    524  OG1 THR A  98      10.351  14.680  47.803  1.00 14.46           O  
ATOM    525  N   THR A  99      12.063  16.610  46.730  1.00 12.52           N  
ATOM    526  CA  THR A  99      12.303  17.347  45.491  1.00 10.48           C  
ATOM    527  C   THR A  99      11.424  16.671  44.440  1.00 14.74           C  
ATOM    528  O   THR A  99      10.903  15.604  44.758  1.00 15.26           O  
ATOM    529  CB  THR A  99      13.742  17.406  45.001  1.00 14.06           C  
ATOM    530  CG2 THR A  99      14.780  17.430  46.126  1.00 13.02           C  
ATOM    531  OG1 THR A  99      14.058  16.212  44.285  1.00 17.74           O  
ATOM    532  N   LEU A 100      11.287  17.321  43.297  1.00 15.14           N  
ATOM    533  CA  LEU A 100      10.462  16.724  42.253  1.00 16.71           C  
ATOM    534  C   LEU A 100      11.221  16.761  40.934  1.00 16.48           C  
ATOM    535  O   LEU A 100      11.451  17.802  40.316  1.00 14.76           O  
ATOM    536  CB  LEU A 100       9.102  17.401  42.112  1.00 19.66           C  
ATOM    537  CG  LEU A 100       8.035  16.564  41.381  1.00 25.82           C  
ATOM    538  CD1 LEU A 100       6.647  16.981  41.825  1.00 19.56           C  
ATOM    539  CD2 LEU A 100       8.132  16.657  39.864  1.00 15.89           C  
ATOM    540  N   HIS A 101      11.568  15.557  40.470  1.00 12.73           N  
ATOM    541  CA  HIS A 101      12.356  15.395  39.271  1.00  9.28           C  
ATOM    542  C   HIS A 101      11.499  14.859  38.124  1.00 11.74           C  
ATOM    543  O   HIS A 101      10.686  13.965  38.370  1.00 10.83           O  
ATOM    544  CB  HIS A 101      13.504  14.421  39.542  1.00 12.41           C  
ATOM    545  CG  HIS A 101      14.242  14.034  38.310  1.00 13.12           C  
ATOM    546  CD2 HIS A 101      14.418  12.787  37.791  1.00 13.63           C  
ATOM    547  ND1 HIS A 101      14.899  14.893  37.454  1.00 14.29           N  
ATOM    548  CE1 HIS A 101      15.436  14.206  36.466  1.00 16.47           C  
ATOM    549  NE2 HIS A 101      15.161  12.925  36.665  1.00 12.55           N  
ATOM    550  N   TRP A 102      11.676  15.387  36.929  1.00 13.11           N  
ATOM    551  CA  TRP A 102      10.978  15.014  35.707  1.00 10.88           C  
ATOM    552  C   TRP A 102      11.911  14.101  34.921  1.00 12.33           C  
ATOM    553  O   TRP A 102      12.686  14.562  34.089  1.00 13.69           O  
ATOM    554  CB  TRP A 102      10.581  16.252  34.901  1.00 11.77           C  
ATOM    555  CG  TRP A 102       9.914  17.285  35.756  1.00  9.87           C  
ATOM    556  CD1 TRP A 102      10.482  18.331  36.413  1.00 13.67           C  
ATOM    557  CD2 TRP A 102       8.513  17.356  36.038  1.00 11.71           C  
ATOM    558  CE2 TRP A 102       8.297  18.471  36.878  1.00 13.68           C  
ATOM    559  CE3 TRP A 102       7.407  16.581  35.666  1.00 15.36           C  
ATOM    560  NE1 TRP A 102       9.522  19.040  37.087  1.00 16.19           N  
ATOM    561  CZ2 TRP A 102       7.037  18.847  37.356  1.00 15.29           C  
ATOM    562  CZ3 TRP A 102       6.158  16.949  36.139  1.00 16.94           C  
ATOM    563  CH2 TRP A 102       5.980  18.064  36.974  1.00 19.62           C  
ATOM    564  N   HIS A 103      11.833  12.806  35.223  1.00 10.51           N  
ATOM    565  CA  HIS A 103      12.660  11.815  34.543  1.00 15.84           C  
ATOM    566  C   HIS A 103      12.309  11.750  33.062  1.00 13.24           C  
ATOM    567  O   HIS A 103      11.199  11.323  32.716  1.00 13.51           O  
ATOM    568  CB  HIS A 103      12.495  10.435  35.184  1.00 15.66           C  
ATOM    569  CG  HIS A 103      13.355   9.318  34.676  1.00 11.96           C  
ATOM    570  CD2 HIS A 103      13.710   8.829  33.466  1.00 12.78           C  
ATOM    571  ND1 HIS A 103      13.987   8.483  35.577  1.00 11.21           N  
ATOM    572  CE1 HIS A 103      14.677   7.575  34.922  1.00 10.49           C  
ATOM    573  NE2 HIS A 103      14.534   7.753  33.627  1.00 11.97           N  
ATOM    574  N   GLY A 104      13.288  12.093  32.242  1.00 11.64           N  
ATOM    575  CA  GLY A 104      13.200  11.964  30.798  1.00 13.42           C  
ATOM    576  C   GLY A 104      13.012  13.312  30.123  1.00 11.54           C  
ATOM    577  O   GLY A 104      13.057  13.434  28.915  1.00 13.95           O  
ATOM    578  N   LEU A 105      12.809  14.328  30.961  1.00 12.02           N  
ATOM    579  CA  LEU A 105      12.600  15.670  30.426  1.00 18.40           C  
ATOM    580  C   LEU A 105      13.913  16.462  30.230  1.00 19.51           C  
ATOM    581  O   LEU A 105      14.767  16.527  31.125  1.00 24.90           O  
ATOM    582  CB  LEU A 105      11.650  16.479  31.319  1.00 20.30           C  
ATOM    583  CG  LEU A 105      10.191  16.409  30.876  1.00 33.98           C  
ATOM    584  CD1 LEU A 105      10.028  17.141  29.552  1.00 34.61           C  
ATOM    585  CD2 LEU A 105       9.730  14.970  30.783  1.00 48.64           C  
ATOM    586  N   GLU A 106      14.017  17.049  29.050  1.00 17.75           N  
ATOM    587  CA  GLU A 106      15.096  17.873  28.592  1.00 18.60           C  
ATOM    588  C   GLU A 106      14.791  19.302  28.993  1.00 18.01           C  
ATOM    589  O   GLU A 106      14.267  20.107  28.208  1.00 20.94           O  
ATOM    590  CB  GLU A 106      15.291  17.707  27.077  1.00 18.41           C  
ATOM    591  CG  GLU A 106      15.471  16.246  26.657  1.00 18.60           C  
ATOM    592  CD  GLU A 106      15.455  16.032  25.165  1.00 29.35           C  
ATOM    593  OE1 GLU A 106      15.488  17.038  24.412  1.00 23.28           O  
ATOM    594  OE2 GLU A 106      15.419  14.854  24.744  1.00 28.42           O1-
ATOM    595  N   VAL A 107      15.129  19.586  30.239  1.00 15.71           N  
ATOM    596  CA  VAL A 107      14.915  20.880  30.863  1.00 13.34           C  
ATOM    597  C   VAL A 107      16.209  21.343  31.536  1.00 18.07           C  
ATOM    598  O   VAL A 107      17.068  20.525  31.871  1.00 17.21           O  
ATOM    599  CB  VAL A 107      13.779  20.852  31.885  1.00 16.98           C  
ATOM    600  CG1 VAL A 107      12.529  20.328  31.163  1.00 27.68           C  
ATOM    601  CG2 VAL A 107      14.071  20.013  33.111  1.00 16.11           C  
ATOM    602  N   PRO A 108      16.346  22.645  31.724  1.00 16.72           N  
ATOM    603  CA  PRO A 108      17.540  23.154  32.405  1.00 16.47           C  
ATOM    604  C   PRO A 108      17.667  22.645  33.832  1.00 16.67           C  
ATOM    605  O   PRO A 108      16.688  22.318  34.512  1.00 16.23           O  
ATOM    606  CB  PRO A 108      17.276  24.669  32.485  1.00 21.68           C  
ATOM    607  CG  PRO A 108      16.318  24.925  31.362  1.00 23.52           C  
ATOM    608  CD  PRO A 108      15.410  23.720  31.325  1.00 16.14           C  
ATOM    609  N   GLY A 109      18.909  22.616  34.314  1.00 20.38           N  
ATOM    610  CA  GLY A 109      19.221  22.220  35.667  1.00 15.09           C  
ATOM    611  C   GLY A 109      18.335  22.845  36.711  1.00 19.04           C  
ATOM    612  O   GLY A 109      17.890  22.233  37.682  1.00 18.57           O  
ATOM    613  N   GLU A 110      18.047  24.138  36.522  1.00 17.45           N  
ATOM    614  CA  GLU A 110      17.319  24.880  37.546  1.00 19.30           C  
ATOM    615  C   GLU A 110      15.970  24.268  37.868  1.00 17.59           C  
ATOM    616  O   GLU A 110      15.506  24.399  38.991  1.00 16.21           O  
ATOM    617  CB  GLU A 110      17.168  26.333  37.063  1.00 25.78           C  
ATOM    618  CG  GLU A 110      18.475  27.094  37.001  1.00 38.90           C  
ATOM    619  CD  GLU A 110      19.249  27.042  35.708  1.00 53.95           C  
ATOM    620  OE1 GLU A 110      19.386  25.991  35.039  1.00 37.34           O  
ATOM    621  OE2 GLU A 110      19.781  28.113  35.307  1.00 89.63           O1-
ATOM    622  N   VAL A 111      15.341  23.601  36.895  1.00 19.86           N  
ATOM    623  CA  VAL A 111      14.010  23.035  37.148  1.00 19.33           C  
ATOM    624  C   VAL A 111      14.024  21.503  37.110  1.00 20.03           C  
ATOM    625  O   VAL A 111      12.960  20.894  37.145  1.00 16.01           O  
ATOM    626  CB  VAL A 111      12.962  23.549  36.145  1.00 19.47           C  
ATOM    627  CG1 VAL A 111      12.791  25.064  36.298  1.00 25.41           C  
ATOM    628  CG2 VAL A 111      13.332  23.195  34.721  1.00 14.16           C  
ATOM    629  N   ASP A 112      15.193  20.894  37.068  1.00 17.66           N  
ATOM    630  CA  ASP A 112      15.364  19.451  36.945  1.00 17.24           C  
ATOM    631  C   ASP A 112      14.903  18.688  38.169  1.00 20.26           C  
ATOM    632  O   ASP A 112      14.570  17.507  38.076  1.00 17.33           O  
ATOM    633  CB  ASP A 112      16.839  19.152  36.683  1.00 15.72           C  
ATOM    634  CG  ASP A 112      17.142  17.722  36.312  1.00 18.70           C  
ATOM    635  OD1 ASP A 112      16.403  17.121  35.499  1.00 17.06           O  
ATOM    636  OD2 ASP A 112      18.146  17.195  36.831  1.00 23.63           O1-
ATOM    637  N   GLY A 113      14.873  19.339  39.330  1.00 16.96           N  
ATOM    638  CA  GLY A 113      14.409  18.696  40.536  1.00 18.22           C  
ATOM    639  C   GLY A 113      15.314  17.616  41.086  1.00 18.51           C  
ATOM    640  O   GLY A 113      14.879  16.705  41.797  1.00 17.02           O  
ATOM    641  N   GLY A 114      16.603  17.700  40.766  1.00 16.22           N  
ATOM    642  CA  GLY A 114      17.583  16.869  41.439  1.00 16.86           C  
ATOM    643  C   GLY A 114      17.689  17.157  42.917  1.00 14.70           C  
ATOM    644  O   GLY A 114      16.878  17.855  43.530  1.00 16.00           O  
ATOM    645  N   PRO A 115      18.697  16.569  43.564  1.00 14.26           N  
ATOM    646  CA  PRO A 115      18.817  16.675  45.013  1.00 17.18           C  
ATOM    647  C   PRO A 115      18.964  18.098  45.549  1.00 13.57           C  
ATOM    648  O   PRO A 115      18.652  18.314  46.711  1.00 17.45           O  
ATOM    649  CB  PRO A 115      20.093  15.887  45.313  1.00 23.53           C  
ATOM    650  CG  PRO A 115      20.753  15.578  44.029  1.00 28.14           C  
ATOM    651  CD  PRO A 115      19.741  15.744  42.930  1.00 20.28           C  
ATOM    652  N   GLN A 116      19.404  19.033  44.714  1.00 17.16           N  
ATOM    653  CA  GLN A 116      19.496  20.434  45.136  1.00 17.46           C  
ATOM    654  C   GLN A 116      18.160  21.172  45.113  1.00 25.59           C  
ATOM    655  O   GLN A 116      18.028  22.270  45.668  1.00 20.51           O  
ATOM    656  CB  GLN A 116      20.525  21.133  44.232  1.00 19.04           C  
ATOM    657  CG  GLN A 116      21.955  20.714  44.556  1.00 23.16           C  
ATOM    658  CD  GLN A 116      22.928  20.983  43.431  1.00 26.93           C  
ATOM    659  NE2 GLN A 116      24.008  21.697  43.731  1.00 20.87           N  
ATOM    660  OE1 GLN A 116      22.718  20.542  42.307  1.00 22.58           O  
ATOM    661  N   GLY A 117      17.139  20.589  44.482  1.00 19.30           N  
ATOM    662  CA  GLY A 117      15.836  21.228  44.352  1.00 17.03           C  
ATOM    663  C   GLY A 117      14.938  21.074  45.543  1.00 16.42           C  
ATOM    664  O   GLY A 117      13.761  20.701  45.494  1.00 19.36           O  
ATOM    665  N   ILE A 118      15.464  21.369  46.724  1.00 15.48           N  
ATOM    666  CA  ILE A 118      14.725  21.172  47.951  1.00 15.74           C  
ATOM    667  C   ILE A 118      13.426  21.951  48.009  1.00 19.52           C  
ATOM    668  O   ILE A 118      13.338  23.124  47.668  1.00 22.08           O  
ATOM    669  CB  ILE A 118      15.613  21.603  49.143  1.00 23.04           C  
ATOM    670  CG1 ILE A 118      16.923  20.806  49.197  1.00 30.76           C  
ATOM    671  CG2 ILE A 118      14.854  21.533  50.450  1.00 47.12           C  
ATOM    672  CD1 ILE A 118      16.995  19.895  50.398  1.00 48.51           C  
ATOM    673  N   ILE A 119      12.383  21.284  48.475  1.00 14.90           N  
ATOM    674  CA  ILE A 119      11.104  21.903  48.744  1.00 16.02           C  
ATOM    675  C   ILE A 119      10.801  21.670  50.214  1.00 23.67           C  
ATOM    676  O   ILE A 119      10.630  20.541  50.686  1.00 18.80           O  
ATOM    677  CB  ILE A 119       9.984  21.366  47.851  1.00 16.23           C  
ATOM    678  CG1 ILE A 119      10.382  21.290  46.376  1.00 17.77           C  
ATOM    679  CG2 ILE A 119       8.727  22.188  48.075  1.00 16.68           C  
ATOM    680  CD1 ILE A 119       9.488  20.344  45.596  1.00 24.53           C  
ATOM    681  N   PRO A 120      10.780  22.754  50.994  1.00 22.01           N  
ATOM    682  CA  PRO A 120      10.668  22.540  52.440  1.00 15.56           C  
ATOM    683  C   PRO A 120       9.316  21.955  52.807  1.00 11.97           C  
ATOM    684  O   PRO A 120       8.330  22.190  52.104  1.00 17.78           O  
ATOM    685  CB  PRO A 120      10.775  23.946  53.037  1.00 23.26           C  
ATOM    686  CG  PRO A 120      11.078  24.873  51.936  1.00 21.25           C  
ATOM    687  CD  PRO A 120      10.872  24.169  50.624  1.00 23.35           C  
ATOM    688  N   PRO A 121       9.284  21.224  53.908  1.00 13.92           N  
ATOM    689  CA  PRO A 121       8.001  20.705  54.389  1.00 18.32           C  
ATOM    690  C   PRO A 121       7.062  21.883  54.666  1.00 23.24           C  
ATOM    691  O   PRO A 121       7.472  22.804  55.375  1.00 16.64           O  
ATOM    692  CB  PRO A 121       8.364  19.948  55.658  1.00 18.50           C  
ATOM    693  CG  PRO A 121       9.837  19.987  55.811  1.00 18.32           C  
ATOM    694  CD  PRO A 121      10.427  20.855  54.758  1.00 16.45           C  
ATOM    695  N   GLY A 122       5.862  21.868  54.125  1.00 17.10           N  
ATOM    696  CA  GLY A 122       4.847  22.882  54.215  1.00 16.75           C  
ATOM    697  C   GLY A 122       5.087  24.063  53.285  1.00 13.27           C  
ATOM    698  O   GLY A 122       4.368  25.074  53.305  1.00 19.46           O  
ATOM    699  N   GLY A 123       6.098  23.953  52.445  1.00 11.38           N  
ATOM    700  CA  GLY A 123       6.464  24.946  51.462  1.00 14.88           C  
ATOM    701  C   GLY A 123       5.983  24.632  50.055  1.00 21.03           C  
ATOM    702  O   GLY A 123       5.373  23.581  49.838  1.00 18.17           O  
ATOM    703  N   LYS A 124       6.271  25.545  49.130  1.00 18.45           N  
ATOM    704  CA  LYS A 124       5.890  25.484  47.737  1.00 15.27           C  
ATOM    705  C   LYS A 124       7.029  25.928  46.831  1.00 21.34           C  
ATOM    706  O   LYS A 124       7.736  26.904  47.114  1.00 19.00           O  
ATOM    707  CB  LYS A 124       4.698  26.398  47.458  1.00 18.37           C  
ATOM    708  CG  LYS A 124       4.325  26.462  45.984  1.00 22.77           C  
ATOM    709  CD  LYS A 124       3.430  27.651  45.689  1.00 31.15           C  
ATOM    710  CE  LYS A 124       4.048  28.561  44.634  1.00 39.51           C  
ATOM    711  NZ  LYS A 124       3.004  29.436  44.023  1.00 70.13           N1+
ATOM    712  N   ARG A 125       7.201  25.207  45.736  1.00 14.79           N  
ATOM    713  CA  ARG A 125       8.153  25.627  44.703  1.00 13.55           C  
ATOM    714  C   ARG A 125       7.461  25.582  43.356  1.00 16.59           C  
ATOM    715  O   ARG A 125       6.702  24.659  43.054  1.00 18.47           O  
ATOM    716  CB  ARG A 125       9.415  24.763  44.754  1.00 18.63           C  
ATOM    717  CG  ARG A 125      10.228  24.996  46.029  1.00 19.73           C  
ATOM    718  CD  ARG A 125      10.819  26.406  46.039  1.00 23.57           C  
ATOM    719  NE  ARG A 125      11.727  26.596  47.171  1.00 23.35           N  
ATOM    720  CZ  ARG A 125      11.362  27.023  48.373  1.00 24.79           C  
ATOM    721  NH1 ARG A 125      10.108  27.323  48.679  1.00 19.42           N1+
ATOM    722  NH2 ARG A 125      12.287  27.154  49.316  1.00 27.67           N  
ATOM    723  N   SER A 126       7.692  26.598  42.541  1.00 21.01           N  
ATOM    724  CA  SER A 126       7.144  26.607  41.184  1.00 21.59           C  
ATOM    725  C   SER A 126       8.241  26.505  40.142  1.00 20.31           C  
ATOM    726  O   SER A 126       9.307  27.120  40.221  1.00 21.70           O  
ATOM    727  CB  SER A 126       6.316  27.872  40.967  1.00 19.46           C  
ATOM    728  OG  SER A 126       5.288  27.958  41.928  1.00 25.09           O  
ATOM    729  N   VAL A 127       8.001  25.697  39.113  1.00 15.51           N  
ATOM    730  CA  VAL A 127       8.941  25.597  38.012  1.00 15.43           C  
ATOM    731  C   VAL A 127       8.234  25.770  36.675  1.00 15.69           C  
ATOM    732  O   VAL A 127       7.117  25.275  36.513  1.00 18.94           O  
ATOM    733  CB  VAL A 127       9.632  24.221  37.966  1.00 17.61           C  
ATOM    734  CG1 VAL A 127      10.506  24.075  39.211  1.00 24.97           C  
ATOM    735  CG2 VAL A 127       8.609  23.114  37.862  1.00 14.30           C  
ATOM    736  N   THR A 128       8.888  26.443  35.751  1.00 15.60           N  
ATOM    737  CA  THR A 128       8.304  26.596  34.418  1.00 16.36           C  
ATOM    738  C   THR A 128       9.053  25.646  33.487  1.00 16.29           C  
ATOM    739  O   THR A 128      10.276  25.682  33.390  1.00 20.86           O  
ATOM    740  CB  THR A 128       8.321  28.056  33.936  1.00 18.32           C  
ATOM    741  CG2 THR A 128       7.764  28.190  32.533  1.00 21.65           C  
ATOM    742  OG1 THR A 128       7.421  28.804  34.780  1.00 17.73           O  
ATOM    743  N   LEU A 129       8.301  24.773  32.829  1.00 17.27           N  
ATOM    744  CA  LEU A 129       8.896  23.812  31.909  1.00 18.59           C  
ATOM    745  C   LEU A 129       8.568  24.212  30.478  1.00 19.08           C  
ATOM    746  O   LEU A 129       7.376  24.286  30.185  1.00 17.01           O  
ATOM    747  CB  LEU A 129       8.358  22.407  32.144  1.00 21.93           C  
ATOM    748  CG  LEU A 129       8.317  21.923  33.595  1.00 23.80           C  
ATOM    749  CD1 LEU A 129       7.492  20.652  33.712  1.00 23.21           C  
ATOM    750  CD2 LEU A 129       9.725  21.716  34.120  1.00 20.65           C  
ATOM    751  N   ASN A 130       9.592  24.441  29.678  1.00 15.74           N  
ATOM    752  CA  ASN A 130       9.419  24.683  28.260  1.00 15.08           C  
ATOM    753  C   ASN A 130       9.645  23.384  27.490  1.00 20.34           C  
ATOM    754  O   ASN A 130      10.791  22.992  27.282  1.00 22.76           O  
ATOM    755  CB  ASN A 130      10.383  25.736  27.717  1.00 23.10           C  
ATOM    756  CG  ASN A 130      10.094  27.086  28.352  1.00 34.32           C  
ATOM    757  ND2 ASN A 130      10.798  27.377  29.441  1.00 52.80           N  
ATOM    758  OD1 ASN A 130       9.254  27.839  27.861  1.00 40.87           O  
ATOM    759  N   VAL A 131       8.536  22.772  27.097  1.00 20.47           N  
ATOM    760  CA  VAL A 131       8.611  21.445  26.485  1.00 15.32           C  
ATOM    761  C   VAL A 131       9.059  21.489  25.042  1.00 16.28           C  
ATOM    762  O   VAL A 131       8.402  21.986  24.122  1.00 22.11           O  
ATOM    763  CB  VAL A 131       7.249  20.743  26.645  1.00 18.23           C  
ATOM    764  CG1 VAL A 131       7.354  19.303  26.183  1.00 23.06           C  
ATOM    765  CG2 VAL A 131       6.801  20.833  28.096  1.00 24.08           C  
ATOM    766  N   ASP A 132      10.256  20.952  24.792  1.00 16.51           N  
ATOM    767  CA  ASP A 132      10.774  21.014  23.425  1.00 21.45           C  
ATOM    768  C   ASP A 132      11.525  19.754  23.018  1.00 26.44           C  
ATOM    769  O   ASP A 132      12.683  19.813  22.613  1.00 28.08           O  
ATOM    770  CB  ASP A 132      11.708  22.224  23.264  1.00 32.61           C  
ATOM    771  CG  ASP A 132      12.638  22.277  24.465  1.00 36.17           C  
ATOM    772  OD1 ASP A 132      13.115  21.180  24.824  1.00 43.00           O  
ATOM    773  OD2 ASP A 132      12.843  23.376  25.021  1.00 39.49           O1-
ATOM    774  N   GLN A 133      10.842  18.630  23.142  1.00 17.17           N  
ATOM    775  CA  GLN A 133      11.278  17.324  22.702  1.00 14.19           C  
ATOM    776  C   GLN A 133      10.078  16.564  22.134  1.00 10.35           C  
ATOM    777  O   GLN A 133       8.934  16.978  22.366  1.00 13.86           O  
ATOM    778  CB  GLN A 133      11.896  16.566  23.886  1.00 14.76           C  
ATOM    779  CG  GLN A 133      10.801  16.125  24.859  1.00 12.75           C  
ATOM    780  CD  GLN A 133      11.414  15.652  26.163  1.00 15.65           C  
ATOM    781  NE2 GLN A 133      11.515  16.666  26.987  1.00 12.20           N  
ATOM    782  OE1 GLN A 133      11.753  14.500  26.408  1.00 18.10           O  
ATOM    783  N   PRO A 134      10.344  15.495  21.409  1.00 13.44           N  
ATOM    784  CA  PRO A 134       9.248  14.736  20.800  1.00 20.02           C  
ATOM    785  C   PRO A 134       8.374  14.026  21.818  1.00 14.40           C  
ATOM    786  O   PRO A 134       8.744  13.816  22.957  1.00 14.65           O  
ATOM    787  CB  PRO A 134       9.942  13.683  19.936  1.00 20.18           C  
ATOM    788  CG  PRO A 134      11.321  14.230  19.751  1.00 26.32           C  
ATOM    789  CD  PRO A 134      11.656  14.934  21.036  1.00 17.24           C  
ATOM    790  N   ALA A 135       7.200  13.661  21.325  1.00 13.68           N  
ATOM    791  CA  ALA A 135       6.232  12.898  22.080  1.00 13.68           C  
ATOM    792  C   ALA A 135       6.887  11.677  22.730  1.00 12.81           C  
ATOM    793  O   ALA A 135       7.682  10.989  22.102  1.00 14.01           O  
ATOM    794  CB  ALA A 135       5.087  12.392  21.203  1.00 14.51           C  
ATOM    795  N   ALA A 136       6.495  11.446  23.965  1.00 14.44           N  
ATOM    796  CA  ALA A 136       7.007  10.346  24.767  1.00 13.49           C  
ATOM    797  C   ALA A 136       6.256  10.227  26.079  1.00 15.26           C  
ATOM    798  O   ALA A 136       5.550  11.144  26.499  1.00 15.74           O  
ATOM    799  CB  ALA A 136       8.469  10.609  25.055  1.00 10.50           C  
ATOM    800  N   THR A 137       6.461   9.094  26.742  1.00 10.22           N  
ATOM    801  CA  THR A 137       5.991   8.875  28.088  1.00  8.94           C  
ATOM    802  C   THR A 137       7.191   8.991  29.028  1.00 15.24           C  
ATOM    803  O   THR A 137       8.059   8.113  29.037  1.00 13.68           O  
ATOM    804  CB  THR A 137       5.338   7.488  28.254  1.00 15.49           C  
ATOM    805  CG2 THR A 137       4.670   7.375  29.621  1.00 12.52           C  
ATOM    806  OG1 THR A 137       4.334   7.296  27.253  1.00 13.36           O  
ATOM    807  N   CYS A 138       7.210  10.081  29.782  1.00 11.23           N  
ATOM    808  CA  CYS A 138       8.203  10.294  30.827  1.00 11.16           C  
ATOM    809  C   CYS A 138       7.532  10.093  32.174  1.00 12.96           C  
ATOM    810  O   CYS A 138       6.376   9.675  32.221  1.00 11.92           O  
ATOM    811  CB  CYS A 138       8.824  11.677  30.655  1.00 12.02           C  
ATOM    812  SG  CYS A 138       9.759  11.838  29.130  1.00 15.22           S  
ATOM    813  N   TRP A 139       8.242  10.380  33.264  1.00 11.68           N  
ATOM    814  CA  TRP A 139       7.636  10.230  34.587  1.00  9.66           C  
ATOM    815  C   TRP A 139       8.275  11.179  35.598  1.00  9.04           C  
ATOM    816  O   TRP A 139       9.234  11.867  35.263  1.00 13.29           O  
ATOM    817  CB  TRP A 139       7.703   8.792  35.044  1.00  9.98           C  
ATOM    818  CG  TRP A 139       8.989   8.097  35.338  1.00  8.58           C  
ATOM    819  CD1 TRP A 139      10.071   7.883  34.553  1.00 11.93           C  
ATOM    820  CD2 TRP A 139       9.285   7.485  36.606  1.00  9.89           C  
ATOM    821  CE2 TRP A 139      10.567   6.928  36.506  1.00 10.46           C  
ATOM    822  CE3 TRP A 139       8.580   7.365  37.803  1.00 10.09           C  
ATOM    823  NE1 TRP A 139      11.036   7.175  35.251  1.00 12.65           N  
ATOM    824  CZ2 TRP A 139      11.142   6.260  37.590  1.00 11.29           C  
ATOM    825  CZ3 TRP A 139       9.149   6.703  38.873  1.00 14.23           C  
ATOM    826  CH2 TRP A 139      10.437   6.151  38.746  1.00 16.42           C  
ATOM    827  N   PHE A 140       7.731  11.215  36.798  1.00 11.23           N  
ATOM    828  CA  PHE A 140       8.274  12.151  37.803  1.00 14.28           C  
ATOM    829  C   PHE A 140       8.213  11.479  39.171  1.00 12.92           C  
ATOM    830  O   PHE A 140       7.325  10.668  39.438  1.00 11.49           O  
ATOM    831  CB  PHE A 140       7.609  13.517  37.809  1.00 10.20           C  
ATOM    832  CG  PHE A 140       6.151  13.636  38.192  1.00 10.41           C  
ATOM    833  CD1 PHE A 140       5.168  13.532  37.211  1.00 11.77           C  
ATOM    834  CD2 PHE A 140       5.742  13.860  39.488  1.00 12.06           C  
ATOM    835  CE1 PHE A 140       3.826  13.661  37.530  1.00 13.75           C  
ATOM    836  CE2 PHE A 140       4.412  13.986  39.819  1.00 14.13           C  
ATOM    837  CZ  PHE A 140       3.452  13.889  38.829  1.00 14.65           C  
ATOM    838  N   HIS A 141       9.190  11.795  40.012  1.00 12.97           N  
ATOM    839  CA  HIS A 141       9.393  11.139  41.300  1.00 10.29           C  
ATOM    840  C   HIS A 141      10.326  12.000  42.153  1.00 11.69           C  
ATOM    841  O   HIS A 141      10.948  12.896  41.554  1.00 14.49           O  
ATOM    842  CB  HIS A 141       9.965   9.749  41.029  1.00  9.57           C  
ATOM    843  CG  HIS A 141      11.312   9.639  40.416  1.00 11.07           C  
ATOM    844  CD2 HIS A 141      11.708   9.208  39.191  1.00 12.53           C  
ATOM    845  ND1 HIS A 141      12.471   9.962  41.062  1.00 14.61           N  
ATOM    846  CE1 HIS A 141      13.522   9.753  40.267  1.00 11.30           C  
ATOM    847  NE2 HIS A 141      13.080   9.294  39.118  1.00 13.17           N  
ATOM    848  N   PRO A 142      10.400  11.727  43.437  1.00 12.16           N  
ATOM    849  CA  PRO A 142      11.305  12.477  44.316  1.00 13.17           C  
ATOM    850  C   PRO A 142      12.764  12.169  44.009  1.00 14.11           C  
ATOM    851  O   PRO A 142      13.116  11.154  43.430  1.00 16.07           O  
ATOM    852  CB  PRO A 142      10.977  11.990  45.723  1.00 16.91           C  
ATOM    853  CG  PRO A 142      10.038  10.870  45.604  1.00 21.16           C  
ATOM    854  CD  PRO A 142       9.608  10.740  44.188  1.00 14.13           C  
ATOM    855  N   HIS A 143      13.658  13.047  44.449  1.00 11.59           N  
ATOM    856  CA  HIS A 143      15.095  12.935  44.255  1.00 11.23           C  
ATOM    857  C   HIS A 143      15.852  13.424  45.496  1.00 12.77           C  
ATOM    858  O   HIS A 143      17.001  13.853  45.399  1.00 15.95           O  
ATOM    859  CB  HIS A 143      15.575  13.662  43.007  1.00 14.70           C  
ATOM    860  CG  HIS A 143      16.522  12.902  42.146  1.00 12.66           C  
ATOM    861  CD2 HIS A 143      16.487  12.503  40.859  1.00 15.85           C  
ATOM    862  ND1 HIS A 143      17.732  12.436  42.614  1.00 16.71           N  
ATOM    863  CE1 HIS A 143      18.382  11.797  41.662  1.00 18.40           C  
ATOM    864  NE2 HIS A 143      17.646  11.820  40.566  1.00 16.72           N  
ATOM    865  N   GLN A 144      15.200  13.333  46.645  1.00 14.22           N  
ATOM    866  CA  GLN A 144      15.770  13.705  47.930  1.00 15.03           C  
ATOM    867  C   GLN A 144      17.079  12.949  48.173  1.00 18.97           C  
ATOM    868  O   GLN A 144      17.169  11.723  48.062  1.00 16.57           O  
ATOM    869  CB  GLN A 144      14.763  13.453  49.045  1.00 17.17           C  
ATOM    870  CG  GLN A 144      15.245  13.872  50.423  1.00 15.71           C  
ATOM    871  CD  GLN A 144      15.430  15.370  50.543  1.00 20.60           C  
ATOM    872  NE2 GLN A 144      16.150  15.777  51.591  1.00 24.47           N  
ATOM    873  OE1 GLN A 144      14.946  16.176  49.745  1.00 19.15           O  
ATOM    874  N   HIS A 145      18.114  13.715  48.499  1.00 15.69           N  
ATOM    875  CA  HIS A 145      19.452  13.208  48.731  1.00 12.39           C  
ATOM    876  C   HIS A 145      19.468  12.106  49.774  1.00 10.89           C  
ATOM    877  O   HIS A 145      19.028  12.314  50.906  1.00 19.20           O  
ATOM    878  CB  HIS A 145      20.325  14.363  49.223  1.00 21.91           C  
ATOM    879  CG  HIS A 145      21.771  14.035  49.353  1.00 36.34           C  
ATOM    880  CD2 HIS A 145      22.548  13.083  48.798  1.00 41.02           C  
ATOM    881  ND1 HIS A 145      22.606  14.774  50.164  1.00 43.80           N  
ATOM    882  CE1 HIS A 145      23.832  14.281  50.096  1.00 40.17           C  
ATOM    883  NE2 HIS A 145      23.827  13.254  49.275  1.00 37.13           N  
ATOM    884  N   GLY A 146      19.950  10.922  49.427  1.00 15.94           N  
ATOM    885  CA  GLY A 146      20.023   9.825  50.366  1.00 15.77           C  
ATOM    886  C   GLY A 146      18.728   9.129  50.683  1.00 20.32           C  
ATOM    887  O   GLY A 146      18.733   8.153  51.427  1.00 17.35           O  
ATOM    888  N   LYS A 147      17.605   9.588  50.145  1.00 18.11           N  
ATOM    889  CA  LYS A 147      16.302   9.099  50.559  1.00 17.23           C  
ATOM    890  C   LYS A 147      15.351   8.835  49.397  1.00 15.70           C  
ATOM    891  O   LYS A 147      14.147   8.626  49.558  1.00 16.61           O  
ATOM    892  CB  LYS A 147      15.680  10.132  51.515  1.00 19.16           C  
ATOM    893  CG  LYS A 147      16.447  10.313  52.819  1.00 20.25           C  
ATOM    894  CD  LYS A 147      15.612  11.049  53.849  1.00 39.84           C  
ATOM    895  CE  LYS A 147      16.290  11.115  55.209  1.00 54.79           C  
ATOM    896  NZ  LYS A 147      17.100  12.363  55.358  1.00 76.99           N1+
ATOM    897  N   THR A 148      15.889   8.833  48.195  1.00 13.00           N  
ATOM    898  CA  THR A 148      15.044   8.666  47.006  1.00 17.86           C  
ATOM    899  C   THR A 148      14.361   7.315  47.010  1.00 17.80           C  
ATOM    900  O   THR A 148      13.174   7.210  46.727  1.00 12.28           O  
ATOM    901  CB  THR A 148      15.903   8.880  45.758  1.00 20.66           C  
ATOM    902  CG2 THR A 148      15.105   8.643  44.497  1.00 14.22           C  
ATOM    903  OG1 THR A 148      16.340  10.258  45.792  1.00 17.50           O  
ATOM    904  N   GLY A 149      15.080   6.253  47.361  1.00 14.43           N  
ATOM    905  CA  GLY A 149      14.435   4.966  47.466  1.00 15.77           C  
ATOM    906  C   GLY A 149      13.286   4.975  48.449  1.00 13.21           C  
ATOM    907  O   GLY A 149      12.207   4.446  48.166  1.00 14.62           O  
ATOM    908  N   ARG A 150      13.492   5.528  49.646  1.00 12.26           N  
ATOM    909  CA  ARG A 150      12.391   5.485  50.598  1.00 11.62           C  
ATOM    910  C   ARG A 150      11.173   6.246  50.101  1.00 14.20           C  
ATOM    911  O   ARG A 150      10.037   5.817  50.299  1.00 14.38           O  
ATOM    912  CB  ARG A 150      12.781   6.071  51.963  1.00 14.15           C  
ATOM    913  CG  ARG A 150      11.587   6.125  52.910  1.00 18.88           C  
ATOM    914  CD  ARG A 150      11.921   6.346  54.373  1.00 23.84           C  
ATOM    915  NE  ARG A 150      10.655   6.394  55.114  1.00 32.75           N  
ATOM    916  CZ  ARG A 150       9.953   7.461  55.451  1.00 26.66           C  
ATOM    917  NH1 ARG A 150      10.352   8.680  55.144  1.00 23.38           N1+
ATOM    918  NH2 ARG A 150       8.816   7.318  56.122  1.00 27.72           N  
ATOM    919  N   GLN A 151      11.416   7.407  49.489  1.00 12.94           N  
ATOM    920  CA  GLN A 151      10.281   8.258  49.120  1.00 12.69           C  
ATOM    921  C   GLN A 151       9.529   7.646  47.949  1.00 14.07           C  
ATOM    922  O   GLN A 151       8.298   7.731  47.918  1.00 12.93           O  
ATOM    923  CB  GLN A 151      10.757   9.677  48.829  1.00 12.90           C  
ATOM    924  CG  GLN A 151      11.448  10.292  50.043  1.00 13.55           C  
ATOM    925  CD  GLN A 151      11.472  11.806  49.945  1.00 15.02           C  
ATOM    926  NE2 GLN A 151      11.666  12.459  51.087  1.00 20.18           N  
ATOM    927  OE1 GLN A 151      11.347  12.361  48.860  1.00 15.91           O  
ATOM    928  N   VAL A 152      10.237   7.013  47.014  1.00 12.48           N  
ATOM    929  CA  VAL A 152       9.505   6.270  45.989  1.00 12.54           C  
ATOM    930  C   VAL A 152       8.782   5.069  46.584  1.00 14.38           C  
ATOM    931  O   VAL A 152       7.624   4.793  46.260  1.00 13.59           O  
ATOM    932  CB  VAL A 152      10.453   5.828  44.874  1.00 11.46           C  
ATOM    933  CG1 VAL A 152       9.735   4.888  43.905  1.00 12.19           C  
ATOM    934  CG2 VAL A 152      10.985   7.043  44.142  1.00 12.07           C  
ATOM    935  N   ALA A 153       9.454   4.351  47.483  1.00 12.36           N  
ATOM    936  CA  ALA A 153       8.775   3.180  48.066  1.00 10.97           C  
ATOM    937  C   ALA A 153       7.499   3.543  48.802  1.00 12.36           C  
ATOM    938  O   ALA A 153       6.561   2.746  48.862  1.00 12.33           O  
ATOM    939  CB  ALA A 153       9.688   2.419  48.999  1.00 12.63           C  
ATOM    940  N   MET A 154       7.441   4.725  49.402  1.00 13.80           N  
ATOM    941  CA  MET A 154       6.282   5.155  50.177  1.00 13.33           C  
ATOM    942  C   MET A 154       5.096   5.506  49.277  1.00 14.35           C  
ATOM    943  O   MET A 154       3.983   5.572  49.804  1.00 16.32           O  
ATOM    944  CB  MET A 154       6.656   6.339  51.054  1.00 12.82           C  
ATOM    945  CG  MET A 154       7.494   6.022  52.268  1.00 15.41           C  
ATOM    946  SD  MET A 154       6.691   4.880  53.421  1.00 20.30           S  
ATOM    947  CE  MET A 154       5.302   5.883  53.947  1.00 26.67           C  
ATOM    948  N   GLY A 155       5.360   5.724  47.988  1.00 13.21           N  
ATOM    949  CA  GLY A 155       4.295   5.851  47.011  1.00 14.01           C  
ATOM    950  C   GLY A 155       4.441   6.945  45.988  1.00 11.56           C  
ATOM    951  O   GLY A 155       3.633   7.063  45.064  1.00 12.56           O  
ATOM    952  N   LEU A 156       5.469   7.786  46.102  1.00  8.36           N  
ATOM    953  CA  LEU A 156       5.517   8.903  45.171  1.00 10.07           C  
ATOM    954  C   LEU A 156       6.057   8.498  43.809  1.00 11.26           C  
ATOM    955  O   LEU A 156       7.205   8.124  43.642  1.00 15.94           O  
ATOM    956  CB  LEU A 156       6.387  10.041  45.717  1.00 13.94           C  
ATOM    957  CG  LEU A 156       5.932  10.696  47.029  1.00 13.10           C  
ATOM    958  CD1 LEU A 156       6.891  11.781  47.479  1.00 15.97           C  
ATOM    959  CD2 LEU A 156       4.529  11.268  46.872  1.00 12.63           C  
ATOM    960  N   ALA A 157       5.197   8.635  42.822  1.00 11.76           N  
ATOM    961  CA  ALA A 157       5.544   8.604  41.412  1.00 10.54           C  
ATOM    962  C   ALA A 157       4.370   9.110  40.575  1.00 10.35           C  
ATOM    963  O   ALA A 157       3.204   8.904  40.928  1.00 14.78           O  
ATOM    964  CB  ALA A 157       5.965   7.225  40.952  1.00 13.55           C  
ATOM    965  N   GLY A 158       4.663   9.782  39.483  1.00 13.74           N  
ATOM    966  CA  GLY A 158       3.631  10.285  38.582  1.00 12.72           C  
ATOM    967  C   GLY A 158       4.076  10.090  37.148  1.00 15.34           C  
ATOM    968  O   GLY A 158       5.209   9.688  36.873  1.00 11.15           O  
ATOM    969  N   LEU A 159       3.175  10.398  36.214  1.00 13.55           N  
ATOM    970  CA  LEU A 159       3.528  10.253  34.811  1.00 14.88           C  
ATOM    971  C   LEU A 159       3.538  11.590  34.083  1.00 13.34           C  
ATOM    972  O   LEU A 159       2.933  12.545  34.538  1.00 13.97           O  
ATOM    973  CB  LEU A 159       2.524   9.345  34.095  1.00 14.67           C  
ATOM    974  CG  LEU A 159       2.522   7.918  34.617  1.00 22.99           C  
ATOM    975  CD1 LEU A 159       1.210   7.257  34.233  1.00 27.22           C  
ATOM    976  CD2 LEU A 159       3.737   7.187  34.064  1.00 28.59           C  
ATOM    977  N   VAL A 160       4.233  11.568  32.961  1.00 11.80           N  
ATOM    978  CA  VAL A 160       4.267  12.693  32.036  1.00 14.23           C  
ATOM    979  C   VAL A 160       3.955  12.174  30.639  1.00 13.89           C  
ATOM    980  O   VAL A 160       4.666  11.315  30.119  1.00 14.67           O  
ATOM    981  CB  VAL A 160       5.632  13.393  32.015  1.00 15.92           C  
ATOM    982  CG1 VAL A 160       5.610  14.576  31.056  1.00 16.54           C  
ATOM    983  CG2 VAL A 160       6.036  13.857  33.399  1.00 14.73           C  
ATOM    984  N   VAL A 161       2.890  12.711  30.052  1.00 12.22           N  
ATOM    985  CA  VAL A 161       2.533  12.356  28.689  1.00  8.71           C  
ATOM    986  C   VAL A 161       2.912  13.536  27.804  1.00 13.24           C  
ATOM    987  O   VAL A 161       2.252  14.561  27.931  1.00 14.22           O  
ATOM    988  CB  VAL A 161       1.049  12.015  28.626  1.00 13.91           C  
ATOM    989  CG1 VAL A 161       0.591  11.921  27.180  1.00 18.82           C  
ATOM    990  CG2 VAL A 161       0.818  10.713  29.387  1.00 17.92           C  
ATOM    991  N   ILE A 162       3.946  13.404  26.986  1.00 13.27           N  
ATOM    992  CA  ILE A 162       4.296  14.498  26.075  1.00 13.58           C  
ATOM    993  C   ILE A 162       3.692  14.232  24.706  1.00 16.33           C  
ATOM    994  O   ILE A 162       3.924  13.179  24.102  1.00 15.33           O  
ATOM    995  CB  ILE A 162       5.811  14.704  25.894  1.00 13.10           C  
ATOM    996  CG1 ILE A 162       6.518  14.877  27.232  1.00 13.83           C  
ATOM    997  CG2 ILE A 162       6.089  15.842  24.925  1.00 17.69           C  
ATOM    998  CD1 ILE A 162       8.020  14.766  27.168  1.00 18.82           C  
ATOM    999  N   GLU A 163       2.937  15.214  24.230  1.00 12.74           N  
ATOM   1000  CA  GLU A 163       2.322  15.121  22.915  1.00 17.81           C  
ATOM   1001  C   GLU A 163       3.007  16.034  21.904  1.00 15.44           C  
ATOM   1002  O   GLU A 163       3.562  17.045  22.330  1.00 17.02           O  
ATOM   1003  CB  GLU A 163       0.850  15.513  23.012  1.00 20.16           C  
ATOM   1004  CG  GLU A 163      -0.002  14.692  23.953  1.00 30.44           C  
ATOM   1005  CD  GLU A 163      -0.505  13.391  23.348  1.00 26.36           C  
ATOM   1006  OE1 GLU A 163       0.017  13.007  22.285  1.00 27.61           O  
ATOM   1007  OE2 GLU A 163      -1.404  12.764  23.953  1.00 22.55           O1-
ATOM   1008  N   ASP A 164       2.937  15.666  20.631  1.00 15.73           N  
ATOM   1009  CA  ASP A 164       3.406  16.553  19.559  1.00 18.73           C  
ATOM   1010  C   ASP A 164       2.492  16.410  18.348  1.00 16.63           C  
ATOM   1011  O   ASP A 164       1.599  15.556  18.298  1.00 17.95           O  
ATOM   1012  CB  ASP A 164       4.871  16.312  19.255  1.00 17.14           C  
ATOM   1013  CG  ASP A 164       5.238  15.000  18.616  1.00 25.29           C  
ATOM   1014  OD1 ASP A 164       4.330  14.328  18.070  1.00 22.61           O  
ATOM   1015  OD2 ASP A 164       6.436  14.612  18.635  1.00 18.73           O1-
ATOM   1016  N   ASP A 165       2.670  17.232  17.309  1.00 17.87           N  
ATOM   1017  CA  ASP A 165       1.750  17.062  16.179  1.00 24.68           C  
ATOM   1018  C   ASP A 165       2.109  15.879  15.295  1.00 22.76           C  
ATOM   1019  O   ASP A 165       1.256  15.414  14.538  1.00 25.32           O  
ATOM   1020  CB  ASP A 165       1.701  18.315  15.294  1.00 33.79           C  
ATOM   1021  CG  ASP A 165       3.120  18.686  14.883  1.00 42.37           C  
ATOM   1022  OD1 ASP A 165       3.935  18.790  15.821  1.00 66.07           O  
ATOM   1023  OD2 ASP A 165       3.393  18.859  13.681  1.00 77.29           O1-
ATOM   1024  N   GLU A 166       3.341  15.381  15.379  1.00 17.75           N  
ATOM   1025  CA  GLU A 166       3.705  14.218  14.581  1.00 20.74           C  
ATOM   1026  C   GLU A 166       2.969  12.976  15.047  1.00 21.71           C  
ATOM   1027  O   GLU A 166       2.405  12.228  14.256  1.00 18.94           O  
ATOM   1028  CB  GLU A 166       5.212  13.970  14.619  1.00 29.46           C  
ATOM   1029  CG  GLU A 166       6.039  14.958  13.810  1.00 42.52           C  
ATOM   1030  CD  GLU A 166       6.039  16.351  14.404  1.00 52.71           C  
ATOM   1031  OE1 GLU A 166       6.389  17.287  13.653  1.00 75.09           O  
ATOM   1032  OE2 GLU A 166       5.694  16.499  15.600  1.00 44.44           O1-
ATOM   1033  N   ILE A 167       2.975  12.737  16.358  1.00 19.22           N  
ATOM   1034  CA  ILE A 167       2.363  11.482  16.804  1.00 18.46           C  
ATOM   1035  C   ILE A 167       0.867  11.505  16.543  1.00 21.22           C  
ATOM   1036  O   ILE A 167       0.239  10.505  16.215  1.00 18.38           O  
ATOM   1037  CB  ILE A 167       2.634  11.193  18.288  1.00 15.87           C  
ATOM   1038  CG1 ILE A 167       2.292   9.737  18.666  1.00 15.76           C  
ATOM   1039  CG2 ILE A 167       1.928  12.153  19.222  1.00 17.40           C  
ATOM   1040  CD1 ILE A 167       2.841   9.306  20.011  1.00 19.23           C  
ATOM   1041  N   LEU A 168       0.261  12.686  16.683  1.00 20.17           N  
ATOM   1042  CA  LEU A 168      -1.206  12.650  16.539  1.00 25.42           C  
ATOM   1043  C   LEU A 168      -1.640  12.275  15.143  1.00 21.81           C  
ATOM   1044  O   LEU A 168      -2.731  11.710  14.960  1.00 27.32           O  
ATOM   1045  CB  LEU A 168      -1.732  13.985  17.090  1.00 30.91           C  
ATOM   1046  CG  LEU A 168      -1.449  14.127  18.603  1.00 43.45           C  
ATOM   1047  CD1 LEU A 168      -1.820  15.531  19.068  1.00 59.59           C  
ATOM   1048  CD2 LEU A 168      -2.150  13.057  19.438  1.00 33.02           C  
ATOM   1049  N   LYS A 169      -0.825  12.493  14.127  1.00 22.06           N  
ATOM   1050  CA  LYS A 169      -1.135  12.052  12.766  1.00 25.52           C  
ATOM   1051  C   LYS A 169      -1.124  10.544  12.596  1.00 27.21           C  
ATOM   1052  O   LYS A 169      -1.604   9.995  11.595  1.00 23.20           O  
ATOM   1053  CB  LYS A 169      -0.115  12.637  11.781  1.00 34.31           C  
ATOM   1054  CG  LYS A 169      -0.639  13.665  10.804  1.00 50.49           C  
ATOM   1055  CD  LYS A 169       0.405  14.746  10.519  1.00 63.95           C  
ATOM   1056  CE  LYS A 169       0.324  15.839  11.565  1.00 71.15           C  
ATOM   1057  NZ  LYS A 169       1.109  17.053  11.185  1.00 83.18           N1+
ATOM   1058  N   LEU A 170      -0.564   9.815  13.567  1.00 22.01           N  
ATOM   1059  CA  LEU A 170      -0.473   8.369  13.404  1.00 18.45           C  
ATOM   1060  C   LEU A 170      -1.749   7.608  13.741  1.00 16.80           C  
ATOM   1061  O   LEU A 170      -1.852   6.415  13.413  1.00 22.96           O  
ATOM   1062  CB  LEU A 170       0.673   7.860  14.288  1.00 18.58           C  
ATOM   1063  CG  LEU A 170       2.082   8.332  13.931  1.00 20.57           C  
ATOM   1064  CD1 LEU A 170       3.134   7.743  14.863  1.00 19.27           C  
ATOM   1065  CD2 LEU A 170       2.435   7.946  12.503  1.00 20.41           C  
ATOM   1066  N   MET A 171      -2.732   8.212  14.381  1.00 20.66           N  
ATOM   1067  CA  MET A 171      -3.951   7.439  14.674  1.00 23.88           C  
ATOM   1068  C   MET A 171      -3.699   6.176  15.487  1.00 24.94           C  
ATOM   1069  O   MET A 171      -4.317   5.128  15.321  1.00 23.50           O  
ATOM   1070  CB  MET A 171      -4.669   7.115  13.368  1.00 36.90           C  
ATOM   1071  CG  MET A 171      -5.745   8.115  12.976  1.00 55.64           C  
ATOM   1072  SD  MET A 171      -5.498   9.818  13.486  1.00 78.26           S  
ATOM   1073  CE  MET A 171      -6.892  10.073  14.583  1.00 42.39           C  
ATOM   1074  N   LEU A 172      -2.760   6.273  16.429  1.00 18.17           N  
ATOM   1075  CA  LEU A 172      -2.533   5.259  17.435  1.00 16.17           C  
ATOM   1076  C   LEU A 172      -3.731   5.134  18.350  1.00 13.32           C  
ATOM   1077  O   LEU A 172      -4.521   6.096  18.404  1.00 15.52           O  
ATOM   1078  CB  LEU A 172      -1.329   5.650  18.302  1.00 13.27           C  
ATOM   1079  CG  LEU A 172       0.017   5.676  17.578  1.00 14.95           C  
ATOM   1080  CD1 LEU A 172       1.094   6.221  18.495  1.00 14.25           C  
ATOM   1081  CD2 LEU A 172       0.350   4.278  17.086  1.00 22.77           C  
ATOM   1082  N   PRO A 173      -3.892   4.045  19.088  1.00 15.79           N  
ATOM   1083  CA  PRO A 173      -4.882   4.052  20.182  1.00 14.04           C  
ATOM   1084  C   PRO A 173      -4.616   5.262  21.072  1.00 17.30           C  
ATOM   1085  O   PRO A 173      -3.452   5.467  21.404  1.00 13.73           O  
ATOM   1086  CB  PRO A 173      -4.590   2.769  20.957  1.00 12.68           C  
ATOM   1087  CG  PRO A 173      -4.025   1.867  19.899  1.00 13.33           C  
ATOM   1088  CD  PRO A 173      -3.223   2.747  18.971  1.00 14.89           C  
ATOM   1089  N   LYS A 174      -5.633   6.022  21.433  1.00 14.14           N  
ATOM   1090  CA  LYS A 174      -5.413   7.248  22.199  1.00 15.22           C  
ATOM   1091  C   LYS A 174      -6.548   7.608  23.125  1.00 19.54           C  
ATOM   1092  O   LYS A 174      -6.571   8.736  23.631  1.00 16.68           O  
ATOM   1093  CB  LYS A 174      -5.153   8.399  21.210  1.00 15.83           C  
ATOM   1094  CG  LYS A 174      -6.306   8.605  20.244  1.00 21.78           C  
ATOM   1095  CD  LYS A 174      -6.021   9.681  19.204  1.00 32.41           C  
ATOM   1096  CE  LYS A 174      -4.937   9.260  18.216  1.00 41.61           C  
ATOM   1097  NZ  LYS A 174      -4.281  10.397  17.512  1.00 36.82           N1+
ATOM   1098  N   GLN A 175      -7.484   6.715  23.426  1.00 14.27           N  
ATOM   1099  CA  GLN A 175      -8.494   6.991  24.438  1.00 13.25           C  
ATOM   1100  C   GLN A 175      -7.943   6.654  25.816  1.00 12.08           C  
ATOM   1101  O   GLN A 175      -7.902   5.502  26.237  1.00 11.89           O  
ATOM   1102  CB  GLN A 175      -9.785   6.216  24.197  1.00 17.62           C  
ATOM   1103  CG  GLN A 175     -10.589   6.750  23.026  1.00 27.95           C  
ATOM   1104  CD  GLN A 175     -10.912   8.230  23.139  1.00 42.93           C  
ATOM   1105  NE2 GLN A 175     -11.022   8.759  24.359  1.00 29.02           N  
ATOM   1106  OE1 GLN A 175     -11.065   8.884  22.101  1.00 36.16           O  
ATOM   1107  N   TRP A 176      -7.487   7.703  26.499  1.00 14.63           N  
ATOM   1108  CA  TRP A 176      -6.870   7.527  27.815  1.00 16.10           C  
ATOM   1109  C   TRP A 176      -7.816   6.764  28.734  1.00 16.75           C  
ATOM   1110  O   TRP A 176      -8.980   7.146  28.864  1.00 17.91           O  
ATOM   1111  CB  TRP A 176      -6.504   8.872  28.437  1.00 12.59           C  
ATOM   1112  CG  TRP A 176      -5.730   8.808  29.702  1.00  9.06           C  
ATOM   1113  CD1 TRP A 176      -6.199   8.969  30.969  1.00 14.59           C  
ATOM   1114  CD2 TRP A 176      -4.316   8.559  29.821  1.00 10.20           C  
ATOM   1115  CE2 TRP A 176      -4.017   8.589  31.194  1.00 16.51           C  
ATOM   1116  CE3 TRP A 176      -3.310   8.323  28.883  1.00 17.90           C  
ATOM   1117  NE1 TRP A 176      -5.172   8.839  31.877  1.00 14.69           N  
ATOM   1118  CZ2 TRP A 176      -2.711   8.380  31.642  1.00 17.18           C  
ATOM   1119  CZ3 TRP A 176      -2.003   8.114  29.314  1.00 15.74           C  
ATOM   1120  CH2 TRP A 176      -1.753   8.153  30.691  1.00 13.49           C  
ATOM   1121  N   GLY A 177      -7.327   5.704  29.353  1.00  9.06           N  
ATOM   1122  CA  GLY A 177      -8.039   4.873  30.276  1.00 12.60           C  
ATOM   1123  C   GLY A 177      -8.893   3.802  29.622  1.00 11.73           C  
ATOM   1124  O   GLY A 177      -9.512   3.000  30.324  1.00 16.42           O  
ATOM   1125  N   ILE A 178      -8.926   3.792  28.297  1.00 13.48           N  
ATOM   1126  CA  ILE A 178      -9.693   2.727  27.634  1.00 11.79           C  
ATOM   1127  C   ILE A 178      -8.779   1.901  26.749  1.00 11.10           C  
ATOM   1128  O   ILE A 178      -8.494   0.745  27.103  1.00 13.53           O  
ATOM   1129  CB  ILE A 178     -10.873   3.378  26.909  1.00 12.93           C  
ATOM   1130  CG1 ILE A 178     -11.816   4.080  27.909  1.00 14.10           C  
ATOM   1131  CG2 ILE A 178     -11.599   2.380  26.029  1.00 16.56           C  
ATOM   1132  CD1 ILE A 178     -12.818   4.969  27.222  1.00 17.33           C  
ATOM   1133  N   ASP A 179      -8.278   2.432  25.655  1.00 10.23           N  
ATOM   1134  CA  ASP A 179      -7.372   1.724  24.751  1.00 11.56           C  
ATOM   1135  C   ASP A 179      -5.947   2.276  24.807  1.00 11.02           C  
ATOM   1136  O   ASP A 179      -5.057   1.812  24.093  1.00 13.03           O  
ATOM   1137  CB  ASP A 179      -7.877   1.712  23.319  1.00 12.41           C  
ATOM   1138  CG  ASP A 179      -7.976   3.007  22.570  1.00 16.11           C  
ATOM   1139  OD1 ASP A 179      -7.592   4.027  23.184  1.00 14.67           O  
ATOM   1140  OD2 ASP A 179      -8.410   3.007  21.385  1.00 17.59           O1-
ATOM   1141  N   ASP A 180      -5.727   3.263  25.660  1.00 11.73           N  
ATOM   1142  CA  ASP A 180      -4.373   3.810  25.869  1.00 13.48           C  
ATOM   1143  C   ASP A 180      -4.204   3.898  27.373  1.00 12.27           C  
ATOM   1144  O   ASP A 180      -4.810   4.754  28.036  1.00 14.71           O  
ATOM   1145  CB  ASP A 180      -4.177   5.144  25.197  1.00 13.35           C  
ATOM   1146  CG  ASP A 180      -2.854   5.835  25.485  1.00 22.42           C  
ATOM   1147  OD1 ASP A 180      -1.947   5.171  26.028  1.00 18.43           O  
ATOM   1148  OD2 ASP A 180      -2.731   7.040  25.156  1.00 21.69           O1-
ATOM   1149  N   VAL A 181      -3.439   2.996  27.998  1.00 10.27           N  
ATOM   1150  CA  VAL A 181      -3.414   3.096  29.448  1.00 14.09           C  
ATOM   1151  C   VAL A 181      -1.996   2.978  29.998  1.00 13.89           C  
ATOM   1152  O   VAL A 181      -1.210   2.200  29.458  1.00 13.45           O  
ATOM   1153  CB  VAL A 181      -4.231   2.002  30.175  1.00 22.07           C  
ATOM   1154  CG1 VAL A 181      -5.715   2.174  29.895  1.00 24.42           C  
ATOM   1155  CG2 VAL A 181      -3.725   0.640  29.765  1.00 20.64           C  
ATOM   1156  N   PRO A 182      -1.722   3.716  31.060  1.00 15.02           N  
ATOM   1157  CA  PRO A 182      -0.402   3.572  31.698  1.00 17.27           C  
ATOM   1158  C   PRO A 182      -0.415   2.329  32.565  1.00 12.68           C  
ATOM   1159  O   PRO A 182      -1.437   1.936  33.131  1.00  9.66           O  
ATOM   1160  CB  PRO A 182      -0.303   4.829  32.561  1.00 14.83           C  
ATOM   1161  CG  PRO A 182      -1.720   5.080  32.949  1.00 13.78           C  
ATOM   1162  CD  PRO A 182      -2.561   4.695  31.766  1.00 15.16           C  
ATOM   1163  N   VAL A 183       0.749   1.701  32.673  1.00 12.08           N  
ATOM   1164  CA  VAL A 183       0.910   0.495  33.456  1.00  7.37           C  
ATOM   1165  C   VAL A 183       2.189   0.667  34.273  1.00  9.56           C  
ATOM   1166  O   VAL A 183       3.275   0.379  33.758  1.00 13.79           O  
ATOM   1167  CB  VAL A 183       0.947  -0.749  32.560  1.00 12.06           C  
ATOM   1168  CG1 VAL A 183       1.053  -2.018  33.400  1.00 15.08           C  
ATOM   1169  CG2 VAL A 183      -0.282  -0.837  31.661  1.00 13.52           C  
ATOM   1170  N   ILE A 184       2.015   1.167  35.491  1.00 10.11           N  
ATOM   1171  CA  ILE A 184       3.121   1.403  36.401  1.00  9.82           C  
ATOM   1172  C   ILE A 184       3.302   0.226  37.347  1.00 10.27           C  
ATOM   1173  O   ILE A 184       2.475  -0.002  38.230  1.00 10.48           O  
ATOM   1174  CB  ILE A 184       2.887   2.678  37.226  1.00 13.56           C  
ATOM   1175  CG1 ILE A 184       2.673   3.880  36.321  1.00 14.15           C  
ATOM   1176  CG2 ILE A 184       4.028   2.851  38.215  1.00 15.68           C  
ATOM   1177  CD1 ILE A 184       2.216   5.128  37.054  1.00 24.29           C  
ATOM   1178  N   VAL A 185       4.370  -0.526  37.149  1.00  9.39           N  
ATOM   1179  CA  VAL A 185       4.597  -1.792  37.851  1.00  9.14           C  
ATOM   1180  C   VAL A 185       5.697  -1.637  38.885  1.00 10.17           C  
ATOM   1181  O   VAL A 185       6.781  -1.131  38.614  1.00 13.54           O  
ATOM   1182  CB  VAL A 185       4.946  -2.946  36.896  1.00 11.79           C  
ATOM   1183  CG1 VAL A 185       5.023  -4.270  37.626  1.00 14.72           C  
ATOM   1184  CG2 VAL A 185       3.914  -3.014  35.772  1.00 13.34           C  
ATOM   1185  N   GLN A 186       5.364  -2.024  40.100  1.00 10.05           N  
ATOM   1186  CA  GLN A 186       6.148  -1.801  41.292  1.00  9.47           C  
ATOM   1187  C   GLN A 186       5.964  -2.947  42.295  1.00 15.87           C  
ATOM   1188  O   GLN A 186       4.836  -3.390  42.493  1.00 15.04           O  
ATOM   1189  CB  GLN A 186       5.764  -0.503  41.999  1.00 10.54           C  
ATOM   1190  CG  GLN A 186       5.836   0.739  41.141  1.00 16.97           C  
ATOM   1191  CD  GLN A 186       5.489   1.990  41.918  1.00 16.67           C  
ATOM   1192  NE2 GLN A 186       4.255   1.993  42.365  1.00 10.11           N  
ATOM   1193  OE1 GLN A 186       6.332   2.868  42.111  1.00 17.49           O  
ATOM   1194  N   ASP A 187       7.067  -3.362  42.918  1.00 10.45           N  
ATOM   1195  CA  ASP A 187       6.939  -4.261  44.057  1.00 13.67           C  
ATOM   1196  C   ASP A 187       7.100  -3.498  45.371  1.00 17.29           C  
ATOM   1197  O   ASP A 187       7.743  -2.456  45.505  1.00 13.11           O  
ATOM   1198  CB  ASP A 187       7.951  -5.397  43.981  1.00 12.66           C  
ATOM   1199  CG  ASP A 187       9.401  -4.962  43.962  1.00 20.70           C  
ATOM   1200  OD1 ASP A 187       9.723  -3.830  43.536  1.00 18.81           O  
ATOM   1201  OD2 ASP A 187      10.266  -5.782  44.373  1.00 15.57           O1-
ATOM   1202  N   LYS A 188       6.484  -4.044  46.411  1.00 11.55           N  
ATOM   1203  CA  LYS A 188       6.652  -3.621  47.775  1.00 11.36           C  
ATOM   1204  C   LYS A 188       6.672  -4.853  48.699  1.00 15.49           C  
ATOM   1205  O   LYS A 188       6.239  -5.943  48.344  1.00 15.01           O  
ATOM   1206  CB  LYS A 188       5.553  -2.677  48.268  1.00 16.02           C  
ATOM   1207  CG  LYS A 188       5.260  -1.475  47.375  1.00 18.91           C  
ATOM   1208  CD  LYS A 188       4.503  -0.409  48.170  1.00 16.83           C  
ATOM   1209  CE  LYS A 188       4.101   0.753  47.283  1.00 21.37           C  
ATOM   1210  NZ  LYS A 188       5.269   1.503  46.772  1.00 16.03           N1+
ATOM   1211  N   LYS A 189       7.177  -4.621  49.899  1.00 16.48           N  
ATOM   1212  CA  LYS A 189       6.964  -5.593  50.963  1.00 18.71           C  
ATOM   1213  C   LYS A 189       6.433  -4.830  52.176  1.00 16.24           C  
ATOM   1214  O   LYS A 189       6.674  -3.649  52.371  1.00 15.00           O  
ATOM   1215  CB  LYS A 189       8.202  -6.383  51.334  1.00 22.46           C  
ATOM   1216  CG  LYS A 189       9.335  -5.531  51.846  1.00 21.34           C  
ATOM   1217  CD  LYS A 189      10.333  -6.336  52.660  1.00 32.84           C  
ATOM   1218  CE  LYS A 189      11.762  -5.954  52.329  1.00 26.48           C  
ATOM   1219  NZ  LYS A 189      12.739  -6.839  53.026  1.00 40.22           N1+
ATOM   1220  N   PHE A 190       5.703  -5.595  52.959  1.00 17.73           N  
ATOM   1221  CA  PHE A 190       4.967  -5.054  54.082  1.00 17.05           C  
ATOM   1222  C   PHE A 190       5.291  -5.795  55.367  1.00 21.87           C  
ATOM   1223  O   PHE A 190       5.561  -7.001  55.343  1.00 21.90           O  
ATOM   1224  CB  PHE A 190       3.485  -5.182  53.760  1.00 20.98           C  
ATOM   1225  CG  PHE A 190       3.009  -4.472  52.508  1.00 20.08           C  
ATOM   1226  CD1 PHE A 190       2.580  -3.167  52.577  1.00 15.70           C  
ATOM   1227  CD2 PHE A 190       3.000  -5.128  51.288  1.00 18.73           C  
ATOM   1228  CE1 PHE A 190       2.129  -2.481  51.464  1.00 21.28           C  
ATOM   1229  CE2 PHE A 190       2.542  -4.457  50.175  1.00 18.76           C  
ATOM   1230  CZ  PHE A 190       2.111  -3.148  50.259  1.00 18.73           C  
ATOM   1231  N   SER A 191       5.249  -5.057  56.466  1.00 20.23           N  
ATOM   1232  CA  SER A 191       5.383  -5.658  57.795  1.00 17.77           C  
ATOM   1233  C   SER A 191       4.049  -6.296  58.208  1.00 16.66           C  
ATOM   1234  O   SER A 191       3.013  -6.101  57.567  1.00 27.53           O  
ATOM   1235  CB  SER A 191       5.809  -4.682  58.881  1.00 24.62           C  
ATOM   1236  OG  SER A 191       6.235  -3.416  58.468  1.00 38.54           O  
ATOM   1237  N   ALA A 192       4.105  -7.055  59.298  1.00 25.68           N  
ATOM   1238  CA  ALA A 192       2.933  -7.710  59.858  1.00 27.39           C  
ATOM   1239  C   ALA A 192       1.810  -6.733  60.171  1.00 25.45           C  
ATOM   1240  O   ALA A 192       0.643  -7.081  59.979  1.00 31.70           O  
ATOM   1241  CB  ALA A 192       3.360  -8.477  61.111  1.00 26.23           C  
ATOM   1242  N   ASP A 193       2.121  -5.532  60.644  1.00 29.58           N  
ATOM   1243  CA  ASP A 193       1.149  -4.496  60.990  1.00 30.42           C  
ATOM   1244  C   ASP A 193       0.523  -3.851  59.761  1.00 30.21           C  
ATOM   1245  O   ASP A 193      -0.362  -3.011  59.880  1.00 30.92           O  
ATOM   1246  CB  ASP A 193       1.801  -3.421  61.867  1.00 31.08           C  
ATOM   1247  CG  ASP A 193       2.844  -2.569  61.172  1.00 35.43           C  
ATOM   1248  OD1 ASP A 193       3.111  -2.821  59.974  1.00 33.02           O  
ATOM   1249  OD2 ASP A 193       3.423  -1.635  61.792  1.00 31.47           O1-
ATOM   1250  N   GLY A 194       0.943  -4.221  58.557  1.00 25.71           N  
ATOM   1251  CA  GLY A 194       0.344  -3.711  57.344  1.00 23.73           C  
ATOM   1252  C   GLY A 194       1.137  -2.594  56.688  1.00 17.15           C  
ATOM   1253  O   GLY A 194       0.889  -2.225  55.533  1.00 20.79           O  
ATOM   1254  N   GLN A 195       2.103  -2.025  57.402  1.00 17.20           N  
ATOM   1255  CA  GLN A 195       2.854  -0.908  56.866  1.00 16.75           C  
ATOM   1256  C   GLN A 195       3.907  -1.350  55.851  1.00 22.19           C  
ATOM   1257  O   GLN A 195       4.466  -2.444  55.917  1.00 17.75           O  
ATOM   1258  CB  GLN A 195       3.559  -0.127  57.980  1.00 20.26           C  
ATOM   1259  CG  GLN A 195       2.641   0.440  59.055  1.00 17.88           C  
ATOM   1260  CD  GLN A 195       1.521   1.284  58.477  1.00 27.08           C  
ATOM   1261  NE2 GLN A 195       0.303   1.078  58.964  1.00 53.65           N  
ATOM   1262  OE1 GLN A 195       1.749   2.098  57.579  1.00 23.22           O  
ATOM   1263  N   ILE A 196       4.179  -0.442  54.915  1.00 18.58           N  
ATOM   1264  CA  ILE A 196       5.317  -0.654  54.019  1.00 17.97           C  
ATOM   1265  C   ILE A 196       6.603  -0.792  54.819  1.00 18.29           C  
ATOM   1266  O   ILE A 196       6.933   0.007  55.695  1.00 19.98           O  
ATOM   1267  CB  ILE A 196       5.420   0.506  53.011  1.00 16.29           C  
ATOM   1268  CG1 ILE A 196       4.198   0.569  52.095  1.00 14.56           C  
ATOM   1269  CG2 ILE A 196       6.723   0.435  52.237  1.00 19.70           C  
ATOM   1270  CD1 ILE A 196       4.111   1.858  51.308  1.00 16.24           C  
ATOM   1271  N   ASP A 197       7.343  -1.840  54.536  1.00 13.24           N  
ATOM   1272  CA  ASP A 197       8.556  -2.199  55.271  1.00 17.91           C  
ATOM   1273  C   ASP A 197       9.806  -1.873  54.473  1.00 18.38           C  
ATOM   1274  O   ASP A 197      10.408  -2.745  53.849  1.00 18.66           O  
ATOM   1275  CB  ASP A 197       8.487  -3.691  55.608  1.00 28.44           C  
ATOM   1276  CG  ASP A 197       9.691  -4.243  56.344  1.00 27.59           C  
ATOM   1277  OD1 ASP A 197      10.369  -3.479  57.051  1.00 26.43           O  
ATOM   1278  OD2 ASP A 197       9.945  -5.464  56.192  1.00 29.67           O1-
ATOM   1279  N   TYR A 198      10.173  -0.591  54.513  1.00 16.88           N  
ATOM   1280  CA  TYR A 198      11.314  -0.098  53.771  1.00 13.91           C  
ATOM   1281  C   TYR A 198      12.513  -0.025  54.710  1.00 19.93           C  
ATOM   1282  O   TYR A 198      12.387   0.453  55.822  1.00 22.15           O  
ATOM   1283  CB  TYR A 198      11.100   1.290  53.133  1.00 15.01           C  
ATOM   1284  CG  TYR A 198      12.315   1.680  52.323  1.00 13.01           C  
ATOM   1285  CD1 TYR A 198      12.483   1.163  51.041  1.00 13.78           C  
ATOM   1286  CD2 TYR A 198      13.297   2.533  52.829  1.00 15.34           C  
ATOM   1287  CE1 TYR A 198      13.594   1.506  50.291  1.00 14.43           C  
ATOM   1288  CE2 TYR A 198      14.406   2.865  52.082  1.00 14.97           C  
ATOM   1289  CZ  TYR A 198      14.546   2.353  50.818  1.00 12.81           C  
ATOM   1290  OH  TYR A 198      15.653   2.689  50.086  1.00 14.94           O  
ATOM   1291  N   GLN A 199      13.666  -0.440  54.181  1.00 21.56           N  
ATOM   1292  CA  GLN A 199      14.904  -0.237  54.927  1.00 23.89           C  
ATOM   1293  C   GLN A 199      16.095  -0.102  53.982  1.00 20.02           C  
ATOM   1294  O   GLN A 199      16.251  -0.828  53.006  1.00 21.73           O  
ATOM   1295  CB  GLN A 199      15.157  -1.382  55.911  1.00 23.81           C  
ATOM   1296  CG  GLN A 199      15.261  -2.714  55.182  1.00 26.93           C  
ATOM   1297  CD  GLN A 199      13.924  -3.350  54.852  1.00 38.86           C  
ATOM   1298  NE2 GLN A 199      13.003  -3.416  55.816  1.00 31.60           N  
ATOM   1299  OE1 GLN A 199      13.726  -3.793  53.713  1.00 25.46           O  
ATOM   1300  N   LEU A 200      16.917   0.885  54.300  1.00 18.73           N  
ATOM   1301  CA  LEU A 200      18.194   1.075  53.644  1.00 13.15           C  
ATOM   1302  C   LEU A 200      19.249   0.536  54.611  1.00 19.86           C  
ATOM   1303  O   LEU A 200      19.546   1.221  55.584  1.00 20.92           O  
ATOM   1304  CB  LEU A 200      18.433   2.541  53.306  1.00 18.18           C  
ATOM   1305  CG  LEU A 200      19.769   2.844  52.634  1.00 21.79           C  
ATOM   1306  CD1 LEU A 200      19.861   2.115  51.300  1.00 25.40           C  
ATOM   1307  CD2 LEU A 200      19.959   4.332  52.431  1.00 22.23           C  
ATOM   1308  N   ASP A 201      19.731  -0.667  54.370  1.00 21.15           N  
ATOM   1309  CA  ASP A 201      20.646  -1.399  55.237  1.00 24.09           C  
ATOM   1310  C   ASP A 201      21.731  -2.057  54.392  1.00 18.90           C  
ATOM   1311  O   ASP A 201      21.736  -1.918  53.173  1.00 17.95           O  
ATOM   1312  CB  ASP A 201      19.899  -2.409  56.102  1.00 22.11           C  
ATOM   1313  CG  ASP A 201      19.230  -3.557  55.392  1.00 23.89           C  
ATOM   1314  OD1 ASP A 201      19.566  -3.830  54.225  1.00 22.93           O  
ATOM   1315  OD2 ASP A 201      18.342  -4.202  56.002  1.00 21.91           O1-
ATOM   1316  N   VAL A 202      22.677  -2.764  55.012  1.00 22.96           N  
ATOM   1317  CA  VAL A 202      23.790  -3.294  54.214  1.00 20.66           C  
ATOM   1318  C   VAL A 202      23.316  -4.217  53.103  1.00 18.19           C  
ATOM   1319  O   VAL A 202      23.861  -4.250  51.997  1.00 17.53           O  
ATOM   1320  CB  VAL A 202      24.815  -3.980  55.137  1.00 22.19           C  
ATOM   1321  CG1 VAL A 202      24.287  -5.301  55.676  1.00 25.74           C  
ATOM   1322  CG2 VAL A 202      26.129  -4.242  54.418  1.00 25.88           C  
ATOM   1323  N   MET A 203      22.256  -4.986  53.320  1.00 15.76           N  
ATOM   1324  CA  MET A 203      21.787  -5.876  52.265  1.00 16.26           C  
ATOM   1325  C   MET A 203      21.139  -5.093  51.117  1.00 11.24           C  
ATOM   1326  O   MET A 203      21.498  -5.315  49.957  1.00 13.40           O  
ATOM   1327  CB  MET A 203      20.766  -6.902  52.781  1.00 15.05           C  
ATOM   1328  CG  MET A 203      20.518  -7.985  51.733  1.00 19.10           C  
ATOM   1329  SD  MET A 203      19.152  -9.070  52.172  1.00 24.81           S  
ATOM   1330  CE  MET A 203      17.777  -8.016  51.669  1.00 23.21           C  
ATOM   1331  N   THR A 204      20.226  -4.177  51.453  1.00 14.45           N  
ATOM   1332  CA  THR A 204      19.587  -3.462  50.328  1.00 15.77           C  
ATOM   1333  C   THR A 204      20.541  -2.469  49.665  1.00 17.03           C  
ATOM   1334  O   THR A 204      20.378  -2.194  48.468  1.00 14.55           O  
ATOM   1335  CB  THR A 204      18.271  -2.780  50.713  1.00 17.67           C  
ATOM   1336  CG2 THR A 204      17.334  -3.770  51.399  1.00 17.05           C  
ATOM   1337  OG1 THR A 204      18.514  -1.755  51.675  1.00 22.23           O  
ATOM   1338  N   ALA A 205      21.544  -1.970  50.386  1.00 16.86           N  
ATOM   1339  CA  ALA A 205      22.527  -1.097  49.740  1.00 17.32           C  
ATOM   1340  C   ALA A 205      23.349  -1.870  48.744  1.00 17.40           C  
ATOM   1341  O   ALA A 205      23.907  -1.313  47.793  1.00 16.49           O  
ATOM   1342  CB  ALA A 205      23.403  -0.410  50.781  1.00 22.27           C  
ATOM   1343  N   ALA A 206      23.424  -3.189  48.952  1.00 15.22           N  
ATOM   1344  CA  ALA A 206      24.172  -4.020  48.041  1.00 13.19           C  
ATOM   1345  C   ALA A 206      23.330  -4.476  46.860  1.00 10.16           C  
ATOM   1346  O   ALA A 206      23.757  -4.382  45.717  1.00 13.25           O  
ATOM   1347  CB  ALA A 206      24.664  -5.297  48.723  1.00 13.56           C  
ATOM   1348  N   VAL A 207      22.141  -5.011  47.138  1.00 13.93           N  
ATOM   1349  CA  VAL A 207      21.358  -5.657  46.069  1.00 16.64           C  
ATOM   1350  C   VAL A 207      20.003  -4.983  45.823  1.00 12.69           C  
ATOM   1351  O   VAL A 207      19.303  -5.361  44.886  1.00 11.66           O  
ATOM   1352  CB  VAL A 207      21.114  -7.159  46.332  1.00 23.49           C  
ATOM   1353  CG1 VAL A 207      22.437  -7.892  46.547  1.00 25.38           C  
ATOM   1354  CG2 VAL A 207      20.212  -7.400  47.523  1.00 17.28           C  
ATOM   1355  N   GLY A 208      19.641  -3.989  46.637  1.00 14.08           N  
ATOM   1356  CA  GLY A 208      18.378  -3.294  46.393  1.00 15.03           C  
ATOM   1357  C   GLY A 208      17.262  -3.681  47.318  1.00 18.56           C  
ATOM   1358  O   GLY A 208      17.260  -4.728  47.973  1.00 14.90           O  
ATOM   1359  N   TRP A 209      16.262  -2.793  47.367  1.00 14.56           N  
ATOM   1360  CA  TRP A 209      15.074  -3.081  48.160  1.00 17.35           C  
ATOM   1361  C   TRP A 209      14.043  -3.740  47.250  1.00 19.19           C  
ATOM   1362  O   TRP A 209      13.714  -3.122  46.238  1.00 14.60           O  
ATOM   1363  CB  TRP A 209      14.468  -1.827  48.767  1.00 17.13           C  
ATOM   1364  CG  TRP A 209      13.255  -2.043  49.607  1.00 12.71           C  
ATOM   1365  CD1 TRP A 209      13.249  -2.567  50.864  1.00 14.97           C  
ATOM   1366  CD2 TRP A 209      11.888  -1.762  49.297  1.00 11.28           C  
ATOM   1367  CE2 TRP A 209      11.121  -2.145  50.422  1.00 16.51           C  
ATOM   1368  CE3 TRP A 209      11.226  -1.226  48.191  1.00 13.92           C  
ATOM   1369  NE1 TRP A 209      11.977  -2.636  51.369  1.00 17.37           N  
ATOM   1370  CZ2 TRP A 209       9.739  -2.011  50.471  1.00 18.37           C  
ATOM   1371  CZ3 TRP A 209       9.861  -1.090  48.236  1.00 13.96           C  
ATOM   1372  CH2 TRP A 209       9.132  -1.479  49.368  1.00 14.63           C  
ATOM   1373  N   PHE A 210      13.608  -4.935  47.605  1.00 17.95           N  
ATOM   1374  CA  PHE A 210      12.612  -5.650  46.807  1.00 16.21           C  
ATOM   1375  C   PHE A 210      11.625  -6.317  47.765  1.00 15.68           C  
ATOM   1376  O   PHE A 210      11.866  -6.529  48.947  1.00 13.65           O  
ATOM   1377  CB  PHE A 210      13.238  -6.658  45.843  1.00 16.44           C  
ATOM   1378  CG  PHE A 210      14.015  -7.768  46.533  1.00 17.33           C  
ATOM   1379  CD1 PHE A 210      13.399  -8.951  46.912  1.00 20.07           C  
ATOM   1380  CD2 PHE A 210      15.363  -7.593  46.789  1.00 16.13           C  
ATOM   1381  CE1 PHE A 210      14.129  -9.936  47.553  1.00 20.37           C  
ATOM   1382  CE2 PHE A 210      16.095  -8.568  47.430  1.00 18.74           C  
ATOM   1383  CZ  PHE A 210      15.466  -9.737  47.815  1.00 19.77           C  
ATOM   1384  N   GLY A 211      10.486  -6.666  47.182  1.00 18.20           N  
ATOM   1385  CA  GLY A 211       9.379  -7.212  47.929  1.00 13.57           C  
ATOM   1386  C   GLY A 211       8.764  -8.421  47.280  1.00 16.42           C  
ATOM   1387  O   GLY A 211       9.232  -8.985  46.291  1.00 18.61           O  
ATOM   1388  N   ASP A 212       7.662  -8.855  47.894  1.00 13.28           N  
ATOM   1389  CA  ASP A 212       6.999 -10.069  47.471  1.00 13.93           C  
ATOM   1390  C   ASP A 212       5.619  -9.769  46.916  1.00 16.11           C  
ATOM   1391  O   ASP A 212       4.925 -10.706  46.534  1.00 18.34           O  
ATOM   1392  CB  ASP A 212       6.888 -11.039  48.649  1.00 16.28           C  
ATOM   1393  CG  ASP A 212       6.118 -10.500  49.821  1.00 25.80           C  
ATOM   1394  OD1 ASP A 212       5.624  -9.345  49.773  1.00 22.28           O  
ATOM   1395  OD2 ASP A 212       6.010 -11.254  50.821  1.00 28.45           O1-
ATOM   1396  N   THR A 213       5.275  -8.495  46.891  1.00 18.28           N  
ATOM   1397  CA  THR A 213       3.978  -8.044  46.397  1.00 19.31           C  
ATOM   1398  C   THR A 213       4.143  -7.132  45.188  1.00 17.17           C  
ATOM   1399  O   THR A 213       4.887  -6.162  45.222  1.00 15.12           O  
ATOM   1400  CB  THR A 213       3.194  -7.331  47.513  1.00 22.13           C  
ATOM   1401  CG2 THR A 213       1.775  -6.980  47.112  1.00 22.96           C  
ATOM   1402  OG1 THR A 213       3.073  -8.229  48.635  1.00 21.77           O  
ATOM   1403  N   LEU A 214       3.427  -7.478  44.128  1.00 15.65           N  
ATOM   1404  CA  LEU A 214       3.465  -6.696  42.901  1.00 14.88           C  
ATOM   1405  C   LEU A 214       2.217  -5.826  42.728  1.00 19.80           C  
ATOM   1406  O   LEU A 214       1.092  -6.309  42.828  1.00 13.66           O  
ATOM   1407  CB  LEU A 214       3.598  -7.572  41.663  1.00 17.26           C  
ATOM   1408  CG  LEU A 214       4.133  -6.881  40.413  1.00 15.34           C  
ATOM   1409  CD1 LEU A 214       5.563  -6.410  40.612  1.00 15.34           C  
ATOM   1410  CD2 LEU A 214       4.048  -7.828  39.209  1.00 21.69           C  
ATOM   1411  N   LEU A 215       2.481  -4.553  42.453  1.00 14.72           N  
ATOM   1412  CA  LEU A 215       1.468  -3.540  42.251  1.00 14.40           C  
ATOM   1413  C   LEU A 215       1.469  -3.029  40.813  1.00 12.64           C  
ATOM   1414  O   LEU A 215       2.513  -2.882  40.189  1.00 12.52           O  
ATOM   1415  CB  LEU A 215       1.721  -2.375  43.207  1.00 12.94           C  
ATOM   1416  CG  LEU A 215       1.763  -2.692  44.696  1.00 15.73           C  
ATOM   1417  CD1 LEU A 215       1.910  -1.399  45.485  1.00 22.41           C  
ATOM   1418  CD2 LEU A 215       0.520  -3.429  45.149  1.00 15.82           C  
ATOM   1419  N   THR A 216       0.257  -2.780  40.337  1.00 11.16           N  
ATOM   1420  CA  THR A 216      -0.023  -2.288  39.004  1.00 10.20           C  
ATOM   1421  C   THR A 216      -0.855  -1.017  39.148  1.00 14.51           C  
ATOM   1422  O   THR A 216      -2.036  -1.079  39.496  1.00 11.49           O  
ATOM   1423  CB  THR A 216      -0.736  -3.368  38.178  1.00 13.34           C  
ATOM   1424  CG2 THR A 216      -0.795  -2.949  36.719  1.00 10.25           C  
ATOM   1425  OG1 THR A 216       0.018  -4.596  38.219  1.00 12.71           O  
ATOM   1426  N   ASN A 217      -0.258   0.137  38.926  1.00 13.41           N  
ATOM   1427  CA  ASN A 217      -0.929   1.420  39.231  1.00 13.94           C  
ATOM   1428  C   ASN A 217      -1.478   1.404  40.649  1.00 11.98           C  
ATOM   1429  O   ASN A 217      -2.548   1.942  40.974  1.00 13.74           O  
ATOM   1430  CB  ASN A 217      -1.999   1.741  38.202  1.00  9.63           C  
ATOM   1431  CG  ASN A 217      -1.517   2.054  36.823  1.00 13.45           C  
ATOM   1432  ND2 ASN A 217      -2.426   2.290  35.872  1.00 11.66           N  
ATOM   1433  OD1 ASN A 217      -0.300   2.088  36.577  1.00 13.95           O  
ATOM   1434  N   GLY A 218      -0.747   0.774  41.562  1.00 11.12           N  
ATOM   1435  CA  GLY A 218      -1.027   0.712  42.960  1.00 12.31           C  
ATOM   1436  C   GLY A 218      -1.945  -0.376  43.451  1.00 13.23           C  
ATOM   1437  O   GLY A 218      -2.176  -0.520  44.653  1.00 16.81           O  
ATOM   1438  N   ALA A 219      -2.457  -1.178  42.526  1.00 13.71           N  
ATOM   1439  CA  ALA A 219      -3.395  -2.245  42.843  1.00 12.00           C  
ATOM   1440  C   ALA A 219      -2.789  -3.631  42.616  1.00 12.72           C  
ATOM   1441  O   ALA A 219      -1.926  -3.825  41.748  1.00 12.06           O  
ATOM   1442  CB  ALA A 219      -4.618  -2.065  41.951  1.00 17.96           C  
ATOM   1443  N   ILE A 220      -3.272  -4.601  43.387  1.00 14.95           N  
ATOM   1444  CA  ILE A 220      -2.806  -5.980  43.223  1.00 14.41           C  
ATOM   1445  C   ILE A 220      -3.615  -6.681  42.137  1.00 14.90           C  
ATOM   1446  O   ILE A 220      -4.836  -6.792  42.285  1.00 15.37           O  
ATOM   1447  CB  ILE A 220      -2.865  -6.734  44.562  1.00 16.41           C  
ATOM   1448  CG1 ILE A 220      -1.981  -6.114  45.658  1.00 16.56           C  
ATOM   1449  CG2 ILE A 220      -2.531  -8.202  44.376  1.00 18.16           C  
ATOM   1450  CD1 ILE A 220      -2.072  -6.814  47.004  1.00 23.34           C  
ATOM   1451  N   TYR A 221      -2.943  -7.118  41.075  1.00 13.99           N  
ATOM   1452  CA  TYR A 221      -3.506  -7.896  39.973  1.00 15.15           C  
ATOM   1453  C   TYR A 221      -4.873  -7.374  39.555  1.00 13.84           C  
ATOM   1454  O   TYR A 221      -5.874  -8.095  39.706  1.00 16.59           O  
ATOM   1455  CB  TYR A 221      -3.600  -9.370  40.374  1.00 17.51           C  
ATOM   1456  CG  TYR A 221      -3.857 -10.354  39.262  1.00 14.97           C  
ATOM   1457  CD1 TYR A 221      -3.873 -10.032  37.918  1.00 14.42           C  
ATOM   1458  CD2 TYR A 221      -4.094 -11.693  39.588  1.00 31.13           C  
ATOM   1459  CE1 TYR A 221      -4.108 -10.944  36.922  1.00 14.12           C  
ATOM   1460  CE2 TYR A 221      -4.336 -12.629  38.603  1.00 28.78           C  
ATOM   1461  CZ  TYR A 221      -4.341 -12.252  37.279  1.00 27.54           C  
ATOM   1462  OH  TYR A 221      -4.575 -13.163  36.279  1.00 27.68           O  
ATOM   1463  N   PRO A 222      -4.914  -6.157  39.042  1.00 13.06           N  
ATOM   1464  CA  PRO A 222      -6.203  -5.634  38.556  1.00 11.71           C  
ATOM   1465  C   PRO A 222      -6.549  -6.197  37.183  1.00 13.88           C  
ATOM   1466  O   PRO A 222      -5.731  -6.857  36.520  1.00 13.06           O  
ATOM   1467  CB  PRO A 222      -5.924  -4.142  38.470  1.00 11.89           C  
ATOM   1468  CG  PRO A 222      -4.470  -4.068  38.086  1.00 12.80           C  
ATOM   1469  CD  PRO A 222      -3.832  -5.174  38.893  1.00 13.64           C  
ATOM   1470  N   GLN A 223      -7.781  -5.898  36.746  1.00 12.32           N  
ATOM   1471  CA  GLN A 223      -8.226  -6.146  35.392  1.00 10.56           C  
ATOM   1472  C   GLN A 223      -8.470  -4.817  34.664  1.00 12.18           C  
ATOM   1473  O   GLN A 223      -8.857  -3.830  35.295  1.00 15.23           O  
ATOM   1474  CB  GLN A 223      -9.524  -6.953  35.298  1.00 12.26           C  
ATOM   1475  CG  GLN A 223     -10.677  -6.343  36.094  1.00 13.40           C  
ATOM   1476  CD  GLN A 223     -11.884  -7.282  36.070  1.00 16.26           C  
ATOM   1477  NE2 GLN A 223     -12.444  -7.543  37.241  1.00 20.71           N  
ATOM   1478  OE1 GLN A 223     -12.231  -7.728  34.978  1.00 19.37           O  
ATOM   1479  N   HIS A 224      -8.258  -4.842  33.370  1.00 11.41           N  
ATOM   1480  CA  HIS A 224      -8.557  -3.734  32.498  1.00 10.37           C  
ATOM   1481  C   HIS A 224      -9.350  -4.215  31.280  1.00 14.39           C  
ATOM   1482  O   HIS A 224      -8.950  -5.083  30.493  1.00 12.25           O  
ATOM   1483  CB  HIS A 224      -7.277  -2.992  32.082  1.00 14.21           C  
ATOM   1484  CG  HIS A 224      -7.665  -1.864  31.167  1.00 13.78           C  
ATOM   1485  CD2 HIS A 224      -7.574  -1.693  29.844  1.00 11.93           C  
ATOM   1486  ND1 HIS A 224      -8.277  -0.722  31.660  1.00 15.32           N  
ATOM   1487  CE1 HIS A 224      -8.527   0.090  30.653  1.00 13.24           C  
ATOM   1488  NE2 HIS A 224      -8.113  -0.465  29.531  1.00 11.62           N  
ATOM   1489  N   ALA A 225     -10.539  -3.612  31.132  1.00 12.76           N  
ATOM   1490  CA  ALA A 225     -11.401  -3.829  29.986  1.00 12.08           C  
ATOM   1491  C   ALA A 225     -10.961  -2.951  28.817  1.00 16.68           C  
ATOM   1492  O   ALA A 225     -10.852  -1.724  28.991  1.00 17.20           O  
ATOM   1493  CB  ALA A 225     -12.845  -3.522  30.357  1.00 18.81           C  
ATOM   1494  N   ALA A 226     -10.704  -3.567  27.681  1.00 13.00           N  
ATOM   1495  CA  ALA A 226     -10.208  -2.978  26.457  1.00 12.40           C  
ATOM   1496  C   ALA A 226     -11.058  -3.389  25.254  1.00 12.61           C  
ATOM   1497  O   ALA A 226     -11.435  -4.545  25.140  1.00 13.43           O  
ATOM   1498  CB  ALA A 226      -8.763  -3.390  26.196  1.00 15.34           C  
ATOM   1499  N   PRO A 227     -11.348  -2.455  24.362  1.00 16.04           N  
ATOM   1500  CA  PRO A 227     -12.064  -2.788  23.130  1.00 18.38           C  
ATOM   1501  C   PRO A 227     -11.259  -3.672  22.175  1.00 16.40           C  
ATOM   1502  O   PRO A 227     -10.034  -3.728  22.192  1.00 14.12           O  
ATOM   1503  CB  PRO A 227     -12.289  -1.429  22.466  1.00 18.91           C  
ATOM   1504  CG  PRO A 227     -11.264  -0.529  23.079  1.00 19.55           C  
ATOM   1505  CD  PRO A 227     -11.017  -1.030  24.473  1.00 18.13           C  
ATOM   1506  N   ARG A 228     -11.986  -4.376  21.325  1.00 18.04           N  
ATOM   1507  CA  ARG A 228     -11.453  -5.254  20.291  1.00 15.90           C  
ATOM   1508  C   ARG A 228     -10.579  -4.486  19.311  1.00 17.79           C  
ATOM   1509  O   ARG A 228     -10.985  -3.505  18.680  1.00 20.48           O  
ATOM   1510  CB  ARG A 228     -12.668  -5.911  19.636  1.00 19.69           C  
ATOM   1511  CG  ARG A 228     -12.528  -6.682  18.349  1.00 33.06           C  
ATOM   1512  CD  ARG A 228     -13.841  -7.393  18.004  1.00 35.39           C  
ATOM   1513  NE  ARG A 228     -14.836  -6.526  17.422  1.00 43.45           N  
ATOM   1514  CZ  ARG A 228     -16.129  -6.373  17.608  1.00 40.30           C  
ATOM   1515  NH1 ARG A 228     -16.812  -7.096  18.485  1.00 28.45           N1+
ATOM   1516  NH2 ARG A 228     -16.802  -5.467  16.901  1.00 53.08           N  
ATOM   1517  N   GLY A 229      -9.323  -4.892  19.095  1.00 14.65           N  
ATOM   1518  CA  GLY A 229      -8.419  -4.174  18.193  1.00 13.25           C  
ATOM   1519  C   GLY A 229      -7.117  -3.980  18.970  1.00 14.72           C  
ATOM   1520  O   GLY A 229      -6.776  -4.844  19.781  1.00 18.22           O  
ATOM   1521  N   TRP A 230      -6.437  -2.882  18.736  1.00 15.41           N  
ATOM   1522  CA  TRP A 230      -5.182  -2.598  19.409  1.00 12.71           C  
ATOM   1523  C   TRP A 230      -5.361  -1.912  20.760  1.00 16.87           C  
ATOM   1524  O   TRP A 230      -6.128  -0.969  20.914  1.00 12.70           O  
ATOM   1525  CB  TRP A 230      -4.335  -1.695  18.507  1.00 12.06           C  
ATOM   1526  CG  TRP A 230      -3.861  -2.356  17.256  1.00 11.16           C  
ATOM   1527  CD1 TRP A 230      -4.140  -2.027  15.975  1.00 17.39           C  
ATOM   1528  CD2 TRP A 230      -2.990  -3.495  17.209  1.00 12.47           C  
ATOM   1529  CE2 TRP A 230      -2.792  -3.796  15.850  1.00 25.07           C  
ATOM   1530  CE3 TRP A 230      -2.375  -4.270  18.208  1.00 17.33           C  
ATOM   1531  NE1 TRP A 230      -3.506  -2.884  15.107  1.00 23.49           N  
ATOM   1532  CZ2 TRP A 230      -1.986  -4.863  15.444  1.00 22.14           C  
ATOM   1533  CZ3 TRP A 230      -1.576  -5.326  17.795  1.00 20.02           C  
ATOM   1534  CH2 TRP A 230      -1.400  -5.597  16.432  1.00 18.89           C  
ATOM   1535  N   LEU A 231      -4.612  -2.400  21.738  1.00 13.84           N  
ATOM   1536  CA  LEU A 231      -4.506  -1.827  23.067  1.00 10.70           C  
ATOM   1537  C   LEU A 231      -3.080  -1.309  23.251  1.00 15.73           C  
ATOM   1538  O   LEU A 231      -2.120  -2.052  23.047  1.00 12.30           O  
ATOM   1539  CB  LEU A 231      -4.829  -2.843  24.144  1.00  9.89           C  
ATOM   1540  CG  LEU A 231      -4.573  -2.529  25.612  1.00  8.47           C  
ATOM   1541  CD1 LEU A 231      -5.360  -1.332  26.097  1.00 12.51           C  
ATOM   1542  CD2 LEU A 231      -4.901  -3.717  26.508  1.00 11.50           C  
ATOM   1543  N   ARG A 232      -2.992  -0.044  23.616  1.00 12.17           N  
ATOM   1544  CA  ARG A 232      -1.697   0.599  23.834  1.00 11.35           C  
ATOM   1545  C   ARG A 232      -1.435   0.626  25.341  1.00 13.06           C  
ATOM   1546  O   ARG A 232      -2.221   1.141  26.137  1.00 13.91           O  
ATOM   1547  CB  ARG A 232      -1.682   1.978  23.210  1.00 11.02           C  
ATOM   1548  CG  ARG A 232      -0.467   2.856  23.497  1.00 11.73           C  
ATOM   1549  CD  ARG A 232      -0.662   4.194  22.825  1.00 12.49           C  
ATOM   1550  NE  ARG A 232       0.450   5.120  22.851  1.00 16.72           N  
ATOM   1551  CZ  ARG A 232       0.378   6.373  22.405  1.00 14.47           C  
ATOM   1552  NH1 ARG A 232      -0.762   6.843  21.911  1.00 15.85           N1+
ATOM   1553  NH2 ARG A 232       1.426   7.182  22.445  1.00 13.76           N  
ATOM   1554  N   LEU A 233      -0.319   0.041  25.741  1.00 11.49           N  
ATOM   1555  CA  LEU A 233       0.167   0.035  27.102  1.00 10.31           C  
ATOM   1556  C   LEU A 233       1.459   0.856  27.211  1.00 10.91           C  
ATOM   1557  O   LEU A 233       2.444   0.549  26.540  1.00 12.41           O  
ATOM   1558  CB  LEU A 233       0.423  -1.396  27.556  1.00 12.28           C  
ATOM   1559  CG  LEU A 233      -0.685  -2.426  27.372  1.00 12.04           C  
ATOM   1560  CD1 LEU A 233      -0.232  -3.770  27.916  1.00 12.98           C  
ATOM   1561  CD2 LEU A 233      -1.961  -1.985  28.083  1.00 11.05           C  
ATOM   1562  N   ARG A 234       1.435   1.890  28.027  1.00  9.43           N  
ATOM   1563  CA  ARG A 234       2.600   2.676  28.417  1.00  9.63           C  
ATOM   1564  C   ARG A 234       3.172   2.088  29.707  1.00 10.40           C  
ATOM   1565  O   ARG A 234       2.731   2.341  30.832  1.00 11.13           O  
ATOM   1566  CB  ARG A 234       2.243   4.152  28.570  1.00 10.67           C  
ATOM   1567  CG  ARG A 234       1.407   4.713  27.419  1.00 12.94           C  
ATOM   1568  CD  ARG A 234       1.033   6.142  27.710  1.00 13.11           C  
ATOM   1569  NE  ARG A 234       0.292   6.846  26.678  1.00 14.14           N  
ATOM   1570  CZ  ARG A 234       0.688   7.888  25.953  1.00 15.44           C  
ATOM   1571  NH1 ARG A 234       1.888   8.468  26.053  1.00 14.66           N1+
ATOM   1572  NH2 ARG A 234      -0.158   8.408  25.049  1.00 14.53           N  
ATOM   1573  N   LEU A 235       4.192   1.239  29.495  1.00 10.88           N  
ATOM   1574  CA  LEU A 235       4.797   0.471  30.558  1.00  7.81           C  
ATOM   1575  C   LEU A 235       5.891   1.273  31.268  1.00 10.20           C  
ATOM   1576  O   LEU A 235       6.752   1.770  30.555  1.00 11.40           O  
ATOM   1577  CB  LEU A 235       5.429  -0.806  30.019  1.00 11.53           C  
ATOM   1578  CG  LEU A 235       4.531  -1.768  29.241  1.00 12.70           C  
ATOM   1579  CD1 LEU A 235       5.346  -2.841  28.540  1.00 17.28           C  
ATOM   1580  CD2 LEU A 235       3.536  -2.394  30.206  1.00 15.58           C  
ATOM   1581  N   LEU A 236       5.810   1.320  32.576  1.00 10.62           N  
ATOM   1582  CA  LEU A 236       6.856   1.883  33.427  1.00  8.62           C  
ATOM   1583  C   LEU A 236       7.302   0.876  34.476  1.00  8.27           C  
ATOM   1584  O   LEU A 236       6.494   0.381  35.264  1.00 10.91           O  
ATOM   1585  CB  LEU A 236       6.379   3.176  34.104  1.00  8.56           C  
ATOM   1586  CG  LEU A 236       7.286   3.770  35.196  1.00 12.60           C  
ATOM   1587  CD1 LEU A 236       8.671   4.132  34.651  1.00 11.87           C  
ATOM   1588  CD2 LEU A 236       6.666   5.007  35.844  1.00 12.25           C  
ATOM   1589  N   ASN A 237       8.601   0.590  34.546  1.00  9.57           N  
ATOM   1590  CA  ASN A 237       9.151  -0.112  35.680  1.00  9.41           C  
ATOM   1591  C   ASN A 237       9.432   0.911  36.793  1.00 12.50           C  
ATOM   1592  O   ASN A 237      10.439   1.609  36.702  1.00 11.10           O  
ATOM   1593  CB  ASN A 237      10.440  -0.864  35.376  1.00 10.23           C  
ATOM   1594  CG  ASN A 237      10.912  -1.664  36.578  1.00  8.87           C  
ATOM   1595  ND2 ASN A 237      11.816  -2.607  36.312  1.00 12.49           N  
ATOM   1596  OD1 ASN A 237      10.522  -1.479  37.719  1.00 10.57           O  
ATOM   1597  N   GLY A 238       8.547   0.955  37.790  1.00 10.42           N  
ATOM   1598  CA  GLY A 238       8.665   1.901  38.891  1.00 13.01           C  
ATOM   1599  C   GLY A 238       9.228   1.253  40.139  1.00 14.54           C  
ATOM   1600  O   GLY A 238       9.069   1.819  41.234  1.00 10.61           O  
ATOM   1601  N   CYS A 239       9.852   0.086  39.974  1.00 13.08           N  
ATOM   1602  CA  CYS A 239      10.437  -0.593  41.142  1.00 12.49           C  
ATOM   1603  C   CYS A 239      11.739   0.085  41.582  1.00 12.14           C  
ATOM   1604  O   CYS A 239      12.426   0.662  40.736  1.00  9.93           O  
ATOM   1605  CB  CYS A 239      10.755  -2.061  40.883  1.00 10.60           C  
ATOM   1606  SG  CYS A 239       9.393  -3.111  40.315  1.00 13.31           S  
ATOM   1607  N   ASN A 240      12.095  -0.019  42.856  1.00 12.94           N  
ATOM   1608  CA  ASN A 240      13.346   0.531  43.355  1.00 13.20           C  
ATOM   1609  C   ASN A 240      14.554  -0.174  42.757  1.00 15.70           C  
ATOM   1610  O   ASN A 240      15.562   0.421  42.395  1.00 12.99           O  
ATOM   1611  CB  ASN A 240      13.443   0.400  44.870  1.00 10.82           C  
ATOM   1612  CG  ASN A 240      12.629   1.451  45.585  1.00 16.86           C  
ATOM   1613  ND2 ASN A 240      13.198   1.926  46.686  1.00 13.58           N  
ATOM   1614  OD1 ASN A 240      11.533   1.809  45.153  1.00 14.53           O  
ATOM   1615  N   ALA A 241      14.445  -1.491  42.673  1.00 12.09           N  
ATOM   1616  CA  ALA A 241      15.581  -2.344  42.328  1.00 15.47           C  
ATOM   1617  C   ALA A 241      15.297  -3.546  41.446  1.00 17.21           C  
ATOM   1618  O   ALA A 241      16.232  -4.171  40.947  1.00 13.68           O  
ATOM   1619  CB  ALA A 241      16.192  -2.840  43.643  1.00 16.08           C  
ATOM   1620  N   ARG A 242      14.058  -3.940  41.211  1.00 14.35           N  
ATOM   1621  CA  ARG A 242      13.653  -5.136  40.517  1.00 16.93           C  
ATOM   1622  C   ARG A 242      13.494  -4.848  39.028  1.00 13.78           C  
ATOM   1623  O   ARG A 242      12.677  -3.988  38.660  1.00 12.74           O  
ATOM   1624  CB  ARG A 242      12.334  -5.674  41.109  1.00 16.81           C  
ATOM   1625  CG  ARG A 242      11.676  -6.746  40.249  1.00 12.31           C  
ATOM   1626  CD  ARG A 242      10.366  -7.197  40.866  1.00 10.55           C  
ATOM   1627  NE  ARG A 242      10.502  -7.697  42.224  1.00 11.84           N  
ATOM   1628  CZ  ARG A 242      10.964  -8.916  42.499  1.00 14.39           C  
ATOM   1629  NH1 ARG A 242      11.325  -9.749  41.534  1.00 13.54           N1+
ATOM   1630  NH2 ARG A 242      11.056  -9.280  43.764  1.00 13.91           N  
ATOM   1631  N   SER A 243      14.261  -5.580  38.234  1.00  9.58           N  
ATOM   1632  CA  SER A 243      14.085  -5.570  36.796  1.00  9.33           C  
ATOM   1633  C   SER A 243      12.881  -6.453  36.456  1.00 14.93           C  
ATOM   1634  O   SER A 243      12.559  -7.374  37.197  1.00 12.54           O  
ATOM   1635  CB  SER A 243      15.309  -6.026  36.024  1.00 14.95           C  
ATOM   1636  OG  SER A 243      15.746  -7.327  36.397  1.00 16.35           O  
ATOM   1637  N   LEU A 244      12.255  -6.137  35.347  1.00 11.91           N  
ATOM   1638  CA  LEU A 244      11.076  -6.848  34.882  1.00 11.03           C  
ATOM   1639  C   LEU A 244      11.314  -7.306  33.460  1.00 11.23           C  
ATOM   1640  O   LEU A 244      12.219  -6.952  32.714  1.00 14.36           O  
ATOM   1641  CB  LEU A 244       9.835  -5.945  34.941  1.00 10.27           C  
ATOM   1642  CG  LEU A 244       9.496  -5.375  36.317  1.00 14.83           C  
ATOM   1643  CD1 LEU A 244       8.397  -4.318  36.199  1.00 14.95           C  
ATOM   1644  CD2 LEU A 244       9.074  -6.451  37.304  1.00 17.99           C  
ATOM   1645  N   ASN A 245      10.448  -8.145  32.933  1.00 12.20           N  
ATOM   1646  CA  ASN A 245      10.387  -8.772  31.639  1.00 13.07           C  
ATOM   1647  C   ASN A 245       8.956  -9.149  31.264  1.00 13.25           C  
ATOM   1648  O   ASN A 245       8.432 -10.204  31.612  1.00 11.92           O  
ATOM   1649  CB  ASN A 245      11.296 -10.010  31.608  1.00 14.02           C  
ATOM   1650  CG  ASN A 245      11.502 -10.470  30.175  1.00 14.37           C  
ATOM   1651  ND2 ASN A 245      12.230 -11.569  30.022  1.00 17.25           N  
ATOM   1652  OD1 ASN A 245      11.019  -9.850  29.221  1.00 15.67           O  
ATOM   1653  N   PHE A 246       8.320  -8.230  30.553  1.00 10.79           N  
ATOM   1654  CA  PHE A 246       6.906  -8.344  30.241  1.00 10.50           C  
ATOM   1655  C   PHE A 246       6.679  -9.330  29.104  1.00 12.90           C  
ATOM   1656  O   PHE A 246       7.456  -9.433  28.167  1.00 14.43           O  
ATOM   1657  CB  PHE A 246       6.297  -6.988  29.857  1.00 11.24           C  
ATOM   1658  CG  PHE A 246       6.312  -5.982  30.990  1.00 10.14           C  
ATOM   1659  CD1 PHE A 246       5.375  -6.111  31.999  1.00 13.36           C  
ATOM   1660  CD2 PHE A 246       7.226  -4.949  31.055  1.00 10.18           C  
ATOM   1661  CE1 PHE A 246       5.349  -5.239  33.070  1.00 15.46           C  
ATOM   1662  CE2 PHE A 246       7.201  -4.071  32.128  1.00 12.01           C  
ATOM   1663  CZ  PHE A 246       6.263  -4.195  33.130  1.00 13.78           C  
ATOM   1664  N   ALA A 247       5.556 -10.018  29.238  1.00 13.05           N  
ATOM   1665  CA  ALA A 247       5.100 -10.967  28.238  1.00 14.41           C  
ATOM   1666  C   ALA A 247       3.596 -11.146  28.420  1.00 11.59           C  
ATOM   1667  O   ALA A 247       3.037 -10.596  29.359  1.00 13.37           O  
ATOM   1668  CB  ALA A 247       5.848 -12.284  28.358  1.00 17.56           C  
ATOM   1669  N   THR A 248       2.964 -11.913  27.541  1.00 13.00           N  
ATOM   1670  CA  THR A 248       1.547 -12.222  27.679  1.00 12.49           C  
ATOM   1671  C   THR A 248       1.380 -13.709  28.003  1.00 18.01           C  
ATOM   1672  O   THR A 248       2.174 -14.556  27.616  1.00 15.86           O  
ATOM   1673  CB  THR A 248       0.750 -11.871  26.422  1.00 12.78           C  
ATOM   1674  CG2 THR A 248       0.980 -10.443  25.956  1.00 12.62           C  
ATOM   1675  OG1 THR A 248       1.171 -12.722  25.319  1.00 17.57           O  
ATOM   1676  N   SER A 249       0.332 -14.029  28.735  1.00 14.09           N  
ATOM   1677  CA  SER A 249       0.092 -15.368  29.230  1.00 13.72           C  
ATOM   1678  C   SER A 249      -0.143 -16.338  28.084  1.00 19.44           C  
ATOM   1679  O   SER A 249       0.173 -17.517  28.250  1.00 25.89           O  
ATOM   1680  CB  SER A 249      -1.107 -15.388  30.179  1.00 20.61           C  
ATOM   1681  OG  SER A 249      -2.237 -14.998  29.410  1.00 17.16           O  
ATOM   1682  N   ASP A 250      -0.661 -15.891  26.947  1.00 17.07           N  
ATOM   1683  CA  ASP A 250      -0.837 -16.862  25.865  1.00 18.94           C  
ATOM   1684  C   ASP A 250       0.122 -16.594  24.713  1.00 21.04           C  
ATOM   1685  O   ASP A 250      -0.101 -17.033  23.585  1.00 24.34           O  
ATOM   1686  CB  ASP A 250      -2.282 -16.847  25.378  1.00 19.06           C  
ATOM   1687  CG  ASP A 250      -2.744 -15.490  24.872  1.00 26.12           C  
ATOM   1688  OD1 ASP A 250      -1.910 -14.570  24.756  1.00 19.41           O  
ATOM   1689  OD2 ASP A 250      -3.950 -15.326  24.589  1.00 25.26           O1-
ATOM   1690  N   ASN A 251       1.209 -15.872  24.978  1.00 22.59           N  
ATOM   1691  CA  ASN A 251       2.321 -15.587  24.089  1.00 24.56           C  
ATOM   1692  C   ASN A 251       1.951 -14.844  22.816  1.00 19.85           C  
ATOM   1693  O   ASN A 251       2.649 -14.871  21.791  1.00 22.96           O  
ATOM   1694  CB  ASN A 251       3.070 -16.884  23.695  1.00 38.31           C  
ATOM   1695  CG  ASN A 251       3.155 -17.857  24.858  1.00 44.68           C  
ATOM   1696  ND2 ASN A 251       2.264 -18.848  24.840  1.00 73.14           N  
ATOM   1697  OD1 ASN A 251       3.978 -17.705  25.757  1.00 41.98           O  
ATOM   1698  N   ARG A 252       0.831 -14.116  22.845  1.00 20.68           N  
ATOM   1699  CA  ARG A 252       0.615 -13.192  21.744  1.00 16.42           C  
ATOM   1700  C   ARG A 252       1.703 -12.116  21.863  1.00 15.47           C  
ATOM   1701  O   ARG A 252       2.162 -11.799  22.968  1.00 14.52           O  
ATOM   1702  CB  ARG A 252      -0.778 -12.594  21.813  1.00 18.48           C  
ATOM   1703  CG  ARG A 252      -0.920 -11.730  23.068  1.00 13.63           C  
ATOM   1704  CD  ARG A 252      -2.339 -11.147  23.101  1.00 18.46           C  
ATOM   1705  NE  ARG A 252      -3.215 -12.311  23.247  1.00 26.09           N  
ATOM   1706  CZ  ARG A 252      -4.450 -12.490  22.834  1.00 30.54           C  
ATOM   1707  NH1 ARG A 252      -5.035 -11.493  22.202  1.00 23.41           N1+
ATOM   1708  NH2 ARG A 252      -5.100 -13.626  23.048  1.00 25.44           N  
ATOM   1709  N   PRO A 253       2.109 -11.625  20.709  1.00 17.36           N  
ATOM   1710  CA  PRO A 253       3.252 -10.709  20.668  1.00 19.92           C  
ATOM   1711  C   PRO A 253       2.908  -9.314  21.190  1.00 19.39           C  
ATOM   1712  O   PRO A 253       1.740  -8.925  21.212  1.00 15.72           O  
ATOM   1713  CB  PRO A 253       3.560 -10.630  19.170  1.00 22.62           C  
ATOM   1714  CG  PRO A 253       2.236 -10.881  18.513  1.00 24.28           C  
ATOM   1715  CD  PRO A 253       1.563 -11.922  19.373  1.00 19.72           C  
ATOM   1716  N   LEU A 254       3.949  -8.593  21.577  1.00 16.44           N  
ATOM   1717  CA  LEU A 254       3.911  -7.178  21.904  1.00 14.28           C  
ATOM   1718  C   LEU A 254       4.605  -6.392  20.799  1.00 18.17           C  
ATOM   1719  O   LEU A 254       5.708  -6.751  20.379  1.00 18.17           O  
ATOM   1720  CB  LEU A 254       4.600  -6.881  23.238  1.00 13.18           C  
ATOM   1721  CG  LEU A 254       4.093  -7.568  24.501  1.00 14.96           C  
ATOM   1722  CD1 LEU A 254       4.954  -7.192  25.692  1.00 13.17           C  
ATOM   1723  CD2 LEU A 254       2.626  -7.221  24.701  1.00 21.31           C  
ATOM   1724  N   TYR A 255       3.989  -5.315  20.313  1.00 12.06           N  
ATOM   1725  CA  TYR A 255       4.630  -4.494  19.285  1.00 12.46           C  
ATOM   1726  C   TYR A 255       5.141  -3.212  19.929  1.00 13.20           C  
ATOM   1727  O   TYR A 255       4.369  -2.350  20.329  1.00 11.45           O  
ATOM   1728  CB  TYR A 255       3.635  -4.229  18.173  1.00 14.64           C  
ATOM   1729  CG  TYR A 255       3.212  -5.460  17.391  1.00 16.37           C  
ATOM   1730  CD1 TYR A 255       2.140  -6.230  17.819  1.00 17.99           C  
ATOM   1731  CD2 TYR A 255       3.891  -5.818  16.232  1.00 21.94           C  
ATOM   1732  CE1 TYR A 255       1.763  -7.356  17.086  1.00 17.22           C  
ATOM   1733  CE2 TYR A 255       3.524  -6.940  15.490  1.00 20.63           C  
ATOM   1734  CZ  TYR A 255       2.457  -7.689  15.944  1.00 19.73           C  
ATOM   1735  OH  TYR A 255       2.080  -8.801  15.220  1.00 28.97           O  
ATOM   1736  N   VAL A 256       6.465  -3.156  20.052  1.00 11.86           N  
ATOM   1737  CA  VAL A 256       7.039  -1.985  20.714  1.00 11.68           C  
ATOM   1738  C   VAL A 256       6.962  -0.806  19.751  1.00 11.93           C  
ATOM   1739  O   VAL A 256       7.440  -0.935  18.611  1.00 13.22           O  
ATOM   1740  CB  VAL A 256       8.496  -2.210  21.131  1.00 12.43           C  
ATOM   1741  CG1 VAL A 256       8.930  -1.034  22.000  1.00 13.18           C  
ATOM   1742  CG2 VAL A 256       8.714  -3.516  21.880  1.00 15.96           C  
ATOM   1743  N   ILE A 257       6.382   0.309  20.201  1.00 11.91           N  
ATOM   1744  CA  ILE A 257       6.316   1.487  19.358  1.00 10.53           C  
ATOM   1745  C   ILE A 257       7.103   2.675  19.906  1.00 12.72           C  
ATOM   1746  O   ILE A 257       7.344   3.634  19.164  1.00 10.71           O  
ATOM   1747  CB  ILE A 257       4.847   1.912  19.134  1.00 16.69           C  
ATOM   1748  CG1 ILE A 257       4.126   2.299  20.422  1.00 14.43           C  
ATOM   1749  CG2 ILE A 257       4.066   0.845  18.394  1.00 14.39           C  
ATOM   1750  CD1 ILE A 257       2.870   3.109  20.239  1.00 15.47           C  
ATOM   1751  N   ALA A 258       7.516   2.634  21.163  1.00 14.62           N  
ATOM   1752  CA  ALA A 258       8.287   3.722  21.759  1.00 11.87           C  
ATOM   1753  C   ALA A 258       9.134   3.236  22.929  1.00 12.16           C  
ATOM   1754  O   ALA A 258       8.781   2.255  23.585  1.00 10.62           O  
ATOM   1755  CB  ALA A 258       7.365   4.856  22.214  1.00 13.81           C  
ATOM   1756  N   SER A 259      10.227   3.957  23.171  1.00 13.70           N  
ATOM   1757  CA  SER A 259      11.132   3.775  24.302  1.00 13.95           C  
ATOM   1758  C   SER A 259      11.104   5.014  25.194  1.00 12.01           C  
ATOM   1759  O   SER A 259      10.185   5.844  25.030  1.00 13.57           O  
ATOM   1760  CB  SER A 259      12.544   3.433  23.806  1.00 15.05           C  
ATOM   1761  OG  SER A 259      12.955   4.451  22.892  1.00 13.77           O  
ATOM   1762  N   ASP A 260      12.020   5.173  26.133  1.00 13.70           N  
ATOM   1763  CA  ASP A 260      12.060   6.279  27.082  1.00 14.33           C  
ATOM   1764  C   ASP A 260      11.794   7.636  26.430  1.00  7.30           C  
ATOM   1765  O   ASP A 260      11.011   8.404  26.953  1.00 11.36           O  
ATOM   1766  CB  ASP A 260      13.437   6.367  27.754  1.00 14.23           C  
ATOM   1767  CG  ASP A 260      13.931   5.095  28.402  1.00 15.61           C  
ATOM   1768  OD1 ASP A 260      13.110   4.358  28.999  1.00 12.08           O  
ATOM   1769  OD2 ASP A 260      15.162   4.826  28.327  1.00 14.98           O1-
ATOM   1770  N   GLY A 261      12.476   7.842  25.307  1.00  9.10           N  
ATOM   1771  CA  GLY A 261      12.548   9.121  24.664  1.00 15.05           C  
ATOM   1772  C   GLY A 261      11.583   9.331  23.534  1.00 16.27           C  
ATOM   1773  O   GLY A 261      11.594  10.396  22.920  1.00 14.20           O  
ATOM   1774  N   GLY A 262      10.745   8.346  23.241  1.00 17.31           N  
ATOM   1775  CA  GLY A 262       9.727   8.516  22.226  1.00 20.49           C  
ATOM   1776  C   GLY A 262       9.670   7.388  21.220  1.00 16.51           C  
ATOM   1777  O   GLY A 262      10.222   6.307  21.425  1.00 12.90           O  
ATOM   1778  N   LEU A 263       8.976   7.664  20.116  1.00 13.66           N  
ATOM   1779  CA  LEU A 263       8.706   6.668  19.106  1.00  9.07           C  
ATOM   1780  C   LEU A 263       9.983   6.073  18.500  1.00 12.94           C  
ATOM   1781  O   LEU A 263      11.000   6.732  18.337  1.00 11.67           O  
ATOM   1782  CB  LEU A 263       7.856   7.248  17.968  1.00 13.26           C  
ATOM   1783  CG  LEU A 263       6.453   7.728  18.286  1.00 14.29           C  
ATOM   1784  CD1 LEU A 263       5.921   8.554  17.119  1.00 17.70           C  
ATOM   1785  CD2 LEU A 263       5.560   6.540  18.592  1.00 14.85           C  
ATOM   1786  N   LEU A 264       9.880   4.799  18.188  1.00 13.31           N  
ATOM   1787  CA  LEU A 264      10.825   4.081  17.346  1.00 12.40           C  
ATOM   1788  C   LEU A 264      10.494   4.446  15.902  1.00 15.90           C  
ATOM   1789  O   LEU A 264       9.394   4.942  15.653  1.00 18.79           O  
ATOM   1790  CB  LEU A 264      10.727   2.591  17.560  1.00 13.54           C  
ATOM   1791  CG  LEU A 264      10.999   1.980  18.925  1.00 15.00           C  
ATOM   1792  CD1 LEU A 264      10.789   0.470  18.858  1.00 16.16           C  
ATOM   1793  CD2 LEU A 264      12.398   2.303  19.446  1.00 17.08           C  
ATOM   1794  N   PRO A 265      11.380   4.260  14.937  1.00 16.70           N  
ATOM   1795  CA  PRO A 265      11.035   4.540  13.539  1.00 14.16           C  
ATOM   1796  C   PRO A 265       9.952   3.613  12.997  1.00 15.51           C  
ATOM   1797  O   PRO A 265       9.133   4.068  12.210  1.00 17.51           O  
ATOM   1798  CB  PRO A 265      12.343   4.315  12.779  1.00 21.08           C  
ATOM   1799  CG  PRO A 265      13.255   3.598  13.709  1.00 21.01           C  
ATOM   1800  CD  PRO A 265      12.763   3.826  15.117  1.00 18.98           C  
ATOM   1801  N   GLU A 266       9.936   2.358  13.391  1.00 15.66           N  
ATOM   1802  CA  GLU A 266       8.970   1.344  13.015  1.00 15.76           C  
ATOM   1803  C   GLU A 266       8.649   0.445  14.198  1.00 16.03           C  
ATOM   1804  O   GLU A 266       9.486   0.304  15.092  1.00 15.94           O  
ATOM   1805  CB  GLU A 266       9.501   0.443  11.893  1.00 19.04           C  
ATOM   1806  CG  GLU A 266       9.981   1.217  10.673  1.00 34.13           C  
ATOM   1807  CD  GLU A 266      10.169   0.300   9.475  1.00 41.16           C  
ATOM   1808  OE1 GLU A 266       9.856   0.722   8.344  1.00 42.20           O  
ATOM   1809  OE2 GLU A 266      10.620  -0.843   9.678  1.00 31.84           O1-
ATOM   1810  N   PRO A 267       7.481  -0.169  14.227  1.00 14.16           N  
ATOM   1811  CA  PRO A 267       7.155  -1.068  15.340  1.00 15.74           C  
ATOM   1812  C   PRO A 267       8.136  -2.243  15.345  1.00 15.29           C  
ATOM   1813  O   PRO A 267       8.524  -2.697  14.267  1.00 16.02           O  
ATOM   1814  CB  PRO A 267       5.740  -1.538  15.019  1.00 20.38           C  
ATOM   1815  CG  PRO A 267       5.203  -0.463  14.125  1.00 18.80           C  
ATOM   1816  CD  PRO A 267       6.378  -0.076  13.254  1.00 17.76           C  
ATOM   1817  N   VAL A 268       8.502  -2.686  16.526  1.00 15.30           N  
ATOM   1818  CA  VAL A 268       9.342  -3.856  16.725  1.00 15.05           C  
ATOM   1819  C   VAL A 268       8.564  -4.902  17.512  1.00 13.63           C  
ATOM   1820  O   VAL A 268       8.149  -4.710  18.648  1.00 15.84           O  
ATOM   1821  CB  VAL A 268      10.678  -3.529  17.403  1.00 14.80           C  
ATOM   1822  CG1 VAL A 268      11.487  -4.811  17.557  1.00 22.29           C  
ATOM   1823  CG2 VAL A 268      11.465  -2.502  16.610  1.00 17.14           C  
ATOM   1824  N   LYS A 269       8.350  -6.046  16.853  1.00 14.58           N  
ATOM   1825  CA  LYS A 269       7.628  -7.173  17.429  1.00 10.87           C  
ATOM   1826  C   LYS A 269       8.511  -7.980  18.351  1.00 16.88           C  
ATOM   1827  O   LYS A 269       9.615  -8.379  17.975  1.00 17.97           O  
ATOM   1828  CB  LYS A 269       7.081  -8.007  16.271  1.00 18.56           C  
ATOM   1829  CG  LYS A 269       6.186  -9.163  16.651  1.00 23.19           C  
ATOM   1830  CD  LYS A 269       6.244 -10.194  15.530  1.00 27.54           C  
ATOM   1831  CE  LYS A 269       4.940 -10.948  15.415  1.00 38.86           C  
ATOM   1832  NZ  LYS A 269       5.051 -12.024  14.386  1.00 53.67           N1+
ATOM   1833  N   VAL A 270       8.062  -8.224  19.569  1.00 14.05           N  
ATOM   1834  CA  VAL A 270       8.810  -9.030  20.520  1.00 13.15           C  
ATOM   1835  C   VAL A 270       7.896 -10.030  21.207  1.00 17.72           C  
ATOM   1836  O   VAL A 270       6.683  -9.812  21.289  1.00 18.62           O  
ATOM   1837  CB  VAL A 270       9.477  -8.208  21.639  1.00 18.04           C  
ATOM   1838  CG1 VAL A 270      10.451  -7.178  21.086  1.00 17.80           C  
ATOM   1839  CG2 VAL A 270       8.402  -7.551  22.502  1.00 18.59           C  
ATOM   1840  N   SER A 271       8.466 -11.114  21.731  1.00 15.54           N  
ATOM   1841  CA  SER A 271       7.662 -12.021  22.534  1.00 14.91           C  
ATOM   1842  C   SER A 271       7.915 -11.800  24.021  1.00 21.15           C  
ATOM   1843  O   SER A 271       7.169 -12.325  24.842  1.00 19.66           O  
ATOM   1844  CB ASER A 271       7.976 -13.486  22.197  0.56 18.58           C  
ATOM   1845  CB BSER A 271       7.927 -13.487  22.175  0.44 18.28           C  
ATOM   1846  OG ASER A 271       9.356 -13.760  22.413  0.56 23.98           O  
ATOM   1847  OG BSER A 271       7.561 -13.710  20.825  0.44 15.16           O  
ATOM   1848  N   GLU A 272       8.966 -11.050  24.347  1.00 17.37           N  
ATOM   1849  CA  GLU A 272       9.264 -10.688  25.725  1.00 16.58           C  
ATOM   1850  C   GLU A 272       9.982  -9.329  25.717  1.00 13.87           C  
ATOM   1851  O   GLU A 272      10.625  -9.014  24.716  1.00 12.40           O  
ATOM   1852  CB  GLU A 272      10.086 -11.720  26.482  1.00 20.62           C  
ATOM   1853  CG  GLU A 272      11.539 -11.873  26.054  1.00 27.90           C  
ATOM   1854  CD  GLU A 272      12.153 -13.043  26.827  1.00 33.28           C  
ATOM   1855  OE1 GLU A 272      11.507 -14.111  26.877  1.00 56.70           O  
ATOM   1856  OE2 GLU A 272      13.243 -12.888  27.399  1.00 46.40           O1-
ATOM   1857  N   LEU A 273       9.790  -8.599  26.808  1.00 12.32           N  
ATOM   1858  CA  LEU A 273      10.275  -7.224  26.869  1.00 10.15           C  
ATOM   1859  C   LEU A 273      10.843  -6.870  28.233  1.00 10.34           C  
ATOM   1860  O   LEU A 273      10.159  -6.446  29.162  1.00 12.09           O  
ATOM   1861  CB  LEU A 273       9.135  -6.263  26.490  1.00 13.02           C  
ATOM   1862  CG  LEU A 273       9.440  -4.780  26.537  1.00 12.50           C  
ATOM   1863  CD1 LEU A 273      10.575  -4.459  25.582  1.00 13.59           C  
ATOM   1864  CD2 LEU A 273       8.214  -3.947  26.184  1.00 16.22           C  
ATOM   1865  N   PRO A 274      12.154  -7.084  28.374  1.00 12.96           N  
ATOM   1866  CA  PRO A 274      12.891  -6.667  29.570  1.00 14.36           C  
ATOM   1867  C   PRO A 274      12.836  -5.150  29.712  1.00 10.86           C  
ATOM   1868  O   PRO A 274      13.023  -4.392  28.754  1.00 13.44           O  
ATOM   1869  CB  PRO A 274      14.320  -7.140  29.301  1.00 18.41           C  
ATOM   1870  CG  PRO A 274      14.172  -8.226  28.282  1.00 16.97           C  
ATOM   1871  CD  PRO A 274      13.028  -7.780  27.405  1.00 13.28           C  
ATOM   1872  N   VAL A 275      12.540  -4.713  30.925  1.00 11.52           N  
ATOM   1873  CA  VAL A 275      12.445  -3.319  31.323  1.00 10.72           C  
ATOM   1874  C   VAL A 275      13.150  -3.072  32.649  1.00 11.29           C  
ATOM   1875  O   VAL A 275      12.840  -3.610  33.706  1.00 11.72           O  
ATOM   1876  CB  VAL A 275      10.972  -2.878  31.426  1.00 11.78           C  
ATOM   1877  CG1 VAL A 275      10.856  -1.371  31.693  1.00 15.50           C  
ATOM   1878  CG2 VAL A 275      10.199  -3.239  30.164  1.00 12.02           C  
ATOM   1879  N   LEU A 276      14.160  -2.214  32.588  1.00 11.09           N  
ATOM   1880  CA  LEU A 276      14.970  -1.872  33.742  1.00 11.07           C  
ATOM   1881  C   LEU A 276      14.278  -0.811  34.588  1.00 12.18           C  
ATOM   1882  O   LEU A 276      13.352  -0.154  34.087  1.00 13.45           O  
ATOM   1883  CB  LEU A 276      16.335  -1.315  33.321  1.00 10.68           C  
ATOM   1884  CG  LEU A 276      17.184  -2.210  32.407  1.00 16.10           C  
ATOM   1885  CD1 LEU A 276      18.433  -1.447  32.001  1.00 25.49           C  
ATOM   1886  CD2 LEU A 276      17.481  -3.507  33.122  1.00 20.11           C  
ATOM   1887  N   MET A 277      14.750  -0.637  35.805  1.00 11.77           N  
ATOM   1888  CA  MET A 277      14.159   0.345  36.713  1.00 13.39           C  
ATOM   1889  C   MET A 277      14.235   1.738  36.072  1.00 13.55           C  
ATOM   1890  O   MET A 277      15.298   2.185  35.666  1.00 11.46           O  
ATOM   1891  CB  MET A 277      14.829   0.279  38.077  1.00  9.67           C  
ATOM   1892  CG  MET A 277      14.747  -1.084  38.757  1.00 11.98           C  
ATOM   1893  SD  MET A 277      15.935  -2.289  38.143  1.00 15.29           S  
ATOM   1894  CE  MET A 277      17.406  -1.938  39.101  1.00 13.59           C  
ATOM   1895  N   GLY A 278      13.095   2.411  35.983  1.00 11.71           N  
ATOM   1896  CA  GLY A 278      12.965   3.755  35.476  1.00 12.96           C  
ATOM   1897  C   GLY A 278      12.685   3.874  34.005  1.00 13.95           C  
ATOM   1898  O   GLY A 278      12.380   4.966  33.521  1.00 12.41           O  
ATOM   1899  N   GLU A 279      12.808   2.762  33.284  1.00 12.41           N  
ATOM   1900  CA  GLU A 279      12.588   2.701  31.861  1.00 11.26           C  
ATOM   1901  C   GLU A 279      11.088   2.659  31.537  1.00 12.50           C  
ATOM   1902  O   GLU A 279      10.306   2.139  32.336  1.00 11.50           O  
ATOM   1903  CB  GLU A 279      13.221   1.461  31.197  1.00 15.01           C  
ATOM   1904  CG  GLU A 279      14.716   1.506  31.013  1.00 20.16           C  
ATOM   1905  CD  GLU A 279      15.306   0.375  30.194  1.00 20.05           C  
ATOM   1906  OE1 GLU A 279      14.773  -0.747  30.137  1.00 14.05           O  
ATOM   1907  OE2 GLU A 279      16.370   0.617  29.585  1.00 18.10           O1-
ATOM   1908  N   ARG A 280      10.736   3.201  30.382  1.00 12.83           N  
ATOM   1909  CA  ARG A 280       9.424   3.118  29.785  1.00 10.26           C  
ATOM   1910  C   ARG A 280       9.502   2.489  28.399  1.00 11.77           C  
ATOM   1911  O   ARG A 280      10.431   2.735  27.626  1.00 12.67           O  
ATOM   1912  CB  ARG A 280       8.721   4.482  29.616  1.00  9.16           C  
ATOM   1913  CG  ARG A 280       8.319   5.150  30.907  1.00 12.75           C  
ATOM   1914  CD  ARG A 280       9.512   5.868  31.554  1.00 12.03           C  
ATOM   1915  NE  ARG A 280      10.014   6.942  30.712  1.00 14.52           N  
ATOM   1916  CZ  ARG A 280      11.253   7.389  30.638  1.00 17.98           C  
ATOM   1917  NH1 ARG A 280      12.231   6.863  31.361  1.00 13.51           N1+
ATOM   1918  NH2 ARG A 280      11.587   8.385  29.828  1.00 14.58           N  
ATOM   1919  N   PHE A 281       8.473   1.730  28.058  1.00 10.78           N  
ATOM   1920  CA  PHE A 281       8.241   1.358  26.676  1.00  9.77           C  
ATOM   1921  C   PHE A 281       6.737   1.433  26.397  1.00  9.32           C  
ATOM   1922  O   PHE A 281       6.019   1.109  27.353  1.00 11.73           O  
ATOM   1923  CB  PHE A 281       8.690  -0.054  26.357  1.00 11.33           C  
ATOM   1924  CG  PHE A 281      10.190  -0.267  26.279  1.00 12.15           C  
ATOM   1925  CD1 PHE A 281      10.889  -0.008  25.117  1.00 13.90           C  
ATOM   1926  CD2 PHE A 281      10.842  -0.733  27.421  1.00 12.14           C  
ATOM   1927  CE1 PHE A 281      12.264  -0.218  25.058  1.00 13.47           C  
ATOM   1928  CE2 PHE A 281      12.211  -0.957  27.356  1.00 15.82           C  
ATOM   1929  CZ  PHE A 281      12.897  -0.700  26.187  1.00 14.66           C  
ATOM   1930  N   GLU A 282       6.364   1.806  25.205  1.00 12.43           N  
ATOM   1931  CA  GLU A 282       4.983   1.708  24.765  1.00 11.11           C  
ATOM   1932  C   GLU A 282       4.851   0.539  23.798  1.00 10.09           C  
ATOM   1933  O   GLU A 282       5.631   0.443  22.864  1.00 10.17           O  
ATOM   1934  CB  GLU A 282       4.495   3.011  24.123  1.00 10.40           C  
ATOM   1935  CG  GLU A 282       4.762   4.211  25.033  1.00 13.05           C  
ATOM   1936  CD  GLU A 282       4.279   5.528  24.455  1.00 20.11           C  
ATOM   1937  OE1 GLU A 282       3.210   5.519  23.805  1.00 18.36           O  
ATOM   1938  OE2 GLU A 282       4.971   6.555  24.637  1.00 15.91           O1-
ATOM   1939  N   VAL A 283       3.882  -0.323  24.060  1.00 11.13           N  
ATOM   1940  CA  VAL A 283       3.600  -1.463  23.199  1.00 12.39           C  
ATOM   1941  C   VAL A 283       2.125  -1.444  22.794  1.00 13.03           C  
ATOM   1942  O   VAL A 283       1.261  -0.924  23.514  1.00 11.88           O  
ATOM   1943  CB  VAL A 283       3.967  -2.785  23.889  1.00 12.51           C  
ATOM   1944  CG1 VAL A 283       5.419  -2.772  24.376  1.00 17.86           C  
ATOM   1945  CG2 VAL A 283       3.061  -3.049  25.068  1.00 12.14           C  
ATOM   1946  N   LEU A 284       1.877  -2.029  21.633  1.00 11.13           N  
ATOM   1947  CA  LEU A 284       0.522  -2.353  21.210  1.00 12.04           C  
ATOM   1948  C   LEU A 284       0.363  -3.880  21.296  1.00 14.30           C  
ATOM   1949  O   LEU A 284       1.294  -4.619  20.980  1.00 13.24           O  
ATOM   1950  CB  LEU A 284       0.211  -1.851  19.817  1.00 11.73           C  
ATOM   1951  CG  LEU A 284      -0.479  -0.487  19.734  1.00 17.77           C  
ATOM   1952  CD1 LEU A 284       0.288   0.540  20.543  1.00 16.55           C  
ATOM   1953  CD2 LEU A 284      -0.642  -0.060  18.283  1.00 22.63           C  
ATOM   1954  N   VAL A 285      -0.801  -4.299  21.747  1.00 10.92           N  
ATOM   1955  CA  VAL A 285      -1.122  -5.719  21.893  1.00 11.19           C  
ATOM   1956  C   VAL A 285      -2.530  -5.912  21.344  1.00 14.49           C  
ATOM   1957  O   VAL A 285      -3.374  -5.029  21.487  1.00 13.96           O  
ATOM   1958  CB  VAL A 285      -0.963  -6.211  23.327  1.00 12.60           C  
ATOM   1959  CG1 VAL A 285      -1.850  -5.536  24.367  1.00 14.70           C  
ATOM   1960  CG2 VAL A 285      -1.234  -7.722  23.401  1.00 17.08           C  
ATOM   1961  N   GLU A 286      -2.751  -7.044  20.704  1.00 13.39           N  
ATOM   1962  CA  GLU A 286      -4.063  -7.254  20.080  1.00 14.54           C  
ATOM   1963  C   GLU A 286      -5.045  -7.801  21.098  1.00 11.30           C  
ATOM   1964  O   GLU A 286      -4.727  -8.657  21.923  1.00 16.20           O  
ATOM   1965  CB  GLU A 286      -3.952  -8.187  18.873  1.00 18.18           C  
ATOM   1966  CG  GLU A 286      -5.295  -8.341  18.170  1.00 26.75           C  
ATOM   1967  CD  GLU A 286      -5.231  -9.183  16.912  1.00 42.67           C  
ATOM   1968  OE1 GLU A 286      -4.100  -9.424  16.432  1.00 38.04           O  
ATOM   1969  OE2 GLU A 286      -6.317  -9.577  16.427  1.00 30.94           O1-
ATOM   1970  N   VAL A 287      -6.272  -7.313  21.053  1.00 12.16           N  
ATOM   1971  CA  VAL A 287      -7.371  -7.744  21.902  1.00 10.68           C  
ATOM   1972  C   VAL A 287      -8.471  -8.370  21.038  1.00 11.27           C  
ATOM   1973  O   VAL A 287      -8.893  -7.728  20.078  1.00 12.59           O  
ATOM   1974  CB  VAL A 287      -7.943  -6.554  22.685  1.00 17.80           C  
ATOM   1975  CG1 VAL A 287      -9.109  -6.960  23.571  1.00 12.75           C  
ATOM   1976  CG2 VAL A 287      -6.836  -5.926  23.535  1.00 16.25           C  
ATOM   1977  N   ASN A 288      -8.869  -9.588  21.405  1.00 14.18           N  
ATOM   1978  CA  ASN A 288      -9.875 -10.322  20.635  1.00 19.47           C  
ATOM   1979  C   ASN A 288     -11.051 -10.787  21.483  1.00 17.89           C  
ATOM   1980  O   ASN A 288     -10.897 -11.175  22.645  1.00 16.68           O  
ATOM   1981  CB  ASN A 288      -9.225 -11.534  19.966  1.00 20.31           C  
ATOM   1982  CG  ASN A 288      -8.214 -11.158  18.912  1.00 17.93           C  
ATOM   1983  ND2 ASN A 288      -6.951 -11.280  19.275  1.00 16.99           N  
ATOM   1984  OD1 ASN A 288      -8.492 -10.775  17.784  1.00 22.98           O  
ATOM   1985  N   ASP A 289     -12.258 -10.762  20.909  1.00 17.63           N  
ATOM   1986  CA  ASP A 289     -13.462 -11.073  21.666  1.00 13.44           C  
ATOM   1987  C   ASP A 289     -13.370 -12.444  22.347  1.00 12.81           C  
ATOM   1988  O   ASP A 289     -12.862 -13.379  21.733  1.00 17.15           O  
ATOM   1989  CB  ASP A 289     -14.685 -11.065  20.753  1.00 18.45           C  
ATOM   1990  CG  ASP A 289     -15.166  -9.712  20.276  1.00 33.99           C  
ATOM   1991  OD1 ASP A 289     -14.525  -8.671  20.529  1.00 30.33           O  
ATOM   1992  OD2 ASP A 289     -16.239  -9.667  19.622  1.00 28.53           O1-
ATOM   1993  N   ASN A 290     -13.864 -12.518  23.568  1.00 14.06           N  
ATOM   1994  CA  ASN A 290     -13.976 -13.749  24.340  1.00 17.33           C  
ATOM   1995  C   ASN A 290     -12.661 -14.405  24.736  1.00 27.89           C  
ATOM   1996  O   ASN A 290     -12.683 -15.565  25.182  1.00 21.12           O  
ATOM   1997  CB  ASN A 290     -14.789 -14.748  23.503  1.00 19.10           C  
ATOM   1998  CG  ASN A 290     -16.163 -14.209  23.146  1.00 26.88           C  
ATOM   1999  ND2 ASN A 290     -16.518 -14.340  21.869  1.00 26.44           N  
ATOM   2000  OD1 ASN A 290     -16.861 -13.700  24.020  1.00 27.11           O  
ATOM   2001  N   LYS A 291     -11.532 -13.699  24.591  1.00 24.72           N  
ATOM   2002  CA  LYS A 291     -10.263 -14.282  24.997  1.00 21.19           C  
ATOM   2003  C   LYS A 291      -9.444 -13.362  25.909  1.00 13.25           C  
ATOM   2004  O   LYS A 291      -8.489 -12.728  25.468  1.00 20.48           O  
ATOM   2005  CB  LYS A 291      -9.385 -14.664  23.790  1.00 25.76           C  
ATOM   2006  CG  LYS A 291      -8.267 -15.584  24.264  1.00 30.56           C  
ATOM   2007  CD  LYS A 291      -7.833 -16.595  23.225  1.00 35.67           C  
ATOM   2008  CE  LYS A 291      -7.716 -17.971  23.870  1.00 41.99           C  
ATOM   2009  NZ  LYS A 291      -7.049 -18.959  22.978  1.00 52.55           N1+
ATOM   2010  N   PRO A 292      -9.820 -13.365  27.168  1.00 15.12           N  
ATOM   2011  CA  PRO A 292      -9.016 -12.641  28.167  1.00 16.66           C  
ATOM   2012  C   PRO A 292      -7.623 -13.269  28.205  1.00 25.31           C  
ATOM   2013  O   PRO A 292      -7.430 -14.457  27.936  1.00 14.87           O  
ATOM   2014  CB  PRO A 292      -9.711 -12.874  29.491  1.00 22.99           C  
ATOM   2015  CG  PRO A 292     -10.956 -13.654  29.205  1.00 25.83           C  
ATOM   2016  CD  PRO A 292     -10.956 -14.064  27.770  1.00 20.60           C  
ATOM   2017  N   PHE A 293      -6.652 -12.441  28.555  1.00 17.53           N  
ATOM   2018  CA  PHE A 293      -5.273 -12.882  28.721  1.00 11.25           C  
ATOM   2019  C   PHE A 293      -4.681 -11.973  29.802  1.00 19.73           C  
ATOM   2020  O   PHE A 293      -5.218 -10.883  30.038  1.00 16.68           O  
ATOM   2021  CB  PHE A 293      -4.484 -12.810  27.431  1.00 14.86           C  
ATOM   2022  CG  PHE A 293      -4.346 -11.415  26.841  1.00 13.06           C  
ATOM   2023  CD1 PHE A 293      -5.367 -10.847  26.103  1.00 17.95           C  
ATOM   2024  CD2 PHE A 293      -3.188 -10.682  27.041  1.00 14.94           C  
ATOM   2025  CE1 PHE A 293      -5.247  -9.572  25.580  1.00 19.73           C  
ATOM   2026  CE2 PHE A 293      -3.049  -9.403  26.517  1.00 15.59           C  
ATOM   2027  CZ  PHE A 293      -4.084  -8.846  25.778  1.00 16.26           C  
ATOM   2028  N   ASP A 294      -3.634 -12.354  30.484  1.00 16.03           N  
ATOM   2029  CA  ASP A 294      -2.814 -11.540  31.353  1.00 10.75           C  
ATOM   2030  C   ASP A 294      -1.547 -10.999  30.684  1.00 12.65           C  
ATOM   2031  O   ASP A 294      -0.844 -11.631  29.897  1.00 13.18           O  
ATOM   2032  CB  ASP A 294      -2.381 -12.389  32.536  1.00 13.87           C  
ATOM   2033  CG  ASP A 294      -3.424 -12.729  33.565  1.00 23.85           C  
ATOM   2034  OD1 ASP A 294      -4.560 -12.218  33.565  1.00 20.74           O  
ATOM   2035  OD2 ASP A 294      -3.078 -13.545  34.453  1.00 37.76           O1-
ATOM   2036  N   LEU A 295      -1.234  -9.765  31.054  1.00 11.59           N  
ATOM   2037  CA  LEU A 295       0.114  -9.234  30.997  1.00 12.49           C  
ATOM   2038  C   LEU A 295       0.854  -9.868  32.168  1.00 11.91           C  
ATOM   2039  O   LEU A 295       0.285  -9.833  33.264  1.00 12.56           O  
ATOM   2040  CB  LEU A 295       0.111  -7.724  31.154  1.00 10.22           C  
ATOM   2041  CG  LEU A 295       1.482  -7.049  31.072  1.00 15.58           C  
ATOM   2042  CD1 LEU A 295       2.124  -7.234  29.722  1.00 17.68           C  
ATOM   2043  CD2 LEU A 295       1.299  -5.559  31.379  1.00 18.13           C  
ATOM   2044  N   VAL A 296       2.031 -10.431  31.930  1.00 13.14           N  
ATOM   2045  CA  VAL A 296       2.820 -11.050  32.974  1.00 10.63           C  
ATOM   2046  C   VAL A 296       4.265 -10.545  32.953  1.00  8.30           C  
ATOM   2047  O   VAL A 296       4.695  -9.913  31.997  1.00 11.86           O  
ATOM   2048  CB  VAL A 296       2.870 -12.591  32.863  1.00 13.26           C  
ATOM   2049  CG1 VAL A 296       1.459 -13.149  32.771  1.00 14.54           C  
ATOM   2050  CG2 VAL A 296       3.733 -12.982  31.667  1.00 13.95           C  
ATOM   2051  N   THR A 297       4.954 -10.860  34.050  1.00 13.47           N  
ATOM   2052  CA  THR A 297       6.392 -10.620  34.104  1.00 12.54           C  
ATOM   2053  C   THR A 297       7.080 -11.963  34.375  1.00 12.80           C  
ATOM   2054  O   THR A 297       6.660 -12.722  35.255  1.00 14.26           O  
ATOM   2055  CB  THR A 297       6.763  -9.533  35.105  1.00 13.80           C  
ATOM   2056  CG2 THR A 297       6.292  -9.738  36.534  1.00 11.92           C  
ATOM   2057  OG1 THR A 297       8.179  -9.546  35.306  1.00 16.54           O  
ATOM   2058  N   LEU A 298       8.103 -12.194  33.576  1.00 15.63           N  
ATOM   2059  CA  LEU A 298       8.868 -13.430  33.564  1.00 15.99           C  
ATOM   2060  C   LEU A 298      10.057 -13.334  34.516  1.00 16.29           C  
ATOM   2061  O   LEU A 298      10.636 -12.265  34.686  1.00 15.36           O  
ATOM   2062  CB  LEU A 298       9.352 -13.751  32.165  1.00 12.43           C  
ATOM   2063  CG  LEU A 298       8.336 -13.803  31.033  1.00 12.90           C  
ATOM   2064  CD1 LEU A 298       8.990 -14.195  29.706  1.00 17.76           C  
ATOM   2065  CD2 LEU A 298       7.201 -14.755  31.359  1.00 18.53           C  
ATOM   2066  N   PRO A 299      10.454 -14.446  35.120  1.00 14.98           N  
ATOM   2067  CA  PRO A 299      11.568 -14.406  36.065  1.00 15.83           C  
ATOM   2068  C   PRO A 299      12.818 -13.839  35.395  1.00 15.41           C  
ATOM   2069  O   PRO A 299      13.066 -14.120  34.221  1.00 16.47           O  
ATOM   2070  CB  PRO A 299      11.814 -15.888  36.370  1.00 25.97           C  
ATOM   2071  CG  PRO A 299      10.483 -16.534  36.130  1.00 22.36           C  
ATOM   2072  CD  PRO A 299       9.922 -15.815  34.934  1.00 18.25           C  
ATOM   2073  N   VAL A 300      13.536 -13.021  36.148  1.00 14.66           N  
ATOM   2074  CA  VAL A 300      14.771 -12.431  35.683  1.00 17.62           C  
ATOM   2075  C   VAL A 300      16.004 -13.028  36.380  1.00 18.73           C  
ATOM   2076  O   VAL A 300      15.910 -13.531  37.496  1.00 20.92           O  
ATOM   2077  CB  VAL A 300      14.789 -10.903  35.870  1.00 15.87           C  
ATOM   2078  CG1 VAL A 300      13.576 -10.335  35.140  1.00 19.70           C  
ATOM   2079  CG2 VAL A 300      14.807 -10.521  37.334  1.00 16.33           C  
ATOM   2080  N   SER A 301      17.124 -12.909  35.672  1.00 18.93           N  
ATOM   2081  CA  SER A 301      18.450 -13.233  36.160  1.00 22.68           C  
ATOM   2082  C   SER A 301      19.077 -11.962  36.735  1.00 27.54           C  
ATOM   2083  O   SER A 301      19.883 -11.318  36.069  1.00 42.29           O  
ATOM   2084  CB  SER A 301      19.375 -13.765  35.067  1.00 23.20           C  
ATOM   2085  OG  SER A 301      18.826 -14.957  34.529  1.00 51.77           O  
ATOM   2086  N   GLN A 302      18.659 -11.648  37.928  1.00 19.83           N  
ATOM   2087  CA  GLN A 302      19.165 -10.566  38.759  1.00 15.35           C  
ATOM   2088  C   GLN A 302      19.149 -11.091  40.194  1.00 18.15           C  
ATOM   2089  O   GLN A 302      18.170 -11.690  40.636  1.00 18.91           O  
ATOM   2090  CB  GLN A 302      18.335  -9.291  38.652  1.00 16.30           C  
ATOM   2091  CG  GLN A 302      18.881  -8.088  39.405  1.00 14.46           C  
ATOM   2092  CD  GLN A 302      17.905  -6.921  39.501  1.00 15.89           C  
ATOM   2093  NE2 GLN A 302      18.195  -5.971  40.377  1.00 15.17           N  
ATOM   2094  OE1 GLN A 302      16.904  -6.875  38.775  1.00 13.77           O  
ATOM   2095  N   MET A 303      20.241 -10.853  40.895  1.00 19.98           N  
ATOM   2096  CA  MET A 303      20.400 -11.268  42.279  1.00 20.41           C  
ATOM   2097  C   MET A 303      19.187 -10.923  43.123  1.00 19.55           C  
ATOM   2098  O   MET A 303      18.847  -9.743  43.236  1.00 15.67           O  
ATOM   2099  CB  MET A 303      21.632 -10.560  42.856  1.00 30.01           C  
ATOM   2100  CG  MET A 303      22.287 -11.305  44.012  1.00 47.59           C  
ATOM   2101  SD  MET A 303      23.898 -10.550  44.365  1.00 54.28           S  
ATOM   2102  CE  MET A 303      24.681 -10.788  42.766  1.00 40.16           C  
ATOM   2103  N   GLY A 304      18.567 -11.933  43.705  1.00 13.89           N  
ATOM   2104  CA  GLY A 304      17.504 -11.787  44.674  1.00 17.14           C  
ATOM   2105  C   GLY A 304      16.128 -11.590  44.071  1.00 16.63           C  
ATOM   2106  O   GLY A 304      15.144 -11.556  44.824  1.00 19.69           O  
ATOM   2107  N   MET A 305      16.026 -11.461  42.754  1.00 15.07           N  
ATOM   2108  CA  MET A 305      14.735 -11.111  42.156  1.00 13.66           C  
ATOM   2109  C   MET A 305      13.912 -12.308  41.737  1.00 16.06           C  
ATOM   2110  O   MET A 305      12.796 -12.179  41.206  1.00 18.56           O  
ATOM   2111  CB  MET A 305      14.974 -10.175  40.946  1.00 12.18           C  
ATOM   2112  CG  MET A 305      15.668  -8.887  41.355  1.00 13.90           C  
ATOM   2113  SD  MET A 305      14.852  -8.028  42.709  1.00 17.12           S  
ATOM   2114  CE  MET A 305      16.133  -6.929  43.284  1.00 16.24           C  
ATOM   2115  N   ALA A 306      14.429 -13.511  41.970  1.00 15.89           N  
ATOM   2116  CA  ALA A 306      13.703 -14.711  41.579  1.00 18.31           C  
ATOM   2117  C   ALA A 306      13.294 -15.512  42.807  1.00 19.75           C  
ATOM   2118  O   ALA A 306      13.206 -16.729  42.718  1.00 19.30           O  
ATOM   2119  CB  ALA A 306      14.541 -15.547  40.628  1.00 21.32           C  
ATOM   2120  N   ILE A 307      13.037 -14.830  43.914  1.00 20.20           N  
ATOM   2121  CA  ILE A 307      12.476 -15.467  45.089  1.00 20.35           C  
ATOM   2122  C   ILE A 307      10.965 -15.625  44.930  1.00 21.75           C  
ATOM   2123  O   ILE A 307      10.349 -14.646  44.517  1.00 21.59           O  
ATOM   2124  CB  ILE A 307      12.680 -14.692  46.400  1.00 23.81           C  
ATOM   2125  CG1 ILE A 307      14.122 -14.298  46.701  1.00 24.17           C  
ATOM   2126  CG2 ILE A 307      12.059 -15.498  47.538  1.00 20.82           C  
ATOM   2127  CD1 ILE A 307      15.125 -15.260  46.145  1.00 28.91           C  
ATOM   2128  N   ALA A 308      10.446 -16.796  45.251  1.00 24.58           N  
ATOM   2129  CA  ALA A 308       9.032 -17.124  45.073  1.00 30.64           C  
ATOM   2130  C   ALA A 308       8.180 -15.998  45.635  1.00 29.76           C  
ATOM   2131  O   ALA A 308       8.568 -15.458  46.671  1.00 36.87           O  
ATOM   2132  CB  ALA A 308       8.698 -18.458  45.719  1.00 43.09           C  
ATOM   2133  N   PRO A 309       7.109 -15.585  44.974  1.00 28.16           N  
ATOM   2134  CA  PRO A 309       6.612 -16.203  43.749  1.00 32.91           C  
ATOM   2135  C   PRO A 309       7.145 -15.558  42.474  1.00 26.67           C  
ATOM   2136  O   PRO A 309       6.555 -15.756  41.414  1.00 23.64           O  
ATOM   2137  CB  PRO A 309       5.113 -15.931  43.888  1.00 34.36           C  
ATOM   2138  CG  PRO A 309       5.072 -14.571  44.492  1.00 27.52           C  
ATOM   2139  CD  PRO A 309       6.279 -14.433  45.372  1.00 29.65           C  
ATOM   2140  N   PHE A 310       8.254 -14.816  42.530  1.00 19.69           N  
ATOM   2141  CA  PHE A 310       8.852 -14.278  41.314  1.00 16.33           C  
ATOM   2142  C   PHE A 310       9.734 -15.302  40.614  1.00 19.46           C  
ATOM   2143  O   PHE A 310      10.363 -15.053  39.584  1.00 17.54           O  
ATOM   2144  CB  PHE A 310       9.615 -12.981  41.649  1.00 18.02           C  
ATOM   2145  CG  PHE A 310       8.634 -11.861  42.012  1.00 16.64           C  
ATOM   2146  CD1 PHE A 310       7.858 -11.266  41.034  1.00 18.58           C  
ATOM   2147  CD2 PHE A 310       8.495 -11.433  43.318  1.00 17.39           C  
ATOM   2148  CE1 PHE A 310       6.958 -10.285  41.397  1.00 19.20           C  
ATOM   2149  CE2 PHE A 310       7.603 -10.446  43.699  1.00 15.69           C  
ATOM   2150  CZ  PHE A 310       6.834  -9.872  42.706  1.00 17.86           C  
ATOM   2151  N   ASP A 311       9.791 -16.515  41.170  1.00 19.35           N  
ATOM   2152  CA  ASP A 311      10.549 -17.582  40.517  1.00 18.32           C  
ATOM   2153  C   ASP A 311       9.815 -18.163  39.321  1.00 17.47           C  
ATOM   2154  O   ASP A 311      10.388 -18.934  38.559  1.00 24.30           O  
ATOM   2155  CB  ASP A 311      10.842 -18.690  41.534  1.00 18.60           C  
ATOM   2156  CG  ASP A 311       9.537 -19.234  42.098  1.00 31.35           C  
ATOM   2157  OD1 ASP A 311       8.644 -18.473  42.527  1.00 26.17           O  
ATOM   2158  OD2 ASP A 311       9.412 -20.482  42.120  1.00 40.63           O1-
ATOM   2159  N   LYS A 312       8.559 -17.781  39.121  1.00 20.09           N  
ATOM   2160  CA  LYS A 312       7.741 -18.214  37.999  1.00 18.63           C  
ATOM   2161  C   LYS A 312       7.097 -17.007  37.307  1.00 13.77           C  
ATOM   2162  O   LYS A 312       7.154 -15.950  37.958  1.00 16.77           O  
ATOM   2163  CB  LYS A 312       6.614 -19.134  38.457  1.00 24.56           C  
ATOM   2164  CG  LYS A 312       7.023 -20.319  39.326  1.00 39.36           C  
ATOM   2165  CD  LYS A 312       6.077 -20.420  40.521  1.00 55.99           C  
ATOM   2166  CE  LYS A 312       6.114 -21.781  41.189  1.00 69.84           C  
ATOM   2167  NZ  LYS A 312       6.289 -21.708  42.669  1.00 66.75           N1+
ATOM   2168  N   PRO A 313       6.521 -17.154  36.139  1.00 19.20           N  
ATOM   2169  CA  PRO A 313       5.816 -15.994  35.542  1.00 22.40           C  
ATOM   2170  C   PRO A 313       4.795 -15.467  36.541  1.00 22.94           C  
ATOM   2171  O   PRO A 313       4.148 -16.277  37.215  1.00 17.19           O  
ATOM   2172  CB  PRO A 313       5.129 -16.587  34.325  1.00 21.22           C  
ATOM   2173  CG  PRO A 313       5.978 -17.764  33.956  1.00 21.47           C  
ATOM   2174  CD  PRO A 313       6.438 -18.341  35.261  1.00 17.57           C  
ATOM   2175  N   HIS A 314       4.692 -14.144  36.660  1.00 17.70           N  
ATOM   2176  CA  HIS A 314       3.833 -13.529  37.664  1.00 12.72           C  
ATOM   2177  C   HIS A 314       2.846 -12.586  36.979  1.00 16.20           C  
ATOM   2178  O   HIS A 314       3.285 -11.736  36.213  1.00 12.54           O  
ATOM   2179  CB  HIS A 314       4.639 -12.746  38.695  1.00 20.84           C  
ATOM   2180  CG  HIS A 314       3.887 -12.174  39.853  1.00 23.58           C  
ATOM   2181  CD2 HIS A 314       2.927 -11.238  39.974  1.00 14.11           C  
ATOM   2182  ND1 HIS A 314       4.125 -12.572  41.145  1.00 29.84           N  
ATOM   2183  CE1 HIS A 314       3.351 -11.927  41.991  1.00 25.18           C  
ATOM   2184  NE2 HIS A 314       2.603 -11.105  41.290  1.00 21.35           N  
ATOM   2185  N   PRO A 315       1.557 -12.685  37.251  1.00 19.77           N  
ATOM   2186  CA  PRO A 315       0.623 -11.820  36.526  1.00 17.31           C  
ATOM   2187  C   PRO A 315       0.804 -10.368  36.984  1.00 12.75           C  
ATOM   2188  O   PRO A 315       1.124 -10.134  38.146  1.00 17.00           O  
ATOM   2189  CB  PRO A 315      -0.761 -12.315  36.916  1.00 16.49           C  
ATOM   2190  CG  PRO A 315      -0.539 -13.590  37.646  1.00 32.14           C  
ATOM   2191  CD  PRO A 315       0.851 -13.551  38.213  1.00 23.68           C  
ATOM   2192  N   VAL A 316       0.577  -9.493  36.019  1.00 11.28           N  
ATOM   2193  CA  VAL A 316       0.645  -8.046  36.228  1.00  9.88           C  
ATOM   2194  C   VAL A 316      -0.738  -7.423  36.138  1.00 12.59           C  
ATOM   2195  O   VAL A 316      -1.141  -6.641  37.001  1.00 14.41           O  
ATOM   2196  CB  VAL A 316       1.581  -7.393  35.203  1.00 13.07           C  
ATOM   2197  CG1 VAL A 316       1.453  -5.884  35.287  1.00 15.90           C  
ATOM   2198  CG2 VAL A 316       3.002  -7.887  35.472  1.00 13.07           C  
ATOM   2199  N   MET A 317      -1.464  -7.827  35.106  1.00 12.88           N  
ATOM   2200  CA  MET A 317      -2.861  -7.413  34.993  1.00 10.38           C  
ATOM   2201  C   MET A 317      -3.619  -8.281  33.993  1.00 15.02           C  
ATOM   2202  O   MET A 317      -3.067  -8.827  33.044  1.00 12.93           O  
ATOM   2203  CB  MET A 317      -2.886  -5.949  34.620  1.00 20.23           C  
ATOM   2204  CG  MET A 317      -2.739  -5.466  33.219  1.00 30.27           C  
ATOM   2205  SD  MET A 317      -3.356  -3.751  33.029  1.00 21.36           S  
ATOM   2206  CE  MET A 317      -3.443  -3.741  31.241  1.00 25.31           C  
ATOM   2207  N   ARG A 318      -4.925  -8.409  34.239  1.00 13.86           N  
ATOM   2208  CA  ARG A 318      -5.794  -9.153  33.314  1.00 12.58           C  
ATOM   2209  C   ARG A 318      -6.432  -8.208  32.309  1.00 14.00           C  
ATOM   2210  O   ARG A 318      -7.008  -7.191  32.694  1.00 16.18           O  
ATOM   2211  CB  ARG A 318      -6.807  -9.934  34.150  1.00 18.08           C  
ATOM   2212  CG  ARG A 318      -8.009 -10.446  33.407  1.00 29.39           C  
ATOM   2213  CD  ARG A 318      -7.921 -11.823  32.833  1.00 30.17           C  
ATOM   2214  NE  ARG A 318      -7.026 -12.749  33.489  1.00 39.54           N  
ATOM   2215  CZ  ARG A 318      -7.347 -13.901  34.061  1.00 56.63           C  
ATOM   2216  NH1 ARG A 318      -8.606 -14.331  34.088  1.00 82.69           N1+
ATOM   2217  NH2 ARG A 318      -6.397 -14.638  34.621  1.00 55.60           N  
ATOM   2218  N   ILE A 319      -6.324  -8.492  31.019  1.00 12.43           N  
ATOM   2219  CA  ILE A 319      -7.007  -7.749  29.966  1.00 10.35           C  
ATOM   2220  C   ILE A 319      -8.312  -8.492  29.621  1.00 21.42           C  
ATOM   2221  O   ILE A 319      -8.297  -9.661  29.206  1.00 15.71           O  
ATOM   2222  CB  ILE A 319      -6.146  -7.546  28.726  1.00 12.74           C  
ATOM   2223  CG1 ILE A 319      -4.964  -6.587  28.916  1.00 17.95           C  
ATOM   2224  CG2 ILE A 319      -6.948  -7.042  27.537  1.00 17.32           C  
ATOM   2225  CD1 ILE A 319      -3.649  -7.239  29.242  1.00 27.91           C  
ATOM   2226  N   GLN A 320      -9.416  -7.799  29.819  1.00 15.12           N  
ATOM   2227  CA  GLN A 320     -10.777  -8.268  29.595  1.00 15.81           C  
ATOM   2228  C   GLN A 320     -11.327  -7.705  28.297  1.00 17.43           C  
ATOM   2229  O   GLN A 320     -11.620  -6.502  28.205  1.00 13.91           O  
ATOM   2230  CB  GLN A 320     -11.633  -7.836  30.798  1.00 18.33           C  
ATOM   2231  CG  GLN A 320     -12.982  -8.550  30.861  1.00 37.79           C  
ATOM   2232  CD  GLN A 320     -12.809 -10.060  30.733  1.00 43.14           C  
ATOM   2233  NE2 GLN A 320     -13.481 -10.633  29.740  1.00 41.56           N  
ATOM   2234  OE1 GLN A 320     -12.068 -10.648  31.529  1.00 32.31           O  
ATOM   2235  N   PRO A 321     -11.452  -8.491  27.238  1.00 17.79           N  
ATOM   2236  CA  PRO A 321     -11.895  -7.925  25.955  1.00 17.10           C  
ATOM   2237  C   PRO A 321     -13.350  -7.461  26.020  1.00 19.47           C  
ATOM   2238  O   PRO A 321     -14.188  -8.122  26.629  1.00 21.84           O  
ATOM   2239  CB  PRO A 321     -11.734  -9.084  24.969  1.00 18.63           C  
ATOM   2240  CG  PRO A 321     -10.873 -10.094  25.659  1.00 25.44           C  
ATOM   2241  CD  PRO A 321     -11.166  -9.931  27.121  1.00 22.65           C  
ATOM   2242  N   ILE A 322     -13.595  -6.319  25.401  1.00 16.18           N  
ATOM   2243  CA  ILE A 322     -14.919  -5.744  25.222  1.00 18.86           C  
ATOM   2244  C   ILE A 322     -15.280  -5.749  23.740  1.00 19.00           C  
ATOM   2245  O   ILE A 322     -14.478  -5.324  22.900  1.00 17.89           O  
ATOM   2246  CB  ILE A 322     -14.978  -4.309  25.758  1.00 19.18           C  
ATOM   2247  CG1 ILE A 322     -14.506  -4.258  27.207  1.00 24.25           C  
ATOM   2248  CG2 ILE A 322     -16.371  -3.689  25.594  1.00 20.84           C  
ATOM   2249  CD1 ILE A 322     -15.253  -5.245  28.093  1.00 32.99           C  
ATOM   2250  N   ALA A 323     -16.485  -6.258  23.466  1.00 16.19           N  
ATOM   2251  CA  ALA A 323     -16.909  -6.507  22.098  1.00 20.66           C  
ATOM   2252  C   ALA A 323     -17.418  -5.224  21.452  1.00 20.86           C  
ATOM   2253  O   ALA A 323     -18.571  -5.169  21.020  1.00 21.86           O  
ATOM   2254  CB  ALA A 323     -17.994  -7.586  22.021  1.00 21.80           C  
ATOM   2255  N   ILE A 324     -16.550  -4.231  21.431  1.00 18.13           N  
ATOM   2256  CA  ILE A 324     -16.733  -2.954  20.760  1.00 18.64           C  
ATOM   2257  C   ILE A 324     -15.436  -2.671  19.997  1.00 21.62           C  
ATOM   2258  O   ILE A 324     -14.369  -3.021  20.513  1.00 19.60           O  
ATOM   2259  CB  ILE A 324     -17.090  -1.817  21.729  1.00 31.02           C  
ATOM   2260  CG1 ILE A 324     -18.082  -2.192  22.823  1.00 40.05           C  
ATOM   2261  CG2 ILE A 324     -17.608  -0.630  20.919  1.00 36.64           C  
ATOM   2262  CD1 ILE A 324     -18.108  -1.334  24.070  1.00 43.96           C  
ATOM   2263  N   SER A 325     -15.538  -2.108  18.803  1.00 19.84           N  
ATOM   2264  CA  SER A 325     -14.374  -1.911  17.948  1.00 25.20           C  
ATOM   2265  C   SER A 325     -13.495  -0.776  18.458  1.00 25.20           C  
ATOM   2266  O   SER A 325     -13.970   0.326  18.672  1.00 23.54           O  
ATOM   2267  CB  SER A 325     -14.812  -1.635  16.501  1.00 27.09           C  
ATOM   2268  OG  SER A 325     -13.826  -0.948  15.760  1.00 47.96           O  
ATOM   2269  N   ALA A 326     -12.213  -1.053  18.647  1.00 18.46           N  
ATOM   2270  CA  ALA A 326     -11.247  -0.006  18.954  1.00 23.30           C  
ATOM   2271  C   ALA A 326     -10.788   0.674  17.672  1.00 24.65           C  
ATOM   2272  O   ALA A 326     -10.578   0.012  16.653  1.00 24.17           O  
ATOM   2273  CB  ALA A 326     -10.069  -0.624  19.680  1.00 26.53           C  
ATOM   2274  N   SER A 327     -10.613   1.990  17.671  1.00 22.66           N  
ATOM   2275  CA  SER A 327     -10.223   2.720  16.470  1.00 30.16           C  
ATOM   2276  C   SER A 327      -8.729   2.780  16.181  1.00 26.36           C  
ATOM   2277  O   SER A 327      -8.330   3.146  15.069  1.00 28.82           O  
ATOM   2278  CB  SER A 327     -10.744   4.162  16.599  1.00 43.38           C  
ATOM   2279  OG  SER A 327      -9.737   5.093  16.225  1.00 70.54           O  
ATOM   2280  N   GLY A 328      -7.836   2.451  17.105  1.00 18.83           N  
ATOM   2281  CA  GLY A 328      -6.417   2.627  16.901  1.00 14.74           C  
ATOM   2282  C   GLY A 328      -5.776   1.795  15.820  1.00 21.07           C  
ATOM   2283  O   GLY A 328      -6.205   0.682  15.527  1.00 21.06           O  
ATOM   2284  N   ALA A 329      -4.716   2.345  15.233  1.00 16.98           N  
ATOM   2285  CA  ALA A 329      -3.920   1.711  14.222  1.00 21.54           C  
ATOM   2286  C   ALA A 329      -2.507   1.369  14.703  1.00 24.18           C  
ATOM   2287  O   ALA A 329      -1.984   1.987  15.623  1.00 19.18           O  
ATOM   2288  CB  ALA A 329      -3.812   2.633  13.007  1.00 25.17           C  
ATOM   2289  N   LEU A 330      -1.924   0.367  14.052  1.00 21.74           N  
ATOM   2290  CA  LEU A 330      -0.515   0.046  14.201  1.00 17.96           C  
ATOM   2291  C   LEU A 330       0.166   0.405  12.883  1.00 20.80           C  
ATOM   2292  O   LEU A 330       0.210  -0.397  11.963  1.00 19.10           O  
ATOM   2293  CB  LEU A 330      -0.254  -1.413  14.542  1.00 20.29           C  
ATOM   2294  CG  LEU A 330       1.252  -1.723  14.625  1.00 22.58           C  
ATOM   2295  CD1 LEU A 330       1.863  -0.979  15.792  1.00 26.28           C  
ATOM   2296  CD2 LEU A 330       1.444  -3.221  14.718  1.00 27.87           C  
ATOM   2297  N   PRO A 331       0.657   1.625  12.785  1.00 23.00           N  
ATOM   2298  CA  PRO A 331       1.265   2.075  11.537  1.00 22.82           C  
ATOM   2299  C   PRO A 331       2.580   1.380  11.212  1.00 24.36           C  
ATOM   2300  O   PRO A 331       3.327   0.997  12.119  1.00 24.58           O  
ATOM   2301  CB  PRO A 331       1.559   3.560  11.809  1.00 28.52           C  
ATOM   2302  CG  PRO A 331       0.661   3.899  12.944  1.00 29.59           C  
ATOM   2303  CD  PRO A 331       0.657   2.674  13.827  1.00 21.17           C  
ATOM   2304  N   ASP A 332       2.845   1.249   9.916  1.00 23.38           N  
ATOM   2305  CA  ASP A 332       4.080   0.690   9.384  1.00 22.29           C  
ATOM   2306  C   ASP A 332       5.290   1.556   9.715  1.00 17.32           C  
ATOM   2307  O   ASP A 332       6.374   1.048   9.994  1.00 22.16           O  
ATOM   2308  CB  ASP A 332       3.974   0.512   7.861  1.00 33.83           C  
ATOM   2309  CG  ASP A 332       3.078  -0.659   7.498  1.00 37.67           C  
ATOM   2310  OD1 ASP A 332       2.860  -1.553   8.352  1.00 39.24           O  
ATOM   2311  OD2 ASP A 332       2.584  -0.697   6.350  1.00 65.21           O1-
ATOM   2312  N   THR A 333       5.072   2.855   9.668  1.00 18.67           N  
ATOM   2313  CA  THR A 333       6.057   3.880   9.924  1.00 19.45           C  
ATOM   2314  C   THR A 333       5.572   4.825  11.014  1.00 21.00           C  
ATOM   2315  O   THR A 333       4.495   5.406  10.959  1.00 25.13           O  
ATOM   2316  CB  THR A 333       6.367   4.685   8.646  1.00 24.19           C  
ATOM   2317  CG2 THR A 333       7.621   5.516   8.853  1.00 34.24           C  
ATOM   2318  OG1 THR A 333       6.639   3.786   7.564  1.00 28.64           O  
ATOM   2319  N   LEU A 334       6.405   4.969  12.030  1.00 18.00           N  
ATOM   2320  CA  LEU A 334       6.091   5.752  13.206  1.00 16.02           C  
ATOM   2321  C   LEU A 334       6.741   7.131  13.182  1.00 19.12           C  
ATOM   2322  O   LEU A 334       6.102   8.121  13.532  1.00 24.29           O  
ATOM   2323  CB  LEU A 334       6.557   5.036  14.489  1.00 14.74           C  
ATOM   2324  CG  LEU A 334       5.893   3.679  14.735  1.00 17.93           C  
ATOM   2325  CD1 LEU A 334       6.547   2.934  15.903  1.00 16.53           C  
ATOM   2326  CD2 LEU A 334       4.395   3.858  14.969  1.00 22.86           C  
ATOM   2327  N   SER A 335       8.013   7.137  12.814  1.00 17.74           N  
ATOM   2328  CA  SER A 335       8.831   8.336  12.874  1.00 17.68           C  
ATOM   2329  C   SER A 335      10.144   8.131  12.128  1.00 21.42           C  
ATOM   2330  O   SER A 335      10.437   7.037  11.667  1.00 18.95           O  
ATOM   2331  CB  SER A 335       9.118   8.725  14.332  1.00 21.91           C  
ATOM   2332  OG  SER A 335       9.866   7.690  14.952  1.00 27.73           O  
ATOM   2333  N   SER A 336      10.913   9.206  12.036  1.00 24.08           N  
ATOM   2334  CA  SER A 336      12.223   9.169  11.398  1.00 24.59           C  
ATOM   2335  C   SER A 336      13.301   9.244  12.469  1.00 25.16           C  
ATOM   2336  O   SER A 336      13.340  10.128  13.319  1.00 24.56           O  
ATOM   2337  CB  SER A 336      12.379  10.319  10.406  1.00 30.66           C  
ATOM   2338  OG  SER A 336      13.635  10.954  10.532  1.00 56.60           O  
ATOM   2339  N   LEU A 337      14.188   8.261  12.418  1.00 26.42           N  
ATOM   2340  CA  LEU A 337      15.289   8.233  13.375  1.00 26.11           C  
ATOM   2341  C   LEU A 337      16.588   8.558  12.641  1.00 27.58           C  
ATOM   2342  O   LEU A 337      16.986   7.806  11.747  1.00 26.89           O  
ATOM   2343  CB  LEU A 337      15.322   6.857  14.026  1.00 32.04           C  
ATOM   2344  CG  LEU A 337      16.323   6.615  15.148  1.00 29.56           C  
ATOM   2345  CD1 LEU A 337      15.972   7.431  16.377  1.00 25.26           C  
ATOM   2346  CD2 LEU A 337      16.374   5.129  15.480  1.00 25.18           C  
ATOM   2347  N   PRO A 338      17.245   9.646  13.010  1.00 27.71           N  
ATOM   2348  CA  PRO A 338      18.465  10.058  12.309  1.00 36.55           C  
ATOM   2349  C   PRO A 338      19.609   9.071  12.495  1.00 38.30           C  
ATOM   2350  O   PRO A 338      19.682   8.294  13.448  1.00 38.51           O  
ATOM   2351  CB  PRO A 338      18.852  11.368  12.995  1.00 35.11           C  
ATOM   2352  CG  PRO A 338      18.195  11.308  14.332  1.00 35.46           C  
ATOM   2353  CD  PRO A 338      16.913  10.544  14.126  1.00 34.49           C  
ATOM   2354  N   ALA A 339      20.556   9.098  11.559  1.00 38.85           N  
ATOM   2355  CA  ALA A 339      21.697   8.198  11.709  1.00 41.47           C  
ATOM   2356  C   ALA A 339      22.543   8.565  12.919  1.00 35.74           C  
ATOM   2357  O   ALA A 339      22.552   9.693  13.406  1.00 36.99           O  
ATOM   2358  CB  ALA A 339      22.545   8.220  10.446  1.00 74.14           C  
ATOM   2359  N   LEU A 340      23.285   7.573  13.421  1.00 41.65           N  
ATOM   2360  CA  LEU A 340      24.257   7.880  14.477  1.00 38.70           C  
ATOM   2361  C   LEU A 340      25.305   8.839  13.933  1.00 38.34           C  
ATOM   2362  O   LEU A 340      25.883   8.694  12.853  1.00 30.89           O  
ATOM   2363  CB  LEU A 340      24.861   6.583  14.989  1.00 38.82           C  
ATOM   2364  CG  LEU A 340      24.406   5.972  16.316  1.00 43.57           C  
ATOM   2365  CD1 LEU A 340      22.939   6.212  16.628  1.00 47.20           C  
ATOM   2366  CD2 LEU A 340      24.672   4.470  16.318  1.00 50.89           C  
ATOM   2367  N   PRO A 341      25.601   9.918  14.642  1.00 47.88           N  
ATOM   2368  CA  PRO A 341      26.657  10.799  14.139  1.00 55.64           C  
ATOM   2369  C   PRO A 341      28.023  10.119  14.146  1.00 59.13           C  
ATOM   2370  O   PRO A 341      28.192   8.976  14.552  1.00 59.81           O  
ATOM   2371  CB  PRO A 341      26.691  11.954  15.142  1.00 54.70           C  
ATOM   2372  CG  PRO A 341      26.026  11.417  16.360  1.00 54.48           C  
ATOM   2373  CD  PRO A 341      25.007  10.419  15.882  1.00 55.11           C  
ATOM   2374  N   SER A 342      28.976  10.919  13.678  1.00 59.45           N  
ATOM   2375  CA  SER A 342      30.372  10.508  13.630  1.00 55.93           C  
ATOM   2376  C   SER A 342      30.923  10.489  15.051  1.00 29.05           C  
ATOM   2377  O   SER A 342      30.652  11.399  15.833  1.00 40.25           O  
ATOM   2378  CB  SER A 342      31.169  11.441  12.719  1.00 68.92           C  
ATOM   2379  OG  SER A 342      32.110  10.756  11.919  1.00 77.14           O  
ATOM   2380  N   LEU A 343      31.683   9.443  15.373  1.00 30.15           N  
ATOM   2381  CA  LEU A 343      32.323   9.360  16.683  1.00 30.97           C  
ATOM   2382  C   LEU A 343      33.695  10.015  16.703  1.00 35.16           C  
ATOM   2383  O   LEU A 343      34.166  10.436  17.766  1.00 24.84           O  
ATOM   2384  CB  LEU A 343      32.389   7.892  17.103  1.00 37.73           C  
ATOM   2385  CG  LEU A 343      31.285   7.338  18.006  1.00 47.69           C  
ATOM   2386  CD1 LEU A 343      29.926   8.013  17.856  1.00 41.70           C  
ATOM   2387  CD2 LEU A 343      31.144   5.837  17.748  1.00 52.80           C  
ATOM   2388  N   GLU A 344      34.339  10.129  15.543  1.00 37.48           N  
ATOM   2389  CA  GLU A 344      35.666  10.745  15.516  1.00 38.43           C  
ATOM   2390  C   GLU A 344      35.576  12.198  15.967  1.00 33.36           C  
ATOM   2391  O   GLU A 344      34.786  12.996  15.471  1.00 36.25           O  
ATOM   2392  CB  GLU A 344      36.316  10.648  14.137  1.00 57.36           C  
ATOM   2393  CG  GLU A 344      37.335  11.724  13.818  1.00 70.40           C  
ATOM   2394  CD  GLU A 344      38.740  11.463  14.311  1.00 82.76           C  
ATOM   2395  OE1 GLU A 344      39.333  12.364  14.945  1.00 84.59           O  
ATOM   2396  OE2 GLU A 344      39.289  10.364  14.073  1.00113.65           O1-
ATOM   2397  N   GLY A 345      36.417  12.521  16.944  1.00 33.35           N  
ATOM   2398  CA  GLY A 345      36.519  13.849  17.500  1.00 31.00           C  
ATOM   2399  C   GLY A 345      35.639  14.135  18.693  1.00 29.82           C  
ATOM   2400  O   GLY A 345      35.699  15.204  19.309  1.00 27.39           O  
ATOM   2401  N   LEU A 346      34.771  13.185  19.066  1.00 25.89           N  
ATOM   2402  CA  LEU A 346      33.861  13.521  20.160  1.00 20.49           C  
ATOM   2403  C   LEU A 346      34.574  13.422  21.499  1.00 15.92           C  
ATOM   2404  O   LEU A 346      35.383  12.509  21.684  1.00 24.91           O  
ATOM   2405  CB  LEU A 346      32.627  12.617  20.107  1.00 26.85           C  
ATOM   2406  CG  LEU A 346      31.762  12.703  18.853  1.00 33.05           C  
ATOM   2407  CD1 LEU A 346      30.492  11.869  18.981  1.00 33.14           C  
ATOM   2408  CD2 LEU A 346      31.400  14.148  18.536  1.00 39.42           C  
ATOM   2409  N   THR A 347      34.257  14.336  22.415  1.00 18.63           N  
ATOM   2410  CA  THR A 347      34.728  14.206  23.791  1.00 20.01           C  
ATOM   2411  C   THR A 347      34.271  12.883  24.395  1.00 26.35           C  
ATOM   2412  O   THR A 347      33.095  12.507  24.310  1.00 22.03           O  
ATOM   2413  CB  THR A 347      34.245  15.376  24.668  1.00 29.95           C  
ATOM   2414  CG2 THR A 347      34.666  15.246  26.123  1.00 22.57           C  
ATOM   2415  OG1 THR A 347      34.856  16.583  24.184  1.00 32.33           O  
ATOM   2416  N   VAL A 348      35.204  12.150  24.993  1.00 22.99           N  
ATOM   2417  CA  VAL A 348      34.874  10.911  25.695  1.00 20.62           C  
ATOM   2418  C   VAL A 348      34.874  11.135  27.201  1.00 29.42           C  
ATOM   2419  O   VAL A 348      35.803  11.734  27.758  1.00 19.85           O  
ATOM   2420  CB  VAL A 348      35.852   9.777  25.365  1.00 17.59           C  
ATOM   2421  CG1 VAL A 348      35.565   8.561  26.247  1.00 28.14           C  
ATOM   2422  CG2 VAL A 348      35.808   9.347  23.907  1.00 23.01           C  
ATOM   2423  N   ARG A 349      33.847  10.657  27.905  1.00 20.34           N  
ATOM   2424  CA  ARG A 349      33.862  10.727  29.361  1.00 17.11           C  
ATOM   2425  C   ARG A 349      33.739   9.306  29.914  1.00 23.87           C  
ATOM   2426  O   ARG A 349      32.867   8.565  29.456  1.00 21.94           O  
ATOM   2427  CB  ARG A 349      32.757  11.621  29.898  1.00 17.35           C  
ATOM   2428  CG  ARG A 349      32.790  13.050  29.392  1.00 17.14           C  
ATOM   2429  CD  ARG A 349      31.927  13.982  30.243  1.00 19.88           C  
ATOM   2430  NE  ARG A 349      31.878  15.279  29.556  1.00 24.23           N  
ATOM   2431  CZ  ARG A 349      32.907  16.120  29.540  1.00 26.31           C  
ATOM   2432  NH1 ARG A 349      34.031  15.802  30.170  1.00 25.98           N1+
ATOM   2433  NH2 ARG A 349      32.835  17.275  28.907  1.00 23.26           N  
ATOM   2434  N   LYS A 350      34.602   8.934  30.846  1.00 20.41           N  
ATOM   2435  CA  LYS A 350      34.554   7.602  31.448  1.00 23.31           C  
ATOM   2436  C   LYS A 350      33.925   7.691  32.838  1.00 17.64           C  
ATOM   2437  O   LYS A 350      34.250   8.565  33.638  1.00 16.75           O  
ATOM   2438  CB  LYS A 350      35.919   6.928  31.583  1.00 22.92           C  
ATOM   2439  CG  LYS A 350      36.866   7.029  30.414  1.00 28.31           C  
ATOM   2440  CD  LYS A 350      38.229   6.437  30.760  1.00 33.07           C  
ATOM   2441  CE  LYS A 350      39.131   7.402  31.515  1.00 31.92           C  
ATOM   2442  NZ ALYS A 350      39.533   6.832  32.836  0.66 34.64           N1+
ATOM   2443  NZ BLYS A 350      39.471   8.611  30.707  0.34 13.26           N1+
ATOM   2444  N   LEU A 351      33.018   6.757  33.100  1.00 16.65           N  
ATOM   2445  CA  LEU A 351      32.337   6.611  34.370  1.00 15.35           C  
ATOM   2446  C   LEU A 351      32.455   5.146  34.811  1.00 16.22           C  
ATOM   2447  O   LEU A 351      31.776   4.230  34.363  1.00 16.82           O  
ATOM   2448  CB  LEU A 351      30.877   7.061  34.303  1.00 17.63           C  
ATOM   2449  CG  LEU A 351      30.527   8.488  33.910  1.00 19.43           C  
ATOM   2450  CD1 LEU A 351      30.801   8.800  32.453  1.00 31.57           C  
ATOM   2451  CD2 LEU A 351      29.047   8.769  34.197  1.00 18.39           C  
ATOM   2452  N   GLN A 352      33.389   4.910  35.722  1.00 15.78           N  
ATOM   2453  CA  GLN A 352      33.624   3.602  36.296  1.00 13.75           C  
ATOM   2454  C   GLN A 352      32.744   3.414  37.518  1.00 15.18           C  
ATOM   2455  O   GLN A 352      32.902   4.071  38.548  1.00 16.36           O  
ATOM   2456  CB  GLN A 352      35.100   3.457  36.684  1.00 16.54           C  
ATOM   2457  CG  GLN A 352      35.449   2.117  37.309  1.00 16.22           C  
ATOM   2458  CD  GLN A 352      35.217   0.968  36.348  1.00 16.56           C  
ATOM   2459  NE2 GLN A 352      34.267   0.093  36.673  1.00 17.65           N  
ATOM   2460  OE1 GLN A 352      35.900   0.883  35.326  1.00 22.18           O  
ATOM   2461  N   LEU A 353      31.784   2.494  37.407  1.00 13.17           N  
ATOM   2462  CA  LEU A 353      31.002   2.195  38.596  1.00 12.36           C  
ATOM   2463  C   LEU A 353      31.751   1.192  39.494  1.00 13.76           C  
ATOM   2464  O   LEU A 353      32.475   0.323  39.009  1.00 14.16           O  
ATOM   2465  CB  LEU A 353      29.640   1.613  38.216  1.00 12.91           C  
ATOM   2466  CG  LEU A 353      28.847   2.334  37.119  1.00 14.13           C  
ATOM   2467  CD1 LEU A 353      27.549   1.604  36.771  1.00 17.06           C  
ATOM   2468  CD2 LEU A 353      28.546   3.763  37.539  1.00 22.02           C  
ATOM   2469  N   SER A 354      31.540   1.296  40.796  1.00 15.79           N  
ATOM   2470  CA  SER A 354      32.120   0.347  41.740  1.00 18.31           C  
ATOM   2471  C   SER A 354      31.350   0.289  43.057  1.00 21.44           C  
ATOM   2472  O   SER A 354      30.573   1.165  43.443  1.00 15.06           O  
ATOM   2473  CB  SER A 354      33.592   0.687  41.997  1.00 18.24           C  
ATOM   2474  OG  SER A 354      33.712   1.844  42.806  1.00 19.49           O  
ATOM   2475  N   MET A 355      31.579  -0.823  43.767  1.00 14.05           N  
ATOM   2476  CA  MET A 355      30.983  -1.083  45.055  1.00 17.43           C  
ATOM   2477  C   MET A 355      32.120  -1.528  45.984  1.00 15.10           C  
ATOM   2478  O   MET A 355      32.936  -2.356  45.584  1.00 22.16           O  
ATOM   2479  CB  MET A 355      29.869  -2.128  45.013  1.00 22.68           C  
ATOM   2480  CG  MET A 355      28.902  -2.034  43.866  1.00 24.79           C  
ATOM   2481  SD  MET A 355      27.442  -3.050  43.890  1.00 25.42           S  
ATOM   2482  CE  MET A 355      27.051  -3.372  45.594  1.00 19.83           C  
ATOM   2483  N   ASP A 356      32.156  -0.966  47.170  1.00 14.61           N  
ATOM   2484  CA  ASP A 356      33.159  -1.366  48.167  1.00 22.07           C  
ATOM   2485  C   ASP A 356      33.057  -2.878  48.353  1.00 20.83           C  
ATOM   2486  O   ASP A 356      31.956  -3.380  48.617  1.00 20.26           O  
ATOM   2487  CB  ASP A 356      32.950  -0.606  49.460  1.00 30.49           C  
ATOM   2488  CG  ASP A 356      33.792  -0.999  50.649  1.00 46.77           C  
ATOM   2489  OD1 ASP A 356      34.357  -2.113  50.711  1.00 39.39           O  
ATOM   2490  OD2 ASP A 356      33.866  -0.138  51.562  1.00 58.94           O1-
ATOM   2491  N   PRO A 357      34.181  -3.563  48.211  1.00 20.51           N  
ATOM   2492  CA  PRO A 357      34.198  -5.024  48.406  1.00 20.47           C  
ATOM   2493  C   PRO A 357      33.499  -5.451  49.690  1.00 16.54           C  
ATOM   2494  O   PRO A 357      32.762  -6.444  49.664  1.00 29.76           O  
ATOM   2495  CB  PRO A 357      35.695  -5.329  48.491  1.00 29.96           C  
ATOM   2496  CG  PRO A 357      36.329  -4.285  47.626  1.00 30.37           C  
ATOM   2497  CD  PRO A 357      35.519  -3.040  47.873  1.00 22.44           C  
ATOM   2498  N   MET A 358      33.681  -4.751  50.801  1.00 18.18           N  
ATOM   2499  CA  MET A 358      33.015  -5.033  52.060  1.00 22.12           C  
ATOM   2500  C   MET A 358      31.500  -5.029  51.931  1.00 25.90           C  
ATOM   2501  O   MET A 358      30.758  -5.813  52.519  1.00 22.49           O  
ATOM   2502  CB  MET A 358      33.450  -4.008  53.112  1.00 29.64           C  
ATOM   2503  CG  MET A 358      33.211  -4.491  54.535  1.00 43.21           C  
ATOM   2504  SD  MET A 358      33.855  -6.161  54.786  1.00 82.51           S  
ATOM   2505  CE  MET A 358      35.510  -5.756  55.348  1.00 46.95           C  
ATOM   2506  N   LEU A 359      30.981  -4.105  51.123  1.00 21.05           N  
ATOM   2507  CA  LEU A 359      29.534  -4.042  50.933  1.00 17.92           C  
ATOM   2508  C   LEU A 359      29.070  -5.262  50.155  1.00 15.56           C  
ATOM   2509  O   LEU A 359      28.090  -5.895  50.531  1.00 21.77           O  
ATOM   2510  CB  LEU A 359      29.173  -2.786  50.163  1.00 17.62           C  
ATOM   2511  CG  LEU A 359      27.812  -2.128  50.333  1.00 31.24           C  
ATOM   2512  CD1 LEU A 359      27.345  -1.578  48.989  1.00 24.31           C  
ATOM   2513  CD2 LEU A 359      26.774  -3.043  50.948  1.00 22.30           C  
ATOM   2514  N   ASP A 360      29.784  -5.553  49.070  1.00 18.12           N  
ATOM   2515  CA  ASP A 360      29.399  -6.721  48.277  1.00 19.17           C  
ATOM   2516  C   ASP A 360      29.374  -7.969  49.142  1.00 26.75           C  
ATOM   2517  O   ASP A 360      28.427  -8.751  49.173  1.00 21.80           O  
ATOM   2518  CB  ASP A 360      30.348  -6.914  47.103  1.00 26.60           C  
ATOM   2519  CG  ASP A 360      29.943  -6.082  45.892  1.00 37.64           C  
ATOM   2520  OD1 ASP A 360      28.822  -5.526  45.888  1.00 31.08           O  
ATOM   2521  OD2 ASP A 360      30.761  -5.994  44.952  1.00 42.27           O1-
ATOM   2522  N   MET A 361      30.471  -8.142  49.877  1.00 26.08           N  
ATOM   2523  CA  MET A 361      30.559  -9.353  50.693  1.00 29.40           C  
ATOM   2524  C   MET A 361      29.481  -9.400  51.760  1.00 20.68           C  
ATOM   2525  O   MET A 361      28.731 -10.379  51.845  1.00 26.41           O  
ATOM   2526  CB  MET A 361      31.967  -9.464  51.307  1.00 35.24           C  
ATOM   2527  CG  MET A 361      33.062  -9.391  50.243  1.00 45.13           C  
ATOM   2528  SD  MET A 361      33.507 -10.987  49.535  1.00 57.91           S  
ATOM   2529  CE  MET A 361      32.190 -11.235  48.333  1.00 53.73           C  
ATOM   2530  N   MET A 362      29.364  -8.374  52.594  1.00 18.98           N  
ATOM   2531  CA  MET A 362      28.380  -8.388  53.671  1.00 18.56           C  
ATOM   2532  C   MET A 362      26.946  -8.456  53.140  1.00 22.04           C  
ATOM   2533  O   MET A 362      26.121  -9.181  53.686  1.00 19.86           O  
ATOM   2534  CB  MET A 362      28.488  -7.177  54.602  1.00 23.95           C  
ATOM   2535  CG  MET A 362      29.564  -7.267  55.670  1.00 35.08           C  
ATOM   2536  SD  MET A 362      29.862  -5.676  56.487  1.00 61.26           S  
ATOM   2537  CE  MET A 362      28.335  -5.515  57.421  1.00 53.67           C  
ATOM   2538  N   GLY A 363      26.659  -7.687  52.094  1.00 17.91           N  
ATOM   2539  CA  GLY A 363      25.310  -7.611  51.543  1.00 19.01           C  
ATOM   2540  C   GLY A 363      24.859  -8.923  50.929  1.00 20.46           C  
ATOM   2541  O   GLY A 363      23.732  -9.372  51.161  1.00 24.44           O  
ATOM   2542  N   MET A 364      25.753  -9.544  50.172  1.00 19.73           N  
ATOM   2543  CA  MET A 364      25.479 -10.823  49.528  1.00 15.91           C  
ATOM   2544  C   MET A 364      25.381 -11.911  50.591  1.00 21.90           C  
ATOM   2545  O   MET A 364      24.556 -12.819  50.446  1.00 19.94           O  
ATOM   2546  CB  MET A 364      26.529 -11.093  48.452  1.00 20.79           C  
ATOM   2547  CG  MET A 364      26.096 -10.492  47.096  1.00 29.70           C  
ATOM   2548  SD  MET A 364      27.293 -10.826  45.784  1.00 54.52           S  
ATOM   2549  CE  MET A 364      26.541 -12.279  45.049  1.00 71.90           C  
ATOM   2550  N   GLN A 365      26.185 -11.806  51.649  1.00 20.85           N  
ATOM   2551  CA  GLN A 365      26.079 -12.806  52.720  1.00 22.90           C  
ATOM   2552  C   GLN A 365      24.726 -12.760  53.412  1.00 24.46           C  
ATOM   2553  O   GLN A 365      24.047 -13.752  53.658  1.00 23.11           O  
ATOM   2554  CB  GLN A 365      27.196 -12.586  53.736  1.00 27.36           C  
ATOM   2555  CG  GLN A 365      27.098 -13.448  54.982  1.00 35.27           C  
ATOM   2556  CD  GLN A 365      28.431 -13.471  55.717  1.00 56.67           C  
ATOM   2557  NE2 GLN A 365      28.781 -12.336  56.322  1.00 61.94           N  
ATOM   2558  OE1 GLN A 365      29.125 -14.490  55.720  1.00 89.66           O  
ATOM   2559  N   MET A 366      24.278 -11.558  53.754  1.00 18.59           N  
ATOM   2560  CA  MET A 366      22.947 -11.377  54.281  1.00 21.27           C  
ATOM   2561  C   MET A 366      21.895 -11.930  53.329  1.00 20.35           C  
ATOM   2562  O   MET A 366      20.959 -12.585  53.787  1.00 19.40           O  
ATOM   2563  CB  MET A 366      22.690  -9.889  54.515  1.00 21.75           C  
ATOM   2564  CG  MET A 366      23.793  -9.227  55.353  1.00 32.72           C  
ATOM   2565  SD  MET A 366      23.184  -8.699  56.960  1.00 94.24           S  
ATOM   2566  CE  MET A 366      22.442 -10.227  57.542  1.00 40.35           C  
ATOM   2567  N   LEU A 367      22.031 -11.668  52.033  1.00 16.91           N  
ATOM   2568  CA  LEU A 367      21.028 -12.168  51.090  1.00 17.19           C  
ATOM   2569  C   LEU A 367      20.966 -13.695  51.055  1.00 18.93           C  
ATOM   2570  O   LEU A 367      19.896 -14.300  51.135  1.00 19.27           O  
ATOM   2571  CB  LEU A 367      21.336 -11.603  49.703  1.00 18.34           C  
ATOM   2572  CG  LEU A 367      20.395 -11.956  48.556  1.00 22.54           C  
ATOM   2573  CD1 LEU A 367      19.070 -11.212  48.635  1.00 19.93           C  
ATOM   2574  CD2 LEU A 367      21.055 -11.674  47.207  1.00 19.34           C  
ATOM   2575  N   MET A 368      22.124 -14.323  50.916  1.00 17.10           N  
ATOM   2576  CA  MET A 368      22.225 -15.773  50.826  1.00 20.34           C  
ATOM   2577  C   MET A 368      21.763 -16.432  52.109  1.00 16.32           C  
ATOM   2578  O   MET A 368      21.076 -17.446  52.128  1.00 20.10           O  
ATOM   2579  CB  MET A 368      23.676 -16.109  50.504  1.00 21.25           C  
ATOM   2580  CG  MET A 368      24.174 -15.617  49.162  1.00 31.83           C  
ATOM   2581  SD  MET A 368      23.146 -16.092  47.762  1.00 37.00           S  
ATOM   2582  CE  MET A 368      23.140 -17.867  47.934  1.00 34.63           C  
ATOM   2583  N   GLU A 369      22.119 -15.832  53.236  1.00 13.57           N  
ATOM   2584  CA  GLU A 369      21.716 -16.400  54.511  1.00 17.62           C  
ATOM   2585  C   GLU A 369      20.203 -16.375  54.650  1.00 25.32           C  
ATOM   2586  O   GLU A 369      19.578 -17.313  55.152  1.00 17.28           O  
ATOM   2587  CB  GLU A 369      22.421 -15.675  55.668  1.00 23.25           C  
ATOM   2588  CG  GLU A 369      23.878 -16.091  55.769  1.00 25.49           C  
ATOM   2589  CD  GLU A 369      24.717 -15.501  56.865  1.00 22.31           C  
ATOM   2590  OE1 GLU A 369      24.256 -14.679  57.677  1.00 29.89           O  
ATOM   2591  OE2 GLU A 369      25.914 -15.892  56.891  1.00 29.85           O1-
ATOM   2592  N   LYS A 370      19.551 -15.306  54.192  1.00 18.29           N  
ATOM   2593  CA  LYS A 370      18.097 -15.244  54.395  1.00 16.12           C  
ATOM   2594  C   LYS A 370      17.340 -16.157  53.450  1.00 15.38           C  
ATOM   2595  O   LYS A 370      16.424 -16.871  53.861  1.00 17.90           O  
ATOM   2596  CB  LYS A 370      17.635 -13.785  54.240  1.00 18.85           C  
ATOM   2597  CG  LYS A 370      16.123 -13.640  54.268  1.00 22.92           C  
ATOM   2598  CD  LYS A 370      15.700 -12.241  54.669  1.00 42.67           C  
ATOM   2599  CE  LYS A 370      14.231 -12.177  55.059  1.00 54.41           C  
ATOM   2600  NZ  LYS A 370      13.639 -13.520  55.352  1.00 86.84           N1+
ATOM   2601  N   TYR A 371      17.709 -16.136  52.179  1.00 16.72           N  
ATOM   2602  CA  TYR A 371      16.933 -16.813  51.154  1.00 19.84           C  
ATOM   2603  C   TYR A 371      17.609 -18.040  50.553  1.00 16.40           C  
ATOM   2604  O   TYR A 371      16.935 -18.778  49.837  1.00 20.80           O  
ATOM   2605  CB  TYR A 371      16.681 -15.842  49.991  1.00 25.00           C  
ATOM   2606  CG  TYR A 371      15.960 -14.574  50.352  1.00 22.46           C  
ATOM   2607  CD1 TYR A 371      14.599 -14.591  50.618  1.00 26.10           C  
ATOM   2608  CD2 TYR A 371      16.633 -13.364  50.420  1.00 21.43           C  
ATOM   2609  CE1 TYR A 371      13.917 -13.439  50.952  1.00 23.54           C  
ATOM   2610  CE2 TYR A 371      15.950 -12.209  50.753  1.00 23.07           C  
ATOM   2611  CZ  TYR A 371      14.603 -12.248  51.012  1.00 22.21           C  
ATOM   2612  OH  TYR A 371      13.921 -11.099  51.344  1.00 42.00           O  
ATOM   2613  N   GLY A 372      18.896 -18.237  50.782  1.00 17.35           N  
ATOM   2614  CA  GLY A 372      19.718 -19.291  50.242  1.00 28.70           C  
ATOM   2615  C   GLY A 372      19.911 -19.205  48.735  1.00 28.97           C  
ATOM   2616  O   GLY A 372      19.855 -18.153  48.098  1.00 16.67           O  
ATOM   2617  N   ASP A 373      20.131 -20.376  48.151  1.00 21.46           N  
ATOM   2618  CA  ASP A 373      20.486 -20.567  46.759  1.00 20.49           C  
ATOM   2619  C   ASP A 373      19.517 -19.880  45.798  1.00 19.36           C  
ATOM   2620  O   ASP A 373      19.941 -19.393  44.748  1.00 20.03           O  
ATOM   2621  CB  ASP A 373      20.548 -22.060  46.432  1.00 27.53           C  
ATOM   2622  CG  ASP A 373      21.613 -22.784  47.245  1.00 31.93           C  
ATOM   2623  OD1 ASP A 373      22.652 -22.158  47.551  1.00 29.62           O  
ATOM   2624  OD2 ASP A 373      21.387 -23.969  47.558  1.00 36.88           O1-
ATOM   2625  N   GLN A 374      18.243 -19.851  46.133  1.00 17.24           N  
ATOM   2626  CA  GLN A 374      17.271 -19.231  45.233  1.00 16.52           C  
ATOM   2627  C   GLN A 374      17.555 -17.749  44.995  1.00 21.42           C  
ATOM   2628  O   GLN A 374      17.025 -17.190  44.031  1.00 24.06           O  
ATOM   2629  CB  GLN A 374      15.875 -19.383  45.822  1.00 19.01           C  
ATOM   2630  CG  GLN A 374      14.739 -19.012  44.906  1.00 24.26           C  
ATOM   2631  CD  GLN A 374      14.693 -19.790  43.610  1.00 39.39           C  
ATOM   2632  NE2 GLN A 374      15.003 -21.079  43.664  1.00 43.89           N  
ATOM   2633  OE1 GLN A 374      14.377 -19.238  42.553  1.00 55.45           O  
ATOM   2634  N   ALA A 375      18.351 -17.117  45.846  1.00 15.51           N  
ATOM   2635  CA  ALA A 375      18.705 -15.712  45.679  1.00 17.37           C  
ATOM   2636  C   ALA A 375      19.683 -15.451  44.540  1.00 21.27           C  
ATOM   2637  O   ALA A 375      19.901 -14.288  44.176  1.00 20.70           O  
ATOM   2638  CB  ALA A 375      19.286 -15.150  46.979  1.00 18.24           C  
ATOM   2639  N   MET A 376      20.253 -16.520  44.014  1.00 18.60           N  
ATOM   2640  CA  MET A 376      21.133 -16.517  42.857  1.00 21.07           C  
ATOM   2641  C   MET A 376      20.582 -17.366  41.715  1.00 25.89           C  
ATOM   2642  O   MET A 376      21.336 -17.752  40.821  1.00 38.04           O  
ATOM   2643  CB  MET A 376      22.510 -17.025  43.268  1.00 27.55           C  
ATOM   2644  CG  MET A 376      23.014 -16.496  44.595  1.00 35.80           C  
ATOM   2645  SD  MET A 376      23.394 -14.736  44.593  1.00 81.88           S  
ATOM   2646  CE  MET A 376      24.400 -14.567  43.122  1.00 40.21           C  
ATOM   2647  N   ALA A 377      19.287 -17.648  41.751  1.00 30.72           N  
ATOM   2648  CA  ALA A 377      18.602 -18.457  40.758  1.00 36.71           C  
ATOM   2649  C   ALA A 377      18.718 -17.851  39.359  1.00 43.81           C  
ATOM   2650  O   ALA A 377      18.514 -16.648  39.200  1.00 31.41           O  
ATOM   2651  CB  ALA A 377      17.127 -18.641  41.101  1.00 39.52           C  
ATOM   2652  N   GLY A 378      19.036 -18.710  38.394  1.00 50.37           N  
ATOM   2653  CA  GLY A 378      19.129 -18.337  36.995  1.00 55.10           C  
ATOM   2654  C   GLY A 378      20.421 -17.595  36.687  1.00 59.80           C  
ATOM   2655  O   GLY A 378      20.640 -17.211  35.538  1.00 68.45           O  
ATOM   2656  N   MET A 379      21.237 -17.415  37.714  1.00 61.10           N  
ATOM   2657  CA  MET A 379      22.536 -16.768  37.651  1.00 64.79           C  
ATOM   2658  C   MET A 379      23.536 -17.599  36.847  1.00 75.25           C  
ATOM   2659  O   MET A 379      23.501 -18.827  36.790  1.00 86.57           O  
ATOM   2660  CB  MET A 379      23.092 -16.520  39.057  1.00 64.59           C  
ATOM   2661  CG  MET A 379      23.474 -15.086  39.381  1.00 56.02           C  
ATOM   2662  SD  MET A 379      22.053 -13.978  39.324  1.00 92.48           S  
ATOM   2663  CE  MET A 379      22.727 -12.641  38.349  1.00 84.74           C  
ATOM   2664  N   ASP A 403      30.383   1.469  57.436  1.00 52.61           N  
ATOM   2665  CA  ASP A 403      29.491   2.484  56.867  1.00 49.03           C  
ATOM   2666  C   ASP A 403      29.207   2.250  55.385  1.00 34.62           C  
ATOM   2667  O   ASP A 403      29.999   2.546  54.497  1.00 34.40           O  
ATOM   2668  CB  ASP A 403      30.059   3.894  57.057  1.00 47.31           C  
ATOM   2669  CG  ASP A 403      28.999   4.971  56.944  1.00 48.62           C  
ATOM   2670  OD1 ASP A 403      29.278   6.149  57.265  1.00 63.13           O  
ATOM   2671  OD2 ASP A 403      27.864   4.646  56.534  1.00 48.70           O1-
ATOM   2672  N   PHE A 404      28.021   1.710  55.105  1.00 29.43           N  
ATOM   2673  CA  PHE A 404      27.644   1.391  53.742  1.00 20.87           C  
ATOM   2674  C   PHE A 404      27.065   2.604  53.018  1.00 20.87           C  
ATOM   2675  O   PHE A 404      26.795   2.532  51.825  1.00 23.29           O  
ATOM   2676  CB  PHE A 404      26.605   0.269  53.708  1.00 17.32           C  
ATOM   2677  CG  PHE A 404      25.350   0.535  54.506  1.00 19.65           C  
ATOM   2678  CD1 PHE A 404      25.282   0.134  55.829  1.00 24.75           C  
ATOM   2679  CD2 PHE A 404      24.258   1.162  53.942  1.00 24.79           C  
ATOM   2680  CE1 PHE A 404      24.143   0.371  56.571  1.00 29.98           C  
ATOM   2681  CE2 PHE A 404      23.126   1.433  54.681  1.00 34.85           C  
ATOM   2682  CZ  PHE A 404      23.079   1.035  56.001  1.00 34.77           C  
ATOM   2683  N   HIS A 405      26.838   3.671  53.757  1.00 19.72           N  
ATOM   2684  CA  HIS A 405      26.105   4.825  53.254  1.00 29.28           C  
ATOM   2685  C   HIS A 405      26.837   5.588  52.165  1.00 27.47           C  
ATOM   2686  O   HIS A 405      26.253   6.440  51.474  1.00 25.64           O  
ATOM   2687  CB  HIS A 405      25.781   5.722  54.457  1.00 31.51           C  
ATOM   2688  CG  HIS A 405      24.568   5.274  55.221  1.00 36.67           C  
ATOM   2689  CD2 HIS A 405      23.248   5.366  54.924  1.00 37.38           C  
ATOM   2690  ND1 HIS A 405      24.643   4.658  56.452  1.00 36.29           N  
ATOM   2691  CE1 HIS A 405      23.418   4.388  56.877  1.00 40.78           C  
ATOM   2692  NE2 HIS A 405      22.550   4.804  55.966  1.00 40.89           N  
ATOM   2693  N   HIS A 406      28.127   5.321  51.985  1.00 22.48           N  
ATOM   2694  CA  HIS A 406      28.942   5.913  50.935  1.00 22.73           C  
ATOM   2695  C   HIS A 406      29.813   4.844  50.293  1.00 17.92           C  
ATOM   2696  O   HIS A 406      30.909   5.101  49.816  1.00 21.80           O  
ATOM   2697  CB  HIS A 406      29.830   7.040  51.462  1.00 39.63           C  
ATOM   2698  CG  HIS A 406      29.166   7.889  52.510  1.00 55.92           C  
ATOM   2699  CD2 HIS A 406      29.061   7.732  53.854  1.00 53.39           C  
ATOM   2700  ND1 HIS A 406      28.489   9.052  52.216  1.00 60.30           N  
ATOM   2701  CE1 HIS A 406      28.008   9.572  53.334  1.00 57.81           C  
ATOM   2702  NE2 HIS A 406      28.340   8.792  54.348  1.00 53.99           N  
ATOM   2703  N   ALA A 407      29.326   3.608  50.271  1.00 18.38           N  
ATOM   2704  CA  ALA A 407      30.118   2.502  49.764  1.00 17.60           C  
ATOM   2705  C   ALA A 407      29.932   2.265  48.281  1.00 21.60           C  
ATOM   2706  O   ALA A 407      30.619   1.436  47.686  1.00 20.36           O  
ATOM   2707  CB  ALA A 407      29.745   1.225  50.511  1.00 19.17           C  
ATOM   2708  N   ASN A 408      28.991   2.961  47.639  1.00 15.27           N  
ATOM   2709  CA  ASN A 408      28.810   2.823  46.209  1.00 11.80           C  
ATOM   2710  C   ASN A 408      29.331   4.058  45.494  1.00 12.72           C  
ATOM   2711  O   ASN A 408      29.161   5.157  46.018  1.00 18.25           O  
ATOM   2712  CB  ASN A 408      27.341   2.600  45.852  1.00 16.14           C  
ATOM   2713  CG  ASN A 408      26.876   1.208  46.243  1.00 22.84           C  
ATOM   2714  ND2 ASN A 408      27.588   0.252  45.683  1.00 19.25           N  
ATOM   2715  OD1 ASN A 408      25.940   0.990  47.016  1.00 21.85           O  
ATOM   2716  N   LYS A 409      30.010   3.845  44.375  1.00 14.33           N  
ATOM   2717  CA  LYS A 409      30.816   4.915  43.808  1.00 17.97           C  
ATOM   2718  C   LYS A 409      30.838   4.997  42.288  1.00 16.68           C  
ATOM   2719  O   LYS A 409      30.579   4.054  41.529  1.00 16.29           O  
ATOM   2720  CB  LYS A 409      32.271   4.739  44.308  1.00 22.22           C  
ATOM   2721  CG  LYS A 409      32.509   4.777  45.799  1.00 23.23           C  
ATOM   2722  CD  LYS A 409      33.946   4.508  46.202  1.00 27.92           C  
ATOM   2723  CE  LYS A 409      34.024   4.141  47.677  1.00 31.14           C  
ATOM   2724  NZ  LYS A 409      35.421   4.159  48.195  1.00 39.61           N1+
ATOM   2725  N   ILE A 410      31.217   6.190  41.807  1.00 13.02           N  
ATOM   2726  CA  ILE A 410      31.579   6.449  40.433  1.00 14.85           C  
ATOM   2727  C   ILE A 410      32.932   7.181  40.420  1.00 13.48           C  
ATOM   2728  O   ILE A 410      33.141   8.135  41.162  1.00 15.59           O  
ATOM   2729  CB  ILE A 410      30.508   7.248  39.652  1.00 16.50           C  
ATOM   2730  CG1 ILE A 410      29.078   6.799  39.924  1.00 16.35           C  
ATOM   2731  CG2 ILE A 410      30.829   7.194  38.169  1.00 19.27           C  
ATOM   2732  CD1 ILE A 410      27.988   7.472  39.120  1.00 17.06           C  
ATOM   2733  N   ASN A 411      33.802   6.672  39.570  1.00 16.37           N  
ATOM   2734  CA  ASN A 411      35.202   7.098  39.481  1.00 24.48           C  
ATOM   2735  C   ASN A 411      35.818   7.255  40.869  1.00 23.69           C  
ATOM   2736  O   ASN A 411      36.457   8.252  41.217  1.00 20.07           O  
ATOM   2737  CB  ASN A 411      35.297   8.375  38.663  1.00 19.76           C  
ATOM   2738  CG  ASN A 411      34.977   8.151  37.201  1.00 17.44           C  
ATOM   2739  ND2 ASN A 411      34.579   9.214  36.499  1.00 23.77           N  
ATOM   2740  OD1 ASN A 411      35.082   7.032  36.695  1.00 18.05           O  
ATOM   2741  N   GLY A 412      35.602   6.209  41.665  1.00 19.58           N  
ATOM   2742  CA  GLY A 412      36.130   6.063  42.997  1.00 20.37           C  
ATOM   2743  C   GLY A 412      35.568   7.039  43.994  1.00 24.57           C  
ATOM   2744  O   GLY A 412      36.065   7.112  45.118  1.00 24.72           O  
ATOM   2745  N   GLN A 413      34.535   7.799  43.633  1.00 19.48           N  
ATOM   2746  CA  GLN A 413      33.935   8.689  44.614  1.00 22.41           C  
ATOM   2747  C   GLN A 413      32.440   8.467  44.836  1.00 22.46           C  
ATOM   2748  O   GLN A 413      31.665   8.327  43.902  1.00 20.90           O  
ATOM   2749  CB  GLN A 413      34.156  10.134  44.153  1.00 28.63           C  
ATOM   2750  CG  GLN A 413      35.593  10.415  43.745  1.00 52.76           C  
ATOM   2751  CD  GLN A 413      35.701  11.476  42.659  1.00 70.58           C  
ATOM   2752  NE2 GLN A 413      35.212  12.677  42.955  1.00 69.79           N  
ATOM   2753  OE1 GLN A 413      36.221  11.210  41.571  1.00 90.63           O  
ATOM   2754  N   ALA A 414      32.034   8.461  46.098  1.00 20.36           N  
ATOM   2755  CA  ALA A 414      30.635   8.502  46.504  1.00 20.36           C  
ATOM   2756  C   ALA A 414      30.086   9.906  46.211  1.00 26.07           C  
ATOM   2757  O   ALA A 414      30.812  10.892  46.385  1.00 22.08           O  
ATOM   2758  CB  ALA A 414      30.453   8.129  47.963  1.00 16.12           C  
ATOM   2759  N   PHE A 415      28.846  10.016  45.753  1.00 20.80           N  
ATOM   2760  CA  PHE A 415      28.206  11.272  45.410  1.00 15.81           C  
ATOM   2761  C   PHE A 415      28.497  12.430  46.378  1.00 16.16           C  
ATOM   2762  O   PHE A 415      28.222  12.330  47.563  1.00 20.77           O  
ATOM   2763  CB  PHE A 415      26.675  11.107  45.374  1.00 16.87           C  
ATOM   2764  CG  PHE A 415      25.958  12.391  45.032  1.00 11.99           C  
ATOM   2765  CD1 PHE A 415      26.232  13.044  43.850  1.00 16.87           C  
ATOM   2766  CD2 PHE A 415      25.016  12.915  45.892  1.00 16.24           C  
ATOM   2767  CE1 PHE A 415      25.574  14.222  43.535  1.00 17.60           C  
ATOM   2768  CE2 PHE A 415      24.366  14.096  45.591  1.00 17.61           C  
ATOM   2769  CZ  PHE A 415      24.633  14.737  44.400  1.00 16.91           C  
ATOM   2770  N   ASP A 416      29.031  13.505  45.812  1.00 22.14           N  
ATOM   2771  CA  ASP A 416      29.304  14.768  46.454  1.00 24.82           C  
ATOM   2772  C   ASP A 416      28.452  15.867  45.821  1.00 18.63           C  
ATOM   2773  O   ASP A 416      28.772  16.300  44.716  1.00 24.11           O  
ATOM   2774  CB  ASP A 416      30.778  15.146  46.313  1.00 31.46           C  
ATOM   2775  CG  ASP A 416      31.149  16.360  47.144  1.00 37.17           C  
ATOM   2776  OD1 ASP A 416      30.229  17.053  47.631  1.00 31.95           O  
ATOM   2777  OD2 ASP A 416      32.356  16.635  47.316  1.00 39.63           O1-
ATOM   2778  N   MET A 417      27.417  16.269  46.547  1.00 21.62           N  
ATOM   2779  CA  MET A 417      26.490  17.287  46.077  1.00 25.11           C  
ATOM   2780  C   MET A 417      27.177  18.640  45.905  1.00 29.62           C  
ATOM   2781  O   MET A 417      26.745  19.480  45.115  1.00 26.20           O  
ATOM   2782  CB  MET A 417      25.314  17.435  47.046  1.00 23.72           C  
ATOM   2783  CG  MET A 417      23.984  17.612  46.332  1.00 27.56           C  
ATOM   2784  SD  MET A 417      22.598  17.806  47.459  1.00 34.21           S  
ATOM   2785  CE  MET A 417      23.445  18.076  49.016  1.00 54.23           C  
ATOM   2786  N   ASN A 418      28.248  18.827  46.667  1.00 23.74           N  
ATOM   2787  CA  ASN A 418      28.992  20.075  46.671  1.00 32.30           C  
ATOM   2788  C   ASN A 418      30.008  20.202  45.549  1.00 33.04           C  
ATOM   2789  O   ASN A 418      30.624  21.255  45.377  1.00 32.75           O  
ATOM   2790  CB  ASN A 418      29.759  20.184  47.999  1.00 34.78           C  
ATOM   2791  CG  ASN A 418      28.860  20.094  49.211  1.00 47.65           C  
ATOM   2792  ND2 ASN A 418      27.738  20.798  49.183  1.00 53.71           N  
ATOM   2793  OD1 ASN A 418      29.187  19.395  50.171  1.00 80.01           O  
ATOM   2794  N   LYS A 419      30.211  19.131  44.798  1.00 24.86           N  
ATOM   2795  CA  LYS A 419      31.287  19.075  43.832  1.00 26.74           C  
ATOM   2796  C   LYS A 419      30.956  18.268  42.585  1.00 31.96           C  
ATOM   2797  O   LYS A 419      31.219  17.060  42.478  1.00 22.75           O  
ATOM   2798  CB  LYS A 419      32.554  18.468  44.469  1.00 31.60           C  
ATOM   2799  CG  LYS A 419      33.601  18.210  43.386  1.00 51.79           C  
ATOM   2800  CD  LYS A 419      34.952  17.802  43.942  1.00 69.16           C  
ATOM   2801  CE  LYS A 419      35.555  16.609  43.211  1.00 79.62           C  
ATOM   2802  NZ  LYS A 419      35.053  16.435  41.787  1.00 95.64           N1+
ATOM   2803  N   PRO A 420      30.391  18.964  41.602  1.00 22.30           N  
ATOM   2804  CA  PRO A 420      30.128  18.299  40.323  1.00 22.52           C  
ATOM   2805  C   PRO A 420      31.429  17.723  39.772  1.00 30.07           C  
ATOM   2806  O   PRO A 420      32.488  18.336  39.903  1.00 26.49           O  
ATOM   2807  CB  PRO A 420      29.615  19.422  39.443  1.00 27.17           C  
ATOM   2808  CG  PRO A 420      29.085  20.428  40.411  1.00 30.69           C  
ATOM   2809  CD  PRO A 420      29.976  20.371  41.619  1.00 24.87           C  
ATOM   2810  N   MET A 421      31.344  16.536  39.185  1.00 23.27           N  
ATOM   2811  CA  MET A 421      32.533  15.818  38.761  1.00 27.34           C  
ATOM   2812  C   MET A 421      33.188  16.437  37.528  1.00 31.42           C  
ATOM   2813  O   MET A 421      34.412  16.336  37.395  1.00 28.98           O  
ATOM   2814  CB  MET A 421      32.226  14.343  38.465  1.00 30.42           C  
ATOM   2815  CG  MET A 421      33.400  13.435  38.813  1.00 36.56           C  
ATOM   2816  SD  MET A 421      33.028  11.688  38.569  1.00 35.81           S  
ATOM   2817  CE  MET A 421      32.550  11.207  40.229  1.00 28.25           C  
ATOM   2818  N   PHE A 422      32.378  17.038  36.671  1.00 28.36           N  
ATOM   2819  CA  PHE A 422      32.818  17.636  35.421  1.00 29.03           C  
ATOM   2820  C   PHE A 422      31.735  18.564  34.863  1.00 28.86           C  
ATOM   2821  O   PHE A 422      30.600  18.622  35.329  1.00 23.52           O  
ATOM   2822  CB  PHE A 422      33.211  16.589  34.373  1.00 23.71           C  
ATOM   2823  CG  PHE A 422      32.155  15.554  34.039  1.00 26.12           C  
ATOM   2824  CD1 PHE A 422      31.122  15.818  33.162  1.00 24.97           C  
ATOM   2825  CD2 PHE A 422      32.211  14.302  34.627  1.00 31.02           C  
ATOM   2826  CE1 PHE A 422      30.155  14.877  32.874  1.00 27.27           C  
ATOM   2827  CE2 PHE A 422      31.254  13.344  34.358  1.00 27.69           C  
ATOM   2828  CZ  PHE A 422      30.224  13.641  33.482  1.00 24.68           C  
ATOM   2829  N   ALA A 423      32.140  19.283  33.835  1.00 26.39           N  
ATOM   2830  CA  ALA A 423      31.301  20.199  33.092  1.00 27.34           C  
ATOM   2831  C   ALA A 423      31.221  19.721  31.650  1.00 24.68           C  
ATOM   2832  O   ALA A 423      32.195  19.647  30.904  1.00 27.50           O  
ATOM   2833  CB  ALA A 423      31.835  21.618  33.156  1.00 31.75           C  
ATOM   2834  N   ALA A 424      30.002  19.361  31.257  1.00 17.82           N  
ATOM   2835  CA  ALA A 424      29.802  18.899  29.900  1.00 20.33           C  
ATOM   2836  C   ALA A 424      29.535  20.110  29.002  1.00 16.33           C  
ATOM   2837  O   ALA A 424      29.093  21.138  29.505  1.00 24.98           O  
ATOM   2838  CB  ALA A 424      28.672  17.897  29.825  1.00 25.92           C  
ATOM   2839  N   ALA A 425      29.816  19.932  27.732  1.00 20.63           N  
ATOM   2840  CA  ALA A 425      29.534  20.967  26.745  1.00 27.06           C  
ATOM   2841  C   ALA A 425      28.051  20.986  26.386  1.00 31.27           C  
ATOM   2842  O   ALA A 425      27.398  19.949  26.267  1.00 32.54           O  
ATOM   2843  CB  ALA A 425      30.369  20.753  25.493  1.00 30.49           C  
ATOM   2844  N   LYS A 426      27.543  22.203  26.217  1.00 30.57           N  
ATOM   2845  CA  LYS A 426      26.167  22.372  25.763  1.00 33.21           C  
ATOM   2846  C   LYS A 426      26.110  22.247  24.248  1.00 31.70           C  
ATOM   2847  O   LYS A 426      26.946  22.806  23.534  1.00 23.86           O  
ATOM   2848  CB  LYS A 426      25.623  23.721  26.216  1.00 31.78           C  
ATOM   2849  CG  LYS A 426      24.175  23.958  25.831  1.00 29.32           C  
ATOM   2850  CD  LYS A 426      23.714  25.315  26.373  1.00 30.36           C  
ATOM   2851  CE  LYS A 426      22.483  25.737  25.575  1.00 43.61           C  
ATOM   2852  NZ  LYS A 426      21.660  26.755  26.276  1.00 67.18           N1+
ATOM   2853  N   GLY A 427      25.118  21.501  23.779  1.00 25.72           N  
ATOM   2854  CA  GLY A 427      24.856  21.353  22.374  1.00 26.60           C  
ATOM   2855  C   GLY A 427      25.839  20.569  21.559  1.00 32.11           C  
ATOM   2856  O   GLY A 427      25.826  20.671  20.325  1.00 27.97           O  
ATOM   2857  N   GLN A 428      26.709  19.764  22.165  1.00 23.85           N  
ATOM   2858  CA  GLN A 428      27.581  18.925  21.369  1.00 22.13           C  
ATOM   2859  C   GLN A 428      27.464  17.466  21.852  1.00 20.64           C  
ATOM   2860  O   GLN A 428      27.330  17.234  23.045  1.00 26.19           O  
ATOM   2861  CB  GLN A 428      29.054  19.254  21.407  1.00 27.18           C  
ATOM   2862  CG  GLN A 428      29.531  20.478  22.148  1.00 46.71           C  
ATOM   2863  CD  GLN A 428      31.051  20.382  22.286  1.00 65.62           C  
ATOM   2864  NE2 GLN A 428      31.759  21.451  21.957  1.00 94.98           N  
ATOM   2865  OE1 GLN A 428      31.564  19.329  22.675  1.00 75.67           O  
ATOM   2866  N   TYR A 429      27.547  16.578  20.867  1.00 22.97           N  
ATOM   2867  CA  TYR A 429      27.535  15.165  21.210  1.00 23.52           C  
ATOM   2868  C   TYR A 429      28.819  14.834  21.971  1.00 23.52           C  
ATOM   2869  O   TYR A 429      29.902  15.281  21.623  1.00 25.92           O  
ATOM   2870  CB  TYR A 429      27.394  14.259  19.995  1.00 22.08           C  
ATOM   2871  CG  TYR A 429      25.977  14.121  19.490  1.00 33.70           C  
ATOM   2872  CD1 TYR A 429      25.008  13.422  20.189  1.00 43.19           C  
ATOM   2873  CD2 TYR A 429      25.616  14.703  18.284  1.00 52.66           C  
ATOM   2874  CE1 TYR A 429      23.718  13.309  19.700  1.00 51.78           C  
ATOM   2875  CE2 TYR A 429      24.332  14.596  17.789  1.00 53.27           C  
ATOM   2876  CZ  TYR A 429      23.386  13.898  18.501  1.00 54.30           C  
ATOM   2877  OH  TYR A 429      22.110  13.804  17.992  1.00 85.30           O  
ATOM   2878  N   GLU A 430      28.647  14.041  23.003  1.00 19.83           N  
ATOM   2879  CA  GLU A 430      29.736  13.438  23.757  1.00 18.99           C  
ATOM   2880  C   GLU A 430      29.513  11.928  23.746  1.00 21.84           C  
ATOM   2881  O   GLU A 430      28.395  11.443  23.543  1.00 20.90           O  
ATOM   2882  CB  GLU A 430      29.807  14.003  25.173  1.00 19.87           C  
ATOM   2883  CG  GLU A 430      29.994  15.520  25.199  1.00 19.88           C  
ATOM   2884  CD  GLU A 430      30.275  16.064  26.575  1.00 27.74           C  
ATOM   2885  OE1 GLU A 430      29.963  15.411  27.602  1.00 21.92           O  
ATOM   2886  OE2 GLU A 430      30.818  17.194  26.627  1.00 28.11           O1-
ATOM   2887  N   ARG A 431      30.570  11.161  23.948  1.00 17.60           N  
ATOM   2888  CA  ARG A 431      30.506   9.710  24.064  1.00 17.44           C  
ATOM   2889  C   ARG A 431      30.791   9.383  25.521  1.00 22.70           C  
ATOM   2890  O   ARG A 431      31.886   9.655  26.019  1.00 17.00           O  
ATOM   2891  CB  ARG A 431      31.495   9.054  23.129  1.00 19.90           C  
ATOM   2892  CG  ARG A 431      31.700   7.564  23.184  1.00 32.70           C  
ATOM   2893  CD  ARG A 431      32.346   6.983  21.934  1.00 42.81           C  
ATOM   2894  NE  ARG A 431      33.077   7.946  21.147  1.00 49.43           N  
ATOM   2895  CZ  ARG A 431      34.341   8.110  20.842  1.00 61.08           C  
ATOM   2896  NH1 ARG A 431      35.236   7.247  21.301  1.00 56.45           N1+
ATOM   2897  NH2 ARG A 431      34.697   9.143  20.074  1.00 43.37           N  
ATOM   2898  N   TRP A 432      29.788   8.840  26.210  1.00 17.60           N  
ATOM   2899  CA  TRP A 432      30.030   8.528  27.619  1.00 15.97           C  
ATOM   2900  C   TRP A 432      30.217   7.017  27.710  1.00 17.57           C  
ATOM   2901  O   TRP A 432      29.450   6.275  27.084  1.00 15.47           O  
ATOM   2902  CB  TRP A 432      28.924   9.033  28.517  1.00 22.12           C  
ATOM   2903  CG  TRP A 432      28.851  10.521  28.714  1.00 16.82           C  
ATOM   2904  CD1 TRP A 432      29.349  11.486  27.891  1.00 18.27           C  
ATOM   2905  CD2 TRP A 432      28.246  11.217  29.808  1.00 16.30           C  
ATOM   2906  CE2 TRP A 432      28.410  12.600  29.584  1.00 13.59           C  
ATOM   2907  CE3 TRP A 432      27.569  10.834  30.969  1.00 16.18           C  
ATOM   2908  NE1 TRP A 432      29.084  12.735  28.415  1.00 13.11           N  
ATOM   2909  CZ2 TRP A 432      27.936  13.572  30.456  1.00 16.39           C  
ATOM   2910  CZ3 TRP A 432      27.101  11.793  31.832  1.00 16.05           C  
ATOM   2911  CH2 TRP A 432      27.281  13.170  31.584  1.00 17.13           C  
ATOM   2912  N   VAL A 433      31.249   6.612  28.433  1.00 18.99           N  
ATOM   2913  CA  VAL A 433      31.620   5.206  28.562  1.00 20.06           C  
ATOM   2914  C   VAL A 433      31.438   4.802  30.013  1.00 16.87           C  
ATOM   2915  O   VAL A 433      32.159   5.268  30.901  1.00 16.49           O  
ATOM   2916  CB  VAL A 433      33.063   4.939  28.094  1.00 19.40           C  
ATOM   2917  CG1 VAL A 433      33.418   3.466  28.210  1.00 15.87           C  
ATOM   2918  CG2 VAL A 433      33.224   5.442  26.669  1.00 15.32           C  
ATOM   2919  N   ILE A 434      30.430   3.961  30.252  1.00 12.74           N  
ATOM   2920  CA  ILE A 434      30.050   3.601  31.608  1.00 10.94           C  
ATOM   2921  C   ILE A 434      30.311   2.111  31.831  1.00 14.82           C  
ATOM   2922  O   ILE A 434      29.764   1.285  31.112  1.00 15.31           O  
ATOM   2923  CB  ILE A 434      28.576   3.922  31.930  1.00 13.03           C  
ATOM   2924  CG1 ILE A 434      28.154   5.355  31.602  1.00 15.71           C  
ATOM   2925  CG2 ILE A 434      28.293   3.602  33.385  1.00 16.71           C  
ATOM   2926  CD1 ILE A 434      27.360   5.478  30.319  1.00 17.35           C  
ATOM   2927  N   SER A 435      31.152   1.812  32.815  1.00 17.71           N  
ATOM   2928  CA  SER A 435      31.602   0.470  33.109  1.00 17.06           C  
ATOM   2929  C   SER A 435      31.190  -0.097  34.459  1.00 11.15           C  
ATOM   2930  O   SER A 435      31.310   0.567  35.500  1.00 14.14           O  
ATOM   2931  CB  SER A 435      33.144   0.438  33.069  1.00 17.52           C  
ATOM   2932  OG  SER A 435      33.547  -0.870  33.462  1.00 16.80           O  
ATOM   2933  N   GLY A 436      30.726  -1.353  34.443  1.00 11.85           N  
ATOM   2934  CA  GLY A 436      30.455  -2.136  35.617  1.00 13.06           C  
ATOM   2935  C   GLY A 436      31.450  -3.275  35.801  1.00 18.23           C  
ATOM   2936  O   GLY A 436      31.239  -4.164  36.629  1.00 15.55           O  
ATOM   2937  N   VAL A 437      32.511  -3.206  34.996  1.00 17.46           N  
ATOM   2938  CA  VAL A 437      33.570  -4.213  35.101  1.00 14.33           C  
ATOM   2939  C   VAL A 437      34.054  -4.233  36.544  1.00 14.80           C  
ATOM   2940  O   VAL A 437      34.283  -3.177  37.135  1.00 19.42           O  
ATOM   2941  CB  VAL A 437      34.715  -3.955  34.117  1.00 16.08           C  
ATOM   2942  CG1 VAL A 437      35.877  -4.912  34.366  1.00 20.72           C  
ATOM   2943  CG2 VAL A 437      34.230  -4.103  32.679  1.00 16.34           C  
ATOM   2944  N   GLY A 438      34.171  -5.426  37.119  1.00 19.51           N  
ATOM   2945  CA  GLY A 438      34.626  -5.613  38.486  1.00 17.89           C  
ATOM   2946  C   GLY A 438      33.511  -5.725  39.498  1.00 20.62           C  
ATOM   2947  O   GLY A 438      33.726  -5.830  40.705  1.00 20.85           O  
ATOM   2948  N   ASP A 439      32.273  -5.703  39.013  1.00 20.62           N  
ATOM   2949  CA  ASP A 439      31.097  -5.745  39.866  1.00 19.29           C  
ATOM   2950  C   ASP A 439      30.031  -6.643  39.256  1.00 15.17           C  
ATOM   2951  O   ASP A 439      29.916  -6.693  38.025  1.00 20.35           O  
ATOM   2952  CB  ASP A 439      30.547  -4.323  40.053  1.00 25.60           C  
ATOM   2953  CG  ASP A 439      29.415  -4.381  41.067  1.00 34.82           C  
ATOM   2954  OD1 ASP A 439      29.759  -4.542  42.258  1.00 36.70           O  
ATOM   2955  OD2 ASP A 439      28.253  -4.293  40.633  1.00 24.59           O1-
ATOM   2956  N   MET A 440      29.263  -7.339  40.080  1.00 19.47           N  
ATOM   2957  CA  MET A 440      28.303  -8.329  39.604  1.00 24.07           C  
ATOM   2958  C   MET A 440      26.863  -7.846  39.552  1.00 28.03           C  
ATOM   2959  O   MET A 440      25.966  -8.512  39.032  1.00 23.90           O  
ATOM   2960  CB  MET A 440      28.370  -9.567  40.525  1.00 29.42           C  
ATOM   2961  CG  MET A 440      29.620 -10.395  40.209  1.00 48.02           C  
ATOM   2962  SD  MET A 440      29.772 -10.767  38.446  1.00 97.91           S  
ATOM   2963  CE  MET A 440      30.923  -9.509  37.889  1.00 95.90           C  
ATOM   2964  N   MET A 441      26.644  -6.666  40.115  1.00 16.80           N  
ATOM   2965  CA  MET A 441      25.284  -6.155  40.243  1.00 16.34           C  
ATOM   2966  C   MET A 441      24.775  -5.505  38.969  1.00 19.02           C  
ATOM   2967  O   MET A 441      25.521  -5.121  38.069  1.00 17.31           O  
ATOM   2968  CB  MET A 441      25.267  -5.157  41.412  1.00 19.85           C  
ATOM   2969  CG  MET A 441      25.110  -5.810  42.781  1.00 22.28           C  
ATOM   2970  SD  MET A 441      26.571  -6.758  43.241  1.00 31.40           S  
ATOM   2971  CE  MET A 441      26.204  -7.142  44.962  1.00 26.26           C  
ATOM   2972  N   LEU A 442      23.451  -5.366  38.878  1.00 16.38           N  
ATOM   2973  CA  LEU A 442      22.823  -4.692  37.747  1.00 17.09           C  
ATOM   2974  C   LEU A 442      22.721  -3.195  38.030  1.00 13.40           C  
ATOM   2975  O   LEU A 442      22.243  -2.832  39.108  1.00 16.65           O  
ATOM   2976  CB  LEU A 442      21.421  -5.242  37.496  1.00 15.94           C  
ATOM   2977  CG  LEU A 442      20.522  -4.477  36.521  1.00 16.90           C  
ATOM   2978  CD1 LEU A 442      20.990  -4.582  35.088  1.00 12.77           C  
ATOM   2979  CD2 LEU A 442      19.082  -4.981  36.598  1.00 23.81           C  
ATOM   2980  N   HIS A 443      23.159  -2.386  37.079  1.00 13.52           N  
ATOM   2981  CA  HIS A 443      23.088  -0.942  37.212  1.00 14.40           C  
ATOM   2982  C   HIS A 443      22.431  -0.328  35.979  1.00 11.56           C  
ATOM   2983  O   HIS A 443      23.066  -0.116  34.953  1.00 12.66           O  
ATOM   2984  CB  HIS A 443      24.477  -0.325  37.392  1.00 16.88           C  
ATOM   2985  CG  HIS A 443      25.387  -1.082  38.302  1.00 11.43           C  
ATOM   2986  CD2 HIS A 443      26.413  -1.938  38.142  1.00 12.50           C  
ATOM   2987  ND1 HIS A 443      25.221  -0.955  39.647  1.00 13.28           N  
ATOM   2988  CE1 HIS A 443      26.091  -1.693  40.308  1.00 15.69           C  
ATOM   2989  NE2 HIS A 443      26.837  -2.304  39.400  1.00 13.61           N  
ATOM   2990  N   PRO A 444      21.140  -0.018  36.046  1.00 15.48           N  
ATOM   2991  CA  PRO A 444      20.513   0.726  34.938  1.00 12.43           C  
ATOM   2992  C   PRO A 444      20.991   2.170  35.017  1.00 13.40           C  
ATOM   2993  O   PRO A 444      20.561   2.900  35.928  1.00 15.56           O  
ATOM   2994  CB  PRO A 444      19.024   0.658  35.222  1.00 15.06           C  
ATOM   2995  CG  PRO A 444      18.868  -0.308  36.332  1.00 16.60           C  
ATOM   2996  CD  PRO A 444      20.173  -0.305  37.099  1.00 13.64           C  
ATOM   2997  N   PHE A 445      21.868   2.553  34.102  1.00 10.94           N  
ATOM   2998  CA  PHE A 445      22.512   3.861  34.227  1.00 12.75           C  
ATOM   2999  C   PHE A 445      21.710   4.962  33.526  1.00  8.58           C  
ATOM   3000  O   PHE A 445      21.404   4.840  32.354  1.00 14.90           O  
ATOM   3001  CB  PHE A 445      23.958   3.844  33.703  1.00 14.54           C  
ATOM   3002  CG  PHE A 445      24.737   5.019  34.302  1.00 10.70           C  
ATOM   3003  CD1 PHE A 445      25.162   4.986  35.613  1.00 14.29           C  
ATOM   3004  CD2 PHE A 445      25.007   6.134  33.540  1.00 16.48           C  
ATOM   3005  CE1 PHE A 445      25.842   6.062  36.161  1.00 16.63           C  
ATOM   3006  CE2 PHE A 445      25.695   7.213  34.080  1.00 18.28           C  
ATOM   3007  CZ  PHE A 445      26.110   7.178  35.399  1.00 16.61           C  
ATOM   3008  N   HIS A 446      21.380   5.999  34.289  1.00 10.78           N  
ATOM   3009  CA  HIS A 446      20.489   7.061  33.849  1.00 11.59           C  
ATOM   3010  C   HIS A 446      21.231   8.392  33.849  1.00 13.46           C  
ATOM   3011  O   HIS A 446      21.970   8.665  34.798  1.00 12.85           O  
ATOM   3012  CB  HIS A 446      19.268   7.143  34.766  1.00 14.06           C  
ATOM   3013  CG  HIS A 446      18.361   8.319  34.564  1.00 10.80           C  
ATOM   3014  CD2 HIS A 446      17.914   9.293  35.399  1.00 15.46           C  
ATOM   3015  ND1 HIS A 446      17.798   8.586  33.336  1.00 16.44           N  
ATOM   3016  CE1 HIS A 446      17.044   9.677  33.432  1.00 13.80           C  
ATOM   3017  NE2 HIS A 446      17.100  10.113  34.655  1.00 13.34           N  
ATOM   3018  N   ILE A 447      20.995   9.170  32.806  1.00 13.67           N  
ATOM   3019  CA  ILE A 447      21.566  10.513  32.700  1.00 13.39           C  
ATOM   3020  C   ILE A 447      20.465  11.552  32.564  1.00 12.88           C  
ATOM   3021  O   ILE A 447      19.563  11.471  31.725  1.00 13.66           O  
ATOM   3022  CB  ILE A 447      22.541  10.591  31.510  1.00 12.06           C  
ATOM   3023  CG1 ILE A 447      23.609   9.506  31.569  1.00 16.37           C  
ATOM   3024  CG2 ILE A 447      23.148  11.980  31.386  1.00 11.69           C  
ATOM   3025  CD1 ILE A 447      24.363   9.292  30.263  1.00 21.98           C  
ATOM   3026  N   HIS A 448      20.524  12.534  33.447  1.00 14.04           N  
ATOM   3027  CA  HIS A 448      19.529  13.598  33.437  1.00 12.40           C  
ATOM   3028  C   HIS A 448      19.735  14.536  32.255  1.00 13.71           C  
ATOM   3029  O   HIS A 448      20.834  14.655  31.744  1.00 17.87           O  
ATOM   3030  CB  HIS A 448      19.600  14.439  34.700  1.00 16.27           C  
ATOM   3031  CG  HIS A 448      19.100  13.823  35.953  1.00 14.44           C  
ATOM   3032  CD2 HIS A 448      18.960  12.533  36.359  1.00 13.07           C  
ATOM   3033  ND1 HIS A 448      18.673  14.611  37.001  1.00 15.33           N  
ATOM   3034  CE1 HIS A 448      18.296  13.842  38.016  1.00 17.35           C  
ATOM   3035  NE2 HIS A 448      18.452  12.584  37.632  1.00 13.58           N  
ATOM   3036  N   GLY A 449      18.683  15.212  31.835  1.00 15.42           N  
ATOM   3037  CA  GLY A 449      18.797  16.319  30.917  1.00 17.91           C  
ATOM   3038  C   GLY A 449      18.932  15.990  29.470  1.00 21.19           C  
ATOM   3039  O   GLY A 449      19.266  16.854  28.653  1.00 18.57           O  
ATOM   3040  N   THR A 450      18.664  14.740  29.104  1.00 15.62           N  
ATOM   3041  CA  THR A 450      18.944  14.309  27.759  1.00 11.63           C  
ATOM   3042  C   THR A 450      18.126  13.084  27.382  1.00 13.84           C  
ATOM   3043  O   THR A 450      17.599  12.431  28.288  1.00 17.83           O  
ATOM   3044  CB  THR A 450      20.447  13.969  27.665  1.00 15.78           C  
ATOM   3045  CG2 THR A 450      20.721  12.734  28.512  1.00 18.52           C  
ATOM   3046  OG1 THR A 450      20.792  13.682  26.303  1.00 18.99           O  
ATOM   3047  N   GLN A 451      18.025  12.832  26.090  1.00 14.60           N  
ATOM   3048  CA  GLN A 451      17.622  11.553  25.532  1.00 13.29           C  
ATOM   3049  C   GLN A 451      18.758  11.145  24.602  1.00 13.58           C  
ATOM   3050  O   GLN A 451      19.070  11.875  23.666  1.00 16.75           O  
ATOM   3051  CB  GLN A 451      16.290  11.567  24.798  1.00 15.40           C  
ATOM   3052  CG  GLN A 451      15.064  11.698  25.690  1.00 14.10           C  
ATOM   3053  CD  GLN A 451      14.842  10.487  26.595  1.00 15.20           C  
ATOM   3054  NE2 GLN A 451      14.189  10.702  27.735  1.00 13.61           N  
ATOM   3055  OE1 GLN A 451      15.244   9.378  26.250  1.00 13.96           O  
ATOM   3056  N   PHE A 452      19.378  10.009  24.891  1.00 13.59           N  
ATOM   3057  CA  PHE A 452      20.577   9.656  24.149  1.00 12.23           C  
ATOM   3058  C   PHE A 452      20.333   8.466  23.234  1.00 15.12           C  
ATOM   3059  O   PHE A 452      19.236   7.901  23.241  1.00 14.30           O  
ATOM   3060  CB  PHE A 452      21.719   9.383  25.120  1.00 16.34           C  
ATOM   3061  CG  PHE A 452      21.513   8.411  26.260  1.00 14.69           C  
ATOM   3062  CD1 PHE A 452      21.378   7.049  26.018  1.00 18.03           C  
ATOM   3063  CD2 PHE A 452      21.468   8.812  27.577  1.00 10.97           C  
ATOM   3064  CE1 PHE A 452      21.222   6.139  27.041  1.00 13.51           C  
ATOM   3065  CE2 PHE A 452      21.307   7.907  28.612  1.00 16.66           C  
ATOM   3066  CZ  PHE A 452      21.184   6.550  28.355  1.00 12.24           C  
ATOM   3067  N   ARG A 453      21.402   8.131  22.507  1.00 13.80           N  
ATOM   3068  CA  ARG A 453      21.481   6.965  21.651  1.00 14.95           C  
ATOM   3069  C   ARG A 453      22.488   5.964  22.223  1.00 17.12           C  
ATOM   3070  O   ARG A 453      23.598   6.370  22.573  1.00 17.60           O  
ATOM   3071  CB  ARG A 453      21.893   7.330  20.219  1.00 19.61           C  
ATOM   3072  CG  ARG A 453      21.030   8.398  19.570  1.00 16.72           C  
ATOM   3073  CD  ARG A 453      19.603   7.938  19.372  1.00 17.64           C  
ATOM   3074  NE  ARG A 453      19.547   6.746  18.536  1.00 19.14           N  
ATOM   3075  CZ  ARG A 453      19.681   6.733  17.222  1.00 23.70           C  
ATOM   3076  NH1 ARG A 453      19.885   7.874  16.571  1.00 22.04           N1+
ATOM   3077  NH2 ARG A 453      19.609   5.578  16.564  1.00 27.85           N  
ATOM   3078  N   ILE A 454      22.090   4.711  22.312  1.00 13.53           N  
ATOM   3079  CA  ILE A 454      23.005   3.672  22.799  1.00 13.49           C  
ATOM   3080  C   ILE A 454      23.897   3.198  21.656  1.00 15.74           C  
ATOM   3081  O   ILE A 454      23.372   2.782  20.616  1.00 17.45           O  
ATOM   3082  CB  ILE A 454      22.256   2.484  23.445  1.00 14.13           C  
ATOM   3083  CG1 ILE A 454      21.427   2.883  24.666  1.00 13.41           C  
ATOM   3084  CG2 ILE A 454      23.248   1.367  23.781  1.00 14.78           C  
ATOM   3085  CD1 ILE A 454      20.452   1.864  25.204  1.00 12.42           C  
ATOM   3086  N   LEU A 455      25.213   3.280  21.838  1.00 12.74           N  
ATOM   3087  CA  LEU A 455      26.207   2.776  20.900  1.00 14.92           C  
ATOM   3088  C   LEU A 455      26.478   1.292  21.152  1.00 17.10           C  
ATOM   3089  O   LEU A 455      26.500   0.446  20.268  1.00 18.50           O  
ATOM   3090  CB  LEU A 455      27.509   3.586  20.976  1.00 18.29           C  
ATOM   3091  CG  LEU A 455      27.358   5.089  20.709  1.00 35.93           C  
ATOM   3092  CD1 LEU A 455      28.704   5.798  20.772  1.00 37.63           C  
ATOM   3093  CD2 LEU A 455      26.677   5.338  19.368  1.00 35.44           C  
ATOM   3094  N   SER A 456      26.653   0.979  22.420  1.00 16.64           N  
ATOM   3095  CA  SER A 456      26.907  -0.351  22.942  1.00 17.30           C  
ATOM   3096  C   SER A 456      26.232  -0.497  24.307  1.00 13.92           C  
ATOM   3097  O   SER A 456      26.390   0.347  25.208  1.00 13.96           O  
ATOM   3098  CB  SER A 456      28.416  -0.621  23.023  1.00 18.76           C  
ATOM   3099  OG  SER A 456      28.725  -1.889  23.547  1.00 21.53           O  
ATOM   3100  N   GLU A 457      25.423  -1.574  24.403  1.00 16.11           N  
ATOM   3101  CA  GLU A 457      24.745  -1.946  25.658  1.00 18.02           C  
ATOM   3102  C   GLU A 457      25.385  -3.195  26.280  1.00 14.10           C  
ATOM   3103  O   GLU A 457      25.207  -4.323  25.830  1.00 16.26           O  
ATOM   3104  CB  GLU A 457      23.238  -2.138  25.475  1.00 11.55           C  
ATOM   3105  CG  GLU A 457      22.515  -2.244  26.805  1.00 13.23           C  
ATOM   3106  CD  GLU A 457      21.058  -1.796  26.747  1.00 15.13           C  
ATOM   3107  OE1 GLU A 457      20.413  -2.048  25.711  1.00 19.01           O  
ATOM   3108  OE2 GLU A 457      20.587  -1.192  27.732  1.00 13.82           O1-
ATOM   3109  N   ASN A 458      26.139  -2.893  27.333  1.00 15.91           N  
ATOM   3110  CA  ASN A 458      26.842  -3.895  28.113  1.00 16.00           C  
ATOM   3111  C   ASN A 458      27.673  -4.859  27.277  1.00 16.86           C  
ATOM   3112  O   ASN A 458      27.656  -6.063  27.458  1.00 18.57           O  
ATOM   3113  CB  ASN A 458      25.825  -4.623  28.997  1.00 17.76           C  
ATOM   3114  CG  ASN A 458      26.462  -5.178  30.259  1.00 16.89           C  
ATOM   3115  ND2 ASN A 458      26.160  -6.428  30.577  1.00 17.54           N  
ATOM   3116  OD1 ASN A 458      27.197  -4.479  30.955  1.00 18.24           O  
ATOM   3117  N   GLY A 459      28.386  -4.243  26.342  1.00 20.21           N  
ATOM   3118  CA  GLY A 459      29.322  -4.952  25.492  1.00 18.60           C  
ATOM   3119  C   GLY A 459      28.750  -5.585  24.250  1.00 25.52           C  
ATOM   3120  O   GLY A 459      29.399  -6.474  23.696  1.00 34.56           O  
ATOM   3121  N   LYS A 460      27.577  -5.162  23.799  1.00 21.68           N  
ATOM   3122  CA  LYS A 460      26.889  -5.621  22.606  1.00 17.44           C  
ATOM   3123  C   LYS A 460      26.108  -4.493  21.960  1.00 18.98           C  
ATOM   3124  O   LYS A 460      25.653  -3.580  22.667  1.00 24.35           O  
ATOM   3125  CB  LYS A 460      25.951  -6.760  23.011  1.00 28.70           C  
ATOM   3126  CG  LYS A 460      26.146  -8.066  22.274  1.00 55.69           C  
ATOM   3127  CD  LYS A 460      25.771  -9.263  23.128  1.00 74.28           C  
ATOM   3128  CE  LYS A 460      27.001  -9.914  23.752  1.00 84.06           C  
ATOM   3129  NZ  LYS A 460      27.990 -10.338  22.750  1.00 88.84           N1+
ATOM   3130  N   PRO A 461      25.929  -4.507  20.653  1.00 20.89           N  
ATOM   3131  CA  PRO A 461      25.049  -3.541  19.991  1.00 25.22           C  
ATOM   3132  C   PRO A 461      23.637  -3.649  20.564  1.00 19.75           C  
ATOM   3133  O   PRO A 461      23.202  -4.750  20.911  1.00 19.57           O  
ATOM   3134  CB  PRO A 461      25.026  -3.984  18.529  1.00 27.46           C  
ATOM   3135  CG  PRO A 461      26.296  -4.758  18.367  1.00 32.03           C  
ATOM   3136  CD  PRO A 461      26.544  -5.435  19.688  1.00 34.07           C  
ATOM   3137  N   PRO A 462      22.924  -2.543  20.676  1.00 18.61           N  
ATOM   3138  CA  PRO A 462      21.620  -2.605  21.353  1.00 14.28           C  
ATOM   3139  C   PRO A 462      20.592  -3.315  20.491  1.00 12.37           C  
ATOM   3140  O   PRO A 462      20.623  -3.218  19.271  1.00 16.72           O  
ATOM   3141  CB  PRO A 462      21.244  -1.121  21.501  1.00 20.16           C  
ATOM   3142  CG  PRO A 462      21.900  -0.512  20.301  1.00 23.07           C  
ATOM   3143  CD  PRO A 462      23.243  -1.191  20.185  1.00 19.42           C  
ATOM   3144  N   ALA A 463      19.669  -4.009  21.138  1.00 15.54           N  
ATOM   3145  CA  ALA A 463      18.508  -4.554  20.453  1.00 16.37           C  
ATOM   3146  C   ALA A 463      17.737  -3.463  19.706  1.00 16.57           C  
ATOM   3147  O   ALA A 463      17.744  -2.291  20.084  1.00 15.90           O  
ATOM   3148  CB  ALA A 463      17.610  -5.250  21.461  1.00 25.22           C  
ATOM   3149  N   ALA A 464      17.069  -3.840  18.625  1.00 17.79           N  
ATOM   3150  CA  ALA A 464      16.356  -2.897  17.779  1.00 20.20           C  
ATOM   3151  C   ALA A 464      15.393  -2.026  18.587  1.00 15.19           C  
ATOM   3152  O   ALA A 464      15.298  -0.842  18.284  1.00 17.91           O  
ATOM   3153  CB  ALA A 464      15.560  -3.577  16.665  1.00 20.72           C  
ATOM   3154  N   HIS A 465      14.705  -2.601  19.576  1.00 13.52           N  
ATOM   3155  CA  HIS A 465      13.703  -1.759  20.256  1.00 13.75           C  
ATOM   3156  C   HIS A 465      14.354  -0.839  21.263  1.00 12.68           C  
ATOM   3157  O   HIS A 465      13.706   0.002  21.876  1.00 13.11           O  
ATOM   3158  CB  HIS A 465      12.631  -2.644  20.881  1.00 14.86           C  
ATOM   3159  CG  HIS A 465      13.112  -3.507  21.996  1.00 14.22           C  
ATOM   3160  CD2 HIS A 465      13.044  -3.395  23.350  1.00 13.51           C  
ATOM   3161  ND1 HIS A 465      13.779  -4.681  21.749  1.00 15.87           N  
ATOM   3162  CE1 HIS A 465      14.096  -5.259  22.894  1.00 20.33           C  
ATOM   3163  NE2 HIS A 465      13.660  -4.497  23.893  1.00 18.12           N  
ATOM   3164  N   ARG A 466      15.668  -1.010  21.432  1.00 15.90           N  
ATOM   3165  CA  ARG A 466      16.460  -0.211  22.358  1.00 14.55           C  
ATOM   3166  C   ARG A 466      17.447   0.712  21.645  1.00 17.43           C  
ATOM   3167  O   ARG A 466      18.276   1.352  22.306  1.00 15.68           O  
ATOM   3168  CB  ARG A 466      17.209  -1.154  23.305  1.00 14.99           C  
ATOM   3169  CG  ARG A 466      16.277  -1.948  24.228  1.00 17.57           C  
ATOM   3170  CD  ARG A 466      17.056  -2.910  25.127  1.00 15.63           C  
ATOM   3171  NE  ARG A 466      17.718  -2.162  26.205  1.00 13.51           N  
ATOM   3172  CZ  ARG A 466      17.166  -1.709  27.312  1.00 14.32           C  
ATOM   3173  NH1 ARG A 466      15.876  -1.916  27.569  1.00 16.17           N1+
ATOM   3174  NH2 ARG A 466      17.867  -1.039  28.219  1.00 19.52           N  
ATOM   3175  N   ALA A 467      17.337   0.782  20.324  1.00 16.36           N  
ATOM   3176  CA  ALA A 467      18.271   1.516  19.481  1.00 17.98           C  
ATOM   3177  C   ALA A 467      17.850   2.952  19.212  1.00 16.37           C  
ATOM   3178  O   ALA A 467      18.557   3.693  18.527  1.00 12.97           O  
ATOM   3179  CB  ALA A 467      18.465   0.774  18.155  1.00 20.61           C  
ATOM   3180  N   GLY A 468      16.705   3.343  19.777  1.00 15.96           N  
ATOM   3181  CA  GLY A 468      16.175   4.671  19.562  1.00 13.09           C  
ATOM   3182  C   GLY A 468      16.553   5.627  20.668  1.00 15.29           C  
ATOM   3183  O   GLY A 468      17.695   5.645  21.132  1.00 15.23           O  
ATOM   3184  N   TRP A 469      15.592   6.438  21.098  1.00 15.43           N  
ATOM   3185  CA  TRP A 469      15.869   7.440  22.119  1.00 14.60           C  
ATOM   3186  C   TRP A 469      15.732   6.858  23.516  1.00 15.10           C  
ATOM   3187  O   TRP A 469      14.677   6.342  23.891  1.00 12.85           O  
ATOM   3188  CB  TRP A 469      14.900   8.605  21.910  1.00 14.24           C  
ATOM   3189  CG  TRP A 469      15.142   9.285  20.604  1.00 17.13           C  
ATOM   3190  CD1 TRP A 469      14.347   9.321  19.507  1.00 19.40           C  
ATOM   3191  CD2 TRP A 469      16.316  10.043  20.279  1.00 17.93           C  
ATOM   3192  CE2 TRP A 469      16.152  10.513  18.964  1.00 24.24           C  
ATOM   3193  CE3 TRP A 469      17.475  10.368  20.979  1.00 19.82           C  
ATOM   3194  NE1 TRP A 469      14.943  10.057  18.513  1.00 20.26           N  
ATOM   3195  CZ2 TRP A 469      17.120  11.295  18.334  1.00 28.34           C  
ATOM   3196  CZ3 TRP A 469      18.432  11.143  20.357  1.00 22.23           C  
ATOM   3197  CH2 TRP A 469      18.241  11.595  19.047  1.00 27.67           C  
ATOM   3198  N   LYS A 470      16.787   6.941  24.329  1.00 14.05           N  
ATOM   3199  CA  LYS A 470      16.813   6.323  25.638  1.00 11.57           C  
ATOM   3200  C   LYS A 470      17.377   7.275  26.689  1.00 12.77           C  
ATOM   3201  O   LYS A 470      18.166   8.124  26.265  1.00 13.31           O  
ATOM   3202  CB  LYS A 470      17.697   5.075  25.607  1.00 15.78           C  
ATOM   3203  CG  LYS A 470      17.256   3.945  24.694  1.00 18.54           C  
ATOM   3204  CD  LYS A 470      16.012   3.217  25.162  1.00 16.94           C  
ATOM   3205  CE  LYS A 470      16.305   2.076  26.116  1.00 18.51           C  
ATOM   3206  NZ  LYS A 470      16.460   2.488  27.531  1.00 17.81           N1+
ATOM   3207  N   ASP A 471      16.990   7.102  27.950  1.00 11.12           N  
ATOM   3208  CA  ASP A 471      17.622   7.861  29.037  1.00 10.88           C  
ATOM   3209  C   ASP A 471      18.273   6.945  30.075  1.00 11.71           C  
ATOM   3210  O   ASP A 471      18.799   7.373  31.088  1.00 12.33           O  
ATOM   3211  CB  ASP A 471      16.617   8.809  29.658  1.00 11.43           C  
ATOM   3212  CG  ASP A 471      15.395   8.192  30.297  1.00 16.58           C  
ATOM   3213  OD1 ASP A 471      15.514   7.130  30.954  1.00 14.02           O  
ATOM   3214  OD2 ASP A 471      14.322   8.811  30.124  1.00 15.49           O1-
ATOM   3215  N   THR A 472      18.235   5.649  29.799  1.00 13.39           N  
ATOM   3216  CA  THR A 472      18.783   4.593  30.630  1.00 15.12           C  
ATOM   3217  C   THR A 472      19.504   3.566  29.769  1.00 13.52           C  
ATOM   3218  O   THR A 472      19.048   3.303  28.658  1.00 11.58           O  
ATOM   3219  CB  THR A 472      17.628   3.927  31.411  1.00 18.36           C  
ATOM   3220  CG2 THR A 472      18.178   2.989  32.465  1.00 19.05           C  
ATOM   3221  OG1 THR A 472      16.858   4.950  32.063  1.00 16.90           O  
ATOM   3222  N   VAL A 473      20.601   3.001  30.292  1.00 13.18           N  
ATOM   3223  CA  VAL A 473      21.334   1.946  29.582  1.00  9.33           C  
ATOM   3224  C   VAL A 473      21.769   0.896  30.587  1.00 10.40           C  
ATOM   3225  O   VAL A 473      22.237   1.223  31.680  1.00 11.88           O  
ATOM   3226  CB  VAL A 473      22.538   2.518  28.801  1.00 11.52           C  
ATOM   3227  CG1 VAL A 473      23.526   3.224  29.735  1.00 16.63           C  
ATOM   3228  CG2 VAL A 473      23.269   1.450  28.006  1.00 17.83           C  
ATOM   3229  N   LYS A 474      21.636  -0.395  30.262  1.00 11.69           N  
ATOM   3230  CA  LYS A 474      22.079  -1.432  31.174  1.00 11.45           C  
ATOM   3231  C   LYS A 474      23.606  -1.463  31.333  1.00  9.49           C  
ATOM   3232  O   LYS A 474      24.298  -1.452  30.319  1.00 13.34           O  
ATOM   3233  CB  LYS A 474      21.653  -2.797  30.648  1.00 14.17           C  
ATOM   3234  CG  LYS A 474      22.062  -3.977  31.506  1.00 16.51           C  
ATOM   3235  CD  LYS A 474      21.587  -5.292  30.887  1.00 23.40           C  
ATOM   3236  CE  LYS A 474      21.964  -6.465  31.790  1.00 28.81           C  
ATOM   3237  NZ  LYS A 474      21.141  -7.655  31.425  1.00 34.98           N1+
ATOM   3238  N   VAL A 475      24.058  -1.528  32.562  1.00 15.20           N  
ATOM   3239  CA  VAL A 475      25.463  -1.794  32.894  1.00 11.67           C  
ATOM   3240  C   VAL A 475      25.510  -2.949  33.879  1.00 13.95           C  
ATOM   3241  O   VAL A 475      24.943  -2.801  34.956  1.00 15.08           O  
ATOM   3242  CB  VAL A 475      26.147  -0.563  33.491  1.00 14.00           C  
ATOM   3243  CG1 VAL A 475      27.584  -0.939  33.845  1.00 16.34           C  
ATOM   3244  CG2 VAL A 475      26.064   0.615  32.530  1.00 21.06           C  
ATOM   3245  N   GLU A 476      26.126  -4.062  33.521  1.00 13.11           N  
ATOM   3246  CA  GLU A 476      26.182  -5.223  34.399  1.00 16.51           C  
ATOM   3247  C   GLU A 476      27.450  -6.028  34.084  1.00 17.19           C  
ATOM   3248  O   GLU A 476      27.419  -6.927  33.238  1.00 17.78           O  
ATOM   3249  CB  GLU A 476      24.922  -6.092  34.281  1.00 19.47           C  
ATOM   3250  CG  GLU A 476      24.864  -7.216  35.310  1.00 19.50           C  
ATOM   3251  CD  GLU A 476      23.572  -7.992  35.368  1.00 27.60           C  
ATOM   3252  OE1 GLU A 476      22.796  -7.920  34.398  1.00 33.37           O  
ATOM   3253  OE2 GLU A 476      23.334  -8.697  36.375  1.00 40.47           O1-
ATOM   3254  N   GLY A 477      28.543  -5.682  34.761  1.00 15.22           N  
ATOM   3255  CA  GLY A 477      29.793  -6.427  34.607  1.00 19.44           C  
ATOM   3256  C   GLY A 477      30.515  -6.187  33.293  1.00 20.43           C  
ATOM   3257  O   GLY A 477      31.539  -6.807  32.991  1.00 22.08           O  
ATOM   3258  N   ASN A 478      30.020  -5.290  32.450  1.00 20.67           N  
ATOM   3259  CA  ASN A 478      30.601  -4.974  31.152  1.00 15.21           C  
ATOM   3260  C   ASN A 478      30.500  -3.457  30.966  1.00 12.33           C  
ATOM   3261  O   ASN A 478      30.252  -2.789  31.979  1.00 15.40           O  
ATOM   3262  CB  ASN A 478      29.937  -5.721  30.009  1.00 14.75           C  
ATOM   3263  CG  ASN A 478      30.881  -5.970  28.837  1.00 19.20           C  
ATOM   3264  ND2 ASN A 478      31.119  -7.238  28.558  1.00 23.51           N  
ATOM   3265  OD1 ASN A 478      31.381  -5.051  28.191  1.00 21.92           O  
ATOM   3266  N   VAL A 479      30.710  -3.025  29.746  1.00 15.44           N  
ATOM   3267  CA  VAL A 479      30.836  -1.607  29.426  1.00 15.55           C  
ATOM   3268  C   VAL A 479      29.753  -1.190  28.428  1.00 14.82           C  
ATOM   3269  O   VAL A 479      29.562  -1.880  27.424  1.00 13.34           O  
ATOM   3270  CB  VAL A 479      32.225  -1.275  28.832  1.00 16.42           C  
ATOM   3271  CG1 VAL A 479      32.406   0.207  28.562  1.00 18.82           C  
ATOM   3272  CG2 VAL A 479      33.292  -1.798  29.785  1.00 14.28           C  
ATOM   3273  N   SER A 480      29.108  -0.085  28.771  1.00 16.14           N  
ATOM   3274  CA  SER A 480      28.175   0.578  27.877  1.00 19.98           C  
ATOM   3275  C   SER A 480      28.740   1.915  27.376  1.00 17.39           C  
ATOM   3276  O   SER A 480      29.499   2.599  28.058  1.00 14.09           O  
ATOM   3277  CB  SER A 480      26.815   0.866  28.526  1.00 18.25           C  
ATOM   3278  OG  SER A 480      26.308  -0.209  29.270  1.00 20.98           O  
ATOM   3279  N   GLU A 481      28.316   2.263  26.173  1.00 13.95           N  
ATOM   3280  CA  GLU A 481      28.670   3.543  25.599  1.00 11.10           C  
ATOM   3281  C   GLU A 481      27.435   4.172  24.956  1.00 16.57           C  
ATOM   3282  O   GLU A 481      26.705   3.505  24.228  1.00 14.25           O  
ATOM   3283  CB  GLU A 481      29.765   3.421  24.549  1.00 14.22           C  
ATOM   3284  CG  GLU A 481      31.013   2.744  25.069  1.00 26.76           C  
ATOM   3285  CD  GLU A 481      32.178   2.898  24.097  1.00 30.44           C  
ATOM   3286  OE1 GLU A 481      33.180   2.207  24.373  1.00 37.42           O  
ATOM   3287  OE2 GLU A 481      32.084   3.674  23.123  1.00 28.51           O1-
ATOM   3288  N   VAL A 482      27.280   5.452  25.265  1.00 14.11           N  
ATOM   3289  CA  VAL A 482      26.126   6.198  24.767  1.00 16.24           C  
ATOM   3290  C   VAL A 482      26.593   7.518  24.176  1.00 18.49           C  
ATOM   3291  O   VAL A 482      27.620   8.074  24.541  1.00 18.24           O  
ATOM   3292  CB  VAL A 482      25.071   6.444  25.854  1.00 13.95           C  
ATOM   3293  CG1 VAL A 482      24.671   5.117  26.491  1.00 14.31           C  
ATOM   3294  CG2 VAL A 482      25.566   7.411  26.921  1.00 13.73           C  
ATOM   3295  N   LEU A 483      25.783   7.954  23.234  1.00 15.36           N  
ATOM   3296  CA  LEU A 483      26.023   9.234  22.559  1.00 16.50           C  
ATOM   3297  C   LEU A 483      24.969  10.205  23.070  1.00 13.36           C  
ATOM   3298  O   LEU A 483      23.767  10.027  22.836  1.00 15.69           O  
ATOM   3299  CB  LEU A 483      26.019   8.947  21.074  1.00 19.94           C  
ATOM   3300  CG  LEU A 483      26.141  10.111  20.101  1.00 39.09           C  
ATOM   3301  CD1 LEU A 483      27.482  10.085  19.392  1.00 65.38           C  
ATOM   3302  CD2 LEU A 483      24.958  10.032  19.149  1.00 62.89           C  
ATOM   3303  N   VAL A 484      25.436  11.189  23.809  1.00 15.94           N  
ATOM   3304  CA  VAL A 484      24.602  12.121  24.557  1.00 16.65           C  
ATOM   3305  C   VAL A 484      24.830  13.561  24.088  1.00 25.18           C  
ATOM   3306  O   VAL A 484      25.940  13.898  23.670  1.00 19.87           O  
ATOM   3307  CB  VAL A 484      24.854  11.985  26.066  1.00 23.15           C  
ATOM   3308  CG1 VAL A 484      26.221  12.524  26.464  1.00 27.22           C  
ATOM   3309  CG2 VAL A 484      23.781  12.719  26.849  1.00 38.13           C  
ATOM   3310  N   LYS A 485      23.774  14.354  24.152  1.00 16.04           N  
ATOM   3311  CA  LYS A 485      23.762  15.780  23.895  1.00 14.69           C  
ATOM   3312  C   LYS A 485      22.828  16.488  24.867  1.00 20.78           C  
ATOM   3313  O   LYS A 485      21.691  16.051  25.087  1.00 21.52           O  
ATOM   3314  CB  LYS A 485      23.332  16.097  22.458  1.00 18.60           C  
ATOM   3315  CG  LYS A 485      23.314  17.599  22.193  1.00 26.54           C  
ATOM   3316  CD  LYS A 485      23.360  18.002  20.741  1.00 32.09           C  
ATOM   3317  CE  LYS A 485      22.359  17.312  19.849  1.00 43.05           C  
ATOM   3318  NZ  LYS A 485      21.008  17.061  20.490  1.00 73.99           N1+
ATOM   3319  N   PHE A 486      23.323  17.568  25.438  1.00 14.49           N  
ATOM   3320  CA  PHE A 486      22.655  18.425  26.400  1.00 15.46           C  
ATOM   3321  C   PHE A 486      22.345  19.771  25.743  1.00 22.42           C  
ATOM   3322  O   PHE A 486      23.263  20.461  25.292  1.00 19.78           O  
ATOM   3323  CB  PHE A 486      23.503  18.613  27.653  1.00 16.68           C  
ATOM   3324  CG  PHE A 486      23.952  17.279  28.246  1.00 18.59           C  
ATOM   3325  CD1 PHE A 486      23.072  16.535  29.016  1.00 19.20           C  
ATOM   3326  CD2 PHE A 486      25.228  16.796  28.020  1.00 18.89           C  
ATOM   3327  CE1 PHE A 486      23.492  15.321  29.527  1.00 19.67           C  
ATOM   3328  CE2 PHE A 486      25.652  15.584  28.520  1.00 15.40           C  
ATOM   3329  CZ  PHE A 486      24.764  14.843  29.281  1.00 16.52           C  
ATOM   3330  N   ASN A 487      21.061  20.101  25.680  1.00 20.47           N  
ATOM   3331  CA  ASN A 487      20.632  21.351  25.063  1.00 24.65           C  
ATOM   3332  C   ASN A 487      20.322  22.442  26.068  1.00 25.17           C  
ATOM   3333  O   ASN A 487      19.939  23.537  25.652  1.00 25.59           O  
ATOM   3334  CB  ASN A 487      19.358  21.147  24.244  1.00 23.55           C  
ATOM   3335  CG  ASN A 487      19.446  20.179  23.094  1.00 25.55           C  
ATOM   3336  ND2 ASN A 487      20.563  20.205  22.390  1.00 25.07           N  
ATOM   3337  OD1 ASN A 487      18.488  19.426  22.860  1.00 37.50           O  
ATOM   3338  N   HIS A 488      20.436  22.145  27.353  1.00 20.00           N  
ATOM   3339  CA  HIS A 488      20.175  23.149  28.368  1.00 17.03           C  
ATOM   3340  C   HIS A 488      21.337  23.209  29.348  1.00 21.58           C  
ATOM   3341  O   HIS A 488      22.056  22.232  29.528  1.00 20.79           O  
ATOM   3342  CB  HIS A 488      18.863  22.883  29.114  1.00 19.30           C  
ATOM   3343  CG  HIS A 488      17.772  22.528  28.146  1.00 23.07           C  
ATOM   3344  CD2 HIS A 488      16.767  23.247  27.587  1.00 21.14           C  
ATOM   3345  ND1 HIS A 488      17.666  21.261  27.620  1.00 23.90           N  
ATOM   3346  CE1 HIS A 488      16.638  21.200  26.793  1.00 23.23           C  
ATOM   3347  NE2 HIS A 488      16.077  22.397  26.756  1.00 30.64           N  
ATOM   3348  N   ASP A 489      21.477  24.376  29.964  1.00 26.43           N  
ATOM   3349  CA  ASP A 489      22.556  24.554  30.925  1.00 27.27           C  
ATOM   3350  C   ASP A 489      22.164  23.968  32.271  1.00 22.65           C  
ATOM   3351  O   ASP A 489      20.984  23.780  32.589  1.00 20.91           O  
ATOM   3352  CB  ASP A 489      22.912  26.036  31.068  1.00 41.68           C  
ATOM   3353  CG  ASP A 489      23.518  26.635  29.816  1.00 48.57           C  
ATOM   3354  OD1 ASP A 489      24.326  25.983  29.116  1.00 56.32           O  
ATOM   3355  OD2 ASP A 489      23.172  27.799  29.514  1.00 66.76           O1-
ATOM   3356  N   ALA A 490      23.186  23.690  33.075  1.00 17.05           N  
ATOM   3357  CA  ALA A 490      22.988  23.325  34.459  1.00 15.87           C  
ATOM   3358  C   ALA A 490      24.202  23.839  35.253  1.00 16.42           C  
ATOM   3359  O   ALA A 490      25.280  23.351  34.938  1.00 24.05           O  
ATOM   3360  CB  ALA A 490      22.852  21.824  34.636  1.00 21.67           C  
ATOM   3361  N   PRO A 491      23.959  24.765  36.153  1.00 17.26           N  
ATOM   3362  CA  PRO A 491      25.011  25.320  36.995  1.00 24.26           C  
ATOM   3363  C   PRO A 491      25.255  24.456  38.225  1.00 30.33           C  
ATOM   3364  O   PRO A 491      24.514  23.553  38.616  1.00 22.53           O  
ATOM   3365  CB  PRO A 491      24.419  26.676  37.403  1.00 20.81           C  
ATOM   3366  CG  PRO A 491      22.947  26.420  37.501  1.00 25.68           C  
ATOM   3367  CD  PRO A 491      22.645  25.385  36.458  1.00 21.91           C  
ATOM   3368  N   LYS A 492      26.376  24.767  38.867  1.00 20.83           N  
ATOM   3369  CA  LYS A 492      26.803  24.003  40.051  1.00 20.47           C  
ATOM   3370  C   LYS A 492      25.720  23.930  41.113  1.00 23.44           C  
ATOM   3371  O   LYS A 492      25.608  22.920  41.829  1.00 23.60           O  
ATOM   3372  CB  LYS A 492      28.154  24.618  40.440  1.00 24.78           C  
ATOM   3373  CG  LYS A 492      28.424  24.891  41.927  1.00 40.74           C  
ATOM   3374  CD  LYS A 492      29.782  25.541  42.159  1.00 43.55           C  
ATOM   3375  CE  LYS A 492      30.215  26.414  40.999  1.00 52.72           C  
ATOM   3376  NZ  LYS A 492      30.017  27.859  41.296  1.00 56.39           N1+
ATOM   3377  N   GLU A 493      24.902  24.975  41.267  1.00 18.69           N  
ATOM   3378  CA  GLU A 493      23.890  25.046  42.310  1.00 24.10           C  
ATOM   3379  C   GLU A 493      22.665  24.185  42.004  1.00 15.58           C  
ATOM   3380  O   GLU A 493      21.841  23.927  42.881  1.00 17.57           O  
ATOM   3381  CB  GLU A 493      23.420  26.497  42.507  1.00 26.06           C  
ATOM   3382  CG  GLU A 493      24.495  27.443  43.002  1.00 37.08           C  
ATOM   3383  CD  GLU A 493      25.568  27.809  42.003  1.00 47.34           C  
ATOM   3384  OE1 GLU A 493      25.345  27.821  40.768  1.00 26.64           O  
ATOM   3385  OE2 GLU A 493      26.700  28.111  42.465  1.00 76.79           O1-
ATOM   3386  N   HIS A 494      22.538  23.797  40.742  1.00 19.69           N  
ATOM   3387  CA  HIS A 494      21.407  23.009  40.256  1.00 19.09           C  
ATOM   3388  C   HIS A 494      21.906  22.105  39.138  1.00 16.53           C  
ATOM   3389  O   HIS A 494      21.532  22.184  37.975  1.00 20.67           O  
ATOM   3390  CB  HIS A 494      20.289  23.902  39.750  1.00 18.65           C  
ATOM   3391  CG  HIS A 494      19.645  24.708  40.838  1.00 23.52           C  
ATOM   3392  CD2 HIS A 494      19.640  26.046  41.048  1.00 28.92           C  
ATOM   3393  ND1 HIS A 494      18.947  24.152  41.883  1.00 30.15           N  
ATOM   3394  CE1 HIS A 494      18.513  25.099  42.692  1.00 34.45           C  
ATOM   3395  NE2 HIS A 494      18.919  26.258  42.198  1.00 31.41           N  
ATOM   3396  N   ALA A 495      22.840  21.241  39.516  1.00 11.76           N  
ATOM   3397  CA  ALA A 495      23.532  20.405  38.572  1.00 13.64           C  
ATOM   3398  C   ALA A 495      22.672  19.251  38.071  1.00 12.73           C  
ATOM   3399  O   ALA A 495      21.730  18.857  38.762  1.00 19.45           O  
ATOM   3400  CB  ALA A 495      24.779  19.833  39.248  1.00 17.44           C  
ATOM   3401  N   TYR A 496      23.026  18.730  36.913  1.00 14.85           N  
ATOM   3402  CA  TYR A 496      22.417  17.507  36.429  1.00 14.29           C  
ATOM   3403  C   TYR A 496      22.992  16.305  37.169  1.00 23.38           C  
ATOM   3404  O   TYR A 496      24.131  16.374  37.640  1.00 22.49           O  
ATOM   3405  CB  TYR A 496      22.690  17.344  34.951  1.00 14.20           C  
ATOM   3406  CG  TYR A 496      21.824  18.176  34.031  1.00 13.25           C  
ATOM   3407  CD1 TYR A 496      20.481  18.390  34.274  1.00 15.18           C  
ATOM   3408  CD2 TYR A 496      22.389  18.741  32.894  1.00 21.28           C  
ATOM   3409  CE1 TYR A 496      19.736  19.158  33.398  1.00 13.59           C  
ATOM   3410  CE2 TYR A 496      21.643  19.514  32.013  1.00 18.73           C  
ATOM   3411  CZ  TYR A 496      20.309  19.711  32.281  1.00 13.83           C  
ATOM   3412  OH  TYR A 496      19.568  20.476  31.406  1.00 19.94           O  
ATOM   3413  N   MET A 497      22.233  15.220  37.273  1.00 18.28           N  
ATOM   3414  CA  MET A 497      22.752  13.999  37.897  1.00 16.10           C  
ATOM   3415  C   MET A 497      23.005  12.933  36.834  1.00 18.27           C  
ATOM   3416  O   MET A 497      22.318  12.878  35.809  1.00 15.08           O  
ATOM   3417  CB  MET A 497      21.788  13.457  38.940  1.00 14.32           C  
ATOM   3418  CG  MET A 497      21.471  14.347  40.122  1.00 12.76           C  
ATOM   3419  SD  MET A 497      22.890  14.575  41.212  1.00 19.44           S  
ATOM   3420  CE  MET A 497      23.141  16.351  41.037  1.00 17.18           C  
ATOM   3421  N   ALA A 498      23.972  12.061  37.068  1.00 13.02           N  
ATOM   3422  CA  ALA A 498      24.153  10.833  36.302  1.00 14.87           C  
ATOM   3423  C   ALA A 498      24.349   9.711  37.317  1.00 14.22           C  
ATOM   3424  O   ALA A 498      25.222   9.844  38.171  1.00 13.69           O  
ATOM   3425  CB  ALA A 498      25.324  10.915  35.357  1.00 16.66           C  
ATOM   3426  N   HIS A 499      23.545   8.656  37.261  1.00 14.49           N  
ATOM   3427  CA  HIS A 499      23.573   7.681  38.345  1.00 10.72           C  
ATOM   3428  C   HIS A 499      22.894   6.380  37.953  1.00 12.23           C  
ATOM   3429  O   HIS A 499      22.118   6.286  37.005  1.00 12.60           O  
ATOM   3430  CB  HIS A 499      22.846   8.258  39.561  1.00 10.73           C  
ATOM   3431  CG  HIS A 499      21.392   8.559  39.286  1.00 15.09           C  
ATOM   3432  CD2 HIS A 499      20.822   9.687  38.789  1.00 17.12           C  
ATOM   3433  ND1 HIS A 499      20.348   7.671  39.499  1.00 14.89           N  
ATOM   3434  CE1 HIS A 499      19.197   8.234  39.164  1.00 19.99           C  
ATOM   3435  NE2 HIS A 499      19.465   9.460  38.731  1.00 15.13           N  
ATOM   3436  N   CYS A 500      23.185   5.363  38.742  1.00 14.66           N  
ATOM   3437  CA  CYS A 500      22.436   4.112  38.730  1.00 14.54           C  
ATOM   3438  C   CYS A 500      21.030   4.380  39.254  1.00 11.39           C  
ATOM   3439  O   CYS A 500      20.832   5.088  40.260  1.00 12.51           O  
ATOM   3440  CB  CYS A 500      23.169   3.073  39.587  1.00 20.34           C  
ATOM   3441  SG  CYS A 500      22.304   1.495  39.746  1.00 13.21           S  
ATOM   3442  N   HIS A 501      20.050   3.811  38.562  1.00 10.82           N  
ATOM   3443  CA  HIS A 501      18.669   3.919  38.981  1.00  9.52           C  
ATOM   3444  C   HIS A 501      18.171   2.712  39.779  1.00 16.77           C  
ATOM   3445  O   HIS A 501      16.967   2.575  40.004  1.00 13.07           O  
ATOM   3446  CB  HIS A 501      17.756   4.143  37.773  1.00 11.60           C  
ATOM   3447  CG  HIS A 501      16.567   5.008  38.035  1.00 10.24           C  
ATOM   3448  CD2 HIS A 501      16.284   6.286  37.644  1.00 15.29           C  
ATOM   3449  ND1 HIS A 501      15.499   4.605  38.799  1.00 11.75           N  
ATOM   3450  CE1 HIS A 501      14.601   5.575  38.854  1.00 15.97           C  
ATOM   3451  NE2 HIS A 501      15.052   6.601  38.172  1.00 10.55           N  
ATOM   3452  N   LEU A 502      19.086   1.856  40.236  1.00 11.86           N  
ATOM   3453  CA  LEU A 502      18.797   0.979  41.387  1.00 10.60           C  
ATOM   3454  C   LEU A 502      18.854   1.898  42.604  1.00 12.90           C  
ATOM   3455  O   LEU A 502      19.929   2.320  43.019  1.00 14.15           O  
ATOM   3456  CB  LEU A 502      19.755  -0.196  41.427  1.00 14.42           C  
ATOM   3457  CG  LEU A 502      19.390  -1.401  42.296  1.00 12.74           C  
ATOM   3458  CD1 LEU A 502      20.162  -2.647  41.861  1.00 15.72           C  
ATOM   3459  CD2 LEU A 502      19.658  -1.077  43.751  1.00 15.37           C  
ATOM   3460  N   LEU A 503      17.698   2.268  43.146  1.00 11.81           N  
ATOM   3461  CA  LEU A 503      17.672   3.445  44.012  1.00  9.14           C  
ATOM   3462  C   LEU A 503      18.543   3.301  45.242  1.00 12.49           C  
ATOM   3463  O   LEU A 503      19.119   4.315  45.667  1.00 12.73           O  
ATOM   3464  CB  LEU A 503      16.236   3.819  44.402  1.00 12.19           C  
ATOM   3465  CG  LEU A 503      15.336   4.126  43.187  1.00 11.94           C  
ATOM   3466  CD1 LEU A 503      13.926   4.476  43.645  1.00 13.53           C  
ATOM   3467  CD2 LEU A 503      15.897   5.249  42.316  1.00 17.00           C  
ATOM   3468  N   GLU A 504      18.662   2.084  45.795  1.00 10.71           N  
ATOM   3469  CA  GLU A 504      19.509   1.961  46.984  1.00 12.39           C  
ATOM   3470  C   GLU A 504      20.979   2.199  46.620  1.00 15.29           C  
ATOM   3471  O   GLU A 504      21.763   2.665  47.467  1.00 15.60           O  
ATOM   3472  CB  GLU A 504      19.250   0.632  47.681  1.00 13.59           C  
ATOM   3473  CG  GLU A 504      17.909   0.532  48.395  1.00 11.98           C  
ATOM   3474  CD  GLU A 504      16.684   0.642  47.507  1.00 14.35           C  
ATOM   3475  OE1 GLU A 504      16.707   0.008  46.429  1.00 15.17           O  
ATOM   3476  OE2 GLU A 504      15.714   1.355  47.850  1.00 13.70           O1-
ATOM   3477  N   HIS A 505      21.385   1.946  45.379  1.00 13.84           N  
ATOM   3478  CA  HIS A 505      22.762   2.268  44.967  1.00 13.36           C  
ATOM   3479  C   HIS A 505      22.985   3.775  44.910  1.00 18.26           C  
ATOM   3480  O   HIS A 505      23.956   4.319  45.440  1.00 14.06           O  
ATOM   3481  CB  HIS A 505      23.088   1.656  43.607  1.00 12.40           C  
ATOM   3482  CG  HIS A 505      23.303   0.177  43.730  1.00  9.48           C  
ATOM   3483  CD2 HIS A 505      23.295  -0.653  44.788  1.00 13.39           C  
ATOM   3484  ND1 HIS A 505      23.570  -0.591  42.637  1.00 14.49           N  
ATOM   3485  CE1 HIS A 505      23.730  -1.849  42.985  1.00 15.22           C  
ATOM   3486  NE2 HIS A 505      23.564  -1.917  44.298  1.00 15.08           N  
ATOM   3487  N   GLU A 506      22.032   4.395  44.212  1.00 16.96           N  
ATOM   3488  CA  GLU A 506      21.996   5.846  44.117  1.00 16.25           C  
ATOM   3489  C   GLU A 506      22.116   6.466  45.494  1.00 16.02           C  
ATOM   3490  O   GLU A 506      22.934   7.385  45.660  1.00 18.01           O  
ATOM   3491  CB  GLU A 506      20.702   6.306  43.426  1.00 16.14           C  
ATOM   3492  CG  GLU A 506      20.559   7.827  43.468  1.00 23.28           C  
ATOM   3493  CD  GLU A 506      19.201   8.309  43.002  1.00 34.71           C  
ATOM   3494  OE1 GLU A 506      18.640   7.634  42.106  1.00 26.30           O  
ATOM   3495  OE2 GLU A 506      18.730   9.332  43.538  1.00 31.19           O1-
ATOM   3496  N   ASP A 507      21.337   5.982  46.463  1.00 14.67           N  
ATOM   3497  CA  ASP A 507      21.218   6.625  47.765  1.00 11.12           C  
ATOM   3498  C   ASP A 507      22.469   6.407  48.618  1.00 11.64           C  
ATOM   3499  O   ASP A 507      22.603   7.077  49.644  1.00 17.71           O  
ATOM   3500  CB  ASP A 507      20.000   6.148  48.541  1.00 15.91           C  
ATOM   3501  CG  ASP A 507      18.698   6.834  48.158  1.00 20.20           C  
ATOM   3502  OD1 ASP A 507      18.742   7.930  47.560  1.00 16.32           O  
ATOM   3503  OD2 ASP A 507      17.629   6.258  48.468  1.00 18.97           O1-
ATOM   3504  N   THR A 508      23.332   5.500  48.179  1.00 14.50           N  
ATOM   3505  CA  THR A 508      24.531   5.223  48.970  1.00 14.21           C  
ATOM   3506  C   THR A 508      25.797   5.491  48.177  1.00 17.20           C  
ATOM   3507  O   THR A 508      26.840   4.909  48.479  1.00 17.13           O  
ATOM   3508  CB  THR A 508      24.562   3.778  49.488  1.00 14.80           C  
ATOM   3509  CG2 THR A 508      23.451   3.592  50.498  1.00 16.11           C  
ATOM   3510  OG1 THR A 508      24.397   2.885  48.374  1.00 16.53           O  
ATOM   3511  N   GLY A 509      25.636   6.387  47.205  1.00 14.90           N  
ATOM   3512  CA  GLY A 509      26.753   7.017  46.556  1.00 17.15           C  
ATOM   3513  C   GLY A 509      26.944   6.863  45.091  1.00 15.99           C  
ATOM   3514  O   GLY A 509      27.787   7.582  44.519  1.00 16.08           O  
ATOM   3515  N   MET A 510      26.231   5.984  44.390  1.00 12.36           N  
ATOM   3516  CA  MET A 510      26.464   5.734  42.983  1.00 12.58           C  
ATOM   3517  C   MET A 510      25.779   6.753  42.077  1.00 19.53           C  
ATOM   3518  O   MET A 510      24.870   6.461  41.303  1.00 12.30           O  
ATOM   3519  CB  MET A 510      25.987   4.310  42.621  1.00 11.36           C  
ATOM   3520  CG  MET A 510      26.574   3.798  41.336  1.00 13.81           C  
ATOM   3521  SD  MET A 510      26.322   2.085  40.886  1.00 16.49           S  
ATOM   3522  CE  MET A 510      27.419   1.264  42.058  1.00 17.44           C  
ATOM   3523  N   MET A 511      26.239   7.993  42.188  1.00 13.98           N  
ATOM   3524  CA  MET A 511      25.735   9.159  41.480  1.00 14.15           C  
ATOM   3525  C   MET A 511      26.833  10.220  41.382  1.00 20.26           C  
ATOM   3526  O   MET A 511      27.632  10.328  42.319  1.00 17.66           O  
ATOM   3527  CB  MET A 511      24.548   9.754  42.221  1.00 15.80           C  
ATOM   3528  CG  MET A 511      23.914  11.002  41.636  1.00 17.35           C  
ATOM   3529  SD  MET A 511      22.144  11.124  42.040  1.00 17.16           S  
ATOM   3530  CE  MET A 511      22.261  11.723  43.720  1.00 21.53           C  
ATOM   3531  N   LEU A 512      26.830  10.974  40.296  1.00 15.21           N  
ATOM   3532  CA  LEU A 512      27.668  12.165  40.200  1.00 16.82           C  
ATOM   3533  C   LEU A 512      26.810  13.338  39.749  1.00 18.48           C  
ATOM   3534  O   LEU A 512      25.782  13.128  39.104  1.00 15.28           O  
ATOM   3535  CB  LEU A 512      28.841  11.969  39.255  1.00 15.84           C  
ATOM   3536  CG  LEU A 512      28.646  11.470  37.838  1.00 18.35           C  
ATOM   3537  CD1 LEU A 512      28.228  12.577  36.879  1.00 22.96           C  
ATOM   3538  CD2 LEU A 512      29.920  10.808  37.315  1.00 25.99           C  
ATOM   3539  N   GLY A 513      27.279  14.521  40.098  1.00 19.77           N  
ATOM   3540  CA  GLY A 513      26.727  15.750  39.550  1.00 18.69           C  
ATOM   3541  C   GLY A 513      27.585  16.223  38.389  1.00 18.96           C  
ATOM   3542  O   GLY A 513      28.809  16.029  38.415  1.00 18.44           O  
ATOM   3543  N   PHE A 514      26.968  16.833  37.379  1.00 14.72           N  
ATOM   3544  CA  PHE A 514      27.710  17.479  36.322  1.00 14.76           C  
ATOM   3545  C   PHE A 514      26.958  18.768  35.933  1.00 23.25           C  
ATOM   3546  O   PHE A 514      25.740  18.882  36.068  1.00 16.42           O  
ATOM   3547  CB  PHE A 514      27.938  16.588  35.119  1.00 15.33           C  
ATOM   3548  CG  PHE A 514      26.717  16.158  34.331  1.00 17.75           C  
ATOM   3549  CD1 PHE A 514      25.899  15.132  34.782  1.00 18.94           C  
ATOM   3550  CD2 PHE A 514      26.398  16.772  33.132  1.00 16.72           C  
ATOM   3551  CE1 PHE A 514      24.802  14.717  34.043  1.00 16.16           C  
ATOM   3552  CE2 PHE A 514      25.293  16.383  32.389  1.00 19.28           C  
ATOM   3553  CZ  PHE A 514      24.493  15.356  32.850  1.00 16.14           C  
ATOM   3554  N   THR A 515      27.751  19.728  35.465  1.00 20.75           N  
ATOM   3555  CA  THR A 515      27.239  20.984  34.944  1.00 16.82           C  
ATOM   3556  C   THR A 515      27.263  20.995  33.422  1.00 18.57           C  
ATOM   3557  O   THR A 515      27.961  20.220  32.785  1.00 18.04           O  
ATOM   3558  CB  THR A 515      28.072  22.183  35.442  1.00 15.52           C  
ATOM   3559  CG2 THR A 515      27.992  22.258  36.944  1.00 18.49           C  
ATOM   3560  OG1 THR A 515      29.447  21.973  35.103  1.00 22.35           O  
ATOM   3561  N   VAL A 516      26.489  21.911  32.835  1.00 18.37           N  
ATOM   3562  CA  VAL A 516      26.494  22.123  31.394  1.00 19.98           C  
ATOM   3563  C   VAL A 516      26.672  23.615  31.095  1.00 20.91           C  
ATOM   3564  O   VAL A 516      27.586  23.951  30.333  1.00 29.78           O  
ATOM   3565  CB  VAL A 516      25.219  21.567  30.746  1.00 21.40           C  
ATOM   3566  CG1 VAL A 516      25.165  21.893  29.263  1.00 25.05           C  
ATOM   3567  CG2 VAL A 516      25.163  20.054  30.942  1.00 23.07           C  
ATOM   3568  OXT VAL A 516      25.669  24.233  31.869  1.00 22.13           O1-
TER   
HETATM 3569 CU    CU A 701      23.709   0.107  40.691  1.00 19.87          CU  
HETATM 3570 CU2  C2C A 702      18.027  11.010  38.764  1.00 23.65          CU  
HETATM 3571 CU3  C2C A 702      14.103   8.474  37.659  1.00 21.12          CU  
HETATM 3572 CU    CU A 703      16.118  11.455  35.723  1.00 24.07          CU  
HETATM 3573 CU    CU A 704      28.298  -5.053  43.639  1.00 38.48          CU  
HETATM 3574 CU    CU A 705      14.499  23.187  26.053  0.50 30.17          CU  
CONECT  549 3572
CONECT  571 3571
CONECT  772 3574
CONECT  773 3574
CONECT  847 3571
CONECT  864 3570
CONECT 2481 3573
CONECT 2520 3573
CONECT 2954 3573
CONECT 2970 3573
CONECT 2987 3569
CONECT 3017 3572
CONECT 3035 3570
CONECT 3347 3574
CONECT 3435 3570
CONECT 3441 3569
CONECT 3451 3571
CONECT 3484 3569
CONECT 3569 2987 3441 3484
CONECT 3570  864 3035 3435
CONECT 3571  571  847 3451
CONECT 3572  549 3017
CONECT 3573 2481 2520 2954 2970
CONECT 3574  772  773 3347
END
