# Supplementary material for: Hydrophobic tuning with non-canonical amino acids in a copper metalloenzyme
Source: Nat Chem. 2026 Apr 13;18(7):1269–77. doi: 10.1038/s41557-026-02116-7 (PMC13323077; doi:10.1038/s41557-026-02116-7)
Supplement: Supplementary file 4 — Code related to logP prediction, PDB analysis and redox deconvolution. [file 41557_2026_2116_MOESM4_ESM.zip › Code_lite/PDB_analysis_lite/inputs/starting_pdbs/5e9n.pdb]

CRYST1   55.510   83.270  111.040  90.00  90.00  90.00 P 21 21 21    1
ATOM      1  N   ALA A   1      33.919  -3.245  21.685  1.00 37.97           N  
ANISOU    1  N   ALA A   1     3024   5418   5982   -965  -1487   -931       N  
ATOM      2  CA  ALA A   1      33.942  -4.671  21.344  1.00 29.60           C  
ANISOU    2  CA  ALA A   1     3972   4545   2727  -1707  -1488   -233       C  
ATOM      3  C   ALA A   1      32.729  -4.978  20.471  1.00 18.69           C  
ANISOU    3  C   ALA A   1     2077   2442   2581   -389   -497   -133       C  
ATOM      4  O   ALA A   1      31.610  -4.535  20.729  1.00 19.95           O  
ANISOU    4  O   ALA A   1     2613   3155   1810    242   -389   -147       O  
ATOM      5  CB  ALA A   1      33.911  -5.528  22.601  1.00 39.52           C  
ANISOU    5  CB  ALA A   1     5452   6537   3024    351  -2015    742       C  
ATOM      6  N   GLN A   2      32.959  -5.757  19.433  1.00 15.93           N  
ANISOU    6  N   GLN A   2     1685   2385   1980   -261   -574    259       N  
ATOM      7  CA  GLN A   2      31.907  -6.260  18.623  1.00 12.81           C  
ANISOU    7  CA  GLN A   2     1372   1952   1542   -108   -402    348       C  
ATOM      8  C   GLN A   2      31.301  -7.450  19.341  1.00 13.13           C  
ANISOU    8  C   GLN A   2     1357   2095   1534     21   -312    484       C  
ATOM      9  O   GLN A   2      31.931  -8.071  20.180  1.00 16.81           O  
ANISOU    9  O   GLN A   2     1481   2620   2286   -300   -594   1100       O  
ATOM     10  CB  GLN A   2      32.431  -6.682  17.275  1.00 12.18           C  
ANISOU   10  CB  GLN A   2     1162   1849   1614    -63    -85    265       C  
ATOM     11  CG  GLN A   2      33.057  -5.481  16.573  1.00 12.33           C  
ANISOU   11  CG  GLN A   2     1292   1817   1573    -72   -131    240       C  
ATOM     12  CD  GLN A   2      33.466  -5.776  15.182  1.00 11.98           C  
ANISOU   12  CD  GLN A   2     1079   1730   1742     60   -181    129       C  
ATOM     13  NE2 GLN A   2      33.461  -4.756  14.333  1.00 11.75           N  
ANISOU   13  NE2 GLN A   2     1178   1746   1538     68    -87    188       N  
ATOM     14  OE1 GLN A   2      33.833  -6.920  14.859  1.00 14.57           O  
ANISOU   14  OE1 GLN A   2     1813   1915   1807     14    131      0       O  
ATOM     15  N   ILE A   3      30.048  -7.719  19.072  1.00 11.10           N  
ANISOU   15  N   ILE A   3     1317   1606   1292     82   -173    238       N  
ATOM     16  CA  ILE A   3      29.347  -8.863  19.671  1.00 11.24           C  
ANISOU   16  CA  ILE A   3     1587   1473   1210     68   -245    163       C  
ATOM     17  C   ILE A   3      28.828  -9.737  18.533  1.00 10.42           C  
ANISOU   17  C   ILE A   3     1150   1520   1289    260    -69    171       C  
ATOM     18  O   ILE A   3      28.626  -9.301  17.425  1.00 11.89           O  
ANISOU   18  O   ILE A   3     1885   1516   1115    218   -125    105       O  
ATOM     19  CB  ILE A   3      28.224  -8.403  20.570  1.00 11.81           C  
ANISOU   19  CB  ILE A   3     1748   1516   1220     13   -166    178       C  
ATOM     20  CG1 ILE A   3      27.135  -7.616  19.833  1.00 11.11           C  
ANISOU   20  CG1 ILE A   3     1491   1443   1287    110    -11    221       C  
ATOM     21  CG2 ILE A   3      28.813  -7.610  21.732  1.00 14.98           C  
ANISOU   21  CG2 ILE A   3     2039   2283   1370   -214   -153    122       C  
ATOM     22  CD1 ILE A   3      25.977  -7.228  20.678  1.00 13.27           C  
ANISOU   22  CD1 ILE A   3     1820   1649   1571    172    201    141       C  
ATOM     23  N   GLY A   4      28.586 -10.993  18.843  1.00 11.91           N  
ANISOU   23  N   GLY A   4     1476   1548   1500     41   -433    387       N  
ATOM     24  CA  GLY A   4      28.103 -11.941  17.889  1.00 11.75           C  
ANISOU   24  CA  GLY A   4     1326   1456   1679     38   -315    215       C  
ATOM     25  C   GLY A   4      29.178 -12.889  17.388  1.00 12.09           C  
ANISOU   25  C   GLY A   4     1324   1645   1621    184   -360    260       C  
ATOM     26  O   GLY A   4      30.333 -12.733  17.737  1.00 13.84           O  
ANISOU   26  O   GLY A   4     1193   1937   2125    129   -367    167       O  
ATOM     27  N   PRO A   5      28.793 -13.844  16.564  1.00 11.81           N  
ANISOU   27  N   PRO A   5     1228   1672   1584    219    -71    174       N  
ATOM     28  CA  PRO A   5      27.475 -13.941  15.969  1.00 11.22           C  
ANISOU   28  CA  PRO A   5     1140   1582   1541    167   -140    187       C  
ATOM     29  C   PRO A   5      26.402 -14.503  16.893  1.00 10.55           C  
ANISOU   29  C   PRO A   5     1262   1202   1543    194    -73    191       C  
ATOM     30  O   PRO A   5      25.229 -14.357  16.594  1.00 11.04           O  
ANISOU   30  O   PRO A   5     1264   1472   1457    118    -86    164       O  
ATOM     31  CB  PRO A   5      27.718 -14.849  14.775  1.00 12.20           C  
ANISOU   31  CB  PRO A   5     1303   1659   1672     91   -119     47       C  
ATOM     32  CG  PRO A   5      28.898 -15.708  15.163  1.00 14.54           C  
ANISOU   32  CG  PRO A   5     1585   1873   2067    317   -190   -184       C  
ATOM     33  CD  PRO A   5      29.768 -14.726  15.899  1.00 12.98           C  
ANISOU   33  CD  PRO A   5     1133   1993   1806    171    -45    108       C  
ATOM     34  N   VAL A   6      26.804 -15.127  18.008  1.00 11.43           N  
ANISOU   34  N   VAL A   6     1295   1502   1543    297    -92    352       N  
ATOM     35  CA  VAL A   6      25.861 -15.553  19.026  1.00 11.72           C  
ANISOU   35  CA  VAL A   6     1459   1412   1580     86   -177    413       C  
ATOM     36  C   VAL A   6      25.929 -14.573  20.187  1.00 11.95           C  
ANISOU   36  C   VAL A   6     1329   1754   1455    382   -187    461       C  
ATOM     37  O   VAL A   6      26.985 -14.424  20.784  1.00 13.88           O  
ANISOU   37  O   VAL A   6     1562   1985   1727    402   -325    250       O  
ATOM     38  CB  VAL A   6      26.140 -16.981  19.475  1.00 13.22           C  
ANISOU   38  CB  VAL A   6     1600   1433   1988    329    -53    468       C  
ATOM     39  CG1 VAL A   6      25.174 -17.362  20.577  1.00 14.95           C  
ANISOU   39  CG1 VAL A   6     1806   1767   2106    289     34    794       C  
ATOM     40  CG2 VAL A   6      26.030 -17.945  18.316  1.00 15.15           C  
ANISOU   40  CG2 VAL A   6     1892   1500   2362    185     -4    437       C  
ATOM     41  N   THR A   7      24.851 -13.876  20.467  1.00 11.03           N  
ANISOU   41  N   THR A   7     1379   1333   1476    118   -128    290       N  
ATOM     42  CA  THR A   7      24.921 -12.883  21.509  1.00 11.20           C  
ANISOU   42  CA  THR A   7     1387   1495   1373    232   -168    233       C  
ATOM     43  C   THR A   7      23.504 -12.586  22.008  1.00 10.70           C  
ANISOU   43  C   THR A   7     1315   1436   1314     54   -175    372       C  
ATOM     44  O   THR A   7      22.561 -12.690  21.277  1.00 11.29           O  
ANISOU   44  O   THR A   7     1512   1524   1252    218   -186    207       O  
ATOM     45  CB  THR A   7      25.568 -11.566  20.970  1.00 11.76           C  
ANISOU   45  CB  THR A   7     1253   1706   1506     42    -35    134       C  
ATOM     46  CG2 THR A   7      24.766 -10.970  19.842  1.00 12.39           C  
ANISOU   46  CG2 THR A   7     1280   1671   1756     16   -189    383       C  
ATOM     47  OG1 THR A   7      25.740 -10.656  22.033  1.00 12.95           O  
ANISOU   47  OG1 THR A   7     1446   1754   1720      1    -78    125       O  
ATOM     48  N   ASP A   8      23.444 -12.100  23.237  1.00 11.27           N  
ANISOU   48  N   ASP A   8     1377   1651   1251    165   -136    331       N  
ATOM     49  CA  ASP A   8      22.267 -11.433  23.734  1.00 11.77           C  
ANISOU   49  CA  ASP A   8     1526   1626   1321    145   -182    303       C  
ATOM     50  C   ASP A   8      22.334  -9.983  23.264  1.00 11.45           C  
ANISOU   50  C   ASP A   8     1368   1565   1416    -52   -192    188       C  
ATOM     51  O   ASP A   8      23.400  -9.449  23.009  1.00 13.46           O  
ANISOU   51  O   ASP A   8     1318   1825   1969     85   -149    329       O  
ATOM     52  CB  ASP A   8      22.207 -11.473  25.258  1.00 14.10           C  
ANISOU   52  CB  ASP A   8     1918   2170   1268     70   -184    436       C  
ATOM     53  CG  ASP A   8      22.097 -12.856  25.812  1.00 16.22           C  
ANISOU   53  CG  ASP A   8     2230   2448   1484    472   -101    677       C  
ATOM     54  OD1 ASP A   8      21.686 -13.807  25.096  1.00 16.63           O  
ANISOU   54  OD1 ASP A   8     2413   2108   1797    270      5    753       O  
ATOM     55  OD2 ASP A   8      22.362 -12.968  27.034  1.00 20.69           O1-
ANISOU   55  OD2 ASP A   8     3243   3072   1547    741   -132    767       O1-
ATOM     56  N   LEU A   9      21.173  -9.369  23.202  1.00 10.96           N  
ANISOU   56  N   LEU A   9     1335   1420   1407     79   -112    283       N  
ATOM     57  CA  LEU A   9      21.063  -7.961  22.854  1.00 10.41           C  
ANISOU   57  CA  LEU A   9     1066   1428   1459    -74     25    199       C  
ATOM     58  C   LEU A   9      19.932  -7.399  23.658  1.00 10.56           C  
ANISOU   58  C   LEU A   9     1414   1407   1190     27      5    192       C  
ATOM     59  O   LEU A   9      18.765  -7.720  23.411  1.00 11.58           O  
ANISOU   59  O   LEU A   9     1356   1652   1391   -191     88      2       O  
ATOM     60  CB  LEU A   9      20.813  -7.789  21.371  1.00 10.95           C  
ANISOU   60  CB  LEU A   9     1241   1399   1521    -36    124    248       C  
ATOM     61  CG  LEU A   9      20.897  -6.341  20.885  1.00 10.82           C  
ANISOU   61  CG  LEU A   9     1138   1414   1556     38    208    313       C  
ATOM     62  CD1 LEU A   9      22.330  -5.824  20.912  1.00 13.98           C  
ANISOU   62  CD1 LEU A   9     1259   1659   2390    -52     46    468       C  
ATOM     63  CD2 LEU A   9      20.328  -6.252  19.467  1.00 11.75           C  
ANISOU   63  CD2 LEU A   9     1398   1621   1444    106    300    345       C  
ATOM     64  N   HIS A  10      20.263  -6.607  24.649  1.00 10.54           N  
ANISOU   64  N   HIS A  10     1278   1538   1189     45   -131    120       N  
ATOM     65  CA  HIS A  10      19.242  -6.027  25.511  1.00 11.06           C  
ANISOU   65  CA  HIS A  10     1650   1586    966     93    -46    208       C  
ATOM     66  C   HIS A  10      18.762  -4.730  24.956  1.00  9.56           C  
ANISOU   66  C   HIS A  10     1318   1478    836   -102     46    214       C  
ATOM     67  O   HIS A  10      19.573  -3.880  24.592  1.00 10.37           O  
ANISOU   67  O   HIS A  10     1243   1491   1203    -84     29    295       O  
ATOM     68  CB  HIS A  10      19.784  -5.814  26.901  1.00 13.58           C  
ANISOU   68  CB  HIS A  10     2234   1965    958    363   -109    141       C  
ATOM     69  CG  HIS A  10      19.926  -7.102  27.620  1.00 20.55           C  
ANISOU   69  CG  HIS A  10     3524   3060   1221    672   -120    786       C  
ATOM     70  CD2 HIS A  10      20.864  -8.053  27.510  1.00 24.19           C  
ANISOU   70  CD2 HIS A  10     4607   2729   1852   1097   -461    445       C  
ATOM     71  ND1 HIS A  10      18.927  -7.636  28.414  1.00 19.59           N  
ANISOU   71  ND1 HIS A  10     3010   2779   1652    404   -217    269       N  
ATOM     72  CE1 HIS A  10      19.288  -8.833  28.830  1.00 24.53           C  
ANISOU   72  CE1 HIS A  10     3806   3321   2192   1160   -632    296       C  
ATOM     73  NE2 HIS A  10      20.489  -9.094  28.339  1.00 21.97           N  
ANISOU   73  NE2 HIS A  10     3764   2676   1905   1172   -419    754       N  
ATOM     74  N   ILE A  11      17.460  -4.552  24.944  1.00  9.52           N  
ANISOU   74  N   ILE A  11     1340   1423    853   -141    131     86       N  
ATOM     75  CA  ILE A  11      16.797  -3.349  24.468  1.00  9.26           C  
ANISOU   75  CA  ILE A  11     1168   1499    851    -61    138    160       C  
ATOM     76  C   ILE A  11      16.229  -2.678  25.679  1.00  9.85           C  
ANISOU   76  C   ILE A  11     1478   1505    757   -131    114    217       C  
ATOM     77  O   ILE A  11      15.380  -3.227  26.358  1.00 10.90           O  
ANISOU   77  O   ILE A  11     1551   1556   1031   -306    349     40       O  
ATOM     78  CB  ILE A  11      15.723  -3.677  23.441  1.00  9.84           C  
ANISOU   78  CB  ILE A  11     1315   1494    929   -124    194    138       C  
ATOM     79  CG1 ILE A  11      16.237  -4.625  22.364  1.00  9.88           C  
ANISOU   79  CG1 ILE A  11     1495   1414    842   -174     28     58       C  
ATOM     80  CG2 ILE A  11      15.190  -2.394  22.865  1.00 10.03           C  
ANISOU   80  CG2 ILE A  11     1332   1388   1090     -6     52     60       C  
ATOM     81  CD1 ILE A  11      17.507  -4.184  21.670  1.00  9.85           C  
ANISOU   81  CD1 ILE A  11     1281   1500    960     24     60     81       C  
ATOM     82  N   THR A  12      16.722  -1.492  25.974  1.00  9.71           N  
ANISOU   82  N   THR A  12     1341   1517    830   -254    159     83       N  
ATOM     83  CA  THR A  12      16.376  -0.775  27.159  1.00  9.87           C  
ANISOU   83  CA  THR A  12     1380   1568    800    -84    136    116       C  
ATOM     84  C   THR A  12      16.069   0.674  26.865  1.00  9.44           C  
ANISOU   84  C   THR A  12     1300   1540    747   -131    151     61       C  
ATOM     85  O   THR A  12      16.408   1.209  25.828  1.00 10.33           O  
ANISOU   85  O   THR A  12     1668   1477    780   -132    410     47       O  
ATOM     86  CB  THR A  12      17.514  -0.784  28.176  1.00 11.42           C  
ANISOU   86  CB  THR A  12     1532   1791   1014    -43   -153    -42       C  
ATOM     87  CG2 THR A  12      17.907  -2.183  28.608  1.00 13.13           C  
ANISOU   87  CG2 THR A  12     1943   1869   1173     26   -112    217       C  
ATOM     88  OG1 THR A  12      18.645  -0.122  27.619  1.00 12.96           O  
ANISOU   88  OG1 THR A  12     1358   1945   1620   -144   -138     15       O  
ATOM     89  N   ASN A  13      15.440   1.320  27.831  1.00  9.89           N  
ANISOU   89  N   ASN A  13     1502   1536    720   -196    224     79       N  
ATOM     90  CA  ASN A  13      15.349   2.751  27.835  1.00  9.56           C  
ANISOU   90  CA  ASN A  13     1369   1505    756    -98    242     91       C  
ATOM     91  C   ASN A  13      16.433   3.352  28.683  1.00 10.16           C  
ANISOU   91  C   ASN A  13     1573   1450    837   -116    132     38       C  
ATOM     92  O   ASN A  13      16.782   2.830  29.737  1.00 11.78           O  
ANISOU   92  O   ASN A  13     1926   1758    789   -262    -13    189       O  
ATOM     93  CB  ASN A  13      14.010   3.183  28.432  1.00 10.17           C  
ANISOU   93  CB  ASN A  13     1369   1647    847    -87    209      5       C  
ATOM     94  CG  ASN A  13      12.835   2.741  27.641  1.00  9.57           C  
ANISOU   94  CG  ASN A  13     1193   1506    937    -15    247      2       C  
ATOM     95  ND2 ASN A  13      12.777   3.148  26.393  1.00 10.32           N  
ANISOU   95  ND2 ASN A  13     1546   1501    871   -243    178     60       N  
ATOM     96  OD1 ASN A  13      11.956   2.048  28.142  1.00 10.73           O  
ANISOU   96  OD1 ASN A  13     1287   1646   1140    -55    354    206       O  
ATOM     97  N   ALA A  14      16.955   4.470  28.254  1.00  9.68           N  
ANISOU   97  N   ALA A  14     1386   1512    780   -117    106     42       N  
ATOM     98  CA  ALA A  14      17.961   5.194  29.012  1.00 10.47           C  
ANISOU   98  CA  ALA A  14     1448   1617    911   -238    200     52       C  
ATOM     99  C   ALA A  14      17.997   6.607  28.522  1.00 10.18           C  
ANISOU   99  C   ALA A  14     1512   1593    760   -136    107    -50       C  
ATOM    100  O   ALA A  14      17.586   6.902  27.412  1.00 11.01           O  
ANISOU  100  O   ALA A  14     1685   1596    902   -293   -119     84       O  
ATOM    101  CB  ALA A  14      19.336   4.583  28.868  1.00 13.15           C  
ANISOU  101  CB  ALA A  14     1419   1808   1769   -235     48    -21       C  
ATOM    102  N   ASN A  15      18.522   7.485  29.341  1.00 10.69           N  
ANISOU  102  N   ASN A  15     1599   1656    807   -282    167    -19       N  
ATOM    103  CA  ASN A  15      18.815   8.838  28.893  1.00 11.17           C  
ANISOU  103  CA  ASN A  15     1527   1574   1143   -237    116    -67       C  
ATOM    104  C   ASN A  15      20.165   8.888  28.202  1.00 11.58           C  
ANISOU  104  C   ASN A  15     1449   1729   1219   -308    129      3       C  
ATOM    105  O   ASN A  15      21.117   8.268  28.673  1.00 13.13           O  
ANISOU  105  O   ASN A  15     1627   1964   1398   -219    130    224       O  
ATOM    106  CB  ASN A  15      18.892   9.748  30.098  1.00 12.70           C  
ANISOU  106  CB  ASN A  15     1824   1632   1367   -350    285   -218       C  
ATOM    107  CG  ASN A  15      17.578   9.874  30.735  1.00 12.80           C  
ANISOU  107  CG  ASN A  15     1684   1997   1183   -330    184   -247       C  
ATOM    108  ND2 ASN A  15      17.526   9.565  32.049  1.00 15.04           N  
ANISOU  108  ND2 ASN A  15     1873   2631   1208   -355     98   -127       N  
ATOM    109  OD1 ASN A  15      16.582  10.204  30.091  1.00 13.55           O  
ANISOU  109  OD1 ASN A  15     1726   2089   1331   -199    335     50       O  
ATOM    110  N   ILE A  16      20.213   9.660  27.126  1.00 10.74           N  
ANISOU  110  N   ILE A  16     1433   1439   1208   -203    209     22       N  
ATOM    111  CA  ILE A  16      21.465   9.917  26.452  1.00 10.87           C  
ANISOU  111  CA  ILE A  16     1393   1506   1229   -194    238    -86       C  
ATOM    112  C   ILE A  16      21.506  11.368  26.053  1.00 10.59           C  
ANISOU  112  C   ILE A  16     1499   1444   1079   -271    172   -179       C  
ATOM    113  O   ILE A  16      20.482  12.022  25.945  1.00 11.93           O  
ANISOU  113  O   ILE A  16     1475   1572   1485   -311    301    -61       O  
ATOM    114  CB  ILE A  16      21.696   9.023  25.240  1.00 12.28           C  
ANISOU  114  CB  ILE A  16     1632   1564   1470   -139    243   -192       C  
ATOM    115  CG1 ILE A  16      20.606   9.156  24.197  1.00 12.46           C  
ANISOU  115  CG1 ILE A  16     1648   1652   1434   -405    261   -388       C  
ATOM    116  CG2 ILE A  16      21.988   7.618  25.652  1.00 15.29           C  
ANISOU  116  CG2 ILE A  16     1973   1922   1914     75    420    -23       C  
ATOM    117  CD1 ILE A  16      20.983   8.494  22.890  1.00 14.83           C  
ANISOU  117  CD1 ILE A  16     2003   1898   1732   -176    248   -515       C  
ATOM    118  N   SER A  17      22.718  11.858  25.800  1.00 11.09           N  
ANISOU  118  N   SER A  17     1493   1565   1155   -424    216   -192       N  
ATOM    119  CA  SER A  17      22.908  13.235  25.440  1.00 11.29           C  
ANISOU  119  CA  SER A  17     1670   1508   1109   -424    142   -212       C  
ATOM    120  C   SER A  17      23.980  13.329  24.357  1.00 11.41           C  
ANISOU  120  C   SER A  17     1514   1577   1241   -391    170    -37       C  
ATOM    121  O   SER A  17      25.034  13.902  24.559  1.00 14.17           O  
ANISOU  121  O   SER A  17     1751   2201   1432   -770    178   -160       O  
ATOM    122  CB  SER A  17      23.334  14.060  26.661  1.00 13.73           C  
ATOM    123  OG ASER A  17      24.322  13.492  27.394  0.33 11.79           O  
ATOM    124  OG BSER A  17      22.520  13.957  27.747  0.33 13.48           O  
ATOM    125  OG CSER A  17      23.404  15.407  26.396  0.33 15.57           O  
ATOM    126  N   PRO A  18      23.716  12.790  23.183  1.00 10.56           N  
ANISOU  126  N   PRO A  18     1389   1551   1070   -341    256   -123       N  
ATOM    127  CA  PRO A  18      24.766  12.675  22.141  1.00 11.41           C  
ANISOU  127  CA  PRO A  18     1457   1657   1218   -225    333     38       C  
ATOM    128  C   PRO A  18      25.200  14.005  21.548  1.00 10.95           C  
ANISOU  128  C   PRO A  18     1175   1646   1340   -365    261   -107       C  
ATOM    129  O   PRO A  18      26.230  14.047  20.900  1.00 11.98           O  
ANISOU  129  O   PRO A  18     1450   1613   1487   -251    420   -215       O  
ATOM    130  CB  PRO A  18      24.125  11.754  21.133  1.00 12.24           C  
ANISOU  130  CB  PRO A  18     1527   1718   1405   -296    437   -236       C  
ATOM    131  CG  PRO A  18      22.688  11.976  21.311  1.00 12.51           C  
ANISOU  131  CG  PRO A  18     1441   2173   1139   -345    125   -285       C  
ATOM    132  CD  PRO A  18      22.475  12.134  22.778  1.00 10.48           C  
ANISOU  132  CD  PRO A  18     1298   1574   1110   -268    184   -156       C  
ATOM    133  N   ASP A  19      24.391  15.040  21.750  1.00 11.34           N  
ANISOU  133  N   ASP A  19     1467   1446   1396   -194    510    -97       N  
ATOM    134  CA  ASP A  19      24.657  16.375  21.312  1.00 11.66           C  
ANISOU  134  CA  ASP A  19     1489   1489   1451   -275    494    -66       C  
ATOM    135  C   ASP A  19      24.550  17.360  22.464  1.00 11.96           C  
ANISOU  135  C   ASP A  19     1248   1603   1693   -472    369   -294       C  
ATOM    136  O   ASP A  19      24.402  18.555  22.244  1.00 13.86           O  
ANISOU  136  O   ASP A  19     1656   1603   2005   -313    468   -257       O  
ATOM    137  CB  ASP A  19      23.678  16.789  20.239  1.00 12.25           C  
ANISOU  137  CB  ASP A  19     1560   1674   1419   -106    455   -207       C  
ATOM    138  CG  ASP A  19      22.252  16.754  20.701  1.00 12.38           C  
ANISOU  138  CG  ASP A  19     1509   1773   1419   -198    329   -143       C  
ATOM    139  OD1 ASP A  19      21.971  16.266  21.813  1.00 11.68           O  
ANISOU  139  OD1 ASP A  19     1343   1663   1430   -225    375   -160       O  
ATOM    140  OD2 ASP A  19      21.428  17.289  19.923  1.00 14.92           O1-
ANISOU  140  OD2 ASP A  19     1587   2532   1548   -110    462    -32       O1-
ATOM    141  N   GLY A  20      24.661  16.872  23.676  1.00 13.38           N  
ANISOU  141  N   GLY A  20     1848   1771   1464   -602    368   -247       N  
ATOM    142  CA  GLY A  20      24.595  17.704  24.853  1.00 14.96           C  
ANISOU  142  CA  GLY A  20     2156   1941   1584   -475     63   -398       C  
ATOM    143  C   GLY A  20      23.190  17.908  25.374  1.00 14.62           C  
ANISOU  143  C   GLY A  20     2170   2017   1367   -272    150   -608       C  
ATOM    144  O   GLY A  20      23.027  18.487  26.422  1.00 19.63           O  
ANISOU  144  O   GLY A  20     2567   3090   1801   -393     51  -1214       O  
ATOM    145  N   PHE A  21      22.174  17.455  24.668  1.00 13.76           N  
ANISOU  145  N   PHE A  21     2064   1763   1399   -461    413   -514       N  
ATOM    146  CA  PHE A  21      20.780  17.597  25.102  1.00 13.27           C  
ANISOU  146  CA  PHE A  21     2057   1703   1281   -308    370   -393       C  
ATOM    147  C   PHE A  21      20.327  16.233  25.588  1.00 12.90           C  
ANISOU  147  C   PHE A  21     2153   1667   1081   -207    246   -440       C  
ATOM    148  O   PHE A  21      20.397  15.254  24.877  1.00 12.91           O  
ANISOU  148  O   PHE A  21     2255   1564   1083   -109    220   -316       O  
ATOM    149  CB  PHE A  21      19.911  18.054  23.925  1.00 13.12           C  
ANISOU  149  CB  PHE A  21     1801   1595   1587   -119    419   -237       C  
ATOM    150  CG  PHE A  21      18.442  18.188  24.243  1.00 13.74           C  
ANISOU  150  CG  PHE A  21     1960   1762   1496    207    196   -177       C  
ATOM    151  CD1 PHE A  21      17.559  17.157  24.017  1.00 14.52           C  
ANISOU  151  CD1 PHE A  21     2024   2048   1442   -123    367   -165       C  
ATOM    152  CD2 PHE A  21      17.976  19.350  24.775  1.00 19.78           C  
ANISOU  152  CD2 PHE A  21     2309   2028   3178    128    590   -860       C  
ATOM    153  CE1 PHE A  21      16.230  17.284  24.293  1.00 15.98           C  
ANISOU  153  CE1 PHE A  21     1904   2688   1477    121    211    100       C  
ATOM    154  CE2 PHE A  21      16.645  19.509  25.055  1.00 23.45           C  
ANISOU  154  CE2 PHE A  21     2387   2914   3607    422    421  -1103       C  
ATOM    155  CZ  PHE A  21      15.760  18.457  24.812  1.00 22.39           C  
ANISOU  155  CZ  PHE A  21     2373   3500   2633    102    980   -811       C  
ATOM    156  N   SER A  22      19.865  16.147  26.804  1.00 12.25           N  
ANISOU  156  N   SER A  22     1968   1561   1125   -392    229   -344       N  
ATOM    157  CA  SER A  22      19.429  14.877  27.354  1.00 11.68           C  
ANISOU  157  CA  SER A  22     1625   1720   1090   -311    163   -222       C  
ATOM    158  C   SER A  22      18.014  14.543  26.942  1.00 11.14           C  
ANISOU  158  C   SER A  22     1423   1707   1103   -192    107   -274       C  
ATOM    159  O   SER A  22      17.087  15.356  27.069  1.00 12.53           O  
ANISOU  159  O   SER A  22     1708   1591   1459   -211    345   -353       O  
ATOM    160  CB  SER A  22      19.482  14.925  28.866  1.00 14.44           C  
ANISOU  160  CB  SER A  22     2245   2093   1148   -532     34   -263       C  
ATOM    161  OG  SER A  22      19.164  13.665  29.418  1.00 15.75           O  
ANISOU  161  OG  SER A  22     2373   2372   1237   -553    -10    -31       O  
ATOM    162  N   ARG A  23      17.843  13.310  26.467  1.00 10.66           N  
ANISOU  162  N   ARG A  23     1542   1538    970   -201    154   -132       N  
ATOM    163  CA  ARG A  23      16.518  12.778  26.253  1.00 10.84           C  
ANISOU  163  CA  ARG A  23     1419   1576   1123   -145    269   -246       C  
ATOM    164  C   ARG A  23      16.521  11.291  26.471  1.00 10.10           C  
ANISOU  164  C   ARG A  23     1474   1514    848      0    186    -68       C  
ATOM    165  O   ARG A  23      17.542  10.655  26.303  1.00 10.70           O  
ANISOU  165  O   ARG A  23     1442   1566   1057   -148    233   -173       O  
ATOM    166  CB  ARG A  23      15.985  13.116  24.842  1.00 11.26           C  
ANISOU  166  CB  ARG A  23     1716   1540   1020   -136    150    -91       C  
ATOM    167  CG  ARG A  23      16.876  12.653  23.703  1.00 11.55           C  
ANISOU  167  CG  ARG A  23     1621   1724   1041   -349    294   -154       C  
ATOM    168  CD  ARG A  23      16.122  12.460  22.414  1.00 10.80           C  
ANISOU  168  CD  ARG A  23     1612   1508    982   -294    166    -76       C  
ATOM    169  NE  ARG A  23      15.338  11.235  22.497  1.00  9.96           N  
ANISOU  169  NE  ARG A  23     1408   1469    905   -188    166    -12       N  
ATOM    170  CZ  ARG A  23      14.626  10.737  21.510  1.00  9.76           C  
ANISOU  170  CZ  ARG A  23     1374   1398    934    -40    176   -107       C  
ATOM    171  NH1 ARG A  23      14.546  11.368  20.350  1.00 10.89           N1+
ANISOU  171  NH1 ARG A  23     1684   1503    949   -276    146     57       N1+
ATOM    172  NH2 ARG A  23      13.981   9.603  21.673  1.00 10.55           N  
ANISOU  172  NH2 ARG A  23     1553   1421   1032   -255     19     29       N  
ATOM    173  N   PRO A  24      15.347  10.735  26.768  1.00 10.29           N  
ANISOU  173  N   PRO A  24     1448   1501    959    -66    274    -64       N  
ATOM    174  CA  PRO A  24      15.248   9.303  26.836  1.00 10.19           C  
ANISOU  174  CA  PRO A  24     1466   1446    958    -73    196    -92       C  
ATOM    175  C   PRO A  24      15.285   8.681  25.450  1.00  9.50           C  
ANISOU  175  C   PRO A  24     1221   1568    818   -134    169    -50       C  
ATOM    176  O   PRO A  24      14.970   9.310  24.455  1.00 10.38           O  
ANISOU  176  O   PRO A  24     1497   1438   1007   -109     32     11       O  
ATOM    177  CB  PRO A  24      13.916   9.056  27.498  1.00 12.57           C  
ANISOU  177  CB  PRO A  24     1757   1658   1359    -98    578      4       C  
ATOM    178  CG  PRO A  24      13.159  10.274  27.314  1.00 16.72           C  
ANISOU  178  CG  PRO A  24     1251   2189   2909     37    508    640       C  
ATOM    179  CD  PRO A  24      14.065  11.395  27.087  1.00 11.18           C  
ANISOU  179  CD  PRO A  24     1404   1618   1225     61    252    -63       C  
ATOM    180  N   ALA A  25      15.715   7.434  25.400  1.00  9.38           N  
ANISOU  180  N   ALA A  25     1416   1409    738    -23     77    -34       N  
ATOM    181  CA  ALA A  25      15.938   6.740  24.166  1.00  8.83           C  
ANISOU  181  CA  ALA A  25     1130   1453    770    -90    118    -45       C  
ATOM    182  C   ALA A  25      15.577   5.274  24.328  1.00  8.51           C  
ANISOU  182  C   ALA A  25     1019   1460    753    -39    114     99       C  
ATOM    183  O   ALA A  25      15.362   4.780  25.419  1.00  9.85           O  
ANISOU  183  O   ALA A  25     1533   1472    735    -69    108     60       O  
ATOM    184  CB  ALA A  25      17.372   6.922  23.748  1.00  9.64           C  
ANISOU  184  CB  ALA A  25     1102   1568    991   -156    133   -110       C  
ATOM    185  N   VAL A  26      15.521   4.602  23.185  1.00  8.46           N  
ANISOU  185  N   VAL A  26     1135   1372    706    -57    101     56       N  
ATOM    186  CA  VAL A  26      15.431   3.147  23.056  1.00  8.64           C  
ANISOU  186  CA  VAL A  26     1105   1412    764    -66     93    137       C  
ATOM    187  C   VAL A  26      16.784   2.700  22.544  1.00  8.47           C  
ANISOU  187  C   VAL A  26     1095   1357    766    -54    107     66       C  
ATOM    188  O   VAL A  26      17.132   3.053  21.430  1.00  8.88           O  
ANISOU  188  O   VAL A  26     1074   1541    759    -42    189    132       O  
ATOM    189  CB  VAL A  26      14.317   2.762  22.095  1.00  8.86           C  
ANISOU  189  CB  VAL A  26     1141   1385    840    -97     76      4       C  
ATOM    190  CG1 VAL A  26      14.305   1.283  21.850  1.00  9.05           C  
ANISOU  190  CG1 VAL A  26     1140   1401    898    -79     26     61       C  
ATOM    191  CG2 VAL A  26      12.979   3.223  22.617  1.00  9.93           C  
ANISOU  191  CG2 VAL A  26     1144   1559   1068    -21    150    -68       C  
ATOM    192  N   LEU A  27      17.487   1.917  23.317  1.00  8.72           N  
ANISOU  192  N   LEU A  27     1060   1459    794     -2    148    132       N  
ATOM    193  CA  LEU A  27      18.825   1.518  22.981  1.00  8.95           C  
ANISOU  193  CA  LEU A  27     1087   1489    823    -29    166    116       C  
ATOM    194  C   LEU A  27      18.996   0.052  22.945  1.00  8.87           C  
ANISOU  194  C   LEU A  27     1096   1408    863   -136    115    131       C  
ATOM    195  O   LEU A  27      18.453  -0.678  23.772  1.00  9.85           O  
ANISOU  195  O   LEU A  27     1413   1347    980    -85    300    167       O  
ATOM    196  CB  LEU A  27      19.842   2.079  23.997  1.00  9.53           C  
ANISOU  196  CB  LEU A  27      984   1510   1125    156    116     11       C  
ATOM    197  CG  LEU A  27      19.792   3.594  24.177  1.00 10.88           C  
ANISOU  197  CG  LEU A  27     1064   1627   1442    -42    108   -179       C  
ATOM    198  CD1 LEU A  27      20.819   4.004  25.183  1.00 13.37           C  
ANISOU  198  CD1 LEU A  27     1783   1730   1567   -208    -48   -501       C  
ATOM    199  CD2 LEU A  27      20.073   4.306  22.862  1.00 11.22           C  
ANISOU  199  CD2 LEU A  27     1164   1509   1587   -127    190     -4       C  
ATOM    200  N   ALA A  28      19.838  -0.384  22.021  1.00  8.79           N  
ANISOU  200  N   ALA A  28     1085   1376    876     11    127     89       N  
ATOM    201  CA  ALA A  28      20.382  -1.717  22.025  1.00  9.13           C  
ANISOU  201  CA  ALA A  28     1023   1299   1147    -69    109    111       C  
ATOM    202  C   ALA A  28      21.743  -1.675  22.667  1.00  9.55           C  
ANISOU  202  C   ALA A  28     1126   1553    947     -1     58    173       C  
ATOM    203  O   ALA A  28      22.565  -0.797  22.383  1.00  9.92           O  
ANISOU  203  O   ALA A  28     1047   1513   1209    -46     24    217       O  
ATOM    204  CB  ALA A  28      20.539  -2.218  20.633  1.00  9.94           C  
ANISOU  204  CB  ALA A  28     1185   1444   1145    -34     75    102       C  
ATOM    205  N   GLY A  29      21.987  -2.593  23.600  1.00 10.68           N  
ANISOU  205  N   GLY A  29     1339   1576   1142   -135    -19    336       N  
ATOM    206  CA  GLY A  29      23.317  -2.662  24.202  1.00 11.77           C  
ANISOU  206  CA  GLY A  29     1417   1658   1395     83    -93    508       C  
ATOM    207  C   GLY A  29      23.702  -1.452  25.026  1.00 12.30           C  
ANISOU  207  C   GLY A  29     1318   1899   1457    -67   -144    594       C  
ATOM    208  O   GLY A  29      24.905  -1.224  25.276  1.00 15.58           O  
ANISOU  208  O   GLY A  29     1378   2597   1944   -286   -321    899       O  
ATOM    209  N   GLY A  30      22.731  -0.630  25.391  1.00 11.25           N  
ANISOU  209  N   GLY A  30     1482   1802    988   -166   -210    390       N  
ATOM    210  CA  GLY A  30      22.991   0.481  26.260  1.00 13.44           C  
ANISOU  210  CA  GLY A  30     1758   2362    983   -380   -154    272       C  
ATOM    211  C   GLY A  30      23.632   1.677  25.617  1.00 12.03           C  
ANISOU  211  C   GLY A  30     1435   2221    915   -285   -203    120       C  
ATOM    212  O   GLY A  30      23.999   2.583  26.343  1.00 14.36           O  
ANISOU  212  O   GLY A  30     2230   2302    924   -506   -138     91       O  
ATOM    213  N   THR A  31      23.802   1.694  24.308  1.00  9.94           N  
ANISOU  213  N   THR A  31     1208   1627    941   -136   -170    144       N  
ATOM    214  CA  THR A  31      24.535   2.761  23.650  1.00  9.87           C  
ANISOU  214  CA  THR A  31     1138   1510   1101   -198   -131     97       C  
ATOM    215  C   THR A  31      23.823   3.236  22.412  1.00  8.83           C  
ANISOU  215  C   THR A  31     1050   1449    856    -37     40     39       C  
ATOM    216  O   THR A  31      23.042   2.475  21.832  1.00  9.45           O  
ANISOU  216  O   THR A  31     1046   1543    999   -167    -74     96       O  
ATOM    217  CB  THR A  31      25.949   2.304  23.275  1.00 10.46           C  
ANISOU  217  CB  THR A  31     1140   1780   1054   -190   -170     78       C  
ATOM    218  CG2 THR A  31      26.750   1.900  24.493  1.00 11.77           C  
ANISOU  218  CG2 THR A  31     1283   1991   1197    -59   -210     63       C  
ATOM    219  OG1 THR A  31      25.932   1.232  22.367  1.00 10.58           O  
ANISOU  219  OG1 THR A  31     1105   1799   1114      0   -131     71       O  
ATOM    220  N   PHE A  32      24.150   4.449  22.006  1.00  9.16           N  
ANISOU  220  N   PHE A  32     1180   1434    864   -137    -85    -37       N  
ATOM    221  CA  PHE A  32      23.779   4.935  20.705  1.00  8.86           C  
ANISOU  221  CA  PHE A  32     1081   1316    968   -149    -16    -48       C  
ATOM    222  C   PHE A  32      25.031   5.277  19.903  1.00  8.91           C  
ANISOU  222  C   PHE A  32     1087   1256   1041   -164    -89     -2       C  
ATOM    223  O   PHE A  32      25.813   6.097  20.354  1.00  9.94           O  
ANISOU  223  O   PHE A  32     1341   1293   1141   -239    -27   -153       O  
ATOM    224  CB  PHE A  32      22.881   6.175  20.740  1.00  9.30           C  
ANISOU  224  CB  PHE A  32     1111   1296   1126   -218     47    -13       C  
ATOM    225  CG  PHE A  32      22.430   6.522  19.366  1.00  9.07           C  
ANISOU  225  CG  PHE A  32     1115   1134   1197    -72     23     -7       C  
ATOM    226  CD1 PHE A  32      23.145   7.403  18.584  1.00 10.48           C  
ANISOU  226  CD1 PHE A  32     1364   1312   1304   -202    -14    131       C  
ATOM    227  CD2 PHE A  32      21.398   5.801  18.788  1.00  8.92           C  
ANISOU  227  CD2 PHE A  32      969   1313   1105   -216     34    110       C  
ATOM    228  CE1 PHE A  32      22.798   7.592  17.260  1.00 10.72           C  
ANISOU  228  CE1 PHE A  32     1552   1276   1243   -329    105    160       C  
ATOM    229  CE2 PHE A  32      21.018   6.038  17.483  1.00  9.54           C  
ANISOU  229  CE2 PHE A  32     1119   1326   1178   -129     27    103       C  
ATOM    230  CZ  PHE A  32      21.736   6.927  16.725  1.00  9.81           C  
ANISOU  230  CZ  PHE A  32     1315   1257   1156    -83      2    156       C  
ATOM    231  N   PRO A  33      25.172   4.722  18.717  1.00  8.90           N  
ANISOU  231  N   PRO A  33     1232   1243    905   -281     25      2       N  
ATOM    232  CA  PRO A  33      24.429   3.583  18.183  1.00  8.43           C  
ANISOU  232  CA  PRO A  33     1049   1276    877   -181    -74     19       C  
ATOM    233  C   PRO A  33      24.656   2.381  19.020  1.00  7.93           C  
ANISOU  233  C   PRO A  33      996   1259    758   -169     37    -52       C  
ATOM    234  O   PRO A  33      25.511   2.376  19.921  1.00  8.67           O  
ANISOU  234  O   PRO A  33     1131   1331    829    -83    -62    -25       O  
ATOM    235  CB  PRO A  33      25.043   3.409  16.786  1.00 10.49           C  
ANISOU  235  CB  PRO A  33     1629   1531    823   -561     50      9       C  
ATOM    236  CG APRO A  33      25.548   4.807  16.489  0.60 10.58           C  
ANISOU  236  CG APRO A  33     1503   1502   1012   -656    135    -28       C  
ATOM    237  CG BPRO A  33      26.486   3.893  16.947  0.40 10.40           C  
ANISOU  237  CG BPRO A  33     1338   1399   1214   -348    337    -17       C  
ATOM    238  CD  PRO A  33      26.261   5.123  17.820  1.00 10.93           C  
ANISOU  238  CD  PRO A  33     1526   1515   1112   -563    141   -131       C  
ATOM    239  N   GLY A  34      23.882   1.342  18.764  1.00  7.63           N  
ANISOU  239  N   GLY A  34      854   1183    862   -158      2     19       N  
ATOM    240  CA  GLY A  34      24.076   0.107  19.428  1.00  8.23           C  
ANISOU  240  CA  GLY A  34     1008   1216    903   -139      4     12       C  
ATOM    241  C   GLY A  34      25.412  -0.518  19.075  1.00  8.37           C  
ANISOU  241  C   GLY A  34      980   1286    912    -65    -27    -36       C  
ATOM    242  O   GLY A  34      26.090  -0.090  18.146  1.00  8.73           O  
ANISOU  242  O   GLY A  34      974   1324   1016    -86     73    -35       O  
ATOM    243  N   PRO A  35      25.796  -1.531  19.825  1.00  9.05           N  
ANISOU  243  N   PRO A  35     1066   1440    932     -7    -31     69       N  
ATOM    244  CA  PRO A  35      27.023  -2.237  19.544  1.00  9.63           C  
ANISOU  244  CA  PRO A  35     1146   1461   1050    111   -139    -37       C  
ATOM    245  C   PRO A  35      27.004  -2.851  18.170  1.00  8.65           C  
ANISOU  245  C   PRO A  35      990   1310    985     42   -136     33       C  
ATOM    246  O   PRO A  35      25.956  -3.212  17.624  1.00  9.09           O  
ANISOU  246  O   PRO A  35      886   1362   1202    -17    -88    -83       O  
ATOM    247  CB  PRO A  35      27.048  -3.346  20.622  1.00 11.97           C  
ANISOU  247  CB  PRO A  35     1631   1808   1105    456   -237     60       C  
ATOM    248  CG  PRO A  35      25.618  -3.572  20.924  1.00 11.52           C  
ANISOU  248  CG  PRO A  35     1703   1461   1211    266    -78    216       C  
ATOM    249  CD  PRO A  35      25.032  -2.179  20.889  1.00 10.15           C  
ANISOU  249  CD  PRO A  35     1377   1489    991      6     15     41       C  
ATOM    250  N   THR A  36      28.166  -3.017  17.611  1.00  8.70           N  
ANISOU  250  N   THR A  36      845   1397   1062     35   -199     27       N  
ATOM    251  CA  THR A  36      28.296  -3.684  16.345  1.00  8.71           C  
ANISOU  251  CA  THR A  36     1003   1264   1041     85    -99      1       C  
ATOM    252  C   THR A  36      28.112  -5.159  16.522  1.00  8.65           C  
ANISOU  252  C   THR A  36      883   1314   1089     88   -107     69       C  
ATOM    253  O   THR A  36      28.816  -5.795  17.291  1.00  9.85           O  
ANISOU  253  O   THR A  36     1021   1542   1177     54   -258    240       O  
ATOM    254  CB  THR A  36      29.656  -3.455  15.752  1.00  9.37           C  
ANISOU  254  CB  THR A  36     1005   1321   1233    -33    -32    150       C  
ATOM    255  CG2 THR A  36      29.813  -4.124  14.412  1.00  9.62           C  
ANISOU  255  CG2 THR A  36      993   1255   1405    -26    -26    176       C  
ATOM    256  OG1 THR A  36      29.903  -2.057  15.673  1.00 10.25           O  
ANISOU  256  OG1 THR A  36     1248   1259   1386   -107    -44    138       O  
ATOM    257  N   ILE A  37      27.161  -5.710  15.785  1.00  8.04           N  
ANISOU  257  N   ILE A  37      913   1154    988     38    -84    135       N  
ATOM    258  CA  ILE A  37      27.001  -7.137  15.691  1.00  8.59           C  
ANISOU  258  CA  ILE A  37      865   1383   1013     65    -41    172       C  
ATOM    259  C   ILE A  37      27.816  -7.613  14.519  1.00  8.56           C  
ANISOU  259  C   ILE A  37     1062   1152   1038     33    -37    110       C  
ATOM    260  O   ILE A  37      27.743  -7.004  13.461  1.00  9.13           O  
ANISOU  260  O   ILE A  37     1187   1283    997    223    -79    112       O  
ATOM    261  CB  ILE A  37      25.527  -7.520  15.554  1.00  9.15           C  
ANISOU  261  CB  ILE A  37     1100   1224   1153    -71    -95    156       C  
ATOM    262  CG1 ILE A  37      24.767  -7.066  16.773  1.00 10.37           C  
ANISOU  262  CG1 ILE A  37     1087   1655   1197     47     48    203       C  
ATOM    263  CG2 ILE A  37      25.383  -8.991  15.324  1.00 10.96           C  
ANISOU  263  CG2 ILE A  37     1156   1374   1634    -10   -138    175       C  
ATOM    264  CD1 ILE A  37      23.269  -7.179  16.654  1.00 11.43           C  
ANISOU  264  CD1 ILE A  37     1135   1541   1665    -66    254    338       C  
ATOM    265  N   ALA A  38      28.620  -8.655  14.699  1.00  8.68           N  
ANISOU  265  N   ALA A  38     1103   1147   1047    113    -53     90       N  
ATOM    266  CA  ALA A  38      29.489  -9.043  13.637  1.00  9.15           C  
ANISOU  266  CA  ALA A  38     1242   1091   1141    142    -82     67       C  
ATOM    267  C   ALA A  38      29.694 -10.551  13.624  1.00  9.68           C  
ANISOU  267  C   ALA A  38     1191   1305   1180    291   -235    175       C  
ATOM    268  O   ALA A  38      29.520 -11.248  14.622  1.00 11.06           O  
ANISOU  268  O   ALA A  38     1623   1268   1309    308   -143    231       O  
ATOM    269  CB  ALA A  38      30.825  -8.371  13.761  1.00 11.14           C  
ANISOU  269  CB  ALA A  38     1283   1295   1653     80    112   -113       C  
ATOM    270  N   GLY A  39      30.052 -11.021  12.461  1.00  9.36           N  
ANISOU  270  N   GLY A  39     1146   1172   1235    263   -187      4       N  
ATOM    271  CA  GLY A  39      30.472 -12.376  12.242  1.00 10.06           C  
ANISOU  271  CA  GLY A  39     1266   1138   1419    321    -97     83       C  
ATOM    272  C   GLY A  39      31.133 -12.451  10.916  1.00  9.88           C  
ANISOU  272  C   GLY A  39     1054   1309   1390    263    -86    104       C  
ATOM    273  O   GLY A  39      31.432 -11.437  10.296  1.00 10.83           O  
ANISOU  273  O   GLY A  39     1364   1235   1513    316    112    157       O  
ATOM    274  N   ASN A  40      31.331 -13.693  10.469  1.00 11.26           N  
ANISOU  274  N   ASN A  40     1338   1263   1676    186    -64      2       N  
ATOM    275  CA  ASN A  40      31.933 -13.980   9.174  1.00 10.78           C  
ANISOU  275  CA  ASN A  40     1234   1199   1662    241     60    -12       C  
ATOM    276  C   ASN A  40      30.896 -14.487   8.230  1.00 10.81           C  
ANISOU  276  C   ASN A  40     1014   1165   1925    206    137   -238       C  
ATOM    277  O   ASN A  40      29.887 -15.025   8.626  1.00 11.19           O  
ANISOU  277  O   ASN A  40     1304   1248   1697    157    235   -169       O  
ATOM    278  CB  ASN A  40      33.035 -14.963   9.310  1.00 13.32           C  
ANISOU  278  CB  ASN A  40     1198   1533   2328    318    -88     25       C  
ATOM    279  CG  ASN A  40      34.223 -14.369  10.036  1.00 15.24           C  
ANISOU  279  CG  ASN A  40     1362   1670   2755    522   -229    149       C  
ATOM    280  ND2 ASN A  40      34.786 -15.190  10.910  1.00 25.59           N  
ANISOU  280  ND2 ASN A  40     2852   2704   4167    368  -1353    761       N  
ATOM    281  OD1 ASN A  40      34.656 -13.240   9.819  1.00 18.70           O  
ANISOU  281  OD1 ASN A  40     1517   1844   3742    292   -696    266       O  
ATOM    282  N   THR A  41      31.175 -14.367   6.947  1.00 11.02           N  
ANISOU  282  N   THR A  41     1227   1254   1705     96     33   -177       N  
ATOM    283  CA  THR A  41      30.227 -14.818   5.938  1.00 10.55           C  
ANISOU  283  CA  THR A  41     1015   1264   1728    279    -46   -118       C  
ATOM    284  C   THR A  41      29.881 -16.274   6.158  1.00 10.65           C  
ANISOU  284  C   THR A  41     1071   1321   1654    331    -20   -204       C  
ATOM    285  O   THR A  41      30.751 -17.051   6.520  1.00 10.92           O  
ANISOU  285  O   THR A  41     1157   1087   1901    274     68    -65       O  
ATOM    286  CB  THR A  41      30.785 -14.537   4.538  1.00 11.54           C  
ANISOU  286  CB  THR A  41     1371   1329   1682    314   -181    -31       C  
ATOM    287  CG2 THR A  41      32.006 -15.327   4.251  1.00 11.74           C  
ANISOU  287  CG2 THR A  41     1080   1507   1870    235     26     -1       C  
ATOM    288  OG1 THR A  41      29.808 -14.848   3.563  1.00 11.85           O  
ANISOU  288  OG1 THR A  41     1411   1447   1644    363    -20     -9       O  
ATOM    289  N   GLY A  42      28.616 -16.592   5.976  1.00 11.05           N  
ANISOU  289  N   GLY A  42     1083   1301   1812    177    -25   -129       N  
ATOM    290  CA  GLY A  42      28.087 -17.914   6.191  1.00 12.10           C  
ANISOU  290  CA  GLY A  42     1288   1378   1930     39    327   -268       C  
ATOM    291  C   GLY A  42      27.800 -18.238   7.634  1.00 11.44           C  
ANISOU  291  C   GLY A  42     1314   1207   1823     54    180   -175       C  
ATOM    292  O   GLY A  42      27.233 -19.301   7.878  1.00 13.57           O  
ANISOU  292  O   GLY A  42     1592   1428   2136   -124    254   -143       O  
ATOM    293  N   ASP A  43      28.115 -17.371   8.592  1.00 11.22           N  
ANISOU  293  N   ASP A  43     1216   1326   1719    167      5   -127       N  
ATOM    294  CA  ASP A  43      27.890 -17.699   9.991  1.00 11.71           C  
ANISOU  294  CA  ASP A  43     1244   1251   1951     27     16     55       C  
ATOM    295  C   ASP A  43      26.431 -17.787  10.345  1.00 10.79           C  
ANISOU  295  C   ASP A  43     1190   1175   1731     37    164      6       C  
ATOM    296  O   ASP A  43      25.557 -17.228   9.708  1.00 11.52           O  
ANISOU  296  O   ASP A  43     1459   1268   1648    183     64     49       O  
ATOM    297  CB  ASP A  43      28.501 -16.662  10.935  1.00 11.68           C  
ANISOU  297  CB  ASP A  43     1220   1445   1771    -83    118     57       C  
ATOM    298  CG  ASP A  43      29.964 -16.849  11.220  1.00 13.97           C  
ANISOU  298  CG  ASP A  43     1235   1421   2649    -15   -116    375       C  
ATOM    299  OD1 ASP A  43      30.596 -17.828  10.746  1.00 17.47           O  
ANISOU  299  OD1 ASP A  43     1568   1800   3267    400   -156     23       O  
ATOM    300  OD2 ASP A  43      30.532 -15.934  11.901  1.00 14.26           O1-
ANISOU  300  OD2 ASP A  43     1520   1722   2175   -118   -134    411       O1-
ATOM    301  N   ASN A  44      26.191 -18.552  11.436  1.00 11.04           N  
ANISOU  301  N   ASN A  44     1232   1202   1758    142      6    128       N  
ATOM    302  CA  ASN A  44      24.919 -18.615  12.098  1.00 10.32           C  
ANISOU  302  CA  ASN A  44     1181   1102   1636    172    -81    169       C  
ATOM    303  C   ASN A  44      24.884 -17.575  13.192  1.00 10.53           C  
ANISOU  303  C   ASN A  44     1329   1085   1584    173    -53    204       C  
ATOM    304  O   ASN A  44      25.548 -17.670  14.199  1.00 14.42           O  
ANISOU  304  O   ASN A  44     2233   1473   1771    694   -498     94       O  
ATOM    305  CB  ASN A  44      24.742 -19.999  12.683  1.00 11.28           C  
ANISOU  305  CB  ASN A  44     1330   1270   1685    268     30    264       C  
ATOM    306  CG  ASN A  44      23.417 -20.179  13.384  1.00 12.46           C  
ANISOU  306  CG  ASN A  44     1709   1217   1808    136    218    384       C  
ATOM    307  ND2 ASN A  44      23.390 -21.077  14.265  1.00 16.04           N  
ANISOU  307  ND2 ASN A  44     1815   1933   2345    448    445   1014       N  
ATOM    308  OD1 ASN A  44      22.383 -19.520  13.102  1.00 15.29           O  
ANISOU  308  OD1 ASN A  44     1431   1921   2454     95    -46    594       O  
ATOM    309  N   PHE A  45      24.087 -16.563  12.959  1.00  9.88           N  
ANISOU  309  N   PHE A  45     1155   1133   1465    101    -42    122       N  
ATOM    310  CA  PHE A  45      23.767 -15.578  13.981  1.00  9.61           C  
ANISOU  310  CA  PHE A  45     1177   1100   1372    136    -93    170       C  
ATOM    311  C   PHE A  45      22.670 -16.079  14.846  1.00  9.86           C  
ANISOU  311  C   PHE A  45     1098   1238   1408    197      0    233       C  
ATOM    312  O   PHE A  45      21.647 -16.589  14.337  1.00 10.80           O  
ANISOU  312  O   PHE A  45     1149   1450   1502     66    -16    230       O  
ATOM    313  CB  PHE A  45      23.372 -14.269  13.310  1.00 10.18           C  
ANISOU  313  CB  PHE A  45     1229   1196   1441     88   -143    245       C  
ATOM    314  CG  PHE A  45      24.559 -13.526  12.742  1.00  9.90           C  
ANISOU  314  CG  PHE A  45     1214   1234   1310    109   -239    196       C  
ATOM    315  CD1 PHE A  45      25.224 -12.606  13.493  1.00 10.42           C  
ANISOU  315  CD1 PHE A  45     1290   1254   1412    186   -261     92       C  
ATOM    316  CD2 PHE A  45      25.026 -13.799  11.490  1.00 11.80           C  
ANISOU  316  CD2 PHE A  45     1493   1575   1413   -195   -141     86       C  
ATOM    317  CE1 PHE A  45      26.348 -11.961  13.013  1.00 11.30           C  
ANISOU  317  CE1 PHE A  45     1429   1337   1526     45   -391    218       C  
ATOM    318  CE2 PHE A  45      26.141 -13.163  11.005  1.00 12.67           C  
ANISOU  318  CE2 PHE A  45     1486   2060   1267    -91    -95     64       C  
ATOM    319  CZ  PHE A  45      26.798 -12.240  11.764  1.00 12.49           C  
ANISOU  319  CZ  PHE A  45     1466   1658   1621   -108   -455    454       C  
ATOM    320  N   GLN A  46      22.835 -15.911  16.160  1.00 10.08           N  
ANISOU  320  N   GLN A  46     1174   1282   1373     41     -7    258       N  
ATOM    321  CA  GLN A  46      21.772 -16.204  17.088  1.00 10.48           C  
ANISOU  321  CA  GLN A  46     1178   1404   1397     15    -95    217       C  
ATOM    322  C   GLN A  46      21.734 -15.026  18.022  1.00 10.55           C  
ANISOU  322  C   GLN A  46     1302   1305   1399     80     24    263       C  
ATOM    323  O   GLN A  46      22.572 -14.931  18.934  1.00 11.28           O  
ANISOU  323  O   GLN A  46     1428   1402   1453    155   -178    224       O  
ATOM    324  CB  GLN A  46      22.018 -17.492  17.850  1.00 12.57           C  
ANISOU  324  CB  GLN A  46     1847   1330   1598     54    -19    269       C  
ATOM    325  CG  GLN A  46      22.218 -18.685  16.931  1.00 13.87           C  
ANISOU  325  CG  GLN A  46     2087   1320   1862     52     63    178       C  
ATOM    326  CD  GLN A  46      22.434 -19.979  17.655  1.00 17.61           C  
ANISOU  326  CD  GLN A  46     2771   1716   2204    466    342    498       C  
ATOM    327  NE2 GLN A  46      22.293 -19.976  18.938  1.00 18.68           N  
ANISOU  327  NE2 GLN A  46     3338   1617   2142    525    152    613       N  
ATOM    328  OE1 GLN A  46      22.740 -20.997  17.022  1.00 22.52           O  
ANISOU  328  OE1 GLN A  46     4039   1825   2691    854    663    427       O  
ATOM    329  N   ILE A  47      20.843 -14.091  17.737  1.00 10.28           N  
ANISOU  329  N   ILE A  47     1123   1393   1388    162     41    183       N  
ATOM    330  CA  ILE A  47      20.791 -12.844  18.478  1.00  9.77           C  
ANISOU  330  CA  ILE A  47     1104   1309   1296     65    -54    161       C  
ATOM    331  C   ILE A  47      19.550 -12.902  19.328  1.00  9.60           C  
ANISOU  331  C   ILE A  47     1081   1230   1334    189    -11    209       C  
ATOM    332  O   ILE A  47      18.437 -12.825  18.823  1.00 10.40           O  
ANISOU  332  O   ILE A  47     1182   1336   1431    -17    -57    159       O  
ATOM    333  CB  ILE A  47      20.767 -11.642  17.539  1.00 10.42           C  
ANISOU  333  CB  ILE A  47     1264   1413   1280    -15    -73    252       C  
ATOM    334  CG1 ILE A  47      21.941 -11.711  16.551  1.00 12.46           C  
ANISOU  334  CG1 ILE A  47     1838   1509   1387    -18    309    101       C  
ATOM    335  CG2 ILE A  47      20.821 -10.398  18.349  1.00 10.75           C  
ANISOU  335  CG2 ILE A  47     1192   1364   1528    107    -14    281       C  
ATOM    336  CD1 ILE A  47      21.793 -11.010  15.279  1.00 13.56           C  
ANISOU  336  CD1 ILE A  47     1463   1935   1753    133    -12    208       C  
ATOM    337  N   THR A  48      19.762 -13.089  20.624  1.00  9.82           N  
ANISOU  337  N   THR A  48     1214   1295   1221     19     42    255       N  
ATOM    338  CA  THR A  48      18.635 -13.169  21.527  1.00 11.24           C  
ANISOU  338  CA  THR A  48     1551   1297   1420      2    234    350       C  
ATOM    339  C   THR A  48      18.339 -11.784  22.018  1.00 10.26           C  
ANISOU  339  C   THR A  48     1370   1268   1260     -5     22    331       C  
ATOM    340  O   THR A  48      19.109 -11.204  22.770  1.00 10.98           O  
ANISOU  340  O   THR A  48     1406   1406   1361    -25    -57    252       O  
ATOM    341  CB  THR A  48      18.910 -14.096  22.694  1.00 12.35           C  
ANISOU  341  CB  THR A  48     1572   1381   1740    173    172    483       C  
ATOM    342  CG2 THR A  48      17.651 -14.209  23.550  1.00 14.48           C  
ANISOU  342  CG2 THR A  48     1867   1910   1724   -128    499    447       C  
ATOM    343  OG1 THR A  48      19.180 -15.410  22.184  1.00 14.75           O  
ANISOU  343  OG1 THR A  48     2310   1352   1941     87    352    566       O  
ATOM    344  N   VAL A  49      17.244 -11.258  21.523  1.00  9.88           N  
ANISOU  344  N   VAL A  49     1217   1285   1252     -8     83    247       N  
ATOM    345  CA  VAL A  49      16.845  -9.892  21.803  1.00  9.69           C  
ANISOU  345  CA  VAL A  49     1240   1346   1095     12     55    168       C  
ATOM    346  C   VAL A  49      15.948  -9.900  23.026  1.00  9.64           C  
ANISOU  346  C   VAL A  49     1281   1229   1151    -22     27    266       C  
ATOM    347  O   VAL A  49      14.912 -10.550  23.036  1.00 11.31           O  
ANISOU  347  O   VAL A  49     1453   1528   1316   -352    220    185       O  
ATOM    348  CB  VAL A  49      16.098  -9.317  20.582  1.00  9.40           C  
ANISOU  348  CB  VAL A  49     1165   1341   1065    -20    -32    188       C  
ATOM    349  CG1 VAL A  49      15.511  -7.958  20.924  1.00 10.26           C  
ANISOU  349  CG1 VAL A  49     1332   1418   1146      3    105    102       C  
ATOM    350  CG2 VAL A  49      17.059  -9.230  19.427  1.00  9.91           C  
ANISOU  350  CG2 VAL A  49     1318   1397   1048   -147    -10    102       C  
ATOM    351  N   PHE A  50      16.404  -9.197  24.059  1.00  9.75           N  
ANISOU  351  N   PHE A  50     1341   1372    990    -35     35    236       N  
ATOM    352  CA  PHE A  50      15.690  -9.047  25.294  1.00 10.16           C  
ANISOU  352  CA  PHE A  50     1373   1503    982    -89     93    265       C  
ATOM    353  C   PHE A  50      15.008  -7.718  25.297  1.00 10.07           C  
ANISOU  353  C   PHE A  50     1329   1423   1072   -149    240    223       C  
ATOM    354  O   PHE A  50      15.675  -6.693  25.328  1.00 10.82           O  
ANISOU  354  O   PHE A  50     1190   1484   1437   -243    194    204       O  
ATOM    355  CB  PHE A  50      16.615  -9.141  26.486  1.00 11.94           C  
ANISOU  355  CB  PHE A  50     1572   1993    969   -119     80    450       C  
ATOM    356  CG  PHE A  50      17.143 -10.519  26.731  1.00 13.10           C  
ANISOU  356  CG  PHE A  50     1814   2004   1157     -9   -224    474       C  
ATOM    357  CD1 PHE A  50      16.534 -11.317  27.678  1.00 14.99           C  
ANISOU  357  CD1 PHE A  50     1961   2123   1610     -5    -18    764       C  
ATOM    358  CD2 PHE A  50      18.230 -11.013  26.054  1.00 14.67           C  
ANISOU  358  CD2 PHE A  50     1839   2169   1562    217   -217    670       C  
ATOM    359  CE1 PHE A  50      16.983 -12.590  27.916  1.00 18.77           C  
ANISOU  359  CE1 PHE A  50     2601   2439   2091    320    133   1133       C  
ATOM    360  CE2 PHE A  50      18.701 -12.279  26.283  1.00 17.02           C  
ANISOU  360  CE2 PHE A  50     1623   2602   2239    561   -125    833       C  
ATOM    361  CZ  PHE A  50      18.064 -13.063  27.215  1.00 18.25           C  
ANISOU  361  CZ  PHE A  50     2662   2112   2161    549   -100    852       C  
ATOM    362  N   ASN A  51      13.680  -7.722  25.237  1.00  9.63           N  
ANISOU  362  N   ASN A  51     1221   1327   1110   -162    137    211       N  
ATOM    363  CA  ASN A  51      12.926  -6.502  25.295  1.00  9.59           C  
ANISOU  363  CA  ASN A  51     1361   1360    921    -63     88    244       C  
ATOM    364  C   ASN A  51      12.705  -6.133  26.738  1.00  9.81           C  
ANISOU  364  C   ASN A  51     1275   1504    948   -123    114    247       C  
ATOM    365  O   ASN A  51      11.888  -6.765  27.400  1.00 10.88           O  
ANISOU  365  O   ASN A  51     1329   1747   1055   -247    239    290       O  
ATOM    366  CB  ASN A  51      11.626  -6.636  24.564  1.00 10.20           C  
ANISOU  366  CB  ASN A  51     1456   1490    928   -172     56    167       C  
ATOM    367  CG  ASN A  51      10.845  -5.365  24.609  1.00  9.69           C  
ANISOU  367  CG  ASN A  51     1345   1382    955    -71    108    230       C  
ATOM    368  ND2 ASN A  51       9.725  -5.321  23.943  1.00  9.52           N  
ANISOU  368  ND2 ASN A  51     1194   1451    970    -83    163    114       N  
ATOM    369  OD1 ASN A  51      11.268  -4.398  25.279  1.00 10.66           O  
ANISOU  369  OD1 ASN A  51     1387   1534   1129    -33    -88     43       O  
ATOM    370  N   ASP A  52      13.442  -5.151  27.228  1.00  9.68           N  
ANISOU  370  N   ASP A  52     1239   1555    880    -43    121    179       N  
ATOM    371  CA  ASP A  52      13.312  -4.645  28.561  1.00 10.82           C  
ANISOU  371  CA  ASP A  52     1637   1662    809     14    -88    298       C  
ATOM    372  C   ASP A  52      12.751  -3.226  28.594  1.00  9.88           C  
ANISOU  372  C   ASP A  52     1256   1763    734   -128    169    185       C  
ATOM    373  O   ASP A  52      12.953  -2.505  29.564  1.00 10.56           O  
ANISOU  373  O   ASP A  52     1506   1718    785   -102      7     87       O  
ATOM    374  CB  ASP A  52      14.706  -4.672  29.256  1.00 13.13           C  
ANISOU  374  CB  ASP A  52     1865   1873   1249    138   -258     93       C  
ATOM    375  CG  ASP A  52      15.412  -6.019  29.192  1.00 16.57           C  
ANISOU  375  CG  ASP A  52     2194   2307   1792    240   -114    390       C  
ATOM    376  OD1 ASP A  52      14.673  -7.016  29.437  1.00 17.71           O  
ANISOU  376  OD1 ASP A  52     2698   2235   1794   -326   -346    739       O  
ATOM    377  OD2 ASP A  52      16.673  -6.081  28.920  1.00 23.19           O1-
ANISOU  377  OD2 ASP A  52     2036   2945   3827    412   -564    -14       O1-
ATOM    378  N   LEU A  53      12.031  -2.829  27.577  1.00  9.30           N  
ANISOU  378  N   LEU A  53     1212   1457    862   -138    116     92       N  
ATOM    379  CA  LEU A  53      11.509  -1.496  27.488  1.00  9.50           C  
ANISOU  379  CA  LEU A  53     1232   1494    881    -90    145     65       C  
ATOM    380  C   LEU A  53      10.345  -1.278  28.405  1.00  9.71           C  
ANISOU  380  C   LEU A  53     1269   1544    877    -75    133    122       C  
ATOM    381  O   LEU A  53       9.431  -2.073  28.472  1.00 11.27           O  
ANISOU  381  O   LEU A  53     1292   1754   1236   -271    249      0       O  
ATOM    382  CB  LEU A  53      11.062  -1.212  26.061  1.00  9.44           C  
ANISOU  382  CB  LEU A  53     1151   1564    869      8    103     88       C  
ATOM    383  CG  LEU A  53      12.184  -1.269  25.026  1.00  9.36           C  
ANISOU  383  CG  LEU A  53     1222   1483    850   -149    188    108       C  
ATOM    384  CD1 LEU A  53      11.571  -1.184  23.649  1.00 10.50           C  
ANISOU  384  CD1 LEU A  53     1371   1789    827    -59    162    -71       C  
ATOM    385  CD2 LEU A  53      13.171  -0.163  25.270  1.00 10.37           C  
ANISOU  385  CD2 LEU A  53     1439   1661    838    -72    245     86       C  
ATOM    386  N   THR A  54      10.343  -0.140  29.072  1.00  9.17           N  
ANISOU  386  N   THR A  54     1215   1520    749    -31    217    143       N  
ATOM    387  CA  THR A  54       9.252   0.169  29.974  1.00  9.90           C  
ANISOU  387  CA  THR A  54     1319   1589    853   -110    176     82       C  
ATOM    388  C   THR A  54       8.608   1.514  29.741  1.00 10.08           C  
ANISOU  388  C   THR A  54     1191   1754    885     -5    166    124       C  
ATOM    389  O   THR A  54       7.566   1.759  30.321  1.00 11.21           O  
ANISOU  389  O   THR A  54     1203   1792   1263     49    319    136       O  
ATOM    390  CB  THR A  54       9.720   0.072  31.419  1.00 10.74           C  
ANISOU  390  CB  THR A  54     1337   1890    853     90    163    210       C  
ATOM    391  CG2 THR A  54      10.126  -1.307  31.769  1.00 11.54           C  
ANISOU  391  CG2 THR A  54     1717   1848    820     37    245    314       C  
ATOM    392  OG1 THR A  54      10.826   0.941  31.613  1.00 10.84           O  
ANISOU  392  OG1 THR A  54     1480   1772    865     -2    -40    123       O  
ATOM    393  N   ASP A  55       9.183   2.373  28.902  1.00 10.08           N  
ANISOU  393  N   ASP A  55     1310   1628    889     89    143    201       N  
ATOM    394  CA  ASP A  55       8.656   3.688  28.691  1.00 10.98           C  
ANISOU  394  CA  ASP A  55     1289   1786   1094    109     71    167       C  
ATOM    395  C   ASP A  55       7.733   3.682  27.497  1.00  9.90           C  
ANISOU  395  C   ASP A  55     1181   1710    871    132    192    201       C  
ATOM    396  O   ASP A  55       8.169   3.564  26.363  1.00 10.45           O  
ANISOU  396  O   ASP A  55     1267   1823    878     76    111    117       O  
ATOM    397  CB  ASP A  55       9.814   4.639  28.490  1.00 10.72           C  
ANISOU  397  CB  ASP A  55     1459   1757    857    -18    110    201       C  
ATOM    398  CG  ASP A  55       9.406   6.092  28.467  1.00 12.22           C  
ANISOU  398  CG  ASP A  55     1746   1746   1148     72    113    291       C  
ATOM    399  OD1 ASP A  55       8.238   6.364  28.151  1.00 12.22           O  
ANISOU  399  OD1 ASP A  55     1595   1811   1234    278     97    240       O  
ATOM    400  OD2 ASP A  55      10.274   6.919  28.738  1.00 14.30           O1-
ANISOU  400  OD2 ASP A  55     1848   1703   1880     30    291    185       O1-
ATOM    401  N   PRO A  56       6.434   3.793  27.699  1.00 11.36           N  
ANISOU  401  N   PRO A  56     1136   2187    991    114    226    370       N  
ATOM    402  CA  PRO A  56       5.524   3.722  26.580  1.00 11.98           C  
ANISOU  402  CA  PRO A  56     1160   2163   1227    -31    114    421       C  
ATOM    403  C   PRO A  56       5.624   4.872  25.601  1.00 10.72           C  
ANISOU  403  C   PRO A  56     1046   1955   1070    -40    160    322       C  
ATOM    404  O   PRO A  56       5.136   4.741  24.487  1.00 11.51           O  
ANISOU  404  O   PRO A  56     1203   2100   1071    121     82    277       O  
ATOM    405  CB  PRO A  56       4.135   3.715  27.247  1.00 15.45           C  
ANISOU  405  CB  PRO A  56     1135   3034   1700   -232    169    972       C  
ATOM    406  CG  PRO A  56       4.341   4.322  28.564  1.00 22.71           C  
ANISOU  406  CG  PRO A  56     1473   5566   1590    354    635    179       C  
ATOM    407  CD  PRO A  56       5.733   4.047  28.980  1.00 14.66           C  
ANISOU  407  CD  PRO A  56     1564   2753   1251    526    542    543       C  
ATOM    408  N   SER A  57       6.297   5.951  25.966  1.00 10.93           N  
ANISOU  408  N   SER A  57     1247   1832   1074    237    219    139       N  
ATOM    409  CA  SER A  57       6.399   7.056  25.048  1.00 11.39           C  
ANISOU  409  CA  SER A  57     1432   1803   1090    358    233     99       C  
ATOM    410  C   SER A  57       7.215   6.731  23.834  1.00 10.01           C  
ANISOU  410  C   SER A  57     1215   1603    983    153    115     48       C  
ATOM    411  O   SER A  57       7.134   7.465  22.865  1.00 10.78           O  
ANISOU  411  O   SER A  57     1318   1731   1044    265    195    170       O  
ATOM    412  CB  SER A  57       6.979   8.281  25.728  1.00 12.48           C  
ANISOU  412  CB  SER A  57     1788   1820   1133    280    187    -11       C  
ATOM    413  OG  SER A  57       8.337   8.122  26.111  1.00 13.34           O  
ANISOU  413  OG  SER A  57     1920   1930   1216     98    105    141       O  
ATOM    414  N   MET A  58       7.997   5.657  23.872  1.00  9.37           N  
ANISOU  414  N   MET A  58     1089   1595    876     64    106     50       N  
ATOM    415  CA  MET A  58       8.775   5.209  22.734  1.00  9.19           C  
ANISOU  415  CA  MET A  58     1066   1408   1016     54    165    118       C  
ATOM    416  C   MET A  58       8.423   3.793  22.310  1.00  9.26           C  
ANISOU  416  C   MET A  58     1082   1446    990     24    144     92       C  
ATOM    417  O   MET A  58       9.115   3.209  21.490  1.00  9.41           O  
ANISOU  417  O   MET A  58     1111   1478    987     30    181     27       O  
ATOM    418  CB  MET A  58      10.245   5.334  23.029  1.00 10.08           C  
ANISOU  418  CB  MET A  58     1121   1527   1179     71     67    -23       C  
ATOM    419  CG  MET A  58      10.642   6.757  23.340  1.00 10.63           C  
ANISOU  419  CG  MET A  58     1355   1455   1227    -72    160     41       C  
ATOM    420  SD  MET A  58      12.306   6.980  23.889  1.00 10.87           S  
ANISOU  420  SD  MET A  58     1166   1631   1331    -53    144     -5       S  
ATOM    421  CE  MET A  58      12.090   6.419  25.532  1.00 13.51           C  
ANISOU  421  CE  MET A  58     1949   1720   1462     16   -346      5       C  
ATOM    422  N   LEU A  59       7.304   3.303  22.832  1.00  9.38           N  
ANISOU  422  N   LEU A  59     1060   1525    977    -86    148    100       N  
ATOM    423  CA  LEU A  59       6.739   1.981  22.604  1.00  9.66           C  
ANISOU  423  CA  LEU A  59     1086   1606    978   -116    114    142       C  
ATOM    424  C   LEU A  59       7.497   0.953  23.418  1.00  9.15           C  
ANISOU  424  C   LEU A  59     1155   1430    890    -93    132     84       C  
ATOM    425  O   LEU A  59       8.735   0.917  23.364  1.00 10.54           O  
ANISOU  425  O   LEU A  59     1122   1693   1190   -114    122    161       O  
ATOM    426  CB  LEU A  59       6.660   1.549  21.181  1.00 10.06           C  
ANISOU  426  CB  LEU A  59     1219   1584   1016     49    105     59       C  
ATOM    427  CG  LEU A  59       6.034   2.558  20.223  1.00 10.95           C  
ANISOU  427  CG  LEU A  59     1330   1818   1012    116     81    193       C  
ATOM    428  CD1 LEU A  59       5.999   1.972  18.841  1.00 12.04           C  
ANISOU  428  CD1 LEU A  59     1480   1908   1184    135   -107    142       C  
ATOM    429  CD2 LEU A  59       4.655   2.956  20.663  1.00 13.00           C  
ANISOU  429  CD2 LEU A  59     1400   2176   1362    324    -10    252       C  
ATOM    430  N   THR A  60       6.769   0.112  24.136  1.00  9.58           N  
ANISOU  430  N   THR A  60     1282   1385    972     -2    206     67       N  
ATOM    431  CA  THR A  60       7.442  -0.926  24.897  1.00  9.48           C  
ANISOU  431  CA  THR A  60     1130   1510    959    -34    203    121       C  
ATOM    432  C   THR A  60       7.536  -2.251  24.188  1.00  9.57           C  
ANISOU  432  C   THR A  60     1240   1454    942   -139    223     82       C  
ATOM    433  O   THR A  60       8.200  -3.158  24.696  1.00 11.28           O  
ANISOU  433  O   THR A  60     1616   1511   1159    109    -34     49       O  
ATOM    434  CB  THR A  60       6.816  -1.177  26.266  1.00 10.88           C  
ANISOU  434  CB  THR A  60     1508   1699    926    -41    237     93       C  
ATOM    435  CG2 THR A  60       6.747   0.100  27.055  1.00 11.50           C  
ANISOU  435  CG2 THR A  60     1692   1746    929     97    182     89       C  
ATOM    436  OG1 THR A  60       5.518  -1.705  26.098  1.00 11.36           O  
ANISOU  436  OG1 THR A  60     1285   1866   1164   -152    281    112       O  
ATOM    437  N   ASP A  61       6.917  -2.383  23.020  1.00  9.04           N  
ANISOU  437  N   ASP A  61     1048   1415    970    -55    146     43       N  
ATOM    438  CA  ASP A  61       7.138  -3.516  22.144  1.00  9.38           C  
ANISOU  438  CA  ASP A  61     1108   1554    901    -98    239     31       C  
ATOM    439  C   ASP A  61       8.338  -3.214  21.263  1.00  9.13           C  
ANISOU  439  C   ASP A  61     1165   1351    950   -253    262     22       C  
ATOM    440  O   ASP A  61       8.743  -2.069  21.113  1.00  9.36           O  
ANISOU  440  O   ASP A  61     1111   1367   1077   -163    243     42       O  
ATOM    441  CB  ASP A  61       5.938  -3.756  21.272  1.00 10.88           C  
ANISOU  441  CB  ASP A  61     1217   1848   1068   -341    226   -116       C  
ATOM    442  CG  ASP A  61       4.674  -3.907  22.048  1.00 12.66           C  
ANISOU  442  CG  ASP A  61      941   2429   1439    -72    189     32       C  
ATOM    443  OD1 ASP A  61       4.630  -4.708  22.959  1.00 13.62           O  
ANISOU  443  OD1 ASP A  61     1411   2376   1388   -453    378    -33       O  
ATOM    444  OD2 ASP A  61       3.738  -3.126  21.806  1.00 18.65           O1-
ANISOU  444  OD2 ASP A  61     1535   2807   2744    213    538    200       O1-
ATOM    445  N   THR A  62       8.907  -4.248  20.653  1.00  8.60           N  
ANISOU  445  N   THR A  62     1015   1329    921   -176    172    151       N  
ATOM    446  CA  THR A  62       9.981  -4.039  19.699  1.00  8.69           C  
ANISOU  446  CA  THR A  62      892   1516    892    -58    188    117       C  
ATOM    447  C   THR A  62      10.081  -5.164  18.723  1.00  7.96           C  
ANISOU  447  C   THR A  62      898   1283    840    -90     63    147       C  
ATOM    448  O   THR A  62       9.509  -6.241  18.937  1.00  9.26           O  
ANISOU  448  O   THR A  62     1162   1298   1055   -295    217    147       O  
ATOM    449  CB  THR A  62      11.331  -3.759  20.410  1.00  8.89           C  
ANISOU  449  CB  THR A  62      904   1417   1056   -185    160     55       C  
ATOM    450  CG2 THR A  62      11.970  -5.011  20.907  1.00 10.15           C  
ANISOU  450  CG2 THR A  62     1273   1597    986   -198      0    194       C  
ATOM    451  OG1 THR A  62      12.190  -3.120  19.493  1.00  9.35           O  
ANISOU  451  OG1 THR A  62      934   1369   1247   -234    197     27       O  
ATOM    452  N   SER A  63      10.791  -4.933  17.635  1.00  7.95           N  
ANISOU  452  N   SER A  63      938   1159    923    -65    215    117       N  
ATOM    453  CA  SER A  63      11.089  -5.948  16.672  1.00  7.83           C  
ANISOU  453  CA  SER A  63      910   1114    951    -65    101    115       C  
ATOM    454  C   SER A  63      12.310  -5.452  15.931  1.00  7.66           C  
ANISOU  454  C   SER A  63      933   1019    956    -58    110    155       C  
ATOM    455  O   SER A  63      12.383  -4.261  15.703  1.00  8.20           O  
ANISOU  455  O   SER A  63      908   1084   1124    -50    244    233       O  
ATOM    456  CB  SER A  63       9.943  -6.148  15.708  1.00  9.11           C  
ANISOU  456  CB  SER A  63      992   1415   1052   -293    170    -68       C  
ATOM    457  OG  SER A  63      10.138  -7.299  14.949  1.00 10.66           O  
ANISOU  457  OG  SER A  63     1597   1276   1176   -454    165     44       O  
ATOM    458  N   ILE A  64      13.254  -6.324  15.603  1.00  7.46           N  
ANISOU  458  N   ILE A  64      846   1045    942   -103    119    160       N  
ATOM    459  CA  ILE A  64      14.502  -5.869  15.022  1.00  7.54           C  
ANISOU  459  CA  ILE A  64      806   1125    932   -137     73     79       C  
ATOM    460  C   ILE A  64      14.735  -6.503  13.671  1.00  6.81           C  
ANISOU  460  C   ILE A  64      679   1021    887    -31     35     71       C  
ATOM    461  O   ILE A  64      14.548  -7.679  13.494  1.00  7.74           O  
ANISOU  461  O   ILE A  64     1048    935    956      2     -4     67       O  
ATOM    462  CB  ILE A  64      15.704  -6.201  15.928  1.00  8.83           C  
ANISOU  462  CB  ILE A  64      909   1456    990   -144    -92     36       C  
ATOM    463  CG1AILE A  64      15.397  -6.180  17.421  0.40 10.12           C  
ANISOU  463  CG1AILE A  64     1288   1599    959   -406    -23    113       C  
ATOM    464  CG1BILE A  64      15.519  -5.345  17.199  0.60  8.77           C  
ANISOU  464  CG1BILE A  64     1073   1174   1083   -108      7    223       C  
ATOM    465  CG2AILE A  64      17.003  -5.517  15.442  0.40 10.19           C  
ANISOU  465  CG2AILE A  64      854   1685   1331   -130     62    -21       C  
ATOM    466  CG2BILE A  64      16.998  -5.725  15.254  0.60  7.90           C  
ANISOU  466  CG2BILE A  64      826   1034   1141    -90   -110    -21       C  
ATOM    467  CD1AILE A  64      15.162  -4.786  17.903  0.40 10.91           C  
ANISOU  467  CD1AILE A  64     1105   1523   1516   -257   -229    188       C  
ATOM    468  CD1BILE A  64      16.579  -5.536  18.246  0.60 10.68           C  
ANISOU  468  CD1BILE A  64     1599   1361   1095   -195   -331    157       C  
ATOM    469  N   HIS A  65      15.075  -5.628  12.716  1.00  6.76           N  
ANISOU  469  N   HIS A  65      722    885    959    -66     24     48       N  
ATOM    470  CA  HIS A  65      15.397  -6.042  11.384  1.00  6.72           C  
ANISOU  470  CA  HIS A  65      741    939    872    -59     13     63       C  
ATOM    471  C   HIS A  65      16.891  -5.943  11.166  1.00  6.68           C  
ANISOU  471  C   HIS A  65      701    958    876    -36    -13    115       C  
ATOM    472  O   HIS A  65      17.570  -5.021  11.614  1.00  7.22           O  
ANISOU  472  O   HIS A  65      714    973   1054    -58     27     -5       O  
ATOM    473  CB  HIS A  65      14.692  -5.136  10.409  1.00  7.41           C  
ANISOU  473  CB  HIS A  65      786    945   1082     31      2     38       C  
ATOM    474  CG  HIS A  65      15.057  -5.319   8.973  1.00  6.85           C  
ANISOU  474  CG  HIS A  65      736    914    953     49    -18     40       C  
ATOM    475  CD2 HIS A  65      15.443  -4.423   8.055  1.00  7.00           C  
ANISOU  475  CD2 HIS A  65      763    951    945      0    -18     46       C  
ATOM    476  ND1 HIS A  65      14.951  -6.482   8.292  1.00  7.15           N  
ANISOU  476  ND1 HIS A  65      820    906    990    -15    -53     83       N  
ATOM    477  CE1 HIS A  65      15.298  -6.300   7.040  1.00  6.91           C  
ANISOU  477  CE1 HIS A  65      812    915    897   -129    -58     82       C  
ATOM    478  NE2 HIS A  65      15.597  -5.043   6.858  1.00  6.92           N  
ANISOU  478  NE2 HIS A  65      861    877    888    -12     27     81       N  
ATOM    479  N   TRP A  66      17.397  -6.922  10.420  1.00  6.65           N  
ANISOU  479  N   TRP A  66      686    849    992    -34     -6     51       N  
ATOM    480  CA  TRP A  66      18.794  -7.052  10.113  1.00  6.32           C  
ANISOU  480  CA  TRP A  66      685    808    908     43    -81    -13       C  
ATOM    481  C   TRP A  66      18.923  -6.645   8.686  1.00  6.35           C  
ANISOU  481  C   TRP A  66      606    852    954    -14    -48     15       C  
ATOM    482  O   TRP A  66      18.660  -7.399   7.746  1.00  6.86           O  
ANISOU  482  O   TRP A  66      829    820    954      1     21     -2       O  
ATOM    483  CB  TRP A  66      19.260  -8.533  10.415  1.00  7.08           C  
ANISOU  483  CB  TRP A  66      863    880    946    136     12    107       C  
ATOM    484  CG  TRP A  66      18.605  -9.045  11.632  1.00  7.37           C  
ANISOU  484  CG  TRP A  66      956    809   1035      8     17    237       C  
ATOM    485  CD1 TRP A  66      17.446  -9.746  11.677  1.00  7.86           C  
ANISOU  485  CD1 TRP A  66     1009    907   1068    -69   -103    135       C  
ATOM    486  CD2 TRP A  66      18.930  -8.745  12.988  1.00  7.34           C  
ANISOU  486  CD2 TRP A  66      923    847   1018     54    -38    229       C  
ATOM    487  CE2 TRP A  66      17.936  -9.307  13.804  1.00  8.49           C  
ANISOU  487  CE2 TRP A  66     1148    940   1135     45    -14    205       C  
ATOM    488  CE3 TRP A  66      19.951  -8.020  13.600  1.00  8.11           C  
ANISOU  488  CE3 TRP A  66      939   1039   1103    -24   -111    260       C  
ATOM    489  NE1 TRP A  66      17.054  -9.936  12.980  1.00  8.35           N  
ANISOU  489  NE1 TRP A  66      954   1010   1208   -115    -48    191       N  
ATOM    490  CZ2 TRP A  66      17.934  -9.165  15.167  1.00  9.09           C  
ANISOU  490  CZ2 TRP A  66     1184   1101   1167     50     37    238       C  
ATOM    491  CZ3 TRP A  66      19.955  -7.890  14.943  1.00  9.13           C  
ANISOU  491  CZ3 TRP A  66     1118   1196   1155    -12   -195    205       C  
ATOM    492  CH2 TRP A  66      18.958  -8.466  15.729  1.00  9.87           C  
ANISOU  492  CH2 TRP A  66     1311   1362   1077    -63   -107    354       C  
ATOM    493  N   HIS A  67      19.211  -5.373   8.496  1.00  6.25           N  
ANISOU  493  N   HIS A  67      644    910    820    -59    -32     54       N  
ATOM    494  CA  HIS A  67      19.044  -4.723   7.217  1.00  6.38           C  
ANISOU  494  CA  HIS A  67      615    844    965    -81    -34     70       C  
ATOM    495  C   HIS A  67      20.018  -5.220   6.211  1.00  6.53           C  
ANISOU  495  C   HIS A  67      670    891    917     77      0     91       C  
ATOM    496  O   HIS A  67      21.209  -5.069   6.347  1.00  7.43           O  
ANISOU  496  O   HIS A  67      664   1218    940     79     16     39       O  
ATOM    497  CB  HIS A  67      19.189  -3.227   7.397  1.00  6.63           C  
ANISOU  497  CB  HIS A  67      749    911    857     25     -9     65       C  
ATOM    498  CG  HIS A  67      19.014  -2.494   6.126  1.00  6.12           C  
ANISOU  498  CG  HIS A  67      678    755    890   -116      0      0       C  
ATOM    499  CD2 HIS A  67      19.759  -2.564   4.992  1.00  7.24           C  
ANISOU  499  CD2 HIS A  67      877    950    923    -62    -59     97       C  
ATOM    500  ND1 HIS A  67      17.957  -1.635   5.903  1.00  6.61           N  
ANISOU  500  ND1 HIS A  67     1004    728    777     60    -37    -26       N  
ATOM    501  CE1 HIS A  67      18.121  -1.180   4.662  1.00  6.31           C  
ANISOU  501  CE1 HIS A  67      787    805    804    -47    -54    -19       C  
ATOM    502  NE2 HIS A  67      19.178  -1.726   4.103  1.00  6.99           N  
ANISOU  502  NE2 HIS A  67      848    903    904    -84    -85     10       N  
ATOM    503  N   GLY A  68      19.468  -5.755   5.120  1.00  6.65           N  
ANISOU  503  N   GLY A  68      713    844    968     -4      1     -2       N  
ATOM    504  CA  GLY A  68      20.237  -6.201   4.007  1.00  6.54           C  
ANISOU  504  CA  GLY A  68      705    834    947    -37    -41    -10       C  
ATOM    505  C   GLY A  68      20.557  -7.667   4.008  1.00  6.61           C  
ANISOU  505  C   GLY A  68      763    882    866     20    -77     -6       C  
ATOM    506  O   GLY A  68      21.096  -8.167   3.009  1.00  7.26           O  
ANISOU  506  O   GLY A  68      864    864   1028    111     64    -37       O  
ATOM    507  N   LEU A  69      20.278  -8.361   5.099  1.00  6.65           N  
ANISOU  507  N   LEU A  69      725    842    958      9     -2    -42       N  
ATOM    508  CA  LEU A  69      20.501  -9.785   5.167  1.00  7.09           C  
ANISOU  508  CA  LEU A  69      734    816   1141    -39    102     23       C  
ATOM    509  C   LEU A  69      19.306 -10.495   4.571  1.00  7.00           C  
ANISOU  509  C   LEU A  69      679    767   1211    -16    -18     31       C  
ATOM    510  O   LEU A  69      18.167 -10.157   4.867  1.00  8.08           O  
ANISOU  510  O   LEU A  69      665    891   1511     46     38    -23       O  
ATOM    511  CB  LEU A  69      20.764 -10.240   6.603  1.00  8.03           C  
ANISOU  511  CB  LEU A  69      912    920   1219     37     24    106       C  
ATOM    512  CG  LEU A  69      22.081  -9.708   7.202  1.00  9.36           C  
ANISOU  512  CG  LEU A  69     1189   1040   1327   -137   -214    -36       C  
ATOM    513  CD1ALEU A  69      23.215  -9.745   6.181  0.50  9.78           C  
ANISOU  513  CD1ALEU A  69      900   1253   1560    272   -295    269       C  
ATOM    514  CD1BLEU A  69      22.059 -10.213   8.577  0.50 11.98           C  
ANISOU  514  CD1BLEU A  69     1559   1636   1356    367   -297    115       C  
ATOM    515  CD2ALEU A  69      22.115  -8.312   7.739  0.50  6.66           C  
ANISOU  515  CD2ALEU A  69      530    890   1108   -111    -86     90       C  
ATOM    516  CD2BLEU A  69      23.360 -10.020   6.426  0.50  8.89           C  
ANISOU  516  CD2BLEU A  69      789   1432   1154   -291   -365    354       C  
ATOM    517  N   PHE A  70      19.558 -11.469   3.705  1.00  7.27           N  
ANISOU  517  N   PHE A  70      770    772   1219      1   -128    -26       N  
ATOM    518  CA  PHE A  70      18.514 -11.992   2.884  1.00  7.52           C  
ANISOU  518  CA  PHE A  70      879    806   1172    -11   -165      7       C  
ATOM    519  C   PHE A  70      17.522 -12.874   3.595  1.00  7.33           C  
ANISOU  519  C   PHE A  70      770    774   1239    -24    -24    -32       C  
ATOM    520  O   PHE A  70      16.383 -13.023   3.139  1.00  7.93           O  
ANISOU  520  O   PHE A  70      840    916   1254    -61    -77     19       O  
ATOM    521  CB  PHE A  70      19.051 -12.724   1.678  1.00  7.59           C  
ANISOU  521  CB  PHE A  70      783    917   1181    -42   -127     -5       C  
ATOM    522  CG  PHE A  70      19.923 -11.904   0.792  1.00  8.43           C  
ANISOU  522  CG  PHE A  70      860   1123   1220   -131    -95     45       C  
ATOM    523  CD1 PHE A  70      19.785 -10.543   0.627  1.00  8.31           C  
ANISOU  523  CD1 PHE A  70      761   1101   1295   -139   -248    145       C  
ATOM    524  CD2 PHE A  70      20.891 -12.535   0.055  1.00  9.83           C  
ANISOU  524  CD2 PHE A  70     1154   1212   1367   -149     49   -115       C  
ATOM    525  CE1 PHE A  70      20.583  -9.857  -0.229  1.00  9.61           C  
ANISOU  525  CE1 PHE A  70     1110   1162   1376   -213   -240    208       C  
ATOM    526  CE2 PHE A  70      21.709 -11.841  -0.797  1.00 11.49           C  
ANISOU  526  CE2 PHE A  70     1261   1630   1475   -197    281    -59       C  
ATOM    527  CZ  PHE A  70      21.538 -10.493  -0.935  1.00 10.53           C  
ANISOU  527  CZ  PHE A  70     1076   1553   1369   -385    -47    136       C  
ATOM    528  N   GLN A  71      17.926 -13.509   4.697  1.00  7.28           N  
ANISOU  528  N   GLN A  71      732    754   1277    -63   -120     34       N  
ATOM    529  CA  GLN A  71      17.000 -14.290   5.513  1.00  7.62           C  
ANISOU  529  CA  GLN A  71      845    775   1273    -67    -41    142       C  
ATOM    530  C   GLN A  71      16.369 -15.432   4.714  1.00  8.05           C  
ANISOU  530  C   GLN A  71      984    856   1219    -24   -104    115       C  
ATOM    531  O   GLN A  71      15.240 -15.814   4.959  1.00  8.35           O  
ANISOU  531  O   GLN A  71      898    840   1433    -41    -24      9       O  
ATOM    532  CB  GLN A  71      15.928 -13.427   6.149  1.00  8.00           C  
ANISOU  532  CB  GLN A  71      839    907   1292    -44    -18      6       C  
ATOM    533  CG  GLN A  71      16.488 -12.391   7.074  1.00  7.93           C  
ANISOU  533  CG  GLN A  71      936    872   1205      7    -18     59       C  
ATOM    534  CD  GLN A  71      17.094 -12.915   8.341  1.00  8.29           C  
ANISOU  534  CD  GLN A  71     1015    931   1203    -61     -6     45       C  
ATOM    535  NE2 GLN A  71      17.652 -12.020   9.111  1.00  9.14           N  
ANISOU  535  NE2 GLN A  71     1346    889   1234    -75   -225     71       N  
ATOM    536  OE1 GLN A  71      17.056 -14.123   8.638  1.00  9.49           O  
ANISOU  536  OE1 GLN A  71     1286    893   1426    -51   -152    179       O  
ATOM    537  N   LYS A  72      17.137 -16.008   3.787  1.00  8.64           N  
ANISOU  537  N   LYS A  72     1097    769   1414    -85     29    -22       N  
ATOM    538  CA  LYS A  72      16.564 -17.091   2.996  1.00  9.11           C  
ANISOU  538  CA  LYS A  72     1041    891   1528   -126    -24    -57       C  
ATOM    539  C   LYS A  72      16.262 -18.277   3.875  1.00  8.98           C  
ANISOU  539  C   LYS A  72     1002    774   1635     35     70   -137       C  
ATOM    540  O   LYS A  72      17.149 -18.810   4.535  1.00 10.02           O  
ANISOU  540  O   LYS A  72     1187    904   1714    -51    -58    127       O  
ATOM    541  CB  LYS A  72      17.483 -17.451   1.864  1.00  9.10           C  
ANISOU  541  CB  LYS A  72      972    893   1590      0     -2    -40       C  
ATOM    542  CG  LYS A  72      16.900 -18.542   0.974  1.00 10.62           C  
ANISOU  542  CG  LYS A  72     1425    890   1719    -53    -15   -171       C  
ATOM    543  CD  LYS A  72      17.704 -18.762  -0.283  1.00 15.59           C  
ANISOU  543  CD  LYS A  72     1862   1785   2277   -357    353   -855       C  
ATOM    544  CE  LYS A  72      17.222 -19.900  -1.158  1.00 18.25           C  
ANISOU  544  CE  LYS A  72     2727   1963   2244   -567    475   -923       C  
ATOM    545  NZ ALYS A  72      17.617 -19.754  -2.594  0.50 15.04           N1+
ANISOU  545  NZ ALYS A  72     1221   2230   2262     50     85   -859       N1+
ATOM    546  NZ BLYS A  72      15.767 -20.063  -1.280  0.50 22.08           N1+
ANISOU  546  NZ BLYS A  72     3038   2198   3151   -209   -170   -417       N1+
ATOM    547  N   GLY A  73      14.999 -18.695   3.889  1.00  9.45           N  
ANISOU  547  N   GLY A  73     1026    890   1672   -159    -84      7       N  
ATOM    548  CA  GLY A  73      14.561 -19.746   4.748  1.00  9.92           C  
ANISOU  548  CA  GLY A  73     1051    826   1889    -33     87     40       C  
ATOM    549  C   GLY A  73      14.329 -19.362   6.167  1.00 10.32           C  
ANISOU  549  C   GLY A  73     1107    900   1912   -171     11    191       C  
ATOM    550  O   GLY A  73      13.883 -20.201   6.964  1.00 11.03           O  
ANISOU  550  O   GLY A  73     1313   1021   1854   -215     23    198       O  
ATOM    551  N   THR A  74      14.546 -18.110   6.515  1.00  9.00           N  
ANISOU  551  N   THR A  74     1008    827   1585   -103     -4    111       N  
ATOM    552  CA  THR A  74      14.316 -17.585   7.833  1.00  9.15           C  
ANISOU  552  CA  THR A  74      932    931   1610    -78    -23    278       C  
ATOM    553  C   THR A  74      13.576 -16.250   7.741  1.00  8.51           C  
ANISOU  553  C   THR A  74      822    973   1435    -73      2    163       C  
ATOM    554  O   THR A  74      13.839 -15.316   8.473  1.00  8.76           O  
ANISOU  554  O   THR A  74      881    978   1468    -82    -25    118       O  
ATOM    555  CB  THR A  74      15.581 -17.433   8.647  1.00  9.26           C  
ANISOU  555  CB  THR A  74     1059    976   1483     43    -36    126       C  
ATOM    556  CG2 THR A  74      16.196 -18.761   8.984  1.00 10.29           C  
ANISOU  556  CG2 THR A  74     1186    953   1770    -58   -100    331       C  
ATOM    557  OG1 THR A  74      16.524 -16.657   7.919  1.00  9.24           O  
ANISOU  557  OG1 THR A  74     1008    970   1533    -36    -98     64       O  
ATOM    558  N   ASN A  75      12.545 -16.222   6.894  1.00  8.43           N  
ANISOU  558  N   ASN A  75      948    788   1465    -79     15    157       N  
ATOM    559  CA  ASN A  75      11.760 -14.993   6.763  1.00  8.04           C  
ANISOU  559  CA  ASN A  75      848    927   1277    -39    -24    149       C  
ATOM    560  C   ASN A  75      11.208 -14.535   8.073  1.00  8.02           C  
ANISOU  560  C   ASN A  75      866    921   1260   -102    -57    158       C  
ATOM    561  O   ASN A  75      11.057 -13.341   8.320  1.00  8.04           O  
ANISOU  561  O   ASN A  75      900    855   1299   -117    -36     71       O  
ATOM    562  CB  ASN A  75      10.671 -15.220   5.712  1.00  8.33           C  
ANISOU  562  CB  ASN A  75      921    832   1412   -179    -67     31       C  
ATOM    563  CG  ASN A  75       9.709 -14.067   5.574  1.00  8.07           C  
ANISOU  563  CG  ASN A  75      934    901   1229   -127    -95     61       C  
ATOM    564  ND2 ASN A  75      10.017 -13.129   4.707  1.00  8.12           N  
ANISOU  564  ND2 ASN A  75      935    835   1316   -159     20     47       N  
ATOM    565  OD1 ASN A  75       8.665 -14.046   6.212  1.00  9.10           O  
ANISOU  565  OD1 ASN A  75      945   1050   1461   -136     -5    163       O  
ATOM    566  N   TRP A  76      10.884 -15.499   8.946  1.00  8.39           N  
ANISOU  566  N   TRP A  76      920    965   1303   -116    -14    155       N  
ATOM    567  CA  TRP A  76      10.360 -15.205  10.259  1.00  8.74           C  
ANISOU  567  CA  TRP A  76     1025    893   1399   -130    -41    195       C  
ATOM    568  C   TRP A  76      11.276 -14.395  11.130  1.00  8.41           C  
ANISOU  568  C   TRP A  76     1008    870   1316   -153     34    226       C  
ATOM    569  O   TRP A  76      10.842 -13.855  12.143  1.00  8.98           O  
ANISOU  569  O   TRP A  76     1095   1066   1249   -155     12    177       O  
ATOM    570  CB  TRP A  76       9.962 -16.513  10.973  1.00  9.52           C  
ANISOU  570  CB  TRP A  76     1075    928   1615   -153     -2    268       C  
ATOM    571  CG  TRP A  76      11.150 -17.402  11.180  1.00  9.80           C  
ANISOU  571  CG  TRP A  76     1017    998   1708   -209    106    361       C  
ATOM    572  CD1 TRP A  76      11.552 -18.436  10.380  1.00  9.69           C  
ANISOU  572  CD1 TRP A  76     1264    939   1477   -209     83    247       C  
ATOM    573  CD2 TRP A  76      12.127 -17.337  12.249  1.00  9.94           C  
ANISOU  573  CD2 TRP A  76      977   1123   1676    -96     95    385       C  
ATOM    574  CE2 TRP A  76      13.057 -18.337  12.017  1.00 10.80           C  
ANISOU  574  CE2 TRP A  76     1226    960   1917    -33    124    431       C  
ATOM    575  CE3 TRP A  76      12.263 -16.551  13.394  1.00 10.41           C  
ANISOU  575  CE3 TRP A  76     1239   1194   1522   -276   -103    453       C  
ATOM    576  NE1 TRP A  76      12.697 -18.995  10.870  1.00 11.30           N  
ANISOU  576  NE1 TRP A  76     1271    942   2081     31    202    280       N  
ATOM    577  CZ2 TRP A  76      14.114 -18.584  12.881  1.00 12.30           C  
ANISOU  577  CZ2 TRP A  76     1270   1223   2177    -28    -30    733       C  
ATOM    578  CZ3 TRP A  76      13.295 -16.793  14.250  1.00 11.08           C  
ANISOU  578  CZ3 TRP A  76     1191   1350   1667   -311   -111    498       C  
ATOM    579  CH2 TRP A  76      14.216 -17.801  13.979  1.00 12.96           C  
ANISOU  579  CH2 TRP A  76     1150   1429   2347   -191   -296    689       C  
ATOM    580  N   ALA A  77      12.559 -14.352  10.797  1.00  8.07           N  
ANISOU  580  N   ALA A  77      945    873   1249   -161    -69    208       N  
ATOM    581  CA  ALA A  77      13.593 -13.653  11.582  1.00  8.29           C  
ANISOU  581  CA  ALA A  77      897    996   1255   -153    -17    281       C  
ATOM    582  C   ALA A  77      13.898 -12.269  10.998  1.00  7.60           C  
ANISOU  582  C   ALA A  77      987    897   1004    -86      3    167       C  
ATOM    583  O   ALA A  77      14.769 -11.601  11.479  1.00  7.97           O  
ANISOU  583  O   ALA A  77      905    986   1134   -163    -43    189       O  
ATOM    584  CB  ALA A  77      14.846 -14.480  11.631  1.00  8.57           C  
ANISOU  584  CB  ALA A  77      963    918   1373    -27    -30    195       C  
ATOM    585  N   ASP A  78      13.173 -11.862   9.947  1.00  7.49           N  
ANISOU  585  N   ASP A  78      879    830   1133   -155    -28    200       N  
ATOM    586  CA  ASP A  78      13.520 -10.645   9.253  1.00  7.37           C  
ANISOU  586  CA  ASP A  78      898    919    980    -98     21    154       C  
ATOM    587  C   ASP A  78      13.259  -9.397  10.047  1.00  7.28           C  
ANISOU  587  C   ASP A  78      806    936   1025    -62    -74    141       C  
ATOM    588  O   ASP A  78      13.932  -8.389   9.853  1.00  7.61           O  
ANISOU  588  O   ASP A  78      920    965   1006   -211     56     16       O  
ATOM    589  CB  ASP A  78      12.785 -10.610   7.934  1.00  7.05           C  
ANISOU  589  CB  ASP A  78      772    880   1025    -54      8     32       C  
ATOM    590  CG  ASP A  78      13.233  -9.523   6.985  1.00  7.07           C  
ANISOU  590  CG  ASP A  78      728    851   1107    -85     -8      9       C  
ATOM    591  OD1 ASP A  78      14.453  -9.322   6.854  1.00  7.40           O  
ANISOU  591  OD1 ASP A  78      823   1007    979    -93     17     86       O  
ATOM    592  OD2 ASP A  78      12.352  -8.903   6.365  1.00  7.59           O1-
ANISOU  592  OD2 ASP A  78      853    916   1112   -119   -113    114       O1-
ATOM    593  N   GLY A  79      12.238  -9.394  10.909  1.00  7.27           N  
ANISOU  593  N   GLY A  79      823    871   1068    -82    -13     98       N  
ATOM    594  CA  GLY A  79      11.972  -8.292  11.786  1.00  7.44           C  
ANISOU  594  CA  GLY A  79      843   1068    916    -93    -37     51       C  
ATOM    595  C   GLY A  79      10.878  -7.284  11.483  1.00  7.39           C  
ANISOU  595  C   GLY A  79      903   1015    889   -192     47     29       C  
ATOM    596  O   GLY A  79      10.497  -6.633  12.424  1.00  8.22           O  
ANISOU  596  O   GLY A  79     1051   1176    893    -18     38    -30       O  
ATOM    597  N   PRO A  80      10.443  -7.041  10.263  1.00  6.89           N  
ANISOU  597  N   PRO A  80      702   1043    871    -71     49     32       N  
ATOM    598  CA  PRO A  80       9.441  -5.982  10.131  1.00  7.08           C  
ANISOU  598  CA  PRO A  80      770    969    949    -76     35     30       C  
ATOM    599  C   PRO A  80       8.139  -6.353  10.806  1.00  7.34           C  
ANISOU  599  C   PRO A  80      697   1043   1048   -136      0     45       C  
ATOM    600  O   PRO A  80       7.497  -7.347  10.469  1.00  8.00           O  
ANISOU  600  O   PRO A  80      750   1070   1220   -112    -14    -24       O  
ATOM    601  CB  PRO A  80       9.298  -5.785   8.649  1.00  7.48           C  
ANISOU  601  CB  PRO A  80      740    932   1170    -81     71     13       C  
ATOM    602  CG  PRO A  80       9.740  -7.112   8.051  1.00  7.14           C  
ANISOU  602  CG  PRO A  80      812    928    971   -137    -62      0       C  
ATOM    603  CD  PRO A  80      10.872  -7.565   8.973  1.00  7.31           C  
ANISOU  603  CD  PRO A  80      845    975    958    -39      0     52       C  
ATOM    604  N   ALA A  81       7.730  -5.518  11.743  1.00  8.15           N  
ANISOU  604  N   ALA A  81      728   1204   1161   -213     59   -149       N  
ATOM    605  CA  ALA A  81       6.529  -5.816  12.502  1.00  8.90           C  
ANISOU  605  CA  ALA A  81      787   1430   1162   -236    100    -76       C  
ATOM    606  C   ALA A  81       5.332  -5.871  11.589  1.00  8.19           C  
ANISOU  606  C   ALA A  81      891   1173   1047    -99     91    -45       C  
ATOM    607  O   ALA A  81       5.115  -5.022  10.748  1.00  8.99           O  
ANISOU  607  O   ALA A  81     1027   1131   1257    -96     94     56       O  
ATOM    608  CB  ALA A  81       6.340  -4.763  13.572  1.00 10.71           C  
ANISOU  608  CB  ALA A  81      925   1735   1409   -247    292   -353       C  
ATOM    609  N   PHE A  82       4.540  -6.915  11.801  1.00  8.13           N  
ANISOU  609  N   PHE A  82      809   1081   1196    -92     52     34       N  
ATOM    610  CA  PHE A  82       3.309  -7.172  11.070  1.00  8.57           C  
ANISOU  610  CA  PHE A  82      539   1247   1469    -72    109     78       C  
ATOM    611  C   PHE A  82       3.532  -7.562   9.634  1.00  8.10           C  
ANISOU  611  C   PHE A  82      774   1077   1224   -160    -19     20       C  
ATOM    612  O   PHE A  82       2.572  -7.788   8.916  1.00  9.22           O  
ANISOU  612  O   PHE A  82      756   1408   1336   -117    -21   -124       O  
ATOM    613  CB  PHE A  82       2.280  -6.058  11.253  1.00  9.11           C  
ANISOU  613  CB  PHE A  82      816   1399   1245     43     18      4       C  
ATOM    614  CG  PHE A  82       2.092  -5.718  12.667  1.00 10.60           C  
ANISOU  614  CG  PHE A  82      796   1925   1304    272     -8     11       C  
ATOM    615  CD1 PHE A  82       1.416  -6.573  13.516  1.00 12.97           C  
ANISOU  615  CD1 PHE A  82     1157   2295   1474    253     58    136       C  
ATOM    616  CD2 PHE A  82       2.674  -4.559  13.196  1.00 11.83           C  
ANISOU  616  CD2 PHE A  82     1005   1950   1539    313   -160   -189       C  
ATOM    617  CE1 PHE A  82       1.276  -6.251  14.849  1.00 14.13           C  
ANISOU  617  CE1 PHE A  82     1281   2497   1589    358    307    287       C  
ATOM    618  CE2 PHE A  82       2.550  -4.250  14.535  1.00 12.95           C  
ANISOU  618  CE2 PHE A  82     1127   2099   1693    185    -15   -360       C  
ATOM    619  CZ  PHE A  82       1.874  -5.110  15.354  1.00 14.14           C  
ANISOU  619  CZ  PHE A  82     1196   2634   1542    409    -17   -111       C  
ATOM    620  N   VAL A  83       4.795  -7.744   9.241  1.00  7.75           N  
ANISOU  620  N   VAL A  83      731   1041   1173    -82      0     80       N  
ATOM    621  CA  VAL A  83       5.105  -8.364   7.986  1.00  7.96           C  
ANISOU  621  CA  VAL A  83      780   1067   1177   -200    -22     12       C  
ATOM    622  C   VAL A  83       5.613  -9.759   8.254  1.00  7.87           C  
ANISOU  622  C   VAL A  83      687   1041   1261   -171     41     76       C  
ATOM    623  O   VAL A  83       5.060 -10.723   7.723  1.00  8.83           O  
ANISOU  623  O   VAL A  83      878   1051   1425   -216   -112     48       O  
ATOM    624  CB  VAL A  83       6.077  -7.520   7.131  1.00  7.76           C  
ANISOU  624  CB  VAL A  83      675   1037   1234   -135    -35     51       C  
ATOM    625  CG1 VAL A  83       6.378  -8.199   5.815  1.00  8.39           C  
ANISOU  625  CG1 VAL A  83      788   1065   1335    -93     64     57       C  
ATOM    626  CG2 VAL A  83       5.499  -6.138   6.915  1.00  8.77           C  
ANISOU  626  CG2 VAL A  83     1009   1050   1272   -108   -118    125       C  
ATOM    627  N   THR A  84       6.639  -9.889   9.075  1.00  7.39           N  
ANISOU  627  N   THR A  84      709    973   1126   -136    -67     35       N  
ATOM    628  CA  THR A  84       7.205 -11.195   9.376  1.00  7.68           C  
ANISOU  628  CA  THR A  84      784    971   1162   -131    -69     21       C  
ATOM    629  C   THR A  84       7.035 -11.653  10.791  1.00  8.04           C  
ANISOU  629  C   THR A  84      826   1020   1209   -181     -8     60       C  
ATOM    630  O   THR A  84       7.307 -12.816  11.059  1.00  9.43           O  
ANISOU  630  O   THR A  84     1226    985   1369   -101     45    157       O  
ATOM    631  CB  THR A  84       8.682 -11.257   8.956  1.00  7.92           C  
ANISOU  631  CB  THR A  84      884    936   1189    -85    -20     23       C  
ATOM    632  CG2 THR A  84       8.844 -10.979   7.489  1.00  8.08           C  
ANISOU  632  CG2 THR A  84      869   1007   1192   -150     59     78       C  
ATOM    633  OG1 THR A  84       9.381 -10.279   9.697  1.00  8.06           O  
ANISOU  633  OG1 THR A  84      811   1101   1149   -222    -22     63       O  
ATOM    634  N   GLN A  85       6.588 -10.786  11.693  1.00  8.11           N  
ANISOU  634  N   GLN A  85      855   1130   1093   -173     37    106       N  
ATOM    635  CA  GLN A  85       6.365 -11.206  13.064  1.00  8.69           C  
ANISOU  635  CA  GLN A  85      928   1237   1134   -159     -7    180       C  
ATOM    636  C   GLN A  85       5.453 -10.243  13.737  1.00  8.84           C  
ANISOU  636  C   GLN A  85      900   1242   1214   -225     99    122       C  
ATOM    637  O   GLN A  85       5.321  -9.085  13.333  1.00  8.99           O  
ANISOU  637  O   GLN A  85      934   1249   1234    -95     58    160       O  
ATOM    638  CB  GLN A  85       7.650 -11.265  13.885  1.00  8.52           C  
ANISOU  638  CB  GLN A  85      946   1189   1099   -124     -3    160       C  
ATOM    639  CG  GLN A  85       8.299  -9.915  14.112  1.00  8.31           C  
ANISOU  639  CG  GLN A  85      865   1144   1146   -163     34    183       C  
ATOM    640  CD  GLN A  85       9.504 -10.033  15.008  1.00  8.64           C  
ANISOU  640  CD  GLN A  85      897   1210   1174   -191      1    216       C  
ATOM    641  NE2 GLN A  85       9.271 -10.035  16.306  1.00  9.40           N  
ANISOU  641  NE2 GLN A  85     1005   1500   1064   -232    -29    194       N  
ATOM    642  OE1 GLN A  85      10.617 -10.185  14.536  1.00  8.77           O  
ANISOU  642  OE1 GLN A  85      905   1245   1182   -113     -9    156       O  
ATOM    643  N   CYS A  86       4.865 -10.666  14.844  1.00  9.21           N  
ANISOU  643  N   CYS A  86      999   1324   1175   -265     80    124       N  
ATOM    644  CA  CYS A  86       4.359  -9.721  15.822  1.00  9.49           C  
ANISOU  644  CA  CYS A  86      998   1391   1217   -195    141    124       C  
ATOM    645  C   CYS A  86       5.511  -9.212  16.657  1.00  8.95           C  
ANISOU  645  C   CYS A  86      913   1269   1219   -207     77    170       C  
ATOM    646  O   CYS A  86       6.474  -9.921  16.857  1.00  9.31           O  
ANISOU  646  O   CYS A  86     1022   1359   1154   -188     44    127       O  
ATOM    647  CB  CYS A  86       3.276 -10.317  16.732  1.00 11.11           C  
ANISOU  647  CB  CYS A  86     1009   1806   1405   -378    204     55       C  
ATOM    648  SG  CYS A  86       1.700 -10.552  15.934  1.00 14.62           S  
ANISOU  648  SG  CYS A  86      978   2805   1769   -472    195    196       S  
ATOM    649  N   PRO A  87       5.377  -8.021  17.213  1.00  9.54           N  
ANISOU  649  N   PRO A  87      994   1512   1115   -160     94     -9       N  
ATOM    650  CA  PRO A  87       6.426  -7.518  18.067  1.00  9.60           C  
ANISOU  650  CA  PRO A  87     1138   1336   1172   -206     33    180       C  
ATOM    651  C   PRO A  87       6.656  -8.383  19.299  1.00  9.42           C  
ANISOU  651  C   PRO A  87     1134   1339   1104   -213    191    136       C  
ATOM    652  O   PRO A  87       5.722  -9.042  19.768  1.00 10.18           O  
ANISOU  652  O   PRO A  87     1169   1500   1197   -260    187    260       O  
ATOM    653  CB  PRO A  87       5.911  -6.123  18.479  1.00 10.10           C  
ANISOU  653  CB  PRO A  87     1184   1406   1245   -118     57    121       C  
ATOM    654  CG  PRO A  87       4.994  -5.737  17.360  1.00 11.47           C  
ANISOU  654  CG  PRO A  87     1561   1491   1304     60   -110     -6       C  
ATOM    655  CD  PRO A  87       4.357  -7.011  16.947  1.00 10.60           C  
ANISOU  655  CD  PRO A  87     1256   1453   1318     34     47     28       C  
ATOM    656  N   ILE A  88       7.868  -8.306  19.794  1.00  9.08           N  
ANISOU  656  N   ILE A  88     1150   1304    996   -356    137    167       N  
ATOM    657  CA  ILE A  88       8.251  -8.847  21.063  1.00  9.29           C  
ANISOU  657  CA  ILE A  88     1218   1403    905   -314    126    148       C  
ATOM    658  C   ILE A  88       7.729  -7.913  22.141  1.00  9.49           C  
ANISOU  658  C   ILE A  88     1120   1484   1001   -267     66    235       C  
ATOM    659  O   ILE A  88       7.946  -6.704  22.070  1.00  9.65           O  
ANISOU  659  O   ILE A  88     1255   1356   1055   -238    214     94       O  
ATOM    660  CB  ILE A  88       9.775  -8.908  21.191  1.00  9.71           C  
ANISOU  660  CB  ILE A  88     1229   1353   1106   -169    119    154       C  
ATOM    661  CG1 ILE A  88      10.436  -9.603  20.002  1.00 10.52           C  
ANISOU  661  CG1 ILE A  88     1385   1416   1195    -24    134    275       C  
ATOM    662  CG2 ILE A  88      10.173  -9.550  22.501  1.00 10.40           C  
ANISOU  662  CG2 ILE A  88     1339   1498   1112   -173    130    103       C  
ATOM    663  CD1 ILE A  88      11.908  -9.322  19.896  1.00 11.96           C  
ANISOU  663  CD1 ILE A  88     1341   1513   1688    -48    395    336       C  
ATOM    664  N   ILE A  89       7.047  -8.458  23.146  1.00  9.97           N  
ANISOU  664  N   ILE A  89     1349   1378   1058   -247    238    148       N  
ATOM    665  CA  ILE A  89       6.508  -7.612  24.196  1.00 10.77           C  
ANISOU  665  CA  ILE A  89     1420   1657   1016   -361    167    179       C  
ATOM    666  C   ILE A  89       7.533  -7.481  25.300  1.00 10.55           C  
ANISOU  666  C   ILE A  89     1503   1448   1056   -311    262    192       C  
ATOM    667  O   ILE A  89       8.473  -8.261  25.459  1.00 10.80           O  
ANISOU  667  O   ILE A  89     1447   1562   1091   -234    265    201       O  
ATOM    668  CB  ILE A  89       5.167  -8.142  24.734  1.00 12.27           C  
ANISOU  668  CB  ILE A  89     1342   1971   1347   -395    343    159       C  
ATOM    669  CG1 ILE A  89       5.324  -9.451  25.467  1.00 13.50           C  
ANISOU  669  CG1 ILE A  89     1710   1957   1463   -426    487    212       C  
ATOM    670  CG2 ILE A  89       4.176  -8.153  23.595  1.00 13.73           C  
ANISOU  670  CG2 ILE A  89     1210   2406   1598   -207    183    133       C  
ATOM    671  CD1 ILE A  89       4.022  -9.975  26.039  1.00 17.85           C  
ANISOU  671  CD1 ILE A  89     2194   2596   1990   -808    814    319       C  
ATOM    672  N   THR A  90       7.342  -6.458  26.123  1.00 10.53           N  
ANISOU  672  N   THR A  90     1281   1649   1071   -340    240    187       N  
ATOM    673  CA  THR A  90       8.291  -6.200  27.148  1.00 11.01           C  
ANISOU  673  CA  THR A  90     1423   1720   1039   -197    220    217       C  
ATOM    674  C   THR A  90       8.325  -7.313  28.168  1.00 10.60           C  
ANISOU  674  C   THR A  90     1386   1625   1016   -147    335    195       C  
ATOM    675  O   THR A  90       7.328  -7.981  28.444  1.00 11.97           O  
ANISOU  675  O   THR A  90     1508   1837   1200   -284    367    370       O  
ATOM    676  CB  THR A  90       8.066  -4.874  27.841  1.00 11.71           C  
ANISOU  676  CB  THR A  90     1615   1820   1015   -212    119    157       C  
ATOM    677  CG2 THR A  90       6.787  -4.822  28.614  1.00 13.33           C  
ANISOU  677  CG2 THR A  90     1613   2171   1280     66    100   -152       C  
ATOM    678  OG1 THR A  90       9.170  -4.637  28.704  1.00 12.80           O  
ANISOU  678  OG1 THR A  90     1754   1897   1210   -316    -39    219       O  
ATOM    679  N   GLY A  91       9.528  -7.575  28.662  1.00 11.08           N  
ANISOU  679  N   GLY A  91     1453   1744   1011   -317    218    230       N  
ATOM    680  CA  GLY A  91       9.800  -8.623  29.600  1.00 13.20           C  
ANISOU  680  CA  GLY A  91     1746   2231   1036   -215    187    410       C  
ATOM    681  C   GLY A  91      10.023  -9.965  28.923  1.00 12.82           C  
ANISOU  681  C   GLY A  91     1738   1978   1154   -272    177    477       C  
ATOM    682  O   GLY A  91      10.235 -10.950  29.631  1.00 16.32           O  
ANISOU  682  O   GLY A  91     2847   2033   1318    -27    245    613       O  
ATOM    683  N   GLN A  92       9.991 -10.014  27.598  1.00 11.98           N  
ANISOU  683  N   GLN A  92     1722   1702   1127   -244    287    378       N  
ATOM    684  CA  GLN A  92      10.178 -11.221  26.857  1.00 11.87           C  
ANISOU  684  CA  GLN A  92     1566   1725   1215    -87    252    518       C  
ATOM    685  C   GLN A  92      11.400 -11.069  25.979  1.00 11.21           C  
ANISOU  685  C   GLN A  92     1518   1454   1286   -238    234    356       C  
ATOM    686  O   GLN A  92      11.914  -9.968  25.767  1.00 11.70           O  
ANISOU  686  O   GLN A  92     1635   1466   1344   -254    308    337       O  
ATOM    687  CB  GLN A  92       8.951 -11.596  26.056  1.00 13.10           C  
ANISOU  687  CB  GLN A  92     1536   1827   1615   -106    236    443       C  
ATOM    688  CG  GLN A  92       7.754 -11.826  26.984  1.00 17.25           C  
ANISOU  688  CG  GLN A  92     1923   2719   1911   -786    340    565       C  
ATOM    689  CD AGLN A  92       6.646 -12.704  26.429  0.50 15.06           C  
ANISOU  689  CD AGLN A  92     1636   2350   1735   -443    192    989       C  
ATOM    690  CD BGLN A  92       7.937 -12.909  27.992  0.50 19.40           C  
ANISOU  690  CD BGLN A  92     2184   2222   2964   -357   1103    662       C  
ATOM    691  NE2AGLN A  92       5.825 -13.197  27.343  0.50 18.29           N  
ANISOU  691  NE2AGLN A  92     1630   3411   1905   -828    265    903       N  
ATOM    692  NE2BGLN A  92       7.496 -12.627  29.178  0.50 27.79           N  
ANISOU  692  NE2BGLN A  92     4994   3099   2464   -530   1213    899       N  
ATOM    693  OE1AGLN A  92       6.502 -12.939  25.234  0.50 15.84           O  
ANISOU  693  OE1AGLN A  92     1556   2882   1578     10    219   1083       O  
ATOM    694  OE1BGLN A  92       8.505 -13.970  27.724  0.50 25.93           O  
ANISOU  694  OE1BGLN A  92     2308   2831   4712    328   1657   1056       O  
ATOM    695  N   SER A  93      11.878 -12.181  25.482  1.00 13.01           N  
ANISOU  695  N   SER A  93     1890   1489   1562   -311    452    344       N  
ATOM    696  CA  SER A  93      12.965 -12.236  24.564  1.00 11.78           C  
ANISOU  696  CA  SER A  93     1518   1387   1569   -178    324    231       C  
ATOM    697  C   SER A  93      12.639 -13.071  23.371  1.00 11.71           C  
ANISOU  697  C   SER A  93     1553   1330   1563   -145    198    114       C  
ATOM    698  O   SER A  93      11.682 -13.846  23.379  1.00 13.24           O  
ANISOU  698  O   SER A  93     1634   1507   1890   -350    260     87       O  
ATOM    699  CB  SER A  93      14.228 -12.752  25.259  1.00 13.71           C  
ANISOU  699  CB  SER A  93     1964   1658   1586    -15    311    352       C  
ATOM    700  OG  SER A  93      14.038 -14.104  25.664  1.00 16.87           O  
ANISOU  700  OG  SER A  93     2332   1856   2222   -224      8    692       O  
ATOM    701  N   PHE A  94      13.445 -12.922  22.332  1.00 11.57           N  
ANISOU  701  N   PHE A  94     1448   1455   1492   -145    166    250       N  
ATOM    702  CA  PHE A  94      13.214 -13.653  21.090  1.00 11.18           C  
ANISOU  702  CA  PHE A  94     1468   1198   1582   -173     20    227       C  
ATOM    703  C   PHE A  94      14.553 -13.860  20.440  1.00 10.34           C  
ANISOU  703  C   PHE A  94     1306   1317   1305   -179   -177    189       C  
ATOM    704  O   PHE A  94      15.308 -12.938  20.274  1.00 10.76           O  
ANISOU  704  O   PHE A  94     1274   1319   1492   -175     -3    192       O  
ATOM    705  CB  PHE A  94      12.242 -12.917  20.191  1.00 11.62           C  
ANISOU  705  CB  PHE A  94     1343   1419   1651   -191    183    366       C  
ATOM    706  CG  PHE A  94      11.935 -13.658  18.945  1.00 11.14           C  
ANISOU  706  CG  PHE A  94     1303   1259   1671    -95     65    321       C  
ATOM    707  CD1 PHE A  94      11.235 -14.844  19.014  1.00 11.83           C  
ANISOU  707  CD1 PHE A  94     1491   1407   1593   -253     37    398       C  
ATOM    708  CD2 PHE A  94      12.329 -13.198  17.718  1.00 13.01           C  
ANISOU  708  CD2 PHE A  94     1517   1675   1749   -557   -120    572       C  
ATOM    709  CE1 PHE A  94      10.926 -15.550  17.879  1.00 12.16           C  
ANISOU  709  CE1 PHE A  94     1535   1566   1518   -215    -36    361       C  
ATOM    710  CE2 PHE A  94      12.018 -13.889  16.577  1.00 13.77           C  
ANISOU  710  CE2 PHE A  94     1535   2140   1554   -597    103    376       C  
ATOM    711  CZ  PHE A  94      11.341 -15.071  16.648  1.00 13.11           C  
ANISOU  711  CZ  PHE A  94     1552   1886   1543   -497     -1    357       C  
ATOM    712  N   ASP A  95      14.814 -15.095  20.023  1.00 11.38           N  
ANISOU  712  N   ASP A  95     1606   1328   1388   -139      6    392       N  
ATOM    713  CA  ASP A  95      16.056 -15.454  19.352  1.00 11.33           C  
ANISOU  713  CA  ASP A  95     1498   1354   1451    119    142    484       C  
ATOM    714  C   ASP A  95      15.919 -15.401  17.856  1.00 10.76           C  
ANISOU  714  C   ASP A  95     1429   1272   1387   -132    -49    240       C  
ATOM    715  O   ASP A  95      15.262 -16.199  17.239  1.00 13.51           O  
ANISOU  715  O   ASP A  95     2034   1568   1528   -633    -58    237       O  
ATOM    716  CB  ASP A  95      16.452 -16.878  19.790  1.00 13.66           C  
ANISOU  716  CB  ASP A  95     1813   1451   1923    225    345    509       C  
ATOM    717  CG AASP A  95      17.897 -17.265  19.448  0.70 15.66           C  
ANISOU  717  CG AASP A  95     1796   1544   2609     94    101    648       C  
ATOM    718  CG BASP A  95      16.962 -16.920  21.197  0.30 15.85           C  
ANISOU  718  CG BASP A  95     2149   1960   1910    523    377   1321       C  
ATOM    719  OD1AASP A  95      18.572 -16.582  18.662  0.70 15.30           O  
ANISOU  719  OD1AASP A  95     1536   1731   2543    295    212    794       O  
ATOM    720  OD1BASP A  95      16.358 -16.304  22.081  0.30 23.15           O  
ANISOU  720  OD1BASP A  95     3449   3278   2067    477   -295     34       O  
ATOM    721  OD2AASP A  95      18.329 -18.324  19.979  0.70 17.30           O1-
ANISOU  721  OD2AASP A  95     1952   1699   2922    382   -117    603       O1-
ATOM    722  OD2BASP A  95      17.972 -17.597  21.420  0.30 25.04           O1-
ANISOU  722  OD2BASP A  95     1992   3672   3850   1268    830    759       O1-
ATOM    723  N   TYR A  96      16.559 -14.389  17.293  1.00  9.54           N  
ANISOU  723  N   TYR A  96     1208   1140   1276     60     25    224       N  
ATOM    724  CA  TYR A  96      16.679 -14.272  15.856  1.00  9.59           C  
ANISOU  724  CA  TYR A  96     1150   1223   1268     16     -7    289       C  
ATOM    725  C   TYR A  96      17.863 -15.149  15.441  1.00  9.46           C  
ANISOU  725  C   TYR A  96     1130   1168   1295      8     41    284       C  
ATOM    726  O   TYR A  96      19.021 -14.785  15.632  1.00 10.59           O  
ANISOU  726  O   TYR A  96     1171   1350   1500    140   -111    156       O  
ATOM    727  CB  TYR A  96      16.926 -12.820  15.476  1.00  9.66           C  
ANISOU  727  CB  TYR A  96     1101   1236   1333     28    -28    269       C  
ATOM    728  CG  TYR A  96      15.750 -11.938  15.684  1.00  8.51           C  
ANISOU  728  CG  TYR A  96     1039   1051   1143   -127    -27    260       C  
ATOM    729  CD1 TYR A  96      14.839 -11.755  14.682  1.00  8.08           C  
ANISOU  729  CD1 TYR A  96      860   1060   1148   -166    -31    249       C  
ATOM    730  CD2 TYR A  96      15.577 -11.232  16.875  1.00  8.54           C  
ANISOU  730  CD2 TYR A  96      988   1221   1036   -125    -85    257       C  
ATOM    731  CE1 TYR A  96      13.792 -10.880  14.810  1.00  8.09           C  
ANISOU  731  CE1 TYR A  96      969   1093   1012   -108    -60    148       C  
ATOM    732  CE2 TYR A  96      14.536 -10.355  17.025  1.00  8.38           C  
ANISOU  732  CE2 TYR A  96     1026   1062   1096   -123     40    209       C  
ATOM    733  CZ  TYR A  96      13.629 -10.166  16.000  1.00  7.97           C  
ANISOU  733  CZ  TYR A  96      827   1043   1157    -68     64    309       C  
ATOM    734  OH  TYR A  96      12.616  -9.264  16.147  1.00  8.47           O  
ANISOU  734  OH  TYR A  96     1021   1137   1059    -31     42    217       O  
ATOM    735  N   ASN A  97      17.538 -16.297  14.873  1.00 10.17           N  
ANISOU  735  N   ASN A  97     1242   1126   1492     -1    -93    209       N  
ATOM    736  CA  ASN A  97      18.496 -17.328  14.548  1.00 10.34           C  
ANISOU  736  CA  ASN A  97     1234   1035   1659     12     41    226       C  
ATOM    737  C   ASN A  97      18.511 -17.530  13.067  1.00  9.94           C  
ANISOU  737  C   ASN A  97     1036   1135   1605    121   -105    139       C  
ATOM    738  O   ASN A  97      17.546 -18.036  12.519  1.00 11.64           O  
ANISOU  738  O   ASN A  97     1176   1420   1825   -109     34     41       O  
ATOM    739  CB  ASN A  97      18.128 -18.595  15.334  1.00 12.14           C  
ANISOU  739  CB  ASN A  97     1416   1238   1958     31     48    392       C  
ATOM    740  CG  ASN A  97      19.124 -19.700  15.177  1.00 13.96           C  
ANISOU  740  CG  ASN A  97     1705   1514   2085    122     85    496       C  
ATOM    741  ND2 ASN A  97      19.147 -20.602  16.135  1.00 17.42           N  
ANISOU  741  ND2 ASN A  97     1942   1923   2751    325     65   1038       N  
ATOM    742  OD1 ASN A  97      19.804 -19.789  14.188  1.00 15.17           O  
ANISOU  742  OD1 ASN A  97     1766   1353   2644    209    365    331       O  
ATOM    743  N   PHE A  98      19.572 -17.085  12.414  1.00  9.66           N  
ANISOU  743  N   PHE A  98     1227   1018   1425     -3      7    185       N  
ATOM    744  CA  PHE A  98      19.598 -17.082  10.985  1.00  9.18           C  
ANISOU  744  CA  PHE A  98     1040   1021   1425     31    -74     52       C  
ATOM    745  C   PHE A  98      21.008 -17.260  10.516  1.00  9.20           C  
ANISOU  745  C   PHE A  98      951    976   1567    130    -51    178       C  
ATOM    746  O   PHE A  98      21.941 -17.192  11.295  1.00 10.92           O  
ANISOU  746  O   PHE A  98     1110   1409   1628    181   -153     79       O  
ATOM    747  CB  PHE A  98      18.932 -15.818  10.432  1.00  9.43           C  
ANISOU  747  CB  PHE A  98     1139   1049   1393     95    -77    154       C  
ATOM    748  CG  PHE A  98      19.570 -14.542  10.855  1.00  8.91           C  
ANISOU  748  CG  PHE A  98      958   1011   1416     42    -56    153       C  
ATOM    749  CD1 PHE A  98      20.606 -14.003  10.152  1.00  9.98           C  
ANISOU  749  CD1 PHE A  98     1112   1244   1434     28    164     37       C  
ATOM    750  CD2 PHE A  98      19.087 -13.827  11.939  1.00  8.91           C  
ANISOU  750  CD2 PHE A  98     1053   1079   1251     57    -45    218       C  
ATOM    751  CE1 PHE A  98      21.205 -12.826  10.553  1.00 10.03           C  
ANISOU  751  CE1 PHE A  98     1010   1256   1543    -20    151     33       C  
ATOM    752  CE2 PHE A  98      19.644 -12.636  12.327  1.00  9.69           C  
ANISOU  752  CE2 PHE A  98     1132   1162   1385     13   -114     43       C  
ATOM    753  CZ  PHE A  98      20.690 -12.124  11.622  1.00  9.90           C  
ANISOU  753  CZ  PHE A  98     1311    997   1452     70    -92     30       C  
ATOM    754  N   ASN A  99      21.145 -17.472   9.220  1.00  9.29           N  
ANISOU  754  N   ASN A  99     1057   1055   1418    154   -124      0       N  
ATOM    755  CA  ASN A  99      22.442 -17.624   8.636  1.00 10.02           C  
ANISOU  755  CA  ASN A  99     1157   1080   1568    225   -162    -39       C  
ATOM    756  C   ASN A  99      22.644 -16.591   7.582  1.00  9.46           C  
ANISOU  756  C   ASN A  99     1027   1072   1493    196    -27    -53       C  
ATOM    757  O   ASN A  99      21.675 -16.043   7.074  1.00  9.88           O  
ANISOU  757  O   ASN A  99     1214   1032   1506     52    -79     90       O  
ATOM    758  CB  ASN A  99      22.588 -19.015   8.031  1.00 11.75           C  
ANISOU  758  CB  ASN A  99     1683    998   1780    219   -154     63       C  
ATOM    759  CG  ASN A  99      22.474 -20.086   9.102  1.00 14.92           C  
ANISOU  759  CG  ASN A  99     2550    962   2155    370   -397     48       C  
ATOM    760  ND2 ASN A  99      21.376 -20.805   9.091  1.00 21.73           N  
ANISOU  760  ND2 ASN A  99     3099   1707   3450   -215   -443    932       N  
ATOM    761  OD1 ASN A  99      23.290 -20.221   9.942  1.00 16.94           O  
ANISOU  761  OD1 ASN A  99     2942   1357   2137    -26   -420    263       O  
ATOM    762  N   VAL A 100      23.888 -16.324   7.235  1.00 10.34           N  
ANISOU  762  N   VAL A 100     1087   1081   1759    127     12    -67       N  
ATOM    763  CA  VAL A 100      24.235 -15.325   6.230  1.00 10.14           C  
ANISOU  763  CA  VAL A 100     1194   1008   1649    115    142   -155       C  
ATOM    764  C   VAL A 100      25.039 -15.941   5.109  1.00 11.17           C  
ANISOU  764  C   VAL A 100     1189   1261   1794    106    232   -246       C  
ATOM    765  O   VAL A 100      26.134 -15.468   4.780  1.00 13.13           O  
ANISOU  765  O   VAL A 100     1209   1502   2274    -48    362   -631       O  
ATOM    766  CB  VAL A 100      24.874 -14.059   6.831  1.00 10.24           C  
ANISOU  766  CB  VAL A 100      997   1100   1791     -1    169   -216       C  
ATOM    767  CG1 VAL A 100      23.856 -13.389   7.743  1.00 11.53           C  
ANISOU  767  CG1 VAL A 100     1240   1202   1937     36    108   -384       C  
ATOM    768  CG2 VAL A 100      26.139 -14.335   7.558  1.00 12.68           C  
ANISOU  768  CG2 VAL A 100     1182   1373   2262    -49     99   -162       C  
ATOM    769  N   PRO A 101      24.532 -16.959   4.444  1.00 10.15           N  
ANISOU  769  N   PRO A 101     1280    955   1619     48    107   -127       N  
ATOM    770  CA  PRO A 101      25.230 -17.517   3.297  1.00  9.93           C  
ANISOU  770  CA  PRO A 101     1153   1005   1613     71    -26   -195       C  
ATOM    771  C   PRO A 101      25.366 -16.490   2.212  1.00 10.42           C  
ANISOU  771  C   PRO A 101     1377    895   1685    283     53   -288       C  
ATOM    772  O   PRO A 101      24.434 -15.749   1.940  1.00 10.77           O  
ANISOU  772  O   PRO A 101     1270    985   1838     84     79    -16       O  
ATOM    773  CB  PRO A 101      24.316 -18.670   2.819  1.00 10.73           C  
ANISOU  773  CB  PRO A 101     1415   1015   1646     81    -65   -135       C  
ATOM    774  CG  PRO A 101      22.962 -18.206   3.255  1.00 11.03           C  
ANISOU  774  CG  PRO A 101     1428   1053   1710    -59     41    -77       C  
ATOM    775  CD  PRO A 101      23.211 -17.574   4.607  1.00 10.36           C  
ANISOU  775  CD  PRO A 101     1371    944   1620    142    -87    -94       C  
ATOM    776  N   GLY A 102      26.503 -16.492   1.552  1.00  9.96           N  
ANISOU  776  N   GLY A 102     1110   1027   1647    170     66   -242       N  
ATOM    777  CA  GLY A 102      26.693 -15.732   0.348  1.00 10.23           C  
ANISOU  777  CA  GLY A 102     1150   1161   1574    183     75   -237       C  
ATOM    778  C   GLY A 102      26.712 -14.236   0.509  1.00  9.37           C  
ANISOU  778  C   GLY A 102      894   1163   1502    -37     15    -80       C  
ATOM    779  O   GLY A 102      26.685 -13.520  -0.479  1.00 13.09           O  
ANISOU  779  O   GLY A 102     2059   1416   1497    220    -18     -6       O  
ATOM    780  N   GLN A 103      26.761 -13.759   1.731  1.00  8.18           N  
ANISOU  780  N   GLN A 103      819    974   1312    123    -11    -72       N  
ATOM    781  CA  GLN A 103      26.804 -12.319   1.970  1.00  8.40           C  
ANISOU  781  CA  GLN A 103      853    884   1451    157    -12    -30       C  
ATOM    782  C   GLN A 103      28.015 -11.994   2.817  1.00  8.19           C  
ANISOU  782  C   GLN A 103      776   1026   1306    196     27    -82       C  
ATOM    783  O   GLN A 103      28.357 -12.704   3.743  1.00  8.83           O  
ANISOU  783  O   GLN A 103      929   1031   1392    143    -85     52       O  
ATOM    784  CB  GLN A 103      25.537 -11.842   2.662  1.00  8.03           C  
ANISOU  784  CB  GLN A 103      721    921   1407     95    -29    -93       C  
ATOM    785  CG  GLN A 103      24.303 -12.060   1.836  1.00  8.07           C  
ANISOU  785  CG  GLN A 103      839    901   1325    144    -72    -84       C  
ATOM    786  CD  GLN A 103      23.136 -11.353   2.441  1.00  7.78           C  
ANISOU  786  CD  GLN A 103      736    946   1272     64    -64    -89       C  
ATOM    787  NE2 GLN A 103      22.983 -10.091   2.125  1.00  7.91           N  
ANISOU  787  NE2 GLN A 103      734    885   1387     91    -12    -53       N  
ATOM    788  OE1 GLN A 103      22.389 -11.941   3.237  1.00  8.07           O  
ANISOU  788  OE1 GLN A 103      772    915   1378     92     26     22       O  
ATOM    789  N   ALA A 104      28.604 -10.866   2.510  1.00  7.76           N  
ANISOU  789  N   ALA A 104      749    990   1207     67     -6    -44       N  
ATOM    790  CA  ALA A 104      29.706 -10.326   3.295  1.00  8.12           C  
ANISOU  790  CA  ALA A 104      705    976   1404     40      4    -85       C  
ATOM    791  C   ALA A 104      29.738  -8.846   2.969  1.00  7.31           C  
ANISOU  791  C   ALA A 104      680    959   1136     87    -22    -64       C  
ATOM    792  O   ALA A 104      29.749  -8.485   1.810  1.00  8.96           O  
ANISOU  792  O   ALA A 104     1207   1079   1118     47     -2    -89       O  
ATOM    793  CB  ALA A 104      31.026 -10.967   2.935  1.00  8.88           C  
ANISOU  793  CB  ALA A 104      664   1214   1495     85    -74    -70       C  
ATOM    794  N   GLY A 105      29.758  -8.036   3.988  1.00  7.39           N  
ANISOU  794  N   GLY A 105      734    988   1086    235      6   -101       N  
ATOM    795  CA  GLY A 105      29.718  -6.612   3.787  1.00  7.52           C  
ANISOU  795  CA  GLY A 105      856    950   1049    144     20     -3       C  
ATOM    796  C   GLY A 105      29.218  -5.922   5.010  1.00  6.93           C  
ANISOU  796  C   GLY A 105      643    938   1052      6     -1    -61       C  
ATOM    797  O   GLY A 105      29.240  -6.443   6.106  1.00  7.40           O  
ANISOU  797  O   GLY A 105      750   1002   1058     97    -24     -1       O  
ATOM    798  N   THR A 106      28.781  -4.698   4.769  1.00  6.57           N  
ANISOU  798  N   THR A 106      570    935    990     70      5    -68       N  
ATOM    799  CA  THR A 106      28.407  -3.775   5.819  1.00  6.50           C  
ANISOU  799  CA  THR A 106      585    894    990     55     18    -43       C  
ATOM    800  C   THR A 106      26.896  -3.651   5.816  1.00  6.37           C  
ANISOU  800  C   THR A 106      710    804    905    -26    -12    -32       C  
ATOM    801  O   THR A 106      26.315  -3.273   4.791  1.00  6.67           O  
ANISOU  801  O   THR A 106      622    998    913     36     39     42       O  
ATOM    802  CB  THR A 106      29.058  -2.418   5.574  1.00  7.09           C  
ANISOU  802  CB  THR A 106      608    953   1131     12    -22    -36       C  
ATOM    803  CG2 THR A 106      28.867  -1.520   6.744  1.00  7.84           C  
ANISOU  803  CG2 THR A 106      570   1147   1260    -34     48   -147       C  
ATOM    804  OG1 THR A 106      30.453  -2.593   5.360  1.00  7.47           O  
ANISOU  804  OG1 THR A 106      587   1153   1098    -28    -11    -31       O  
ATOM    805  N   PHE A 107      26.308  -3.946   6.951  1.00  6.62           N  
ANISOU  805  N   PHE A 107      667    970    877     35    -54     10       N  
ATOM    806  CA  PHE A 107      24.869  -3.945   7.144  1.00  6.82           C  
ANISOU  806  CA  PHE A 107      703   1040    848     31    -58      5       C  
ATOM    807  C   PHE A 107      24.581  -3.173   8.408  1.00  6.33           C  
ANISOU  807  C   PHE A 107      596    902    905     -8    -71    112       C  
ATOM    808  O   PHE A 107      25.442  -2.510   8.957  1.00  6.82           O  
ANISOU  808  O   PHE A 107      642    999    949    -15     27    -19       O  
ATOM    809  CB  PHE A 107      24.359  -5.416   7.186  1.00  7.02           C  
ANISOU  809  CB  PHE A 107      653   1044    970    -52    -23     99       C  
ATOM    810  CG  PHE A 107      24.742  -6.189   5.973  1.00  6.50           C  
ANISOU  810  CG  PHE A 107      722    809    938    -33     22     56       C  
ATOM    811  CD1 PHE A 107      23.971  -6.123   4.827  1.00  6.91           C  
ANISOU  811  CD1 PHE A 107      706    952    968    -49      3    -27       C  
ATOM    812  CD2 PHE A 107      25.872  -6.945   5.951  1.00  7.69           C  
ANISOU  812  CD2 PHE A 107      762    956   1204     27    -31     40       C  
ATOM    813  CE1 PHE A 107      24.336  -6.798   3.707  1.00  7.55           C  
ANISOU  813  CE1 PHE A 107      933    907   1028    -51    -46    -80       C  
ATOM    814  CE2 PHE A 107      26.240  -7.630   4.823  1.00  8.11           C  
ANISOU  814  CE2 PHE A 107      658   1089   1332     36     12    -87       C  
ATOM    815  CZ  PHE A 107      25.478  -7.563   3.698  1.00  7.79           C  
ANISOU  815  CZ  PHE A 107      931    878   1148    -22     98   -122       C  
ATOM    816  N   TRP A 108      23.341  -3.219   8.860  1.00  6.14           N  
ANISOU  816  N   TRP A 108      606    893    832    -17     11     37       N  
ATOM    817  CA  TRP A 108      22.986  -2.583  10.125  1.00  6.45           C  
ANISOU  817  CA  TRP A 108      603    982    864    -28    -36    -38       C  
ATOM    818  C   TRP A 108      21.722  -3.235  10.623  1.00  6.29           C  
ANISOU  818  C   TRP A 108      779    803    806     -1    -85     64       C  
ATOM    819  O   TRP A 108      21.119  -4.015   9.933  1.00  6.90           O  
ANISOU  819  O   TRP A 108      766   1018    836   -204    -15    -12       O  
ATOM    820  CB  TRP A 108      22.893  -1.082  10.001  1.00  6.56           C  
ANISOU  820  CB  TRP A 108      622    998    870   -118    -27     62       C  
ATOM    821  CG  TRP A 108      21.830  -0.527   9.131  1.00  6.33           C  
ANISOU  821  CG  TRP A 108      663    916    824    -45     78    119       C  
ATOM    822  CD1 TRP A 108      21.702  -0.654   7.791  1.00  6.60           C  
ANISOU  822  CD1 TRP A 108      776    878    854     12    121     68       C  
ATOM    823  CD2 TRP A 108      20.804   0.385   9.534  1.00  6.34           C  
ANISOU  823  CD2 TRP A 108      700    899    807   -157    -19     74       C  
ATOM    824  CE2 TRP A 108      20.137   0.788   8.370  1.00  6.47           C  
ANISOU  824  CE2 TRP A 108      738    872    845    -94     68     77       C  
ATOM    825  CE3 TRP A 108      20.431   0.928  10.769  1.00  6.47           C  
ANISOU  825  CE3 TRP A 108      662    938    855   -151     34     60       C  
ATOM    826  NE1 TRP A 108      20.678   0.113   7.331  1.00  6.64           N  
ANISOU  826  NE1 TRP A 108      732    916    874    -10     54     15       N  
ATOM    827  CZ2 TRP A 108      19.091   1.694   8.427  1.00  6.87           C  
ANISOU  827  CZ2 TRP A 108      770    942    896    -11     57     81       C  
ATOM    828  CZ3 TRP A 108      19.416   1.837  10.789  1.00  7.02           C  
ANISOU  828  CZ3 TRP A 108      923    927    817    -23    179     56       C  
ATOM    829  CH2 TRP A 108      18.755   2.230   9.635  1.00  7.12           C  
ANISOU  829  CH2 TRP A 108      760    990    955     12     92     98       C  
ATOM    830  N   TYR A 109      21.393  -2.937  11.849  1.00  6.33           N  
ANISOU  830  N   TYR A 109      615    936    854    -56     24    -25       N  
ATOM    831  CA  TYR A 109      20.169  -3.457  12.462  1.00  6.61           C  
ANISOU  831  CA  TYR A 109      686    930    894    -42     11     65       C  
ATOM    832  C   TYR A 109      19.435  -2.304  13.065  1.00  5.91           C  
ANISOU  832  C   TYR A 109      627    921    697    -32     58    143       C  
ATOM    833  O   TYR A 109      20.006  -1.302  13.477  1.00  6.58           O  
ANISOU  833  O   TYR A 109      715    937    844    -77     25     10       O  
ATOM    834  CB  TYR A 109      20.456  -4.532  13.508  1.00  7.49           C  
ANISOU  834  CB  TYR A 109      894   1004    945    -27    -40     49       C  
ATOM    835  CG  TYR A 109      21.222  -4.081  14.702  1.00  7.19           C  
ANISOU  835  CG  TYR A 109      815    976    940     -5    -69    103       C  
ATOM    836  CD1 TYR A 109      20.596  -3.650  15.851  1.00  7.55           C  
ANISOU  836  CD1 TYR A 109      790   1114    962   -103     45    129       C  
ATOM    837  CD2 TYR A 109      22.597  -4.063  14.703  1.00  7.78           C  
ANISOU  837  CD2 TYR A 109      876   1188    889     66     72    -42       C  
ATOM    838  CE1 TYR A 109      21.305  -3.226  16.938  1.00  8.02           C  
ANISOU  838  CE1 TYR A 109      953   1177    914     19     79     35       C  
ATOM    839  CE2 TYR A 109      23.329  -3.659  15.784  1.00  7.80           C  
ANISOU  839  CE2 TYR A 109      857   1098   1006     -7    -30     30       C  
ATOM    840  CZ  TYR A 109      22.669  -3.244  16.918  1.00  7.88           C  
ANISOU  840  CZ  TYR A 109     1001   1113    878     38    -64    -19       C  
ATOM    841  OH  TYR A 109      23.349  -2.817  18.028  1.00  8.72           O  
ANISOU  841  OH  TYR A 109     1033   1320    959    -38    -95    -11       O  
ATOM    842  N   HIS A 110      18.129  -2.454  13.131  1.00  6.26           N  
ANISOU  842  N   HIS A 110      616    959    803    -60     31     27       N  
ATOM    843  CA  HIS A 110      17.303  -1.377  13.633  1.00  6.31           C  
ANISOU  843  CA  HIS A 110      640    917    840    -95     89     66       C  
ATOM    844  C   HIS A 110      15.968  -1.904  14.022  1.00  6.11           C  
ANISOU  844  C   HIS A 110      721    826    773    -40     29     87       C  
ATOM    845  O   HIS A 110      15.456  -2.885  13.481  1.00  6.70           O  
ANISOU  845  O   HIS A 110      706    905    935    -81     85     43       O  
ATOM    846  CB  HIS A 110      17.183  -0.246  12.638  1.00  6.75           C  
ANISOU  846  CB  HIS A 110      793    953    816    -86    111     41       C  
ATOM    847  CG  HIS A 110      16.649  -0.601  11.292  1.00  6.71           C  
ANISOU  847  CG  HIS A 110      907    806    834      0     67    115       C  
ATOM    848  CD2 HIS A 110      17.299  -0.820  10.121  1.00  6.69           C  
ANISOU  848  CD2 HIS A 110      823    870    847     46     82     44       C  
ATOM    849  ND1 HIS A 110      15.320  -0.690  10.997  1.00  7.16           N  
ANISOU  849  ND1 HIS A 110      781   1103    835    -39    112    102       N  
ATOM    850  CE1 HIS A 110      15.187  -0.934   9.693  1.00  7.20           C  
ANISOU  850  CE1 HIS A 110      785   1139    809    -37     83     71       C  
ATOM    851  NE2 HIS A 110      16.372  -1.004   9.131  1.00  7.08           N  
ANISOU  851  NE2 HIS A 110      944    908    836     -2    120     78       N  
ATOM    852  N   SER A 111      15.328  -1.194  14.960  1.00  6.55           N  
ANISOU  852  N   SER A 111      689   1010    787    -92     72      9       N  
ATOM    853  CA  SER A 111      13.931  -1.491  15.202  1.00  6.53           C  
ANISOU  853  CA  SER A 111      772    929    778   -113     51     15       C  
ATOM    854  C   SER A 111      13.148  -1.385  13.895  1.00  6.38           C  
ANISOU  854  C   SER A 111      678    984    761    -20    151     34       C  
ATOM    855  O   SER A 111      13.415  -0.512  13.068  1.00  6.95           O  
ANISOU  855  O   SER A 111      743   1031    867     28     94     90       O  
ATOM    856  CB  SER A 111      13.317  -0.517  16.181  1.00  7.40           C  
ANISOU  856  CB  SER A 111      707   1214    887    -93     55    -27       C  
ATOM    857  OG  SER A 111      11.979  -0.876  16.361  1.00  8.32           O  
ANISOU  857  OG  SER A 111      810   1337   1013   -184    150    -59       O  
ATOM    858  N   HIS A 112      12.167  -2.254  13.757  1.00  6.59           N  
ANISOU  858  N   HIS A 112      711    968    825    -25     68     79       N  
ATOM    859  CA  HIS A 112      11.281  -2.215  12.623  1.00  7.08           C  
ANISOU  859  CA  HIS A 112      845   1030    813   -207     22     57       C  
ATOM    860  C   HIS A 112       9.848  -2.253  13.091  1.00  7.39           C  
ANISOU  860  C   HIS A 112      859    999    948    -65     22     36       C  
ATOM    861  O   HIS A 112       8.993  -2.898  12.484  1.00  8.83           O  
ANISOU  861  O   HIS A 112      954   1271   1127   -115     66   -208       O  
ATOM    862  CB  HIS A 112      11.629  -3.308  11.606  1.00  7.32           C  
ANISOU  862  CB  HIS A 112      852   1053    874   -128    -12    -24       C  
ATOM    863  CG  HIS A 112      11.339  -2.947  10.209  1.00  6.95           C  
ANISOU  863  CG  HIS A 112      751    934    955    -91    -92     30       C  
ATOM    864  CD2 HIS A 112      12.102  -3.031   9.100  1.00  7.20           C  
ANISOU  864  CD2 HIS A 112      950    963    821     47      0     27       C  
ATOM    865  ND1 HIS A 112      10.193  -2.387   9.783  1.00  8.07           N  
ANISOU  865  ND1 HIS A 112      825   1220   1022     75    -32      0       N  
ATOM    866  CE1 HIS A 112      10.292  -2.146   8.482  1.00  8.47           C  
ANISOU  866  CE1 HIS A 112     1081   1228    907    205   -191    -13       C  
ATOM    867  NE2 HIS A 112      11.482  -2.527   8.021  1.00  7.63           N  
ANISOU  867  NE2 HIS A 112     1119    884    894     82     -6     11       N  
ATOM    868  N   LEU A 113       9.616  -1.530  14.177  1.00  7.94           N  
ANISOU  868  N   LEU A 113      824   1203    988   -151    129    -47       N  
ATOM    869  CA  LEU A 113       8.283  -1.276  14.709  1.00  8.51           C  
ANISOU  869  CA  LEU A 113      910   1209   1114    -72    112    -27       C  
ATOM    870  C   LEU A 113       8.076   0.241  14.688  1.00  7.85           C  
ANISOU  870  C   LEU A 113      801   1196    984    -92    103     68       C  
ATOM    871  O   LEU A 113       8.837   0.977  15.310  1.00  8.73           O  
ANISOU  871  O   LEU A 113      932   1191   1191    -70    -34     32       O  
ATOM    872  CB  LEU A 113       8.182  -1.769  16.128  1.00  8.85           C  
ANISOU  872  CB  LEU A 113      968   1206   1189    -76    219     38       C  
ATOM    873  CG  LEU A 113       6.858  -1.462  16.813  1.00  9.14           C  
ANISOU  873  CG  LEU A 113     1083   1286   1101    -57    205     58       C  
ATOM    874  CD1 LEU A 113       5.695  -2.132  16.149  1.00 11.24           C  
ANISOU  874  CD1 LEU A 113     1084   1718   1469   -292    392     20       C  
ATOM    875  CD2 LEU A 113       6.939  -1.826  18.244  1.00 11.51           C  
ANISOU  875  CD2 LEU A 113     1297   1791   1284      3    384    271       C  
ATOM    876  N   SER A 114       7.062   0.681  13.978  1.00  8.49           N  
ANISOU  876  N   SER A 114      876   1259   1090    -36    -36     56       N  
ATOM    877  CA  SER A 114       6.740   2.084  13.935  1.00  9.01           C  
ANISOU  877  CA  SER A 114      826   1397   1199    -23    -12     54       C  
ATOM    878  C   SER A 114       8.014   2.873  13.589  1.00  9.07           C  
ANISOU  878  C   SER A 114     1142   1404    900    -61     18     41       C  
ATOM    879  O   SER A 114       8.806   2.424  12.779  1.00  9.93           O  
ANISOU  879  O   SER A 114     1361   1437    972   -166    217    -20       O  
ATOM    880  CB  SER A 114       6.069   2.480  15.254  1.00  9.81           C  
ANISOU  880  CB  SER A 114      950   1380   1394    -55    131    -36       C  
ATOM    881  OG  SER A 114       5.650   3.819  15.291  1.00 12.05           O  
ANISOU  881  OG  SER A 114     1035   1548   1994    122    170   -215       O  
ATOM    882  N   THR A 115       8.197   4.022  14.211  1.00  8.67           N  
ANISOU  882  N   THR A 115     1001   1302    990      9     17      8       N  
ATOM    883  CA  THR A 115       9.359   4.880  14.048  1.00  8.91           C  
ANISOU  883  CA  THR A 115     1106   1221   1056    -35    -48     97       C  
ATOM    884  C   THR A 115      10.309   4.713  15.195  1.00  8.32           C  
ANISOU  884  C   THR A 115      970   1242    947    -30    186    116       C  
ATOM    885  O   THR A 115      11.148   5.560  15.457  1.00  9.00           O  
ANISOU  885  O   THR A 115     1078   1201   1141    -70     49    128       O  
ATOM    886  CB  THR A 115       8.892   6.317  13.924  1.00  9.10           C  
ANISOU  886  CB  THR A 115     1008   1255   1193     42      7     23       C  
ATOM    887  CG2 THR A 115       8.139   6.527  12.617  1.00 12.51           C  
ANISOU  887  CG2 THR A 115     2038   1405   1309    311   -247    194       C  
ATOM    888  OG1 THR A 115       8.057   6.568  15.030  1.00 10.74           O  
ANISOU  888  OG1 THR A 115     1253   1456   1373    116     50   -189       O  
ATOM    889  N   GLN A 116      10.265   3.563  15.859  1.00  7.93           N  
ANISOU  889  N   GLN A 116      942   1216    854    -64    103     77       N  
ATOM    890  CA  GLN A 116      11.073   3.339  17.037  1.00  7.72           C  
ANISOU  890  CA  GLN A 116      889   1282    762    -95    156     25       C  
ATOM    891  C   GLN A 116      12.567   3.393  16.765  1.00  7.45           C  
ANISOU  891  C   GLN A 116      915   1174    739    -44     18    123       C  
ATOM    892  O   GLN A 116      13.313   3.764  17.668  1.00  7.90           O  
ANISOU  892  O   GLN A 116      924   1241    836   -121    117     19       O  
ATOM    893  CB  GLN A 116      10.676   2.045  17.699  1.00  8.23           C  
ANISOU  893  CB  GLN A 116      927   1310    890   -111    177     61       C  
ATOM    894  CG  GLN A 116      11.346   1.774  19.018  1.00  8.51           C  
ANISOU  894  CG  GLN A 116      971   1372    890   -144    193     52       C  
ATOM    895  CD  GLN A 116      10.945   0.441  19.541  1.00  8.27           C  
ANISOU  895  CD  GLN A 116     1003   1347    791   -173    113     77       C  
ATOM    896  NE2 GLN A 116      10.192   0.422  20.625  1.00  8.74           N  
ANISOU  896  NE2 GLN A 116     1070   1323    928    -20    199    126       N  
ATOM    897  OE1 GLN A 116      11.289  -0.579  18.959  1.00  8.95           O  
ANISOU  897  OE1 GLN A 116     1157   1254    988    -86    291    105       O  
ATOM    898  N   TYR A 117      13.043   3.047  15.570  1.00  7.51           N  
ANISOU  898  N   TYR A 117      966   1129    756   -109     87     -3       N  
ATOM    899  CA  TYR A 117      14.466   3.114  15.419  1.00  7.52           C  
ANISOU  899  CA  TYR A 117      866   1123    867   -100    127      1       C  
ATOM    900  C   TYR A 117      14.962   4.529  15.538  1.00  7.26           C  
ANISOU  900  C   TYR A 117      905   1144    709    -77    102      6       C  
ATOM    901  O   TYR A 117      16.099   4.761  15.937  1.00  7.81           O  
ANISOU  901  O   TYR A 117      917   1171    879    -64     86    -55       O  
ATOM    902  CB  TYR A 117      15.008   2.377  14.199  1.00  7.50           C  
ANISOU  902  CB  TYR A 117      896   1101    850      3     62    -30       C  
ATOM    903  CG  TYR A 117      15.112   3.045  12.846  1.00  7.21           C  
ANISOU  903  CG  TYR A 117      897    913    926    -30     22      0       C  
ATOM    904  CD1 TYR A 117      16.130   3.939  12.553  1.00  7.81           C  
ANISOU  904  CD1 TYR A 117      846   1257    863   -158    -22    -73       C  
ATOM    905  CD2 TYR A 117      14.343   2.642  11.790  1.00  8.19           C  
ANISOU  905  CD2 TYR A 117      970   1174    967    -69     13      3       C  
ATOM    906  CE1 TYR A 117      16.325   4.428  11.292  1.00  8.17           C  
ANISOU  906  CE1 TYR A 117      977   1207    919   -217    114     -9       C  
ATOM    907  CE2 TYR A 117      14.537   3.106  10.527  1.00  7.77           C  
ANISOU  907  CE2 TYR A 117      915   1168    867   -109    -46    -16       C  
ATOM    908  CZ  TYR A 117      15.536   3.999  10.259  1.00  7.20           C  
ANISOU  908  CZ  TYR A 117      917   1027    789    -35     18    -86       C  
ATOM    909  OH  TYR A 117      15.679   4.420   8.980  1.00  7.72           O  
ANISOU  909  OH  TYR A 117     1075   1063    794    -97    -17    -30       O  
ATOM    910  N   CYS A 118      14.117   5.497  15.228  1.00  7.75           N  
ANISOU  910  N   CYS A 118      871   1176    896    -84    118      6       N  
ATOM    911  CA  CYS A 118      14.553   6.878  15.376  1.00  8.17           C  
ANISOU  911  CA  CYS A 118     1201   1003    899   -123    125    -23       C  
ATOM    912  C   CYS A 118      14.886   7.205  16.813  1.00  8.21           C  
ANISOU  912  C   CYS A 118     1011   1156    950   -118    136     13       C  
ATOM    913  O   CYS A 118      15.778   7.976  17.072  1.00  8.81           O  
ANISOU  913  O   CYS A 118     1152   1278    917   -275    248   -129       O  
ATOM    914  CB  CYS A 118      13.518   7.827  14.811  1.00  9.49           C  
ANISOU  914  CB  CYS A 118     1146   1363   1095     49    188     -2       C  
ATOM    915  SG ACYS A 118      12.895   7.402  13.144  0.70  8.12           S  
ANISOU  915  SG ACYS A 118      999   1252    832     -6     59     68       S  
ATOM    916  SG BCYS A 118      14.468   9.101  13.957  0.15 13.44           S  
ANISOU  916  SG BCYS A 118     1904   1473   1729    -22    619     10       S  
ATOM    917  SG CCYS A 118      13.942   9.529  15.033  0.15 16.97           S  
ANISOU  917  SG CCYS A 118     2399   1749   2298   -459     80    279       S  
ATOM    918  N   ASP A 119      14.153   6.587  17.747  1.00  8.18           N  
ANISOU  918  N   ASP A 119     1044   1208    856   -105    140    -13       N  
ATOM    919  CA  ASP A 119      14.381   6.797  19.156  1.00  8.13           C  
ANISOU  919  CA  ASP A 119      970   1237    880   -113    169    -26       C  
ATOM    920  C   ASP A 119      15.629   6.100  19.683  1.00  8.13           C  
ANISOU  920  C   ASP A 119     1170   1136    782    -90    198     17       C  
ATOM    921  O   ASP A 119      15.942   6.278  20.858  1.00  8.74           O  
ANISOU  921  O   ASP A 119     1161   1369    791      1     93    -36       O  
ATOM    922  CB  ASP A 119      13.160   6.365  19.948  1.00  8.17           C  
ANISOU  922  CB  ASP A 119      944   1236    922    -73    114    -62       C  
ATOM    923  CG  ASP A 119      12.003   7.318  19.834  1.00  9.38           C  
ANISOU  923  CG  ASP A 119     1025   1534   1002    -33    155     74       C  
ATOM    924  OD1 ASP A 119      12.203   8.560  19.681  1.00  9.66           O  
ANISOU  924  OD1 ASP A 119     1071   1450   1149     19    191    -78       O  
ATOM    925  OD2 ASP A 119      10.858   6.847  19.963  1.00 10.66           O1-
ANISOU  925  OD2 ASP A 119     1073   1741   1236    -56    206     20       O1-
ATOM    926  N   GLY A 120      16.374   5.371  18.850  1.00  8.05           N  
ANISOU  926  N   GLY A 120      986   1197    875    -67    107   -128       N  
ATOM    927  CA  GLY A 120      17.722   5.014  19.181  1.00  7.84           C  
ANISOU  927  CA  GLY A 120     1039   1166    771    -40    105      5       C  
ATOM    928  C   GLY A 120      18.131   3.597  18.863  1.00  7.10           C  
ANISOU  928  C   GLY A 120      890   1083    724   -131    107     39       C  
ATOM    929  O   GLY A 120      19.305   3.292  18.974  1.00  7.55           O  
ANISOU  929  O   GLY A 120      853   1182    833    -90     42     -5       O  
ATOM    930  N   LEU A 121      17.208   2.752  18.439  1.00  7.08           N  
ANISOU  930  N   LEU A 121      889   1102    699    -76    104      8       N  
ATOM    931  CA  LEU A 121      17.525   1.327  18.285  1.00  7.14           C  
ANISOU  931  CA  LEU A 121      884   1070    756   -101     -9      0       C  
ATOM    932  C   LEU A 121      18.066   1.115  16.887  1.00  6.59           C  
ANISOU  932  C   LEU A 121      815   1003    686   -101     31      0       C  
ATOM    933  O   LEU A 121      17.337   0.774  15.962  1.00  7.08           O  
ANISOU  933  O   LEU A 121      871   1077    739    -51     23    -52       O  
ATOM    934  CB  LEU A 121      16.322   0.479  18.577  1.00  7.61           C  
ANISOU  934  CB  LEU A 121      970   1139    781    -95    108     43       C  
ATOM    935  CG  LEU A 121      16.651  -0.934  19.063  1.00  8.24           C  
ANISOU  935  CG  LEU A 121     1130   1219    779   -203    -17    114       C  
ATOM    936  CD1 LEU A 121      15.360  -1.712  19.295  1.00  8.85           C  
ANISOU  936  CD1 LEU A 121     1092   1186   1084   -245     65    152       C  
ATOM    937  CD2 LEU A 121      17.585  -1.675  18.121  1.00  8.44           C  
ANISOU  937  CD2 LEU A 121      999   1189   1017    -80     -2    155       C  
ATOM    938  N   ARG A 122      19.354   1.351  16.743  1.00  6.60           N  
ANISOU  938  N   ARG A 122      790   1030    686    -29     43     -8       N  
ATOM    939  CA  ARG A 122      20.046   1.271  15.476  1.00  7.30           C  
ANISOU  939  CA  ARG A 122     1007   1125    640    -66    107      9       C  
ATOM    940  C   ARG A 122      21.482   0.992  15.748  1.00  7.06           C  
ANISOU  940  C   ARG A 122      819   1109    754   -153     33    -35       C  
ATOM    941  O   ARG A 122      22.059   1.621  16.623  1.00  7.95           O  
ANISOU  941  O   ARG A 122      881   1261    877   -115    -20   -176       O  
ATOM    942  CB  ARG A 122      19.927   2.543  14.679  1.00 11.98           C  
ANISOU  942  CB  ARG A 122     1679   1818   1054    681    633    526       C  
ATOM    943  CG  ARG A 122      19.199   3.669  15.112  1.00  9.38           C  
ANISOU  943  CG  ARG A 122     1477   1045   1041    -50    334    112       C  
ATOM    944  CD  ARG A 122      19.235   4.900  14.270  1.00  7.19           C  
ANISOU  944  CD  ARG A 122      894   1078    757    -28     72     34       C  
ATOM    945  NE  ARG A 122      18.431   5.979  14.851  1.00  7.66           N  
ANISOU  945  NE  ARG A 122      962   1027    919    -50    256      7       N  
ATOM    946  CZ  ARG A 122      18.525   7.243  14.498  1.00  7.63           C  
ANISOU  946  CZ  ARG A 122      977   1078    840   -157    107     -8       C  
ATOM    947  NH1 ARG A 122      19.285   7.596  13.481  1.00  7.87           N1+
ANISOU  947  NH1 ARG A 122      961   1011   1018     -7    287    114       N1+
ATOM    948  NH2 ARG A 122      17.865   8.167  15.168  1.00  8.37           N  
ANISOU  948  NH2 ARG A 122     1092   1012   1074   -107    275    -74       N  
ATOM    949  N   GLY A 123      22.111   0.108  14.976  1.00  6.82           N  
ANISOU  949  N   GLY A 123      713   1026    852   -122     43    -59       N  
ATOM    950  CA  GLY A 123      23.528  -0.143  15.122  1.00  7.40           C  
ANISOU  950  CA  GLY A 123      679   1181    949    -79     23    -85       C  
ATOM    951  C   GLY A 123      24.076  -0.843  13.933  1.00  7.03           C  
ANISOU  951  C   GLY A 123      760   1100    810   -132     -7    -31       C  
ATOM    952  O   GLY A 123      23.323  -1.341  13.097  1.00  7.20           O  
ANISOU  952  O   GLY A 123      780   1111    845    -91    -11    -67       O  
ATOM    953  N   PRO A 124      25.396  -0.918  13.831  1.00  7.66           N  
ANISOU  953  N   PRO A 124      729   1185    994    -65      8   -146       N  
ATOM    954  CA  PRO A 124      26.000  -1.575  12.688  1.00  7.87           C  
ANISOU  954  CA  PRO A 124      763   1221   1003   -106     66    -69       C  
ATOM    955  C   PRO A 124      26.002  -3.081  12.804  1.00  7.25           C  
ANISOU  955  C   PRO A 124      570   1218    966     84    -74    -82       C  
ATOM    956  O   PRO A 124      25.992  -3.632  13.886  1.00  8.36           O  
ANISOU  956  O   PRO A 124      898   1390    887     89   -124    -14       O  
ATOM    957  CB  PRO A 124      27.418  -1.023  12.683  1.00 10.37           C  
ANISOU  957  CB  PRO A 124      857   1552   1529   -252    233   -402       C  
ATOM    958  CG  PRO A 124      27.576  -0.235  13.900  1.00  9.60           C  
ANISOU  958  CG  PRO A 124      897   1694   1057   -182     29     -1       C  
ATOM    959  CD  PRO A 124      26.388  -0.314  14.732  1.00  8.41           C  
ANISOU  959  CD  PRO A 124      686   1317   1192    -99    -86   -176       C  
ATOM    960  N   PHE A 125      26.093  -3.714  11.645  1.00  7.16           N  
ANISOU  960  N   PHE A 125      758   1035    924     68    -18     14       N  
ATOM    961  CA  PHE A 125      26.079  -5.188  11.550  1.00  7.57           C  
ANISOU  961  CA  PHE A 125      970   1006    900     68    -99     42       C  
ATOM    962  C   PHE A 125      27.027  -5.518  10.457  1.00  7.19           C  
ANISOU  962  C   PHE A 125      802   1042    886     61    -90      0       C  
ATOM    963  O   PHE A 125      26.786  -5.161   9.317  1.00  8.12           O  
ANISOU  963  O   PHE A 125      855   1281    950    173    -52     33       O  
ATOM    964  CB  PHE A 125      24.664  -5.645  11.238  1.00  7.80           C  
ANISOU  964  CB  PHE A 125      912   1065    984     25    -78     45       C  
ATOM    965  CG  PHE A 125      24.421  -7.144  11.319  1.00  7.87           C  
ANISOU  965  CG  PHE A 125      819   1086   1083     97    -47    123       C  
ATOM    966  CD1 PHE A 125      23.569  -7.661  12.238  1.00  8.58           C  
ANISOU  966  CD1 PHE A 125      935   1157   1168     31     19     21       C  
ATOM    967  CD2 PHE A 125      25.050  -7.999  10.453  1.00  9.46           C  
ANISOU  967  CD2 PHE A 125      999   1157   1438     23    165    -21       C  
ATOM    968  CE1 PHE A 125      23.316  -8.992  12.325  1.00  9.58           C  
ANISOU  968  CE1 PHE A 125     1181   1239   1219     36     64    247       C  
ATOM    969  CE2 PHE A 125      24.802  -9.358  10.527  1.00 10.32           C  
ANISOU  969  CE2 PHE A 125     1138   1010   1772     30    109    -62       C  
ATOM    970  CZ  PHE A 125      23.929  -9.855  11.476  1.00 10.03           C  
ANISOU  970  CZ  PHE A 125     1127    987   1695   -100     70     85       C  
ATOM    971  N   VAL A 126      28.159  -6.158  10.769  1.00  7.32           N  
ANISOU  971  N   VAL A 126      873    933    975     36    -56     44       N  
ATOM    972  CA  VAL A 126      29.192  -6.384   9.778  1.00  7.60           C  
ANISOU  972  CA  VAL A 126      816   1001   1069      5    -55    -10       C  
ATOM    973  C   VAL A 126      29.408  -7.859   9.631  1.00  7.75           C  
ANISOU  973  C   VAL A 126      757   1132   1053    128    -89     95       C  
ATOM    974  O   VAL A 126      29.604  -8.593  10.593  1.00  8.96           O  
ANISOU  974  O   VAL A 126     1139   1179   1087    306    -94    101       O  
ATOM    975  CB  VAL A 126      30.482  -5.673  10.149  1.00  8.67           C  
ANISOU  975  CB  VAL A 126      812   1384   1096    -23    -49     38       C  
ATOM    976  CG1 VAL A 126      31.502  -5.957   9.046  1.00  9.80           C  
ANISOU  976  CG1 VAL A 126      795   1599   1328     -3     62    -18       C  
ATOM    977  CG2 VAL A 126      30.222  -4.177  10.248  1.00 10.30           C  
ANISOU  977  CG2 VAL A 126     1121   1325   1467   -150    -10   -139       C  
ATOM    978  N   VAL A 127      29.392  -8.297   8.369  1.00  7.78           N  
ANISOU  978  N   VAL A 127      833   1001   1120    163   -144     48       N  
ATOM    979  CA  VAL A 127      29.724  -9.676   8.023  1.00  8.02           C  
ANISOU  979  CA  VAL A 127      910   1011   1126     93    -83     88       C  
ATOM    980  C   VAL A 127      31.033  -9.640   7.288  1.00  8.24           C  
ANISOU  980  C   VAL A 127      858    951   1322     12   -218      5       C  
ATOM    981  O   VAL A 127      31.115  -9.212   6.147  1.00  8.40           O  
ANISOU  981  O   VAL A 127      900   1113   1176    221   -106    -39       O  
ATOM    982  CB  VAL A 127      28.611 -10.318   7.202  1.00  8.31           C  
ANISOU  982  CB  VAL A 127      981    953   1222     71    -94     58       C  
ATOM    983  CG1 VAL A 127      29.015 -11.735   6.882  1.00  9.03           C  
ANISOU  983  CG1 VAL A 127     1053   1069   1306     57     36    -32       C  
ATOM    984  CG2 VAL A 127      27.280 -10.264   7.912  1.00  8.69           C  
ANISOU  984  CG2 VAL A 127      817   1058   1427     31    -41     42       C  
ATOM    985  N   TYR A 128      32.089 -10.025   8.007  1.00  9.76           N  
ANISOU  985  N   TYR A 128      904   1291   1512      5   -290    200       N  
ATOM    986  CA  TYR A 128      33.412  -9.974   7.474  1.00 10.38           C  
ANISOU  986  CA  TYR A 128      876   1206   1862     65   -255    172       C  
ATOM    987  C   TYR A 128      33.622 -11.116   6.512  1.00 10.87           C  
ANISOU  987  C   TYR A 128      798   1261   2069      0   -201    304       C  
ATOM    988  O   TYR A 128      33.022 -12.155   6.627  1.00 11.65           O  
ANISOU  988  O   TYR A 128     1132   1195   2098     12     90     60       O  
ATOM    989  CB  TYR A 128      34.449  -9.940   8.622  1.00 11.88           C  
ANISOU  989  CB  TYR A 128      936   1487   2090    120   -334    293       C  
ATOM    990  CG  TYR A 128      34.430  -8.668   9.413  1.00 11.83           C  
ANISOU  990  CG  TYR A 128     1062   1402   2031   -121   -368    122       C  
ATOM    991  CD1 TYR A 128      35.073  -7.554   8.966  1.00 11.09           C  
ANISOU  991  CD1 TYR A 128      760   1575   1877      2   -168    183       C  
ATOM    992  CD2 TYR A 128      33.772  -8.589  10.649  1.00 12.78           C  
ANISOU  992  CD2 TYR A 128     1348   1600   1908   -383   -265    355       C  
ATOM    993  CE1 TYR A 128      35.087  -6.370   9.674  1.00 11.45           C  
ANISOU  993  CE1 TYR A 128     1140   1505   1703    -63   -130     63       C  
ATOM    994  CE2 TYR A 128      33.770  -7.403  11.365  1.00 12.88           C  
ANISOU  994  CE2 TYR A 128     1366   1940   1587   -397    -85    130       C  
ATOM    995  CZ  TYR A 128      34.404  -6.283  10.882  1.00 12.18           C  
ANISOU  995  CZ  TYR A 128     1339   1502   1785   -240   -204     47       C  
ATOM    996  OH  TYR A 128      34.382  -5.134  11.596  1.00 12.57           O  
ANISOU  996  OH  TYR A 128     1490   1684   1601   -185    -44   -131       O  
ATOM    997  N   ASP A 129      34.579 -10.918   5.614  1.00 11.21           N  
ANISOU  997  N   ASP A 129      820   1132   2305    123     -6    132       N  
ATOM    998  CA  ASP A 129      34.941 -11.959   4.642  1.00 11.48           C  
ANISOU  998  CA  ASP A 129      811   1161   2387    110     96    289       C  
ATOM    999  C   ASP A 129      36.393 -12.316   4.882  1.00 14.49           C  
ANISOU  999  C   ASP A 129      848   1296   3359    188    -93    587       C  
ATOM   1000  O   ASP A 129      37.269 -11.538   4.587  1.00 16.03           O  
ANISOU 1000  O   ASP A 129      686   1381   4024     97    -84    715       O  
ATOM   1001  CB  ASP A 129      34.784 -11.422   3.261  1.00 11.08           C  
ANISOU 1001  CB  ASP A 129      676   1176   2356    243    141    247       C  
ATOM   1002  CG  ASP A 129      34.946 -12.459   2.191  1.00 13.04           C  
ANISOU 1002  CG  ASP A 129      945   1307   2702    248    206    408       C  
ATOM   1003  OD1 ASP A 129      35.461 -13.557   2.498  1.00 13.61           O  
ANISOU 1003  OD1 ASP A 129     1180   1249   2742    295    428    318       O  
ATOM   1004  OD2 ASP A 129      34.606 -12.162   1.032  1.00 13.63           O1-
ANISOU 1004  OD2 ASP A 129     1167   1321   2688    414    211    204       O1-
ATOM   1005  N   PRO A 130      36.659 -13.527   5.372  1.00 15.19           N  
ANISOU 1005  N   PRO A 130     1023   1337   3411    201   -279    555       N  
ATOM   1006  CA  PRO A 130      38.040 -13.956   5.607  1.00 17.44           C  
ANISOU 1006  CA  PRO A 130     1165   1477   3982    329   -450    562       C  
ATOM   1007  C   PRO A 130      38.855 -13.979   4.317  1.00 18.64           C  
ANISOU 1007  C   PRO A 130      984   1425   4672    485    215    726       C  
ATOM   1008  O   PRO A 130      40.074 -13.987   4.390  1.00 24.54           O  
ANISOU 1008  O   PRO A 130      946   2278   6100    470   -104     27       O  
ATOM   1009  CB  PRO A 130      37.873 -15.344   6.209  1.00 20.42           C  
ANISOU 1009  CB  PRO A 130     1673   1726   4357    456   -482    995       C  
ATOM   1010  CG  PRO A 130      36.492 -15.506   6.574  1.00 20.70           C  
ANISOU 1010  CG  PRO A 130     1682   1715   4465    201   -661    898       C  
ATOM   1011  CD  PRO A 130      35.711 -14.555   5.766  1.00 15.31           C  
ANISOU 1011  CD  PRO A 130     1313   1242   3263    220   -253    529       C  
ATOM   1012  N   ASN A 131      38.208 -14.022   3.161  1.00 18.18           N  
ANISOU 1012  N   ASN A 131     1070   1318   4517    545    685    662       N  
ATOM   1013  CA  ASN A 131      38.878 -13.994   1.876  1.00 20.58           C  
ANISOU 1013  CA  ASN A 131     1441   1460   4918    576   1238    532       C  
ATOM   1014  C   ASN A 131      38.370 -12.851   1.028  1.00 15.26           C  
ANISOU 1014  C   ASN A 131     1206   1408   3183    120    846    134       C  
ATOM   1015  O   ASN A 131      38.172 -12.971  -0.156  1.00 21.48           O  
ANISOU 1015  O   ASN A 131     1544   2209   4405    493   -401  -1105       O  
ATOM   1016  CB  ASN A 131      38.576 -15.288   1.133  1.00 27.74           C  
ANISOU 1016  CB  ASN A 131     2871   1576   6094    698   2585    156       C  
ATOM   1017  CG AASN A 131      39.382 -16.456   1.602  0.70 26.01           C  
ANISOU 1017  CG AASN A 131     3980   1529   4374    689   2279   -242       C  
ATOM   1018  CG BASN A 131      39.605 -15.601   0.052  0.30 24.72           C  
ANISOU 1018  CG BASN A 131     1786   2893   4712    381   2242   2257       C  
ATOM   1019  ND2AASN A 131      40.314 -16.236   2.521  0.70 65.43           N  
ATOM   1020  ND2BASN A 131      39.128 -15.987  -1.121  0.30 73.85           N  
ATOM   1021  OD1AASN A 131      39.143 -17.573   1.148  0.70 46.80           O  
ATOM   1022  OD1BASN A 131      40.813 -15.508   0.276  0.30 88.02           O  
ATOM   1023  N   ASP A 132      38.245 -11.682   1.650  1.00 13.67           N  
ANISOU 1023  N   ASP A 132     1432   1277   2484    275    573    118       N  
ATOM   1024  CA  ASP A 132      37.658 -10.545   0.992  1.00 11.17           C  
ANISOU 1024  CA  ASP A 132      779   1348   2114     28    108    -66       C  
ATOM   1025  C   ASP A 132      38.454 -10.269  -0.254  1.00 10.69           C  
ANISOU 1025  C   ASP A 132      810   1404   1845    291    168   -214       C  
ATOM   1026  O   ASP A 132      39.670 -10.028  -0.159  1.00 10.65           O  
ANISOU 1026  O   ASP A 132      797   1501   1747    184    167    -85       O  
ATOM   1027  CB  ASP A 132      37.682  -9.377   1.939  1.00 10.45           C  
ANISOU 1027  CB  ASP A 132      944   1344   1681     83    118    -83       C  
ATOM   1028  CG  ASP A 132      36.727  -8.283   1.520  1.00  9.67           C  
ANISOU 1028  CG  ASP A 132      681   1227   1766     43     28   -213       C  
ATOM   1029  OD1 ASP A 132      36.790  -7.874   0.362  1.00 10.18           O  
ANISOU 1029  OD1 ASP A 132      833   1511   1522    235     18    -22       O  
ATOM   1030  OD2 ASP A 132      35.948  -7.890   2.416  1.00 10.36           O1-
ANISOU 1030  OD2 ASP A 132      929   1417   1590    127     69   -113       O1-
ATOM   1031  N   PRO A 133      37.846 -10.156  -1.432  1.00 11.80           N  
ANISOU 1031  N   PRO A 133      829   1722   1930    108      7   -302       N  
ATOM   1032  CA  PRO A 133      38.591  -9.822  -2.620  1.00 12.10           C  
ANISOU 1032  CA  PRO A 133     1256   1635   1706    351   -119   -317       C  
ATOM   1033  C   PRO A 133      39.206  -8.467  -2.573  1.00 11.48           C  
ANISOU 1033  C   PRO A 133      930   1764   1665    180    -51   -310       C  
ATOM   1034  O   PRO A 133      40.131  -8.196  -3.337  1.00 14.02           O  
ANISOU 1034  O   PRO A 133     1151   2284   1890    240    256   -392       O  
ATOM   1035  CB  PRO A 133      37.573  -9.977  -3.756  1.00 14.58           C  
ANISOU 1035  CB  PRO A 133     1595   1779   2162     -6   -491   -240       C  
ATOM   1036  CG  PRO A 133      36.314  -9.804  -3.175  1.00 18.33           C  
ANISOU 1036  CG  PRO A 133     1545   3258   2161    744   -484   -553       C  
ATOM   1037  CD  PRO A 133      36.431 -10.394  -1.759  1.00 13.85           C  
ANISOU 1037  CD  PRO A 133      799   2042   2420    211   -150   -565       C  
ATOM   1038  N   ASN A 134      38.730  -7.588  -1.684  1.00 10.31           N  
ANISOU 1038  N   ASN A 134      800   1518   1597    179   -120   -169       N  
ATOM   1039  CA  ASN A 134      39.291  -6.285  -1.522  1.00 10.15           C  
ANISOU 1039  CA  ASN A 134      594   1404   1858     89     12   -250       C  
ATOM   1040  C   ASN A 134      40.337  -6.179  -0.412  1.00 10.02           C  
ANISOU 1040  C   ASN A 134      662   1521   1621    193     65   -187       C  
ATOM   1041  O   ASN A 134      40.814  -5.107  -0.124  1.00 10.08           O  
ANISOU 1041  O   ASN A 134      689   1473   1667    149     15   -226       O  
ATOM   1042  CB  ASN A 134      38.191  -5.292  -1.209  1.00 10.39           C  
ANISOU 1042  CB  ASN A 134      634   1500   1812    160    -65   -166       C  
ATOM   1043  CG  ASN A 134      37.334  -5.002  -2.399  1.00 10.75           C  
ANISOU 1043  CG  ASN A 134      831   1423   1830     67   -183   -158       C  
ATOM   1044  ND2 ASN A 134      37.887  -4.862  -3.514  1.00 11.11           N  
ANISOU 1044  ND2 ASN A 134      859   1833   1527    -59   -298    145       N  
ATOM   1045  OD1 ASN A 134      36.067  -4.840  -2.238  1.00 13.08           O  
ANISOU 1045  OD1 ASN A 134      913   1531   2526     69   -225   -148       O  
ATOM   1046  N   ALA A 135      40.680  -7.316   0.199  1.00 10.17           N  
ANISOU 1046  N   ALA A 135      724   1552   1585     76    -44   -115       N  
ATOM   1047  CA  ALA A 135      41.515  -7.283   1.401  1.00 11.50           C  
ANISOU 1047  CA  ALA A 135      777   1864   1725    121   -126   -136       C  
ATOM   1048  C   ALA A 135      42.847  -6.580   1.189  1.00 10.21           C  
ANISOU 1048  C   ALA A 135      755   1510   1615     47   -118   -140       C  
ATOM   1049  O   ALA A 135      43.367  -5.959   2.105  1.00 11.93           O  
ANISOU 1049  O   ALA A 135      866   2041   1624    -55   -150   -240       O  
ATOM   1050  CB  ALA A 135      41.796  -8.695   1.885  1.00 12.74           C  
ANISOU 1050  CB  ALA A 135     1124   1985   1729     25   -217    200       C  
ATOM   1051  N   SER A 136      43.395  -6.708  -0.010  1.00  9.99           N  
ANISOU 1051  N   SER A 136      634   1538   1622    103   -142   -266       N  
ATOM   1052  CA  SER A 136      44.716  -6.153  -0.252  1.00 10.12           C  
ANISOU 1052  CA  SER A 136      700   1499   1644    244    -30   -166       C  
ATOM   1053  C   SER A 136      44.697  -4.671  -0.484  1.00 10.23           C  
ANISOU 1053  C   SER A 136      816   1631   1439    134    -60    -98       C  
ATOM   1054  O   SER A 136      45.748  -4.066  -0.662  1.00 11.92           O  
ANISOU 1054  O   SER A 136      665   1713   2150     18    -16    -26       O  
ATOM   1055  CB  SER A 136      45.320  -6.837  -1.448  1.00 13.94           C  
ANISOU 1055  CB  SER A 136     1110   1907   2278    245    349   -562       C  
ATOM   1056  OG ASER A 136      44.606  -6.505  -2.646  0.70 17.26           O  
ANISOU 1056  OG ASER A 136     1627   3284   1648    -72    289   -903       O  
ATOM   1057  OG BSER A 136      45.479  -8.200  -1.131  0.30 16.47           O  
ANISOU 1057  OG BSER A 136     1331   2003   2920    451    186   -683       O  
ATOM   1058  N   LEU A 137      43.527  -4.035  -0.440  1.00  9.81           N  
ANISOU 1058  N   LEU A 137      787   1406   1533     41    -47   -217       N  
ATOM   1059  CA  LEU A 137      43.427  -2.609  -0.622  1.00 10.02           C  
ANISOU 1059  CA  LEU A 137      946   1414   1445    123    -24   -109       C  
ATOM   1060  C   LEU A 137      43.608  -1.802   0.649  1.00  9.70           C  
ANISOU 1060  C   LEU A 137      803   1387   1494    114    -93    -92       C  
ATOM   1061  O   LEU A 137      43.663  -0.593   0.607  1.00 12.00           O  
ANISOU 1061  O   LEU A 137     1487   1386   1684     35    -88    -69       O  
ATOM   1062  CB  LEU A 137      42.115  -2.254  -1.277  1.00 10.09           C  
ANISOU 1062  CB  LEU A 137      921   1482   1429    121    -22   -107       C  
ATOM   1063  CG  LEU A 137      41.917  -2.900  -2.652  1.00 10.82           C  
ANISOU 1063  CG  LEU A 137     1050   1488   1572    121    -57   -215       C  
ATOM   1064  CD1 LEU A 137      40.527  -2.488  -3.174  1.00 11.85           C  
ANISOU 1064  CD1 LEU A 137      838   1922   1742    141     76   -129       C  
ATOM   1065  CD2 LEU A 137      43.004  -2.531  -3.637  1.00 13.11           C  
ANISOU 1065  CD2 LEU A 137     1036   2378   1564    226     98   -175       C  
ATOM   1066  N   TYR A 138      43.619  -2.470   1.808  1.00  9.66           N  
ANISOU 1066  N   TYR A 138      830   1332   1506     53      4   -220       N  
ATOM   1067  CA  TYR A 138      43.682  -1.769   3.049  1.00  9.83           C  
ANISOU 1067  CA  TYR A 138      841   1504   1387    -44     -7   -191       C  
ATOM   1068  C   TYR A 138      44.365  -2.617   4.089  1.00  9.81           C  
ANISOU 1068  C   TYR A 138      667   1397   1662    108    -30   -154       C  
ATOM   1069  O   TYR A 138      44.572  -3.801   3.944  1.00 11.24           O  
ANISOU 1069  O   TYR A 138      847   1548   1875    127   -118   -302       O  
ATOM   1070  CB  TYR A 138      42.294  -1.312   3.511  1.00 10.42           C  
ANISOU 1070  CB  TYR A 138      970   1397   1592    152      4   -227       C  
ATOM   1071  CG  TYR A 138      41.314  -2.446   3.550  1.00  9.76           C  
ANISOU 1071  CG  TYR A 138      814   1463   1430    274    -15   -210       C  
ATOM   1072  CD1 TYR A 138      41.237  -3.318   4.615  1.00 10.51           C  
ANISOU 1072  CD1 TYR A 138      784   1640   1569    122   -176   -176       C  
ATOM   1073  CD2 TYR A 138      40.472  -2.655   2.474  1.00 10.46           C  
ANISOU 1073  CD2 TYR A 138      749   1767   1457    183     -9   -292       C  
ATOM   1074  CE1 TYR A 138      40.386  -4.397   4.590  1.00 10.13           C  
ANISOU 1074  CE1 TYR A 138      959   1555   1335    132    -18    -82       C  
ATOM   1075  CE2 TYR A 138      39.605  -3.724   2.455  1.00 10.12           C  
ANISOU 1075  CE2 TYR A 138      727   1651   1464    229      2   -276       C  
ATOM   1076  CZ  TYR A 138      39.579  -4.575   3.500  1.00  9.90           C  
ANISOU 1076  CZ  TYR A 138      791   1410   1561    211   -178   -216       C  
ATOM   1077  OH  TYR A 138      38.710  -5.650   3.452  1.00 11.72           O  
ANISOU 1077  OH  TYR A 138      830   1627   1995     93     -4   -251       O  
ATOM   1078  N   ASP A 139      44.750  -1.920   5.155  1.00 10.38           N  
ANISOU 1078  N   ASP A 139      770   1573   1600    127    -82   -270       N  
ATOM   1079  CA  ASP A 139      45.470  -2.482   6.250  1.00 11.09           C  
ANISOU 1079  CA  ASP A 139      760   1919   1533     67    -97   -169       C  
ATOM   1080  C   ASP A 139      44.638  -2.714   7.476  1.00 11.68           C  
ANISOU 1080  C   ASP A 139      870   1839   1728    163   -110      6       C  
ATOM   1081  O   ASP A 139      44.942  -3.593   8.261  1.00 17.09           O  
ANISOU 1081  O   ASP A 139     1719   2405   2368    850    587    654       O  
ATOM   1082  CB  ASP A 139      46.656  -1.558   6.634  1.00 11.79           C  
ANISOU 1082  CB  ASP A 139      894   1934   1653     59   -111   -172       C  
ATOM   1083  CG  ASP A 139      47.489  -1.229   5.491  1.00 11.84           C  
ANISOU 1083  CG  ASP A 139      618   1728   2149     -3     11     19       C  
ATOM   1084  OD1 ASP A 139      48.010  -2.165   4.860  1.00 14.78           O  
ANISOU 1084  OD1 ASP A 139     1113   1870   2632    216    509   -234       O  
ATOM   1085  OD2 ASP A 139      47.681  -0.042   5.175  1.00 12.37           O1-
ANISOU 1085  OD2 ASP A 139      825   1787   2088     17     67   -267       O1-
ATOM   1086  N   VAL A 140      43.620  -1.894   7.709  1.00 10.39           N  
ANISOU 1086  N   VAL A 140      568   1750   1626    -35    -94    -48       N  
ATOM   1087  CA  VAL A 140      42.868  -1.891   8.950  1.00 10.36           C  
ANISOU 1087  CA  VAL A 140      632   1765   1536     -9    -57      5       C  
ATOM   1088  C   VAL A 140      41.376  -1.957   8.608  1.00  9.55           C  
ANISOU 1088  C   VAL A 140      793   1421   1413      6   -143     13       C  
ATOM   1089  O   VAL A 140      40.912  -1.178   7.789  1.00  9.93           O  
ANISOU 1089  O   VAL A 140      778   1521   1470     14    -76     17       O  
ATOM   1090  CB  VAL A 140      43.134  -0.624   9.768  1.00 11.05           C  
ANISOU 1090  CB  VAL A 140      901   1758   1538   -140   -105   -171       C  
ATOM   1091  CG1 VAL A 140      42.405  -0.643  11.088  1.00 12.45           C  
ANISOU 1091  CG1 VAL A 140      981   2193   1556     61   -126   -284       C  
ATOM   1092  CG2 VAL A 140      44.628  -0.435  10.031  1.00 14.80           C  
ANISOU 1092  CG2 VAL A 140      859   2799   1962   -283     82   -670       C  
ATOM   1093  N   ASP A 141      40.681  -2.820   9.292  1.00 10.00           N  
ANISOU 1093  N   ASP A 141      772   1532   1495     -5   -173    -20       N  
ATOM   1094  CA  ASP A 141      39.248  -2.976   9.121  1.00  9.59           C  
ANISOU 1094  CA  ASP A 141      765   1365   1512     60    -40    -17       C  
ATOM   1095  C   ASP A 141      38.715  -3.574  10.392  1.00 10.07           C  
ANISOU 1095  C   ASP A 141     1008   1413   1404    -84   -162      8       C  
ATOM   1096  O   ASP A 141      38.893  -4.778  10.619  1.00 12.45           O  
ANISOU 1096  O   ASP A 141     1393   1542   1794     45    283    127       O  
ATOM   1097  CB  ASP A 141      38.949  -3.893   7.939  1.00  9.42           C  
ANISOU 1097  CB  ASP A 141      690   1429   1458      5    -49     49       C  
ATOM   1098  CG  ASP A 141      37.482  -4.176   7.763  1.00  9.42           C  
ANISOU 1098  CG  ASP A 141      809   1242   1527     27   -151    -97       C  
ATOM   1099  OD1 ASP A 141      36.660  -3.327   8.149  1.00  9.84           O  
ANISOU 1099  OD1 ASP A 141      713   1543   1479     66    -47   -122       O  
ATOM   1100  OD2 ASP A 141      37.178  -5.216   7.154  1.00 11.26           O1-
ANISOU 1100  OD2 ASP A 141      770   1517   1991     89   -128   -242       O1-
ATOM   1101  N   ASP A 142      38.144  -2.767  11.252  1.00  9.70           N  
ANISOU 1101  N   ASP A 142      814   1551   1319     73    -95    -53       N  
ATOM   1102  CA  ASP A 142      37.725  -3.262  12.535  1.00 10.69           C  
ANISOU 1102  CA  ASP A 142     1057   1639   1365     69    -14    142       C  
ATOM   1103  C   ASP A 142      36.668  -2.328  13.113  1.00  9.96           C  
ANISOU 1103  C   ASP A 142      925   1689   1167    -49   -144    -42       C  
ATOM   1104  O   ASP A 142      36.126  -1.481  12.390  1.00  9.82           O  
ANISOU 1104  O   ASP A 142      832   1713   1183    -24    -97     40       O  
ATOM   1105  CB  ASP A 142      38.901  -3.508  13.470  1.00 13.44           C  
ANISOU 1105  CB  ASP A 142     1082   2299   1724    207   -174    212       C  
ATOM   1106  CG  ASP A 142      39.640  -2.279  13.760  1.00 13.87           C  
ANISOU 1106  CG  ASP A 142     1135   2499   1635    151   -365     30       C  
ATOM   1107  OD1 ASP A 142      39.080  -1.161  13.735  1.00 14.82           O  
ANISOU 1107  OD1 ASP A 142     1014   2413   2201    -33   -287   -200       O  
ATOM   1108  OD2 ASP A 142      40.865  -2.424  14.013  1.00 21.60           O1-
ANISOU 1108  OD2 ASP A 142     1156   3547   3503     86   -535    351       O1-
ATOM   1109  N   ASP A 143      36.319  -2.450  14.369  1.00 10.64           N  
ANISOU 1109  N   ASP A 143     1016   1776   1251     24    -50    101       N  
ATOM   1110  CA  ASP A 143      35.243  -1.632  14.873  1.00 11.38           C  
ANISOU 1110  CA  ASP A 143     1113   1948   1259      9    -78    100       C  
ATOM   1111  C   ASP A 143      35.598  -0.172  14.811  1.00 11.86           C  
ANISOU 1111  C   ASP A 143     1081   1988   1437    159    -50    -33       C  
ATOM   1112  O   ASP A 143      34.666   0.650  14.774  1.00 14.42           O  
ANISOU 1112  O   ASP A 143     1393   2165   1920    297     27   -191       O  
ATOM   1113  CB  ASP A 143      34.880  -2.064  16.289  1.00 12.89           C  
ANISOU 1113  CB  ASP A 143     1121   2462   1314   -102     -3     52       C  
ATOM   1114  CG  ASP A 143      33.385  -1.967  16.563  1.00 11.67           C  
ANISOU 1114  CG  ASP A 143     1167   2010   1258     25      2      3       C  
ATOM   1115  OD1 ASP A 143      32.588  -2.240  15.664  1.00 11.94           O  
ANISOU 1115  OD1 ASP A 143     1035   1955   1544    -85    -23     55       O  
ATOM   1116  OD2 ASP A 143      33.036  -1.663  17.708  1.00 16.78           O1-
ANISOU 1116  OD2 ASP A 143     1567   3286   1523    -25      9   -343       O1-
ATOM   1117  N   THR A 144      36.882   0.172  14.809  1.00 11.22           N  
ANISOU 1117  N   THR A 144     1264   1911   1087    -65   -178    -69       N  
ATOM   1118  CA  THR A 144      37.298   1.549  14.745  1.00 11.95           C  
ANISOU 1118  CA  THR A 144     1359   1932   1246    -74   -274   -161       C  
ATOM   1119  C   THR A 144      37.216   2.177  13.387  1.00 11.70           C  
ANISOU 1119  C   THR A 144     1387   1834   1223   -172   -341   -199       C  
ATOM   1120  O   THR A 144      37.448   3.378  13.248  1.00 15.57           O  
ANISOU 1120  O   THR A 144     2599   1873   1444   -556   -611   -106       O  
ATOM   1121  CB  THR A 144      38.737   1.712  15.265  1.00 15.66           C  
ANISOU 1121  CB  THR A 144     1854   2205   1891   -174   -820   -131       C  
ATOM   1122  CG2 THR A 144      38.941   1.024  16.597  1.00 18.80           C  
ANISOU 1122  CG2 THR A 144     2416   2670   2057    120  -1292      2       C  
ATOM   1123  OG1 THR A 144      39.697   1.224  14.308  1.00 17.40           O  
ANISOU 1123  OG1 THR A 144     1214   2949   2447   -468   -328   -101       O  
ATOM   1124  N   THR A 145      36.861   1.388  12.382  1.00  9.30           N  
ANISOU 1124  N   THR A 145      768   1665   1099    -31   -146    -97       N  
ATOM   1125  CA  THR A 145      36.756   1.897  11.041  1.00  9.07           C  
ANISOU 1125  CA  THR A 145      699   1620   1124    -88    -85   -143       C  
ATOM   1126  C   THR A 145      35.304   1.957  10.564  1.00  8.35           C  
ANISOU 1126  C   THR A 145      770   1392   1008    -42      0   -126       C  
ATOM   1127  O   THR A 145      35.069   2.264   9.418  1.00  9.59           O  
ANISOU 1127  O   THR A 145      785   1810   1049   -132    -40    -35       O  
ATOM   1128  CB  THR A 145      37.616   1.132  10.041  1.00  9.45           C  
ANISOU 1128  CB  THR A 145      756   1562   1273   -130     11    -30       C  
ATOM   1129  CG2 THR A 145      39.061   1.086  10.489  1.00 11.00           C  
ANISOU 1129  CG2 THR A 145      811   1858   1509    -46    -69    -94       C  
ATOM   1130  OG1 THR A 145      37.129  -0.192   9.871  1.00  9.61           O  
ANISOU 1130  OG1 THR A 145      851   1424   1373      7     24    -36       O  
ATOM   1131  N   ILE A 146      34.353   1.738  11.444  1.00  8.41           N  
ANISOU 1131  N   ILE A 146      763   1404   1025     10    -26    -40       N  
ATOM   1132  CA  ILE A 146      32.948   1.909  11.143  1.00  8.40           C  
ANISOU 1132  CA  ILE A 146      732   1405   1055     14      1     -8       C  
ATOM   1133  C   ILE A 146      32.556   3.344  11.433  1.00  8.47           C  
ANISOU 1133  C   ILE A 146      798   1465    954      2     23   -122       C  
ATOM   1134  O   ILE A 146      32.898   3.878  12.483  1.00 11.04           O  
ANISOU 1134  O   ILE A 146     1307   1877   1010    356   -213   -297       O  
ATOM   1135  CB  ILE A 146      32.101   0.925  11.927  1.00  8.89           C  
ANISOU 1135  CB  ILE A 146      851   1529    997     15    -22     24       C  
ATOM   1136  CG1 ILE A 146      32.495  -0.506  11.598  1.00  9.98           C  
ANISOU 1136  CG1 ILE A 146     1081   1668   1041     13     14     97       C  
ATOM   1137  CG2 ILE A 146      30.632   1.185  11.679  1.00 10.78           C  
ANISOU 1137  CG2 ILE A 146      830   1676   1587     11     72    255       C  
ATOM   1138  CD1 ILE A 146      31.876  -1.558  12.481  1.00 10.98           C  
ANISOU 1138  CD1 ILE A 146     1408   1397   1365   -226   -222    220       C  
ATOM   1139  N   ILE A 147      31.918   3.985  10.480  1.00  7.74           N  
ANISOU 1139  N   ILE A 147      746   1301    892     -4    -29   -163       N  
ATOM   1140  CA  ILE A 147      31.443   5.345  10.625  1.00  7.83           C  
ANISOU 1140  CA  ILE A 147      854   1213    907    -61     66   -181       C  
ATOM   1141  C   ILE A 147      29.938   5.318  10.444  1.00  7.46           C  
ANISOU 1141  C   ILE A 147      866   1129    837    -74     28   -171       C  
ATOM   1142  O   ILE A 147      29.469   5.003   9.373  1.00  9.30           O  
ANISOU 1142  O   ILE A 147      752   1766   1015     66      8   -375       O  
ATOM   1143  CB  ILE A 147      32.063   6.289   9.599  1.00  8.83           C  
ANISOU 1143  CB  ILE A 147      938   1272   1146   -153    119   -146       C  
ATOM   1144  CG1 ILE A 147      33.581   6.200   9.633  1.00 10.78           C  
ANISOU 1144  CG1 ILE A 147      947   1619   1528   -153    240    -31       C  
ATOM   1145  CG2 ILE A 147      31.549   7.710   9.808  1.00  9.77           C  
ANISOU 1145  CG2 ILE A 147     1191   1224   1298     22     64   -125       C  
ATOM   1146  CD1 ILE A 147      34.245   7.059   8.536  1.00 12.76           C  
ANISOU 1146  CD1 ILE A 147     1183   1774   1890    -15    452    166       C  
ATOM   1147  N   THR A 148      29.216   5.647  11.493  1.00  6.91           N  
ANISOU 1147  N   THR A 148      755   1107    760   -139    -39    -47       N  
ATOM   1148  CA  THR A 148      27.785   5.765  11.377  1.00  6.78           C  
ANISOU 1148  CA  THR A 148      787    986    799   -127     28    -69       C  
ATOM   1149  C   THR A 148      27.365   7.220  11.273  1.00  6.74           C  
ANISOU 1149  C   THR A 148      817   1050    692   -119     52    -90       C  
ATOM   1150  O   THR A 148      27.920   8.095  11.938  1.00  7.43           O  
ANISOU 1150  O   THR A 148      835   1081    904   -206    -34    -98       O  
ATOM   1151  CB  THR A 148      27.042   5.121  12.567  1.00  7.49           C  
ANISOU 1151  CB  THR A 148      886   1001    957   -124     96    -58       C  
ATOM   1152  CG2 THR A 148      27.235   3.627  12.612  1.00  8.30           C  
ANISOU 1152  CG2 THR A 148     1010   1017   1123   -120     87    -15       C  
ATOM   1153  OG1 THR A 148      27.445   5.727  13.765  1.00  7.82           O  
ANISOU 1153  OG1 THR A 148      987   1124    858    -58     58    -94       O  
ATOM   1154  N   LEU A 149      26.379   7.439  10.439  1.00  6.60           N  
ANISOU 1154  N   LEU A 149      784    934    789   -191     34    -65       N  
ATOM   1155  CA  LEU A 149      25.748   8.746  10.262  1.00  6.79           C  
ANISOU 1155  CA  LEU A 149      771    917    892   -118    -11   -161       C  
ATOM   1156  C   LEU A 149      24.328   8.637  10.720  1.00  6.75           C  
ANISOU 1156  C   LEU A 149      807    913    842   -168    -26    -60       C  
ATOM   1157  O   LEU A 149      23.596   7.778  10.219  1.00  7.23           O  
ANISOU 1157  O   LEU A 149      852    988    907   -161    108   -166       O  
ATOM   1158  CB  LEU A 149      25.763   9.218   8.825  1.00  7.08           C  
ANISOU 1158  CB  LEU A 149      819   1019    852   -127     13   -114       C  
ATOM   1159  CG  LEU A 149      27.139   9.229   8.155  1.00  7.25           C  
ANISOU 1159  CG  LEU A 149      791   1069    895   -171     99    -37       C  
ATOM   1160  CD1 LEU A 149      26.981   9.754   6.765  1.00  8.33           C  
ANISOU 1160  CD1 LEU A 149     1057   1267    839   -161     64    -90       C  
ATOM   1161  CD2 LEU A 149      28.152  10.041   8.912  1.00  8.00           C  
ANISOU 1161  CD2 LEU A 149      944   1173    922   -346     88      5       C  
ATOM   1162  N   ALA A 150      23.926   9.473  11.654  1.00  6.80           N  
ANISOU 1162  N   ALA A 150      776    925    881   -162     40   -163       N  
ATOM   1163  CA  ALA A 150      22.611   9.413  12.228  1.00  7.00           C  
ANISOU 1163  CA  ALA A 150      667   1026    966    -60     64    -97       C  
ATOM   1164  C   ALA A 150      22.018  10.781  12.382  1.00  7.30           C  
ANISOU 1164  C   ALA A 150      829   1044    900   -157    118   -108       C  
ATOM   1165  O   ALA A 150      22.681  11.731  12.780  1.00  8.34           O  
ANISOU 1165  O   ALA A 150      889   1024   1256   -107    -15   -262       O  
ATOM   1166  CB  ALA A 150      22.671   8.772  13.602  1.00  7.91           C  
ANISOU 1166  CB  ALA A 150      879   1137    988    -60    150   -121       C  
ATOM   1167  N   ASP A 151      20.726  10.852  12.135  1.00  7.04           N  
ANISOU 1167  N   ASP A 151      797    947    928    -87     97   -102       N  
ATOM   1168  CA  ASP A 151      19.905  11.966  12.523  1.00  7.18           C  
ANISOU 1168  CA  ASP A 151      874    929    924    -92     80    -56       C  
ATOM   1169  C   ASP A 151      19.433  11.750  13.937  1.00  7.29           C  
ANISOU 1169  C   ASP A 151      899    951    919   -168     24   -117       C  
ATOM   1170  O   ASP A 151      19.097  10.641  14.332  1.00  8.97           O  
ANISOU 1170  O   ASP A 151     1432   1065    910   -289    236   -126       O  
ATOM   1171  CB  ASP A 151      18.730  12.108  11.559  1.00  7.93           C  
ANISOU 1171  CB  ASP A 151     1028   1050    933     74     83      4       C  
ATOM   1172  CG  ASP A 151      17.917  10.855  11.309  1.00  7.74           C  
ANISOU 1172  CG  ASP A 151      833   1143    963    -28    133    -55       C  
ATOM   1173  OD1 ASP A 151      18.415   9.746  11.527  1.00  7.95           O  
ANISOU 1173  OD1 ASP A 151      989   1021   1008   -111     15   -105       O  
ATOM   1174  OD2 ASP A 151      16.779  11.005  10.833  1.00  8.63           O1-
ANISOU 1174  OD2 ASP A 151      958   1223   1097     52     26   -155       O1-
ATOM   1175  N   TRP A 152      19.319  12.826  14.668  1.00  7.97           N  
ANISOU 1175  N   TRP A 152     1071   1057    899   -185    264    -94       N  
ATOM   1176  CA  TRP A 152      18.942  12.748  16.064  1.00  8.19           C  
ANISOU 1176  CA  TRP A 152     1102   1056    951    -96    243   -116       C  
ATOM   1177  C   TRP A 152      17.921  13.839  16.328  1.00  8.53           C  
ANISOU 1177  C   TRP A 152     1112   1076   1050    -10    276    -99       C  
ATOM   1178  O   TRP A 152      18.117  14.979  15.877  1.00  9.51           O  
ANISOU 1178  O   TRP A 152     1252   1061   1299    -61    381   -118       O  
ATOM   1179  CB  TRP A 152      20.161  12.872  16.979  1.00  8.79           C  
ANISOU 1179  CB  TRP A 152     1111   1279    949   -143    149   -109       C  
ATOM   1180  CG  TRP A 152      19.857  12.526  18.364  1.00  8.89           C  
ANISOU 1180  CG  TRP A 152     1114   1277    985   -150    122   -225       C  
ATOM   1181  CD1 TRP A 152      19.748  13.369  19.381  1.00  9.74           C  
ANISOU 1181  CD1 TRP A 152     1291   1426    984   -117    158   -240       C  
ATOM   1182  CD2 TRP A 152      19.452  11.245  18.848  1.00  9.28           C  
ANISOU 1182  CD2 TRP A 152     1271   1295    957   -107    174   -116       C  
ATOM   1183  CE2 TRP A 152      19.105  11.412  20.185  1.00 10.31           C  
ANISOU 1183  CE2 TRP A 152     1592   1364    960     20    114    -51       C  
ATOM   1184  CE3 TRP A 152      19.312   9.991  18.262  1.00 10.54           C  
ANISOU 1184  CE3 TRP A 152     1615   1242   1148    -95    122    -83       C  
ATOM   1185  NE1 TRP A 152      19.335  12.719  20.507  1.00 10.54           N  
ANISOU 1185  NE1 TRP A 152     1522   1541    939    -86    160   -253       N  
ATOM   1186  CZ2 TRP A 152      18.616  10.357  20.955  1.00 12.05           C  
ANISOU 1186  CZ2 TRP A 152     1952   1619   1005   -246    343    -31       C  
ATOM   1187  CZ3 TRP A 152      18.825   8.965  19.035  1.00 12.04           C  
ANISOU 1187  CZ3 TRP A 152     2039   1380   1152    -91    263     31       C  
ATOM   1188  CH2 TRP A 152      18.478   9.141  20.340  1.00 13.25           C  
ANISOU 1188  CH2 TRP A 152     2456   1461   1114    -97    264    210       C  
ATOM   1189  N   TYR A 153      16.900  13.497  17.080  1.00  8.49           N  
ANISOU 1189  N   TYR A 153     1157   1120    949    -39    265    -52       N  
ATOM   1190  CA  TYR A 153      15.771  14.370  17.318  1.00  9.23           C  
ANISOU 1190  CA  TYR A 153     1139   1224   1142     92    421    -99       C  
ATOM   1191  C   TYR A 153      15.656  14.641  18.794  1.00  9.58           C  
ANISOU 1191  C   TYR A 153     1182   1351   1107    -14    287    -63       C  
ATOM   1192  O   TYR A 153      15.775  13.723  19.596  1.00 10.19           O  
ANISOU 1192  O   TYR A 153     1412   1324   1133      6    348    -63       O  
ATOM   1193  CB  TYR A 153      14.481  13.662  16.827  1.00  9.78           C  
ANISOU 1193  CB  TYR A 153     1132   1391   1193     74    308    -54       C  
ATOM   1194  CG  TYR A 153      14.533  13.320  15.378  1.00  9.32           C  
ANISOU 1194  CG  TYR A 153     1107   1398   1036     64    159    -64       C  
ATOM   1195  CD1 TYR A 153      13.966  14.145  14.434  1.00  9.76           C  
ANISOU 1195  CD1 TYR A 153     1181   1332   1193     89    215   -123       C  
ATOM   1196  CD2 TYR A 153      15.242  12.213  14.917  1.00  9.37           C  
ANISOU 1196  CD2 TYR A 153     1146   1367   1047     20    139    -74       C  
ATOM   1197  CE1 TYR A 153      14.015  13.860  13.086  1.00 10.08           C  
ANISOU 1197  CE1 TYR A 153     1258   1404   1168    151    183     38       C  
ATOM   1198  CE2 TYR A 153      15.327  11.941  13.590  1.00  9.91           C  
ANISOU 1198  CE2 TYR A 153     1246   1394   1122    112    127   -150       C  
ATOM   1199  CZ  TYR A 153      14.738  12.776  12.653  1.00  9.94           C  
ANISOU 1199  CZ  TYR A 153     1257   1466   1051    130    146    -57       C  
ATOM   1200  OH  TYR A 153      14.805  12.518  11.304  1.00 10.61           O  
ANISOU 1200  OH  TYR A 153     1310   1694   1026    360    113     -8       O  
ATOM   1201  N   HIS A 154      15.314  15.850  19.154  1.00 10.04           N  
ANISOU 1201  N   HIS A 154     1346   1298   1170   -104    350   -243       N  
ATOM   1202  CA  HIS A 154      15.069  16.150  20.566  1.00 10.56           C  
ANISOU 1202  CA  HIS A 154     1379   1496   1134   -113    266   -280       C  
ATOM   1203  C   HIS A 154      13.655  15.805  20.955  1.00 12.40           C  
ANISOU 1203  C   HIS A 154     1571   1864   1275   -136    441   -382       C  
ATOM   1204  O   HIS A 154      13.420  15.557  22.103  1.00 17.79           O  
ANISOU 1204  O   HIS A 154     1545   3924   1287   -626    393    -65       O  
ATOM   1205  CB  HIS A 154      15.316  17.603  20.835  1.00 11.72           C  
ANISOU 1205  CB  HIS A 154     1616   1589   1246    -15    274   -434       C  
ATOM   1206  CG  HIS A 154      16.759  17.920  20.736  1.00 11.25           C  
ANISOU 1206  CG  HIS A 154     1397   1590   1285    -74    217   -202       C  
ATOM   1207  CD2 HIS A 154      17.830  17.112  20.549  1.00 11.25           C  
ANISOU 1207  CD2 HIS A 154     1356   1650   1268    -42    272   -102       C  
ATOM   1208  ND1 HIS A 154      17.263  19.193  20.826  1.00 13.66           N  
ANISOU 1208  ND1 HIS A 154     1786   1531   1872   -153    180   -417       N  
ATOM   1209  CE1 HIS A 154      18.568  19.162  20.693  1.00 14.29           C  
ANISOU 1209  CE1 HIS A 154     1720   1964   1746   -269    178   -385       C  
ATOM   1210  NE2 HIS A 154      18.938  17.909  20.522  1.00 13.70           N  
ANISOU 1210  NE2 HIS A 154     1526   2044   1633   -266    292   -342       N  
ATOM   1211  N   THR A 155      12.753  15.763  20.010  1.00 11.62           N  
ANISOU 1211  N   THR A 155     1419   1687   1306    -20    347   -175       N  
ATOM   1212  CA  THR A 155      11.383  15.312  20.212  1.00 11.89           C  
ANISOU 1212  CA  THR A 155     1313   1578   1627    118    230   -132       C  
ATOM   1213  C   THR A 155      11.309  13.834  19.971  1.00 10.98           C  
ANISOU 1213  C   THR A 155     1346   1551   1274    -69    252   -229       C  
ATOM   1214  O   THR A 155      11.924  13.308  19.068  1.00 12.47           O  
ANISOU 1214  O   THR A 155     1624   1620   1493    -34    496   -313       O  
ATOM   1215  CB  THR A 155      10.453  16.017  19.227  1.00 14.09           C  
ANISOU 1215  CB  THR A 155     1613   1716   2021    166    100   -149       C  
ATOM   1216  CG2 THR A 155       9.017  15.549  19.341  1.00 15.69           C  
ANISOU 1216  CG2 THR A 155     1620   2076   2263    146    132    -32       C  
ATOM   1217  OG1 THR A 155      10.544  17.414  19.475  1.00 18.30           O  
ANISOU 1217  OG1 THR A 155     1855   1788   3307     89   -138    -77       O  
ATOM   1218  N   LEU A 156      10.562  13.132  20.816  1.00 11.55           N  
ANISOU 1218  N   LEU A 156     1383   1597   1406    -54    304   -211       N  
ATOM   1219  CA  LEU A 156      10.428  11.685  20.685  1.00 10.97           C  
ANISOU 1219  CA  LEU A 156     1367   1550   1251    135    131    -76       C  
ATOM   1220  C   LEU A 156       9.622  11.365  19.440  1.00 10.58           C  
ANISOU 1220  C   LEU A 156     1157   1505   1355     48    182    -53       C  
ATOM   1221  O   LEU A 156       8.690  12.092  19.071  1.00 12.10           O  
ANISOU 1221  O   LEU A 156     1258   1641   1698    200    144    -45       O  
ATOM   1222  CB  LEU A 156       9.759  11.145  21.911  1.00 12.36           C  
ANISOU 1222  CB  LEU A 156     1822   1636   1236   -140    130   -222       C  
ATOM   1223  CG  LEU A 156      10.714  10.682  23.014  1.00 13.85           C  
ANISOU 1223  CG  LEU A 156     1719   2009   1533     84    186     40       C  
ATOM   1224  CD1 LEU A 156      11.766  11.697  23.395  1.00 14.91           C  
ANISOU 1224  CD1 LEU A 156     1947   2427   1292    -11    -48    -40       C  
ATOM   1225  CD2 LEU A 156       9.916  10.222  24.196  1.00 14.92           C  
ANISOU 1225  CD2 LEU A 156     2378   1992   1296     93    240     66       C  
ATOM   1226  N   ALA A 157       9.953  10.255  18.805  1.00 10.31           N  
ANISOU 1226  N   ALA A 157     1413   1477   1026     -9    115    -59       N  
ATOM   1227  CA  ALA A 157       9.364   9.932  17.541  1.00 10.56           C  
ANISOU 1227  CA  ALA A 157     1303   1669   1039     69     39    -11       C  
ATOM   1228  C   ALA A 157       7.858   9.825  17.581  1.00 11.00           C  
ANISOU 1228  C   ALA A 157     1267   1771   1142     -3     30    153       C  
ATOM   1229  O   ALA A 157       7.166  10.273  16.656  1.00 14.09           O  
ANISOU 1229  O   ALA A 157     1568   2306   1480    -45   -102    445       O  
ATOM   1230  CB  ALA A 157       9.943   8.610  17.038  1.00 11.23           C  
ANISOU 1230  CB  ALA A 157     1600   1701    963    -63      0    -51       C  
ATOM   1231  N   GLN A 158       7.312   9.292  18.653  1.00 10.88           N  
ANISOU 1231  N   GLN A 158     1157   1695   1280    140     81    130       N  
ATOM   1232  CA  GLN A 158       5.863   9.149  18.769  1.00 12.85           C  
ANISOU 1232  CA  GLN A 158     1119   2209   1553    -70    163     10       C  
ATOM   1233  C   GLN A 158       5.173  10.459  19.114  1.00 15.11           C  
ANISOU 1233  C   GLN A 158     1213   2244   2284    193    111    119       C  
ATOM   1234  O   GLN A 158       3.953  10.500  19.120  1.00 19.31           O  
ANISOU 1234  O   GLN A 158     1217   2582   3537    409    104     43       O  
ATOM   1235  CB  GLN A 158       5.507   8.163  19.877  1.00 12.84           C  
ANISOU 1235  CB  GLN A 158     1171   2024   1681    -10    367    -63       C  
ATOM   1236  CG  GLN A 158       6.023   6.743  19.676  1.00 13.13           C  
ANISOU 1236  CG  GLN A 158     1715   1891   1380   -207    279     -7       C  
ATOM   1237  CD  GLN A 158       5.580   6.068  18.423  1.00 14.50           C  
ANISOU 1237  CD  GLN A 158     1247   2392   1870    298    250    206       C  
ATOM   1238  NE2 GLN A 158       6.489   5.406  17.746  1.00 15.02           N  
ANISOU 1238  NE2 GLN A 158     1433   2545   1728    232     31   -221       N  
ATOM   1239  OE1 GLN A 158       4.425   6.119  18.102  1.00 19.57           O  
ANISOU 1239  OE1 GLN A 158     1472   3178   2784    -99   -156   -160       O  
ATOM   1240  N   GLN A 159       5.946  11.494  19.422  1.00 15.09           N  
ANISOU 1240  N   GLN A 159     1335   2014   2382    345    198    -35       N  
ATOM   1241  CA  GLN A 159       5.466  12.774  19.912  1.00 16.24           C  
ANISOU 1241  CA  GLN A 159     1683   2305   2182    183    310   -159       C  
ATOM   1242  C   GLN A 159       5.717  13.887  18.934  1.00 16.55           C  
ANISOU 1242  C   GLN A 159     1582   2500   2204    322    318    168       C  
ATOM   1243  O   GLN A 159       5.464  15.063  19.271  1.00 20.64           O  
ANISOU 1243  O   GLN A 159     2335   2486   3019    585    286     91       O  
ATOM   1244  CB  GLN A 159       6.095  13.109  21.249  1.00 17.58           C  
ANISOU 1244  CB  GLN A 159     1943   2482   2253    -83    304   -234       C  
ATOM   1245  CG  GLN A 159       5.847  12.010  22.272  1.00 22.03           C  
ANISOU 1245  CG  GLN A 159     2872   3032   2465   -320    513     -4       C  
ATOM   1246  CD  GLN A 159       6.290  12.338  23.684  1.00 19.91           C  
ANISOU 1246  CD  GLN A 159     2087   2776   2699    426    436     94       C  
ATOM   1247  NE2 GLN A 159       5.791  11.599  24.620  1.00 26.63           N  
ANISOU 1247  NE2 GLN A 159     3996   3481   2640    320    680    617       N  
ATOM   1248  OE1 GLN A 159       7.096  13.225  23.910  1.00 26.06           O  
ANISOU 1248  OE1 GLN A 159     2880   4408   2611   -615    685   -878       O  
ATOM   1249  N   GLU A 160       6.119  13.569  17.691  1.00 17.23           N  
ANISOU 1249  N   GLU A 160     2174   2230   2143    -77    107    150       N  
ATOM   1250  CA  GLU A 160       6.250  14.593  16.679  1.00 21.31           C  
ANISOU 1250  CA  GLU A 160     2299   2953   2842    107     73    784       C  
ATOM   1251  C   GLU A 160       4.861  15.076  16.369  1.00 24.14           C  
ANISOU 1251  C   GLU A 160     2120   3085   3964   -460   -975    615       C  
ATOM   1252  O   GLU A 160       4.012  14.276  16.008  1.00 30.30           O  
ANISOU 1252  O   GLU A 160     2350   4108   5052  -1079  -1150    839       O  
ATOM   1253  CB  GLU A 160       6.918  14.033  15.433  1.00 21.53           C  
ANISOU 1253  CB  GLU A 160     2516   3465   2198   -699   -249    213       C  
ATOM   1254  CG  GLU A 160       8.381  13.671  15.658  1.00 21.67           C  
ANISOU 1254  CG  GLU A 160     2330   3955   1948   -632   -235   -323       C  
ATOM   1255  CD  GLU A 160       9.310  14.873  15.679  1.00 24.49           C  
ANISOU 1255  CD  GLU A 160     2144   4038   3122   -736   -638   -308       C  
ATOM   1256  OE1 GLU A 160       8.784  16.023  15.667  1.00 25.38           O  
ANISOU 1256  OE1 GLU A 160     2568   3879   3196  -1009    557     40       O  
ATOM   1257  OE2 GLU A 160      10.550  14.673  15.737  1.00 21.27           O1-
ANISOU 1257  OE2 GLU A 160     2058   3543   2481   -558    241     82       O1-
ATOM   1258  N   PRO A 161       4.601  16.382  16.542  1.00 23.42           N  
ANISOU 1258  N   PRO A 161     1978   3520   3399    206   -589    279       N  
ATOM   1259  CA  PRO A 161       3.212  16.852  16.395  1.00 30.34           C  
ANISOU 1259  CA  PRO A 161     2455   5353   3718   1012   -609    833       C  
ATOM   1260  C   PRO A 161       2.635  16.654  15.007  1.00 34.98           C  
ANISOU 1260  C   PRO A 161     2112   7231   3945   -348   -652   1554       C  
ATOM   1261  O   PRO A 161       3.311  16.909  14.017  1.00 35.29           O  
ANISOU 1261  O   PRO A 161     2750   7091   3567    846   -369   1643       O  
ATOM   1262  CB  PRO A 161       3.303  18.356  16.695  1.00 35.59           C  
ANISOU 1262  CB  PRO A 161     3188   5520   4813   2273     10    512       C  
ATOM   1263  CG  PRO A 161       4.554  18.515  17.480  1.00 34.74           C  
ANISOU 1263  CG  PRO A 161     3313   4515   5372   1569   -108   -989       C  
ATOM   1264  CD  PRO A 161       5.488  17.437  17.047  1.00 24.44           C  
ANISOU 1264  CD  PRO A 161     2169   2817   4298    273     42   -371       C  
ATOM   1265  N   ILE A 162       1.384  16.210  14.936  1.00 43.07           N  
ANISOU 1265  N   ILE A 162     2289   9355   4720   -282  -1506   1533       N  
ATOM   1266  CA  ILE A 162       0.644  16.112  13.663  1.00 50.83           C  
ATOM   1267  C   ILE A 162       0.675  17.458  12.919  1.00 46.58           C  
ATOM   1268  O   ILE A 162       0.426  18.512  13.518  1.00 47.13           O  
ATOM   1269  CB  ILE A 162      -0.814  15.639  13.925  1.00 55.05           C  
ATOM   1270  CG1 ILE A 162      -0.827  14.136  14.247  1.00 58.14           C  
ATOM   1271  CG2 ILE A 162      -1.722  15.946  12.744  1.00 50.93           C  
ATOM   1272  CD1 ILE A 162      -1.634  13.775  15.480  1.00 60.40           C  
ATOM   1273  N   GLY A 163       1.041  17.434  11.635  1.00 46.78           N  
ATOM   1274  CA  GLY A 163       1.089  18.655  10.825  1.00 49.47           C  
ATOM   1275  C   GLY A 163       2.316  19.559  10.940  1.00 52.74           C  
ATOM   1276  O   GLY A 163       2.443  20.520  10.179  1.00 54.73           O  
ATOM   1277  N   ALA A 164       3.216  19.279  11.886  1.00 37.64           N  
ANISOU 1277  N   ALA A 164     2227   8715   3358   1932     19    516       N  
ATOM   1278  CA  ALA A 164       4.488  20.004  11.972  1.00 37.41           C  
ANISOU 1278  CA  ALA A 164     2482   5619   6113   2325   1378    776       C  
ATOM   1279  C   ALA A 164       5.543  19.271  11.122  1.00 27.43           C  
ANISOU 1279  C   ALA A 164     3502   4221   2698   2054    745   1206       C  
ATOM   1280  O   ALA A 164       5.592  18.036  11.112  1.00 31.25           O  
ANISOU 1280  O   ALA A 164     3332   4305   4236   1612   1571   1810       O  
ATOM   1281  CB  ALA A 164       4.967  20.115  13.424  1.00 40.87           C  
ATOM   1282  N   ALA A 165       6.394  20.024  10.411  1.00 22.14           N  
ANISOU 1282  N   ALA A 165     2742   3225   2444   1593    175    315       N  
ATOM   1283  CA  ALA A 165       7.474  19.432   9.643  1.00 16.60           C  
ANISOU 1283  CA  ALA A 165     2230   2251   1826    959   -258     37       C  
ATOM   1284  C   ALA A 165       8.486  18.807  10.590  1.00 17.37           C  
ANISOU 1284  C   ALA A 165     2200   2544   1856   1222   -231    -59       C  
ATOM   1285  O   ALA A 165       8.861  19.380  11.588  1.00 24.99           O  
ANISOU 1285  O   ALA A 165     4037   3175   2282   2093  -1167   -549       O  
ATOM   1286  CB  ALA A 165       8.167  20.456   8.768  1.00 19.27           C  
ANISOU 1286  CB  ALA A 165     3182   2024   2114    600   -603   -128       C  
ATOM   1287  N   ILE A 166       8.902  17.600  10.240  1.00 15.00           N  
ANISOU 1287  N   ILE A 166     1752   2174   1772    619   -148    148       N  
ATOM   1288  CA  ILE A 166       9.837  16.839  11.052  1.00 14.67           C  
ANISOU 1288  CA  ILE A 166     1552   2297   1725    751     46    241       C  
ATOM   1289  C   ILE A 166      11.223  17.106  10.492  1.00 15.58           C  
ANISOU 1289  C   ILE A 166     1707   2171   2041    857     88    -72       C  
ATOM   1290  O   ILE A 166      11.508  16.806   9.324  1.00 17.55           O  
ANISOU 1290  O   ILE A 166     1993   2688   1986    746    191    -55       O  
ATOM   1291  CB  ILE A 166       9.525  15.333  10.997  1.00 16.00           C  
ANISOU 1291  CB  ILE A 166     2048   2083   1948    726     42    344       C  
ATOM   1292  CG1 ILE A 166       8.164  15.034  11.616  1.00 20.34           C  
ANISOU 1292  CG1 ILE A 166     2166   2510   3051    989    446    435       C  
ATOM   1293  CG2 ILE A 166      10.629  14.525  11.685  1.00 19.86           C  
ANISOU 1293  CG2 ILE A 166     2355   2379   2810    980   -214    321       C  
ATOM   1294  CD1 ILE A 166       7.726  13.587  11.474  1.00 29.79           C  
ANISOU 1294  CD1 ILE A 166     3155   2843   5320    777   1175     31       C  
ATOM   1295  N   THR A 167      12.097  17.612  11.341  1.00 15.56           N  
ANISOU 1295  N   THR A 167     1819   2205   1885    652     20     97       N  
ATOM   1296  CA  THR A 167      13.495  17.714  10.989  1.00 13.44           C  
ANISOU 1296  CA  THR A 167     1846   1589   1671     95     28    317       C  
ATOM   1297  C   THR A 167      14.261  17.372  12.216  1.00 11.72           C  
ANISOU 1297  C   THR A 167     1483   1563   1406    163    232    169       C  
ATOM   1298  O   THR A 167      13.828  17.516  13.353  1.00 12.32           O  
ANISOU 1298  O   THR A 167     1433   1791   1455    225    237     29       O  
ATOM   1299  CB  THR A 167      14.018  19.093  10.498  1.00 23.73           C  
ATOM   1300  CG2 THR A 167      13.363  19.548   9.169  1.00 26.52           C  
ATOM   1301  OG1 THR A 167      13.803  20.053  11.531  1.00 22.84           O  
ATOM   1302  N   ALA A 168      15.457  16.910  11.975  1.00 11.13           N  
ANISOU 1302  N   ALA A 168     1408   1391   1428    -97    200   -105       N  
ATOM   1303  CA  ALA A 168      16.326  16.512  13.065  1.00 10.65           C  
ANISOU 1303  CA  ALA A 168     1475   1233   1338     35    123   -127       C  
ATOM   1304  C   ALA A 168      16.879  17.731  13.774  1.00  9.95           C  
ANISOU 1304  C   ALA A 168     1348   1120   1313     96    351    -93       C  
ATOM   1305  O   ALA A 168      16.862  18.831  13.254  1.00 11.43           O  
ANISOU 1305  O   ALA A 168     1559   1230   1554     84     62    -65       O  
ATOM   1306  CB  ALA A 168      17.452  15.630  12.543  1.00 12.11           C  
ANISOU 1306  CB  ALA A 168     1760   1369   1470    162    164   -268       C  
ATOM   1307  N   ASP A 169      17.420  17.470  14.940  1.00  9.84           N  
ANISOU 1307  N   ASP A 169     1445   1110   1183      6    224   -158       N  
ATOM   1308  CA  ASP A 169      18.082  18.449  15.764  1.00 10.02           C  
ANISOU 1308  CA  ASP A 169     1350   1242   1214     45    299   -182       C  
ATOM   1309  C   ASP A 169      19.562  18.349  15.809  1.00  9.57           C  
ANISOU 1309  C   ASP A 169     1389   1029   1215    -67    373   -164       C  
ATOM   1310  O   ASP A 169      20.212  19.277  16.275  1.00 10.79           O  
ANISOU 1310  O   ASP A 169     1546   1089   1464   -109    294   -279       O  
ATOM   1311  CB  ASP A 169      17.487  18.433  17.155  1.00 11.77           C  
ANISOU 1311  CB  ASP A 169     1645   1400   1427    -19    439   -183       C  
ATOM   1312  CG  ASP A 169      16.049  18.839  17.144  1.00 12.68           C  
ANISOU 1312  CG  ASP A 169     1760   1345   1711    164    606    -61       C  
ATOM   1313  OD1 ASP A 169      15.784  19.956  16.721  1.00 16.13           O  
ANISOU 1313  OD1 ASP A 169     1978   1462   2688    367    929    295       O  
ATOM   1314  OD2 ASP A 169      15.181  18.030  17.490  1.00 13.57           O1-
ANISOU 1314  OD2 ASP A 169     1571   1748   1836    108    519    202       O1-
ATOM   1315  N   ALA A 170      20.119  17.252  15.336  1.00  9.18           N  
ANISOU 1315  N   ALA A 170     1224   1088   1173    -73    332   -135       N  
ATOM   1316  CA  ALA A 170      21.567  17.097  15.270  1.00  8.71           C  
ANISOU 1316  CA  ALA A 170     1221    978   1107   -164    297   -165       C  
ATOM   1317  C   ALA A 170      21.855  16.012  14.288  1.00  8.35           C  
ANISOU 1317  C   ALA A 170     1048   1013   1111   -129    199   -136       C  
ATOM   1318  O   ALA A 170      21.100  15.081  14.099  1.00  9.70           O  
ANISOU 1318  O   ALA A 170     1076   1090   1516   -200    370   -263       O  
ATOM   1319  CB  ALA A 170      22.152  16.703  16.610  1.00  9.30           C  
ANISOU 1319  CB  ALA A 170     1142   1289   1100   -208    261   -174       C  
ATOM   1320  N   THR A 171      23.053  16.115  13.697  1.00  8.12           N  
ANISOU 1320  N   THR A 171     1091    954   1037   -153    227   -123       N  
ATOM   1321  CA  THR A 171      23.710  15.023  13.010  1.00  7.94           C  
ANISOU 1321  CA  THR A 171     1074    965    974   -273    145    -94       C  
ATOM   1322  C   THR A 171      24.735  14.406  13.959  1.00  7.62           C  
ANISOU 1322  C   THR A 171      958   1030    907   -170    132   -127       C  
ATOM   1323  O   THR A 171      25.541  15.120  14.529  1.00  8.63           O  
ANISOU 1323  O   THR A 171     1195   1095    987   -306      8   -189       O  
ATOM   1324  CB  THR A 171      24.434  15.516  11.765  1.00  8.04           C  
ANISOU 1324  CB  THR A 171     1110    957    988   -237    207    -68       C  
ATOM   1325  CG2 THR A 171      25.205  14.421  11.069  1.00  8.58           C  
ANISOU 1325  CG2 THR A 171     1050   1256    954    -13    178    -50       C  
ATOM   1326  OG1 THR A 171      23.451  16.050  10.894  1.00  8.40           O  
ANISOU 1326  OG1 THR A 171     1156   1002   1033   -107    101    -38       O  
ATOM   1327  N   LEU A 172      24.680  13.093  14.102  1.00  7.37           N  
ANISOU 1327  N   LEU A 172      819    998    981   -212     85   -172       N  
ATOM   1328  CA  LEU A 172      25.593  12.369  14.922  1.00  7.45           C  
ANISOU 1328  CA  LEU A 172      954    953    921   -184    125   -162       C  
ATOM   1329  C   LEU A 172      26.450  11.500  14.045  1.00  7.04           C  
ANISOU 1329  C   LEU A 172      879    936    858   -160     69    -95       C  
ATOM   1330  O   LEU A 172      25.953  10.733  13.225  1.00  7.95           O  
ANISOU 1330  O   LEU A 172      923   1053   1045   -158     19   -315       O  
ATOM   1331  CB  LEU A 172      24.875  11.504  15.934  1.00  7.89           C  
ANISOU 1331  CB  LEU A 172     1056   1062    879   -240     66   -108       C  
ATOM   1332  CG  LEU A 172      23.836  12.211  16.774  1.00  8.30           C  
ANISOU 1332  CG  LEU A 172     1056   1081   1014   -147    207    -87       C  
ATOM   1333  CD1 LEU A 172      23.179  11.198  17.697  1.00  9.44           C  
ANISOU 1333  CD1 LEU A 172     1074   1346   1166   -122    189     57       C  
ATOM   1334  CD2 LEU A 172      24.420  13.356  17.550  1.00  9.20           C  
ANISOU 1334  CD2 LEU A 172     1233   1254   1007   -205    342   -129       C  
ATOM   1335  N   ILE A 173      27.748  11.602  14.227  1.00  7.35           N  
ANISOU 1335  N   ILE A 173      830   1082    879   -183    124   -192       N  
ATOM   1336  CA  ILE A 173      28.714  10.792  13.531  1.00  7.59           C  
ANISOU 1336  CA  ILE A 173      975   1054    853   -279     73   -199       C  
ATOM   1337  C   ILE A 173      29.367   9.920  14.592  1.00  7.73           C  
ANISOU 1337  C   ILE A 173      831   1194    910   -149     72   -166       C  
ATOM   1338  O   ILE A 173      29.859  10.452  15.581  1.00  8.18           O  
ANISOU 1338  O   ILE A 173      983   1210    912   -206    -34   -174       O  
ATOM   1339  CB  ILE A 173      29.745  11.639  12.789  1.00  7.79           C  
ANISOU 1339  CB  ILE A 173      902   1080    978   -286     71   -214       C  
ATOM   1340  CG1 ILE A 173      29.064  12.520  11.768  1.00  9.00           C  
ANISOU 1340  CG1 ILE A 173     1086   1356    977   -420     90   -162       C  
ATOM   1341  CG2 ILE A 173      30.795  10.730  12.185  1.00  8.81           C  
ANISOU 1341  CG2 ILE A 173      879   1269   1198   -205    197   -270       C  
ATOM   1342  CD1 ILE A 173      29.963  13.531  11.104  1.00 10.51           C  
ANISOU 1342  CD1 ILE A 173     1313   1519   1161   -561    -25     57       C  
ATOM   1343  N   ASN A 174      29.257   8.614  14.461  1.00  7.59           N  
ANISOU 1343  N   ASN A 174      877   1092    914   -188     -6   -130       N  
ATOM   1344  CA  ASN A 174      29.702   7.723  15.513  1.00  8.39           C  
ANISOU 1344  CA  ASN A 174     1147   1177    863   -239   -141    -89       C  
ATOM   1345  C   ASN A 174      29.115   8.112  16.844  1.00  8.61           C  
ANISOU 1345  C   ASN A 174     1193   1114    963   -100   -145    -93       C  
ATOM   1346  O   ASN A 174      29.746   8.011  17.873  1.00 10.49           O  
ANISOU 1346  O   ASN A 174     1531   1549    904   -155   -129    -87       O  
ATOM   1347  CB  ASN A 174      31.223   7.610  15.548  1.00  9.22           C  
ANISOU 1347  CB  ASN A 174     1008   1313   1181    -24   -248   -171       C  
ATOM   1348  CG  ASN A 174      31.752   6.918  14.371  1.00 10.25           C  
ANISOU 1348  CG  ASN A 174     1169   1744    981     95   -255   -213       C  
ATOM   1349  ND2 ASN A 174      33.069   6.918  14.207  1.00 13.31           N  
ANISOU 1349  ND2 ASN A 174     1219   2655   1181    144    -83   -295       N  
ATOM   1350  OD1 ASN A 174      31.019   6.388  13.582  1.00 12.73           O  
ANISOU 1350  OD1 ASN A 174     1200   2141   1495    321   -299   -851       O  
ATOM   1351  N   GLY A 175      27.849   8.511  16.812  1.00  8.27           N  
ANISOU 1351  N   GLY A 175     1212   1063    866   -215     -6      0       N  
ATOM   1352  CA  GLY A 175      27.103   8.730  18.020  1.00  9.65           C  
ANISOU 1352  CA  GLY A 175     1414   1244   1007   -278    115    -62       C  
ATOM   1353  C   GLY A 175      27.223  10.109  18.646  1.00  8.60           C  
ANISOU 1353  C   GLY A 175     1106   1152   1009   -238    135   -110       C  
ATOM   1354  O   GLY A 175      26.587  10.347  19.659  1.00 10.46           O  
ANISOU 1354  O   GLY A 175     1502   1355   1115   -323    382   -138       O  
ATOM   1355  N   LEU A 176      28.055  10.982  18.093  1.00  8.24           N  
ANISOU 1355  N   LEU A 176     1191   1056    881   -255    165   -119       N  
ATOM   1356  CA  LEU A 176      28.290  12.299  18.682  1.00  8.75           C  
ANISOU 1356  CA  LEU A 176     1134   1355    834   -358    112   -220       C  
ATOM   1357  C   LEU A 176      28.138  13.349  17.646  1.00  7.99           C  
ANISOU 1357  C   LEU A 176      994   1138    903   -265    120   -119       C  
ATOM   1358  O   LEU A 176      28.498  13.165  16.484  1.00  7.95           O  
ANISOU 1358  O   LEU A 176     1078   1059    881   -331    120   -202       O  
ATOM   1359  CB  LEU A 176      29.694  12.386  19.280  1.00  9.41           C  
ANISOU 1359  CB  LEU A 176     1344   1364    867   -344     22   -140       C  
ATOM   1360  CG  LEU A 176      29.959  11.475  20.427  1.00 10.33           C  
ANISOU 1360  CG  LEU A 176     1483   1498    942   -220   -105    -75       C  
ATOM   1361  CD1 LEU A 176      31.426  11.601  20.825  1.00 12.14           C  
ANISOU 1361  CD1 LEU A 176     1454   1931   1227   -259   -149   -131       C  
ATOM   1362  CD2 LEU A 176      29.107  11.791  21.650  1.00 11.95           C  
ANISOU 1362  CD2 LEU A 176     1580   1968    992    -66    -80     39       C  
ATOM   1363  N   GLY A 177      27.664  14.520  18.061  1.00  9.01           N  
ANISOU 1363  N   GLY A 177     1199   1135   1089   -248    278   -237       N  
ATOM   1364  CA  GLY A 177      27.588  15.649  17.168  1.00  8.66           C  
ANISOU 1364  CA  GLY A 177     1220   1063   1004   -300    182   -183       C  
ATOM   1365  C   GLY A 177      26.960  16.765  17.917  1.00  9.18           C  
ANISOU 1365  C   GLY A 177     1252   1129   1105   -247    228   -171       C  
ATOM   1366  O   GLY A 177      26.693  16.660  19.100  1.00 13.90           O  
ANISOU 1366  O   GLY A 177     2446   1455   1379     68    874     25       O  
ATOM   1367  N   ARG A 178      26.758  17.876  17.227  1.00  9.30           N  
ANISOU 1367  N   ARG A 178     1493   1054    987   -228    203   -266       N  
ATOM   1368  CA  ARG A 178      26.267  19.076  17.903  1.00  9.56           C  
ANISOU 1368  CA  ARG A 178     1313   1145   1172   -164    200   -337       C  
ATOM   1369  C   ARG A 178      24.916  19.482  17.355  1.00  9.60           C  
ANISOU 1369  C   ARG A 178     1410   1053   1184   -227    343   -253       C  
ATOM   1370  O   ARG A 178      24.555  19.251  16.219  1.00 10.05           O  
ANISOU 1370  O   ARG A 178     1430   1202   1184   -168    247   -309       O  
ATOM   1371  CB  ARG A 178      27.280  20.167  17.789  1.00 10.32           C  
ANISOU 1371  CB  ARG A 178     1332   1258   1329   -350    236   -436       C  
ATOM   1372  CG  ARG A 178      28.517  19.837  18.582  1.00 11.12           C  
ANISOU 1372  CG  ARG A 178     1632   1259   1333   -390    150   -355       C  
ATOM   1373  CD  ARG A 178      29.562  20.873  18.501  1.00 11.48           C  
ANISOU 1373  CD  ARG A 178     1348   1515   1497   -346     96   -410       C  
ATOM   1374  NE  ARG A 178      30.658  20.488  19.317  1.00 11.02           N  
ANISOU 1374  NE  ARG A 178     1407   1538   1241   -419     83   -364       N  
ATOM   1375  CZ  ARG A 178      31.871  20.993  19.190  1.00 11.33           C  
ANISOU 1375  CZ  ARG A 178     1462   1548   1293   -296    277   -367       C  
ATOM   1376  NH1 ARG A 178      32.086  21.961  18.320  1.00 12.54           N1+
ANISOU 1376  NH1 ARG A 178     1579   1695   1487   -464    174   -214       N1+
ATOM   1377  NH2 ARG A 178      32.852  20.564  19.960  1.00 12.88           N  
ANISOU 1377  NH2 ARG A 178     1633   1718   1539   -498     50   -257       N  
ATOM   1378  N   SER A 179      24.132  20.079  18.248  1.00 10.58           N  
ANISOU 1378  N   SER A 179     1469   1279   1270   -233    350   -420       N  
ATOM   1379  CA  SER A 179      22.778  20.451  17.910  1.00 11.32           C  
ANISOU 1379  CA  SER A 179     1591   1309   1400   -195    325   -399       C  
ATOM   1380  C   SER A 179      22.741  21.643  16.984  1.00 11.34           C  
ANISOU 1380  C   SER A 179     1655   1147   1506   -148    427   -407       C  
ATOM   1381  O   SER A 179      23.538  22.566  17.085  1.00 11.88           O  
ANISOU 1381  O   SER A 179     1765   1124   1623   -257    328   -349       O  
ATOM   1382  CB  SER A 179      21.956  20.751  19.161  1.00 13.80           C  
ANISOU 1382  CB  SER A 179     1432   1836   1976    -70    515   -365       C  
ATOM   1383  OG ASER A 179      22.436  21.792  19.886  0.50 17.18           O  
ANISOU 1383  OG ASER A 179     1988   2353   2184   -101    339   -569       O  
ATOM   1384  OG BSER A 179      22.283  20.015  20.300  0.30 12.40           O  
ANISOU 1384  OG BSER A 179     1772   1407   1530      7    569   -522       O  
ATOM   1385  OG CSER A 179      20.653  21.215  18.948  0.20 13.49           O  
ANISOU 1385  OG CSER A 179     1194   2063   1868     89    933   -201       O  
ATOM   1386  N   PHE A 180      21.765  21.623  16.092  1.00 12.04           N  
ANISOU 1386  N   PHE A 180     1852   1071   1649   -182    313   -399       N  
ATOM   1387  CA  PHE A 180      21.608  22.682  15.115  1.00 13.11           C  
ANISOU 1387  CA  PHE A 180     2035   1141   1804    -60    422   -239       C  
ATOM   1388  C   PHE A 180      21.151  23.989  15.740  1.00 14.73           C  
ANISOU 1388  C   PHE A 180     2087   1289   2218    -98    197   -516       C  
ATOM   1389  O   PHE A 180      21.551  25.031  15.252  1.00 18.65           O  
ANISOU 1389  O   PHE A 180     3290   1172   2622    -31     -3   -319       O  
ATOM   1390  CB  PHE A 180      20.599  22.296  14.056  1.00 11.94           C  
ANISOU 1390  CB  PHE A 180     1475   1268   1794     34    215   -187       C  
ATOM   1391  CG  PHE A 180      20.867  21.011  13.349  1.00 10.74           C  
ANISOU 1391  CG  PHE A 180     1439   1339   1300    110    179    -73       C  
ATOM   1392  CD1 PHE A 180      22.156  20.631  13.029  1.00 11.19           C  
ANISOU 1392  CD1 PHE A 180     1476   1241   1534    -33    353    -53       C  
ATOM   1393  CD2 PHE A 180      19.839  20.159  13.016  1.00 11.04           C  
ANISOU 1393  CD2 PHE A 180     1613   1392   1187     14    345   -142       C  
ATOM   1394  CE1 PHE A 180      22.400  19.474  12.333  1.00 12.27           C  
ANISOU 1394  CE1 PHE A 180     1663   1500   1499    217    297   -128       C  
ATOM   1395  CE2 PHE A 180      20.097  18.989  12.314  1.00 10.78           C  
ANISOU 1395  CE2 PHE A 180     1534   1263   1298     15    164   -145       C  
ATOM   1396  CZ  PHE A 180      21.361  18.658  11.978  1.00 11.40           C  
ANISOU 1396  CZ  PHE A 180     1819   1225   1285    321    352    -24       C  
ATOM   1397  N   THR A 181      20.340  23.916  16.762  1.00 16.02           N  
ANISOU 1397  N   THR A 181     2383   1419   2281    153    457   -545       N  
ATOM   1398  CA  THR A 181      19.950  25.117  17.446  1.00 20.09           C  
ANISOU 1398  CA  THR A 181     2592   1925   3115    333    -18  -1178       C  
ATOM   1399  C   THR A 181      20.447  25.008  18.879  1.00 17.36           C  
ANISOU 1399  C   THR A 181     1944   1809   2840   -119    143   -910       C  
ATOM   1400  O   THR A 181      20.649  23.926  19.418  1.00 18.65           O  
ANISOU 1400  O   THR A 181     2215   2114   2757   -119    452   -764       O  
ATOM   1401  CB  THR A 181      18.446  25.332  17.335  1.00 24.99           C  
ATOM   1402  CG2 THR A 181      18.055  25.408  15.842  1.00 28.68           C  
ATOM   1403  OG1 THR A 181      17.800  24.242  17.947  1.00 29.04           O  
ATOM   1404  N   ASN A 182      20.651  26.143  19.501  1.00 19.68           N  
ANISOU 1404  N   ASN A 182     2429   1980   3066    273    140  -1163       N  
ATOM   1405  CA  ASN A 182      21.281  26.216  20.826  1.00 22.98           C  
ANISOU 1405  CA  ASN A 182     2600   2808   3322    137     33  -1312       C  
ATOM   1406  C   ASN A 182      22.497  25.327  20.877  1.00 19.90           C  
ANISOU 1406  C   ASN A 182     2142   2505   2913     -6     93  -1057       C  
ATOM   1407  O   ASN A 182      22.696  24.548  21.818  1.00 23.16           O  
ANISOU 1407  O   ASN A 182     2957   2748   3094    120    347   -838       O  
ATOM   1408  CB  ASN A 182      20.311  25.805  21.951  1.00 37.80           C  
ATOM   1409  CG  ASN A 182      19.154  26.754  22.094  1.00 46.60           C  
ATOM   1410  ND2 ASN A 182      18.153  26.349  22.876  1.00 51.12           N  
ATOM   1411  OD1 ASN A 182      19.150  27.840  21.511  1.00 46.67           O  
ATOM   1412  N   THR A 183      23.325  25.465  19.847  1.00 18.42           N  
ANISOU 1412  N   THR A 183     2523   1649   2826     62    274   -797       N  
ATOM   1413  CA  THR A 183      24.481  24.614  19.693  1.00 17.70           C  
ANISOU 1413  CA  THR A 183     2164   1759   2799   -221    -27   -965       C  
ATOM   1414  C   THR A 183      25.382  24.718  20.898  1.00 18.51           C  
ANISOU 1414  C   THR A 183     2612   1800   2618      2   -172  -1037       C  
ATOM   1415  O   THR A 183      25.748  25.804  21.305  1.00 22.64           O  
ANISOU 1415  O   THR A 183     3090   2079   3431   -412   -205  -1356       O  
ATOM   1416  CB  THR A 183      25.266  24.978  18.431  1.00 17.96           C  
ANISOU 1416  CB  THR A 183     2368   1304   3150   -224     42   -703       C  
ATOM   1417  CG2 THR A 183      26.418  24.028  18.214  1.00 16.58           C  
ANISOU 1417  CG2 THR A 183     2093   1497   2709   -400    250   -689       C  
ATOM   1418  OG1 THR A 183      24.372  25.039  17.330  1.00 17.04           O  
ANISOU 1418  OG1 THR A 183     2231   1415   2827   -359     95   -544       O  
ATOM   1419  N   THR A 184      25.719  23.588  21.501  1.00 18.66           N  
ANISOU 1419  N   THR A 184     2512   2047   2528    -42   -130   -967       N  
ATOM   1420  CA  THR A 184      26.764  23.616  22.520  1.00 19.07           C  
ANISOU 1420  CA  THR A 184     2238   2439   2566     59    -53  -1483       C  
ATOM   1421  C   THR A 184      27.941  22.823  22.050  1.00 17.01           C  
ANISOU 1421  C   THR A 184     2186   2338   1937    296   -146  -1068       C  
ATOM   1422  O   THR A 184      27.843  21.973  21.167  1.00 15.00           O  
ANISOU 1422  O   THR A 184     2108   1836   1752   -261    136   -741       O  
ATOM   1423  CB  THR A 184      26.309  23.091  23.874  1.00 22.83           C  
ANISOU 1423  CB  THR A 184     2914   3278   2483    -40    189  -1500       C  
ATOM   1424  CG2 THR A 184      25.123  23.884  24.395  1.00 32.50           C  
ANISOU 1424  CG2 THR A 184     3859   5006   3484    307    934  -2254       C  
ATOM   1425  OG1 THR A 184      25.949  21.719  23.745  1.00 21.83           O  
ANISOU 1425  OG1 THR A 184     2734   3158   2400   -276    706  -1032       O  
ATOM   1426  N   ALA A 185      29.083  23.134  22.632  1.00 16.93           N  
ANISOU 1426  N   ALA A 185     2212   1976   2243   -221   -185   -920       N  
ATOM   1427  CA  ALA A 185      30.346  22.551  22.214  1.00 16.79           C  
ANISOU 1427  CA  ALA A 185     2046   2016   2316   -455    -95   -699       C  
ATOM   1428  C   ALA A 185      30.567  21.197  22.852  1.00 15.47           C  
ANISOU 1428  C   ALA A 185     2142   1998   1737   -415     35   -696       C  
ATOM   1429  O   ALA A 185      31.559  20.940  23.522  1.00 18.36           O  
ANISOU 1429  O   ALA A 185     2331   2677   1967   -634    -60   -869       O  
ATOM   1430  CB  ALA A 185      31.501  23.491  22.513  1.00 19.11           C  
ANISOU 1430  CB  ALA A 185     2523   1789   2950   -597   -362   -889       C  
ATOM   1431  N   SER A 186      29.595  20.321  22.615  1.00 14.12           N  
ANISOU 1431  N   SER A 186     1767   1923   1672   -209     58   -704       N  
ATOM   1432  CA  SER A 186      29.632  18.975  23.118  1.00 13.27           C  
ANISOU 1432  CA  SER A 186     1871   2061   1109   -174    171   -404       C  
ATOM   1433  C   SER A 186      30.704  18.192  22.359  1.00 11.62           C  
ANISOU 1433  C   SER A 186     1720   1603   1090   -431    166   -382       C  
ATOM   1434  O   SER A 186      31.107  18.581  21.263  1.00 12.03           O  
ANISOU 1434  O   SER A 186     1769   1658   1141   -508    223   -352       O  
ATOM   1435  CB  SER A 186      28.257  18.363  23.036  1.00 14.32           C  
ANISOU 1435  CB  SER A 186     1740   2228   1471   -382    381   -417       C  
ATOM   1436  OG  SER A 186      27.798  18.407  21.731  1.00 14.54           O  
ANISOU 1436  OG  SER A 186     1630   2146   1748   -433    252   -427       O  
ATOM   1437  N   PRO A 187      31.133  17.052  22.880  1.00 11.26           N  
ANISOU 1437  N   PRO A 187     1423   1739   1115   -484    136   -362       N  
ATOM   1438  CA  PRO A 187      32.225  16.381  22.222  1.00 11.73           C  
ANISOU 1438  CA  PRO A 187     1732   1714   1011   -274    140   -293       C  
ATOM   1439  C   PRO A 187      31.876  15.905  20.831  1.00 10.67           C  
ANISOU 1439  C   PRO A 187     1473   1522   1056   -381    128   -177       C  
ATOM   1440  O   PRO A 187      30.798  15.374  20.581  1.00 11.98           O  
ANISOU 1440  O   PRO A 187     1582   1857   1113   -676    296   -385       O  
ATOM   1441  CB  PRO A 187      32.501  15.190  23.138  1.00 15.00           C  
ANISOU 1441  CB  PRO A 187     2503   2134   1058   -219    -22   -192       C  
ATOM   1442  CG  PRO A 187      32.015  15.649  24.479  1.00 16.85           C  
ANISOU 1442  CG  PRO A 187     2646   2505   1248   -197    387     20       C  
ATOM   1443  CD  PRO A 187      30.841  16.486  24.199  1.00 14.73           C  
ANISOU 1443  CD  PRO A 187     2236   2363    996   -484    226   -298       C  
ATOM   1444  N   LEU A 188      32.843  16.021  19.950  1.00 10.23           N  
ANISOU 1444  N   LEU A 188     1295   1577   1015   -421     80   -356       N  
ATOM   1445  CA  LEU A 188      32.785  15.439  18.620  1.00  9.85           C  
ANISOU 1445  CA  LEU A 188     1225   1497   1019   -352     78   -274       C  
ATOM   1446  C   LEU A 188      33.471  14.097  18.585  1.00  9.39           C  
ANISOU 1446  C   LEU A 188     1075   1578    913   -268     58   -261       C  
ATOM   1447  O   LEU A 188      34.426  13.839  19.311  1.00 10.74           O  
ANISOU 1447  O   LEU A 188     1337   1632   1111   -297   -166   -265       O  
ATOM   1448  CB  LEU A 188      33.460  16.383  17.628  1.00 10.50           C  
ANISOU 1448  CB  LEU A 188     1424   1514   1051   -378    221   -268       C  
ATOM   1449  CG  LEU A 188      32.837  17.757  17.546  1.00 10.96           C  
ANISOU 1449  CG  LEU A 188     1586   1406   1172   -358    226   -296       C  
ATOM   1450  CD1 LEU A 188      33.599  18.576  16.537  1.00 14.21           C  
ANISOU 1450  CD1 LEU A 188     2104   1361   1934   -298    469     92       C  
ATOM   1451  CD2 LEU A 188      31.380  17.692  17.171  1.00 11.38           C  
ANISOU 1451  CD2 LEU A 188     1585   1534   1202   -191     20   -313       C  
ATOM   1452  N   SER A 189      33.018  13.250  17.670  1.00  8.77           N  
ANISOU 1452  N   SER A 189     1114   1310    908   -230     58   -142       N  
ATOM   1453  CA  SER A 189      33.693  12.012  17.464  1.00  8.42           C  
ANISOU 1453  CA  SER A 189      914   1362    922   -157      3   -112       C  
ATOM   1454  C   SER A 189      35.031  12.247  16.775  1.00  8.74           C  
ANISOU 1454  C   SER A 189     1009   1384    924   -189      2   -126       C  
ATOM   1455  O   SER A 189      35.165  13.118  15.946  1.00  9.49           O  
ANISOU 1455  O   SER A 189     1092   1507   1007   -219    102      1       O  
ATOM   1456  CB  SER A 189      32.851  11.089  16.612  1.00  8.73           C  
ANISOU 1456  CB  SER A 189      846   1294   1176   -210     63   -138       C  
ATOM   1457  OG  SER A 189      31.798  10.577  17.373  1.00  9.65           O  
ANISOU 1457  OG  SER A 189     1137   1466   1065   -297     10   -132       O  
ATOM   1458  N   VAL A 190      35.962  11.391  17.152  1.00  9.24           N  
ANISOU 1458  N   VAL A 190      996   1439   1075   -306     87    -82       N  
ATOM   1459  CA  VAL A 190      37.292  11.401  16.610  1.00  9.75           C  
ANISOU 1459  CA  VAL A 190      851   1574   1278   -201     60   -104       C  
ATOM   1460  C   VAL A 190      37.533  10.044  15.982  1.00  9.63           C  
ANISOU 1460  C   VAL A 190      961   1502   1193    -74     42     24       C  
ATOM   1461  O   VAL A 190      37.299   9.014  16.630  1.00 11.12           O  
ANISOU 1461  O   VAL A 190     1464   1588   1171   -128    161     62       O  
ATOM   1462  CB  VAL A 190      38.355  11.672  17.680  1.00 10.74           C  
ANISOU 1462  CB  VAL A 190     1101   1753   1226   -236    -67   -153       C  
ATOM   1463  CG1 VAL A 190      39.713  11.670  17.021  1.00 12.27           C  
ANISOU 1463  CG1 VAL A 190     1040   1878   1745   -168   -119   -313       C  
ATOM   1464  CG2 VAL A 190      38.067  13.005  18.335  1.00 11.86           C  
ANISOU 1464  CG2 VAL A 190     1099   1983   1422   -247   -127   -387       C  
ATOM   1465  N   ILE A 191      37.926  10.051  14.730  1.00  9.30           N  
ANISOU 1465  N   ILE A 191      979   1277   1278   -189    110    -63       N  
ATOM   1466  CA  ILE A 191      38.351   8.851  14.017  1.00 10.15           C  
ANISOU 1466  CA  ILE A 191     1073   1417   1367   -121    170    -74       C  
ATOM   1467  C   ILE A 191      39.872   9.011  13.881  1.00 10.20           C  
ANISOU 1467  C   ILE A 191     1157   1405   1314   -126    133   -139       C  
ATOM   1468  O   ILE A 191      40.334   9.979  13.348  1.00 10.81           O  
ANISOU 1468  O   ILE A 191     1046   1548   1511   -178    104    -63       O  
ATOM   1469  CB  ILE A 191      37.714   8.753  12.649  1.00 10.93           C  
ANISOU 1469  CB  ILE A 191     1314   1483   1353   -350     56   -262       C  
ATOM   1470  CG1 ILE A 191      36.202   8.571  12.813  1.00 12.94           C  
ANISOU 1470  CG1 ILE A 191     1416   1657   1843   -371     27   -159       C  
ATOM   1471  CG2 ILE A 191      38.279   7.579  11.881  1.00 13.90           C  
ANISOU 1471  CG2 ILE A 191     1560   2081   1639   -216    242   -509       C  
ATOM   1472  CD1AILE A 191      35.454   8.481  11.564  0.50 13.18           C  
ANISOU 1472  CD1AILE A 191     1683   1356   1966   -543   -326   -283       C  
ATOM   1473  CD1BILE A 191      35.280   9.659  13.353  0.50 14.06           C  
ANISOU 1473  CD1BILE A 191     1385   2485   1471   -168    214   -478       C  
ATOM   1474  N   THR A 192      40.584   8.032  14.417  1.00 11.58           N  
ANISOU 1474  N   THR A 192     1191   1487   1719    -25    252     16       N  
ATOM   1475  CA  THR A 192      42.035   8.113  14.471  1.00 12.45           C  
ANISOU 1475  CA  THR A 192     1179   1878   1670    -66    125    -98       C  
ATOM   1476  C   THR A 192      42.628   7.202  13.435  1.00 12.05           C  
ANISOU 1476  C   THR A 192     1036   1648   1892     34    136    -54       C  
ATOM   1477  O   THR A 192      42.210   6.055  13.247  1.00 14.14           O  
ANISOU 1477  O   THR A 192     1282   1792   2298   -140    388   -216       O  
ATOM   1478  CB  THR A 192      42.553   7.757  15.884  1.00 14.24           C  
ANISOU 1478  CB  THR A 192     1295   2253   1862      8     31   -112       C  
ATOM   1479  CG2 THR A 192      44.032   7.862  15.964  1.00 17.39           C  
ANISOU 1479  CG2 THR A 192     1466   3285   1856    384    -92      7       C  
ATOM   1480  OG1 THR A 192      41.977   8.679  16.821  1.00 17.48           O  
ANISOU 1480  OG1 THR A 192     1994   2754   1892    134    -70   -349       O  
ATOM   1481  N   VAL A 193      43.619   7.764  12.726  1.00 11.58           N  
ANISOU 1481  N   VAL A 193      975   1707   1716    -65    130   -355       N  
ATOM   1482  CA  VAL A 193      44.344   7.046  11.712  1.00 11.57           C  
ANISOU 1482  CA  VAL A 193      925   1677   1791   -115    102   -372       C  
ATOM   1483  C   VAL A 193      45.834   7.247  11.934  1.00 12.44           C  
ANISOU 1483  C   VAL A 193     1119   2035   1573    -56     -9   -407       C  
ATOM   1484  O   VAL A 193      46.264   8.214  12.544  1.00 14.34           O  
ANISOU 1484  O   VAL A 193      989   1974   2484   -105    -58   -831       O  
ATOM   1485  CB  VAL A 193      43.975   7.456  10.285  1.00 11.18           C  
ANISOU 1485  CB  VAL A 193      940   1713   1594   -119     47   -396       C  
ATOM   1486  CG1 VAL A 193      42.550   7.031   9.977  1.00 12.26           C  
ANISOU 1486  CG1 VAL A 193      901   1725   2032     17     99   -293       C  
ATOM   1487  CG2 VAL A 193      44.180   8.915  10.054  1.00 12.12           C  
ANISOU 1487  CG2 VAL A 193     1047   1830   1725    -71    100   -184       C  
ATOM   1488  N   GLN A 194      46.620   6.305  11.449  1.00 13.12           N  
ANISOU 1488  N   GLN A 194      824   2232   1928   -114    110   -685       N  
ATOM   1489  CA  GLN A 194      48.076   6.366  11.491  1.00 14.35           C  
ANISOU 1489  CA  GLN A 194      917   2333   2201   -137   -255   -645       C  
ATOM   1490  C   GLN A 194      48.579   6.664  10.079  1.00 14.15           C  
ANISOU 1490  C   GLN A 194      832   2252   2291   -144    -19   -817       C  
ATOM   1491  O   GLN A 194      48.249   5.951   9.148  1.00 13.85           O  
ANISOU 1491  O   GLN A 194      675   2351   2236   -121    -17   -802       O  
ATOM   1492  CB  GLN A 194      48.632   5.048  11.985  1.00 14.79           C  
ATOM   1493  CG  GLN A 194      50.157   5.100  11.936  1.00 18.18           C  
ATOM   1494  CD  GLN A 194      50.779   3.772  12.266  1.00 20.53           C  
ATOM   1495  NE2 GLN A 194      52.050   3.582  11.859  1.00 24.64           N  
ATOM   1496  OE1 GLN A 194      50.152   2.921  12.880  1.00 23.80           O  
ATOM   1497  N   SER A 195      49.413   7.696   9.971  1.00 14.65           N  
ANISOU 1497  N   SER A 195     1037   2384   2144   -253    151   -883       N  
ATOM   1498  CA  SER A 195      49.991   8.111   8.745  1.00 15.23           C  
ANISOU 1498  CA  SER A 195     1086   2533   2167   -533     49   -926       C  
ATOM   1499  C   SER A 195      50.577   6.920   8.009  1.00 14.67           C  
ANISOU 1499  C   SER A 195      625   2759   2187   -117   -119   -756       C  
ATOM   1500  O   SER A 195      51.375   6.118   8.564  1.00 16.39           O  
ANISOU 1500  O   SER A 195      790   3290   2145    242   -148   -961       O  
ATOM   1501  CB  SER A 195      51.062   9.202   9.048  1.00 18.37           C  
ANISOU 1501  CB  SER A 195      887   3307   2784   -750    251   -548       C  
ATOM   1502  OG  SER A 195      51.659   9.688   7.866  1.00 16.96           O  
ANISOU 1502  OG  SER A 195     1088   2343   3010     32    136   -843       O  
ATOM   1503  N   GLY A 196      50.227   6.793   6.753  1.00 12.60           N  
ANISOU 1503  N   GLY A 196      844   1870   2070   -114    -12   -521       N  
ATOM   1504  CA  GLY A 196      50.735   5.717   5.907  1.00 13.74           C  
ANISOU 1504  CA  GLY A 196      851   2318   2050     38    -53   -689       C  
ATOM   1505  C   GLY A 196      49.798   4.538   5.802  1.00 13.46           C  
ANISOU 1505  C   GLY A 196      868   2175   2069      3   -113   -685       C  
ATOM   1506  O   GLY A 196      49.869   3.850   4.826  1.00 15.60           O  
ANISOU 1506  O   GLY A 196     1567   2311   2046     73    -85   -798       O  
ATOM   1507  N   LYS A 197      48.950   4.287   6.780  1.00 12.98           N  
ANISOU 1507  N   LYS A 197      699   2134   2098    -35   -190   -644       N  
ATOM   1508  CA  LYS A 197      48.055   3.154   6.709  1.00 12.50           C  
ANISOU 1508  CA  LYS A 197      763   1845   2140     60   -260   -682       C  
ATOM   1509  C   LYS A 197      46.846   3.466   5.887  1.00 11.23           C  
ANISOU 1509  C   LYS A 197      612   1737   1916   -143    -50   -306       C  
ATOM   1510  O   LYS A 197      46.480   4.604   5.644  1.00 13.35           O  
ANISOU 1510  O   LYS A 197      933   1611   2529     75   -429   -572       O  
ATOM   1511  CB  LYS A 197      47.683   2.671   8.101  1.00 13.81           C  
ANISOU 1511  CB  LYS A 197      726   2434   2087    -52   -221   -546       C  
ATOM   1512  CG  LYS A 197      48.848   2.048   8.860  1.00 17.08           C  
ANISOU 1512  CG  LYS A 197     1106   2697   2684    275   -681   -782       C  
ATOM   1513  CD  LYS A 197      48.409   1.371  10.128  1.00 22.83           C  
ANISOU 1513  CD  LYS A 197     1583   4405   2686    446   -629    -28       C  
ATOM   1514  CE  LYS A 197      49.476   0.592  10.871  1.00 25.57           C  
ANISOU 1514  CE  LYS A 197     1997   4567   3152    842    613    850       C  
ATOM   1515  NZ  LYS A 197      48.794  -0.103  11.954  1.00 39.49           N1+
ANISOU 1515  NZ  LYS A 197     5705   4137   5160   1325   2359   2183       N1+
ATOM   1516  N   ARG A 198      46.209   2.373   5.468  1.00 10.63           N  
ANISOU 1516  N   ARG A 198      563   1719   1754   -126    -65   -308       N  
ATOM   1517  CA  ARG A 198      45.001   2.405   4.669  1.00  9.80           C  
ANISOU 1517  CA  ARG A 198      549   1525   1647    -86     45   -364       C  
ATOM   1518  C   ARG A 198      43.903   1.701   5.437  1.00  9.53           C  
ANISOU 1518  C   ARG A 198      637   1493   1489    -33    -10   -340       C  
ATOM   1519  O   ARG A 198      44.118   0.622   6.000  1.00  9.85           O  
ANISOU 1519  O   ARG A 198      630   1468   1641     23    -50   -192       O  
ATOM   1520  CB  ARG A 198      45.236   1.652   3.363  1.00 10.28           C  
ANISOU 1520  CB  ARG A 198      637   1680   1586    -87     86   -234       C  
ATOM   1521  CG  ARG A 198      46.336   2.292   2.510  1.00 11.15           C  
ANISOU 1521  CG  ARG A 198      817   1573   1846    -86    206   -230       C  
ATOM   1522  CD  ARG A 198      46.953   1.332   1.534  1.00 13.70           C  
ANISOU 1522  CD  ARG A 198     1398   1954   1852     74    253   -202       C  
ATOM   1523  NE  ARG A 198      47.615   0.225   2.202  1.00 14.02           N  
ANISOU 1523  NE  ARG A 198     1417   1977   1931     90    168   -326       N  
ATOM   1524  CZ  ARG A 198      48.292  -0.718   1.557  1.00 14.14           C  
ANISOU 1524  CZ  ARG A 198     1349   1923   2099    104    182   -175       C  
ATOM   1525  NH1 ARG A 198      48.395  -0.725   0.235  1.00 15.22           N1+
ANISOU 1525  NH1 ARG A 198     1662   2142   1977   -110    363   -232       N1+
ATOM   1526  NH2 ARG A 198      48.851  -1.689   2.237  1.00 15.65           N  
ANISOU 1526  NH2 ARG A 198     1783   2038   2123    445    514    -38       N  
ATOM   1527  N   TYR A 199      42.728   2.310   5.459  1.00  9.12           N  
ANISOU 1527  N   TYR A 199      579   1525   1360   -115    -35   -128       N  
ATOM   1528  CA  TYR A 199      41.647   1.884   6.288  1.00  9.01           C  
ANISOU 1528  CA  TYR A 199      694   1364   1365    -71     49   -106       C  
ATOM   1529  C   TYR A 199      40.434   1.576   5.449  1.00  8.73           C  
ANISOU 1529  C   TYR A 199      647   1315   1353   -116      8    -79       C  
ATOM   1530  O   TYR A 199      40.081   2.336   4.558  1.00  9.38           O  
ANISOU 1530  O   TYR A 199      767   1342   1454   -217    -83     19       O  
ATOM   1531  CB  TYR A 199      41.260   3.074   7.228  1.00  9.48           C  
ANISOU 1531  CB  TYR A 199      576   1450   1576    -45     76   -375       C  
ATOM   1532  CG  TYR A 199      42.349   3.372   8.171  1.00  9.82           C  
ANISOU 1532  CG  TYR A 199      715   1383   1631   -128     15   -416       C  
ATOM   1533  CD1 TYR A 199      42.328   2.837   9.466  1.00 11.57           C  
ANISOU 1533  CD1 TYR A 199     1004   1776   1615   -449     32   -338       C  
ATOM   1534  CD2 TYR A 199      43.469   4.114   7.791  1.00 11.01           C  
ANISOU 1534  CD2 TYR A 199      743   1622   1817   -127     33   -391       C  
ATOM   1535  CE1 TYR A 199      43.384   3.012  10.336  1.00 11.87           C  
ANISOU 1535  CE1 TYR A 199     1149   1739   1620     -1   -162   -193       C  
ATOM   1536  CE2 TYR A 199      44.520   4.266   8.667  1.00 11.05           C  
ANISOU 1536  CE2 TYR A 199      767   1656   1775   -195     18   -400       C  
ATOM   1537  CZ  TYR A 199      44.477   3.702   9.924  1.00 12.04           C  
ANISOU 1537  CZ  TYR A 199      920   1800   1852    -99   -246   -429       C  
ATOM   1538  OH  TYR A 199      45.569   3.849  10.728  1.00 14.03           O  
ANISOU 1538  OH  TYR A 199      963   2106   2261   -177   -396   -477       O  
ATOM   1539  N   ARG A 200      39.779   0.471   5.766  1.00  8.33           N  
ANISOU 1539  N   ARG A 200      637   1254   1271     -8    -40   -126       N  
ATOM   1540  CA  ARG A 200      38.461   0.203   5.204  1.00  8.36           C  
ANISOU 1540  CA  ARG A 200      597   1347   1232    -58     -9   -151       C  
ATOM   1541  C   ARG A 200      37.456   0.884   6.081  1.00  8.02           C  
ANISOU 1541  C   ARG A 200      659   1240   1148    -43      8   -141       C  
ATOM   1542  O   ARG A 200      37.036   0.321   7.110  1.00  8.75           O  
ANISOU 1542  O   ARG A 200      874   1296   1153     -7     40      3       O  
ATOM   1543  CB  ARG A 200      38.158  -1.267   5.151  1.00  8.45           C  
ANISOU 1543  CB  ARG A 200      662   1167   1380    -23      0   -147       C  
ATOM   1544  CG  ARG A 200      36.839  -1.515   4.429  1.00  8.61           C  
ANISOU 1544  CG  ARG A 200      681   1244   1343    -19    -78   -134       C  
ATOM   1545  CD  ARG A 200      36.414  -2.905   4.492  1.00 10.42           C  
ANISOU 1545  CD  ARG A 200      766   1301   1892    -53   -311     13       C  
ATOM   1546  NE  ARG A 200      35.180  -3.165   3.806  1.00  8.56           N  
ANISOU 1546  NE  ARG A 200      608   1157   1486     24   -114    -48       N  
ATOM   1547  CZ  ARG A 200      34.992  -4.213   3.038  1.00  8.53           C  
ANISOU 1547  CZ  ARG A 200      623   1284   1332     59     75     -3       C  
ATOM   1548  NH1 ARG A 200      35.947  -5.088   2.819  1.00 10.22           N1+
ANISOU 1548  NH1 ARG A 200      827   1439   1616    243      6   -136       N1+
ATOM   1549  NH2 ARG A 200      33.819  -4.432   2.486  1.00  8.64           N  
ANISOU 1549  NH2 ARG A 200      724   1125   1433     51     -8   -164       N  
ATOM   1550  N   MET A 201      37.032   2.077   5.699  1.00  7.52           N  
ANISOU 1550  N   MET A 201      578   1143   1132    -40      9    -68       N  
ATOM   1551  CA  MET A 201      35.995   2.771   6.426  1.00  7.40           C  
ANISOU 1551  CA  MET A 201      601   1209   1000    -48     21    -69       C  
ATOM   1552  C   MET A 201      34.664   2.243   5.942  1.00  7.19           C  
ANISOU 1552  C   MET A 201      696   1062    972    -89     81    -31       C  
ATOM   1553  O   MET A 201      34.370   2.251   4.766  1.00  8.72           O  
ANISOU 1553  O   MET A 201      662   1655    996   -216     36      9       O  
ATOM   1554  CB  MET A 201      36.097   4.271   6.213  1.00  8.25           C  
ANISOU 1554  CB  MET A 201      697   1236   1199    -64     31    -25       C  
ATOM   1555  CG AMET A 201      37.372   4.876   6.747  0.50  8.16           C  
ANISOU 1555  CG AMET A 201      896    959   1244   -165     60   -274       C  
ATOM   1556  CG BMET A 201      37.439   4.883   6.583  0.50 10.44           C  
ANISOU 1556  CG BMET A 201      627   1507   1830     35   -140   -183       C  
ATOM   1557  SD AMET A 201      37.609   4.609   8.510  0.50  8.61           S  
ANISOU 1557  SD AMET A 201      632   1308   1330    -78     14   -249       S  
ATOM   1558  SD BMET A 201      37.958   4.444   8.239  0.50 12.94           S  
ANISOU 1558  SD BMET A 201     1198   1788   1930   -226   -422   -207       S  
ATOM   1559  CE AMET A 201      39.070   5.617   8.752  0.50  8.78           C  
ANISOU 1559  CE AMET A 201      641   1216   1478    -70   -227   -477       C  
ATOM   1560  CE BMET A 201      36.642   5.143   9.247  0.50  9.74           C  
ANISOU 1560  CE BMET A 201      950   1365   1386    -37   -496   -111       C  
ATOM   1561  N   ARG A 202      33.869   1.785   6.882  1.00  7.03           N  
ANISOU 1561  N   ARG A 202      626   1085    960    -96     38    -67       N  
ATOM   1562  CA  ARG A 202      32.556   1.238   6.609  1.00  6.68           C  
ANISOU 1562  CA  ARG A 202      606   1033    896    -26      0    -57       C  
ATOM   1563  C   ARG A 202      31.556   2.268   7.024  1.00  6.58           C  
ANISOU 1563  C   ARG A 202      544   1083    870   -106     -1   -122       C  
ATOM   1564  O   ARG A 202      31.296   2.473   8.213  1.00  7.47           O  
ANISOU 1564  O   ARG A 202      739   1190    909     18     32    -56       O  
ATOM   1565  CB  ARG A 202      32.386  -0.075   7.369  1.00  7.36           C  
ANISOU 1565  CB  ARG A 202      664   1132    998    -46     -6    -69       C  
ATOM   1566  CG  ARG A 202      33.303  -1.168   6.881  1.00  7.33           C  
ANISOU 1566  CG  ARG A 202      607   1099   1077     -6    -57    -73       C  
ATOM   1567  CD  ARG A 202      33.081  -2.421   7.628  1.00  7.93           C  
ANISOU 1567  CD  ARG A 202      713   1081   1217    -28      4   -141       C  
ATOM   1568  NE  ARG A 202      33.980  -3.518   7.209  1.00  8.11           N  
ANISOU 1568  NE  ARG A 202      572   1112   1396     35   -124    -67       N  
ATOM   1569  CZ  ARG A 202      33.654  -4.527   6.412  1.00  8.03           C  
ANISOU 1569  CZ  ARG A 202      690   1041   1317      0      9     57       C  
ATOM   1570  NH1 ARG A 202      32.464  -4.637   5.882  1.00  7.97           N1+
ANISOU 1570  NH1 ARG A 202      693   1036   1298     97     15   -107       N1+
ATOM   1571  NH2 ARG A 202      34.539  -5.463   6.192  1.00  8.98           N  
ANISOU 1571  NH2 ARG A 202      755   1156   1499    150   -113   -147       N  
ATOM   1572  N   LEU A 203      31.041   2.988   6.026  1.00  6.60           N  
ANISOU 1572  N   LEU A 203      669    954    883    -97     37   -100       N  
ATOM   1573  CA  LEU A 203      30.171   4.116   6.213  1.00  6.57           C  
ANISOU 1573  CA  LEU A 203      607   1041    848    -81     37   -108       C  
ATOM   1574  C   LEU A 203      28.737   3.612   6.182  1.00  6.19           C  
ANISOU 1574  C   LEU A 203      742    808    799      2     17    -62       C  
ATOM   1575  O   LEU A 203      28.277   3.069   5.189  1.00  6.86           O  
ANISOU 1575  O   LEU A 203      655   1083    867   -123     49   -160       O  
ATOM   1576  CB  LEU A 203      30.394   5.113   5.098  1.00  7.17           C  
ANISOU 1576  CB  LEU A 203      664   1111    946   -101     92     17       C  
ATOM   1577  CG  LEU A 203      29.593   6.379   5.176  1.00  7.59           C  
ANISOU 1577  CG  LEU A 203      761   1002   1120    -76     15    -62       C  
ATOM   1578  CD1 LEU A 203      29.983   7.231   6.389  1.00  8.81           C  
ANISOU 1578  CD1 LEU A 203     1100   1044   1203      0     45   -178       C  
ATOM   1579  CD2 LEU A 203      29.763   7.184   3.901  1.00  8.11           C  
ANISOU 1579  CD2 LEU A 203      825   1161   1095   -188    119    -25       C  
ATOM   1580  N   VAL A 204      28.022   3.826   7.278  1.00  6.41           N  
ANISOU 1580  N   VAL A 204      638    974    823    -68     50   -135       N  
ATOM   1581  CA  VAL A 204      26.698   3.316   7.462  1.00  6.56           C  
ANISOU 1581  CA  VAL A 204      650    939    901   -152     21   -124       C  
ATOM   1582  C   VAL A 204      25.779   4.466   7.732  1.00  6.18           C  
ANISOU 1582  C   VAL A 204      604    894    848   -154     63    -89       C  
ATOM   1583  O   VAL A 204      25.930   5.146   8.737  1.00  6.79           O  
ANISOU 1583  O   VAL A 204      687   1009    881    -53    -44   -202       O  
ATOM   1584  CB  VAL A 204      26.665   2.344   8.665  1.00  7.80           C  
ANISOU 1584  CB  VAL A 204      897    918   1146    -69    101    -21       C  
ATOM   1585  CG1 VAL A 204      25.288   1.707   8.770  1.00  8.40           C  
ANISOU 1585  CG1 VAL A 204     1068   1008   1116   -153    242    -37       C  
ATOM   1586  CG2 VAL A 204      27.694   1.292   8.524  1.00  8.86           C  
ANISOU 1586  CG2 VAL A 204      963   1152   1248    -37     58    104       C  
ATOM   1587  N   SER A 205      24.767   4.651   6.883  1.00  6.26           N  
ANISOU 1587  N   SER A 205      710    933    733    -78     48    -93       N  
ATOM   1588  CA  SER A 205      23.707   5.543   7.213  1.00  6.47           C  
ANISOU 1588  CA  SER A 205      802    899    756    -86     87    -32       C  
ATOM   1589  C   SER A 205      22.677   4.806   8.039  1.00  6.23           C  
ANISOU 1589  C   SER A 205      573    976    817   -131      7    -21       C  
ATOM   1590  O   SER A 205      22.019   3.905   7.541  1.00  7.47           O  
ANISOU 1590  O   SER A 205      850   1152    833   -276    141   -139       O  
ATOM   1591  CB  SER A 205      23.018   6.097   5.996  1.00  6.84           C  
ANISOU 1591  CB  SER A 205      762   1043    793    -33     90    -43       C  
ATOM   1592  OG  SER A 205      21.854   6.747   6.455  1.00  7.19           O  
ANISOU 1592  OG  SER A 205      681   1163    886     10     86      8       O  
ATOM   1593  N   ILE A 206      22.569   5.215   9.295  1.00  6.31           N  
ANISOU 1593  N   ILE A 206      741    986    671   -109     60    -27       N  
ATOM   1594  CA  ILE A 206      21.514   4.721  10.171  1.00  6.40           C  
ANISOU 1594  CA  ILE A 206      722    968    740    -80    145    -11       C  
ATOM   1595  C   ILE A 206      20.438   5.780  10.293  1.00  6.63           C  
ANISOU 1595  C   ILE A 206      820    958    741    -96    138    -97       C  
ATOM   1596  O   ILE A 206      19.707   5.846  11.265  1.00  7.65           O  
ANISOU 1596  O   ILE A 206      954   1149    803     27    157     13       O  
ATOM   1597  CB  ILE A 206      22.051   4.233  11.502  1.00  7.23           C  
ANISOU 1597  CB  ILE A 206      949   1029    768    -37     90     26       C  
ATOM   1598  CG1 ILE A 206      22.721   5.336  12.321  1.00  7.34           C  
ANISOU 1598  CG1 ILE A 206     1000   1031    756     17    -17    -64       C  
ATOM   1599  CG2 ILE A 206      23.051   3.110  11.254  1.00  7.55           C  
ANISOU 1599  CG2 ILE A 206      792   1095    982    -67    -84     82       C  
ATOM   1600  CD1 ILE A 206      23.225   4.882  13.642  1.00  8.19           C  
ANISOU 1600  CD1 ILE A 206     1074   1234    802    -40    -18    -39       C  
ATOM   1601  N   SER A 207      20.299   6.608   9.268  1.00  7.12           N  
ANISOU 1601  N   SER A 207      841   1089    773    -89     65      7       N  
ATOM   1602  CA  SER A 207      19.360   7.698   9.275  1.00  7.00           C  
ANISOU 1602  CA  SER A 207      739   1011    907     17     14    -42       C  
ATOM   1603  C   SER A 207      17.913   7.213   9.238  1.00  6.86           C  
ANISOU 1603  C   SER A 207      873    999    735      0      8     21       C  
ATOM   1604  O   SER A 207      17.586   6.262   8.537  1.00  7.41           O  
ANISOU 1604  O   SER A 207      879   1061    876    -53     57    -90       O  
ATOM   1605  CB  SER A 207      19.625   8.551   8.030  1.00  7.35           C  
ANISOU 1605  CB  SER A 207      808   1010    975      4     91     -1       C  
ATOM   1606  OG  SER A 207      18.808   9.685   8.047  1.00  7.78           O  
ANISOU 1606  OG  SER A 207      935    969   1051     -1    168     68       O  
ATOM   1607  N   CYS A 208      17.075   7.956   9.945  1.00  7.16           N  
ANISOU 1607  N   CYS A 208      808   1082    830    -23     88    -28       N  
ATOM   1608  CA  CYS A 208      15.639   7.872   9.785  1.00  7.54           C  
ANISOU 1608  CA  CYS A 208      754   1057   1052    -26    126     39       C  
ATOM   1609  C   CYS A 208      15.107   8.697   8.661  1.00  7.38           C  
ANISOU 1609  C   CYS A 208      864    996    943    -25    136    -92       C  
ATOM   1610  O   CYS A 208      13.939   8.545   8.322  1.00  8.31           O  
ANISOU 1610  O   CYS A 208      844   1201   1111   -115     -8     -1       O  
ATOM   1611  CB  CYS A 208      14.915   8.346  11.065  1.00  9.51           C  
ANISOU 1611  CB  CYS A 208      912   1546   1155     98    188     69       C  
ATOM   1612  SG ACYS A 208      14.554   6.878  12.109  0.60  7.66           S  
ANISOU 1612  SG ACYS A 208      967   1129    813    142    133     31       S  
ATOM   1613  SG BCYS A 208      15.720   8.128  12.617  0.40 14.62           S  
ANISOU 1613  SG BCYS A 208     2128   2246   1178    363    419    328       S  
ATOM   1614  N   ASP A 209      15.904   9.585   8.106  1.00  7.17           N  
ANISOU 1614  N   ASP A 209      772   1089    863    -92     93    -50       N  
ATOM   1615  CA  ASP A 209      15.359  10.520   7.110  1.00  7.54           C  
ANISOU 1615  CA  ASP A 209      808   1050   1004     81     63    -31       C  
ATOM   1616  C   ASP A 209      16.434  11.105   6.227  1.00  7.50           C  
ANISOU 1616  C   ASP A 209      832   1083    935     23     39     -4       C  
ATOM   1617  O   ASP A 209      16.499  10.737   5.061  1.00  8.44           O  
ANISOU 1617  O   ASP A 209     1020   1251    933   -205    126    -23       O  
ATOM   1618  CB  ASP A 209      14.461  11.534   7.772  1.00  8.68           C  
ATOM   1619  CG  ASP A 209      13.988  12.617   6.882  1.00 10.92           C  
ATOM   1620  OD1 ASP A 209      14.376  12.721   5.716  1.00 13.32           O  
ATOM   1621  OD2 ASP A 209      13.182  13.444   7.417  1.00 15.22           O1-
ATOM   1622  N   PRO A 210      17.258  12.028   6.704  1.00  7.49           N  
ANISOU 1622  N   PRO A 210      940   1030    875    -81     65    -55       N  
ATOM   1623  CA  PRO A 210      18.081  12.758   5.761  1.00  7.71           C  
ANISOU 1623  CA  PRO A 210      866    929   1133   -100     78     68       C  
ATOM   1624  C   PRO A 210      19.093  11.889   5.076  1.00  7.41           C  
ANISOU 1624  C   PRO A 210      928    946    940   -119     42    -12       C  
ATOM   1625  O   PRO A 210      19.584  10.898   5.617  1.00  7.90           O  
ANISOU 1625  O   PRO A 210      902   1057   1040    -53     78    -11       O  
ATOM   1626  CB  PRO A 210      18.770  13.818   6.609  1.00  8.50           C  
ANISOU 1626  CB  PRO A 210     1114    982   1134   -112    207   -167       C  
ATOM   1627  CG  PRO A 210      18.666  13.298   7.976  1.00  9.10           C  
ANISOU 1627  CG  PRO A 210     1220   1122   1112   -195     23   -131       C  
ATOM   1628  CD  PRO A 210      17.358  12.618   8.035  1.00  8.27           C  
ANISOU 1628  CD  PRO A 210     1088   1153    901     37     24   -103       C  
ATOM   1629  N   ASN A 211      19.405  12.328   3.868  1.00  7.31           N  
ANISOU 1629  N   ASN A 211      921    973    881    -96     79     17       N  
ATOM   1630  CA  ASN A 211      20.622  11.916   3.200  1.00  7.43           C  
ANISOU 1630  CA  ASN A 211      921    891   1011   -106     72     68       C  
ATOM   1631  C   ASN A 211      21.717  12.863   3.603  1.00  7.16           C  
ANISOU 1631  C   ASN A 211      991    875    853   -108    115     32       C  
ATOM   1632  O   ASN A 211      21.469  13.990   3.990  1.00  7.88           O  
ANISOU 1632  O   ASN A 211      976    872   1146   -100     89    -57       O  
ATOM   1633  CB  ASN A 211      20.442  11.786   1.701  1.00  7.87           C  
ANISOU 1633  CB  ASN A 211     1005   1023    960   -199    -13     58       C  
ATOM   1634  CG  ASN A 211      20.228  13.113   0.990  1.00  8.46           C  
ANISOU 1634  CG  ASN A 211     1208   1052    952   -169     14     26       C  
ATOM   1635  ND2 ASN A 211      19.043  13.386   0.512  1.00  8.48           N  
ANISOU 1635  ND2 ASN A 211     1173   1041   1006   -156   -110     81       N  
ATOM   1636  OD1 ASN A 211      21.176  13.892   0.867  1.00  9.49           O  
ANISOU 1636  OD1 ASN A 211     1163   1218   1224   -265    -11    187       O  
ATOM   1637  N   TYR A 212      22.947  12.383   3.520  1.00  6.87           N  
ANISOU 1637  N   TYR A 212      949    876    784   -122     95    -71       N  
ATOM   1638  CA  TYR A 212      24.105  13.176   3.910  1.00  7.16           C  
ANISOU 1638  CA  TYR A 212      911    881    927   -213     79      0       C  
ATOM   1639  C   TYR A 212      25.065  13.292   2.764  1.00  7.59           C  
ANISOU 1639  C   TYR A 212     1003    914    967   -176    129    -84       C  
ATOM   1640  O   TYR A 212      25.346  12.323   2.075  1.00  7.90           O  
ANISOU 1640  O   TYR A 212     1013    947   1040   -214    198   -140       O  
ATOM   1641  CB  TYR A 212      24.851  12.532   5.091  1.00  7.28           C  
ANISOU 1641  CB  TYR A 212      877    970    918   -129     38    -95       C  
ATOM   1642  CG  TYR A 212      24.044  12.494   6.334  1.00  7.44           C  
ANISOU 1642  CG  TYR A 212      908    980    938   -127     34    -30       C  
ATOM   1643  CD1 TYR A 212      23.991  13.598   7.174  1.00  7.75           C  
ANISOU 1643  CD1 TYR A 212     1094    934    915   -148    112    -58       C  
ATOM   1644  CD2 TYR A 212      23.308  11.389   6.686  1.00  8.11           C  
ANISOU 1644  CD2 TYR A 212     1149   1005    925   -235     -3    -40       C  
ATOM   1645  CE1 TYR A 212      23.176  13.627   8.284  1.00  7.95           C  
ANISOU 1645  CE1 TYR A 212     1027   1031    961    -95     88    -72       C  
ATOM   1646  CE2 TYR A 212      22.510  11.403   7.801  1.00  8.51           C  
ANISOU 1646  CE2 TYR A 212     1262   1039    931   -287     61    125       C  
ATOM   1647  CZ  TYR A 212      22.415  12.542   8.569  1.00  7.88           C  
ANISOU 1647  CZ  TYR A 212      812   1283    895   -186     99    -37       C  
ATOM   1648  OH  TYR A 212      21.582  12.498   9.648  1.00  9.42           O  
ANISOU 1648  OH  TYR A 212     1207   1440    929   -357    161     75       O  
ATOM   1649  N   LEU A 213      25.651  14.470   2.646  1.00  7.48           N  
ANISOU 1649  N   LEU A 213      949    936    956   -120    154    -76       N  
ATOM   1650  CA  LEU A 213      26.810  14.683   1.797  1.00  7.84           C  
ANISOU 1650  CA  LEU A 213     1068   1020    889   -141    139    -37       C  
ATOM   1651  C   LEU A 213      28.014  14.518   2.680  1.00  7.42           C  
ANISOU 1651  C   LEU A 213      920    953    945   -234    110    -33       C  
ATOM   1652  O   LEU A 213      28.314  15.353   3.519  1.00  8.01           O  
ANISOU 1652  O   LEU A 213     1074    911   1055   -190     89   -168       O  
ATOM   1653  CB  LEU A 213      26.784  16.048   1.155  1.00  9.06           C  
ANISOU 1653  CB  LEU A 213     1340   1134    967   -305    121     84       C  
ATOM   1654  CG  LEU A 213      25.583  16.337   0.303  1.00  9.89           C  
ANISOU 1654  CG  LEU A 213     1282   1261   1212    -31    103    310       C  
ATOM   1655  CD1 LEU A 213      25.625  17.766  -0.173  1.00 15.84           C  
ANISOU 1655  CD1 LEU A 213     2634   1466   1918      5   -425    563       C  
ATOM   1656  CD2 LEU A 213      25.498  15.434  -0.850  1.00 17.80           C  
ANISOU 1656  CD2 LEU A 213     2968   2123   1672    679  -1088   -242       C  
ATOM   1657  N   PHE A 214      28.676  13.366   2.541  1.00  7.16           N  
ANISOU 1657  N   PHE A 214      824   1007    887   -192     90    -47       N  
ATOM   1658  CA  PHE A 214      29.749  12.970   3.388  1.00  7.29           C  
ANISOU 1658  CA  PHE A 214      866    921    981   -176    159   -120       C  
ATOM   1659  C   PHE A 214      31.085  13.224   2.703  1.00  6.98           C  
ANISOU 1659  C   PHE A 214      885    935    831   -200    155    -51       C  
ATOM   1660  O   PHE A 214      31.269  12.836   1.560  1.00  7.58           O  
ANISOU 1660  O   PHE A 214      943   1056    880   -220    154   -144       O  
ATOM   1661  CB  PHE A 214      29.611  11.474   3.708  1.00  7.51           C  
ANISOU 1661  CB  PHE A 214      979   1000    873   -319    118    -32       C  
ATOM   1662  CG  PHE A 214      30.681  10.989   4.606  1.00  7.20           C  
ANISOU 1662  CG  PHE A 214      798    986    948   -307    124    -97       C  
ATOM   1663  CD1 PHE A 214      30.599  11.139   5.958  1.00  7.43           C  
ANISOU 1663  CD1 PHE A 214      914    943    966   -182    114    -19       C  
ATOM   1664  CD2 PHE A 214      31.822  10.419   4.080  1.00  8.14           C  
ANISOU 1664  CD2 PHE A 214      896   1026   1170   -162     77     -6       C  
ATOM   1665  CE1 PHE A 214      31.605  10.723   6.790  1.00  7.79           C  
ANISOU 1665  CE1 PHE A 214      900   1033   1025   -263    105    -21       C  
ATOM   1666  CE2 PHE A 214      32.849  10.004   4.907  1.00  8.68           C  
ANISOU 1666  CE2 PHE A 214      894   1137   1265    -77    105    -24       C  
ATOM   1667  CZ  PHE A 214      32.733  10.150   6.277  1.00  8.11           C  
ANISOU 1667  CZ  PHE A 214      880   1035   1167   -132    -95     13       C  
ATOM   1668  N   SER A 215      31.991  13.855   3.406  1.00  7.35           N  
ANISOU 1668  N   SER A 215      897   1028    866   -261    152    -52       N  
ATOM   1669  CA  SER A 215      33.313  14.079   2.891  1.00  7.66           C  
ANISOU 1669  CA  SER A 215      850   1094    963   -241    182   -155       C  
ATOM   1670  C   SER A 215      34.265  14.211   4.015  1.00  7.89           C  
ANISOU 1670  C   SER A 215      986   1077    935   -296    178   -199       C  
ATOM   1671  O   SER A 215      33.901  14.335   5.168  1.00  8.28           O  
ANISOU 1671  O   SER A 215      915   1290    940   -343    154   -176       O  
ATOM   1672  CB  SER A 215      33.336  15.329   2.010  1.00  8.44           C  
ANISOU 1672  CB  SER A 215     1071   1166    970   -247    189    -78       C  
ATOM   1673  OG  SER A 215      33.036  16.483   2.766  1.00  9.06           O  
ANISOU 1673  OG  SER A 215     1312   1091   1038   -319    241    -95       O  
ATOM   1674  N   ILE A 216      35.551  14.133   3.668  1.00  7.95           N  
ANISOU 1674  N   ILE A 216      780   1171   1068   -261    130   -167       N  
ATOM   1675  CA  ILE A 216      36.627  14.242   4.636  1.00  8.60           C  
ANISOU 1675  CA  ILE A 216      906   1270   1090   -330    215   -262       C  
ATOM   1676  C   ILE A 216      37.632  15.227   4.081  1.00  8.92           C  
ANISOU 1676  C   ILE A 216      957   1336   1096   -341    218   -336       C  
ATOM   1677  O   ILE A 216      38.201  14.993   3.023  1.00 10.10           O  
ANISOU 1677  O   ILE A 216     1056   1600   1178   -565    334   -426       O  
ATOM   1678  CB  ILE A 216      37.300  12.922   4.872  1.00  9.24           C  
ANISOU 1678  CB  ILE A 216      828   1418   1263   -370    132   -214       C  
ATOM   1679  CG1 ILE A 216      36.299  11.878   5.389  1.00  9.87           C  
ANISOU 1679  CG1 ILE A 216     1053   1206   1490   -350     49    -76       C  
ATOM   1680  CG2 ILE A 216      38.447  13.075   5.832  1.00  9.95           C  
ANISOU 1680  CG2 ILE A 216      976   1475   1327   -268     -6   -100       C  
ATOM   1681  CD1 ILE A 216      36.825  10.521   5.510  1.00 13.09           C  
ANISOU 1681  CD1 ILE A 216     1085   1415   2471   -297   -105    -58       C  
ATOM   1682  N   ASP A 217      37.772  16.362   4.727  1.00  9.18           N  
ANISOU 1682  N   ASP A 217     1071   1381   1035   -557    182   -220       N  
ATOM   1683  CA  ASP A 217      38.640  17.420   4.171  1.00  9.38           C  
ANISOU 1683  CA  ASP A 217     1033   1258   1272   -461    300   -268       C  
ATOM   1684  C   ASP A 217      40.003  16.830   3.884  1.00 10.19           C  
ANISOU 1684  C   ASP A 217     1178   1409   1283   -546    210   -220       C  
ATOM   1685  O   ASP A 217      40.555  16.089   4.672  1.00 10.22           O  
ANISOU 1685  O   ASP A 217     1021   1540   1322   -462    256   -418       O  
ATOM   1686  CB  ASP A 217      38.782  18.553   5.158  1.00  9.85           C  
ANISOU 1686  CB  ASP A 217     1074   1365   1303   -589    166   -225       C  
ATOM   1687  CG  ASP A 217      37.545  19.385   5.342  1.00  9.50           C  
ANISOU 1687  CG  ASP A 217     1111   1387   1110   -388    221    -88       C  
ATOM   1688  OD1 ASP A 217      36.556  19.194   4.650  1.00 10.32           O  
ANISOU 1688  OD1 ASP A 217     1227   1347   1346   -369    -21   -162       O  
ATOM   1689  OD2 ASP A 217      37.619  20.295   6.220  1.00  9.94           O1-
ANISOU 1689  OD2 ASP A 217     1232   1347   1194   -498    181   -199       O1-
ATOM   1690  N   GLY A 218      40.536  17.188   2.739  1.00 11.19           N  
ANISOU 1690  N   GLY A 218     1167   1732   1350   -540    397   -130       N  
ATOM   1691  CA  GLY A 218      41.886  16.799   2.393  1.00 12.78           C  
ANISOU 1691  CA  GLY A 218     1273   1948   1634   -619    573   -235       C  
ATOM   1692  C   GLY A 218      42.021  15.432   1.827  1.00 12.70           C  
ANISOU 1692  C   GLY A 218      986   2466   1371   -448    288   -425       C  
ATOM   1693  O   GLY A 218      43.108  15.091   1.371  1.00 13.62           O  
ANISOU 1693  O   GLY A 218     1030   2283   1859   -273    473   -265       O  
ATOM   1694  N   HIS A 219      40.965  14.621   1.908  1.00 10.97           N  
ANISOU 1694  N   HIS A 219     1025   1838   1303   -296    284   -459       N  
ATOM   1695  CA  HIS A 219      41.073  13.207   1.606  1.00 11.21           C  
ANISOU 1695  CA  HIS A 219      971   1996   1290   -160    220   -342       C  
ATOM   1696  C  AHIS A 219      40.133  12.864   0.500  0.50  9.65           C  
ANISOU 1696  C  AHIS A 219      963   1612   1090   -277    335   -163       C  
ATOM   1697  C  BHIS A 219      40.039  12.618   0.676  0.50 14.06           C  
ANISOU 1697  C  BHIS A 219     1517   2469   1353   -170     84   -736       C  
ATOM   1698  O  AHIS A 219      39.139  13.586   0.259  0.50  9.58           O  
ANISOU 1698  O  AHIS A 219      987   1755    896   -270    189   -144       O  
ATOM   1699  O  BHIS A 219      38.838  12.705   0.873  0.50 19.65           O  
ANISOU 1699  O  BHIS A 219     1543   3573   2350      0      7  -1392       O  
ATOM   1700  CB  HIS A 219      40.858  12.360   2.873  1.00 10.54           C  
ANISOU 1700  CB  HIS A 219      909   1648   1446   -244    -19   -400       C  
ATOM   1701  CG  HIS A 219      41.922  12.549   3.914  1.00 10.45           C  
ANISOU 1701  CG  HIS A 219      986   1631   1351   -209    122   -427       C  
ATOM   1702  CD2 HIS A 219      42.887  11.705   4.336  1.00 10.86           C  
ANISOU 1702  CD2 HIS A 219     1035   1639   1449   -292    137   -348       C  
ATOM   1703  ND1 HIS A 219      42.052  13.676   4.678  1.00 10.28           N  
ANISOU 1703  ND1 HIS A 219      921   1669   1314   -375    249   -452       N  
ATOM   1704  CE1 HIS A 219      43.092  13.535   5.488  1.00 10.56           C  
ANISOU 1704  CE1 HIS A 219     1082   1622   1306   -302    293   -313       C  
ATOM   1705  NE2 HIS A 219      43.626  12.355   5.299  1.00 10.59           N  
ANISOU 1705  NE2 HIS A 219      785   1840   1396   -322    142   -250       N  
ATOM   1706  N   ASP A 220      40.517  11.792  -0.210  1.00 10.71           N  
ANISOU 1706  N   ASP A 220     1002   1680   1384   -467    246   -440       N  
ATOM   1707  CA  ASP A 220      39.619  11.108  -1.126  1.00 11.57           C  
ANISOU 1707  CA  ASP A 220     1418   1628   1347   -603     -4   -168       C  
ATOM   1708  C   ASP A 220      39.184   9.791  -0.509  1.00  9.81           C  
ANISOU 1708  C   ASP A 220     1079   1443   1205   -348    154   -229       C  
ATOM   1709  O   ASP A 220      39.700   9.367   0.510  1.00 11.12           O  
ANISOU 1709  O   ASP A 220     1125   1657   1440   -311     51   -121       O  
ATOM   1710  CB AASP A 220      40.025  11.135  -2.573  0.50 13.54           C  
ANISOU 1710  CB AASP A 220     1955   1910   1277   -679   -156    -38       C  
ATOM   1711  CB BASP A 220      40.478  10.717  -2.372  0.50 14.55           C  
ANISOU 1711  CB BASP A 220     2118   2277   1130  -1387    358   -339       C  
ATOM   1712  CG AASP A 220      41.218  10.428  -2.790  0.50 15.28           C  
ANISOU 1712  CG AASP A 220     1296   2986   1523   -826    238   -536       C  
ATOM   1713  CG BASP A 220      40.669  11.853  -3.377  0.50 17.21           C  
ANISOU 1713  CG BASP A 220     2394   2703   1439  -1063    634    110       C  
ATOM   1714  OD1AASP A 220      41.588   9.665  -1.906  0.50 15.30           O  
ANISOU 1714  OD1AASP A 220     1537   2569   1706   -495    395   -779       O  
ATOM   1715  OD1BASP A 220      40.011  12.900  -3.294  0.50 18.31           O  
ANISOU 1715  OD1BASP A 220     2087   2719   2150  -1102    193    468       O  
ATOM   1716  OD2AASP A 220      41.803  10.634  -3.845  0.50 20.02           O1-
ANISOU 1716  OD2AASP A 220     2262   3611   1733   -617    671    -47       O1-
ATOM   1717  OD2BASP A 220      41.441  11.639  -4.301  0.50 23.28           O1-
ANISOU 1717  OD2BASP A 220     3284   3529   2032   -695    959   -522       O1-
ATOM   1718  N   MET A 221      38.195   9.193  -1.128  1.00  8.61           N  
ANISOU 1718  N   MET A 221     1023   1192   1056   -205    101   -130       N  
ATOM   1719  CA  MET A 221      37.585   7.979  -0.614  1.00  8.53           C  
ANISOU 1719  CA  MET A 221     1037   1167   1037   -141     70   -103       C  
ATOM   1720  C   MET A 221      37.406   7.027  -1.774  1.00  8.83           C  
ANISOU 1720  C   MET A 221     1109   1169   1075    -36    198   -136       C  
ATOM   1721  O   MET A 221      36.795   7.369  -2.758  1.00  9.95           O  
ANISOU 1721  O   MET A 221     1513   1208   1058     -7    -67   -165       O  
ATOM   1722  CB  MET A 221      36.220   8.328  -0.041  1.00  8.80           C  
ANISOU 1722  CB  MET A 221     1131   1115   1098   -182    171   -176       C  
ATOM   1723  CG  MET A 221      36.304   9.281   1.113  1.00  8.48           C  
ANISOU 1723  CG  MET A 221     1057   1125   1039   -284    144   -114       C  
ATOM   1724  SD  MET A 221      34.719   9.781   1.773  1.00  9.75           S  
ANISOU 1724  SD  MET A 221     1218   1336   1152   -147    256    -84       S  
ATOM   1725  CE  MET A 221      34.153  10.916   0.531  1.00  9.90           C  
ANISOU 1725  CE  MET A 221     1226   1332   1200    -57    246   -105       C  
ATOM   1726  N   THR A 222      37.967   5.826  -1.672  1.00  7.83           N  
ANISOU 1726  N   THR A 222      748   1243    984   -171    151   -154       N  
ATOM   1727  CA  THR A 222      37.881   4.880  -2.766  1.00  7.70           C  
ANISOU 1727  CA  THR A 222      712   1073   1138    -41     85   -150       C  
ATOM   1728  C   THR A 222      36.857   3.813  -2.422  1.00  7.68           C  
ANISOU 1728  C   THR A 222      793   1104   1020   -120    149   -241       C  
ATOM   1729  O   THR A 222      37.097   2.943  -1.599  1.00  7.75           O  
ANISOU 1729  O   THR A 222      774   1069   1099   -115    133   -144       O  
ATOM   1730  CB  THR A 222      39.228   4.268  -3.089  1.00  8.80           C  
ANISOU 1730  CB  THR A 222      722   1286   1334    -99    235   -146       C  
ATOM   1731  CG2 THR A 222      39.119   3.305  -4.260  1.00  9.94           C  
ANISOU 1731  CG2 THR A 222      870   1414   1493   -147    268   -238       C  
ATOM   1732  OG1 THR A 222      40.126   5.334  -3.432  1.00 10.42           O  
ANISOU 1732  OG1 THR A 222      896   1541   1522   -362    366   -311       O  
ATOM   1733  N   ILE A 223      35.697   3.922  -3.029  1.00  7.64           N  
ANISOU 1733  N   ILE A 223      746   1146   1010   -131    178   -118       N  
ATOM   1734  CA  ILE A 223      34.590   3.038  -2.728  1.00  7.09           C  
ANISOU 1734  CA  ILE A 223      670   1046    975    -68    177   -159       C  
ATOM   1735  C   ILE A 223      34.913   1.632  -3.243  1.00  7.17           C  
ANISOU 1735  C   ILE A 223      634   1116    973    -41     89   -156       C  
ATOM   1736  O   ILE A 223      35.325   1.466  -4.386  1.00  8.10           O  
ANISOU 1736  O   ILE A 223      909   1158   1008    -39    178   -152       O  
ATOM   1737  CB  ILE A 223      33.308   3.547  -3.320  1.00  7.27           C  
ANISOU 1737  CB  ILE A 223      798   1039    925    -36    111    -85       C  
ATOM   1738  CG1 ILE A 223      32.923   4.877  -2.661  1.00  8.24           C  
ANISOU 1738  CG1 ILE A 223      763   1137   1229    -29      0   -180       C  
ATOM   1739  CG2 ILE A 223      32.179   2.545  -3.192  1.00  7.43           C  
ANISOU 1739  CG2 ILE A 223      701   1156    965    -41     91   -119       C  
ATOM   1740  CD1 ILE A 223      31.829   5.628  -3.356  1.00  9.20           C  
ANISOU 1740  CD1 ILE A 223      950   1180   1365     29     68   -122       C  
ATOM   1741  N   ILE A 224      34.684   0.658  -2.377  1.00  7.03           N  
ANISOU 1741  N   ILE A 224      624   1041   1004    -19    168   -130       N  
ATOM   1742  CA  ILE A 224      34.916  -0.730  -2.668  1.00  7.09           C  
ANISOU 1742  CA  ILE A 224      695   1084    912    -25     73   -145       C  
ATOM   1743  C   ILE A 224      33.736  -1.630  -2.335  1.00  7.04           C  
ANISOU 1743  C   ILE A 224      627   1024   1024     18     28   -155       C  
ATOM   1744  O   ILE A 224      33.790  -2.821  -2.605  1.00  7.23           O  
ANISOU 1744  O   ILE A 224      632   1006   1106     -1     53   -150       O  
ATOM   1745  CB  ILE A 224      36.188  -1.242  -1.970  1.00  7.59           C  
ANISOU 1745  CB  ILE A 224      592   1178   1114     32     40   -225       C  
ATOM   1746  CG1 ILE A 224      36.071  -1.104  -0.484  1.00  8.90           C  
ANISOU 1746  CG1 ILE A 224      769   1373   1238     94    -49   -117       C  
ATOM   1747  CG2 ILE A 224      37.389  -0.545  -2.544  1.00  8.89           C  
ANISOU 1747  CG2 ILE A 224      687   1391   1299     16    170   -193       C  
ATOM   1748  CD1 ILE A 224      37.072  -1.895   0.285  1.00  9.66           C  
ANISOU 1748  CD1 ILE A 224      901   1474   1295    114    -56   -102       C  
ATOM   1749  N   GLU A 225      32.687  -1.066  -1.755  1.00  6.88           N  
ANISOU 1749  N   GLU A 225      578   1062    971    -68     72   -116       N  
ATOM   1750  CA  GLU A 225      31.520  -1.839  -1.372  1.00  6.51           C  
ANISOU 1750  CA  GLU A 225      564    910    999     -7     19   -112       C  
ATOM   1751  C   GLU A 225      30.332  -0.910  -1.355  1.00  6.36           C  
ANISOU 1751  C   GLU A 225      626    924    863     14    107    -45       C  
ATOM   1752  O   GLU A 225      30.454   0.208  -0.882  1.00  6.67           O  
ANISOU 1752  O   GLU A 225      654    962    918    -42     51   -142       O  
ATOM   1753  CB  GLU A 225      31.688  -2.453   0.025  1.00  7.13           C  
ANISOU 1753  CB  GLU A 225      683   1044    980    -27    -16    -83       C  
ATOM   1754  CG  GLU A 225      30.538  -3.349   0.464  1.00  7.61           C  
ANISOU 1754  CG  GLU A 225      639   1169   1082    -48    -61    -19       C  
ATOM   1755  CD  GLU A 225      30.234  -3.299   1.930  1.00  7.43           C  
ANISOU 1755  CD  GLU A 225      633   1139   1050     -1    -84    -53       C  
ATOM   1756  OE1 GLU A 225      29.068  -3.517   2.288  1.00  7.85           O  
ANISOU 1756  OE1 GLU A 225      644   1283   1055    -57    -37     79       O  
ATOM   1757  OE2 GLU A 225      31.160  -3.031   2.767  1.00  7.48           O1-
ANISOU 1757  OE2 GLU A 225      735   1044   1064    -30    -48    -68       O1-
ATOM   1758  N   VAL A 226      29.198  -1.421  -1.819  1.00  6.16           N  
ANISOU 1758  N   VAL A 226      607    824    909     -1     45    -93       N  
ATOM   1759  CA  VAL A 226      27.958  -0.672  -1.872  1.00  6.11           C  
ANISOU 1759  CA  VAL A 226      666    820    833      0     64   -139       C  
ATOM   1760  C   VAL A 226      26.867  -1.570  -1.324  1.00  6.14           C  
ANISOU 1760  C   VAL A 226      632    858    840     31      1    -75       C  
ATOM   1761  O   VAL A 226      26.572  -2.585  -1.924  1.00  6.35           O  
ANISOU 1761  O   VAL A 226      651    878    880      8    -18   -120       O  
ATOM   1762  CB  VAL A 226      27.631  -0.307  -3.326  1.00  6.39           C  
ANISOU 1762  CB  VAL A 226      755    867    804     27     50    -76       C  
ATOM   1763  CG1 VAL A 226      26.356   0.504  -3.385  1.00  6.86           C  
ANISOU 1763  CG1 VAL A 226      694    969    941     -5     45    -34       C  
ATOM   1764  CG2 VAL A 226      28.772   0.442  -3.981  1.00  7.09           C  
ANISOU 1764  CG2 VAL A 226      811   1055    826      2     87     32       C  
ATOM   1765  N   ASP A 227      26.310  -1.227  -0.166  1.00  5.97           N  
ANISOU 1765  N   ASP A 227      582    909    775    -51     18    -42       N  
ATOM   1766  CA  ASP A 227      25.225  -2.010   0.408  1.00  6.08           C  
ANISOU 1766  CA  ASP A 227      535    924    851    -46     18    -62       C  
ATOM   1767  C   ASP A 227      25.510  -3.506   0.373  1.00  6.40           C  
ANISOU 1767  C   ASP A 227      630    906    895     48     17    -14       C  
ATOM   1768  O   ASP A 227      24.671  -4.303  -0.005  1.00  6.92           O  
ANISOU 1768  O   ASP A 227      638    834   1157    -23    -44    -85       O  
ATOM   1769  CB  ASP A 227      23.878  -1.769  -0.269  1.00  6.36           C  
ANISOU 1769  CB  ASP A 227      593    895    927    -27    -39    -14       C  
ATOM   1770  CG  ASP A 227      23.320  -0.379  -0.244  1.00  6.06           C  
ANISOU 1770  CG  ASP A 227      567    901    832     28     49     -4       C  
ATOM   1771  OD1 ASP A 227      22.217  -0.215  -0.828  1.00  6.16           O  
ANISOU 1771  OD1 ASP A 227      611    834    895     14     23    -75       O  
ATOM   1772  OD2 ASP A 227      23.954   0.559   0.289  1.00  6.46           O1-
ANISOU 1772  OD2 ASP A 227      759    868    827    -93    -37    -82       O1-
ATOM   1773  N   GLY A 228      26.701  -3.909   0.806  1.00  6.74           N  
ANISOU 1773  N   GLY A 228      690    909    958    -25      6     21       N  
ATOM   1774  CA  GLY A 228      27.059  -5.315   0.828  1.00  7.56           C  
ANISOU 1774  CA  GLY A 228      696   1042   1133     32   -110     64       C  
ATOM   1775  C   GLY A 228      27.621  -5.882  -0.448  1.00  7.66           C  
ANISOU 1775  C   GLY A 228      605    962   1340      8     -9     18       C  
ATOM   1776  O   GLY A 228      28.074  -7.020  -0.429  1.00 10.61           O  
ANISOU 1776  O   GLY A 228     1266   1089   1673    335    273    104       O  
ATOM   1777  N   VAL A 229      27.632  -5.128  -1.505  1.00  6.77           N  
ANISOU 1777  N   VAL A 229      586    918   1065     87     56    -30       N  
ATOM   1778  CA  VAL A 229      28.094  -5.628  -2.803  1.00  7.69           C  
ANISOU 1778  CA  VAL A 229      704   1031   1184     49     51   -190       C  
ATOM   1779  C   VAL A 229      29.454  -5.034  -3.098  1.00  7.46           C  
ANISOU 1779  C   VAL A 229      625   1040   1168     56     23   -214       C  
ATOM   1780  O   VAL A 229      29.630  -3.829  -3.189  1.00  7.89           O  
ANISOU 1780  O   VAL A 229      705   1001   1288    -19    114   -222       O  
ATOM   1781  CB  VAL A 229      27.090  -5.246  -3.882  1.00  7.58           C  
ANISOU 1781  CB  VAL A 229      689   1073   1118     -1     28   -195       C  
ATOM   1782  CG1 VAL A 229      27.564  -5.694  -5.244  1.00  9.67           C  
ANISOU 1782  CG1 VAL A 229      819   1589   1266     47     -2   -408       C  
ATOM   1783  CG2 VAL A 229      25.734  -5.880  -3.562  1.00  8.62           C  
ANISOU 1783  CG2 VAL A 229      777   1256   1240    -96     66   -255       C  
ATOM   1784  N   ASN A 230      30.425  -5.908  -3.312  1.00  7.18           N  
ANISOU 1784  N   ASN A 230      665    916   1146     37     70   -186       N  
ATOM   1785  CA  ASN A 230      31.736  -5.432  -3.663  1.00  7.51           C  
ANISOU 1785  CA  ASN A 230      640   1061   1150     38      6   -276       C  
ATOM   1786  C   ASN A 230      31.688  -4.683  -4.953  1.00  7.57           C  
ANISOU 1786  C   ASN A 230      745   1144    987     92     29   -271       C  
ATOM   1787  O   ASN A 230      31.075  -5.148  -5.903  1.00  8.03           O  
ANISOU 1787  O   ASN A 230      885   1083   1081     73    -37   -222       O  
ATOM   1788  CB  ASN A 230      32.677  -6.618  -3.779  1.00  8.24           C  
ANISOU 1788  CB  ASN A 230      725   1230   1174    182     43   -203       C  
ATOM   1789  CG  ASN A 230      32.884  -7.313  -2.485  1.00  8.60           C  
ANISOU 1789  CG  ASN A 230      657   1316   1294    122     19   -160       C  
ATOM   1790  ND2 ASN A 230      33.281  -8.561  -2.550  1.00  9.57           N  
ANISOU 1790  ND2 ASN A 230      937   1296   1402    237     61    -61       N  
ATOM   1791  OD1 ASN A 230      32.768  -6.698  -1.416  1.00  9.08           O  
ANISOU 1791  OD1 ASN A 230      798   1402   1247    105     95    -97       O  
ATOM   1792  N   SER A 231      32.398  -3.553  -5.004  1.00  7.72           N  
ANISOU 1792  N   SER A 231      747   1157   1029     -9    104   -247       N  
ATOM   1793  CA  SER A 231      32.441  -2.764  -6.200  1.00  7.65           C  
ANISOU 1793  CA  SER A 231      718   1200    988     50     87   -242       C  
ATOM   1794  C   SER A 231      33.864  -2.692  -6.730  1.00  7.65           C  
ANISOU 1794  C   SER A 231      782   1019   1105     61     48   -242       C  
ATOM   1795  O   SER A 231      34.822  -2.867  -5.978  1.00  8.76           O  
ANISOU 1795  O   SER A 231      776   1362   1190    100     92   -182       O  
ATOM   1796  CB  SER A 231      31.957  -1.333  -5.937  1.00  7.78           C  
ANISOU 1796  CB  SER A 231      741   1153   1061     69     53   -184       C  
ATOM   1797  OG  SER A 231      32.820  -0.596  -5.095  1.00  8.23           O  
ANISOU 1797  OG  SER A 231      878   1162   1084      2     58   -203       O  
ATOM   1798  N   GLN A 232      33.993  -2.374  -8.007  1.00  8.29           N  
ANISOU 1798  N   GLN A 232      862   1289    996     52    112   -226       N  
ATOM   1799  CA  GLN A 232      35.241  -1.871  -8.506  1.00  8.66           C  
ANISOU 1799  CA  GLN A 232      907   1289   1092     44    167   -162       C  
ATOM   1800  C   GLN A 232      35.609  -0.622  -7.732  1.00  8.33           C  
ANISOU 1800  C   GLN A 232      816   1368    981     52    172   -143       C  
ATOM   1801  O   GLN A 232      34.740   0.119  -7.257  1.00  8.52           O  
ANISOU 1801  O   GLN A 232      763   1241   1231    -55    143   -196       O  
ATOM   1802  CB AGLN A 232      35.082  -1.582  -9.984  0.50  9.00           C  
ANISOU 1802  CB AGLN A 232      843   1579    996   -200    135   -341       C  
ATOM   1803  CB BGLN A 232      35.106  -1.505  -9.990  0.50 11.23           C  
ANISOU 1803  CB BGLN A 232     1368   1863   1034     62    228   -175       C  
ATOM   1804  CG AGLN A 232      34.944  -2.876 -10.759  0.50 10.04           C  
ANISOU 1804  CG AGLN A 232     1027   1731   1056   -146    282   -507       C  
ATOM   1805  CG BGLN A 232      34.547  -2.609 -10.872  0.50 13.04           C  
ANISOU 1805  CG BGLN A 232     1453   2032   1468     -9    223   -276       C  
ATOM   1806  CD AGLN A 232      34.645  -2.638 -12.209  0.50 10.86           C  
ANISOU 1806  CD AGLN A 232     1271   1858    994   -322    434   -427       C  
ATOM   1807  CD BGLN A 232      35.550  -3.649 -11.154  0.50 15.81           C  
ANISOU 1807  CD BGLN A 232     1794   2221   1991    187    582   -159       C  
ATOM   1808  NE2AGLN A 232      34.314  -3.704 -12.881  0.50 19.91           N  
ANISOU 1808  NE2AGLN A 232     3849   2286   1430   -798   -602   -464       N  
ATOM   1809  NE2BGLN A 232      35.076  -4.862 -11.473  0.50 20.95           N  
ANISOU 1809  NE2BGLN A 232     3737   1556   2665    509    919   -241       N  
ATOM   1810  OE1AGLN A 232      34.615  -1.530 -12.699  0.50 14.70           O  
ANISOU 1810  OE1AGLN A 232     2171   2468    946   -483    -65     23       O  
ATOM   1811  OE1BGLN A 232      36.762  -3.390 -11.082  0.50 21.15           O  
ANISOU 1811  OE1BGLN A 232     2146   3088   2800   -206    860   -710       O  
ATOM   1812  N   GLN A 233      36.879  -0.331  -7.626  1.00  8.57           N  
ANISOU 1812  N   GLN A 233      767   1309   1177    -22    251   -231       N  
ATOM   1813  CA  GLN A 233      37.336   0.859  -6.923  1.00  8.36           C  
ANISOU 1813  CA  GLN A 233      821   1255   1097    -42    244   -209       C  
ATOM   1814  C   GLN A 233      36.822   2.077  -7.648  1.00  8.50           C  
ANISOU 1814  C   GLN A 233      819   1275   1136    -99    207   -143       C  
ATOM   1815  O   GLN A 233      37.002   2.209  -8.845  1.00 10.19           O  
ANISOU 1815  O   GLN A 233     1250   1554   1065     78    281   -138       O  
ATOM   1816  CB  GLN A 233      38.851   0.869  -6.885  1.00  9.57           C  
ATOM   1817  CG  GLN A 233      39.402  -0.129  -5.909  1.00 10.24           C  
ATOM   1818  CD  GLN A 233      40.873  -0.209  -6.058  1.00 10.86           C  
ATOM   1819  NE2 GLN A 233      41.341  -1.274  -6.618  1.00 12.92           N  
ATOM   1820  OE1 GLN A 233      41.574   0.733  -5.654  1.00 12.76           O  
ATOM   1821  N   LEU A 234      36.223   2.979  -6.896  1.00  8.28           N  
ANISOU 1821  N   LEU A 234      892   1186   1064   -123    225   -138       N  
ATOM   1822  CA  LEU A 234      35.741   4.243  -7.452  1.00  8.25           C  
ANISOU 1822  CA  LEU A 234      921   1200   1013   -120    130   -133       C  
ATOM   1823  C   LEU A 234      36.145   5.337  -6.487  1.00  8.44           C  
ANISOU 1823  C   LEU A 234     1013   1136   1058    -43    131   -119       C  
ATOM   1824  O   LEU A 234      35.642   5.415  -5.363  1.00  8.65           O  
ANISOU 1824  O   LEU A 234     1043   1244    998   -260    180   -151       O  
ATOM   1825  CB  LEU A 234      34.249   4.263  -7.631  1.00  8.26           C  
ANISOU 1825  CB  LEU A 234      908   1245    984   -100    115   -127       C  
ATOM   1826  CG  LEU A 234      33.710   5.568  -8.200  1.00  9.15           C  
ANISOU 1826  CG  LEU A 234     1122   1291   1063   -230     56   -120       C  
ATOM   1827  CD1 LEU A 234      34.126   5.788  -9.644  1.00 11.18           C  
ANISOU 1827  CD1 LEU A 234     1175   1832   1237    -19     91    112       C  
ATOM   1828  CD2 LEU A 234      32.212   5.628  -8.063  1.00  9.49           C  
ANISOU 1828  CD2 LEU A 234     1136   1393   1075    -60    -12     -2       C  
ATOM   1829  N   THR A 235      37.085   6.182  -6.886  1.00  8.75           N  
ANISOU 1829  N   THR A 235     1040   1250   1032   -201    316   -228       N  
ATOM   1830  CA  THR A 235      37.556   7.262  -6.014  1.00  9.17           C  
ANISOU 1830  CA  THR A 235     1044   1329   1109   -251    195   -213       C  
ATOM   1831  C   THR A 235      36.674   8.476  -6.158  1.00  8.94           C  
ANISOU 1831  C   THR A 235     1057   1156   1182   -150    365    -73       C  
ATOM   1832  O   THR A 235      36.454   8.956  -7.282  1.00 10.86           O  
ANISOU 1832  O   THR A 235     1573   1464   1085    -60    451    -23       O  
ATOM   1833  CB  THR A 235      39.013   7.545  -6.271  1.00 10.61           C  
ANISOU 1833  CB  THR A 235     1080   1407   1544   -186    368   -267       C  
ATOM   1834  CG2 THR A 235      39.555   8.629  -5.362  1.00 12.54           C  
ANISOU 1834  CG2 THR A 235     1087   1525   2153   -311    337   -364       C  
ATOM   1835  OG1 THR A 235      39.753   6.357  -6.024  1.00 12.15           O  
ANISOU 1835  OG1 THR A 235     1004   1655   1956    -93    233   -326       O  
ATOM   1836  N   VAL A 236      36.211   8.957  -5.026  1.00  8.56           N  
ANISOU 1836  N   VAL A 236     1126   1114   1010   -283    263   -103       N  
ATOM   1837  CA  VAL A 236      35.328  10.102  -4.953  1.00  8.57           C  
ANISOU 1837  CA  VAL A 236     1205   1026   1024   -198    172    -37       C  
ATOM   1838  C   VAL A 236      35.862  11.021  -3.861  1.00  9.20           C  
ANISOU 1838  C   VAL A 236     1280   1226    989   -266    193     25       C  
ATOM   1839  O   VAL A 236      36.576  10.586  -2.980  1.00  9.99           O  
ANISOU 1839  O   VAL A 236     1349   1177   1269   -174     75   -138       O  
ATOM   1840  CB  VAL A 236      33.888   9.684  -4.683  1.00  8.68           C  
ANISOU 1840  CB  VAL A 236     1206   1063   1029   -195    252   -106       C  
ATOM   1841  CG1 VAL A 236      33.381   8.842  -5.793  1.00  9.51           C  
ANISOU 1841  CG1 VAL A 236     1271   1319   1023   -241    154   -162       C  
ATOM   1842  CG2 VAL A 236      33.767   8.968  -3.371  1.00  9.32           C  
ANISOU 1842  CG2 VAL A 236     1235   1216   1087   -214    201    -33       C  
ATOM   1843  N   ASP A 237      35.401  12.260  -3.850  1.00  8.60           N  
ANISOU 1843  N   ASP A 237     1143   1022   1100   -216    194    -46       N  
ATOM   1844  CA  ASP A 237      35.692  13.149  -2.744  1.00  8.82           C  
ANISOU 1844  CA  ASP A 237     1005   1177   1169   -246    162    -96       C  
ATOM   1845  C   ASP A 237      34.457  13.545  -1.972  1.00  8.41           C  
ANISOU 1845  C   ASP A 237     1099   1090   1006   -320    216    -48       C  
ATOM   1846  O   ASP A 237      34.584  14.271  -0.984  1.00  9.23           O  
ANISOU 1846  O   ASP A 237     1292   1133   1081   -352    252   -161       O  
ATOM   1847  CB  ASP A 237      36.520  14.362  -3.137  1.00 10.12           C  
ANISOU 1847  CB  ASP A 237      999   1389   1454   -356    246   -192       C  
ATOM   1848  CG  ASP A 237      35.881  15.223  -4.162  1.00 11.22           C  
ANISOU 1848  CG  ASP A 237     1522   1322   1419   -458    204   -120       C  
ATOM   1849  OD1 ASP A 237      34.899  14.849  -4.750  1.00 10.79           O  
ANISOU 1849  OD1 ASP A 237     1494   1288   1315   -395    231    -35       O  
ATOM   1850  OD2 ASP A 237      36.444  16.339  -4.379  1.00 14.98           O1-
ANISOU 1850  OD2 ASP A 237     1703   1580   2409   -803   -191    337       O1-
ATOM   1851  N   GLN A 238      33.288  13.023  -2.332  1.00  8.43           N  
ANISOU 1851  N   GLN A 238     1053   1165    982   -433    249   -117       N  
ATOM   1852  CA  GLN A 238      32.086  13.278  -1.579  1.00  8.26           C  
ANISOU 1852  CA  GLN A 238     1127   1094    917   -351    222    -95       C  
ATOM   1853  C   GLN A 238      31.190  12.112  -1.907  1.00  8.02           C  
ANISOU 1853  C   GLN A 238     1185   1040    819   -341    121    -44       C  
ATOM   1854  O   GLN A 238      31.146  11.667  -3.035  1.00  8.67           O  
ANISOU 1854  O   GLN A 238     1196   1237    859   -360    199    -95       O  
ATOM   1855  CB  GLN A 238      31.459  14.569  -1.955  1.00  8.86           C  
ANISOU 1855  CB  GLN A 238     1265   1170    931   -345    179    -79       C  
ATOM   1856  CG  GLN A 238      30.253  14.928  -1.112  1.00  9.26           C  
ANISOU 1856  CG  GLN A 238     1269   1233   1017   -217    182    -42       C  
ATOM   1857  CD  GLN A 238      29.658  16.261  -1.541  1.00  9.48           C  
ANISOU 1857  CD  GLN A 238     1214   1162   1226   -276    305     78       C  
ATOM   1858  NE2 GLN A 238      29.638  17.204  -0.647  1.00 10.62           N  
ANISOU 1858  NE2 GLN A 238     1442   1173   1419   -234    292     94       N  
ATOM   1859  OE1 GLN A 238      29.235  16.400  -2.667  1.00 11.59           O  
ANISOU 1859  OE1 GLN A 238     1512   1494   1397   -231    119    218       O  
ATOM   1860  N   ILE A 239      30.440  11.667  -0.883  1.00  7.81           N  
ANISOU 1860  N   ILE A 239     1136   1013    819   -354    158   -129       N  
ATOM   1861  CA  ILE A 239      29.444  10.625  -1.055  1.00  7.61           C  
ANISOU 1861  CA  ILE A 239     1013   1040    839   -349    108    -49       C  
ATOM   1862  C   ILE A 239      28.136  11.133  -0.543  1.00  7.64           C  
ANISOU 1862  C   ILE A 239     1078    992    834   -255    162    -36       C  
ATOM   1863  O   ILE A 239      28.007  11.403   0.649  1.00  8.21           O  
ANISOU 1863  O   ILE A 239     1093   1225    801   -141    101   -175       O  
ATOM   1864  CB  ILE A 239      29.854   9.372  -0.249  1.00  8.06           C  
ANISOU 1864  CB  ILE A 239     1022   1066    975   -222    204   -135       C  
ATOM   1865  CG1 ILE A 239      31.129   8.768  -0.814  1.00  8.92           C  
ANISOU 1865  CG1 ILE A 239     1045   1260   1084   -152    242   -134       C  
ATOM   1866  CG2 ILE A 239      28.721   8.358  -0.237  1.00  8.78           C  
ANISOU 1866  CG2 ILE A 239     1095   1091   1147   -266    268    -89       C  
ATOM   1867  CD1 ILE A 239      31.688   7.670   0.032  1.00 10.90           C  
ANISOU 1867  CD1 ILE A 239     1291   1339   1509     19    141   -159       C  
ATOM   1868  N   GLN A 240      27.128  11.196  -1.401  1.00  7.77           N  
ANISOU 1868  N   GLN A 240     1029   1118    805   -275    112    -58       N  
ATOM   1869  CA  GLN A 240      25.780  11.432  -0.965  1.00  7.66           C  
ANISOU 1869  CA  GLN A 240      944   1120    846   -332     68    -13       C  
ATOM   1870  C   GLN A 240      25.196  10.070  -0.603  1.00  7.85           C  
ANISOU 1870  C   GLN A 240     1059   1075    847   -284     44    -22       C  
ATOM   1871  O   GLN A 240      25.072   9.227  -1.474  1.00  9.31           O  
ANISOU 1871  O   GLN A 240     1440   1244    853   -507    139   -181       O  
ATOM   1872  CB  GLN A 240      24.957  12.097  -2.045  1.00  8.97           C  
ANISOU 1872  CB  GLN A 240     1128   1266   1011   -197    117    133       C  
ATOM   1873  CG  GLN A 240      23.553  12.445  -1.534  1.00 11.19           C  
ANISOU 1873  CG  GLN A 240     1389   1643   1219   -102     37    254       C  
ATOM   1874  CD  GLN A 240      22.758  13.304  -2.448  1.00 13.40           C  
ANISOU 1874  CD  GLN A 240     1734   2243   1114    159    243    515       C  
ATOM   1875  NE2 GLN A 240      21.811  14.062  -1.904  1.00 14.60           N  
ANISOU 1875  NE2 GLN A 240     1537   2419   1589    175    336    632       N  
ATOM   1876  OE1 GLN A 240      22.950  13.271  -3.624  1.00 17.73           O  
ANISOU 1876  OE1 GLN A 240     2034   3613   1086    600     38    422       O  
ATOM   1877  N   ILE A 241      24.930   9.879   0.667  1.00  6.85           N  
ANISOU 1877  N   ILE A 241      870    908    824   -134    105    -56       N  
ATOM   1878  CA  ILE A 241      24.491   8.605   1.211  1.00  6.71           C  
ANISOU 1878  CA  ILE A 241      916    851    781   -178    110    -17       C  
ATOM   1879  C   ILE A 241      23.094   8.760   1.748  1.00  6.41           C  
ANISOU 1879  C   ILE A 241      848    834    752    -97      8    -48       C  
ATOM   1880  O   ILE A 241      22.834   9.612   2.591  1.00  7.15           O  
ANISOU 1880  O   ILE A 241      842    942    932   -195    118   -136       O  
ATOM   1881  CB  ILE A 241      25.503   8.035   2.221  1.00  6.74           C  
ANISOU 1881  CB  ILE A 241      875    870    813    -63     88    -82       C  
ATOM   1882  CG1 ILE A 241      25.069   6.651   2.674  1.00  6.91           C  
ANISOU 1882  CG1 ILE A 241      767    928    929   -120    112    -59       C  
ATOM   1883  CG2 ILE A 241      25.761   8.979   3.397  1.00  7.52           C  
ANISOU 1883  CG2 ILE A 241      892    974    988   -118    -30   -148       C  
ATOM   1884  CD1 ILE A 241      26.053   5.984   3.591  1.00  7.44           C  
ANISOU 1884  CD1 ILE A 241      802   1077    948   -122     95     12       C  
ATOM   1885  N   PHE A 242      22.189   7.947   1.231  1.00  6.32           N  
ANISOU 1885  N   PHE A 242      791    821    787    -83     74    -26       N  
ATOM   1886  CA  PHE A 242      20.776   8.004   1.600  1.00  6.16           C  
ANISOU 1886  CA  PHE A 242      705    783    852    -68     44    -59       C  
ATOM   1887  C   PHE A 242      20.524   7.084   2.758  1.00  6.00           C  
ANISOU 1887  C   PHE A 242      654    754    872    -62     57   -109       C  
ATOM   1888  O   PHE A 242      21.316   6.198   3.061  1.00  6.58           O  
ANISOU 1888  O   PHE A 242      764    880    854    -13     84    -69       O  
ATOM   1889  CB  PHE A 242      19.926   7.665   0.386  1.00  7.06           C  
ANISOU 1889  CB  PHE A 242      769   1070    840      4    -11      1       C  
ATOM   1890  CG  PHE A 242      20.107   8.626  -0.750  1.00  6.97           C  
ANISOU 1890  CG  PHE A 242      862    923    860      0    -21   -114       C  
ATOM   1891  CD1 PHE A 242      21.139   8.442  -1.657  1.00  7.82           C  
ANISOU 1891  CD1 PHE A 242      855   1098   1015    -52    -25     81       C  
ATOM   1892  CD2 PHE A 242      19.353   9.755  -0.878  1.00  9.11           C  
ANISOU 1892  CD2 PHE A 242     1275   1215    969    332   -230   -201       C  
ATOM   1893  CE1 PHE A 242      21.358   9.352  -2.673  1.00  8.46           C  
ANISOU 1893  CE1 PHE A 242     1090   1135    987   -151    -97    104       C  
ATOM   1894  CE2 PHE A 242      19.576  10.666  -1.893  1.00 10.20           C  
ANISOU 1894  CE2 PHE A 242     1690   1103   1081    363   -347    -99       C  
ATOM   1895  CZ  PHE A 242      20.571  10.442  -2.766  1.00 10.46           C  
ANISOU 1895  CZ  PHE A 242     1903   1025   1045    -31   -205    -26       C  
ATOM   1896  N   ALA A 243      19.374   7.289   3.379  1.00  6.16           N  
ANISOU 1896  N   ALA A 243      750    783    805     16     58    -19       N  
ATOM   1897  CA  ALA A 243      19.058   6.529   4.578  1.00  6.24           C  
ANISOU 1897  CA  ALA A 243      756    820    793    -18     68    -57       C  
ATOM   1898  C   ALA A 243      19.176   5.046   4.288  1.00  6.09           C  
ANISOU 1898  C   ALA A 243      688    894    732    -31     98      0       C  
ATOM   1899  O   ALA A 243      18.634   4.561   3.325  1.00  6.59           O  
ANISOU 1899  O   ALA A 243      877    888    738    -11    -45    -12       O  
ATOM   1900  CB  ALA A 243      17.650   6.858   5.036  1.00  7.05           C  
ANISOU 1900  CB  ALA A 243      834    908    933    111    101    -18       C  
ATOM   1901  N   ALA A 244      19.890   4.374   5.187  1.00  5.89           N  
ANISOU 1901  N   ALA A 244      646    850    738    -78     75    -24       N  
ATOM   1902  CA  ALA A 244      20.032   2.929   5.211  1.00  6.03           C  
ANISOU 1902  CA  ALA A 244      732    793    765    -70     55     30       C  
ATOM   1903  C   ALA A 244      21.087   2.371   4.273  1.00  5.96           C  
ANISOU 1903  C   ALA A 244      688    839    734    -44    -19     12       C  
ATOM   1904  O   ALA A 244      21.358   1.176   4.337  1.00  6.32           O  
ANISOU 1904  O   ALA A 244      736    845    820     25     54    -14       O  
ATOM   1905  CB  ALA A 244      18.745   2.195   4.994  1.00  6.29           C  
ANISOU 1905  CB  ALA A 244      670    922    797    -57     87     -6       C  
ATOM   1906  N   GLN A 245      21.701   3.205   3.451  1.00  5.67           N  
ANISOU 1906  N   GLN A 245      587    821    747      0     47    -57       N  
ATOM   1907  CA  GLN A 245      22.759   2.774   2.569  1.00  5.65           C  
ANISOU 1907  CA  GLN A 245      588    807    752    -32     78    -63       C  
ATOM   1908  C   GLN A 245      24.044   2.584   3.327  1.00  5.73           C  
ANISOU 1908  C   GLN A 245      623    817    735    -20     49    -27       C  
ATOM   1909  O   GLN A 245      24.241   3.135   4.412  1.00  5.98           O  
ANISOU 1909  O   GLN A 245      646    861    764    -28      2    -74       O  
ATOM   1910  CB  GLN A 245      22.948   3.772   1.446  1.00  5.89           C  
ANISOU 1910  CB  GLN A 245      665    884    689    -69     65    -46       C  
ATOM   1911  CG  GLN A 245      21.806   3.794   0.479  1.00  6.18           C  
ANISOU 1911  CG  GLN A 245      718    898    729     -6     39    -20       C  
ATOM   1912  CD  GLN A 245      22.019   4.751  -0.641  1.00  6.07           C  
ANISOU 1912  CD  GLN A 245      720    860    725      4     45    -64       C  
ATOM   1913  NE2 GLN A 245      21.381   4.499  -1.771  1.00  6.25           N  
ANISOU 1913  NE2 GLN A 245      790    852    732    -65     49     13       N  
ATOM   1914  OE1 GLN A 245      22.758   5.734  -0.506  1.00  6.52           O  
ANISOU 1914  OE1 GLN A 245      889    839    749    -71    100    -18       O  
ATOM   1915  N   ARG A 246      24.936   1.813   2.709  1.00  5.84           N  
ANISOU 1915  N   ARG A 246      639    859    718     -3    -13    -64       N  
ATOM   1916  CA  ARG A 246      26.284   1.648   3.229  1.00  5.80           C  
ANISOU 1916  CA  ARG A 246      592    790    821    -70     31    -51       C  
ATOM   1917  C   ARG A 246      27.269   1.706   2.081  1.00  6.20           C  
ANISOU 1917  C   ARG A 246      658    867    831     40     50   -102       C  
ATOM   1918  O   ARG A 246      27.000   1.246   0.981  1.00  6.49           O  
ANISOU 1918  O   ARG A 246      674    920    869    -38     44   -145       O  
ATOM   1919  CB  ARG A 246      26.478   0.312   3.931  1.00  6.30           C  
ANISOU 1919  CB  ARG A 246      526    974    893    -35    -25      0       C  
ATOM   1920  CG  ARG A 246      25.665   0.153   5.206  1.00  7.01           C  
ANISOU 1920  CG  ARG A 246      813    942    905    -27    -25     20       C  
ATOM   1921  CD  ARG A 246      24.230  -0.263   5.004  1.00  6.61           C  
ANISOU 1921  CD  ARG A 246      845    830    835    -54     75     13       C  
ATOM   1922  NE  ARG A 246      24.173  -1.579   4.393  1.00  6.78           N  
ANISOU 1922  NE  ARG A 246      698    877    998     22    -55     30       N  
ATOM   1923  CZ  ARG A 246      23.283  -1.990   3.518  1.00  6.00           C  
ANISOU 1923  CZ  ARG A 246      666    810    801      9     85      4       C  
ATOM   1924  NH1 ARG A 246      22.293  -1.232   3.128  1.00  6.50           N1+
ANISOU 1924  NH1 ARG A 246      723    818    928     24     51    -77       N1+
ATOM   1925  NH2 ARG A 246      23.411  -3.199   3.015  1.00  6.59           N  
ANISOU 1925  NH2 ARG A 246      687    894    920     48    -11    -29       N  
ATOM   1926  N   TYR A 247      28.436   2.228   2.410  1.00  6.26           N  
ANISOU 1926  N   TYR A 247      602    924    851    -70     31   -156       N  
ATOM   1927  CA  TYR A 247      29.577   2.110   1.516  1.00  6.64           C  
ANISOU 1927  CA  TYR A 247      593   1049    879    -46    102   -130       C  
ATOM   1928  C   TYR A 247      30.764   1.730   2.343  1.00  7.25           C  
ANISOU 1928  C   TYR A 247      566   1294    894    -21     37   -127       C  
ATOM   1929  O   TYR A 247      30.930   2.247   3.419  1.00 10.09           O  
ANISOU 1929  O   TYR A 247      860   2004    967    334    -64   -520       O  
ATOM   1930  CB  TYR A 247      29.922   3.470   0.875  1.00  7.34           C  
ANISOU 1930  CB  TYR A 247      662   1115   1009   -216     79   -170       C  
ATOM   1931  CG  TYR A 247      28.864   3.915  -0.109  1.00  6.96           C  
ANISOU 1931  CG  TYR A 247      743   1032    870   -182    141    -58       C  
ATOM   1932  CD1 TYR A 247      28.874   3.450  -1.409  1.00  7.57           C  
ANISOU 1932  CD1 TYR A 247      802   1178    894    -32    183    -80       C  
ATOM   1933  CD2 TYR A 247      27.870   4.766   0.255  1.00  7.34           C  
ANISOU 1933  CD2 TYR A 247      888   1060    840    -82    144   -104       C  
ATOM   1934  CE1 TYR A 247      27.939   3.844  -2.312  1.00  7.67           C  
ANISOU 1934  CE1 TYR A 247     1024   1045    845    -27     92    -91       C  
ATOM   1935  CE2 TYR A 247      26.906   5.181  -0.664  1.00  7.37           C  
ANISOU 1935  CE2 TYR A 247      834    940   1024   -102    183    -85       C  
ATOM   1936  CZ  TYR A 247      26.931   4.694  -1.942  1.00  7.09           C  
ANISOU 1936  CZ  TYR A 247      940    936    816   -144     84    -58       C  
ATOM   1937  OH  TYR A 247      26.019   5.026  -2.887  1.00  7.49           O  
ANISOU 1937  OH  TYR A 247      865    994    987   -156      5    -82       O  
ATOM   1938  N   SER A 248      31.639   0.906   1.785  1.00  6.66           N  
ANISOU 1938  N   SER A 248      628    981    920    -99     24   -125       N  
ATOM   1939  CA  SER A 248      33.000   0.880   2.296  1.00  6.84           C  
ANISOU 1939  CA  SER A 248      573   1120    904    -75     40   -120       C  
ATOM   1940  C   SER A 248      33.864   1.689   1.385  1.00  6.72           C  
ANISOU 1940  C   SER A 248      599   1007    947    -47     80    -90       C  
ATOM   1941  O   SER A 248      33.718   1.601   0.160  1.00  7.16           O  
ANISOU 1941  O   SER A 248      674   1134    910   -113    122   -105       O  
ATOM   1942  CB  SER A 248      33.613  -0.497   2.399  1.00  7.33           C  
ANISOU 1942  CB  SER A 248      598   1128   1058    -74    -27    -53       C  
ATOM   1943  OG  SER A 248      33.022  -1.276   3.407  1.00  7.53           O  
ANISOU 1943  OG  SER A 248      645   1130   1083    -65    -26      0       O  
ATOM   1944  N   PHE A 249      34.764   2.446   1.965  1.00  6.91           N  
ANISOU 1944  N   PHE A 249      587   1050    986   -148     58   -126       N  
ATOM   1945  CA  PHE A 249      35.755   3.139   1.178  1.00  7.44           C  
ANISOU 1945  CA  PHE A 249      583   1226   1017   -160    120    -41       C  
ATOM   1946  C   PHE A 249      37.094   2.993   1.813  1.00  7.44           C  
ANISOU 1946  C   PHE A 249      657   1145   1024   -163     46   -155       C  
ATOM   1947  O   PHE A 249      37.209   2.971   3.021  1.00  8.01           O  
ANISOU 1947  O   PHE A 249      641   1373   1029   -174      9    -62       O  
ATOM   1948  CB  PHE A 249      35.383   4.598   0.944  1.00  7.86           C  
ANISOU 1948  CB  PHE A 249      652   1260   1073   -124     92     81       C  
ATOM   1949  CG  PHE A 249      35.314   5.438   2.186  1.00  7.58           C  
ANISOU 1949  CG  PHE A 249      682   1093   1105    -91     57     -7       C  
ATOM   1950  CD1 PHE A 249      36.417   6.097   2.664  1.00  8.03           C  
ANISOU 1950  CD1 PHE A 249      709   1181   1159   -104     83    -53       C  
ATOM   1951  CD2 PHE A 249      34.112   5.658   2.836  1.00  8.43           C  
ANISOU 1951  CD2 PHE A 249      645   1130   1427   -156    124    -47       C  
ATOM   1952  CE1 PHE A 249      36.373   6.886   3.769  1.00  8.46           C  
ANISOU 1952  CE1 PHE A 249      848   1219   1144   -167     -9   -110       C  
ATOM   1953  CE2 PHE A 249      34.042   6.453   3.957  1.00  8.86           C  
ANISOU 1953  CE2 PHE A 249      808   1189   1367    -73    262    -62       C  
ATOM   1954  CZ  PHE A 249      35.172   7.077   4.420  1.00  8.65           C  
ANISOU 1954  CZ  PHE A 249      912   1175   1199   -113     14    -69       C  
ATOM   1955  N   VAL A 250      38.101   2.950   0.981  1.00  7.78           N  
ANISOU 1955  N   VAL A 250      551   1200   1203    -46     92   -119       N  
ATOM   1956  CA  VAL A 250      39.465   2.986   1.459  1.00  8.58           C  
ANISOU 1956  CA  VAL A 250      576   1282   1402    -98     53   -226       C  
ATOM   1957  C   VAL A 250      39.807   4.437   1.715  1.00  8.13           C  
ANISOU 1957  C   VAL A 250      569   1214   1306   -152    120   -117       C  
ATOM   1958  O   VAL A 250      39.667   5.294   0.833  1.00  8.97           O  
ANISOU 1958  O   VAL A 250      790   1224   1391   -186    134    -56       O  
ATOM   1959  CB  VAL A 250      40.446   2.379   0.454  1.00  9.51           C  
ANISOU 1959  CB  VAL A 250      731   1389   1493     35     37   -355       C  
ATOM   1960  CG1 VAL A 250      41.866   2.506   0.987  1.00 11.22           C  
ANISOU 1960  CG1 VAL A 250      595   1648   2018     34     91   -486       C  
ATOM   1961  CG2 VAL A 250      40.090   0.921   0.223  1.00 10.59           C  
ANISOU 1961  CG2 VAL A 250      748   1458   1818     56    -15   -410       C  
ATOM   1962  N   LEU A 251      40.262   4.691   2.936  1.00  8.28           N  
ANISOU 1962  N   LEU A 251      640   1201   1304   -120     17   -152       N  
ATOM   1963  CA  LEU A 251      40.843   5.964   3.323  1.00  8.81           C  
ANISOU 1963  CA  LEU A 251      686   1203   1458   -237    114   -251       C  
ATOM   1964  C   LEU A 251      42.317   5.714   3.446  1.00  9.20           C  
ANISOU 1964  C   LEU A 251      767   1250   1475   -235    121   -254       C  
ATOM   1965  O   LEU A 251      42.765   4.899   4.267  1.00  9.77           O  
ANISOU 1965  O   LEU A 251      697   1367   1645   -182      1    -79       O  
ATOM   1966  CB  LEU A 251      40.283   6.442   4.642  1.00  9.34           C  
ANISOU 1966  CB  LEU A 251      763   1291   1495   -160     36   -154       C  
ATOM   1967  CG ALEU A 251      40.781   7.796   5.081  0.50 10.06           C  
ANISOU 1967  CG ALEU A 251     1001   1351   1468   -134     85   -410       C  
ATOM   1968  CG BLEU A 251      40.733   7.814   5.110  0.50 12.23           C  
ANISOU 1968  CG BLEU A 251     1270   1605   1768   -295    -55   -484       C  
ATOM   1969  CD1ALEU A 251      40.318   8.908   4.198  0.50 10.20           C  
ANISOU 1969  CD1ALEU A 251      868   1121   1887   -319    315   -385       C  
ATOM   1970  CD1BLEU A 251      42.075   7.765   5.812  0.50 13.57           C  
ANISOU 1970  CD1BLEU A 251     1252   2027   1875   -553    -46   -554       C  
ATOM   1971  CD2ALEU A 251      40.171   8.053   6.467  0.50 11.54           C  
ANISOU 1971  CD2ALEU A 251     1311   1445   1627   -274    235   -542       C  
ATOM   1972  CD2BLEU A 251      40.711   8.858   4.024  0.50 16.90           C  
ANISOU 1972  CD2BLEU A 251     1958   2433   2028   -358    188    -99       C  
ATOM   1973  N   ASN A 252      43.088   6.386   2.608  1.00  9.73           N  
ANISOU 1973  N   ASN A 252      696   1451   1548   -204    168   -163       N  
ATOM   1974  CA  ASN A 252      44.532   6.342   2.680  1.00 10.61           C  
ANISOU 1974  CA  ASN A 252      649   1749   1631   -265    187   -304       C  
ATOM   1975  C   ASN A 252      44.976   7.498   3.537  1.00 10.62           C  
ANISOU 1975  C   ASN A 252      870   1619   1547   -400    217   -180       C  
ATOM   1976  O   ASN A 252      44.675   8.652   3.210  1.00 12.91           O  
ANISOU 1976  O   ASN A 252     1339   1662   1901   -623    107    -71       O  
ATOM   1977  CB  ASN A 252      45.112   6.609   1.294  1.00 13.19           C  
ANISOU 1977  CB  ASN A 252     1161   2395   1452   -233    267   -337       C  
ATOM   1978  CG AASN A 252      44.765   5.669   0.316  0.50 10.74           C  
ANISOU 1978  CG AASN A 252      823   1439   1818    -58    292     50       C  
ATOM   1979  CG BASN A 252      46.541   6.107   1.200  0.50 11.34           C  
ANISOU 1979  CG BASN A 252     1199   1468   1641   -242    351   -275       C  
ATOM   1980  ND2AASN A 252      43.748   5.913  -0.507  0.50 12.59           N  
ANISOU 1980  ND2AASN A 252     1094   1865   1824    -61    179     40       N  
ATOM   1981  ND2BASN A 252      47.000   5.754   0.021  0.50 20.16           N  
ANISOU 1981  ND2BASN A 252     1330   4139   2190    630    467   -919       N  
ATOM   1982  OD1AASN A 252      45.444   4.703   0.255  0.50 12.36           O  
ANISOU 1982  OD1AASN A 252     1109   1573   2013    124    -41   -366       O  
ATOM   1983  OD1BASN A 252      47.237   6.085   2.205  0.50 12.97           O  
ANISOU 1983  OD1BASN A 252      783   2223   1920    -38    292   -439       O  
ATOM   1984  N   ALA A 253      45.627   7.191   4.642  1.00 10.00           N  
ANISOU 1984  N   ALA A 253      812   1499   1487   -246    173   -199       N  
ATOM   1985  CA  ALA A 253      46.061   8.235   5.574  1.00 10.37           C  
ANISOU 1985  CA  ALA A 253      879   1602   1459   -252    121   -281       C  
ATOM   1986  C   ALA A 253      47.347   8.866   5.029  1.00 11.69           C  
ANISOU 1986  C   ALA A 253      899   1747   1794   -374    279   -677       C  
ATOM   1987  O   ALA A 253      48.433   8.682   5.579  1.00 13.23           O  
ANISOU 1987  O   ALA A 253      929   1999   2099   -284    139   -593       O  
ATOM   1988  CB  ALA A 253      46.216   7.657   6.951  1.00 11.52           C  
ANISOU 1988  CB  ALA A 253     1007   1809   1561   -121     72   -257       C  
ATOM   1989  N   ASN A 254      47.201   9.584   3.939  1.00 12.23           N  
ANISOU 1989  N   ASN A 254     1112   1830   1703   -534    321   -385       N  
ATOM   1990  CA  ASN A 254      48.317  10.038   3.114  1.00 14.31           C  
ANISOU 1990  CA  ASN A 254     1322   2074   2039   -815    621   -730       C  
ATOM   1991  C   ASN A 254      48.419  11.543   3.102  1.00 13.75           C  
ANISOU 1991  C   ASN A 254     1278   2077   1868   -860    543   -599       C  
ATOM   1992  O   ASN A 254      49.144  12.068   2.235  1.00 16.65           O  
ANISOU 1992  O   ASN A 254     1952   2082   2290  -1035   1005   -847       O  
ATOM   1993  CB  ASN A 254      48.178   9.507   1.659  1.00 17.18           C  
ANISOU 1993  CB  ASN A 254     2303   2127   2098  -1095    998   -933       C  
ATOM   1994  CG  ASN A 254      46.960  10.043   0.951  1.00 18.20           C  
ANISOU 1994  CG  ASN A 254     2461   2580   1872  -1534    745   -893       C  
ATOM   1995  ND2 ASN A 254      46.786   9.623  -0.294  1.00 21.75           N  
ANISOU 1995  ND2 ASN A 254     3446   3059   1759   -909    465   -812       N  
ATOM   1996  OD1 ASN A 254      46.191  10.803   1.483  1.00 16.47           O  
ANISOU 1996  OD1 ASN A 254     2422   2216   1618  -1181    224   -312       O  
ATOM   1997  N   GLN A 255      47.789  12.231   4.048  1.00 12.65           N  
ANISOU 1997  N   GLN A 255     1108   1828   1867   -526    394   -541       N  
ATOM   1998  CA  GLN A 255      47.880  13.660   4.181  1.00 12.15           C  
ANISOU 1998  CA  GLN A 255     1013   1753   1847   -467    258   -422       C  
ATOM   1999  C   GLN A 255      48.786  13.996   5.343  1.00 12.25           C  
ANISOU 1999  C   GLN A 255      738   1860   2053   -426    395   -544       C  
ATOM   2000  O   GLN A 255      49.095  13.127   6.156  1.00 12.42           O  
ANISOU 2000  O   GLN A 255      988   1701   2027   -360    144   -438       O  
ATOM   2001  CB  GLN A 255      46.498  14.268   4.360  1.00 12.44           C  
ANISOU 2001  CB  GLN A 255     1096   1963   1666   -356    316   -396       C  
ATOM   2002  CG  GLN A 255      45.592  13.977   3.181  1.00 13.65           C  
ANISOU 2002  CG  GLN A 255     1483   2081   1621   -504    268   -111       C  
ATOM   2003  CD  GLN A 255      46.114  14.501   1.885  1.00 14.13           C  
ANISOU 2003  CD  GLN A 255     1226   2391   1751   -811    228   -128       C  
ATOM   2004  NE2 GLN A 255      46.319  13.628   0.938  1.00 15.44           N  
ANISOU 2004  NE2 GLN A 255     1564   2631   1670   -840    397   -279       N  
ATOM   2005  OE1 GLN A 255      46.404  15.690   1.779  1.00 15.19           O  
ANISOU 2005  OE1 GLN A 255     1504   2263   2003   -471    372   -118       O  
ATOM   2006  N   PRO A 256      49.225  15.238   5.457  1.00 12.19           N  
ANISOU 2006  N   PRO A 256     1044   1687   1897   -439    376   -504       N  
ATOM   2007  CA  PRO A 256      50.086  15.568   6.568  1.00 13.11           C  
ANISOU 2007  CA  PRO A 256     1199   1892   1890   -607    133   -636       C  
ATOM   2008  C   PRO A 256      49.435  15.264   7.907  1.00 12.75           C  
ANISOU 2008  C   PRO A 256      980   1893   1971   -251    237   -674       C  
ATOM   2009  O   PRO A 256      48.248  15.446   8.084  1.00 12.97           O  
ANISOU 2009  O   PRO A 256      972   2123   1831   -355    356   -549       O  
ATOM   2010  CB  PRO A 256      50.315  17.071   6.360  1.00 14.12           C  
ANISOU 2010  CB  PRO A 256     1251   1951   2162   -576    309   -507       C  
ATOM   2011  CG  PRO A 256      50.156  17.267   4.882  1.00 14.67           C  
ANISOU 2011  CG  PRO A 256     1201   2093   2278   -537    335   -466       C  
ATOM   2012  CD  PRO A 256      49.038  16.358   4.534  1.00 13.31           C  
ANISOU 2012  CD  PRO A 256     1101   1692   2263   -410    382   -300       C  
ATOM   2013  N   VAL A 257      50.236  14.778   8.840  1.00 13.12           N  
ANISOU 2013  N   VAL A 257      875   1920   2188   -413    324   -536       N  
ATOM   2014  CA  VAL A 257      49.722  14.555  10.166  1.00 13.63           C  
ANISOU 2014  CA  VAL A 257     1092   1978   2109   -435     14   -612       C  
ATOM   2015  C   VAL A 257      49.021  15.800  10.649  1.00 13.71           C  
ANISOU 2015  C   VAL A 257      998   2063   2147   -411     34   -644       C  
ATOM   2016  O   VAL A 257      49.614  16.867  10.693  1.00 14.51           O  
ANISOU 2016  O   VAL A 257      977   1974   2562   -445    330   -776       O  
ATOM   2017  CB  VAL A 257      50.845  14.103  11.110  1.00 14.33           C  
ANISOU 2017  CB  VAL A 257     1164   2200   2080   -444     44   -469       C  
ATOM   2018  CG1 VAL A 257      50.426  14.172  12.557  1.00 15.44           C  
ANISOU 2018  CG1 VAL A 257     1165   2729   1971   -284   -226   -398       C  
ATOM   2019  CG2 VAL A 257      51.319  12.721  10.723  1.00 15.45           C  
ANISOU 2019  CG2 VAL A 257     1266   2426   2176   -113    176   -266       C  
ATOM   2020  N   GLY A 258      47.794  15.633  11.097  1.00 12.34           N  
ANISOU 2020  N   GLY A 258      960   1913   1816   -192     45   -433       N  
ATOM   2021  CA  GLY A 258      47.006  16.754  11.487  1.00 12.88           C  
ANISOU 2021  CA  GLY A 258     1185   1961   1746   -520    208   -551       C  
ATOM   2022  C   GLY A 258      45.590  16.306  11.766  1.00 11.56           C  
ANISOU 2022  C   GLY A 258     1034   1634   1724   -276    -16   -593       C  
ATOM   2023  O   GLY A 258      45.295  15.126  11.843  1.00 12.04           O  
ANISOU 2023  O   GLY A 258     1052   1663   1859   -246     70   -420       O  
ATOM   2024  N   ASN A 259      44.733  17.293  11.874  1.00 10.77           N  
ANISOU 2024  N   ASN A 259      966   1616   1508   -295     46   -439       N  
ATOM   2025  CA  ASN A 259      43.323  17.136  12.099  1.00 10.44           C  
ANISOU 2025  CA  ASN A 259     1049   1423   1493   -378    123   -287       C  
ATOM   2026  C   ASN A 259      42.550  17.607  10.888  1.00 10.47           C  
ANISOU 2026  C   ASN A 259     1095   1496   1385   -352    119   -403       C  
ATOM   2027  O   ASN A 259      42.838  18.684  10.358  1.00 11.37           O  
ANISOU 2027  O   ASN A 259     1229   1425   1666   -423     35   -308       O  
ATOM   2028  CB  ASN A 259      42.938  17.990  13.297  1.00 11.55           C  
ANISOU 2028  CB  ASN A 259     1085   1837   1465   -167     55   -450       C  
ATOM   2029  CG  ASN A 259      43.555  17.498  14.548  1.00 11.89           C  
ANISOU 2029  CG  ASN A 259     1168   1884   1466   -234    143   -452       C  
ATOM   2030  ND2 ASN A 259      44.530  18.240  15.044  1.00 14.28           N  
ANISOU 2030  ND2 ASN A 259     1454   2499   1472   -422   -255   -473       N  
ATOM   2031  OD1 ASN A 259      43.199  16.453  15.065  1.00 14.78           O  
ANISOU 2031  OD1 ASN A 259     2072   2072   1468   -386    -64   -225       O  
ATOM   2032  N   TYR A 260      41.546  16.847  10.483  1.00  9.37           N  
ANISOU 2032  N   TYR A 260      929   1399   1231   -367    195   -248       N  
ATOM   2033  CA  TYR A 260      40.802  17.148   9.285  1.00  9.59           C  
ANISOU 2033  CA  TYR A 260     1129   1373   1142   -411    170   -195       C  
ATOM   2034  C   TYR A 260      39.319  16.998   9.603  1.00  8.95           C  
ANISOU 2034  C   TYR A 260     1030   1174   1197   -288    181   -309       C  
ATOM   2035  O   TYR A 260      38.941  16.028  10.274  1.00  9.65           O  
ANISOU 2035  O   TYR A 260     1142   1271   1250   -299    217   -117       O  
ATOM   2036  CB  TYR A 260      41.152  16.135   8.198  1.00  9.54           C  
ANISOU 2036  CB  TYR A 260      896   1377   1350   -185    149   -329       C  
ATOM   2037  CG  TYR A 260      42.585  16.264   7.762  1.00  9.68           C  
ANISOU 2037  CG  TYR A 260      968   1438   1269   -253    155   -409       C  
ATOM   2038  CD1 TYR A 260      43.596  15.633   8.484  1.00  9.89           C  
ANISOU 2038  CD1 TYR A 260     1039   1353   1365   -332    151   -273       C  
ATOM   2039  CD2 TYR A 260      42.933  17.013   6.649  1.00 10.58           C  
ANISOU 2039  CD2 TYR A 260     1164   1651   1202   -356    237   -364       C  
ATOM   2040  CE1 TYR A 260      44.930  15.800   8.123  1.00 10.78           C  
ANISOU 2040  CE1 TYR A 260      980   1638   1477   -282    142   -384       C  
ATOM   2041  CE2 TYR A 260      44.271  17.139   6.267  1.00 11.23           C  
ANISOU 2041  CE2 TYR A 260     1144   1757   1365   -498    213   -260       C  
ATOM   2042  CZ  TYR A 260      45.228  16.552   7.041  1.00 10.85           C  
ANISOU 2042  CZ  TYR A 260     1066   1581   1473   -363    309   -384       C  
ATOM   2043  OH  TYR A 260      46.541  16.752   6.648  1.00 13.17           O  
ANISOU 2043  OH  TYR A 260     1075   1979   1949   -454    474   -406       O  
ATOM   2044  N   TRP A 261      38.484  17.907   9.163  1.00  8.85           N  
ANISOU 2044  N   TRP A 261     1039   1116   1205   -321    255   -241       N  
ATOM   2045  CA  TRP A 261      37.087  17.755   9.407  1.00  8.52           C  
ANISOU 2045  CA  TRP A 261      971   1214   1052   -290    204   -181       C  
ATOM   2046  C   TRP A 261      36.509  16.620   8.566  1.00  8.34           C  
ANISOU 2046  C   TRP A 261     1026   1222    918   -382    144   -122       C  
ATOM   2047  O   TRP A 261      36.751  16.507   7.383  1.00  9.20           O  
ANISOU 2047  O   TRP A 261     1162   1310   1021   -386    250   -189       O  
ATOM   2048  CB  TRP A 261      36.296  19.009   9.062  1.00  9.18           C  
ANISOU 2048  CB  TRP A 261     1076   1136   1276   -358    170    -98       C  
ATOM   2049  CG  TRP A 261      36.533  20.158   9.990  1.00  9.24           C  
ANISOU 2049  CG  TRP A 261     1096   1220   1193   -429    196   -123       C  
ATOM   2050  CD1 TRP A 261      37.112  21.307   9.675  1.00  9.80           C  
ANISOU 2050  CD1 TRP A 261     1215   1191   1316   -427    211   -105       C  
ATOM   2051  CD2 TRP A 261      36.173  20.259  11.357  1.00  9.22           C  
ANISOU 2051  CD2 TRP A 261     1056   1222   1223   -270    173   -179       C  
ATOM   2052  CE2 TRP A 261      36.549  21.543  11.786  1.00 10.05           C  
ANISOU 2052  CE2 TRP A 261     1113   1262   1441   -316    158   -288       C  
ATOM   2053  CE3 TRP A 261      35.527  19.412  12.274  1.00  9.94           C  
ANISOU 2053  CE3 TRP A 261     1341   1283   1150   -326    247   -156       C  
ATOM   2054  NE1 TRP A 261      37.135  22.168  10.732  1.00 11.03           N  
ANISOU 2054  NE1 TRP A 261     1378   1196   1617   -453    167   -128       N  
ATOM   2055  CZ2 TRP A 261      36.335  21.998  13.089  1.00 10.98           C  
ANISOU 2055  CZ2 TRP A 261     1321   1353   1498   -307      2   -399       C  
ATOM   2056  CZ3 TRP A 261      35.286  19.873  13.531  1.00 11.80           C  
ANISOU 2056  CZ3 TRP A 261     1656   1621   1206   -566    230   -142       C  
ATOM   2057  CH2 TRP A 261      35.697  21.155  13.938  1.00 11.46           C  
ANISOU 2057  CH2 TRP A 261     1462   1535   1357   -273    150   -395       C  
ATOM   2058  N   ILE A 262      35.648  15.857   9.229  1.00  8.02           N  
ANISOU 2058  N   ILE A 262      874   1150   1021   -328    183   -157       N  
ATOM   2059  CA  ILE A 262      34.750  14.902   8.614  1.00  8.06           C  
ANISOU 2059  CA  ILE A 262      889   1143   1029   -250     38   -124       C  
ATOM   2060  C   ILE A 262      33.399  15.589   8.589  1.00  8.15           C  
ANISOU 2060  C   ILE A 262     1093   1117    887   -353    202   -151       C  
ATOM   2061  O   ILE A 262      32.931  16.094   9.609  1.00  8.71           O  
ANISOU 2061  O   ILE A 262     1009   1402    898   -218     91   -197       O  
ATOM   2062  CB  ILE A 262      34.694  13.609   9.420  1.00  8.19           C  
ANISOU 2062  CB  ILE A 262      919   1143   1049   -309    115   -175       C  
ATOM   2063  CG1 ILE A 262      36.027  12.924   9.481  1.00  9.35           C  
ANISOU 2063  CG1 ILE A 262     1063   1214   1275   -298     60   -219       C  
ATOM   2064  CG2 ILE A 262      33.615  12.706   8.842  1.00  8.41           C  
ANISOU 2064  CG2 ILE A 262      848   1218   1126   -251     37   -167       C  
ATOM   2065  CD1 ILE A 262      36.132  11.825  10.496  1.00 10.80           C  
ANISOU 2065  CD1 ILE A 262     1102   1347   1651   -279     15      6       C  
ATOM   2066  N   ARG A 263      32.785  15.635   7.414  1.00  7.76           N  
ANISOU 2066  N   ARG A 263      917   1099    931   -263    115   -188       N  
ATOM   2067  CA  ARG A 263      31.578  16.395   7.193  1.00  7.89           C  
ANISOU 2067  CA  ARG A 263      927   1111    957   -267    202   -127       C  
ATOM   2068  C   ARG A 263      30.481  15.468   6.796  1.00  7.44           C  
ANISOU 2068  C   ARG A 263      895   1038    893   -219     54   -105       C  
ATOM   2069  O   ARG A 263      30.672  14.581   5.959  1.00  8.21           O  
ANISOU 2069  O   ARG A 263      960   1188    971   -305    159   -199       O  
ATOM   2070  CB  ARG A 263      31.829  17.383   6.065  1.00  8.73           C  
ANISOU 2070  CB  ARG A 263     1139   1105   1074   -294    141     11       C  
ATOM   2071  CG  ARG A 263      32.869  18.393   6.417  1.00 10.40           C  
ANISOU 2071  CG  ARG A 263     1209   1341   1399   -402    237     92       C  
ATOM   2072  CD  ARG A 263      33.074  19.414   5.335  1.00 10.83           C  
ANISOU 2072  CD  ARG A 263     1190   1466   1459   -419    181    148       C  
ATOM   2073  NE  ARG A 263      34.245  20.246   5.623  1.00 11.03           N  
ANISOU 2073  NE  ARG A 263     1427   1397   1365   -536    267     10       N  
ATOM   2074  CZ  ARG A 263      34.217  21.251   6.499  1.00 11.24           C  
ANISOU 2074  CZ  ARG A 263     1390   1467   1411   -355    185     30       C  
ATOM   2075  NH1 ARG A 263      33.076  21.689   7.002  1.00 13.82           N1+
ANISOU 2075  NH1 ARG A 263     1445   1900   1904   -469    464   -239       N1+
ATOM   2076  NH2 ARG A 263      35.377  21.841   6.840  1.00 11.38           N  
ANISOU 2076  NH2 ARG A 263     1479   1356   1486   -507    284    -39       N  
ATOM   2077  N   ALA A 264      29.294  15.709   7.348  1.00  7.42           N  
ANISOU 2077  N   ALA A 264      922    981    914   -222    149   -125       N  
ATOM   2078  CA  ALA A 264      28.100  14.975   6.925  1.00  7.28           C  
ANISOU 2078  CA  ALA A 264      809    999    957   -177    186    -97       C  
ATOM   2079  C   ALA A 264      26.976  15.961   6.893  1.00  7.44           C  
ANISOU 2079  C   ALA A 264      917    923    985   -242    154   -108       C  
ATOM   2080  O   ALA A 264      26.384  16.272   7.928  1.00  8.19           O  
ANISOU 2080  O   ALA A 264     1026   1028   1057   -144    170    -72       O  
ATOM   2081  CB  ALA A 264      27.808  13.814   7.847  1.00  7.69           C  
ANISOU 2081  CB  ALA A 264      848    957   1114   -157     57    -84       C  
ATOM   2082  N   GLN A 265      26.683  16.506   5.722  1.00  7.97           N  
ANISOU 2082  N   GLN A 265     1077    975    974   -156    101    -70       N  
ATOM   2083  CA  GLN A 265      25.680  17.557   5.577  1.00  8.40           C  
ANISOU 2083  CA  GLN A 265     1107    908   1173   -130    120    -88       C  
ATOM   2084  C   GLN A 265      24.345  16.931   5.252  1.00  7.86           C  
ANISOU 2084  C   GLN A 265     1126    789   1070     -3    114    -53       C  
ATOM   2085  O   GLN A 265      24.168  16.420   4.158  1.00  8.30           O  
ANISOU 2085  O   GLN A 265     1336    860    956    -80     53    -82       O  
ATOM   2086  CB  GLN A 265      26.094  18.502   4.472  1.00  9.56           C  
ANISOU 2086  CB  GLN A 265     1182    995   1454   -150    314    -71       C  
ATOM   2087  CG  GLN A 265      25.005  19.494   4.095  1.00 10.95           C  
ANISOU 2087  CG  GLN A 265     1625   1050   1484   -125    198     67       C  
ATOM   2088  CD  GLN A 265      24.720  20.404   5.244  1.00 11.19           C  
ANISOU 2088  CD  GLN A 265     1541   1084   1627   -216     67    -89       C  
ATOM   2089  NE2 GLN A 265      23.589  20.213   5.885  1.00 10.97           N  
ANISOU 2089  NE2 GLN A 265     1568   1139   1460   -234    128    -37       N  
ATOM   2090  OE1 GLN A 265      25.531  21.261   5.569  1.00 12.43           O  
ANISOU 2090  OE1 GLN A 265     1575   1108   2038   -275    -19   -132       O  
ATOM   2091  N   PRO A 266      23.367  16.990   6.157  1.00  8.17           N  
ANISOU 2091  N   PRO A 266     1142    886   1077    -91    136   -119       N  
ATOM   2092  CA  PRO A 266      22.062  16.438   5.817  1.00  8.53           C  
ANISOU 2092  CA  PRO A 266     1193    930   1116   -113     93   -128       C  
ATOM   2093  C   PRO A 266      21.318  17.353   4.834  1.00  8.64           C  
ANISOU 2093  C   PRO A 266     1173    940   1167    -10    237   -114       C  
ATOM   2094  O   PRO A 266      21.569  18.560   4.768  1.00  9.62           O  
ANISOU 2094  O   PRO A 266     1275    970   1410    -25     -2    -67       O  
ATOM   2095  CB  PRO A 266      21.331  16.436   7.166  1.00  8.36           C  
ANISOU 2095  CB  PRO A 266     1090   1003   1083    -19     39      2       C  
ATOM   2096  CG  PRO A 266      22.005  17.564   7.936  1.00  8.73           C  
ANISOU 2096  CG  PRO A 266     1129   1220    965     30     34   -117       C  
ATOM   2097  CD  PRO A 266      23.441  17.484   7.545  1.00  9.22           C  
ANISOU 2097  CD  PRO A 266     1198   1118   1187   -151    118   -194       C  
ATOM   2098  N   ASN A 267      20.359  16.773   4.143  1.00  8.67           N  
ANISOU 2098  N   ASN A 267     1209    976   1107      1    -36    -85       N  
ATOM   2099  CA  ASN A 267      19.593  17.538   3.202  1.00  9.55           C  
ANISOU 2099  CA  ASN A 267     1361   1036   1231    -65     41     85       C  
ATOM   2100  C   ASN A 267      18.504  18.372   3.835  1.00 10.54           C  
ANISOU 2100  C   ASN A 267     1418   1172   1414    132    -67     64       C  
ATOM   2101  O   ASN A 267      17.940  19.218   3.184  1.00 15.39           O  
ANISOU 2101  O   ASN A 267     2398   1907   1543    935    201    293       O  
ATOM   2102  CB  ASN A 267      18.980  16.660   2.115  1.00  9.88           C  
ANISOU 2102  CB  ASN A 267     1500   1176   1077   -131    -43     54       C  
ATOM   2103  CG  ASN A 267      17.989  15.667   2.657  1.00  9.24           C  
ANISOU 2103  CG  ASN A 267      956   1063   1490    110     57     68       C  
ATOM   2104  ND2 ASN A 267      16.885  15.508   1.991  1.00 12.31           N  
ANISOU 2104  ND2 ASN A 267     1209   1460   2005    126   -266    -16       N  
ATOM   2105  OD1 ASN A 267      18.287  14.986   3.642  1.00 10.16           O  
ANISOU 2105  OD1 ASN A 267     1379   1003   1476    -24    231    144       O  
ATOM   2106  N   SER A 268      18.217  18.157   5.090  1.00 10.28           N  
ANISOU 2106  N   SER A 268     1342   1242   1321    189    156    171       N  
ATOM   2107  CA  SER A 268      17.337  18.984   5.885  1.00 10.71           C  
ANISOU 2107  CA  SER A 268     1481   1156   1429    154    127     94       C  
ATOM   2108  C   SER A 268      17.996  19.204   7.230  1.00 11.19           C  
ANISOU 2108  C   SER A 268     1550   1237   1465    251    305     83       C  
ATOM   2109  O   SER A 268      19.002  18.589   7.510  1.00 11.58           O  
ANISOU 2109  O   SER A 268     1525   1448   1426     75    147    -82       O  
ATOM   2110  CB  SER A 268      15.982  18.316   6.032  1.00 12.77           C  
ANISOU 2110  CB  SER A 268     1485   1676   1688    -46    206    -95       C  
ATOM   2111  OG  SER A 268      16.142  17.088   6.689  1.00 14.72           O  
ANISOU 2111  OG  SER A 268     2028   1864   1698   -414      9    392       O  
ATOM   2112  N   GLY A 269      17.420  20.036   8.053  1.00 12.64           N  
ANISOU 2112  N   GLY A 269     1876   1348   1578    150    435    -74       N  
ATOM   2113  CA  GLY A 269      18.066  20.381   9.289  1.00 12.71           C  
ANISOU 2113  CA  GLY A 269     1818   1355   1653    140    352   -186       C  
ATOM   2114  C   GLY A 269      19.198  21.373   9.054  1.00 12.52           C  
ANISOU 2114  C   GLY A 269     2042   1279   1435    158    167   -178       C  
ATOM   2115  O   GLY A 269      19.246  22.075   8.029  1.00 13.54           O  
ANISOU 2115  O   GLY A 269     1992   1494   1658    186    174    134       O  
ATOM   2116  N   GLY A 270      20.133  21.435   9.975  1.00 12.55           N  
ANISOU 2116  N   GLY A 270     1819   1417   1532      9     78    -50       N  
ATOM   2117  CA  GLY A 270      21.138  22.454   9.974  1.00 12.81           C  
ANISOU 2117  CA  GLY A 270     1761   1462   1643     40    121   -226       C  
ATOM   2118  C   GLY A 270      21.974  22.387   8.730  1.00 11.73           C  
ANISOU 2118  C   GLY A 270     1571   1162   1721     -9     53   -174       C  
ATOM   2119  O   GLY A 270      22.498  21.349   8.390  1.00 11.84           O  
ANISOU 2119  O   GLY A 270     1471   1269   1759    124     80   -186       O  
ATOM   2120  N   GLN A 271      22.170  23.548   8.115  1.00 13.25           N  
ANISOU 2120  N   GLN A 271     2079   1105   1848     -1    297    -86       N  
ATOM   2121  CA  GLN A 271      23.002  23.682   6.958  1.00 13.65           C  
ANISOU 2121  CA  GLN A 271     1966   1288   1932     -5      6   -265       C  
ATOM   2122  C   GLN A 271      24.294  24.322   7.340  1.00 13.28           C  
ANISOU 2122  C   GLN A 271     2073   1084   1889   -143     55   -156       C  
ATOM   2123  O   GLN A 271      24.355  25.329   8.026  1.00 17.46           O  
ANISOU 2123  O   GLN A 271     2384   1486   2761   -227    244   -805       O  
ATOM   2124  CB  GLN A 271      22.246  24.488   5.891  1.00 15.97           C  
ATOM   2125  CG  GLN A 271      20.920  23.790   5.478  1.00 15.19           C  
ATOM   2126  CD  GLN A 271      21.170  22.398   4.878  1.00 15.61           C  
ATOM   2127  NE2 GLN A 271      20.578  21.347   5.499  1.00 14.46           N  
ATOM   2128  OE1 GLN A 271      21.864  22.248   3.881  1.00 16.96           O  
ATOM   2129  N   GLY A 272      25.348  23.706   6.858  1.00 11.68           N  
ANISOU 2129  N   GLY A 272     1840   1044   1553   -229     63    -32       N  
ATOM   2130  CA  GLY A 272      26.691  24.165   7.144  1.00 12.73           C  
ANISOU 2130  CA  GLY A 272     1857   1132   1846   -301    167     49       C  
ATOM   2131  C   GLY A 272      27.231  23.527   8.407  1.00 11.11           C  
ANISOU 2131  C   GLY A 272     1704    968   1549   -243    315    -89       C  
ATOM   2132  O   GLY A 272      26.781  22.480   8.854  1.00 11.19           O  
ANISOU 2132  O   GLY A 272     1606   1082   1563   -364    325    -31       O  
ATOM   2133  N   PHE A 273      28.306  24.154   8.914  1.00 11.66           N  
ANISOU 2133  N   PHE A 273     1894   1165   1370   -499    263     18       N  
ATOM   2134  CA  PHE A 273      29.127  23.577   9.936  1.00 11.60           C  
ANISOU 2134  CA  PHE A 273     1884   1225   1298   -571    358    -56       C  
ATOM   2135  C   PHE A 273      29.410  24.516  11.079  1.00 12.48           C  
ANISOU 2135  C   PHE A 273     2030   1094   1618   -612    176    -36       C  
ATOM   2136  O   PHE A 273      30.318  24.258  11.883  1.00 13.77           O  
ANISOU 2136  O   PHE A 273     2006   1639   1587   -724    103    -42       O  
ATOM   2137  CB  PHE A 273      30.406  23.054   9.327  1.00 12.18           C  
ANISOU 2137  CB  PHE A 273     1649   1469   1508   -470    171    -43       C  
ATOM   2138  CG  PHE A 273      30.139  22.123   8.176  1.00 11.06           C  
ANISOU 2138  CG  PHE A 273     1488   1356   1356   -156    308     97       C  
ATOM   2139  CD1 PHE A 273      29.997  22.584   6.916  1.00 12.78           C  
ANISOU 2139  CD1 PHE A 273     2037   1378   1439   -253    336    129       C  
ATOM   2140  CD2 PHE A 273      29.917  20.775   8.411  1.00 10.87           C  
ANISOU 2140  CD2 PHE A 273     1394   1349   1384    -70    430     28       C  
ATOM   2141  CE1 PHE A 273      29.709  21.737   5.879  1.00 12.81           C  
ANISOU 2141  CE1 PHE A 273     2030   1525   1308    -60    261     87       C  
ATOM   2142  CE2 PHE A 273      29.614  19.938   7.374  1.00 11.43           C  
ANISOU 2142  CE2 PHE A 273     1714   1131   1497   -105    630    102       C  
ATOM   2143  CZ  PHE A 273      29.472  20.413   6.106  1.00 12.05           C  
ANISOU 2143  CZ  PHE A 273     1560   1482   1533     -8    213     -2       C  
ATOM   2144  N   ASP A 274      28.593  25.561  11.213  1.00 13.43           N  
ANISOU 2144  N   ASP A 274     2348   1015   1737   -460     24    -78       N  
ATOM   2145  CA  ASP A 274      28.872  26.535  12.255  1.00 14.75           C  
ANISOU 2145  CA  ASP A 274     2659   1275   1667   -607     25   -171       C  
ATOM   2146  C   ASP A 274      28.826  25.864  13.613  1.00 14.14           C  
ANISOU 2146  C   ASP A 274     2512    920   1940   -442     39   -386       C  
ATOM   2147  O   ASP A 274      27.925  25.072  13.900  1.00 13.97           O  
ANISOU 2147  O   ASP A 274     2183   1184   1941   -316     58   -415       O  
ATOM   2148  CB  ASP A 274      27.859  27.681  12.206  1.00 18.47           C  
ANISOU 2148  CB  ASP A 274     3124   1333   2558   -346   -386   -441       C  
ATOM   2149  CG  ASP A 274      28.044  28.589  11.004  1.00 29.21           C  
ANISOU 2149  CG  ASP A 274     5325   1515   4259   -419    -80    609       C  
ATOM   2150  OD1 ASP A 274      29.108  28.575  10.348  1.00 35.62           O  
ANISOU 2150  OD1 ASP A 274     5545   3317   4671   -976    182   1708       O  
ATOM   2151  OD2 ASP A 274      27.133  29.409  10.743  1.00 41.90           O1-
ANISOU 2151  OD2 ASP A 274     6608   3145   6166    641   -517   1379       O1-
ATOM   2152  N   GLY A 275      29.767  26.179  14.475  1.00 14.90           N  
ANISOU 2152  N   GLY A 275     2682   1227   1752   -682     70   -351       N  
ATOM   2153  CA  GLY A 275      29.789  25.613  15.790  1.00 13.97           C  
ANISOU 2153  CA  GLY A 275     2380   1277   1650   -515     77   -441       C  
ATOM   2154  C   GLY A 275      30.208  24.162  15.822  1.00 12.67           C  
ANISOU 2154  C   GLY A 275     1975   1331   1507   -636    168   -251       C  
ATOM   2155  O   GLY A 275      30.129  23.547  16.859  1.00 12.72           O  
ANISOU 2155  O   GLY A 275     1885   1372   1575   -462     98   -334       O  
ATOM   2156  N   GLY A 276      30.594  23.609  14.686  1.00 12.24           N  
ANISOU 2156  N   GLY A 276     1831   1293   1526   -604     84   -254       N  
ATOM   2157  CA  GLY A 276      30.945  22.209  14.599  1.00 11.45           C  
ANISOU 2157  CA  GLY A 276     1505   1408   1437   -442     26   -235       C  
ATOM   2158  C   GLY A 276      29.742  21.264  14.442  1.00 10.01           C  
ANISOU 2158  C   GLY A 276     1450   1126   1226   -421    321   -229       C  
ATOM   2159  O   GLY A 276      29.944  20.087  14.688  1.00 10.80           O  
ANISOU 2159  O   GLY A 276     1482   1173   1447   -332    163   -227       O  
ATOM   2160  N   ILE A 277      28.577  21.782  14.038  1.00  9.58           N  
ANISOU 2160  N   ILE A 277     1387   1025   1227   -344    175   -231       N  
ATOM   2161  CA  ILE A 277      27.515  20.878  13.643  1.00  9.07           C  
ANISOU 2161  CA  ILE A 277     1378    986   1080   -330    214   -232       C  
ATOM   2162  C   ILE A 277      27.949  20.092  12.418  1.00  8.24           C  
ANISOU 2162  C   ILE A 277     1163    875   1093   -223    189   -111       C  
ATOM   2163  O   ILE A 277      28.834  20.507  11.657  1.00  8.97           O  
ANISOU 2163  O   ILE A 277     1242    947   1218   -314    230   -149       O  
ATOM   2164  CB  ILE A 277      26.187  21.612  13.395  1.00  9.40           C  
ANISOU 2164  CB  ILE A 277     1270   1014   1288   -157    268   -219       C  
ATOM   2165  CG1 ILE A 277      26.271  22.511  12.182  1.00 10.49           C  
ANISOU 2165  CG1 ILE A 277     1548    914   1524   -147    361   -219       C  
ATOM   2166  CG2 ILE A 277      25.777  22.326  14.644  1.00 10.85           C  
ANISOU 2166  CG2 ILE A 277     1595   1107   1419   -238    329   -232       C  
ATOM   2167  CD1 ILE A 277      24.900  23.021  11.746  1.00 11.93           C  
ANISOU 2167  CD1 ILE A 277     1717   1202   1611     -6    150    -18       C  
ATOM   2168  N   ASN A 278      27.300  18.962  12.203  1.00  8.20           N  
ANISOU 2168  N   ASN A 278     1108    992   1015   -278    258   -201       N  
ATOM   2169  CA  ASN A 278      27.494  18.167  10.990  1.00  7.63           C  
ANISOU 2169  CA  ASN A 278      976    997    923   -293    191   -185       C  
ATOM   2170  C   ASN A 278      28.931  17.708  10.806  1.00  7.71           C  
ANISOU 2170  C   ASN A 278     1175    869    884   -270    129   -119       C  
ATOM   2171  O   ASN A 278      29.345  17.469   9.690  1.00  8.53           O  
ANISOU 2171  O   ASN A 278     1141   1095   1003   -259    162   -169       O  
ATOM   2172  CB  ASN A 278      26.981  18.898   9.780  1.00  8.25           C  
ANISOU 2172  CB  ASN A 278     1108   1001   1025   -168    238   -186       C  
ATOM   2173  CG  ASN A 278      25.513  19.133   9.838  1.00  7.91           C  
ANISOU 2173  CG  ASN A 278     1091    897   1016   -104     61   -129       C  
ATOM   2174  ND2 ASN A 278      25.055  20.238   9.259  1.00  8.93           N  
ANISOU 2174  ND2 ASN A 278     1276    926   1190   -102    133     -6       N  
ATOM   2175  OD1 ASN A 278      24.763  18.300  10.339  1.00  8.10           O  
ANISOU 2175  OD1 ASN A 278     1059    907   1110   -179    160   -101       O  
ATOM   2176  N   SER A 279      29.645  17.547  11.917  1.00  8.01           N  
ANISOU 2176  N   SER A 279     1006   1021   1017   -250    221   -151       N  
ATOM   2177  CA  SER A 279      31.065  17.354  11.864  1.00  8.28           C  
ANISOU 2177  CA  SER A 279      976   1237    930   -275    207   -143       C  
ATOM   2178  C   SER A 279      31.554  16.302  12.821  1.00  8.19           C  
ANISOU 2178  C   SER A 279      996   1200    915   -302     98   -230       C  
ATOM   2179  O   SER A 279      31.013  16.087  13.903  1.00  8.15           O  
ANISOU 2179  O   SER A 279      988   1196    913   -210    184   -114       O  
ATOM   2180  CB  SER A 279      31.768  18.666  12.269  1.00  9.61           C  
ANISOU 2180  CB  SER A 279     1064   1225   1361   -288    164    -78       C  
ATOM   2181  OG  SER A 279      31.416  19.732  11.439  1.00 10.09           O  
ANISOU 2181  OG  SER A 279     1210   1152   1469   -332    164    -20       O  
ATOM   2182  N   ALA A 280      32.679  15.714  12.448  1.00  8.15           N  
ANISOU 2182  N   ALA A 280      993   1231    870   -305     83   -159       N  
ATOM   2183  CA  ALA A 280      33.506  14.905  13.288  1.00  7.99           C  
ANISOU 2183  CA  ALA A 280      989   1131    915   -237     97   -126       C  
ATOM   2184  C   ALA A 280      34.957  15.217  12.922  1.00  8.00           C  
ANISOU 2184  C   ALA A 280      923   1187    930   -252     79   -150       C  
ATOM   2185  O   ALA A 280      35.198  16.046  12.048  1.00  8.37           O  
ANISOU 2185  O   ALA A 280     1095   1160    923   -343    122   -158       O  
ATOM   2186  CB  ALA A 280      33.222  13.423  13.163  1.00  8.12           C  
ANISOU 2186  CB  ALA A 280      875   1206   1003   -259     86   -157       C  
ATOM   2187  N   ILE A 281      35.891  14.549  13.564  1.00  8.29           N  
ANISOU 2187  N   ILE A 281      885   1129   1132   -291    119   -168       N  
ATOM   2188  CA  ILE A 281      37.303  14.870  13.408  1.00  8.78           C  
ANISOU 2188  CA  ILE A 281      894   1316   1123   -276     93   -195       C  
ATOM   2189  C   ILE A 281      38.039  13.627  12.982  1.00  8.74           C  
ANISOU 2189  C   ILE A 281      882   1368   1068   -291     99   -101       C  
ATOM   2190  O   ILE A 281      37.973  12.593  13.631  1.00  9.08           O  
ANISOU 2190  O   ILE A 281      917   1296   1236   -165    157   -109       O  
ATOM   2191  CB  ILE A 281      37.884  15.377  14.730  1.00  9.37           C  
ANISOU 2191  CB  ILE A 281     1018   1373   1167   -258      8   -181       C  
ATOM   2192  CG1 ILE A 281      37.189  16.661  15.137  1.00 10.46           C  
ANISOU 2192  CG1 ILE A 281     1071   1506   1397   -335     71   -315       C  
ATOM   2193  CG2 ILE A 281      39.397  15.564  14.593  1.00 10.37           C  
ANISOU 2193  CG2 ILE A 281      893   1587   1459   -274    -73   -327       C  
ATOM   2194  CD1 ILE A 281      37.554  17.170  16.505  1.00 11.70           C  
ANISOU 2194  CD1 ILE A 281     1314   1688   1441   -433    106   -507       C  
ATOM   2195  N   LEU A 282      38.800  13.764  11.897  1.00  8.69           N  
ANISOU 2195  N   LEU A 282      748   1329   1224   -190    135   -189       N  
ATOM   2196  CA  LEU A 282      39.786  12.767  11.512  1.00  8.84           C  
ANISOU 2196  CA  LEU A 282      842   1384   1131   -254     51    -58       C  
ATOM   2197  C   LEU A 282      41.108  13.238  12.083  1.00  9.50           C  
ANISOU 2197  C   LEU A 282      824   1459   1325   -246     83   -263       C  
ATOM   2198  O   LEU A 282      41.595  14.306  11.724  1.00 10.27           O  
ANISOU 2198  O   LEU A 282     1005   1472   1424   -278     12   -175       O  
ATOM   2199  CB  LEU A 282      39.898  12.633  10.025  1.00  9.35           C  
ANISOU 2199  CB  LEU A 282      907   1506   1138   -195     41    -83       C  
ATOM   2200  CG  LEU A 282      40.908  11.585   9.570  1.00 10.26           C  
ANISOU 2200  CG  LEU A 282      934   1684   1280   -169     -1   -226       C  
ATOM   2201  CD1 LEU A 282      40.383  10.194   9.784  1.00 12.46           C  
ANISOU 2201  CD1 LEU A 282     1529   1458   1747    109    378   -171       C  
ATOM   2202  CD2 LEU A 282      41.288  11.804   8.122  1.00 10.96           C  
ANISOU 2202  CD2 LEU A 282     1130   1694   1338    -26    170   -262       C  
ATOM   2203  N   ARG A 283      41.660  12.458  12.987  1.00  9.64           N  
ANISOU 2203  N   ARG A 283      880   1402   1380   -241     25   -278       N  
ATOM   2204  CA  ARG A 283      42.908  12.832  13.690  1.00 10.36           C  
ANISOU 2204  CA  ARG A 283      899   1752   1282   -285    -53   -239       C  
ATOM   2205  C   ARG A 283      43.958  11.810  13.385  1.00 10.17           C  
ANISOU 2205  C   ARG A 283      913   1586   1365   -201    -54   -353       C  
ATOM   2206  O   ARG A 283      43.794  10.626  13.632  1.00 11.90           O  
ANISOU 2206  O   ARG A 283     1030   1703   1789   -185    104   -134       O  
ATOM   2207  CB  ARG A 283      42.677  12.941  15.159  1.00 10.99           C  
ANISOU 2207  CB  ARG A 283      983   1939   1253   -240    -47   -287       C  
ATOM   2208  CG  ARG A 283      43.926  13.234  15.964  1.00 12.60           C  
ANISOU 2208  CG  ARG A 283     1105   2309   1373   -154    -95   -406       C  
ATOM   2209  CD  ARG A 283      43.590  13.720  17.354  1.00 13.48           C  
ANISOU 2209  CD  ARG A 283     1516   2263   1339    -48   -132   -401       C  
ATOM   2210  NE  ARG A 283      42.881  14.987  17.305  1.00 13.42           N  
ANISOU 2210  NE  ARG A 283     1502   2164   1432   -263   -132   -543       N  
ATOM   2211  CZ  ARG A 283      41.859  15.359  18.078  1.00 12.93           C  
ANISOU 2211  CZ  ARG A 283     1387   2122   1401   -210   -178   -574       C  
ATOM   2212  NH1 ARG A 283      41.380  14.570  19.032  1.00 15.11           N1+
ANISOU 2212  NH1 ARG A 283     1573   2249   1915   -572    116   -610       N1+
ATOM   2213  NH2 ARG A 283      41.257  16.500  17.840  1.00 15.13           N  
ANISOU 2213  NH2 ARG A 283     1481   2365   1901    -33   -404   -906       N  
ATOM   2214  N   TYR A 284      45.077  12.292  12.862  1.00 10.68           N  
ANISOU 2214  N   TYR A 284      905   1739   1413   -217      5   -382       N  
ATOM   2215  CA  TYR A 284      46.205  11.413  12.679  1.00 11.34           C  
ANISOU 2215  CA  TYR A 284      819   1844   1643   -199    -18   -453       C  
ATOM   2216  C   TYR A 284      46.939  11.264  14.005  1.00 11.80           C  
ANISOU 2216  C   TYR A 284     1072   1950   1460   -124     93   -404       C  
ATOM   2217  O   TYR A 284      47.076  12.199  14.782  1.00 12.94           O  
ANISOU 2217  O   TYR A 284     1171   2106   1639    -81   -115   -549       O  
ATOM   2218  CB  TYR A 284      47.210  12.039  11.728  1.00 11.44           C  
ANISOU 2218  CB  TYR A 284      814   1902   1631   -160     46   -402       C  
ATOM   2219  CG  TYR A 284      46.828  11.880  10.276  1.00 11.17           C  
ANISOU 2219  CG  TYR A 284      950   1766   1526   -345    135   -463       C  
ATOM   2220  CD1 TYR A 284      45.684  12.460   9.727  1.00 11.09           C  
ANISOU 2220  CD1 TYR A 284      903   1749   1561   -150     55   -391       C  
ATOM   2221  CD2 TYR A 284      47.636  11.186   9.430  1.00 11.94           C  
ANISOU 2221  CD2 TYR A 284      870   1959   1707   -232      6   -467       C  
ATOM   2222  CE1 TYR A 284      45.359  12.286   8.392  1.00 10.88           C  
ANISOU 2222  CE1 TYR A 284      972   1592   1566   -305    231   -340       C  
ATOM   2223  CE2 TYR A 284      47.343  11.039   8.099  1.00 11.89           C  
ANISOU 2223  CE2 TYR A 284      876   2063   1576   -255    119   -488       C  
ATOM   2224  CZ  TYR A 284      46.194  11.567   7.574  1.00 10.85           C  
ANISOU 2224  CZ  TYR A 284      845   1784   1493   -475    184   -436       C  
ATOM   2225  OH  TYR A 284      45.916  11.421   6.249  1.00 10.91           O  
ANISOU 2225  OH  TYR A 284     1052   1639   1451   -271    249   -346       O  
ATOM   2226  N   GLU A 285      47.428  10.072  14.238  1.00 12.83           N  
ANISOU 2226  N   GLU A 285     1154   1962   1758    -43   -250   -363       N  
ATOM   2227  CA  GLU A 285      48.288   9.849  15.383  1.00 14.95           C  
ANISOU 2227  CA  GLU A 285     1243   2515   1922    295   -289   -199       C  
ATOM   2228  C   GLU A 285      49.438  10.807  15.358  1.00 15.34           C  
ANISOU 2228  C   GLU A 285     1173   2641   2014     82   -403   -468       C  
ATOM   2229  O   GLU A 285      50.099  10.976  14.322  1.00 15.50           O  
ANISOU 2229  O   GLU A 285     1126   2543   2219   -154   -179   -562       O  
ATOM   2230  CB  GLU A 285      48.845   8.432  15.384  1.00 19.15           C  
ATOM   2231  CG  GLU A 285      47.761   7.391  15.554  1.00 21.50           C  
ATOM   2232  CD  GLU A 285      48.282   5.956  15.521  1.00 28.83           C  
ATOM   2233  OE1 GLU A 285      49.514   5.708  15.280  1.00 31.60           O  
ATOM   2234  OE2 GLU A 285      47.437   5.054  15.709  1.00 34.23           O1-
ATOM   2235  N   GLY A 286      49.677  11.435  16.499  1.00 16.99           N  
ANISOU 2235  N   GLY A 286     1730   2469   2256    275   -737   -617       N  
ATOM   2236  CA  GLY A 286      50.710  12.454  16.624  1.00 19.08           C  
ANISOU 2236  CA  GLY A 286     1599   2684   2966    359   -826  -1274       C  
ATOM   2237  C   GLY A 286      50.235  13.860  16.410  1.00 17.65           C  
ANISOU 2237  C   GLY A 286     1897   2456   2351    -46   -798   -669       C  
ATOM   2238  O   GLY A 286      50.991  14.790  16.708  1.00 20.93           O  
ANISOU 2238  O   GLY A 286     2142   2601   3208   -370  -1034   -749       O  
ATOM   2239  N   ALA A 287      49.033  14.054  15.892  1.00 15.94           N  
ANISOU 2239  N   ALA A 287     1314   2653   2089   -140   -246   -828       N  
ATOM   2240  CA  ALA A 287      48.511  15.380  15.748  1.00 17.22           C  
ANISOU 2240  CA  ALA A 287     1659   2583   2299   -397   -220   -840       C  
ATOM   2241  C   ALA A 287      48.187  15.959  17.127  1.00 15.69           C  
ANISOU 2241  C   ALA A 287     1528   2325   2106   -141   -424   -671       C  
ATOM   2242  O   ALA A 287      47.863  15.233  18.040  1.00 17.47           O  
ANISOU 2242  O   ALA A 287     2232   2401   2005    -68   -274   -570       O  
ATOM   2243  CB  ALA A 287      47.261  15.355  14.899  1.00 15.59           C  
ANISOU 2243  CB  ALA A 287     1748   2424   1750   -585   -174   -602       C  
ATOM   2244  N   THR A 288      48.160  17.273  17.182  1.00 16.64           N  
ANISOU 2244  N   THR A 288     1735   2320   2266   -253   -148   -729       N  
ATOM   2245  CA  THR A 288      47.701  17.967  18.359  1.00 17.71           C  
ANISOU 2245  CA  THR A 288     1954   2582   2191    365   -562   -831       C  
ATOM   2246  C   THR A 288      46.224  17.646  18.565  1.00 16.80           C  
ANISOU 2246  C   THR A 288     2282   2334   1764    -73   -447   -685       C  
ATOM   2247  O   THR A 288      45.462  17.516  17.625  1.00 18.12           O  
ANISOU 2247  O   THR A 288     2141   2912   1831     49   -471   -722       O  
ATOM   2248  CB  THR A 288      47.912  19.472  18.165  1.00 20.06           C  
ATOM   2249  CG2 THR A 288      47.373  20.286  19.380  1.00 22.23           C  
ATOM   2250  OG1 THR A 288      49.331  19.666  17.994  1.00 25.99           O  
ATOM   2251  N   VAL A 289      45.835  17.550  19.830  1.00 17.00           N  
ANISOU 2251  N   VAL A 289     1972   2655   1832   -206   -397   -678       N  
ATOM   2252  CA  VAL A 289      44.438  17.402  20.150  1.00 16.18           C  
ANISOU 2252  CA  VAL A 289     1903   2557   1685   -255   -463   -279       C  
ATOM   2253  C   VAL A 289      43.731  18.732  20.109  1.00 15.89           C  
ANISOU 2253  C   VAL A 289     1897   2523   1618   -150   -255   -504       C  
ATOM   2254  O   VAL A 289      43.706  19.481  21.083  1.00 19.40           O  
ANISOU 2254  O   VAL A 289     2719   3037   1611   -311   -406   -659       O  
ATOM   2255  CB  VAL A 289      44.265  16.688  21.480  1.00 20.68           C  
ANISOU 2255  CB  VAL A 289     2696   3374   1788   -676   -549   -181       C  
ATOM   2256  CG1 VAL A 289      42.803  16.591  21.839  1.00 21.81           C  
ANISOU 2256  CG1 VAL A 289     2777   3415   2094  -1205   -331   -402       C  
ATOM   2257  CG2 VAL A 289      44.893  15.318  21.461  1.00 23.30           C  
ANISOU 2257  CG2 VAL A 289     3176   3266   2410   -518   -589    -75       C  
ATOM   2258  N   GLU A 290      43.197  19.057  18.943  1.00 15.62           N  
ANISOU 2258  N   GLU A 290     2070   2269   1596    -79   -490   -495       N  
ATOM   2259  CA  GLU A 290      42.491  20.300  18.710  1.00 15.91           C  
ANISOU 2259  CA  GLU A 290     2491   2014   1539    -75   -424   -533       C  
ATOM   2260  C   GLU A 290      41.632  20.103  17.495  1.00 12.74           C  
ANISOU 2260  C   GLU A 290     1554   1749   1536   -311   -107   -470       C  
ATOM   2261  O   GLU A 290      41.775  19.132  16.747  1.00 14.29           O  
ANISOU 2261  O   GLU A 290     1832   2083   1513    -95   -194   -579       O  
ATOM   2262  CB  GLU A 290      43.481  21.427  18.528  1.00 19.02           C  
ANISOU 2262  CB  GLU A 290     2440   2237   2547   -270   -888   -420       C  
ATOM   2263  CG  GLU A 290      44.345  21.208  17.333  1.00 21.24           C  
ANISOU 2263  CG  GLU A 290     2726   3154   2190  -1024   -629   -350       C  
ATOM   2264  CD  GLU A 290      45.371  22.298  17.132  1.00 27.47           C  
ANISOU 2264  CD  GLU A 290     2778   3914   3744  -1379   -200   -668       C  
ATOM   2265  OE1 GLU A 290      45.498  23.187  18.006  1.00 29.64           O  
ANISOU 2265  OE1 GLU A 290     3586   3858   3814  -1792   -193   -784       O  
ATOM   2266  OE2 GLU A 290      46.061  22.275  16.093  1.00 34.72           O1-
ANISOU 2266  OE2 GLU A 290     3202   4090   5897  -1692   1298   -946       O1-
ATOM   2267  N   ASP A 291      40.742  21.042  17.295  1.00 12.79           N  
ANISOU 2267  N   ASP A 291     1510   1834   1516   -343     47   -557       N  
ATOM   2268  CA  ASP A 291      39.856  20.947  16.169  1.00 12.15           C  
ANISOU 2268  CA  ASP A 291     1653   1612   1351   -571     25   -364       C  
ATOM   2269  C   ASP A 291      40.611  21.157  14.874  1.00 11.61           C  
ANISOU 2269  C   ASP A 291     1464   1622   1324   -540     12   -221       C  
ATOM   2270  O   ASP A 291      41.575  21.917  14.815  1.00 12.71           O  
ANISOU 2270  O   ASP A 291     1455   1724   1647   -631    131   -495       O  
ATOM   2271  CB  ASP A 291      38.754  21.991  16.222  1.00 12.77           C  
ANISOU 2271  CB  ASP A 291     1430   1819   1603   -286    133   -331       C  
ATOM   2272  CG  ASP A 291      37.731  21.719  17.242  1.00 14.69           C  
ANISOU 2272  CG  ASP A 291     1694   1885   1999   -733    365   -595       C  
ATOM   2273  OD1 ASP A 291      37.677  20.604  17.851  1.00 15.64           O  
ANISOU 2273  OD1 ASP A 291     1680   2253   2008   -712    525   -562       O  
ATOM   2274  OD2 ASP A 291      36.912  22.645  17.416  1.00 18.32           O1-
ANISOU 2274  OD2 ASP A 291     1834   2476   2652   -356    649   -845       O1-
ATOM   2275  N   PRO A 292      40.171  20.496  13.815  1.00 11.10           N  
ANISOU 2275  N   PRO A 292     1443   1459   1313   -588     13   -246       N  
ATOM   2276  CA  PRO A 292      40.675  20.832  12.510  1.00 10.73           C  
ANISOU 2276  CA  PRO A 292     1197   1403   1475   -294    129   -377       C  
ATOM   2277  C   PRO A 292      40.473  22.292  12.159  1.00 10.59           C  
ANISOU 2277  C   PRO A 292     1200   1363   1460   -376     39   -349       C  
ATOM   2278  O   PRO A 292      39.544  22.935  12.584  1.00 12.43           O  
ANISOU 2278  O   PRO A 292     1275   1438   2008   -395    353   -578       O  
ATOM   2279  CB  PRO A 292      39.855  19.990  11.558  1.00 10.19           C  
ANISOU 2279  CB  PRO A 292     1119   1333   1420   -269    135   -370       C  
ATOM   2280  CG  PRO A 292      39.323  18.859  12.428  1.00 10.25           C  
ANISOU 2280  CG  PRO A 292     1082   1464   1346   -293    219   -267       C  
ATOM   2281  CD  PRO A 292      39.117  19.485  13.755  1.00 10.81           C  
ANISOU 2281  CD  PRO A 292     1267   1486   1353   -576     75   -304       C  
ATOM   2282  N   THR A 293      41.362  22.740  11.264  1.00 10.79           N  
ANISOU 2282  N   THR A 293     1195   1542   1361   -407     -3   -249       N  
ATOM   2283  CA  THR A 293      41.232  24.028  10.677  1.00 10.74           C  
ANISOU 2283  CA  THR A 293     1296   1340   1444   -457     14   -258       C  
ATOM   2284  C   THR A 293      41.042  23.994   9.190  1.00 11.37           C  
ANISOU 2284  C   THR A 293     1448   1357   1514   -657      0   -284       C  
ATOM   2285  O   THR A 293      41.026  25.019   8.525  1.00 13.34           O  
ANISOU 2285  O   THR A 293     2097   1320   1649   -876    323   -295       O  
ATOM   2286  CB  THR A 293      42.454  24.902  11.018  1.00 13.84           C  
ANISOU 2286  CB  THR A 293     1691   1627   1939   -649   -260   -230       C  
ATOM   2287  CG2 THR A 293      42.594  25.059  12.512  1.00 15.84           C  
ANISOU 2287  CG2 THR A 293     2017   2000   2001   -810   -329   -239       C  
ATOM   2288  OG1 THR A 293      43.608  24.281  10.460  1.00 16.38           O  
ANISOU 2288  OG1 THR A 293     1405   2238   2580   -864     35   -245       O  
ATOM   2289  N   THR A 294      40.762  22.817   8.668  1.00 10.29           N  
ANISOU 2289  N   THR A 294     1312   1308   1288   -456     55   -252       N  
ATOM   2290  CA  THR A 294      40.530  22.639   7.255  1.00 11.73           C  
ANISOU 2290  CA  THR A 294     1586   1402   1468   -651    319   -323       C  
ATOM   2291  C   THR A 294      39.189  23.178   6.841  1.00 10.70           C  
ANISOU 2291  C   THR A 294     1399   1314   1350   -594    126    -97       C  
ATOM   2292  O   THR A 294      38.314  23.401   7.668  1.00 11.62           O  
ANISOU 2292  O   THR A 294     1431   1501   1481   -564     71    138       O  
ATOM   2293  CB  THR A 294      40.662  21.164   6.937  1.00 11.76           C  
ANISOU 2293  CB  THR A 294     1479   1538   1451   -615    297   -450       C  
ATOM   2294  CG2 THR A 294      42.030  20.678   7.250  1.00 13.50           C  
ANISOU 2294  CG2 THR A 294     1545   1604   1979   -426    252   -370       C  
ATOM   2295  OG1 THR A 294      39.740  20.398   7.711  1.00 10.65           O  
ANISOU 2295  OG1 THR A 294     1263   1336   1445   -533    167   -291       O  
ATOM   2296  N   THR A 295      39.028  23.382   5.526  1.00 12.27           N  
ANISOU 2296  N   THR A 295     1672   1628   1362   -744    173     10       N  
ATOM   2297  CA  THR A 295      37.747  23.735   4.954  1.00 14.26           C  
ANISOU 2297  CA  THR A 295     2011   1873   1531   -487   -249    322       C  
ATOM   2298  C   THR A 295      37.438  22.789   3.813  1.00 13.89           C  
ANISOU 2298  C   THR A 295     2024   2013   1242   -331   -120    312       C  
ATOM   2299  O   THR A 295      38.327  22.229   3.196  1.00 17.34           O  
ANISOU 2299  O   THR A 295     2099   2736   1751   -587    -73   -403       O  
ATOM   2300  CB  THR A 295      37.577  25.198   4.487  1.00 17.37           C  
ANISOU 2300  CB  THR A 295     2308   2171   2119   -645   -171    255       C  
ATOM   2301  CG2 THR A 295      37.712  26.172   5.613  1.00 19.86           C  
ANISOU 2301  CG2 THR A 295     3691   1559   2296   -238   -114    261       C  
ATOM   2302  OG1 THR A 295      38.555  25.521   3.534  1.00 23.18           O  
ANISOU 2302  OG1 THR A 295     3550   3195   2060  -1777   -195    679       O  
ATOM   2303  N   ALA A 296      36.144  22.672   3.545  1.00 14.06           N  
ANISOU 2303  N   ALA A 296     2100   1748   1494   -397    -87    322       N  
ATOM   2304  CA  ALA A 296      35.674  21.973   2.392  1.00 14.03           C  
ANISOU 2304  CA  ALA A 296     2047   1619   1664   -566   -504    279       C  
ATOM   2305  C   ALA A 296      35.973  22.803   1.150  1.00 12.14           C  
ANISOU 2305  C   ALA A 296     1841   1362   1407   -128   -365    162       C  
ATOM   2306  O   ALA A 296      36.047  24.042   1.242  1.00 12.61           O  
ANISOU 2306  O   ALA A 296     2079   1194   1517   -461   -258    181       O  
ATOM   2307  CB  ALA A 296      34.198  21.796   2.475  1.00 15.37           C  
ANISOU 2307  CB  ALA A 296     2027   1975   1836   -633    -89    491       C  
ATOM   2308  N   PRO A 297      36.071  22.169  -0.035  1.00 11.65           N  
ANISOU 2308  N   PRO A 297     1610   1295   1519   -317    -45    113       N  
ATOM   2309  CA  PRO A 297      36.015  22.952  -1.255  1.00 11.00           C  
ANISOU 2309  CA  PRO A 297     1327   1364   1486   -339    -30    -11       C  
ATOM   2310  C   PRO A 297      34.637  23.560  -1.436  1.00 10.97           C  
ANISOU 2310  C   PRO A 297     1343   1286   1538   -411   -189    -40       C  
ATOM   2311  O   PRO A 297      33.678  23.096  -0.867  1.00 11.52           O  
ANISOU 2311  O   PRO A 297     1407   1295   1675   -273    -46     -5       O  
ATOM   2312  CB  PRO A 297      36.311  21.888  -2.299  1.00 12.21           C  
ANISOU 2312  CB  PRO A 297     1772   1285   1582   -147    -25    -82       C  
ATOM   2313  CG  PRO A 297      35.666  20.651  -1.758  1.00 13.32           C  
ANISOU 2313  CG  PRO A 297     1838   1262   1960   -263    -18   -258       C  
ATOM   2314  CD  PRO A 297      36.027  20.707  -0.329  1.00 15.09           C  
ANISOU 2314  CD  PRO A 297     1860   1511   2362   -246   -271   -313       C  
ATOM   2315  N   THR A 298      34.576  24.557  -2.312  1.00 10.57           N  
ANISOU 2315  N   THR A 298     1293   1087   1636    -96    -29     -3       N  
ATOM   2316  CA  THR A 298      33.287  25.077  -2.710  1.00 11.19           C  
ANISOU 2316  CA  THR A 298     1263   1356   1633    -36   -157   -101       C  
ATOM   2317  C   THR A 298      32.523  24.086  -3.541  1.00 11.75           C  
ANISOU 2317  C   THR A 298     1254   1472   1737   -178    -15   -284       C  
ATOM   2318  O   THR A 298      31.325  23.946  -3.434  1.00 14.98           O  
ANISOU 2318  O   THR A 298     1242   2291   2156   -226   -103   -632       O  
ATOM   2319  CB  THR A 298      33.442  26.356  -3.496  1.00 10.98           C  
ANISOU 2319  CB  THR A 298     1340   1172   1659    -25   -100   -182       C  
ATOM   2320  CG2 THR A 298      33.968  27.476  -2.622  1.00 12.27           C  
ANISOU 2320  CG2 THR A 298     1707   1282   1670     95   -321   -309       C  
ATOM   2321  OG1 THR A 298      34.334  26.115  -4.580  1.00 12.64           O  
ANISOU 2321  OG1 THR A 298     1604   1355   1840   -127    131   -223       O  
ATOM   2322  N   THR A 299      33.261  23.363  -4.399  1.00 11.27           N  
ANISOU 2322  N   THR A 299     1146   1340   1796   -126    -44   -259       N  
ATOM   2323  CA  THR A 299      32.705  22.407  -5.306  1.00 12.25           C  
ANISOU 2323  CA  THR A 299     1761   1271   1620   -161    103   -300       C  
ATOM   2324  C   THR A 299      33.580  21.191  -5.227  1.00 10.83           C  
ANISOU 2324  C   THR A 299     1478   1252   1383   -400     96   -110       C  
ATOM   2325  O   THR A 299      34.810  21.271  -5.365  1.00 12.02           O  
ANISOU 2325  O   THR A 299     1589   1185   1792   -356      1    -36       O  
ATOM   2326  CB  THR A 299      32.705  22.934  -6.759  1.00 15.65           C  
ATOM   2327  CG2ATHR A 299      32.224  21.830  -7.729  0.50 19.19           C  
ATOM   2328  CG2BTHR A 299      34.037  23.205  -7.165  0.50 19.55           C  
ATOM   2329  OG1ATHR A 299      31.807  24.065  -6.815  0.50 15.46           O  
ATOM   2330  OG1BTHR A 299      32.080  21.993  -7.645  0.50 22.96           O  
ATOM   2331  N   PHE A 300      32.977  20.036  -5.072  1.00 10.86           N  
ANISOU 2331  N   PHE A 300     1557   1230   1339   -416     54      1       N  
ATOM   2332  CA  PHE A 300      33.738  18.798  -4.980  1.00 11.27           C  
ANISOU 2332  CA  PHE A 300     1791   1070   1419   -346    221    -54       C  
ATOM   2333  C   PHE A 300      34.117  18.362  -6.379  1.00 12.06           C  
ANISOU 2333  C   PHE A 300     1994   1260   1326   -370     68    127       C  
ATOM   2334  O   PHE A 300      33.400  18.593  -7.344  1.00 13.99           O  
ANISOU 2334  O   PHE A 300     2306   1767   1243   -226    -57   -113       O  
ATOM   2335  CB  PHE A 300      32.887  17.766  -4.236  1.00 11.42           C  
ANISOU 2335  CB  PHE A 300     1790   1261   1288   -497    -53     27       C  
ATOM   2336  CG  PHE A 300      32.807  18.088  -2.776  1.00 10.47           C  
ANISOU 2336  CG  PHE A 300     1568   1150   1258   -431    129     61       C  
ATOM   2337  CD1 PHE A 300      33.700  17.470  -1.934  1.00 11.27           C  
ANISOU 2337  CD1 PHE A 300     1821   1119   1339   -568    -87    112       C  
ATOM   2338  CD2 PHE A 300      31.954  19.047  -2.279  1.00 11.71           C  
ANISOU 2338  CD2 PHE A 300     1691   1291   1465   -283    158    -17       C  
ATOM   2339  CE1 PHE A 300      33.704  17.781  -0.606  1.00 11.47           C  
ANISOU 2339  CE1 PHE A 300     1592   1207   1559   -522    -84    230       C  
ATOM   2340  CE2 PHE A 300      31.979  19.382  -0.946  1.00 12.21           C  
ANISOU 2340  CE2 PHE A 300     1848   1255   1534   -447    181     17       C  
ATOM   2341  CZ  PHE A 300      32.872  18.747  -0.118  1.00 12.35           C  
ANISOU 2341  CZ  PHE A 300     1765   1270   1654   -601    116    -58       C  
ATOM   2342  N   SER A 301      35.295  17.759  -6.490  1.00 12.17           N  
ANISOU 2342  N   SER A 301     1780   1246   1596   -506    346     -2       N  
ATOM   2343  CA  SER A 301      35.801  17.414  -7.796  1.00 14.75           C  
ANISOU 2343  CA  SER A 301     2102   1499   2001   -715    710    -19       C  
ATOM   2344  C   SER A 301      35.261  16.123  -8.367  1.00 12.27           C  
ANISOU 2344  C   SER A 301     1946   1409   1306   -319    478     85       C  
ATOM   2345  O   SER A 301      35.210  15.947  -9.576  1.00 14.44           O  
ANISOU 2345  O   SER A 301     2562   1583   1341   -547    453    145       O  
ATOM   2346  CB  SER A 301      37.287  17.295  -7.740  1.00 19.76           C  
ANISOU 2346  CB  SER A 301     2263   2651   2594  -1064    797  -1013       C  
ATOM   2347  OG  SER A 301      37.889  18.561  -7.482  1.00 26.72           O  
ANISOU 2347  OG  SER A 301     2530   3087   4535  -1375   1090  -1616       O  
ATOM   2348  N   ASN A 302      34.936  15.201  -7.499  1.00 10.76           N  
ANISOU 2348  N   ASN A 302     1669   1189   1230   -299    357     -1       N  
ATOM   2349  CA  ASN A 302      34.534  13.862  -7.937  1.00 10.95           C  
ANISOU 2349  CA  ASN A 302     1633   1184   1343   -457    240     25       C  
ATOM   2350  C   ASN A 302      33.471  13.317  -7.003  1.00  9.82           C  
ANISOU 2350  C   ASN A 302     1539   1183   1008   -388     70    -60       C  
ATOM   2351  O   ASN A 302      33.707  12.346  -6.300  1.00 10.67           O  
ANISOU 2351  O   ASN A 302     1665   1208   1181   -345     67     67       O  
ATOM   2352  CB  ASN A 302      35.745  12.949  -7.920  1.00 14.60           C  
ATOM   2353  CG  ASN A 302      36.760  13.331  -8.940  1.00 16.57           C  
ATOM   2354  ND2 ASN A 302      37.862  13.937  -8.505  1.00 19.30           N  
ATOM   2355  OD1 ASN A 302      36.528  13.100 -10.136  1.00 19.28           O  
ATOM   2356  N   PRO A 303      32.307  13.942  -6.963  1.00  9.70           N  
ANISOU 2356  N   PRO A 303     1366   1138   1182   -330    173     89       N  
ATOM   2357  CA  PRO A 303      31.271  13.395  -6.134  1.00 10.13           C  
ANISOU 2357  CA  PRO A 303     1567   1137   1144   -375    197    -23       C  
ATOM   2358  C   PRO A 303      30.847  12.044  -6.662  1.00  9.09           C  
ANISOU 2358  C   PRO A 303     1317   1210    928   -319     77    -11       C  
ATOM   2359  O   PRO A 303      30.884  11.767  -7.860  1.00 10.03           O  
ANISOU 2359  O   PRO A 303     1599   1300    911   -418     64    -25       O  
ATOM   2360  CB  PRO A 303      30.128  14.392  -6.286  1.00 11.64           C  
ANISOU 2360  CB  PRO A 303     1670   1253   1497   -227    317    -28       C  
ATOM   2361  CG  PRO A 303      30.361  15.018  -7.602  1.00 14.29           C  
ANISOU 2361  CG  PRO A 303     1847   1833   1746   -163    159    239       C  
ATOM   2362  CD  PRO A 303      31.844  15.107  -7.730  1.00 11.81           C  
ANISOU 2362  CD  PRO A 303     1830   1294   1360   -296    -10     95       C  
ATOM   2363  N   LEU A 304      30.355  11.198  -5.765  1.00  9.08           N  
ANISOU 2363  N   LEU A 304     1391   1150    908   -334    137    -50       N  
ATOM   2364  CA  LEU A 304      29.782   9.951  -6.187  1.00  8.80           C  
ANISOU 2364  CA  LEU A 304     1281   1150    913   -296    139    -39       C  
ATOM   2365  C   LEU A 304      28.579  10.178  -7.050  1.00  9.04           C  
ANISOU 2365  C   LEU A 304     1492   1098    844   -155    138     13       C  
ATOM   2366  O   LEU A 304      27.674  10.916  -6.692  1.00 10.07           O  
ANISOU 2366  O   LEU A 304     1567   1223   1034    -92    -49   -125       O  
ATOM   2367  CB  LEU A 304      29.405   9.133  -4.945  1.00  8.50           C  
ANISOU 2367  CB  LEU A 304     1264   1092    872   -187     82     -6       C  
ATOM   2368  CG  LEU A 304      28.633   7.871  -5.260  1.00  9.14           C  
ANISOU 2368  CG  LEU A 304     1304   1112   1054   -181     65    -20       C  
ATOM   2369  CD1 LEU A 304      29.464   6.877  -6.053  1.00 10.05           C  
ANISOU 2369  CD1 LEU A 304     1565   1068   1184   -107     31    -70       C  
ATOM   2370  CD2 LEU A 304      28.138   7.246  -3.989  1.00 10.28           C  
ANISOU 2370  CD2 LEU A 304     1403   1184   1318   -261    165    134       C  
ATOM   2371  N   VAL A 305      28.545   9.458  -8.160  1.00  8.98           N  
ANISOU 2371  N   VAL A 305     1399   1121    891   -242     98    -61       N  
ATOM   2372  CA  VAL A 305      27.392   9.335  -9.027  1.00  9.25           C  
ANISOU 2372  CA  VAL A 305     1515   1125    875   -162    -29   -126       C  
ATOM   2373  C   VAL A 305      27.127   7.843  -9.128  1.00  8.31           C  
ANISOU 2373  C   VAL A 305     1293   1119    744    -85     67   -108       C  
ATOM   2374  O   VAL A 305      28.051   7.080  -9.405  1.00  8.86           O  
ANISOU 2374  O   VAL A 305     1146   1186   1033   -112     24   -181       O  
ATOM   2375  CB  VAL A 305      27.741   9.969 -10.393  1.00 11.76           C  
ANISOU 2375  CB  VAL A 305     2022   1368   1078   -315   -112     99       C  
ATOM   2376  CG1 VAL A 305      26.670   9.698 -11.396  1.00 13.54           C  
ANISOU 2376  CG1 VAL A 305     2259   1756   1129   -616   -202    199       C  
ATOM   2377  CG2 VAL A 305      27.942  11.454 -10.229  1.00 13.88           C  
ANISOU 2377  CG2 VAL A 305     2643   1472   1157   -615   -242    138       C  
ATOM   2378  N   GLU A 306      25.899   7.405  -8.883  1.00  8.26           N  
ANISOU 2378  N   GLU A 306     1215   1100    823     -8     60    -75       N  
ATOM   2379  CA  GLU A 306      25.647   6.004  -8.722  1.00  7.86           C  
ANISOU 2379  CA  GLU A 306     1081   1053    850     -3    106    -71       C  
ATOM   2380  C   GLU A 306      25.959   5.187  -9.971  1.00  7.66           C  
ANISOU 2380  C   GLU A 306      966   1108    834      1    109   -124       C  
ATOM   2381  O   GLU A 306      26.336   4.026  -9.855  1.00  7.81           O  
ANISOU 2381  O   GLU A 306      978   1135    854    -14    132   -134       O  
ATOM   2382  CB  GLU A 306      24.212   5.786  -8.271  1.00  8.25           C  
ANISOU 2382  CB  GLU A 306     1131   1058    945     65     45    -71       C  
ATOM   2383  CG  GLU A 306      23.886   4.358  -7.872  1.00  8.60           C  
ANISOU 2383  CG  GLU A 306      962   1255   1048    116     58    103       C  
ATOM   2384  CD  GLU A 306      22.486   4.271  -7.303  1.00  7.92           C  
ANISOU 2384  CD  GLU A 306      910   1128    968    108     27     21       C  
ATOM   2385  OE1 GLU A 306      22.354   4.051  -6.084  1.00  8.59           O  
ANISOU 2385  OE1 GLU A 306     1032   1340    891    178     95     52       O  
ATOM   2386  OE2 GLU A 306      21.537   4.500  -8.087  1.00  8.81           O1-
ANISOU 2386  OE2 GLU A 306     1036   1311    998    203    104      2       O1-
ATOM   2387  N   THR A 307      25.782   5.784 -11.144  1.00  7.56           N  
ANISOU 2387  N   THR A 307      962   1164    746    -73     71    -87       N  
ATOM   2388  CA  THR A 307      26.069   5.087 -12.388  1.00  8.09           C  
ANISOU 2388  CA  THR A 307     1174   1188    710    -92     47   -114       C  
ATOM   2389  C   THR A 307      27.540   4.839 -12.590  1.00  8.11           C  
ANISOU 2389  C   THR A 307     1142   1070    869     18     81    -87       C  
ATOM   2390  O   THR A 307      27.900   4.059 -13.460  1.00  9.39           O  
ANISOU 2390  O   THR A 307     1213   1347   1005     52    112   -272       O  
ATOM   2391  CB  THR A 307      25.472   5.854 -13.561  1.00  8.54           C  
ANISOU 2391  CB  THR A 307     1246   1165    833    -54     48   -117       C  
ATOM   2392  CG2 THR A 307      23.983   5.874 -13.479  1.00  8.96           C  
ANISOU 2392  CG2 THR A 307     1222   1264    918     63    -31   -109       C  
ATOM   2393  OG1 THR A 307      25.955   7.176 -13.536  1.00  9.11           O  
ANISOU 2393  OG1 THR A 307     1249   1170   1040     -5     54     39       O  
ATOM   2394  N   ASP A 308      28.407   5.485 -11.824  1.00  7.98           N  
ANISOU 2394  N   ASP A 308     1084   1075    873    -62     59   -115       N  
ATOM   2395  CA  ASP A 308      29.824   5.236 -11.906  1.00  8.35           C  
ANISOU 2395  CA  ASP A 308     1012   1351    810    -46     69   -146       C  
ATOM   2396  C   ASP A 308      30.239   3.981 -11.161  1.00  8.63           C  
ANISOU 2396  C   ASP A 308     1023   1249   1008     19     44   -147       C  
ATOM   2397  O   ASP A 308      31.360   3.502 -11.334  1.00  9.69           O  
ANISOU 2397  O   ASP A 308     1016   1420   1243     30    179    -39       O  
ATOM   2398  CB  ASP A 308      30.615   6.418 -11.319  1.00  8.91           C  
ANISOU 2398  CB  ASP A 308     1060   1293   1030   -145    100    -94       C  
ATOM   2399  CG  ASP A 308      30.684   7.658 -12.171  1.00 10.08           C  
ANISOU 2399  CG  ASP A 308     1264   1543   1021   -273    151    -85       C  
ATOM   2400  OD1 ASP A 308      30.359   7.607 -13.353  1.00 12.08           O  
ANISOU 2400  OD1 ASP A 308     1810   1681   1099   -407     73     69       O  
ATOM   2401  OD2 ASP A 308      31.191   8.656 -11.623  1.00 12.91           O1-
ANISOU 2401  OD2 ASP A 308     2209   1499   1195   -431     50    -13       O1-
ATOM   2402  N   LEU A 309      29.383   3.457 -10.308  1.00  8.09           N  
ANISOU 2402  N   LEU A 309      956   1222    895     21    101    -56       N  
ATOM   2403  CA  LEU A 309      29.679   2.270  -9.568  1.00  8.10           C  
ANISOU 2403  CA  LEU A 309      861   1242    974    -15     33   -116       C  
ATOM   2404  C   LEU A 309      29.422   1.049 -10.384  1.00  8.03           C  
ANISOU 2404  C   LEU A 309      864   1214    972     74     -2   -145       C  
ATOM   2405  O   LEU A 309      28.430   0.945 -11.078  1.00  9.45           O  
ANISOU 2405  O   LEU A 309      994   1321   1274    148   -164   -291       O  
ATOM   2406  CB  LEU A 309      28.778   2.199  -8.330  1.00  7.96           C  
ANISOU 2406  CB  LEU A 309      997   1115    912     60     12    -80       C  
ATOM   2407  CG  LEU A 309      29.005   3.281  -7.298  1.00  8.21           C  
ANISOU 2407  CG  LEU A 309     1244   1028    846    -79     84   -116       C  
ATOM   2408  CD1 LEU A 309      27.791   3.376  -6.390  1.00  8.61           C  
ANISOU 2408  CD1 LEU A 309     1332    996    943      2     71   -115       C  
ATOM   2409  CD2 LEU A 309      30.249   2.960  -6.500  1.00  8.90           C  
ANISOU 2409  CD2 LEU A 309     1087   1278   1014   -283    -50    -49       C  
ATOM   2410  N   HIS A 310      30.316   0.055 -10.244  1.00  7.93           N  
ANISOU 2410  N   HIS A 310      868   1108   1037     13    -29   -176       N  
ATOM   2411  CA  HIS A 310      30.094  -1.208 -10.935  1.00  8.30           C  
ANISOU 2411  CA  HIS A 310     1079   1123    952     65    -17   -203       C  
ATOM   2412  C   HIS A 310      30.512  -2.324 -10.013  1.00  7.98           C  
ANISOU 2412  C   HIS A 310      857   1131   1043     83      1   -258       C  
ATOM   2413  O   HIS A 310      31.464  -2.179  -9.244  1.00  9.07           O  
ANISOU 2413  O   HIS A 310     1035   1158   1250     49   -123   -190       O  
ATOM   2414  CB  HIS A 310      30.921  -1.281 -12.211  1.00  9.36           C  
ANISOU 2414  CB  HIS A 310     1058   1362   1134     59    153   -210       C  
ATOM   2415  CG  HIS A 310      30.610  -0.192 -13.127  1.00  9.75           C  
ANISOU 2415  CG  HIS A 310     1176   1460   1069   -131     51   -215       C  
ATOM   2416  CD2 HIS A 310      31.278   0.941 -13.401  1.00 11.89           C  
ANISOU 2416  CD2 HIS A 310     1462   1691   1362   -227    128   -127       C  
ATOM   2417  ND1 HIS A 310      29.401  -0.070 -13.749  1.00 11.59           N  
ANISOU 2417  ND1 HIS A 310     1675   1669   1057   -131    -39    -20       N  
ATOM   2418  CE1 HIS A 310      29.350   1.070 -14.411  1.00 13.51           C  
ANISOU 2418  CE1 HIS A 310     2166   1582   1384    -29   -215    133       C  
ATOM   2419  NE2 HIS A 310      30.481   1.711 -14.213  1.00 14.07           N  
ANISOU 2419  NE2 HIS A 310     2331   1557   1455   -379   -163     63       N  
ATOM   2420  N   PRO A 311      29.828  -3.460 -10.076  1.00  8.11           N  
ANISOU 2420  N   PRO A 311      995   1066   1019    162    -59   -224       N  
ATOM   2421  CA  PRO A 311      30.223  -4.575  -9.213  1.00  8.29           C  
ANISOU 2421  CA  PRO A 311      921   1093   1135     92     39   -200       C  
ATOM   2422  C   PRO A 311      31.629  -5.045  -9.526  1.00  8.61           C  
ANISOU 2422  C   PRO A 311     1016   1106   1148    167     -9   -317       C  
ATOM   2423  O   PRO A 311      32.085  -5.008 -10.670  1.00  9.12           O  
ANISOU 2423  O   PRO A 311      951   1376   1136    259     55   -299       O  
ATOM   2424  CB  PRO A 311      29.238  -5.660  -9.556  1.00  8.99           C  
ANISOU 2424  CB  PRO A 311     1033   1139   1241    122    -28   -223       C  
ATOM   2425  CG  PRO A 311      28.030  -4.894 -10.041  1.00  8.81           C  
ANISOU 2425  CG  PRO A 311     1021   1158   1166    161    -56   -255       C  
ATOM   2426  CD  PRO A 311      28.603  -3.754 -10.815  1.00  8.23           C  
ANISOU 2426  CD  PRO A 311      931   1128   1066     65    -19   -217       C  
ATOM   2427  N   LEU A 312      32.287  -5.519  -8.489  1.00  8.55           N  
ANISOU 2427  N   LEU A 312      881   1105   1260    141    -63   -222       N  
ATOM   2428  CA  LEU A 312      33.593  -6.146  -8.646  1.00  9.43           C  
ANISOU 2428  CA  LEU A 312      927   1418   1238    280    -33   -402       C  
ATOM   2429  C   LEU A 312      33.436  -7.442  -9.402  1.00  9.91           C  
ANISOU 2429  C   LEU A 312     1050   1408   1303    415    -59   -325       C  
ATOM   2430  O   LEU A 312      34.247  -7.746 -10.274  1.00 13.02           O  
ANISOU 2430  O   LEU A 312     1448   1841   1659    473    221   -529       O  
ATOM   2431  CB  LEU A 312      34.191  -6.378  -7.274  1.00  9.68           C  
ANISOU 2431  CB  LEU A 312      897   1444   1336    326     87   -231       C  
ATOM   2432  CG  LEU A 312      35.615  -6.912  -7.280  1.00 11.56           C  
ANISOU 2432  CG  LEU A 312      966   1627   1799    411      1    -97       C  
ATOM   2433  CD1 LEU A 312      36.563  -5.929  -7.975  1.00 13.36           C  
ANISOU 2433  CD1 LEU A 312      799   1922   2352    238    175     28       C  
ATOM   2434  CD2 LEU A 312      36.036  -7.157  -5.843  1.00 12.09           C  
ANISOU 2434  CD2 LEU A 312     1232   1766   1592    241    -15      9       C  
ATOM   2435  N   ALA A 313      32.451  -8.236  -9.045  1.00 10.12           N  
ANISOU 2435  N   ALA A 313     1276   1176   1391    398   -106   -349       N  
ATOM   2436  CA  ALA A 313      32.133  -9.465  -9.715  1.00 11.52           C  
ANISOU 2436  CA  ALA A 313     1398   1321   1657    394   -261   -505       C  
ATOM   2437  C   ALA A 313      31.321  -9.186 -10.970  1.00 10.80           C  
ANISOU 2437  C   ALA A 313     1280   1382   1442    308    -70   -457       C  
ATOM   2438  O   ALA A 313      30.708  -8.134 -11.127  1.00 11.94           O  
ANISOU 2438  O   ALA A 313     1391   1425   1718    488   -210   -489       O  
ATOM   2439  CB  ALA A 313      31.387 -10.367  -8.793  1.00 13.02           C  
ANISOU 2439  CB  ALA A 313     2025   1286   1635    235   -278   -336       C  
ATOM   2440  N   ASP A 314      31.270 -10.182 -11.841  1.00 12.23           N  
ANISOU 2440  N   ASP A 314     1350   1624   1671    435   -212   -690       N  
ATOM   2441  CA  ASP A 314      30.465 -10.095 -13.034  1.00 12.63           C  
ANISOU 2441  CA  ASP A 314     1489   1862   1448    654    -58   -721       C  
ATOM   2442  C   ASP A 314      29.045 -10.482 -12.710  1.00 12.27           C  
ANISOU 2442  C   ASP A 314     1515   1491   1653    319    -80   -560       C  
ATOM   2443  O   ASP A 314      28.648 -11.600 -12.855  1.00 17.07           O  
ANISOU 2443  O   ASP A 314     2110   1522   2851    336   -236   -984       O  
ATOM   2444  CB  ASP A 314      31.031 -11.049 -14.061  1.00 15.93           C  
ATOM   2445  CG  ASP A 314      30.308 -10.978 -15.366  1.00 18.04           C  
ATOM   2446  OD1 ASP A 314      29.386 -10.125 -15.564  1.00 18.99           O  
ATOM   2447  OD2 ASP A 314      30.658 -11.853 -16.231  1.00 21.85           O1-
ATOM   2448  N   LEU A 315      28.285  -9.507 -12.222  1.00 11.32           N  
ANISOU 2448  N   LEU A 315     1261   1318   1722    252   -181   -484       N  
ATOM   2449  CA  LEU A 315      26.941  -9.758 -11.759  1.00 11.50           C  
ANISOU 2449  CA  LEU A 315     1310   1274   1785    131   -230   -290       C  
ATOM   2450  C   LEU A 315      25.916  -9.610 -12.849  1.00 11.72           C  
ANISOU 2450  C   LEU A 315     1187   1456   1809    195   -158   -478       C  
ATOM   2451  O   LEU A 315      24.850 -10.207 -12.755  1.00 12.82           O  
ANISOU 2451  O   LEU A 315     1319   1539   2013      5   -252   -319       O  
ATOM   2452  CB  LEU A 315      26.574  -8.827 -10.601  1.00 11.35           C  
ANISOU 2452  CB  LEU A 315     1356   1329   1627     47   -149   -452       C  
ATOM   2453  CG  LEU A 315      27.440  -8.977  -9.371  1.00 11.92           C  
ANISOU 2453  CG  LEU A 315     1428   1468   1632    258   -179   -260       C  
ATOM   2454  CD1 LEU A 315      26.872  -8.085  -8.290  1.00 11.85           C  
ANISOU 2454  CD1 LEU A 315     1545   1302   1654     87    -44   -225       C  
ATOM   2455  CD2 LEU A 315      27.532 -10.427  -8.911  1.00 13.02           C  
ANISOU 2455  CD2 LEU A 315     1742   1506   1697    184   -190   -188       C  
ATOM   2456  N   GLY A 316      26.188  -8.800 -13.869  1.00 11.81           N  
ANISOU 2456  N   GLY A 316     1389   1477   1621    222   -163   -396       N  
ATOM   2457  CA  GLY A 316      25.244  -8.564 -14.921  1.00 12.02           C  
ANISOU 2457  CA  GLY A 316     1243   1838   1484    184     39   -512       C  
ATOM   2458  C   GLY A 316      23.941  -7.961 -14.428  1.00 10.09           C  
ANISOU 2458  C   GLY A 316     1150   1459   1224    141    -21   -277       C  
ATOM   2459  O   GLY A 316      23.872  -7.323 -13.379  1.00 10.15           O  
ANISOU 2459  O   GLY A 316     1252   1449   1155    134    -71   -336       O  
ATOM   2460  N   VAL A 317      22.884  -8.231 -15.205  1.00 10.00           N  
ANISOU 2460  N   VAL A 317     1106   1516   1174     26    -28   -311       N  
ATOM   2461  CA  VAL A 317      21.559  -7.796 -14.904  1.00  9.69           C  
ANISOU 2461  CA  VAL A 317     1148   1453   1078    108    -98   -308       C  
ATOM   2462  C   VAL A 317      20.656  -8.906 -15.375  1.00  9.53           C  
ANISOU 2462  C   VAL A 317     1244   1286   1090    148    -56   -200       C  
ATOM   2463  O   VAL A 317      20.734  -9.303 -16.536  1.00 12.00           O  
ANISOU 2463  O   VAL A 317     1568   1775   1213    -85     -1   -493       O  
ATOM   2464  CB  VAL A 317      21.169  -6.515 -15.658  1.00 10.57           C  
ANISOU 2464  CB  VAL A 317     1435   1520   1060    -28   -184   -271       C  
ATOM   2465  CG1 VAL A 317      19.769  -6.083 -15.369  1.00 11.02           C  
ANISOU 2465  CG1 VAL A 317     1445   1425   1318     32   -169   -174       C  
ATOM   2466  CG2 VAL A 317      22.145  -5.418 -15.300  1.00 10.46           C  
ANISOU 2466  CG2 VAL A 317     1312   1496   1162    -66   -138    -70       C  
ATOM   2467  N   PRO A 318      19.744  -9.404 -14.571  1.00  9.67           N  
ANISOU 2467  N   PRO A 318     1217   1355   1100     56   -138   -184       N  
ATOM   2468  CA  PRO A 318      18.872 -10.453 -15.049  1.00 10.46           C  
ANISOU 2468  CA  PRO A 318     1240   1393   1339     19   -211   -127       C  
ATOM   2469  C   PRO A 318      17.847  -9.870 -16.005  1.00  9.94           C  
ANISOU 2469  C   PRO A 318     1188   1264   1323    116   -152   -269       C  
ATOM   2470  O   PRO A 318      17.554  -8.687 -16.003  1.00 10.45           O  
ANISOU 2470  O   PRO A 318     1304   1271   1395    141   -335   -251       O  
ATOM   2471  CB  PRO A 318      18.232 -10.957 -13.790  1.00 11.30           C  
ANISOU 2471  CB  PRO A 318     1486   1380   1427     59   -271    -76       C  
ATOM   2472  CG  PRO A 318      18.184  -9.781 -12.920  1.00 11.30           C  
ANISOU 2472  CG  PRO A 318     1528   1388   1378     62     96   -112       C  
ATOM   2473  CD  PRO A 318      19.474  -9.036 -13.187  1.00 10.82           C  
ANISOU 2473  CD  PRO A 318     1393   1568   1149     67    -77   -205       C  
ATOM   2474  N   GLY A 319      17.296 -10.735 -16.819  1.00 10.37           N  
ANISOU 2474  N   GLY A 319     1399   1318   1222    119   -249   -189       N  
ATOM   2475  CA  GLY A 319      16.328 -10.323 -17.789  1.00 10.62           C  
ANISOU 2475  CA  GLY A 319     1445   1481   1107     65   -250   -303       C  
ATOM   2476  C   GLY A 319      16.921  -9.889 -19.086  1.00 11.52           C  
ANISOU 2476  C   GLY A 319     1738   1495   1143    237   -215   -188       C  
ATOM   2477  O   GLY A 319      18.027 -10.278 -19.460  1.00 15.31           O  
ANISOU 2477  O   GLY A 319     2181   2337   1298    900    137      8       O  
ATOM   2478  N   GLN A 320      16.174  -9.088 -19.785  1.00 10.97           N  
ANISOU 2478  N   GLN A 320     1532   1529   1106    207   -125   -208       N  
ATOM   2479  CA  GLN A 320      16.525  -8.616 -21.125  1.00 11.21           C  
ANISOU 2479  CA  GLN A 320     1671   1617    971    191   -142   -270       C  
ATOM   2480  C   GLN A 320      16.824  -7.147 -21.106  1.00 10.91           C  
ANISOU 2480  C   GLN A 320     1777   1500    865    259    -83   -202       C  
ATOM   2481  O   GLN A 320      16.274  -6.430 -20.261  1.00 11.71           O  
ANISOU 2481  O   GLN A 320     1971   1577    901    325     44   -201       O  
ATOM   2482  CB  GLN A 320      15.379  -8.859 -22.064  1.00 11.89           C  
ANISOU 2482  CB  GLN A 320     1622   1634   1259    264   -241   -260       C  
ATOM   2483  CG  GLN A 320      14.932 -10.309 -22.124  1.00 15.25           C  
ANISOU 2483  CG  GLN A 320     2212   1793   1786    -25   -852    -77       C  
ATOM   2484  CD  GLN A 320      13.606 -10.376 -22.754  1.00 14.92           C  
ANISOU 2484  CD  GLN A 320     1929   2312   1426    401   -497   -186       C  
ATOM   2485  NE2 GLN A 320      13.592 -10.735 -24.009  1.00 15.52           N  
ANISOU 2485  NE2 GLN A 320     2152   2061   1683   -190   -502   -288       N  
ATOM   2486  OE1 GLN A 320      12.613  -9.930 -22.151  1.00 18.57           O  
ANISOU 2486  OE1 GLN A 320     1716   3414   1926    314   -379   -204       O  
ATOM   2487  N   PRO A 321      17.632  -6.672 -22.021  1.00 10.65           N  
ANISOU 2487  N   PRO A 321     1544   1683    818    161    -44   -281       N  
ATOM   2488  CA  PRO A 321      18.156  -5.324 -21.906  1.00 10.98           C  
ANISOU 2488  CA  PRO A 321     1527   1751    894    126   -147   -294       C  
ATOM   2489  C   PRO A 321      17.255  -4.244 -22.491  1.00 10.08           C  
ANISOU 2489  C   PRO A 321     1397   1595    837    158   -185   -302       C  
ATOM   2490  O   PRO A 321      17.639  -3.498 -23.408  1.00 11.17           O  
ANISOU 2490  O   PRO A 321     1759   1664    819     98    -24   -165       O  
ATOM   2491  CB  PRO A 321      19.480  -5.392 -22.650  1.00 12.48           C  
ANISOU 2491  CB  PRO A 321     1556   2025   1160    271      0   -256       C  
ATOM   2492  CG  PRO A 321      19.192  -6.386 -23.715  1.00 13.42           C  
ANISOU 2492  CG  PRO A 321     1707   2303   1086    400     28   -294       C  
ATOM   2493  CD  PRO A 321      18.360  -7.430 -23.045  1.00 12.81           C  
ANISOU 2493  CD  PRO A 321     1909   1900   1054    366    -25   -473       C  
ATOM   2494  N   PHE A 322      16.069  -4.139 -21.910  1.00  9.96           N  
ANISOU 2494  N   PHE A 322     1471   1541    772     60   -200   -198       N  
ATOM   2495  CA  PHE A 322      15.149  -3.114 -22.259  1.00  9.91           C  
ANISOU 2495  CA  PHE A 322     1496   1570    699     57   -139   -183       C  
ATOM   2496  C   PHE A 322      14.056  -3.029 -21.206  1.00 10.02           C  
ANISOU 2496  C   PHE A 322     1481   1609    713     55   -241   -129       C  
ATOM   2497  O   PHE A 322      13.840  -3.972 -20.458  1.00  9.77           O  
ANISOU 2497  O   PHE A 322     1397   1578    734    116   -162    -59       O  
ATOM   2498  CB  PHE A 322      14.531  -3.297 -23.662  1.00  9.98           C  
ANISOU 2498  CB  PHE A 322     1472   1625    694     47   -146   -124       C  
ATOM   2499  CG  PHE A 322      13.983  -4.667 -23.919  1.00  9.91           C  
ANISOU 2499  CG  PHE A 322     1334   1723    708    151   -303   -170       C  
ATOM   2500  CD1 PHE A 322      14.766  -5.616 -24.592  1.00  9.89           C  
ANISOU 2500  CD1 PHE A 322     1289   1685    781    -13   -166   -279       C  
ATOM   2501  CD2 PHE A 322      12.720  -5.009 -23.540  1.00 10.38           C  
ANISOU 2501  CD2 PHE A 322     1243   1790    908    157   -254   -293       C  
ATOM   2502  CE1 PHE A 322      14.248  -6.847 -24.894  1.00 11.11           C  
ANISOU 2502  CE1 PHE A 322     1640   1665    916    278   -351   -176       C  
ATOM   2503  CE2 PHE A 322      12.195  -6.245 -23.846  1.00 11.50           C  
ANISOU 2503  CE2 PHE A 322     1336   1922   1108     11   -273   -173       C  
ATOM   2504  CZ  PHE A 322      12.967  -7.179 -24.528  1.00 11.11           C
[truncated: 208,151 more chars]
