# Supplementary material for: Hydrophobic tuning with non-canonical amino acids in a copper metalloenzyme
Source: Nat Chem. 2026 Apr 13;18(7):1269–77. doi: 10.1038/s41557-026-02116-7 (PMC13323077; doi:10.1038/s41557-026-02116-7)
Supplement: Supplementary file 4 — Code related to logP prediction, PDB analysis and redox deconvolution. [file 41557_2026_2116_MOESM4_ESM.zip › Code_lite/PDB_analysis_lite/inputs/starting_pdbs/4a2e.pdb]

CRYST1   56.385   86.127  152.637  90.00  90.00  90.00 P 21 21 21    1
ATOM      1  N   ALA A  22      23.326   5.577 -15.287  1.00 26.51           N  
ATOM      2  CA  ALA A  22      23.014   6.982 -15.026  1.00 25.76           C  
ATOM      3  C   ALA A  22      21.903   7.222 -14.025  1.00 23.39           C  
ATOM      4  O   ALA A  22      21.886   8.345 -13.562  1.00 23.27           O  
ATOM      5  CB  ALA A  22      22.813   7.799 -16.268  1.00 25.64           C  
ATOM      6  N   ILE A  23      21.055   6.232 -13.628  1.00 19.29           N  
ATOM      7  CA  ILE A  23      20.329   6.372 -12.351  1.00 16.86           C  
ATOM      8  C   ILE A  23      20.740   5.198 -11.479  1.00 16.59           C  
ATOM      9  O   ILE A  23      21.220   4.212 -12.056  1.00 14.04           O  
ATOM     10  CB  ILE A  23      18.769   6.425 -12.488  1.00 19.05           C  
ATOM     11  CG1 ILE A  23      18.253   5.212 -13.256  1.00 17.41           C  
ATOM     12  CG2 ILE A  23      18.343   7.721 -13.268  1.00 19.30           C  
ATOM     13  CD1 ILE A  23      16.647   5.137 -13.306  1.00 18.88           C  
ATOM     14  N   GLY A  24      20.539   5.272 -10.152  1.00 16.98           N  
ATOM     15  CA  GLY A  24      20.751   4.047  -9.278  1.00 14.24           C  
ATOM     16  C   GLY A  24      22.009   4.315  -8.476  1.00 16.58           C  
ATOM     17  O   GLY A  24      22.798   5.242  -8.823  1.00 16.57           O  
ATOM     18  N   PRO A  25      22.279   3.487  -7.449  1.00 13.91           N  
ATOM     19  CA  PRO A  25      21.550   2.225  -7.181  1.00 15.35           C  
ATOM     20  C   PRO A  25      20.268   2.367  -6.367  1.00 15.64           C  
ATOM     21  O   PRO A  25      19.584   1.371  -6.163  1.00 15.23           O  
ATOM     22  CB  PRO A  25      22.620   1.407  -6.397  1.00 15.17           C  
ATOM     23  CG  PRO A  25      23.432   2.540  -5.622  1.00 16.43           C  
ATOM     24  CD  PRO A  25      23.574   3.551  -6.758  1.00 15.62           C  
ATOM     25  N   VAL A  26      19.946   3.595  -5.914  1.00 14.79           N  
ATOM     26  CA  VAL A  26      18.659   3.863  -5.216  1.00 14.52           C  
ATOM     27  C   VAL A  26      17.850   4.773  -6.118  1.00 16.18           C  
ATOM     28  O   VAL A  26      18.289   5.903  -6.430  1.00 16.02           O  
ATOM     29  CB  VAL A  26      18.918   4.561  -3.826  1.00 16.12           C  
ATOM     30  CG1 VAL A  26      17.511   5.028  -3.157  1.00 15.45           C  
ATOM     31  CG2 VAL A  26      19.758   3.549  -2.882  1.00 15.48           C  
ATOM     32  N   ALA A  27      16.687   4.325  -6.592  1.00 15.34           N  
ATOM     33  CA  ALA A  27      15.979   5.141  -7.611  1.00 15.34           C  
ATOM     34  C   ALA A  27      14.528   4.668  -7.659  1.00 16.39           C  
ATOM     35  O   ALA A  27      14.242   3.483  -7.311  1.00 15.46           O  
ATOM     36  CB  ALA A  27      16.611   4.956  -9.014  1.00 15.47           C  
ATOM     37  N   ASP A  28      13.632   5.565  -8.084  1.00 15.20           N  
ATOM     38  CA  ASP A  28      12.259   5.106  -8.494  1.00 15.66           C  
ATOM     39  C   ASP A  28      12.282   4.694  -9.977  1.00 15.53           C  
ATOM     40  O   ASP A  28      13.049   5.266 -10.813  1.00 15.74           O  
ATOM     41  CB  ASP A  28      11.233   6.271  -8.328  1.00 18.03           C  
ATOM     42  CG  ASP A  28      10.928   6.612  -6.878  1.00 20.25           C  
ATOM     43  OD1 ASP A  28      11.044   5.779  -5.961  1.00 19.08           O  
ATOM     44  OD2 ASP A  28      10.496   7.760  -6.632  1.00 27.76           O1-
ATOM     45  N   LEU A  29      11.495   3.680 -10.309  1.00 14.37           N  
ATOM     46  CA  LEU A  29      11.297   3.260 -11.707  1.00 13.38           C  
ATOM     47  C   LEU A  29       9.790   3.273 -11.908  1.00 14.96           C  
ATOM     48  O   LEU A  29       9.059   2.365 -11.444  1.00 14.04           O  
ATOM     49  CB  LEU A  29      11.786   1.846 -11.980  1.00 12.41           C  
ATOM     50  CG  LEU A  29      13.290   1.641 -11.719  1.00 14.88           C  
ATOM     51  CD1 LEU A  29      13.557   0.155 -11.796  1.00 18.93           C  
ATOM     52  CD2 LEU A  29      14.130   2.419 -12.748  1.00 19.52           C  
ATOM     53  N   THR A  30       9.311   4.328 -12.593  1.00 12.70           N  
ATOM     54  CA  THR A  30       7.873   4.454 -12.772  1.00 13.46           C  
ATOM     55  C   THR A  30       7.523   3.817 -14.115  1.00 12.72           C  
ATOM     56  O   THR A  30       8.034   4.225 -15.213  1.00 12.64           O  
ATOM     57  CB  THR A  30       7.428   5.940 -12.690  1.00 14.02           C  
ATOM     58  CG2 THR A  30       5.877   6.110 -12.876  1.00 15.71           C  
ATOM     59  OG1 THR A  30       7.799   6.495 -11.407  1.00 16.65           O  
ATOM     60  N   ILE A  31       6.580   2.887 -14.089  1.00  9.69           N  
ATOM     61  CA  ILE A  31       6.236   2.171 -15.293  1.00 10.67           C  
ATOM     62  C   ILE A  31       4.870   2.646 -15.816  1.00 12.48           C  
ATOM     63  O   ILE A  31       3.911   2.748 -15.054  1.00 13.46           O  
ATOM     64  CB  ILE A  31       6.087   0.644 -14.992  1.00 10.32           C  
ATOM     65  CG1 ILE A  31       7.212   0.134 -13.998  1.00  9.55           C  
ATOM     66  CG2 ILE A  31       6.054  -0.172 -16.311  1.00 10.07           C  
ATOM     67  CD1 ILE A  31       8.674   0.369 -14.528  1.00 13.47           C  
ATOM     68  N   SER A  32       4.834   2.979 -17.126  1.00 13.51           N  
ATOM     69  CA  SER A  32       3.594   3.513 -17.739  1.00 13.96           C  
ATOM     70  C   SER A  32       3.492   3.073 -19.170  1.00 12.73           C  
ATOM     71  O   SER A  32       4.393   2.415 -19.710  1.00 13.77           O  
ATOM     72  CB  SER A  32       3.559   5.101 -17.644  1.00 13.00           C  
ATOM     73  OG  SER A  32       4.648   5.674 -18.428  1.00 16.53           O  
ATOM     74  N   ASN A  33       2.386   3.464 -19.846  1.00 12.20           N  
ATOM     75  CA  ASN A  33       2.233   3.134 -21.258  1.00 11.59           C  
ATOM     76  C   ASN A  33       2.314   4.434 -22.092  1.00 14.36           C  
ATOM     77  O   ASN A  33       1.910   5.515 -21.594  1.00 15.33           O  
ATOM     78  CB  ASN A  33       0.845   2.537 -21.498  1.00 13.81           C  
ATOM     79  CG  ASN A  33       0.704   1.172 -20.807  1.00 12.85           C  
ATOM     80  ND2 ASN A  33      -0.216   1.088 -19.910  1.00  9.60           N  
ATOM     81  OD1 ASN A  33       1.490   0.216 -21.100  1.00 16.55           O  
ATOM     82  N   GLY A  34       2.761   4.303 -23.336  1.00 14.91           N  
ATOM     83  CA  GLY A  34       2.737   5.479 -24.269  1.00 15.87           C  
ATOM     84  C   GLY A  34       3.263   5.084 -25.618  1.00 16.33           C  
ATOM     85  O   GLY A  34       3.750   3.994 -25.810  1.00 14.77           O  
ATOM     86  N   ALA A  35       3.147   6.018 -26.595  1.00 15.23           N  
ATOM     87  CA  ALA A  35       3.640   5.731 -27.935  1.00 15.53           C  
ATOM     88  C   ALA A  35       5.163   5.870 -28.015  1.00 13.16           C  
ATOM     89  O   ALA A  35       5.767   6.763 -27.403  1.00 15.86           O  
ATOM     90  CB  ALA A  35       3.001   6.772 -28.953  1.00 15.85           C  
ATOM     91  N   VAL A  36       5.740   5.031 -28.853  1.00 12.54           N  
ATOM     92  CA  VAL A  36       7.185   5.082 -29.132  1.00 13.67           C  
ATOM     93  C   VAL A  36       7.322   4.839 -30.659  1.00 14.27           C  
ATOM     94  O   VAL A  36       6.401   4.277 -31.300  1.00 15.04           O  
ATOM     95  CB  VAL A  36       7.909   3.889 -28.375  1.00 11.39           C  
ATOM     96  CG1 VAL A  36       7.566   3.962 -26.860  1.00 11.08           C  
ATOM     97  CG2 VAL A  36       7.457   2.471 -28.873  1.00 13.56           C  
ATOM     98  N   SER A  37       8.463   5.203 -31.269  1.00 13.38           N  
ATOM     99  CA  SER A  37       8.690   4.904 -32.680  1.00 15.75           C  
ATOM    100  C   SER A  37      10.193   4.696 -32.858  1.00 15.53           C  
ATOM    101  O   SER A  37      10.880   5.525 -33.503  1.00 15.51           O  
ATOM    102  CB  SER A  37       8.220   6.023 -33.679  1.00 18.57           C  
ATOM    103  OG  SER A  37       8.601   7.201 -33.060  1.00 23.51           O  
ATOM    104  N   PRO A  38      10.734   3.592 -32.289  1.00 15.73           N  
ATOM    105  CA  PRO A  38      12.213   3.387 -32.341  1.00 14.54           C  
ATOM    106  C   PRO A  38      12.735   3.089 -33.757  1.00 14.73           C  
ATOM    107  O   PRO A  38      13.923   3.204 -34.034  1.00 15.40           O  
ATOM    108  CB  PRO A  38      12.421   2.191 -31.360  1.00 12.80           C  
ATOM    109  CG  PRO A  38      11.091   1.330 -31.545  1.00 13.28           C  
ATOM    110  CD  PRO A  38      10.026   2.508 -31.542  1.00 13.51           C  
ATOM    111  N   ASP A  39      11.845   2.695 -34.658  1.00 14.13           N  
ATOM    112  CA  ASP A  39      12.199   2.415 -36.070  1.00 14.55           C  
ATOM    113  C   ASP A  39      11.376   3.270 -37.065  1.00 15.17           C  
ATOM    114  O   ASP A  39      11.233   2.853 -38.257  1.00 18.30           O  
ATOM    115  CB  ASP A  39      12.044   0.936 -36.376  1.00 11.42           C  
ATOM    116  CG  ASP A  39      10.549   0.447 -36.270  1.00 14.81           C  
ATOM    117  OD1 ASP A  39       9.703   1.170 -35.795  1.00 17.68           O  
ATOM    118  OD2 ASP A  39      10.294  -0.606 -36.797  1.00 15.35           O1-
ATOM    119  N   GLY A  40      10.869   4.374 -36.517  1.00 15.55           N  
ATOM    120  CA  GLY A  40      10.032   5.376 -37.203  1.00 18.50           C  
ATOM    121  C   GLY A  40       8.591   4.907 -37.426  1.00 19.98           C  
ATOM    122  O   GLY A  40       7.915   5.530 -38.246  1.00 21.81           O  
ATOM    123  N   PHE A  41       8.146   3.796 -36.815  1.00 16.33           N  
ATOM    124  CA  PHE A  41       6.695   3.334 -36.916  1.00 15.88           C  
ATOM    125  C   PHE A  41       6.137   3.587 -35.532  1.00 16.78           C  
ATOM    126  O   PHE A  41       6.729   3.143 -34.520  1.00 17.55           O  
ATOM    127  CB  PHE A  41       6.646   1.823 -37.284  1.00 15.11           C  
ATOM    128  CG  PHE A  41       5.283   1.243 -37.233  1.00 18.31           C  
ATOM    129  CD1 PHE A  41       4.404   1.443 -38.314  1.00 25.86           C  
ATOM    130  CD2 PHE A  41       4.802   0.549 -36.088  1.00 11.77           C  
ATOM    131  CE1 PHE A  41       3.078   0.942 -38.260  1.00 27.82           C  
ATOM    132  CE2 PHE A  41       3.527   0.066 -36.035  1.00 20.32           C  
ATOM    133  CZ  PHE A  41       2.655   0.202 -37.140  1.00 25.65           C  
ATOM    134  N   SER A  42       5.024   4.302 -35.393  1.00 15.00           N  
ATOM    135  CA  SER A  42       4.508   4.578 -34.040  1.00 16.93           C  
ATOM    136  C   SER A  42       3.649   3.390 -33.498  1.00 15.65           C  
ATOM    137  O   SER A  42       2.738   2.882 -34.214  1.00 14.93           O  
ATOM    138  CB  SER A  42       3.653   5.869 -34.035  1.00 16.51           C  
ATOM    139  OG  SER A  42       3.340   6.222 -32.673  1.00 19.59           O  
ATOM    140  N   ARG A  43       3.877   2.996 -32.229  1.00 15.43           N  
ATOM    141  CA  ARG A  43       3.001   1.951 -31.589  1.00 14.41           C  
ATOM    142  C   ARG A  43       3.000   2.165 -30.085  1.00 14.91           C  
ATOM    143  O   ARG A  43       3.952   2.740 -29.539  1.00 13.49           O  
ATOM    144  CB  ARG A  43       3.426   0.531 -31.935  1.00 14.28           C  
ATOM    145  CG  ARG A  43       4.936   0.206 -31.558  1.00 12.14           C  
ATOM    146  CD  ARG A  43       5.059  -1.329 -31.361  1.00 11.43           C  
ATOM    147  NE  ARG A  43       4.550  -1.669 -30.033  1.00 11.60           N  
ATOM    148  CZ  ARG A  43       4.662  -2.890 -29.495  1.00 12.14           C  
ATOM    149  NH1 ARG A  43       5.278  -3.844 -30.134  1.00 11.86           N1+
ATOM    150  NH2 ARG A  43       4.151  -3.115 -28.259  1.00 11.50           N  
ATOM    151  N   GLN A  44       1.926   1.712 -29.410  1.00 13.63           N  
ATOM    152  CA  GLN A  44       1.890   1.797 -27.967  1.00 14.02           C  
ATOM    153  C   GLN A  44       2.886   0.761 -27.440  1.00 11.92           C  
ATOM    154  O   GLN A  44       3.020  -0.345 -27.961  1.00 13.93           O  
ATOM    155  CB  GLN A  44       0.471   1.429 -27.458  1.00 14.45           C  
ATOM    156  CG  GLN A  44      -0.490   2.608 -27.789  1.00 15.86           C  
ATOM    157  CD  GLN A  44      -0.219   3.814 -26.937  1.00 16.35           C  
ATOM    158  NE2 GLN A  44       0.006   3.631 -25.668  1.00 14.89           N  
ATOM    159  OE1 GLN A  44      -0.135   4.928 -27.462  1.00 23.88           O  
ATOM    160  N   ALA A  45       3.472   1.090 -26.307  1.00 13.29           N  
ATOM    161  CA  ALA A  45       4.481   0.226 -25.664  1.00 12.62           C  
ATOM    162  C   ALA A  45       4.602   0.595 -24.172  1.00 13.44           C  
ATOM    163  O   ALA A  45       3.742   1.286 -23.596  1.00 12.19           O  
ATOM    164  CB  ALA A  45       5.828   0.457 -26.376  1.00 14.55           C  
ATOM    165  N   ILE A  46       5.678   0.090 -23.528  1.00 12.33           N  
ATOM    166  CA  ILE A  46       5.883   0.388 -22.113  1.00 12.08           C  
ATOM    167  C   ILE A  46       7.070   1.320 -21.889  1.00 12.40           C  
ATOM    168  O   ILE A  46       8.176   1.073 -22.444  1.00 13.88           O  
ATOM    169  CB  ILE A  46       6.114  -0.931 -21.334  1.00 11.09           C  
ATOM    170  CG1 ILE A  46       4.774  -1.723 -21.387  1.00  8.57           C  
ATOM    171  CG2 ILE A  46       6.488  -0.651 -19.849  1.00 10.37           C  
ATOM    172  CD1 ILE A  46       4.913  -3.212 -20.914  1.00 10.43           C  
ATOM    173  N   LEU A  47       6.809   2.391 -21.149  1.00 13.02           N  
ATOM    174  CA  LEU A  47       7.797   3.412 -20.812  1.00 13.17           C  
ATOM    175  C   LEU A  47       8.285   3.205 -19.379  1.00 12.87           C  
ATOM    176  O   LEU A  47       7.527   2.751 -18.499  1.00 13.78           O  
ATOM    177  CB  LEU A  47       7.144   4.815 -20.886  1.00 13.48           C  
ATOM    178  CG  LEU A  47       6.528   5.205 -22.245  1.00 16.80           C  
ATOM    179  CD1 LEU A  47       5.904   6.647 -22.142  1.00 18.52           C  
ATOM    180  CD2 LEU A  47       7.541   5.172 -23.356  1.00 18.20           C  
ATOM    181  N   VAL A  48       9.561   3.505 -19.134  1.00 11.59           N  
ATOM    182  CA  VAL A  48      10.087   3.462 -17.753  1.00 12.67           C  
ATOM    183  C   VAL A  48      10.671   4.842 -17.476  1.00 12.63           C  
ATOM    184  O   VAL A  48      11.545   5.355 -18.263  1.00 14.06           O  
ATOM    185  CB  VAL A  48      11.170   2.389 -17.665  1.00 11.64           C  
ATOM    186  CG1 VAL A  48      11.818   2.472 -16.249  1.00 11.81           C  
ATOM    187  CG2 VAL A  48      10.596   0.974 -17.942  1.00 11.40           C  
ATOM    188  N   ASN A  49      10.199   5.498 -16.395  1.00 13.68           N  
ATOM    189  CA  ASN A  49      10.503   6.906 -16.138  1.00 14.71           C  
ATOM    190  C   ASN A  49      10.251   7.775 -17.389  1.00 15.88           C  
ATOM    191  O   ASN A  49      11.111   8.581 -17.753  1.00 12.80           O  
ATOM    192  CB  ASN A  49      11.977   7.084 -15.650  1.00 14.54           C  
ATOM    193  CG  ASN A  49      12.163   6.412 -14.299  1.00 17.50           C  
ATOM    194  ND2 ASN A  49      13.428   6.218 -13.855  1.00 16.86           N  
ATOM    195  OD1 ASN A  49      11.157   6.208 -13.610  1.00 14.81           O  
ATOM    196  N   ASP A  50       9.149   7.466 -18.076  1.00 14.04           N  
ATOM    197  CA  ASP A  50       8.691   8.231 -19.237  1.00 17.50           C  
ATOM    198  C   ASP A  50       9.565   8.158 -20.460  1.00 17.81           C  
ATOM    199  O   ASP A  50       9.378   8.935 -21.395  1.00 17.84           O  
ATOM    200  CB  ASP A  50       8.374   9.673 -18.759  1.00 19.17           C  
ATOM    201  CG  ASP A  50       7.359  10.356 -19.678  1.00 27.86           C  
ATOM    202  OD1 ASP A  50       6.430   9.668 -20.161  1.00 28.85           O  
ATOM    203  OD2 ASP A  50       7.532  11.577 -19.952  1.00 34.50           O1-
ATOM    204  N   VAL A  51      10.471   7.176 -20.565  1.00 16.33           N  
ATOM    205  CA  VAL A  51      11.291   7.078 -21.776  1.00 14.75           C  
ATOM    206  C   VAL A  51      11.249   5.679 -22.336  1.00 14.97           C  
ATOM    207  O   VAL A  51      11.010   4.678 -21.622  1.00 14.76           O  
ATOM    208  CB  VAL A  51      12.791   7.547 -21.570  1.00 16.61           C  
ATOM    209  CG1 VAL A  51      12.797   9.000 -21.007  1.00 16.93           C  
ATOM    210  CG2 VAL A  51      13.536   6.662 -20.607  1.00 14.81           C  
ATOM    211  N   PHE A  52      11.565   5.599 -23.618  1.00 15.08           N  
ATOM    212  CA  PHE A  52      11.868   4.312 -24.273  1.00 14.36           C  
ATOM    213  C   PHE A  52      13.088   4.582 -25.163  1.00 16.05           C  
ATOM    214  O   PHE A  52      13.131   5.686 -25.800  1.00 15.70           O  
ATOM    215  CB  PHE A  52      10.701   3.885 -25.185  1.00 13.85           C  
ATOM    216  CG  PHE A  52      10.997   2.645 -25.989  1.00 14.03           C  
ATOM    217  CD1 PHE A  52      11.828   2.686 -27.150  1.00 15.06           C  
ATOM    218  CD2 PHE A  52      10.570   1.402 -25.512  1.00 13.44           C  
ATOM    219  CE1 PHE A  52      12.185   1.510 -27.846  1.00 16.07           C  
ATOM    220  CE2 PHE A  52      10.857   0.240 -26.225  1.00 13.33           C  
ATOM    221  CZ  PHE A  52      11.713   0.294 -27.388  1.00 16.57           C  
ATOM    222  N   PRO A  53      14.096   3.679 -25.200  1.00 14.10           N  
ATOM    223  CA  PRO A  53      14.139   2.411 -24.416  1.00 13.97           C  
ATOM    224  C   PRO A  53      14.340   2.661 -22.918  1.00 11.49           C  
ATOM    225  O   PRO A  53      14.669   3.782 -22.472  1.00 13.32           O  
ATOM    226  CB  PRO A  53      15.309   1.650 -25.050  1.00 13.63           C  
ATOM    227  CG  PRO A  53      16.279   2.700 -25.501  1.00 13.66           C  
ATOM    228  CD  PRO A  53      15.352   3.869 -25.952  1.00 15.59           C  
ATOM    229  N   SER A  54      14.227   1.585 -22.126  1.00 10.54           N  
ATOM    230  CA  SER A  54      14.224   1.855 -20.685  1.00 11.01           C  
ATOM    231  C   SER A  54      15.632   2.295 -20.274  1.00 11.81           C  
ATOM    232  O   SER A  54      16.592   1.878 -20.884  1.00 12.23           O  
ATOM    233  CB  SER A  54      13.830   0.561 -19.919  1.00 10.30           C  
ATOM    234  OG  SER A  54      12.691  -0.096 -20.558  1.00  9.57           O  
ATOM    235  N   PRO A  55      15.725   3.144 -19.234  1.00 11.10           N  
ATOM    236  CA  PRO A  55      17.020   3.772 -18.877  1.00 12.53           C  
ATOM    237  C   PRO A  55      18.049   2.834 -18.239  1.00 13.09           C  
ATOM    238  O   PRO A  55      17.710   1.851 -17.597  1.00 12.14           O  
ATOM    239  CB  PRO A  55      16.618   4.871 -17.849  1.00 11.02           C  
ATOM    240  CG  PRO A  55      15.319   4.310 -17.189  1.00 12.20           C  
ATOM    241  CD  PRO A  55      14.598   3.591 -18.382  1.00 10.17           C  
ATOM    242  N   LEU A  56      19.314   3.243 -18.378  1.00 12.00           N  
ATOM    243  CA  LEU A  56      20.412   2.491 -17.806  1.00 11.17           C  
ATOM    244  C   LEU A  56      20.423   2.716 -16.272  1.00 11.40           C  
ATOM    245  O   LEU A  56      20.282   3.838 -15.791  1.00 11.45           O  
ATOM    246  CB  LEU A  56      21.739   3.103 -18.410  1.00 10.52           C  
ATOM    247  CG  LEU A  56      23.042   2.613 -17.718  1.00  8.94           C  
ATOM    248  CD1 LEU A  56      23.278   1.081 -17.872  1.00 11.35           C  
ATOM    249  CD2 LEU A  56      24.258   3.492 -18.305  1.00 12.32           C  
ATOM    250  N   ILE A  57      20.650   1.631 -15.505  1.00  8.96           N  
ATOM    251  CA  ILE A  57      20.815   1.752 -14.028  1.00 10.02           C  
ATOM    252  C   ILE A  57      22.263   1.337 -13.705  1.00 10.86           C  
ATOM    253  O   ILE A  57      22.759   0.416 -14.340  1.00 11.41           O  
ATOM    254  CB  ILE A  57      19.858   0.775 -13.330  1.00 10.78           C  
ATOM    255  CG1 ILE A  57      18.441   1.173 -13.667  1.00 10.54           C  
ATOM    256  CG2 ILE A  57      20.081   0.737 -11.741  1.00 11.68           C  
ATOM    257  CD1 ILE A  57      17.401   0.152 -13.066  1.00 12.45           C  
ATOM    258  N   THR A  58      22.954   2.024 -12.806  1.00 11.29           N  
ATOM    259  CA  THR A  58      24.319   1.622 -12.474  1.00 11.08           C  
ATOM    260  C   THR A  58      24.529   1.653 -10.940  1.00 12.40           C  
ATOM    261  O   THR A  58      23.746   2.277 -10.175  1.00 13.75           O  
ATOM    262  CB  THR A  58      25.390   2.552 -13.098  1.00 11.77           C  
ATOM    263  CG2 THR A  58      25.312   2.672 -14.663  1.00 11.53           C  
ATOM    264  OG1 THR A  58      25.243   3.879 -12.563  1.00 14.48           O  
ATOM    265  N   GLY A  59      25.581   0.964 -10.521  1.00 11.77           N  
ATOM    266  CA  GLY A  59      26.029   0.994  -9.145  1.00 12.55           C  
ATOM    267  C   GLY A  59      27.455   0.443  -9.141  1.00 13.31           C  
ATOM    268  O   GLY A  59      28.062   0.208 -10.194  1.00 11.96           O  
ATOM    269  N   ASN A  60      27.960   0.150  -7.926  1.00 13.10           N  
ATOM    270  CA  ASN A  60      29.284  -0.461  -7.809  1.00 12.92           C  
ATOM    271  C   ASN A  60      29.188  -1.810  -7.100  1.00 13.64           C  
ATOM    272  O   ASN A  60      28.232  -2.053  -6.356  1.00 12.16           O  
ATOM    273  CB  ASN A  60      30.145   0.419  -6.920  1.00 12.71           C  
ATOM    274  CG  ASN A  60      30.484   1.762  -7.612  1.00 18.89           C  
ATOM    275  ND2 ASN A  60      30.401   2.813  -6.876  1.00 26.14           N  
ATOM    276  OD1 ASN A  60      30.815   1.806  -8.776  1.00 17.68           O  
ATOM    277  N   LYS A  61      30.241  -2.622  -7.254  1.00 12.02           N  
ATOM    278  CA  LYS A  61      30.316  -3.970  -6.609  1.00 11.29           C  
ATOM    279  C   LYS A  61      30.004  -3.869  -5.125  1.00 13.51           C  
ATOM    280  O   LYS A  61      30.549  -2.967  -4.432  1.00 14.07           O  
ATOM    281  CB  LYS A  61      31.785  -4.454  -6.777  1.00 11.45           C  
ATOM    282  CG  LYS A  61      32.017  -5.883  -6.304  1.00 11.14           C  
ATOM    283  CD  LYS A  61      33.512  -6.216  -6.535  1.00 17.15           C  
ATOM    284  CE  LYS A  61      33.791  -7.631  -6.009  1.00 21.85           C  
ATOM    285  NZ  LYS A  61      35.260  -7.932  -6.155  1.00 23.47           N1+
ATOM    286  N   GLY A  62      29.179  -4.802  -4.596  1.00 13.96           N  
ATOM    287  CA  GLY A  62      28.797  -4.737  -3.159  1.00 16.67           C  
ATOM    288  C   GLY A  62      27.680  -3.767  -2.757  1.00 15.95           C  
ATOM    289  O   GLY A  62      27.262  -3.807  -1.571  1.00 15.68           O  
ATOM    290  N   ASP A  63      27.238  -2.883  -3.667  1.00 13.15           N  
ATOM    291  CA  ASP A  63      26.229  -1.861  -3.258  1.00 13.04           C  
ATOM    292  C   ASP A  63      24.893  -2.555  -2.901  1.00 12.44           C  
ATOM    293  O   ASP A  63      24.559  -3.660  -3.384  1.00 11.24           O  
ATOM    294  CB  ASP A  63      25.955  -0.819  -4.421  1.00 11.58           C  
ATOM    295  CG  ASP A  63      26.991   0.196  -4.530  1.00 14.78           C  
ATOM    296  OD1 ASP A  63      27.869   0.254  -3.653  1.00 17.46           O  
ATOM    297  OD2 ASP A  63      26.894   0.995  -5.477  1.00 13.13           O1-
ATOM    298  N   ARG A  64      24.105  -1.826  -2.119  1.00 12.51           N  
ATOM    299  CA  ARG A  64      22.705  -2.130  -1.928  1.00 12.57           C  
ATOM    300  C   ARG A  64      21.943  -1.369  -3.002  1.00 13.39           C  
ATOM    301  O   ARG A  64      22.120  -0.130  -3.152  1.00 12.69           O  
ATOM    302  CB  ARG A  64      22.271  -1.590  -0.556  1.00 10.98           C  
ATOM    303  CG  ARG A  64      20.752  -1.926  -0.257  1.00 10.92           C  
ATOM    304  CD  ARG A  64      20.356  -1.486   1.202  1.00 16.50           C  
ATOM    305  NE  ARG A  64      21.003  -2.404   2.138  1.00 17.74           N  
ATOM    306  CZ  ARG A  64      20.565  -3.647   2.429  1.00 21.24           C  
ATOM    307  NH1 ARG A  64      19.527  -4.225   1.797  1.00 20.05           N1+
ATOM    308  NH2 ARG A  64      21.225  -4.377   3.326  1.00 23.03           N  
ATOM    309  N   PHE A  65      21.038  -2.063  -3.708  1.00 12.38           N  
ATOM    310  CA  PHE A  65      20.178  -1.464  -4.706  1.00 11.98           C  
ATOM    311  C   PHE A  65      18.813  -1.342  -4.082  1.00 13.51           C  
ATOM    312  O   PHE A  65      18.385  -2.292  -3.432  1.00 13.10           O  
ATOM    313  CB  PHE A  65      20.066  -2.397  -5.948  1.00  9.46           C  
ATOM    314  CG  PHE A  65      21.220  -2.262  -6.905  1.00 15.04           C  
ATOM    315  CD1 PHE A  65      22.468  -2.862  -6.659  1.00 14.92           C  
ATOM    316  CD2 PHE A  65      21.092  -1.412  -7.994  1.00 13.87           C  
ATOM    317  CE1 PHE A  65      23.579  -2.648  -7.585  1.00 15.73           C  
ATOM    318  CE2 PHE A  65      22.121  -1.153  -8.877  1.00 16.12           C  
ATOM    319  CZ  PHE A  65      23.394  -1.790  -8.733  1.00 13.99           C  
ATOM    320  N   GLN A  66      18.190  -0.140  -4.199  1.00 11.45           N  
ATOM    321  CA  GLN A  66      16.825   0.041  -3.702  1.00 11.80           C  
ATOM    322  C   GLN A  66      16.027   0.634  -4.831  1.00 11.83           C  
ATOM    323  O   GLN A  66      16.135   1.887  -5.109  1.00 13.78           O  
ATOM    324  CB  GLN A  66      16.810   0.932  -2.439  1.00 11.71           C  
ATOM    325  CG  GLN A  66      17.716   0.339  -1.287  1.00 12.98           C  
ATOM    326  CD  GLN A  66      17.241   0.845   0.044  1.00 21.48           C  
ATOM    327  NE2 GLN A  66      18.111   1.483   0.764  1.00 21.65           N  
ATOM    328  OE1 GLN A  66      16.058   0.723   0.370  1.00 22.90           O  
ATOM    329  N   LEU A  67      15.313  -0.232  -5.586  1.00 13.75           N  
ATOM    330  CA  LEU A  67      14.635   0.221  -6.818  1.00 11.33           C  
ATOM    331  C   LEU A  67      13.147   0.080  -6.558  1.00 12.16           C  
ATOM    332  O   LEU A  67      12.618  -1.052  -6.339  1.00 11.44           O  
ATOM    333  CB  LEU A  67      15.046  -0.660  -8.015  1.00 12.92           C  
ATOM    334  CG  LEU A  67      16.626  -0.516  -8.174  1.00 15.18           C  
ATOM    335  CD1 LEU A  67      17.163  -1.644  -9.016  1.00 15.15           C  
ATOM    336  CD2 LEU A  67      16.980   0.887  -8.815  1.00 15.04           C  
ATOM    337  N   ASN A  68      12.513   1.219  -6.445  1.00 12.65           N  
ATOM    338  CA  ASN A  68      11.060   1.307  -6.112  1.00 11.60           C  
ATOM    339  C   ASN A  68      10.285   1.344  -7.395  1.00  9.94           C  
ATOM    340  O   ASN A  68      10.298   2.340  -8.140  1.00 11.49           O  
ATOM    341  CB  ASN A  68      10.766   2.553  -5.281  1.00 13.38           C  
ATOM    342  CG  ASN A  68       9.318   2.591  -4.816  1.00 15.30           C  
ATOM    343  ND2 ASN A  68       8.761   3.780  -4.671  1.00 16.42           N  
ATOM    344  OD1 ASN A  68       8.759   1.534  -4.488  1.00 17.66           O  
ATOM    345  N   VAL A  69       9.630   0.208  -7.685  1.00 11.34           N  
ATOM    346  CA  VAL A  69       8.895   0.034  -8.963  1.00  9.90           C  
ATOM    347  C   VAL A  69       7.466   0.539  -8.735  1.00 12.79           C  
ATOM    348  O   VAL A  69       6.718  -0.030  -7.955  1.00 13.03           O  
ATOM    349  CB  VAL A  69       8.968  -1.411  -9.469  1.00 12.53           C  
ATOM    350  CG1 VAL A  69       8.136  -1.607 -10.760  1.00 11.65           C  
ATOM    351  CG2 VAL A  69      10.479  -1.728  -9.703  1.00 10.10           C  
ATOM    352  N   ILE A  70       7.109   1.615  -9.474  1.00 13.55           N  
ATOM    353  CA  ILE A  70       5.781   2.285  -9.248  1.00 11.81           C  
ATOM    354  C   ILE A  70       5.015   1.973 -10.483  1.00 13.49           C  
ATOM    355  O   ILE A  70       5.406   2.412 -11.559  1.00 13.29           O  
ATOM    356  CB  ILE A  70       6.007   3.819  -9.083  1.00 14.13           C  
ATOM    357  CG1 ILE A  70       6.888   4.031  -7.842  1.00 12.62           C  
ATOM    358  CG2 ILE A  70       4.628   4.516  -9.013  1.00 16.25           C  
ATOM    359  CD1 ILE A  70       7.325   5.535  -7.739  1.00 16.87           C  
ATOM    360  N   ASP A  71       3.974   1.128 -10.364  1.00 11.89           N  
ATOM    361  CA  ASP A  71       3.314   0.628 -11.569  1.00 12.65           C  
ATOM    362  C   ASP A  71       2.088   1.506 -11.875  1.00 14.06           C  
ATOM    363  O   ASP A  71       1.037   1.411 -11.171  1.00 11.61           O  
ATOM    364  CB  ASP A  71       2.897  -0.850 -11.383  1.00 12.43           C  
ATOM    365  CG  ASP A  71       2.158  -1.415 -12.593  1.00 13.30           C  
ATOM    366  OD1 ASP A  71       2.162  -0.742 -13.676  1.00 12.63           O  
ATOM    367  OD2 ASP A  71       1.583  -2.551 -12.493  1.00 12.56           O1-
ATOM    368  N   ASN A  72       2.198   2.290 -12.949  1.00 13.45           N  
ATOM    369  CA  ASN A  72       1.052   3.120 -13.400  1.00 13.72           C  
ATOM    370  C   ASN A  72       0.515   2.711 -14.785  1.00 13.79           C  
ATOM    371  O   ASN A  72      -0.196   3.496 -15.457  1.00 13.60           O  
ATOM    372  CB  ASN A  72       1.479   4.587 -13.454  1.00 13.34           C  
ATOM    373  CG  ASN A  72       1.726   5.171 -12.079  1.00 17.43           C  
ATOM    374  ND2 ASN A  72       2.589   6.199 -11.995  1.00 16.87           N  
ATOM    375  OD1 ASN A  72       1.153   4.720 -11.093  1.00 16.70           O  
ATOM    376  N   MET A  73       0.688   1.467 -15.172  1.00 11.56           N  
ATOM    377  CA  MET A  73       0.226   1.055 -16.473  1.00 11.96           C  
ATOM    378  C   MET A  73      -1.308   0.888 -16.501  1.00 12.70           C  
ATOM    379  O   MET A  73      -1.922   0.276 -15.576  1.00 11.93           O  
ATOM    380  CB  MET A  73       0.870  -0.283 -16.956  1.00 12.18           C  
ATOM    381  CG  MET A  73       2.391  -0.149 -17.313  1.00 12.29           C  
ATOM    382  SD  MET A  73       3.088  -1.655 -18.001  1.00 11.67           S  
ATOM    383  CE  MET A  73       3.199  -2.637 -16.454  1.00  9.11           C  
ATOM    384  N   THR A  74      -1.875   1.292 -17.632  1.00 12.21           N  
ATOM    385  CA  THR A  74      -3.356   1.196 -17.775  1.00 14.75           C  
ATOM    386  C   THR A  74      -3.779   0.278 -18.933  1.00 14.21           C  
ATOM    387  O   THR A  74      -4.991   0.137 -19.184  1.00 13.58           O  
ATOM    388  CB  THR A  74      -3.886   2.625 -18.083  1.00 14.58           C  
ATOM    389  CG2 THR A  74      -3.660   3.575 -16.862  1.00 18.19           C  
ATOM    390  OG1 THR A  74      -3.244   3.075 -19.287  1.00 17.38           O  
ATOM    391  N   ASN A  75      -2.834  -0.380 -19.608  1.00 11.31           N  
ATOM    392  CA  ASN A  75      -3.162  -1.151 -20.775  1.00 14.18           C  
ATOM    393  C   ASN A  75      -3.167  -2.661 -20.502  1.00 13.64           C  
ATOM    394  O   ASN A  75      -2.114  -3.267 -20.343  1.00 13.09           O  
ATOM    395  CB  ASN A  75      -2.212  -0.747 -21.967  1.00 13.73           C  
ATOM    396  CG  ASN A  75      -2.609  -1.388 -23.288  1.00 16.59           C  
ATOM    397  ND2 ASN A  75      -2.627  -0.550 -24.392  1.00 11.47           N  
ATOM    398  OD1 ASN A  75      -2.920  -2.550 -23.359  1.00 15.65           O  
ATOM    399  N   HIS A  76      -4.385  -3.267 -20.476  1.00 11.09           N  
ATOM    400  CA  HIS A  76      -4.459  -4.709 -20.122  1.00 12.81           C  
ATOM    401  C   HIS A  76      -3.884  -5.639 -21.213  1.00 13.42           C  
ATOM    402  O   HIS A  76      -3.381  -6.776 -20.950  1.00 10.93           O  
ATOM    403  CB  HIS A  76      -5.946  -5.067 -19.824  1.00 11.92           C  
ATOM    404  CG  HIS A  76      -6.180  -6.529 -19.630  1.00 13.74           C  
ATOM    405  CD2 HIS A  76      -6.898  -7.423 -20.377  1.00 18.79           C  
ATOM    406  ND1 HIS A  76      -5.589  -7.253 -18.609  1.00 13.44           N  
ATOM    407  CE1 HIS A  76      -5.917  -8.537 -18.758  1.00 14.82           C  
ATOM    408  NE2 HIS A  76      -6.731  -8.661 -19.806  1.00 14.68           N  
ATOM    409  N   THR A  77      -3.945  -5.204 -22.489  1.00 13.65           N  
ATOM    410  CA  THR A  77      -3.406  -6.025 -23.576  1.00 11.00           C  
ATOM    411  C   THR A  77      -1.878  -6.235 -23.445  1.00 11.39           C  
ATOM    412  O   THR A  77      -1.355  -7.273 -23.824  1.00 12.12           O  
ATOM    413  CB  THR A  77      -3.711  -5.281 -24.956  1.00 12.78           C  
ATOM    414  CG2 THR A  77      -3.150  -6.082 -26.101  1.00 16.63           C  
ATOM    415  OG1 THR A  77      -5.156  -5.246 -25.106  1.00 14.77           O  
ATOM    416  N   MET A  78      -1.213  -5.269 -22.839  1.00 10.53           N  
ATOM    417  CA  MET A  78       0.250  -5.443 -22.587  1.00 10.59           C  
ATOM    418  C   MET A  78       0.489  -5.764 -21.080  1.00 10.96           C  
ATOM    419  O   MET A  78       1.646  -5.803 -20.632  1.00 11.29           O  
ATOM    420  CB  MET A  78       0.970  -4.120 -22.990  1.00 10.77           C  
ATOM    421  CG  MET A  78       0.736  -3.888 -24.504  1.00  9.59           C  
ATOM    422  SD  MET A  78       1.852  -2.535 -25.156  1.00 13.63           S  
ATOM    423  CE  MET A  78       1.206  -1.085 -24.360  1.00 12.18           C  
ATOM    424  N   LEU A  79      -0.609  -5.937 -20.358  1.00 11.09           N  
ATOM    425  CA  LEU A  79      -0.715  -6.191 -18.916  1.00 10.54           C  
ATOM    426  C   LEU A  79      -0.530  -5.036 -17.993  1.00  9.78           C  
ATOM    427  O   LEU A  79       0.508  -4.308 -18.001  1.00 11.92           O  
ATOM    428  CB  LEU A  79       0.129  -7.438 -18.462  1.00 11.59           C  
ATOM    429  CG  LEU A  79      -0.167  -8.784 -19.142  1.00 12.83           C  
ATOM    430  CD1 LEU A  79       0.881  -9.906 -18.862  1.00 13.06           C  
ATOM    431  CD2 LEU A  79      -1.664  -9.335 -18.827  1.00 12.81           C  
ATOM    432  N   LYS A  80      -1.546  -4.798 -17.159  1.00  9.95           N  
ATOM    433  CA  LYS A  80      -1.431  -3.669 -16.223  1.00 10.24           C  
ATOM    434  C   LYS A  80      -0.505  -3.958 -15.079  1.00 10.12           C  
ATOM    435  O   LYS A  80       0.022  -3.017 -14.507  1.00 11.61           O  
ATOM    436  CB  LYS A  80      -2.803  -3.310 -15.590  1.00 10.32           C  
ATOM    437  CG  LYS A  80      -3.852  -2.872 -16.765  1.00  9.37           C  
ATOM    438  CD  LYS A  80      -5.112  -2.300 -16.033  1.00 11.77           C  
ATOM    439  CE  LYS A  80      -6.272  -2.244 -17.152  1.00 15.41           C  
ATOM    440  NZ  LYS A  80      -7.293  -1.338 -16.408  1.00 17.41           N1+
ATOM    441  N   SER A  81      -0.372  -5.248 -14.720  1.00 10.08           N  
ATOM    442  CA  SER A  81       0.485  -5.676 -13.601  1.00 10.33           C  
ATOM    443  C   SER A  81       1.947  -5.746 -14.083  1.00  9.15           C  
ATOM    444  O   SER A  81       2.189  -5.778 -15.275  1.00 10.46           O  
ATOM    445  CB  SER A  81       0.059  -7.066 -13.146  1.00 10.67           C  
ATOM    446  OG  SER A  81      -1.360  -7.015 -12.833  1.00 10.63           O  
ATOM    447  N   THR A  82       2.875  -5.953 -13.155  1.00  9.78           N  
ATOM    448  CA  THR A  82       4.275  -6.131 -13.615  1.00  9.77           C  
ATOM    449  C   THR A  82       5.120  -6.859 -12.517  1.00 10.99           C  
ATOM    450  O   THR A  82       4.753  -6.865 -11.333  1.00 10.40           O  
ATOM    451  CB  THR A  82       4.950  -4.788 -14.021  1.00 12.58           C  
ATOM    452  CG2 THR A  82       5.407  -3.883 -12.749  1.00 12.71           C  
ATOM    453  OG1 THR A  82       6.077  -5.146 -14.875  1.00 13.38           O  
ATOM    454  N   SER A  83       6.322  -7.295 -12.891  1.00  9.67           N  
ATOM    455  CA  SER A  83       7.232  -7.834 -11.897  1.00  9.76           C  
ATOM    456  C   SER A  83       8.599  -7.702 -12.592  1.00 10.64           C  
ATOM    457  O   SER A  83       8.657  -7.907 -13.779  1.00 11.85           O  
ATOM    458  CB  SER A  83       6.945  -9.377 -11.773  1.00 12.26           C  
ATOM    459  OG  SER A  83       7.525  -9.598 -10.513  1.00 17.75           O  
ATOM    460  N  AILE A  84       9.656  -7.372 -11.845  0.51 10.78           N  
ATOM    461  N  BILE A  84       9.669  -7.338 -11.892  0.49 10.78           N  
ATOM    462  CA AILE A  84      10.962  -7.085 -12.470  0.51  9.79           C  
ATOM    463  CA BILE A  84      10.933  -7.104 -12.615  0.49  9.61           C  
ATOM    464  C  AILE A  84      12.018  -8.095 -12.023  0.51 10.10           C  
ATOM    465  C  BILE A  84      12.059  -7.966 -12.075  0.49 10.24           C  
ATOM    466  O  AILE A  84      12.161  -8.369 -10.814  0.51  8.90           O  
ATOM    467  O  BILE A  84      12.273  -8.022 -10.851  0.49  9.71           O  
ATOM    468  CB AILE A  84      11.446  -5.650 -12.216  0.51  9.54           C  
ATOM    469  CB BILE A  84      11.320  -5.638 -12.636  0.49  9.09           C  
ATOM    470  CG1AILE A  84      10.343  -4.634 -12.512  0.51 10.06           C  
ATOM    471  CG1BILE A  84      10.315  -4.853 -13.486  0.49  9.16           C  
ATOM    472  CG2AILE A  84      12.711  -5.335 -13.082  0.51  8.83           C  
ATOM    473  CG2BILE A  84      12.758  -5.437 -13.172  0.49  7.63           C  
ATOM    474  CD1AILE A  84       9.880  -4.650 -13.964  0.51 13.20           C  
ATOM    475  CD1BILE A  84      10.424  -3.282 -13.274  0.49  9.71           C  
ATOM    476  N   HIS A  85      12.727  -8.653 -13.010  1.00  9.30           N  
ATOM    477  CA  HIS A  85      13.911  -9.509 -12.691  1.00  9.51           C  
ATOM    478  C   HIS A  85      15.151  -8.732 -12.976  1.00  9.61           C  
ATOM    479  O   HIS A  85      15.230  -7.979 -13.984  1.00 10.29           O  
ATOM    480  CB  HIS A  85      13.871 -10.787 -13.527  1.00  8.98           C  
ATOM    481  CG  HIS A  85      15.136 -11.594 -13.500  1.00 11.63           C  
ATOM    482  CD2 HIS A  85      15.816 -12.216 -14.500  1.00 10.19           C  
ATOM    483  ND1 HIS A  85      15.687 -12.048 -12.323  1.00 10.36           N  
ATOM    484  CE1 HIS A  85      16.712 -12.849 -12.595  1.00  9.41           C  
ATOM    485  NE2 HIS A  85      16.797 -12.988 -13.903  1.00 12.08           N  
ATOM    486  N   TRP A  86      16.145  -8.875 -12.071  1.00  8.89           N  
ATOM    487  CA  TRP A  86      17.449  -8.160 -12.185  1.00  8.39           C  
ATOM    488  C   TRP A  86      18.415  -9.259 -12.618  1.00  7.19           C  
ATOM    489  O   TRP A  86      18.968 -10.022 -11.821  1.00  8.95           O  
ATOM    490  CB  TRP A  86      17.822  -7.527 -10.802  1.00  7.58           C  
ATOM    491  CG  TRP A  86      16.574  -6.928 -10.172  1.00  8.08           C  
ATOM    492  CD1 TRP A  86      15.683  -7.565  -9.324  1.00  7.11           C  
ATOM    493  CD2 TRP A  86      16.001  -5.666 -10.510  1.00 11.08           C  
ATOM    494  CE2 TRP A  86      14.793  -5.542  -9.771  1.00 11.81           C  
ATOM    495  CE3 TRP A  86      16.421  -4.574 -11.344  1.00 10.00           C  
ATOM    496  NE1 TRP A  86      14.619  -6.721  -9.070  1.00  9.82           N  
ATOM    497  CZ2 TRP A  86      13.962  -4.395  -9.863  1.00 10.39           C  
ATOM    498  CZ3 TRP A  86      15.551  -3.408 -11.457  1.00 10.04           C  
ATOM    499  CH2 TRP A  86      14.380  -3.331 -10.701  1.00 10.48           C  
ATOM    500  N   HIS A  87      18.553  -9.344 -13.955  1.00  7.13           N  
ATOM    501  CA  HIS A  87      19.092 -10.531 -14.570  1.00  7.40           C  
ATOM    502  C   HIS A  87      20.611 -10.661 -14.296  1.00  9.71           C  
ATOM    503  O   HIS A  87      21.442  -9.800 -14.673  1.00  9.89           O  
ATOM    504  CB  HIS A  87      18.859 -10.510 -16.117  1.00  8.45           C  
ATOM    505  CG  HIS A  87      19.365 -11.739 -16.780  1.00  9.59           C  
ATOM    506  CD2 HIS A  87      20.619 -12.250 -16.803  1.00 10.27           C  
ATOM    507  ND1 HIS A  87      18.574 -12.610 -17.515  1.00 10.70           N  
ATOM    508  CE1 HIS A  87      19.327 -13.584 -17.982  1.00 11.34           C  
ATOM    509  NE2 HIS A  87      20.576 -13.413 -17.521  1.00 10.97           N  
ATOM    510  N   GLY A  88      20.968 -11.730 -13.607  1.00  8.05           N  
ATOM    511  CA  GLY A  88      22.428 -12.028 -13.394  1.00  8.26           C  
ATOM    512  C   GLY A  88      22.753 -11.914 -11.894  1.00 10.04           C  
ATOM    513  O   GLY A  88      23.751 -12.505 -11.458  1.00  9.80           O  
ATOM    514  N   PHE A  89      21.913 -11.208 -11.131  1.00  9.09           N  
ATOM    515  CA  PHE A  89      22.182 -10.996  -9.692  1.00  8.80           C  
ATOM    516  C   PHE A  89      21.801 -12.229  -8.898  1.00 10.22           C  
ATOM    517  O   PHE A  89      20.678 -12.754  -9.043  1.00  8.56           O  
ATOM    518  CB  PHE A  89      21.388  -9.816  -9.076  1.00  7.42           C  
ATOM    519  CG  PHE A  89      21.853  -8.452  -9.629  1.00  9.50           C  
ATOM    520  CD1 PHE A  89      23.157  -8.282 -10.095  1.00 16.30           C  
ATOM    521  CD2 PHE A  89      21.003  -7.337  -9.556  1.00 17.02           C  
ATOM    522  CE1 PHE A  89      23.570  -7.012 -10.584  1.00 18.77           C  
ATOM    523  CE2 PHE A  89      21.399  -6.035 -10.025  1.00 17.41           C  
ATOM    524  CZ  PHE A  89      22.721  -5.888 -10.514  1.00 15.05           C  
ATOM    525  N   PHE A  90      22.728 -12.684  -8.071  1.00  8.90           N  
ATOM    526  CA  PHE A  90      22.411 -13.941  -7.290  1.00  9.01           C  
ATOM    527  C   PHE A  90      21.235 -13.823  -6.291  1.00  9.95           C  
ATOM    528  O   PHE A  90      20.621 -14.852  -5.989  1.00  8.20           O  
ATOM    529  CB  PHE A  90      23.654 -14.453  -6.520  1.00  9.35           C  
ATOM    530  CG  PHE A  90      24.839 -14.753  -7.382  1.00  7.99           C  
ATOM    531  CD1 PHE A  90      24.653 -15.280  -8.700  1.00 10.02           C  
ATOM    532  CD2 PHE A  90      26.139 -14.525  -6.879  1.00 11.99           C  
ATOM    533  CE1 PHE A  90      25.766 -15.566  -9.537  1.00 13.53           C  
ATOM    534  CE2 PHE A  90      27.276 -14.838  -7.706  1.00 12.30           C  
ATOM    535  CZ  PHE A  90      27.053 -15.397  -9.012  1.00 13.20           C  
ATOM    536  N   GLN A  91      21.028 -12.660  -5.636  1.00  7.85           N  
ATOM    537  CA  GLN A  91      19.874 -12.430  -4.710  1.00  7.68           C  
ATOM    538  C   GLN A  91      19.984 -13.325  -3.498  1.00  8.54           C  
ATOM    539  O   GLN A  91      18.986 -13.830  -3.001  1.00  9.39           O  
ATOM    540  CB  GLN A  91      18.514 -12.765  -5.395  1.00  6.86           C  
ATOM    541  CG  GLN A  91      18.257 -11.682  -6.580  1.00  8.02           C  
ATOM    542  CD  GLN A  91      17.982 -10.179  -6.135  1.00  8.71           C  
ATOM    543  NE2 GLN A  91      18.031  -9.898  -4.886  1.00  8.91           N  
ATOM    544  OE1 GLN A  91      17.740  -9.255  -7.056  1.00 12.55           O  
ATOM    545  N   HIS A  92      21.213 -13.595  -3.052  1.00  9.61           N  
ATOM    546  CA  HIS A  92      21.306 -14.555  -1.848  1.00  9.30           C  
ATOM    547  C   HIS A  92      20.688 -13.888  -0.656  1.00 10.24           C  
ATOM    548  O   HIS A  92      20.992 -12.726  -0.307  1.00  9.40           O  
ATOM    549  CB  HIS A  92      22.802 -14.840  -1.572  1.00  8.43           C  
ATOM    550  CG  HIS A  92      22.973 -15.879  -0.492  1.00 11.76           C  
ATOM    551  CD2 HIS A  92      22.888 -15.735   0.852  1.00 12.07           C  
ATOM    552  ND1 HIS A  92      23.400 -17.170  -0.728  1.00 15.30           N  
ATOM    553  CE1 HIS A  92      23.404 -17.837   0.440  1.00 13.22           C  
ATOM    554  NE2 HIS A  92      23.123 -16.974   1.402  1.00 18.65           N  
ATOM    555  N   GLY A  93      19.743 -14.580  -0.025  1.00  9.86           N  
ATOM    556  CA  GLY A  93      19.001 -14.017   1.126  1.00 10.52           C  
ATOM    557  C   GLY A  93      17.835 -13.117   0.741  1.00 12.05           C  
ATOM    558  O   GLY A  93      17.046 -12.708   1.620  1.00 11.07           O  
ATOM    559  N   THR A  94      17.715 -12.828  -0.573  1.00 10.44           N  
ATOM    560  CA  THR A  94      16.656 -11.981  -1.106  1.00 10.57           C  
ATOM    561  C   THR A  94      15.961 -12.638  -2.269  1.00 10.31           C  
ATOM    562  O   THR A  94      15.660 -11.962  -3.257  1.00 10.17           O  
ATOM    563  CB  THR A  94      17.152 -10.535  -1.495  1.00 10.68           C  
ATOM    564  CG2 THR A  94      17.552  -9.752  -0.132  1.00 10.67           C  
ATOM    565  OG1 THR A  94      18.309 -10.689  -2.317  1.00  9.46           O  
ATOM    566  N   ASN A  95      15.638 -13.912  -2.123  1.00  9.42           N  
ATOM    567  CA  ASN A  95      15.011 -14.676  -3.248  1.00  8.75           C  
ATOM    568  C   ASN A  95      13.640 -14.057  -3.585  1.00  7.69           C  
ATOM    569  O   ASN A  95      13.229 -14.079  -4.757  1.00  8.41           O  
ATOM    570  CB  ASN A  95      14.786 -16.126  -2.763  1.00 10.85           C  
ATOM    571  CG  ASN A  95      14.026 -16.982  -3.777  1.00  8.06           C  
ATOM    572  ND2 ASN A  95      14.762 -17.676  -4.683  1.00  8.85           N  
ATOM    573  OD1 ASN A  95      12.777 -16.992  -3.782  1.00 10.76           O  
ATOM    574  N   TRP A  96      13.007 -13.367  -2.621  1.00  7.93           N  
ATOM    575  CA  TRP A  96      11.702 -12.698  -2.840  1.00  8.23           C  
ATOM    576  C   TRP A  96      11.781 -11.543  -3.788  1.00  9.62           C  
ATOM    577  O   TRP A  96      10.709 -11.057  -4.265  1.00 10.39           O  
ATOM    578  CB  TRP A  96      11.082 -12.211  -1.463  1.00  9.91           C  
ATOM    579  CG  TRP A  96      12.086 -11.274  -0.795  1.00  9.80           C  
ATOM    580  CD1 TRP A  96      12.975 -11.595   0.227  1.00  9.99           C  
ATOM    581  CD2 TRP A  96      12.187  -9.841  -1.003  1.00  9.72           C  
ATOM    582  CE2 TRP A  96      13.197  -9.353  -0.131  1.00 14.09           C  
ATOM    583  CE3 TRP A  96      11.506  -8.935  -1.836  1.00  9.95           C  
ATOM    584  NE1 TRP A  96      13.685 -10.427   0.593  1.00  9.15           N  
ATOM    585  CZ2 TRP A  96      13.586  -7.948  -0.086  1.00 13.19           C  
ATOM    586  CZ3 TRP A  96      11.910  -7.569  -1.840  1.00 11.13           C  
ATOM    587  CH2 TRP A  96      12.945  -7.087  -0.955  1.00 11.02           C  
ATOM    588  N   ALA A  97      13.013 -11.082  -4.054  1.00  8.86           N  
ATOM    589  CA  ALA A  97      13.253  -9.893  -4.957  1.00 10.14           C  
ATOM    590  C   ALA A  97      13.654 -10.297  -6.358  1.00 10.19           C  
ATOM    591  O   ALA A  97      13.838  -9.406  -7.195  1.00  9.72           O  
ATOM    592  CB  ALA A  97      14.387  -8.964  -4.340  1.00 10.10           C  
ATOM    593  N   ASP A  98      13.687 -11.607  -6.665  1.00  8.10           N  
ATOM    594  CA  ASP A  98      14.322 -12.040  -7.923  1.00  8.81           C  
ATOM    595  C   ASP A  98      13.456 -11.591  -9.116  1.00  9.38           C  
ATOM    596  O   ASP A  98      14.005 -11.429 -10.212  1.00 11.20           O  
ATOM    597  CB  ASP A  98      14.552 -13.559  -7.924  1.00  9.04           C  
ATOM    598  CG  ASP A  98      15.484 -13.996  -9.052  1.00 10.01           C  
ATOM    599  OD1 ASP A  98      16.506 -13.267  -9.301  1.00 10.87           O  
ATOM    600  OD2 ASP A  98      15.150 -15.016  -9.670  1.00 11.04           O1-
ATOM    601  N   GLY A  99      12.107 -11.621  -8.983  1.00  8.92           N  
ATOM    602  CA  GLY A  99      11.299 -11.127 -10.106  1.00  9.08           C  
ATOM    603  C   GLY A  99      10.268 -12.051 -10.737  1.00 10.00           C  
ATOM    604  O   GLY A  99       9.166 -11.583 -11.143  1.00 11.29           O  
ATOM    605  N   PRO A 100      10.635 -13.343 -10.976  1.00 10.51           N  
ATOM    606  CA  PRO A 100       9.696 -14.081 -11.812  1.00  9.94           C  
ATOM    607  C   PRO A 100       8.275 -14.196 -11.172  1.00  9.48           C  
ATOM    608  O   PRO A 100       8.086 -14.739 -10.038  1.00  8.44           O  
ATOM    609  CB  PRO A 100      10.323 -15.486 -11.913  1.00 11.88           C  
ATOM    610  CG  PRO A 100      11.846 -15.129 -11.947  1.00 11.43           C  
ATOM    611  CD  PRO A 100      11.980 -13.970 -10.935  1.00  9.68           C  
ATOM    612  N   ALA A 101       7.289 -13.788 -11.956  1.00  9.75           N  
ATOM    613  CA  ALA A 101       5.912 -13.915 -11.497  1.00  9.14           C  
ATOM    614  C   ALA A 101       5.499 -15.347 -11.270  1.00 10.72           C  
ATOM    615  O   ALA A 101       5.786 -16.269 -12.108  1.00  9.32           O  
ATOM    616  CB  ALA A 101       4.964 -13.254 -12.580  1.00 10.19           C  
ATOM    617  N   PHE A 102       4.873 -15.558 -10.090  1.00 10.47           N  
ATOM    618  CA  PHE A 102       4.348 -16.862  -9.608  1.00 10.52           C  
ATOM    619  C   PHE A 102       5.466 -17.875  -9.317  1.00 11.11           C  
ATOM    620  O   PHE A 102       5.197 -19.036  -9.028  1.00 10.50           O  
ATOM    621  CB  PHE A 102       3.300 -17.421 -10.608  1.00 10.50           C  
ATOM    622  CG  PHE A 102       2.244 -16.352 -10.898  1.00 12.01           C  
ATOM    623  CD1 PHE A 102       1.329 -15.997  -9.895  1.00 13.87           C  
ATOM    624  CD2 PHE A 102       2.216 -15.720 -12.137  1.00 11.77           C  
ATOM    625  CE1 PHE A 102       0.322 -14.980 -10.149  1.00 14.07           C  
ATOM    626  CE2 PHE A 102       1.257 -14.652 -12.379  1.00 14.83           C  
ATOM    627  CZ  PHE A 102       0.371 -14.312 -11.364  1.00 14.80           C  
ATOM    628  N   VAL A 103       6.725 -17.416  -9.318  1.00 10.94           N  
ATOM    629  CA  VAL A 103       7.811 -18.207  -8.740  1.00 10.27           C  
ATOM    630  C   VAL A 103       8.371 -17.518  -7.501  1.00 10.76           C  
ATOM    631  O   VAL A 103       8.373 -18.118  -6.390  1.00 12.44           O  
ATOM    632  CB  VAL A 103       9.011 -18.565  -9.777  1.00 10.02           C  
ATOM    633  CG1 VAL A 103      10.155 -19.413  -9.116  1.00  9.09           C  
ATOM    634  CG2 VAL A 103       8.478 -19.286 -11.061  1.00 10.35           C  
ATOM    635  N   ASN A 104       8.748 -16.233  -7.634  1.00  8.07           N  
ATOM    636  CA  ASN A 104       9.331 -15.487  -6.515  1.00  7.63           C  
ATOM    637  C   ASN A 104       8.411 -14.401  -5.917  1.00  8.01           C  
ATOM    638  O   ASN A 104       8.708 -13.921  -4.821  1.00  8.80           O  
ATOM    639  CB  ASN A 104      10.658 -14.887  -6.973  1.00  6.35           C  
ATOM    640  CG  ASN A 104      11.563 -16.031  -7.509  1.00  8.96           C  
ATOM    641  ND2 ASN A 104      11.551 -16.299  -8.794  1.00  3.79           N  
ATOM    642  OD1 ASN A 104      12.175 -16.781  -6.669  1.00 13.28           O  
ATOM    643  N   GLN A 105       7.324 -14.011  -6.628  1.00  9.75           N  
ATOM    644  CA  GLN A 105       6.374 -13.038  -6.087  1.00  8.63           C  
ATOM    645  C   GLN A 105       5.058 -13.181  -6.875  1.00  8.66           C  
ATOM    646  O   GLN A 105       5.056 -13.727  -7.996  1.00  8.95           O  
ATOM    647  CB  GLN A 105       6.830 -11.568  -6.211  1.00  7.42           C  
ATOM    648  CG  GLN A 105       7.034 -11.169  -7.722  1.00  9.49           C  
ATOM    649  CD  GLN A 105       7.414  -9.697  -7.787  1.00 12.33           C  
ATOM    650  NE2 GLN A 105       8.667  -9.449  -7.852  1.00  6.77           N  
ATOM    651  OE1 GLN A 105       6.530  -8.789  -7.672  1.00 13.37           O  
ATOM    652  N   CYS A 106       3.966 -12.609  -6.313  1.00 10.25           N  
ATOM    653  CA  CYS A 106       2.807 -12.275  -7.190  1.00  9.50           C  
ATOM    654  C   CYS A 106       3.190 -10.928  -7.832  1.00  7.89           C  
ATOM    655  O   CYS A 106       3.971 -10.151  -7.291  1.00  8.73           O  
ATOM    656  CB  CYS A 106       1.508 -12.042  -6.392  1.00 11.72           C  
ATOM    657  SG  CYS A 106       0.751 -13.655  -5.928  1.00 15.98           S  
ATOM    658  N   PRO A 107       2.602 -10.629  -8.984  1.00  7.72           N  
ATOM    659  CA  PRO A 107       2.908  -9.338  -9.661  1.00  8.22           C  
ATOM    660  C   PRO A 107       2.482  -8.132  -8.815  1.00  9.59           C  
ATOM    661  O   PRO A 107       1.538  -8.222  -7.986  1.00  9.69           O  
ATOM    662  CB  PRO A 107       2.038  -9.364 -10.924  1.00  7.66           C  
ATOM    663  CG  PRO A 107       1.931 -10.893 -11.258  1.00  9.73           C  
ATOM    664  CD  PRO A 107       1.745 -11.514  -9.778  1.00  8.52           C  
ATOM    665  N   ILE A 108       3.137  -7.005  -9.079  1.00  7.95           N  
ATOM    666  CA  ILE A 108       2.768  -5.705  -8.548  1.00  9.31           C  
ATOM    667  C   ILE A 108       1.502  -5.323  -9.330  1.00 10.26           C  
ATOM    668  O   ILE A 108       1.428  -5.597 -10.579  1.00 10.19           O  
ATOM    669  CB  ILE A 108       3.830  -4.662  -8.857  1.00  9.40           C  
ATOM    670  CG1 ILE A 108       5.218  -5.169  -8.347  1.00 12.33           C  
ATOM    671  CG2 ILE A 108       3.465  -3.293  -8.261  1.00 10.57           C  
ATOM    672  CD1 ILE A 108       6.378  -4.288  -8.838  1.00 11.77           C  
ATOM    673  N   SER A 109       0.493  -4.812  -8.599  1.00 10.26           N  
ATOM    674  CA  SER A 109      -0.779  -4.434  -9.248  1.00 11.20           C  
ATOM    675  C   SER A 109      -0.733  -2.936  -9.665  1.00 10.58           C  
ATOM    676  O   SER A 109      -0.063  -2.104  -9.041  1.00 11.72           O  
ATOM    677  CB  SER A 109      -1.895  -4.566  -8.243  1.00 11.62           C  
ATOM    678  OG  SER A 109      -1.991  -5.928  -7.932  1.00  9.57           O  
ATOM    679  N   THR A 110      -1.461  -2.600 -10.698  1.00 11.90           N  
ATOM    680  CA  THR A 110      -1.471  -1.209 -11.128  1.00 10.71           C  
ATOM    681  C   THR A 110      -1.976  -0.243 -10.040  1.00 12.32           C  
ATOM    682  O   THR A 110      -2.894  -0.639  -9.261  1.00 12.93           O  
ATOM    683  CB  THR A 110      -2.261  -0.984 -12.480  1.00 11.41           C  
ATOM    684  CG2 THR A 110      -3.760  -1.218 -12.330  1.00 13.78           C  
ATOM    685  OG1 THR A 110      -1.924   0.373 -12.890  1.00 16.37           O  
ATOM    686  N   GLY A 111      -1.387   0.957  -9.933  1.00 12.92           N  
ATOM    687  CA  GLY A 111      -1.748   1.934  -8.869  1.00 15.96           C  
ATOM    688  C   GLY A 111      -1.025   1.616  -7.577  1.00 16.32           C  
ATOM    689  O   GLY A 111      -1.248   2.311  -6.531  1.00 16.00           O  
ATOM    690  N   HIS A 112      -0.103   0.620  -7.608  1.00 13.44           N  
ATOM    691  CA  HIS A 112       0.668   0.258  -6.396  1.00 13.07           C  
ATOM    692  C   HIS A 112       2.184   0.416  -6.747  1.00 14.03           C  
ATOM    693  O   HIS A 112       2.495   0.507  -7.910  1.00 11.49           O  
ATOM    694  CB  HIS A 112       0.335  -1.189  -5.876  1.00 13.72           C  
ATOM    695  CG  HIS A 112      -1.094  -1.350  -5.458  1.00 14.35           C  
ATOM    696  CD2 HIS A 112      -2.233  -1.527  -6.182  1.00 17.63           C  
ATOM    697  ND1 HIS A 112      -1.473  -1.349  -4.132  1.00 15.74           N  
ATOM    698  CE1 HIS A 112      -2.798  -1.479  -4.054  1.00 14.78           C  
ATOM    699  NE2 HIS A 112      -3.274  -1.636  -5.282  1.00 17.06           N  
ATOM    700  N   ALA A 113       3.041   0.353  -5.727  1.00 13.14           N  
ATOM    701  CA  ALA A 113       4.514   0.339  -5.870  1.00 13.02           C  
ATOM    702  C   ALA A 113       5.088  -0.790  -5.013  1.00 14.45           C  
ATOM    703  O   ALA A 113       4.490  -1.259  -4.007  1.00 14.38           O  
ATOM    704  CB  ALA A 113       5.070   1.667  -5.360  1.00 14.04           C  
ATOM    705  N   PHE A 114       6.308  -1.184  -5.331  1.00 12.80           N  
ATOM    706  CA  PHE A 114       6.917  -2.232  -4.548  1.00 11.32           C  
ATOM    707  C   PHE A 114       8.436  -2.025  -4.648  1.00 11.82           C  
ATOM    708  O   PHE A 114       8.975  -1.902  -5.754  1.00 12.72           O  
ATOM    709  CB  PHE A 114       6.611  -3.650  -5.153  1.00 12.34           C  
ATOM    710  CG  PHE A 114       7.312  -4.789  -4.434  1.00 11.81           C  
ATOM    711  CD1 PHE A 114       7.062  -5.087  -3.064  1.00 11.07           C  
ATOM    712  CD2 PHE A 114       8.231  -5.637  -5.152  1.00 13.44           C  
ATOM    713  CE1 PHE A 114       7.739  -6.142  -2.399  1.00 15.46           C  
ATOM    714  CE2 PHE A 114       8.870  -6.657  -4.535  1.00 13.04           C  
ATOM    715  CZ  PHE A 114       8.685  -6.942  -3.107  1.00 11.70           C  
ATOM    716  N   LEU A 115       9.053  -2.053  -3.482  1.00 10.56           N  
ATOM    717  CA  LEU A 115      10.513  -1.816  -3.336  1.00 10.53           C  
ATOM    718  C   LEU A 115      11.310  -3.094  -3.442  1.00  9.77           C  
ATOM    719  O   LEU A 115      11.182  -4.019  -2.606  1.00 11.47           O  
ATOM    720  CB  LEU A 115      10.758  -1.112  -1.977  1.00 10.25           C  
ATOM    721  CG  LEU A 115      12.272  -0.936  -1.744  1.00 13.19           C  
ATOM    722  CD1 LEU A 115      12.816   0.141  -2.746  1.00 16.00           C  
ATOM    723  CD2 LEU A 115      12.466  -0.474  -0.294  1.00 15.81           C  
ATOM    724  N   TYR A 116      12.112  -3.214  -4.474  1.00 11.50           N  
ATOM    725  CA  TYR A 116      13.120  -4.287  -4.522  1.00 10.53           C  
ATOM    726  C   TYR A 116      14.374  -3.773  -3.769  1.00 13.33           C  
ATOM    727  O   TYR A 116      15.054  -2.842  -4.262  1.00 13.53           O  
ATOM    728  CB  TYR A 116      13.502  -4.580  -5.999  1.00 11.02           C  
ATOM    729  CG  TYR A 116      12.339  -5.213  -6.743  1.00 11.97           C  
ATOM    730  CD1 TYR A 116      11.395  -4.395  -7.444  1.00 10.52           C  
ATOM    731  CD2 TYR A 116      12.260  -6.626  -6.865  1.00  8.59           C  
ATOM    732  CE1 TYR A 116      10.319  -4.936  -8.098  1.00  9.30           C  
ATOM    733  CE2 TYR A 116      11.180  -7.237  -7.549  1.00 10.14           C  
ATOM    734  CZ  TYR A 116      10.202  -6.371  -8.152  1.00 11.13           C  
ATOM    735  OH  TYR A 116       9.220  -6.987  -8.872  1.00 10.83           O  
ATOM    736  N   ASP A 117      14.771  -4.446  -2.706  1.00 11.90           N  
ATOM    737  CA  ASP A 117      15.874  -3.942  -1.874  1.00 13.51           C  
ATOM    738  C   ASP A 117      16.827  -5.132  -1.695  1.00 12.28           C  
ATOM    739  O   ASP A 117      16.462  -6.104  -0.988  1.00 12.54           O  
ATOM    740  CB  ASP A 117      15.231  -3.489  -0.526  1.00 13.95           C  
ATOM    741  CG  ASP A 117      16.264  -2.946   0.496  1.00 18.95           C  
ATOM    742  OD1 ASP A 117      17.468  -2.931   0.182  1.00 16.09           O  
ATOM    743  OD2 ASP A 117      15.837  -2.550   1.623  1.00 20.45           O1-
ATOM    744  N   PHE A 118      18.038  -5.059  -2.274  1.00 11.20           N  
ATOM    745  CA  PHE A 118      18.915  -6.200  -2.249  1.00 11.55           C  
ATOM    746  C   PHE A 118      20.341  -5.727  -2.390  1.00 11.35           C  
ATOM    747  O   PHE A 118      20.583  -4.543  -2.614  1.00 12.17           O  
ATOM    748  CB  PHE A 118      18.546  -7.213  -3.391  1.00  9.00           C  
ATOM    749  CG  PHE A 118      18.567  -6.609  -4.801  1.00 10.29           C  
ATOM    750  CD1 PHE A 118      19.761  -6.581  -5.518  1.00 11.23           C  
ATOM    751  CD2 PHE A 118      17.392  -6.160  -5.400  1.00 10.92           C  
ATOM    752  CE1 PHE A 118      19.807  -6.002  -6.809  1.00 10.38           C  
ATOM    753  CE2 PHE A 118      17.432  -5.541  -6.756  1.00  9.49           C  
ATOM    754  CZ  PHE A 118      18.648  -5.470  -7.413  1.00 12.70           C  
ATOM    755  N   GLN A 119      21.277  -6.643  -2.192  1.00 11.60           N  
ATOM    756  CA  GLN A 119      22.672  -6.279  -2.324  1.00 11.04           C  
ATOM    757  C   GLN A 119      23.332  -7.119  -3.372  1.00 11.49           C  
ATOM    758  O   GLN A 119      22.825  -8.227  -3.687  1.00 13.89           O  
ATOM    759  CB  GLN A 119      23.410  -6.555  -0.993  1.00 11.02           C  
ATOM    760  CG  GLN A 119      22.762  -5.728   0.212  1.00 16.15           C  
ATOM    761  CD  GLN A 119      23.374  -6.119   1.509  1.00 21.73           C  
ATOM    762  NE2 GLN A 119      24.390  -5.365   1.933  1.00 17.94           N  
ATOM    763  OE1 GLN A 119      22.960  -7.102   2.145  1.00 22.58           O  
ATOM    764  N   VAL A 120      24.509  -6.676  -3.854  1.00 10.63           N  
ATOM    765  CA  VAL A 120      25.217  -7.439  -4.859  1.00 11.80           C  
ATOM    766  C   VAL A 120      26.701  -7.715  -4.411  1.00 13.43           C  
ATOM    767  O   VAL A 120      27.683  -7.417  -5.122  1.00 14.33           O  
ATOM    768  CB  VAL A 120      25.135  -6.785  -6.308  1.00 11.15           C  
ATOM    769  CG1 VAL A 120      23.558  -6.528  -6.677  1.00 14.87           C  
ATOM    770  CG2 VAL A 120      25.734  -5.488  -6.271  1.00 14.95           C  
ATOM    771  N   PRO A 121      26.875  -8.479  -3.325  1.00 14.00           N  
ATOM    772  CA  PRO A 121      28.240  -8.876  -2.892  1.00 13.18           C  
ATOM    773  C   PRO A 121      28.927  -9.731  -3.968  1.00 12.80           C  
ATOM    774  O   PRO A 121      28.243 -10.580  -4.645  1.00 13.16           O  
ATOM    775  CB  PRO A 121      27.980  -9.758  -1.646  1.00 13.03           C  
ATOM    776  CG  PRO A 121      26.585 -10.420  -1.977  1.00 12.54           C  
ATOM    777  CD  PRO A 121      25.815  -9.141  -2.563  1.00 14.12           C  
ATOM    778  N   ASP A 122      30.249  -9.508  -4.159  1.00 13.96           N  
ATOM    779  CA  ASP A 122      31.009 -10.358  -5.057  1.00 14.88           C  
ATOM    780  C   ASP A 122      30.611 -10.389  -6.515  1.00 16.23           C  
ATOM    781  O   ASP A 122      30.965 -11.375  -7.169  1.00 18.76           O  
ATOM    782  CB  ASP A 122      31.011 -11.838  -4.619  1.00 16.08           C  
ATOM    783  CG  ASP A 122      31.548 -12.018  -3.177  1.00 22.02           C  
ATOM    784  OD1 ASP A 122      32.577 -11.335  -2.870  1.00 22.16           O  
ATOM    785  OD2 ASP A 122      30.957 -12.854  -2.392  1.00 27.33           O1-
ATOM    786  N   GLN A 123      29.817  -9.455  -6.982  1.00 12.46           N  
ATOM    787  CA  GLN A 123      29.504  -9.411  -8.438  1.00 11.86           C  
ATOM    788  C   GLN A 123      29.802  -8.040  -9.020  1.00 11.42           C  
ATOM    789  O   GLN A 123      29.564  -7.024  -8.367  1.00 11.14           O  
ATOM    790  CB  GLN A 123      28.023  -9.738  -8.681  1.00 12.72           C  
ATOM    791  CG  GLN A 123      27.720 -11.247  -8.305  1.00 10.74           C  
ATOM    792  CD  GLN A 123      26.266 -11.602  -8.730  1.00  7.57           C  
ATOM    793  NE2 GLN A 123      26.128 -12.055  -9.944  1.00 10.89           N  
ATOM    794  OE1 GLN A 123      25.318 -11.290  -8.015  1.00 11.29           O  
ATOM    795  N   ALA A 124      30.257  -8.036 -10.274  1.00  8.83           N  
ATOM    796  CA  ALA A 124      30.471  -6.759 -10.976  1.00  9.33           C  
ATOM    797  C   ALA A 124      30.508  -7.197 -12.450  1.00  8.93           C  
ATOM    798  O   ALA A 124      31.038  -8.233 -12.783  1.00 10.21           O  
ATOM    799  CB  ALA A 124      31.831  -6.100 -10.600  1.00 10.31           C  
ATOM    800  N   GLY A 125      29.942  -6.380 -13.311  1.00  8.94           N  
ATOM    801  CA  GLY A 125      29.984  -6.726 -14.779  1.00  6.84           C  
ATOM    802  C   GLY A 125      28.719  -6.006 -15.325  1.00  6.46           C  
ATOM    803  O   GLY A 125      28.158  -5.006 -14.774  1.00 10.06           O  
ATOM    804  N   THR A 126      28.237  -6.554 -16.428  1.00  7.01           N  
ATOM    805  CA  THR A 126      27.101  -6.067 -17.166  1.00  7.92           C  
ATOM    806  C   THR A 126      25.878  -7.031 -16.955  1.00  8.35           C  
ATOM    807  O   THR A 126      26.038  -8.312 -17.091  1.00 10.16           O  
ATOM    808  CB  THR A 126      27.504  -5.993 -18.717  1.00  7.76           C  
ATOM    809  CG2 THR A 126      26.411  -5.169 -19.496  1.00 10.29           C  
ATOM    810  OG1 THR A 126      28.796  -5.373 -18.825  1.00 12.31           O  
ATOM    811  N   PHE A 127      24.772  -6.395 -16.671  1.00  8.08           N  
ATOM    812  CA  PHE A 127      23.502  -7.058 -16.350  1.00  9.08           C  
ATOM    813  C   PHE A 127      22.360  -6.365 -17.075  1.00  8.77           C  
ATOM    814  O   PHE A 127      22.600  -5.499 -17.937  1.00  9.11           O  
ATOM    815  CB  PHE A 127      23.289  -6.896 -14.817  1.00  9.67           C  
ATOM    816  CG  PHE A 127      24.415  -7.532 -13.968  1.00 11.67           C  
ATOM    817  CD1 PHE A 127      25.581  -6.807 -13.662  1.00 10.56           C  
ATOM    818  CD2 PHE A 127      24.279  -8.829 -13.414  1.00 12.70           C  
ATOM    819  CE1 PHE A 127      26.635  -7.360 -12.872  1.00 10.11           C  
ATOM    820  CE2 PHE A 127      25.333  -9.374 -12.570  1.00 12.00           C  
ATOM    821  CZ  PHE A 127      26.493  -8.625 -12.266  1.00 13.88           C  
ATOM    822  N   TRP A 128      21.114  -6.741 -16.743  1.00  9.29           N  
ATOM    823  CA  TRP A 128      19.967  -5.997 -17.304  1.00  9.55           C  
ATOM    824  C   TRP A 128      18.770  -6.284 -16.479  1.00  8.94           C  
ATOM    825  O   TRP A 128      18.789  -7.222 -15.694  1.00 10.35           O  
ATOM    826  CB  TRP A 128      19.695  -6.343 -18.795  1.00  9.72           C  
ATOM    827  CG  TRP A 128      19.386  -7.769 -19.183  1.00  9.46           C  
ATOM    828  CD1 TRP A 128      20.189  -8.898 -19.053  1.00  7.57           C  
ATOM    829  CD2 TRP A 128      18.250  -8.175 -19.942  1.00 10.39           C  
ATOM    830  CE2 TRP A 128      18.361  -9.585 -20.169  1.00 10.89           C  
ATOM    831  CE3 TRP A 128      17.073  -7.472 -20.376  1.00 10.87           C  
ATOM    832  NE1 TRP A 128      19.586  -9.999 -19.687  1.00 11.05           N  
ATOM    833  CZ2 TRP A 128      17.409 -10.316 -20.911  1.00 11.36           C  
ATOM    834  CZ3 TRP A 128      16.119  -8.216 -21.146  1.00  8.21           C  
ATOM    835  CH2 TRP A 128      16.283  -9.606 -21.364  1.00 10.70           C  
ATOM    836  N   TYR A 129      17.741  -5.439 -16.650  1.00  8.32           N  
ATOM    837  CA  TYR A 129      16.448  -5.752 -15.952  1.00  8.48           C  
ATOM    838  C   TYR A 129      15.348  -5.833 -16.972  1.00  9.14           C  
ATOM    839  O   TYR A 129      15.410  -5.152 -18.025  1.00  9.44           O  
ATOM    840  CB  TYR A 129      16.136  -4.630 -14.895  1.00  9.07           C  
ATOM    841  CG  TYR A 129      15.937  -3.237 -15.492  1.00  8.45           C  
ATOM    842  CD1 TYR A 129      17.023  -2.447 -15.842  1.00  7.70           C  
ATOM    843  CD2 TYR A 129      14.668  -2.734 -15.693  1.00 10.82           C  
ATOM    844  CE1 TYR A 129      16.863  -1.099 -16.360  1.00  7.85           C  
ATOM    845  CE2 TYR A 129      14.486  -1.433 -16.232  1.00 10.99           C  
ATOM    846  CZ  TYR A 129      15.577  -0.631 -16.545  1.00 12.04           C  
ATOM    847  OH  TYR A 129      15.410   0.615 -17.056  1.00 10.36           O  
ATOM    848  N   HIS A 130      14.302  -6.588 -16.650  1.00  9.20           N  
ATOM    849  CA  HIS A 130      13.195  -6.689 -17.571  1.00  8.26           C  
ATOM    850  C   HIS A 130      12.008  -7.148 -16.864  1.00  9.24           C  
ATOM    851  O   HIS A 130      12.129  -7.843 -15.840  1.00  7.97           O  
ATOM    852  CB  HIS A 130      13.498  -7.666 -18.739  1.00  8.99           C  
ATOM    853  CG  HIS A 130      13.961  -9.047 -18.335  1.00 10.71           C  
ATOM    854  CD2 HIS A 130      15.217  -9.575 -18.162  1.00 12.16           C  
ATOM    855  ND1 HIS A 130      13.083 -10.097 -18.133  1.00 10.83           N  
ATOM    856  CE1 HIS A 130      13.763 -11.219 -17.895  1.00 11.31           C  
ATOM    857  NE2 HIS A 130      15.062 -10.930 -17.952  1.00 11.34           N  
ATOM    858  N   SER A 131      10.829  -6.836 -17.418  1.00  9.19           N  
ATOM    859  CA  SER A 131       9.644  -7.550 -16.848  1.00  9.86           C  
ATOM    860  C   SER A 131       9.800  -9.088 -16.901  1.00 10.54           C  
ATOM    861  O   SER A 131      10.321  -9.669 -17.906  1.00  8.77           O  
ATOM    862  CB  SER A 131       8.390  -7.153 -17.687  1.00 11.42           C  
ATOM    863  OG  SER A 131       7.316  -7.946 -17.132  1.00 11.18           O  
ATOM    864  N   HIS A 132       9.370  -9.784 -15.836  1.00  8.51           N  
ATOM    865  CA  HIS A 132       9.381 -11.237 -15.829  1.00 10.30           C  
ATOM    866  C   HIS A 132       7.938 -11.697 -15.517  1.00 11.36           C  
ATOM    867  O   HIS A 132       7.718 -12.680 -14.803  1.00 10.70           O  
ATOM    868  CB  HIS A 132      10.422 -11.801 -14.765  1.00  9.30           C  
ATOM    869  CG  HIS A 132      11.010 -13.159 -15.166  1.00 10.79           C  
ATOM    870  CD2 HIS A 132      12.282 -13.582 -15.400  1.00  9.29           C  
ATOM    871  ND1 HIS A 132      10.201 -14.261 -15.415  1.00  9.48           N  
ATOM    872  CE1 HIS A 132      10.936 -15.290 -15.799  1.00 13.15           C  
ATOM    873  NE2 HIS A 132      12.203 -14.918 -15.783  1.00  9.87           N  
ATOM    874  N   LEU A 133       7.004 -10.999 -16.158  1.00 10.43           N  
ATOM    875  CA  LEU A 133       5.578 -11.415 -16.191  1.00  9.17           C  
ATOM    876  C   LEU A 133       5.201 -11.722 -17.657  1.00 10.18           C  
ATOM    877  O   LEU A 133       5.247 -10.793 -18.496  1.00 11.73           O  
ATOM    878  CB  LEU A 133       4.745 -10.222 -15.622  1.00 10.02           C  
ATOM    879  CG  LEU A 133       3.187 -10.366 -15.763  1.00 11.47           C  
ATOM    880  CD1 LEU A 133       2.744 -11.665 -14.971  1.00 11.16           C  
ATOM    881  CD2 LEU A 133       2.474  -9.026 -15.382  1.00 11.18           C  
ATOM    882  N   SER A 134       4.876 -12.990 -17.960  1.00 11.01           N  
ATOM    883  CA  SER A 134       4.394 -13.356 -19.273  1.00 10.82           C  
ATOM    884  C   SER A 134       5.406 -12.856 -20.310  1.00 11.53           C  
ATOM    885  O   SER A 134       6.664 -12.979 -20.074  1.00 11.61           O  
ATOM    886  CB  SER A 134       2.920 -12.827 -19.473  1.00 12.54           C  
ATOM    887  OG  SER A 134       2.428 -13.232 -20.768  1.00 14.09           O  
ATOM    888  N   THR A 135       4.922 -12.322 -21.437  1.00 10.92           N  
ATOM    889  CA  THR A 135       5.858 -11.806 -22.507  1.00 11.83           C  
ATOM    890  C   THR A 135       5.944 -10.302 -22.512  1.00 11.45           C  
ATOM    891  O   THR A 135       6.265  -9.647 -23.526  1.00 11.73           O  
ATOM    892  CB  THR A 135       5.419 -12.342 -23.889  1.00 13.64           C  
ATOM    893  CG2 THR A 135       5.561 -13.797 -23.902  1.00 14.18           C  
ATOM    894  OG1 THR A 135       4.017 -12.050 -24.056  1.00 12.40           O  
ATOM    895  N   GLN A 136       5.671  -9.701 -21.356  1.00 11.95           N  
ATOM    896  CA  GLN A 136       5.650  -8.291 -21.191  1.00 10.18           C  
ATOM    897  C   GLN A 136       6.956  -7.562 -21.517  1.00  9.76           C  
ATOM    898  O   GLN A 136       6.885  -6.413 -22.027  1.00 10.90           O  
ATOM    899  CB  GLN A 136       5.163  -7.917 -19.774  1.00  8.71           C  
ATOM    900  CG  GLN A 136       4.971  -6.370 -19.557  1.00 12.18           C  
ATOM    901  CD  GLN A 136       4.444  -6.111 -18.159  1.00 11.55           C  
ATOM    902  NE2 GLN A 136       3.203  -5.657 -18.063  1.00  8.76           N  
ATOM    903  OE1 GLN A 136       5.177  -6.282 -17.167  1.00 10.79           O  
ATOM    904  N   TYR A 137       8.116  -8.179 -21.294  1.00  8.94           N  
ATOM    905  CA  TYR A 137       9.346  -7.375 -21.589  1.00  8.96           C  
ATOM    906  C   TYR A 137       9.510  -7.090 -23.059  1.00  9.02           C  
ATOM    907  O   TYR A 137      10.121  -6.117 -23.428  1.00 11.98           O  
ATOM    908  CB  TYR A 137      10.646  -7.949 -20.961  1.00  8.85           C  
ATOM    909  CG  TYR A 137      11.408  -9.088 -21.704  1.00 11.24           C  
ATOM    910  CD1 TYR A 137      12.422  -8.759 -22.650  1.00 10.91           C  
ATOM    911  CD2 TYR A 137      11.362 -10.426 -21.174  1.00 10.86           C  
ATOM    912  CE1 TYR A 137      13.227  -9.816 -23.243  1.00  8.85           C  
ATOM    913  CE2 TYR A 137      12.101 -11.481 -21.800  1.00 14.61           C  
ATOM    914  CZ  TYR A 137      13.091 -11.120 -22.750  1.00 13.83           C  
ATOM    915  OH  TYR A 137      13.885 -12.081 -23.330  1.00 12.07           O  
ATOM    916  N   CYS A 138       8.840  -7.908 -23.908  1.00  9.34           N  
ATOM    917  CA  CYS A 138       8.951  -7.690 -25.343  1.00 10.80           C  
ATOM    918  C   CYS A 138       8.259  -6.406 -25.749  1.00 11.46           C  
ATOM    919  O   CYS A 138       8.547  -5.864 -26.801  1.00 12.53           O  
ATOM    920  CB  CYS A 138       8.291  -8.889 -26.081  1.00 12.10           C  
ATOM    921  SG  CYS A 138       8.806 -10.540 -25.572  1.00 14.75           S  
ATOM    922  N   ASP A 139       7.286  -5.970 -24.935  1.00  9.83           N  
ATOM    923  CA  ASP A 139       6.531  -4.713 -25.179  1.00 12.19           C  
ATOM    924  C   ASP A 139       7.279  -3.494 -24.636  1.00 12.04           C  
ATOM    925  O   ASP A 139       6.779  -2.353 -24.712  1.00 12.61           O  
ATOM    926  CB  ASP A 139       5.118  -4.799 -24.603  1.00 13.44           C  
ATOM    927  CG  ASP A 139       4.177  -5.670 -25.459  1.00 14.43           C  
ATOM    928  OD1 ASP A 139       4.356  -5.788 -26.710  1.00 16.02           O  
ATOM    929  OD2 ASP A 139       3.225  -6.218 -24.843  1.00 14.28           O1-
ATOM    930  N   GLY A 140       8.550  -3.698 -24.165  1.00 11.56           N  
ATOM    931  CA  GLY A 140       9.421  -2.550 -23.960  1.00  9.00           C  
ATOM    932  C   GLY A 140       9.963  -2.291 -22.548  1.00  9.97           C  
ATOM    933  O   GLY A 140      10.792  -1.372 -22.373  1.00 10.66           O  
ATOM    934  N   LEU A 141       9.573  -3.143 -21.570  1.00 11.03           N  
ATOM    935  CA  LEU A 141      10.144  -2.940 -20.195  1.00  9.62           C  
ATOM    936  C   LEU A 141      11.448  -3.764 -20.100  1.00 11.38           C  
ATOM    937  O   LEU A 141      11.428  -4.949 -19.691  1.00 10.09           O  
ATOM    938  CB  LEU A 141       9.071  -3.359 -19.133  1.00 10.62           C  
ATOM    939  CG  LEU A 141       9.193  -2.589 -17.767  1.00  9.10           C  
ATOM    940  CD1 LEU A 141       8.127  -3.192 -16.812  1.00 10.16           C  
ATOM    941  CD2 LEU A 141      10.594  -2.676 -17.183  1.00 10.48           C  
ATOM    942  N   ARG A 142      12.594  -3.159 -20.416  1.00  8.34           N  
ATOM    943  CA  ARG A 142      13.870  -3.913 -20.437  1.00  9.48           C  
ATOM    944  C   ARG A 142      14.956  -2.849 -20.644  1.00 10.30           C  
ATOM    945  O   ARG A 142      14.927  -2.025 -21.580  1.00 11.04           O  
ATOM    946  CB  ARG A 142      13.880  -5.021 -21.542  1.00  8.66           C  
ATOM    947  CG  ARG A 142      13.694  -4.465 -23.013  1.00  9.30           C  
ATOM    948  CD  ARG A 142      13.493  -5.565 -24.012  1.00 10.00           C  
ATOM    949  NE  ARG A 142      13.317  -4.940 -25.322  1.00 10.94           N  
ATOM    950  CZ  ARG A 142      13.004  -5.612 -26.432  1.00 10.93           C  
ATOM    951  NH1 ARG A 142      12.846  -6.900 -26.463  1.00 12.33           N1+
ATOM    952  NH2 ARG A 142      12.707  -4.874 -27.544  1.00 12.91           N  
ATOM    953  N   GLY A 143      15.937  -2.860 -19.732  1.00 10.20           N  
ATOM    954  CA  GLY A 143      17.031  -1.863 -19.849  1.00 10.30           C  
ATOM    955  C   GLY A 143      18.336  -2.504 -19.321  1.00 10.71           C  
ATOM    956  O   GLY A 143      18.322  -3.515 -18.599  1.00 10.54           O  
ATOM    957  N   PRO A 144      19.471  -1.866 -19.600  1.00 10.63           N  
ATOM    958  CA  PRO A 144      20.792  -2.368 -19.172  1.00 10.47           C  
ATOM    959  C   PRO A 144      21.098  -1.958 -17.730  1.00 10.64           C  
ATOM    960  O   PRO A 144      20.566  -0.958 -17.234  1.00 10.50           O  
ATOM    961  CB  PRO A 144      21.775  -1.664 -20.154  1.00  9.71           C  
ATOM    962  CG  PRO A 144      21.059  -0.339 -20.465  1.00 10.28           C  
ATOM    963  CD  PRO A 144      19.523  -0.647 -20.441  1.00  9.44           C  
ATOM    964  N   ILE A 145      21.995  -2.721 -17.076  1.00  9.19           N  
ATOM    965  CA  ILE A 145      22.496  -2.338 -15.743  1.00  9.97           C  
ATOM    966  C   ILE A 145      24.028  -2.562 -15.821  1.00 10.67           C  
ATOM    967  O   ILE A 145      24.468  -3.504 -16.425  1.00 10.15           O  
ATOM    968  CB  ILE A 145      22.012  -3.339 -14.698  1.00  8.79           C  
ATOM    969  CG1 ILE A 145      20.474  -3.124 -14.480  1.00 11.82           C  
ATOM    970  CG2 ILE A 145      22.741  -3.161 -13.373  1.00 12.78           C  
ATOM    971  CD1 ILE A 145      19.864  -4.197 -13.495  1.00 11.25           C  
ATOM    972  N   VAL A 146      24.792  -1.634 -15.294  1.00  9.19           N  
ATOM    973  CA  VAL A 146      26.252  -1.879 -15.159  1.00  9.21           C  
ATOM    974  C   VAL A 146      26.569  -1.804 -13.666  1.00  9.64           C  
ATOM    975  O   VAL A 146      26.245  -0.797 -13.017  1.00 10.38           O  
ATOM    976  CB  VAL A 146      27.047  -0.816 -15.935  1.00 10.56           C  
ATOM    977  CG1 VAL A 146      28.582  -1.178 -15.731  1.00  9.29           C  
ATOM    978  CG2 VAL A 146      26.705  -1.007 -17.433  1.00 11.78           C  
ATOM    979  N   VAL A 147      27.284  -2.822 -13.139  1.00  9.57           N  
ATOM    980  CA  VAL A 147      27.813  -2.777 -11.773  1.00  8.85           C  
ATOM    981  C   VAL A 147      29.354  -2.645 -11.962  1.00  8.77           C  
ATOM    982  O   VAL A 147      29.993  -3.613 -12.328  1.00 10.40           O  
ATOM    983  CB  VAL A 147      27.472  -4.052 -10.993  1.00  9.38           C  
ATOM    984  CG1 VAL A 147      28.143  -3.992  -9.544  1.00  9.48           C  
ATOM    985  CG2 VAL A 147      25.911  -4.130 -10.909  1.00 10.49           C  
ATOM    986  N   TYR A 148      29.888  -1.430 -11.735  1.00 10.22           N  
ATOM    987  CA  TYR A 148      31.344  -1.150 -11.949  1.00 10.47           C  
ATOM    988  C   TYR A 148      32.164  -1.798 -10.800  1.00 12.39           C  
ATOM    989  O   TYR A 148      31.695  -1.873  -9.668  1.00 12.62           O  
ATOM    990  CB  TYR A 148      31.596   0.334 -11.930  1.00 10.24           C  
ATOM    991  CG  TYR A 148      30.918   0.965 -13.190  1.00  8.85           C  
ATOM    992  CD1 TYR A 148      31.519   0.800 -14.457  1.00 10.02           C  
ATOM    993  CD2 TYR A 148      29.679   1.656 -13.097  1.00 14.18           C  
ATOM    994  CE1 TYR A 148      30.955   1.400 -15.631  1.00 11.79           C  
ATOM    995  CE2 TYR A 148      29.032   2.208 -14.255  1.00 13.45           C  
ATOM    996  CZ  TYR A 148      29.668   2.066 -15.523  1.00 14.92           C  
ATOM    997  OH  TYR A 148      29.114   2.632 -16.695  1.00 12.72           O  
ATOM    998  N   ASP A 149      33.425  -2.138 -11.091  1.00 12.35           N  
ATOM    999  CA  ASP A 149      34.299  -2.707 -10.072  1.00 11.07           C  
ATOM   1000  C   ASP A 149      35.424  -1.636  -9.945  1.00 12.16           C  
ATOM   1001  O   ASP A 149      36.197  -1.429 -10.898  1.00 12.14           O  
ATOM   1002  CB  ASP A 149      34.864  -4.036 -10.614  1.00 11.20           C  
ATOM   1003  CG  ASP A 149      35.764  -4.742  -9.603  1.00 14.08           C  
ATOM   1004  OD1 ASP A 149      36.117  -4.122  -8.549  1.00 14.31           O  
ATOM   1005  OD2 ASP A 149      36.103  -5.918  -9.817  1.00 12.12           O1-
ATOM   1006  N   PRO A 150      35.572  -1.010  -8.776  1.00 14.35           N  
ATOM   1007  CA  PRO A 150      36.607   0.020  -8.665  1.00 16.55           C  
ATOM   1008  C   PRO A 150      37.989  -0.629  -8.733  1.00 16.31           C  
ATOM   1009  O   PRO A 150      38.966   0.075  -8.955  1.00 14.74           O  
ATOM   1010  CB  PRO A 150      36.347   0.643  -7.252  1.00 17.62           C  
ATOM   1011  CG  PRO A 150      35.729  -0.503  -6.414  1.00 21.66           C  
ATOM   1012  CD  PRO A 150      34.772  -1.150  -7.537  1.00 15.32           C  
ATOM   1013  N   ASN A 151      38.098  -1.952  -8.572  1.00 13.42           N  
ATOM   1014  CA  ASN A 151      39.434  -2.631  -8.702  1.00 14.23           C  
ATOM   1015  C   ASN A 151      39.254  -3.688  -9.828  1.00 13.95           C  
ATOM   1016  O   ASN A 151      39.821  -4.736  -9.788  1.00 13.08           O  
ATOM   1017  CB  ASN A 151      39.786  -3.313  -7.363  1.00 16.07           C  
ATOM   1018  CG  ASN A 151      39.941  -2.281  -6.246  1.00 22.27           C  
ATOM   1019  ND2 ASN A 151      41.041  -1.544  -6.324  1.00 34.22           N  
ATOM   1020  OD1 ASN A 151      39.014  -2.044  -5.419  1.00 37.46           O  
ATOM   1021  N   ASP A 152      38.463  -3.355 -10.862  1.00 12.60           N  
ATOM   1022  CA  ASP A 152      38.287  -4.291 -11.990  1.00 12.40           C  
ATOM   1023  C   ASP A 152      39.659  -4.805 -12.440  1.00 12.88           C  
ATOM   1024  O   ASP A 152      40.560  -4.012 -12.751  1.00 12.34           O  
ATOM   1025  CB  ASP A 152      37.674  -3.516 -13.190  1.00 12.73           C  
ATOM   1026  CG  ASP A 152      37.039  -4.435 -14.191  1.00 12.78           C  
ATOM   1027  OD1 ASP A 152      37.737  -5.342 -14.723  1.00 11.26           O  
ATOM   1028  OD2 ASP A 152      35.803  -4.305 -14.439  1.00 12.51           O1-
ATOM   1029  N   PRO A 153      39.788  -6.137 -12.592  1.00 12.90           N  
ATOM   1030  CA  PRO A 153      41.126  -6.647 -12.966  1.00 12.59           C  
ATOM   1031  C   PRO A 153      41.503  -6.216 -14.408  1.00 11.21           C  
ATOM   1032  O   PRO A 153      42.651  -6.308 -14.767  1.00 11.25           O  
ATOM   1033  CB  PRO A 153      41.027  -8.172 -12.885  1.00 14.14           C  
ATOM   1034  CG  PRO A 153      39.548  -8.485 -12.402  1.00 18.94           C  
ATOM   1035  CD  PRO A 153      38.835  -7.143 -12.064  1.00 14.71           C  
ATOM   1036  N   HIS A 154      40.505  -5.775 -15.206  1.00 11.98           N  
ATOM   1037  CA  HIS A 154      40.823  -5.396 -16.592  1.00  9.33           C  
ATOM   1038  C   HIS A 154      40.836  -3.891 -16.822  1.00 10.84           C  
ATOM   1039  O   HIS A 154      40.905  -3.484 -17.999  1.00 12.17           O  
ATOM   1040  CB  HIS A 154      39.733  -6.016 -17.526  1.00  9.31           C  
ATOM   1041  CG  HIS A 154      39.896  -7.498 -17.731  1.00 10.13           C  
ATOM   1042  CD2 HIS A 154      41.010  -8.242 -17.994  1.00  6.64           C  
ATOM   1043  ND1 HIS A 154      38.851  -8.413 -17.630  1.00 14.37           N  
ATOM   1044  CE1 HIS A 154      39.292  -9.636 -17.934  1.00 10.50           C  
ATOM   1045  NE2 HIS A 154      40.615  -9.562 -18.125  1.00 15.79           N  
ATOM   1046  N   ALA A 155      40.799  -3.093 -15.741  1.00 10.75           N  
ATOM   1047  CA  ALA A 155      40.597  -1.649 -15.864  1.00 13.76           C  
ATOM   1048  C   ALA A 155      41.708  -1.058 -16.724  1.00 14.36           C  
ATOM   1049  O   ALA A 155      41.486  -0.079 -17.436  1.00 14.84           O  
ATOM   1050  CB  ALA A 155      40.652  -0.953 -14.437  1.00 15.44           C  
ATOM   1051  N   SER A 156      42.921  -1.639 -16.664  1.00 11.97           N  
ATOM   1052  CA  SER A 156      44.087  -1.036 -17.374  1.00 12.71           C  
ATOM   1053  C   SER A 156      44.100  -1.327 -18.926  1.00 14.48           C  
ATOM   1054  O   SER A 156      44.975  -0.840 -19.676  1.00 14.59           O  
ATOM   1055  CB  SER A 156      45.387  -1.610 -16.694  1.00 12.08           C  
ATOM   1056  OG  SER A 156      45.710  -2.865 -17.215  1.00 16.27           O  
ATOM   1057  N   LEU A 157      43.103  -2.087 -19.398  1.00 11.98           N  
ATOM   1058  CA  LEU A 157      42.982  -2.341 -20.831  1.00 12.29           C  
ATOM   1059  C   LEU A 157      42.208  -1.229 -21.577  1.00 13.10           C  
ATOM   1060  O   LEU A 157      42.114  -1.362 -22.795  1.00 13.12           O  
ATOM   1061  CB  LEU A 157      42.243  -3.669 -21.106  1.00 12.25           C  
ATOM   1062  CG  LEU A 157      42.881  -4.940 -20.518  1.00 13.05           C  
ATOM   1063  CD1 LEU A 157      42.127  -6.219 -20.943  1.00 11.20           C  
ATOM   1064  CD2 LEU A 157      44.300  -5.115 -21.065  1.00 11.20           C  
ATOM   1065  N   TYR A 158      41.613  -0.264 -20.866  1.00 12.87           N  
ATOM   1066  CA  TYR A 158      40.763   0.736 -21.589  1.00 12.95           C  
ATOM   1067  C   TYR A 158      40.831   2.097 -20.956  1.00 13.18           C  
ATOM   1068  O   TYR A 158      41.162   2.235 -19.714  1.00 12.64           O  
ATOM   1069  CB  TYR A 158      39.301   0.217 -21.808  1.00 13.12           C  
ATOM   1070  CG  TYR A 158      38.693  -0.262 -20.521  1.00 10.31           C  
ATOM   1071  CD1 TYR A 158      38.128   0.617 -19.626  1.00 11.88           C  
ATOM   1072  CD2 TYR A 158      38.735  -1.654 -20.202  1.00 10.98           C  
ATOM   1073  CE1 TYR A 158      37.575   0.154 -18.404  1.00 13.51           C  
ATOM   1074  CE2 TYR A 158      38.169  -2.107 -19.023  1.00  9.06           C  
ATOM   1075  CZ  TYR A 158      37.642  -1.233 -18.139  1.00 11.94           C  
ATOM   1076  OH  TYR A 158      37.067  -1.699 -16.926  1.00 11.61           O  
ATOM   1077  N   ASP A 159      40.447   3.126 -21.736  1.00 10.89           N  
ATOM   1078  CA  ASP A 159      40.420   4.448 -21.258  1.00 14.20           C  
ATOM   1079  C   ASP A 159      39.011   4.950 -20.946  1.00 14.21           C  
ATOM   1080  O   ASP A 159      38.823   5.902 -20.142  1.00 15.34           O  
ATOM   1081  CB  ASP A 159      40.953   5.323 -22.453  1.00 13.31           C  
ATOM   1082  CG  ASP A 159      42.348   4.928 -22.835  1.00 18.18           C  
ATOM   1083  OD1 ASP A 159      43.210   4.916 -21.885  1.00 19.64           O  
ATOM   1084  OD2 ASP A 159      42.582   4.513 -23.995  1.00 15.78           O1-
ATOM   1085  N   VAL A 160      38.003   4.348 -21.595  1.00 13.22           N  
ATOM   1086  CA  VAL A 160      36.619   4.906 -21.505  1.00 12.34           C  
ATOM   1087  C   VAL A 160      35.650   3.752 -21.189  1.00 11.06           C  
ATOM   1088  O   VAL A 160      35.702   2.726 -21.860  1.00 11.76           O  
ATOM   1089  CB  VAL A 160      36.160   5.519 -22.826  1.00 12.80           C  
ATOM   1090  CG1 VAL A 160      34.721   6.103 -22.642  1.00 11.19           C  
ATOM   1091  CG2 VAL A 160      37.170   6.782 -23.160  1.00 13.84           C  
ATOM   1092  N   ASP A 161      34.864   3.944 -20.151  1.00 13.15           N  
ATOM   1093  CA  ASP A 161      33.824   2.949 -19.776  1.00 11.56           C  
ATOM   1094  C   ASP A 161      32.775   3.747 -19.043  1.00 11.16           C  
ATOM   1095  O   ASP A 161      32.943   4.137 -17.861  1.00 12.77           O  
ATOM   1096  CB  ASP A 161      34.476   1.905 -18.846  1.00 11.08           C  
ATOM   1097  CG  ASP A 161      33.452   0.872 -18.305  1.00 13.65           C  
ATOM   1098  OD1 ASP A 161      32.361   0.690 -18.932  1.00 12.85           O  
ATOM   1099  OD2 ASP A 161      33.755   0.232 -17.251  1.00 13.24           O1-
ATOM   1100  N   ASP A 162      31.632   4.005 -19.720  1.00 11.75           N  
ATOM   1101  CA  ASP A 162      30.656   4.933 -19.189  1.00 13.54           C  
ATOM   1102  C   ASP A 162      29.300   4.750 -19.865  1.00 10.96           C  
ATOM   1103  O   ASP A 162      29.146   3.765 -20.582  1.00 12.10           O  
ATOM   1104  CB  ASP A 162      31.104   6.404 -19.219  1.00 14.82           C  
ATOM   1105  CG  ASP A 162      31.363   6.941 -20.612  1.00 19.11           C  
ATOM   1106  OD1 ASP A 162      30.874   6.379 -21.579  1.00 15.89           O  
ATOM   1107  OD2 ASP A 162      32.163   7.899 -20.713  1.00 19.59           O1-
ATOM   1108  N   ASP A 163      28.345   5.659 -19.634  1.00 13.28           N  
ATOM   1109  CA  ASP A 163      26.994   5.435 -20.265  1.00 14.01           C  
ATOM   1110  C   ASP A 163      27.090   5.287 -21.764  1.00 13.27           C  
ATOM   1111  O   ASP A 163      26.325   4.512 -22.405  1.00 12.95           O  
ATOM   1112  CB  ASP A 163      26.048   6.633 -20.013  1.00 13.89           C  
ATOM   1113  CG  ASP A 163      25.666   6.793 -18.537  1.00 21.40           C  
ATOM   1114  OD1 ASP A 163      26.196   6.128 -17.644  1.00 20.36           O  
ATOM   1115  OD2 ASP A 163      24.791   7.620 -18.275  1.00 28.38           O1-
ATOM   1116  N  ASER A 164      28.036   5.979 -22.384  0.54 13.14           N  
ATOM   1117  N  BSER A 164      28.059   5.983 -22.332  0.46 12.97           N  
ATOM   1118  CA ASER A 164      28.136   5.918 -23.877  0.54 12.93           C  
ATOM   1119  CA BSER A 164      28.196   5.980 -23.792  0.46 13.02           C  
ATOM   1120  C  ASER A 164      28.927   4.735 -24.412  0.54 12.53           C  
ATOM   1121  C  BSER A 164      28.777   4.708 -24.372  0.46 12.46           C  
ATOM   1122  O  ASER A 164      29.147   4.633 -25.628  0.54 12.47           O  
ATOM   1123  O  BSER A 164      28.647   4.520 -25.584  0.46 12.15           O  
ATOM   1124  CB ASER A 164      28.809   7.187 -24.461  0.54 13.67           C  
ATOM   1125  CB BSER A 164      29.035   7.185 -24.286  0.46 13.31           C  
ATOM   1126  OG ASER A 164      28.323   8.365 -23.843  0.54 13.53           O  
ATOM   1127  OG BSER A 164      30.411   7.049 -23.977  0.46 13.90           O  
ATOM   1128  N   THR A 165      29.370   3.816 -23.534  1.00 10.33           N  
ATOM   1129  CA  THR A 165      29.933   2.565 -24.062  1.00  9.55           C  
ATOM   1130  C   THR A 165      29.013   1.346 -23.818  1.00 10.83           C  
ATOM   1131  O   THR A 165      29.355   0.188 -24.098  1.00 11.02           O  
ATOM   1132  CB  THR A 165      31.335   2.299 -23.484  1.00 10.49           C  
ATOM   1133  CG2 THR A 165      32.284   3.517 -23.726  1.00  9.41           C  
ATOM   1134  OG1 THR A 165      31.255   2.046 -22.069  1.00 11.11           O  
ATOM   1135  N   VAL A 166      27.787   1.583 -23.320  1.00 10.24           N  
ATOM   1136  CA  VAL A 166      26.785   0.476 -23.267  1.00  9.62           C  
ATOM   1137  C   VAL A 166      26.083   0.289 -24.604  1.00 12.12           C  
ATOM   1138  O   VAL A 166      25.680   1.340 -25.236  1.00 13.88           O  
ATOM   1139  CB  VAL A 166      25.740   0.815 -22.211  1.00 11.87           C  
ATOM   1140  CG1 VAL A 166      24.683  -0.320 -22.126  1.00 12.05           C  
ATOM   1141  CG2 VAL A 166      26.450   0.911 -20.811  1.00 11.53           C  
ATOM   1142  N   ILE A 167      26.167  -0.913 -25.190  1.00  9.48           N  
ATOM   1143  CA  ILE A 167      25.441  -1.151 -26.431  1.00 11.33           C  
ATOM   1144  C   ILE A 167      24.331  -2.192 -26.212  1.00 12.74           C  
ATOM   1145  O   ILE A 167      24.687  -3.318 -25.847  1.00 11.81           O  
ATOM   1146  CB  ILE A 167      26.420  -1.641 -27.525  1.00 11.04           C  
ATOM   1147  CG1 ILE A 167      27.595  -0.636 -27.710  1.00 12.93           C  
ATOM   1148  CG2 ILE A 167      25.653  -1.847 -28.864  1.00 11.04           C  
ATOM   1149  CD1 ILE A 167      28.699  -1.137 -28.689  1.00 14.11           C  
ATOM   1150  N   THR A 168      23.035  -1.869 -26.480  1.00 10.79           N  
ATOM   1151  CA  THR A 168      21.994  -2.909 -26.304  1.00 10.06           C  
ATOM   1152  C   THR A 168      21.589  -3.414 -27.698  1.00 10.65           C  
ATOM   1153  O   THR A 168      21.608  -2.636 -28.676  1.00 10.46           O  
ATOM   1154  CB  THR A 168      20.812  -2.375 -25.545  1.00  9.57           C  
ATOM   1155  CG2 THR A 168      21.228  -1.692 -24.189  1.00  9.71           C  
ATOM   1156  OG1 THR A 168      20.144  -1.375 -26.330  1.00 10.60           O  
ATOM   1157  N   LEU A 169      21.118  -4.661 -27.774  1.00 10.44           N  
ATOM   1158  CA  LEU A 169      20.582  -5.193 -29.025  1.00 10.20           C  
ATOM   1159  C   LEU A 169      19.137  -5.601 -28.628  1.00 10.84           C  
ATOM   1160  O   LEU A 169      18.934  -6.238 -27.542  1.00 11.31           O  
ATOM   1161  CB  LEU A 169      21.398  -6.420 -29.438  1.00  8.32           C  
ATOM   1162  CG  LEU A 169      22.933  -6.153 -29.757  1.00  9.27           C  
ATOM   1163  CD1 LEU A 169      23.426  -7.476 -30.299  1.00 12.98           C  
ATOM   1164  CD2 LEU A 169      23.080  -5.088 -30.823  1.00 10.96           C  
ATOM   1165  N   ALA A 170      18.162  -5.371 -29.490  1.00 11.24           N  
ATOM   1166  CA  ALA A 170      16.773  -5.791 -29.100  1.00 10.50           C  
ATOM   1167  C   ALA A 170      16.023  -6.063 -30.382  1.00 11.73           C  
ATOM   1168  O   ALA A 170      16.299  -5.431 -31.466  1.00 12.32           O  
ATOM   1169  CB  ALA A 170      16.071  -4.659 -28.308  1.00 10.65           C  
ATOM   1170  N   ASP A 171      15.003  -6.894 -30.257  1.00 10.64           N  
ATOM   1171  CA  ASP A 171      14.088  -7.191 -31.381  1.00 10.75           C  
ATOM   1172  C   ASP A 171      12.876  -6.282 -31.242  1.00 11.98           C  
ATOM   1173  O   ASP A 171      12.442  -5.979 -30.103  1.00 12.07           O  
ATOM   1174  CB  ASP A 171      13.663  -8.712 -31.429  1.00 11.23           C  
ATOM   1175  CG  ASP A 171      13.234  -9.308 -30.045  1.00  9.81           C  
ATOM   1176  OD1 ASP A 171      13.617  -8.733 -28.981  1.00 11.72           O  
ATOM   1177  OD2 ASP A 171      12.611 -10.400 -30.021  1.00 12.61           O1-
ATOM   1178  N   TRP A 172      12.286  -5.823 -32.370  1.00  9.93           N  
ATOM   1179  CA  TRP A 172      11.149  -4.959 -32.187  1.00 10.91           C  
ATOM   1180  C   TRP A 172      10.031  -5.396 -33.165  1.00 10.25           C  
ATOM   1181  O   TRP A 172      10.337  -5.806 -34.309  1.00 11.80           O  
ATOM   1182  CB  TRP A 172      11.598  -3.479 -32.453  1.00 11.48           C  
ATOM   1183  CG  TRP A 172      10.502  -2.575 -32.064  1.00 12.25           C  
ATOM   1184  CD1 TRP A 172       9.719  -1.758 -32.877  1.00 11.85           C  
ATOM   1185  CD2 TRP A 172      10.056  -2.357 -30.719  1.00 11.16           C  
ATOM   1186  CE2 TRP A 172       8.933  -1.483 -30.781  1.00 12.31           C  
ATOM   1187  CE3 TRP A 172      10.425  -2.953 -29.451  1.00 10.86           C  
ATOM   1188  NE1 TRP A 172       8.800  -1.048 -32.094  1.00 12.82           N  
ATOM   1189  CZ2 TRP A 172       8.240  -1.060 -29.625  1.00 12.88           C  
ATOM   1190  CZ3 TRP A 172       9.738  -2.535 -28.297  1.00 13.37           C  
ATOM   1191  CH2 TRP A 172       8.625  -1.632 -28.379  1.00 14.87           C  
ATOM   1192  N   TYR A 173       8.773  -5.269 -32.736  1.00 12.09           N  
ATOM   1193  CA  TYR A 173       7.625  -5.824 -33.500  1.00 12.13           C  
ATOM   1194  C   TYR A 173       6.623  -4.701 -33.635  1.00 12.10           C  
ATOM   1195  O   TYR A 173       6.371  -3.961 -32.689  1.00 13.59           O  
ATOM   1196  CB  TYR A 173       6.978  -7.036 -32.678  1.00 11.58           C  
ATOM   1197  CG  TYR A 173       7.975  -8.141 -32.402  1.00 12.27           C  
ATOM   1198  CD1 TYR A 173       8.888  -8.055 -31.290  1.00 15.98           C  
ATOM   1199  CD2 TYR A 173       8.127  -9.202 -33.286  1.00 12.43           C  
ATOM   1200  CE1 TYR A 173       9.848  -9.042 -31.062  1.00 12.27           C  
ATOM   1201  CE2 TYR A 173       9.053 -10.188 -33.053  1.00 13.56           C  
ATOM   1202  CZ  TYR A 173       9.958 -10.083 -31.958  1.00 14.72           C  
ATOM   1203  OH  TYR A 173      10.934 -11.097 -31.775  1.00 12.49           O  
ATOM   1204  N   HIS A 174       5.971  -4.572 -34.806  1.00 13.41           N  
ATOM   1205  CA  HIS A 174       4.968  -3.522 -34.934  1.00 12.97           C  
ATOM   1206  C   HIS A 174       3.592  -3.904 -34.335  1.00 13.10           C  
ATOM   1207  O   HIS A 174       2.782  -3.016 -34.110  1.00 16.34           O  
ATOM   1208  CB  HIS A 174       4.798  -3.255 -36.440  1.00 12.99           C  
ATOM   1209  CG  HIS A 174       6.001  -2.564 -37.011  1.00 15.10           C  
ATOM   1210  CD2 HIS A 174       7.098  -2.051 -36.388  1.00 16.21           C  
ATOM   1211  ND1 HIS A 174       6.164  -2.312 -38.362  1.00 17.13           N  
ATOM   1212  CE1 HIS A 174       7.342  -1.716 -38.552  1.00 22.67           C  
ATOM   1213  NE2 HIS A 174       7.922  -1.534 -37.373  1.00 16.86           N  
ATOM   1214  N   LEU A 175       3.367  -5.190 -34.104  1.00 14.17           N  
ATOM   1215  CA  LEU A 175       2.236  -5.658 -33.283  1.00 14.16           C  
ATOM   1216  C   LEU A 175       2.747  -6.141 -31.915  1.00 14.26           C  
ATOM   1217  O   LEU A 175       3.838  -6.751 -31.798  1.00 14.71           O  
ATOM   1218  CB  LEU A 175       1.505  -6.808 -33.923  1.00 14.31           C  
ATOM   1219  CG  LEU A 175       0.931  -6.610 -35.341  1.00 15.81           C  
ATOM   1220  CD1 LEU A 175       0.305  -7.925 -35.839  1.00 18.47           C  
ATOM   1221  CD2 LEU A 175      -0.076  -5.475 -35.291  1.00 17.51           C  
ATOM   1222  N   ALA A 176       1.948  -5.790 -30.905  1.00 13.49           N  
ATOM   1223  CA  ALA A 176       2.273  -6.184 -29.485  1.00 14.53           C  
ATOM   1224  C   ALA A 176       2.375  -7.651 -29.268  1.00 15.91           C  
ATOM   1225  O   ALA A 176       1.897  -8.480 -30.077  1.00 16.47           O  
ATOM   1226  CB  ALA A 176       1.279  -5.539 -28.475  1.00 13.28           C  
ATOM   1227  N   ALA A 177       3.061  -8.023 -28.152  1.00 14.63           N  
ATOM   1228  CA  ALA A 177       3.287  -9.451 -27.838  1.00 14.76           C  
ATOM   1229  C   ALA A 177       2.029 -10.301 -27.869  1.00 15.20           C  
ATOM   1230  O   ALA A 177       2.035 -11.429 -28.387  1.00 15.96           O  
ATOM   1231  CB  ALA A 177       3.998  -9.569 -26.408  1.00 14.69           C  
ATOM   1232  N   LYS A 178       0.936  -9.765 -27.355  1.00 15.14           N  
ATOM   1233  CA  LYS A 178      -0.337 -10.560 -27.327  1.00 16.96           C  
ATOM   1234  C   LYS A 178      -1.246 -10.286 -28.532  1.00 18.90           C  
ATOM   1235  O   LYS A 178      -2.387 -10.856 -28.591  1.00 18.90           O  
ATOM   1236  CB  LYS A 178      -1.118 -10.119 -26.074  1.00 14.59           C  
ATOM   1237  CG  LYS A 178      -0.444 -10.658 -24.756  1.00 15.80           C  
ATOM   1238  CD  LYS A 178      -1.475 -10.655 -23.604  1.00 24.70           C  
ATOM   1239  CE  LYS A 178      -0.814 -10.838 -22.206  1.00 28.24           C  
ATOM   1240  NZ  LYS A 178       0.247 -11.917 -21.977  1.00 16.89           N1+
ATOM   1241  N   VAL A 179      -0.786  -9.425 -29.461  1.00 16.53           N  
ATOM   1242  CA  VAL A 179      -1.571  -9.051 -30.679  1.00 18.31           C  
ATOM   1243  C   VAL A 179      -1.134  -9.827 -31.916  1.00 19.08           C  
ATOM   1244  O   VAL A 179      -1.989 -10.310 -32.711  1.00 20.26           O  
ATOM   1245  CB  VAL A 179      -1.525  -7.519 -30.869  1.00 17.65           C  
ATOM   1246  CG1 VAL A 179      -2.297  -7.029 -32.198  1.00 20.35           C  
ATOM   1247  CG2 VAL A 179      -2.111  -6.848 -29.614  1.00 16.51           C  
ATOM   1248  N   GLY A 180       0.180  -9.984 -32.101  1.00 19.02           N  
ATOM   1249  CA  GLY A 180       0.670 -10.757 -33.259  1.00 20.18           C  
ATOM   1250  C   GLY A 180       0.675 -12.239 -32.990  1.00 20.02           C  
ATOM   1251  O   GLY A 180      -0.062 -12.779 -32.081  1.00 20.33           O  
ATOM   1252  N   ALA A 181       1.472 -12.949 -33.810  1.00 20.52           N  
ATOM   1253  CA  ALA A 181       1.456 -14.413 -33.812  1.00 20.23           C  
ATOM   1254  C   ALA A 181       2.135 -14.880 -32.472  1.00 21.94           C  
ATOM   1255  O   ALA A 181       2.870 -14.075 -31.873  1.00 22.23           O  
ATOM   1256  CB  ALA A 181       2.233 -14.941 -35.055  1.00 23.46           C  
ATOM   1257  N   PRO A 182       1.890 -16.140 -32.004  1.00 21.43           N  
ATOM   1258  CA  PRO A 182       2.441 -16.662 -30.711  1.00 21.16           C  
ATOM   1259  C   PRO A 182       4.001 -16.632 -30.702  1.00 21.97           C  
ATOM   1260  O   PRO A 182       4.596 -16.348 -29.620  1.00 22.22           O  
ATOM   1261  CB  PRO A 182       1.820 -18.074 -30.568  1.00 23.82           C  
ATOM   1262  CG  PRO A 182       0.581 -18.049 -31.491  1.00 24.04           C  
ATOM   1263  CD  PRO A 182       0.924 -17.083 -32.635  1.00 22.78           C  
ATOM   1264  N   VAL A 183       4.621 -16.851 -31.870  1.00 20.70           N  
ATOM   1265  CA  VAL A 183       6.108 -16.691 -32.006  1.00 22.03           C  
ATOM   1266  C   VAL A 183       6.285 -15.791 -33.240  1.00 21.43           C  
ATOM   1267  O   VAL A 183       6.363 -16.294 -34.406  1.00 22.03           O  
ATOM   1268  CB  VAL A 183       6.954 -18.038 -32.143  1.00 23.02           C  
ATOM   1269  CG1 VAL A 183       8.492 -17.753 -31.978  1.00 22.56           C  
ATOM   1270  CG2 VAL A 183       6.542 -19.151 -31.131  1.00 23.38           C  
ATOM   1271  N   PRO A 184       6.338 -14.462 -33.002  1.00 19.75           N  
ATOM   1272  CA  PRO A 184       6.314 -13.568 -34.150  1.00 19.80           C  
ATOM   1273  C   PRO A 184       7.755 -13.433 -34.716  1.00 20.48           C  
ATOM   1274  O   PRO A 184       8.725 -13.892 -34.085  1.00 19.84           O  
ATOM   1275  CB  PRO A 184       5.820 -12.239 -33.536  1.00 18.56           C  
ATOM   1276  CG  PRO A 184       6.345 -12.298 -31.990  1.00 18.13           C  
ATOM   1277  CD  PRO A 184       6.138 -13.759 -31.699  1.00 18.96           C  
ATOM   1278  N   THR A 185       7.847 -12.813 -35.893  1.00 18.97           N  
ATOM   1279  CA  THR A 185       9.102 -12.448 -36.553  1.00 19.95           C  
ATOM   1280  C   THR A 185       9.331 -10.921 -36.444  1.00 18.17           C  
ATOM   1281  O   THR A 185       8.419 -10.142 -36.687  1.00 18.01           O  
ATOM   1282  CB  THR A 185       8.975 -12.868 -38.018  1.00 22.49           C  
ATOM   1283  CG2 THR A 185      10.260 -12.516 -38.824  1.00 21.23           C  
ATOM   1284  OG1 THR A 185       8.764 -14.291 -37.987  1.00 25.52           O  
ATOM   1285  N   ALA A 186      10.535 -10.480 -36.035  1.00 14.16           N  
ATOM   1286  CA  ALA A 186      10.795  -9.058 -35.805  1.00 13.09           C  
ATOM   1287  C   ALA A 186      10.758  -8.197 -37.050  1.00 13.99           C  
ATOM   1288  O   ALA A 186      11.245  -8.624 -38.168  1.00 14.86           O  
ATOM   1289  CB  ALA A 186      12.161  -8.873 -35.025  1.00 13.81           C  
ATOM   1290  N   ASP A 187      10.135  -7.044 -36.879  1.00 14.39           N  
ATOM   1291  CA  ASP A 187      10.148  -6.021 -37.939  1.00 15.85           C  
ATOM   1292  C   ASP A 187      11.430  -5.207 -37.998  1.00 15.19           C  
ATOM   1293  O   ASP A 187      11.756  -4.596 -39.047  1.00 15.04           O  
ATOM   1294  CB  ASP A 187       8.955  -5.085 -37.713  1.00 15.19           C  
ATOM   1295  CG  ASP A 187       7.658  -5.828 -37.920  1.00 21.15           C  
ATOM   1296  OD1 ASP A 187       7.403  -6.211 -39.085  1.00 21.46           O  
ATOM   1297  OD2 ASP A 187       6.954  -6.156 -36.970  1.00 18.66           O1-
ATOM   1298  N   ALA A 188      12.203  -5.155 -36.894  1.00 13.64           N  
ATOM   1299  CA  ALA A 188      13.475  -4.382 -36.913  1.00 11.39           C  
ATOM   1300  C   ALA A 188      14.353  -4.920 -35.771  1.00 14.31           C  
ATOM   1301  O   ALA A 188      13.805  -5.382 -34.690  1.00 13.95           O  
ATOM   1302  CB  ALA A 188      13.171  -2.886 -36.601  1.00  8.47           C  
ATOM   1303  N   THR A 189      15.681  -4.850 -35.987  1.00 12.18           N  
ATOM   1304  CA  THR A 189      16.617  -4.921 -34.845  1.00 12.32           C  
ATOM   1305  C   THR A 189      16.896  -3.481 -34.372  1.00 11.96           C  
ATOM   1306  O   THR A 189      17.171  -2.579 -35.191  1.00 14.24           O  
ATOM   1307  CB  THR A 189      17.903  -5.524 -35.380  1.00 12.37           C  
ATOM   1308  CG2 THR A 189      19.038  -5.521 -34.331  1.00 14.20           C  
ATOM   1309  OG1 THR A 189      17.625  -6.871 -35.861  1.00 12.30           O  
ATOM   1310  N   LEU A 190      16.888  -3.247 -33.070  1.00 10.02           N  
ATOM   1311  CA  LEU A 190      17.203  -1.946 -32.473  1.00 11.16           C  
ATOM   1312  C   LEU A 190      18.578  -2.063 -31.835  1.00 12.56           C  
ATOM   1313  O   LEU A 190      18.869  -3.106 -31.166  1.00 12.18           O  
ATOM   1314  CB  LEU A 190      16.226  -1.575 -31.377  1.00 11.26           C  
ATOM   1315  CG  LEU A 190      14.757  -1.575 -31.834  1.00 12.30           C  
ATOM   1316  CD1 LEU A 190      13.904  -1.151 -30.652  1.00 15.95           C  
ATOM   1317  CD2 LEU A 190      14.531  -0.565 -33.009  1.00 11.52           C  
ATOM   1318  N   ILE A 191      19.426  -1.055 -32.090  1.00 11.65           N  
ATOM   1319  CA  ILE A 191      20.744  -0.987 -31.407  1.00  9.49           C  
ATOM   1320  C   ILE A 191      20.666   0.287 -30.615  1.00 10.79           C  
ATOM   1321  O   ILE A 191      20.428   1.406 -31.211  1.00 11.39           O  
ATOM   1322  CB  ILE A 191      21.953  -1.027 -32.431  1.00  8.72           C  
ATOM   1323  CG1 ILE A 191      21.871  -2.318 -33.304  1.00 11.52           C  
ATOM   1324  CG2 ILE A 191      23.266  -0.894 -31.577  1.00 12.16           C  
ATOM   1325  CD1 ILE A 191      23.094  -2.577 -34.256  1.00 14.56           C  
ATOM   1326  N   ASN A 192      20.907   0.219 -29.302  1.00  9.17           N  
ATOM   1327  CA  ASN A 192      20.623   1.348 -28.376  1.00  9.67           C  
ATOM   1328  C   ASN A 192      19.211   1.969 -28.673  1.00 11.12           C  
ATOM   1329  O   ASN A 192      19.070   3.229 -28.661  1.00 11.26           O  
ATOM   1330  CB  ASN A 192      21.729   2.394 -28.514  1.00 13.08           C  
ATOM   1331  CG  ASN A 192      23.035   1.874 -27.922  1.00 15.78           C  
ATOM   1332  ND2 ASN A 192      24.189   2.546 -28.166  1.00 14.31           N  
ATOM   1333  OD1 ASN A 192      22.966   0.879 -27.170  1.00 14.19           O  
ATOM   1334  N   GLY A 193      18.243   1.129 -28.969  1.00 11.37           N  
ATOM   1335  CA  GLY A 193      16.890   1.585 -29.063  1.00 11.75           C  
ATOM   1336  C   GLY A 193      16.507   2.194 -30.443  1.00 13.28           C  
ATOM   1337  O   GLY A 193      15.355   2.682 -30.598  1.00 13.42           O  
ATOM   1338  N   LEU A 194      17.385   2.051 -31.431  1.00 11.58           N  
ATOM   1339  CA  LEU A 194      17.129   2.688 -32.766  1.00 11.50           C  
ATOM   1340  C   LEU A 194      17.419   1.656 -33.891  1.00 12.88           C  
ATOM   1341  O   LEU A 194      18.453   0.904 -33.824  1.00 11.58           O  
ATOM   1342  CB  LEU A 194      18.039   3.912 -32.937  1.00 13.42           C  
ATOM   1343  CG  LEU A 194      17.776   5.106 -32.060  1.00 13.98           C  
ATOM   1344  CD1 LEU A 194      18.964   6.131 -32.249  1.00 15.90           C  
ATOM   1345  CD2 LEU A 194      16.416   5.779 -32.317  1.00 18.67           C  
ATOM   1346  N   GLY A 195      16.615   1.665 -34.984  1.00 10.72           N  
ATOM   1347  CA  GLY A 195      16.972   0.839 -36.106  1.00 12.01           C  
ATOM   1348  C   GLY A 195      15.939   1.067 -37.215  1.00 13.96           C  
ATOM   1349  O   GLY A 195      15.021   1.866 -37.041  1.00 16.23           O  
ATOM   1350  N   ARG A 196      16.147   0.380 -38.324  1.00 12.66           N  
ATOM   1351  CA  ARG A 196      15.270   0.513 -39.497  1.00 13.14           C  
ATOM   1352  C   ARG A 196      14.486  -0.739 -39.740  1.00 14.10           C  
ATOM   1353  O   ARG A 196      15.013  -1.850 -39.528  1.00 15.19           O  
ATOM   1354  CB  ARG A 196      16.099   0.821 -40.747  1.00 13.89           C  
ATOM   1355  CG  ARG A 196      16.669   2.236 -40.651  1.00 13.77           C  
ATOM   1356  CD  ARG A 196      17.704   2.479 -41.831  1.00 14.60           C  
ATOM   1357  NE  ARG A 196      18.128   3.881 -41.723  1.00 14.99           N  
ATOM   1358  CZ  ARG A 196      19.078   4.445 -42.490  1.00 14.51           C  
ATOM   1359  NH1 ARG A 196      19.719   3.739 -43.404  1.00 17.08           N1+
ATOM   1360  NH2 ARG A 196      19.392   5.706 -42.301  1.00 16.76           N  
ATOM   1361  N   SER A 197      13.240  -0.575 -40.247  1.00 15.79           N  
ATOM   1362  CA  SER A 197      12.527  -1.740 -40.811  1.00 18.71           C  
ATOM   1363  C   SER A 197      12.465  -1.590 -42.348  1.00 20.49           C  
ATOM   1364  O   SER A 197      12.795  -0.512 -42.836  1.00 22.24           O  
ATOM   1365  CB  SER A 197      11.050  -1.819 -40.265  1.00 18.85           C  
ATOM   1366  OG  SER A 197      10.224  -0.688 -40.704  1.00 20.23           O  
ATOM   1367  N   ALA A 198      11.836  -2.586 -43.008  1.00 22.21           N  
ATOM   1368  CA  ALA A 198      11.739  -2.700 -44.519  1.00 24.35           C  
ATOM   1369  C   ALA A 198      11.039  -1.481 -45.086  1.00 25.53           C  
ATOM   1370  O   ALA A 198      11.394  -1.066 -46.194  1.00 27.36           O  
ATOM   1371  CB  ALA A 198      10.953  -4.031 -45.002  1.00 25.11           C  
ATOM   1372  N   ALA A 199      10.096  -0.911 -44.332  1.00 25.46           N  
ATOM   1373  CA  ALA A 199       9.290   0.237 -44.696  1.00 26.53           C  
ATOM   1374  C   ALA A 199       9.776   1.571 -44.111  1.00 26.18           C  
ATOM   1375  O   ALA A 199       9.153   2.606 -44.323  1.00 26.62           O  
ATOM   1376  CB  ALA A 199       7.785  -0.032 -44.269  1.00 29.11           C  
ATOM   1377  N   THR A 200      10.836   1.566 -43.287  1.00 23.12           N  
ATOM   1378  CA  THR A 200      11.256   2.811 -42.670  1.00 21.48           C  
ATOM   1379  C   THR A 200      12.758   2.929 -42.874  1.00 23.06           C  
ATOM   1380  O   THR A 200      13.526   3.173 -41.914  1.00 22.02           O  
ATOM   1381  CB  THR A 200      10.888   2.925 -41.151  1.00 20.95           C  
ATOM   1382  CG2 THR A 200       9.379   2.979 -40.962  1.00 22.51           C  
ATOM   1383  OG1 THR A 200      11.325   1.743 -40.501  1.00 17.80           O  
ATOM   1384  N   LEU A 201      13.168   2.738 -44.134  1.00 21.99           N  
ATOM   1385  CA  LEU A 201      14.591   2.836 -44.488  1.00 21.82           C  
ATOM   1386  C   LEU A 201      15.316   4.175 -44.287  1.00 20.93           C  
ATOM   1387  O   LEU A 201      16.558   4.175 -44.421  1.00 23.74           O  
ATOM   1388  CB  LEU A 201      14.872   2.269 -45.901  1.00 20.73           C  
ATOM   1389  CG  LEU A 201      14.526   0.818 -46.211  1.00 24.59           C  
ATOM   1390  CD1 LEU A 201      14.934   0.406 -47.667  1.00 26.70           C  
ATOM   1391  CD2 LEU A 201      15.244  -0.125 -45.208  1.00 24.69           C  
ATOM   1392  N   ALA A 202      14.612   5.265 -43.960  1.00 21.77           N  
ATOM   1393  CA  ALA A 202      15.248   6.545 -43.682  1.00 22.60           C  
ATOM   1394  C   ALA A 202      15.178   6.771 -42.161  1.00 22.22           C  
ATOM   1395  O   ALA A 202      15.459   7.861 -41.694  1.00 22.69           O  
ATOM   1396  CB  ALA A 202      14.506   7.689 -44.443  1.00 23.46           C  
ATOM   1397  N   ALA A 203      14.767   5.753 -41.349  1.00 19.98           N  
ATOM   1398  CA  ALA A 203      14.704   6.026 -39.906  1.00 17.39           C  
ATOM   1399  C   ALA A 203      16.123   6.307 -39.316  1.00 16.64           C  
ATOM   1400  O   ALA A 203      17.103   5.772 -39.845  1.00 17.35           O  
ATOM   1401  CB  ALA A 203      14.049   4.828 -39.137  1.00 15.19           C  
ATOM   1402  N   ASP A 204      16.213   7.083 -38.235  1.00 16.03           N  
ATOM   1403  CA  ASP A 204      17.522   7.420 -37.593  1.00 17.75           C  
ATOM   1404  C   ASP A 204      18.220   6.142 -37.083  1.00 17.51           C  
ATOM   1405  O   ASP A 204      17.544   5.304 -36.407  1.00 18.57           O  
ATOM   1406  CB  ASP A 204      17.300   8.331 -36.397  1.00 18.87           C  
ATOM   1407  CG  ASP A 204      16.992   9.807 -36.814  1.00 25.96           C  
ATOM   1408  OD1 ASP A 204      16.911  10.103 -38.026  1.00 31.83           O  
ATOM   1409  OD2 ASP A 204      16.936  10.623 -35.911  1.00 31.86           O1-
ATOM   1410  N   LEU A 205      19.526   6.030 -37.368  1.00 15.88           N  
ATOM   1411  CA  LEU A 205      20.383   4.962 -36.821  1.00 14.86           C  
ATOM   1412  C   LEU A 205      21.084   5.432 -35.546  1.00 13.66           C  
ATOM   1413  O   LEU A 205      21.412   6.651 -35.345  1.00 14.11           O  
ATOM   1414  CB  LEU A 205      21.446   4.617 -37.873  1.00 14.85           C  
ATOM   1415  CG  LEU A 205      20.938   4.119 -39.226  1.00 16.27           C  
ATOM   1416  CD1 LEU A 205      22.101   4.112 -40.217  1.00 19.59           C  
ATOM   1417  CD2 LEU A 205      20.244   2.742 -39.152  1.00 17.87           C  
ATOM   1418  N   ALA A 206      21.382   4.482 -34.636  1.00 13.01           N  
ATOM   1419  CA  ALA A 206      22.172   4.861 -33.464  1.00 11.92           C  
ATOM   1420  C   ALA A 206      23.629   5.139 -33.897  1.00 11.48           C  
ATOM   1421  O   ALA A 206      24.150   4.511 -34.817  1.00 12.17           O  
ATOM   1422  CB  ALA A 206      22.240   3.712 -32.410  1.00 11.94           C  
ATOM   1423  N   VAL A 207      24.211   6.105 -33.205  1.00 12.84           N  
ATOM   1424  CA  VAL A 207      25.671   6.444 -33.414  1.00 11.90           C  
ATOM   1425  C   VAL A 207      26.419   6.190 -32.099  1.00 12.98           C  
ATOM   1426  O   VAL A 207      25.964   6.687 -31.015  1.00 14.47           O  
ATOM   1427  CB  VAL A 207      25.796   7.930 -33.867  1.00 13.23           C  
ATOM   1428  CG1 VAL A 207      27.280   8.278 -34.039  1.00 15.88           C  
ATOM   1429  CG2 VAL A 207      25.019   8.116 -35.225  1.00 13.28           C  
ATOM   1430  N   ILE A 208      27.567   5.498 -32.202  1.00 14.33           N  
ATOM   1431  CA  ILE A 208      28.434   5.287 -31.035  1.00 14.02           C  
ATOM   1432  C   ILE A 208      29.685   6.067 -31.458  1.00 14.37           C  
ATOM   1433  O   ILE A 208      30.251   5.715 -32.534  1.00 11.82           O  
ATOM   1434  CB  ILE A 208      28.734   3.736 -30.918  1.00 16.27           C  
ATOM   1435  CG1 ILE A 208      27.539   2.974 -30.317  1.00 17.10           C  
ATOM   1436  CG2 ILE A 208      29.838   3.434 -29.903  1.00 17.27           C  
ATOM   1437  CD1 ILE A 208      26.568   2.512 -31.340  1.00 26.85           C  
ATOM   1438  N   THR A 209      30.115   6.996 -30.622  1.00 14.74           N  
ATOM   1439  CA ATHR A 209      31.250   7.824 -30.959  0.45 15.11           C  
ATOM   1440  CA BTHR A 209      31.260   7.865 -30.944  0.55 15.82           C  
ATOM   1441  C   THR A 209      32.552   7.381 -30.267  0.99 16.12           C  
ATOM   1442  O   THR A 209      32.542   6.988 -29.102  0.98 15.74           O  
ATOM   1443  CB ATHR A 209      30.945   9.258 -30.647  0.45 16.24           C  
ATOM   1444  CB BTHR A 209      31.035   9.356 -30.586  0.55 17.09           C  
ATOM   1445  CG2ATHR A 209      32.040  10.136 -31.196  0.45 13.45           C  
ATOM   1446  CG2BTHR A 209      30.027  10.047 -31.613  0.55 18.49           C  
ATOM   1447  OG1ATHR A 209      29.667   9.600 -31.249  0.45 17.25           O  
ATOM   1448  OG1BTHR A 209      30.501   9.466 -29.258  0.55 18.54           O  
ATOM   1449  N   VAL A 210      33.672   7.444 -30.998  1.00 13.14           N  
ATOM   1450  CA  VAL A 210      34.985   7.073 -30.409  1.00 13.35           C  
ATOM   1451  C   VAL A 210      35.999   8.122 -30.894  1.00 13.95           C  
ATOM   1452  O   VAL A 210      35.776   8.715 -31.961  1.00 14.07           O  
ATOM   1453  CB  VAL A 210      35.517   5.694 -30.806  1.00 11.92           C  
ATOM   1454  CG1 VAL A 210      34.548   4.576 -30.265  1.00 12.04           C  
ATOM   1455  CG2 VAL A 210      35.599   5.516 -32.318  1.00 11.66           C  
ATOM   1456  N   THR A 211      37.052   8.329 -30.105  1.00 12.97           N  
ATOM   1457  CA  THR A 211      38.166   9.246 -30.484  1.00 15.14           C  
ATOM   1458  C   THR A 211      39.368   8.378 -30.852  1.00 16.65           C  
ATOM   1459  O   THR A 211      39.734   7.457 -30.115  1.00 14.05           O  
ATOM   1460  CB  THR A 211      38.530  10.110 -29.270  1.00 18.17           C  
ATOM   1461  CG2 THR A 211      39.731  11.060 -29.602  1.00 22.08           C  
ATOM   1462  OG1 THR A 211      37.441  10.939 -28.984  1.00 19.62           O  
ATOM   1463  N   LYS A 212      39.938   8.586 -32.043  1.00 12.82           N  
ATOM   1464  CA  LYS A 212      41.099   7.854 -32.488  1.00 14.97           C  
ATOM   1465  C   LYS A 212      42.190   7.857 -31.407  1.00 15.22           C  
ATOM   1466  O   LYS A 212      42.484   8.868 -30.795  1.00 16.26           O  
ATOM   1467  CB  LYS A 212      41.722   8.443 -33.802  1.00 14.68           C  
ATOM   1468  CG  LYS A 212      42.725   7.386 -34.424  1.00 16.06           C  
ATOM   1469  CD  LYS A 212      43.268   7.861 -35.819  1.00 17.68           C  
ATOM   1470  CE  LYS A 212      44.294   6.713 -36.263  1.00 17.53           C  
ATOM   1471  NZ  LYS A 212      44.767   7.273 -37.558  1.00 25.33           N1+
ATOM   1472  N   GLY A 213      42.752   6.691 -31.160  1.00 15.13           N  
ATOM   1473  CA  GLY A 213      43.835   6.643 -30.122  1.00 17.08           C  
ATOM   1474  C   GLY A 213      43.342   6.135 -28.755  1.00 19.83           C  
ATOM   1475  O   GLY A 213      44.174   5.815 -27.881  1.00 20.58           O  
ATOM   1476  N   LYS A 214      42.031   6.178 -28.511  1.00 16.70           N  
ATOM   1477  CA  LYS A 214      41.479   5.747 -27.198  1.00 15.22           C  
ATOM   1478  C   LYS A 214      40.999   4.313 -27.286  1.00 14.05           C  
ATOM   1479  O   LYS A 214      40.678   3.808 -28.361  1.00 12.77           O  
ATOM   1480  CB  LYS A 214      40.359   6.690 -26.774  1.00 14.35           C  
ATOM   1481  CG  LYS A 214      40.865   8.089 -26.382  1.00 20.76           C  
ATOM   1482  CD  LYS A 214      39.750   8.788 -25.587  1.00 28.28           C  
ATOM   1483  CE  LYS A 214      40.370   9.801 -24.662  1.00 41.01           C  
ATOM   1484  NZ  LYS A 214      40.379  11.091 -25.321  1.00 41.15           N1+
ATOM   1485  N   ARG A 215      40.891   3.665 -26.096  1.00 14.50           N  
ATOM   1486  CA  ARG A 215      40.477   2.285 -26.031  1.00 13.09           C  
ATOM   1487  C   ARG A 215      39.201   2.282 -25.198  1.00  9.65           C  
ATOM   1488  O   ARG A 215      39.099   3.051 -24.180  1.00 11.81           O  
ATOM   1489  CB  ARG A 215      41.551   1.465 -25.233  1.00 10.75           C  
ATOM   1490  CG  ARG A 215      42.994   1.366 -25.946  1.00 14.33           C  
ATOM   1491  CD  ARG A 215      44.121   0.896 -24.990  1.00 16.35           C  
ATOM   1492  NE  ARG A 215      44.178   1.787 -23.846  1.00 16.38           N  
ATOM   1493  CZ  ARG A 215      44.558   1.475 -22.598  1.00 20.17           C  
ATOM   1494  NH1 ARG A 215      45.006   0.267 -22.343  1.00 20.58           N1+
ATOM   1495  NH2 ARG A 215      44.501   2.393 -21.593  1.00 17.97           N  
ATOM   1496  N   TYR A 216      38.233   1.459 -25.628  1.00 11.66           N  
ATOM   1497  CA  TYR A 216      36.875   1.588 -25.095  1.00 11.60           C  
ATOM   1498  C   TYR A 216      36.457   0.223 -24.492  1.00 10.16           C  
ATOM   1499  O   TYR A 216      36.641  -0.778 -25.137  1.00 11.72           O  
ATOM   1500  CB  TYR A 216      35.895   1.912 -26.266  1.00 11.66           C  
ATOM   1501  CG  TYR A 216      36.082   3.396 -26.691  1.00 11.01           C  
ATOM   1502  CD1 TYR A 216      37.168   3.732 -27.569  1.00 14.59           C  
ATOM   1503  CD2 TYR A 216      35.288   4.418 -26.112  1.00 13.62           C  
ATOM   1504  CE1 TYR A 216      37.426   5.054 -27.855  1.00 12.42           C  
ATOM   1505  CE2 TYR A 216      35.505   5.794 -26.425  1.00 11.63           C  
ATOM   1506  CZ  TYR A 216      36.631   6.047 -27.272  1.00 13.74           C  
ATOM   1507  OH  TYR A 216      36.919   7.333 -27.547  1.00 15.60           O  
ATOM   1508  N   ARG A 217      35.777   0.240 -23.353  1.00  9.75           N  
ATOM   1509  CA  ARG A 217      35.137  -1.032 -22.868  1.00 10.74           C  
ATOM   1510  C   ARG A 217      33.677  -0.959 -23.286  1.00  9.81           C  
ATOM   1511  O   ARG A 217      32.875  -0.286 -22.637  1.00 10.54           O  
ATOM   1512  CB  ARG A 217      35.199  -1.124 -21.328  1.00 11.41           C  
ATOM   1513  CG  ARG A 217      34.678  -2.534 -20.910  1.00 12.40           C  
ATOM   1514  CD  ARG A 217      34.313  -2.506 -19.469  1.00 11.33           C  
ATOM   1515  NE  ARG A 217      33.815  -3.848 -18.983  1.00  9.92           N  
ATOM   1516  CZ  ARG A 217      34.351  -4.542 -17.959  1.00 12.20           C  
ATOM   1517  NH1 ARG A 217      35.396  -4.077 -17.288  1.00 12.55           N1+
ATOM   1518  NH2 ARG A 217      33.790  -5.705 -17.561  1.00  8.68           N  
ATOM   1519  N   PHE A 218      33.354  -1.613 -24.397  1.00 10.70           N  
ATOM   1520  CA  PHE A 218      31.957  -1.631 -24.825  1.00 10.25           C  
ATOM   1521  C   PHE A 218      31.237  -2.781 -24.068  1.00  9.81           C  
ATOM   1522  O   PHE A 218      31.776  -3.914 -23.984  1.00 11.76           O  
ATOM   1523  CB  PHE A 218      31.873  -1.819 -26.368  1.00 11.14           C  
ATOM   1524  CG  PHE A 218      32.155  -0.545 -27.095  1.00 11.37           C  
ATOM   1525  CD1 PHE A 218      31.408   0.644 -26.781  1.00  7.82           C  
ATOM   1526  CD2 PHE A 218      33.268  -0.444 -27.958  1.00 13.07           C  
ATOM   1527  CE1 PHE A 218      31.613   1.879 -27.420  1.00 16.57           C  
ATOM   1528  CE2 PHE A 218      33.511   0.873 -28.591  1.00 12.77           C  
ATOM   1529  CZ  PHE A 218      32.720   2.005 -28.291  1.00 14.19           C  
ATOM   1530  N   ARG A 219      30.057  -2.498 -23.530  1.00  9.82           N  
ATOM   1531  CA  ARG A 219      29.373  -3.546 -22.751  1.00  8.51           C  
ATOM   1532  C   ARG A 219      28.131  -3.839 -23.593  1.00  9.20           C  
ATOM   1533  O   ARG A 219      27.210  -3.019 -23.637  1.00 10.33           O  
ATOM   1534  CB  ARG A 219      28.977  -2.936 -21.425  1.00  8.31           C  
ATOM   1535  CG  ARG A 219      30.251  -2.653 -20.564  1.00  6.83           C  
ATOM   1536  CD  ARG A 219      29.865  -1.953 -19.204  1.00  9.19           C  
ATOM   1537  NE  ARG A 219      31.059  -1.709 -18.348  1.00 11.08           N  
ATOM   1538  CZ  ARG A 219      31.406  -2.501 -17.314  1.00 10.04           C  
ATOM   1539  NH1 ARG A 219      30.750  -3.662 -17.106  1.00  8.23           N1+
ATOM   1540  NH2 ARG A 219      32.433  -2.136 -16.493  1.00  9.69           N  
ATOM   1541  N   LEU A 220      28.122  -5.004 -24.223  1.00  8.05           N  
ATOM   1542  CA  LEU A 220      27.130  -5.379 -25.211  1.00  9.64           C  
ATOM   1543  C   LEU A 220      26.076  -6.253 -24.475  1.00 10.24           C  
ATOM   1544  O   LEU A 220      26.425  -7.281 -23.880  1.00 11.43           O  
ATOM   1545  CB  LEU A 220      27.836  -6.203 -26.340  1.00 10.39           C  
ATOM   1546  CG  LEU A 220      26.892  -6.686 -27.456  1.00 10.34           C  
ATOM   1547  CD1 LEU A 220      26.254  -5.428 -28.298  1.00 10.79           C  
ATOM   1548  CD2 LEU A 220      27.666  -7.613 -28.379  1.00  9.40           C  
ATOM   1549  N   VAL A 221      24.792  -5.828 -24.508  1.00 10.49           N  
ATOM   1550  CA  VAL A 221      23.803  -6.666 -23.794  1.00 11.84           C  
ATOM   1551  C   VAL A 221      22.627  -6.946 -24.699  1.00 11.82           C  
ATOM   1552  O   VAL A 221      22.125  -6.045 -25.405  1.00 11.66           O  
ATOM   1553  CB  VAL A 221      23.320  -5.970 -22.472  1.00 16.28           C  
ATOM   1554  CG1 VAL A 221      22.882  -4.717 -22.701  1.00 16.16           C  
ATOM   1555  CG2 VAL A 221      22.095  -6.747 -21.826  1.00 15.33           C  
ATOM   1556  N   SER A 222      22.288  -8.210 -24.800  1.00  9.55           N  
ATOM   1557  CA  SER A 222      21.064  -8.597 -25.549  1.00 10.84           C  
ATOM   1558  C   SER A 222      19.825  -8.508 -24.699  1.00 11.74           C  
ATOM   1559  O   SER A 222      19.680  -9.300 -23.719  1.00  9.01           O  
ATOM   1560  CB  SER A 222      21.227 -10.025 -26.009  1.00  9.29           C  
ATOM   1561  OG  SER A 222      19.976 -10.367 -26.652  1.00 11.60           O  
ATOM   1562  N   LEU A 223      18.902  -7.611 -25.083  1.00  9.87           N  
ATOM   1563  CA  LEU A 223      17.578  -7.499 -24.489  1.00 10.77           C  
ATOM   1564  C   LEU A 223      16.546  -8.268 -25.299  1.00  9.77           C  
ATOM   1565  O   LEU A 223      15.314  -8.013 -25.218  1.00  9.53           O  
ATOM   1566  CB  LEU A 223      17.189  -5.977 -24.459  1.00 10.64           C  
ATOM   1567  CG  LEU A 223      18.243  -4.936 -23.979  1.00 10.63           C  
ATOM   1568  CD1 LEU A 223      17.611  -3.550 -24.124  1.00 11.20           C  
ATOM   1569  CD2 LEU A 223      18.597  -5.201 -22.468  1.00 13.42           C  
ATOM   1570  N   SER A 224      17.016  -9.193 -26.155  1.00  9.43           N  
ATOM   1571  CA  SER A 224      16.100  -9.781 -27.154  1.00 10.26           C  
ATOM   1572  C   SER A 224      15.025 -10.676 -26.497  1.00 11.18           C  
ATOM   1573  O   SER A 224      15.330 -11.395 -25.497  1.00  9.64           O  
ATOM   1574  CB  SER A 224      16.973 -10.615 -28.047  1.00 10.94           C  
ATOM   1575  OG  SER A 224      16.216 -11.366 -29.005  1.00  9.74           O  
ATOM   1576  N   CYS A 225      13.816 -10.681 -27.045  1.00 10.97           N  
ATOM   1577  CA  CYS A 225      12.816 -11.695 -26.716  1.00  9.71           C  
ATOM   1578  C   CYS A 225      12.985 -13.004 -27.457  1.00 12.90           C  
ATOM   1579  O   CYS A 225      12.285 -13.946 -27.139  1.00 14.41           O  
ATOM   1580  CB  CYS A 225      11.321 -11.203 -26.894  1.00 11.00           C  
ATOM   1581  SG  CYS A 225      10.818 -10.404 -25.408  1.00 14.92           S  
ATOM   1582  N   ASP A 226      13.823 -13.047 -28.499  1.00 10.39           N  
ATOM   1583  CA  ASP A 226      13.855 -14.230 -29.364  1.00 11.34           C  
ATOM   1584  C   ASP A 226      15.216 -14.408 -30.167  1.00 11.30           C  
ATOM   1585  O   ASP A 226      15.999 -15.270 -29.823  1.00 11.54           O  
ATOM   1586  CB  ASP A 226      12.586 -14.326 -30.248  1.00 12.15           C  
ATOM   1587  CG  ASP A 226      12.555 -15.606 -31.096  1.00 15.93           C  
ATOM   1588  OD1 ASP A 226      13.629 -16.029 -31.623  1.00 19.13           O  
ATOM   1589  OD2 ASP A 226      11.428 -16.218 -31.225  1.00 19.26           O1-
ATOM   1590  N   PRO A 227      15.475 -13.595 -31.206  1.00 11.16           N  
ATOM   1591  CA  PRO A 227      16.626 -13.911 -32.039  1.00 10.18           C  
ATOM   1592  C   PRO A 227      17.986 -13.739 -31.328  1.00 10.07           C  
ATOM   1593  O   PRO A 227      18.124 -12.904 -30.402  1.00 10.53           O  
ATOM   1594  CB  PRO A 227      16.566 -12.864 -33.205  1.00 11.45           C  
ATOM   1595  CG  PRO A 227      15.685 -11.711 -32.642  1.00 12.77           C  
ATOM   1596  CD  PRO A 227      14.663 -12.448 -31.744  1.00 12.63           C  
ATOM   1597  N   ASN A 228      18.949 -14.516 -31.809  1.00 10.36           N  
ATOM   1598  CA  ASN A 228      20.349 -14.326 -31.463  1.00 10.87           C  
ATOM   1599  C   ASN A 228      20.935 -13.468 -32.584  1.00 11.98           C  
ATOM   1600  O   ASN A 228      20.335 -13.360 -33.675  1.00 12.59           O  
ATOM   1601  CB  ASN A 228      21.098 -15.673 -31.288  1.00  8.94           C  
ATOM   1602  CG  ASN A 228      21.227 -16.461 -32.596  1.00 14.37           C  
ATOM   1603  ND2 ASN A 228      20.543 -17.660 -32.678  1.00 11.19           N  
ATOM   1604  OD1 ASN A 228      21.977 -16.044 -33.509  1.00 14.39           O  
ATOM   1605  N   TYR A 229      22.012 -12.735 -32.264  1.00 12.91           N  
ATOM   1606  CA  TYR A 229      22.594 -11.798 -33.286  1.00 10.56           C  
ATOM   1607  C   TYR A 229      24.041 -12.156 -33.512  1.00 13.15           C  
ATOM   1608  O   TYR A 229      24.794 -12.482 -32.566  1.00 11.61           O  
ATOM   1609  CB  TYR A 229      22.562 -10.361 -32.737  1.00  9.75           C  
ATOM   1610  CG  TYR A 229      21.161  -9.843 -32.653  1.00 11.49           C  
ATOM   1611  CD1 TYR A 229      20.470  -9.463 -33.810  1.00 13.71           C  
ATOM   1612  CD2 TYR A 229      20.470  -9.813 -31.374  1.00 13.90           C  
ATOM   1613  CE1 TYR A 229      19.101  -8.993 -33.700  1.00 10.48           C  
ATOM   1614  CE2 TYR A 229      19.147  -9.426 -31.270  1.00 12.09           C  
ATOM   1615  CZ  TYR A 229      18.460  -9.047 -32.429  1.00 13.38           C  
ATOM   1616  OH  TYR A 229      17.152  -8.665 -32.261  1.00 12.55           O  
ATOM   1617  N   THR A 230      24.461 -12.083 -34.779  1.00 11.00           N  
ATOM   1618  CA  THR A 230      25.902 -12.244 -35.072  1.00 11.64           C  
ATOM   1619  C   THR A 230      26.437 -10.834 -35.245  1.00 12.05           C  
ATOM   1620  O   THR A 230      26.002 -10.050 -36.181  1.00 13.23           O  
ATOM   1621  CB  THR A 230      26.064 -13.214 -36.369  1.00 11.58           C  
ATOM   1622  CG2 THR A 230      27.602 -13.203 -36.801  1.00 14.38           C  
ATOM   1623  OG1 THR A 230      25.514 -14.499 -36.102  1.00 15.87           O  
ATOM   1624  N   PHE A 231      27.282 -10.425 -34.279  1.00 10.98           N  
ATOM   1625  CA  PHE A 231      27.621  -9.041 -34.078  1.00 11.91           C  
ATOM   1626  C   PHE A 231      29.063  -8.821 -34.591  1.00 11.24           C  
ATOM   1627  O   PHE A 231      29.938  -9.606 -34.302  1.00 11.27           O  
ATOM   1628  CB  PHE A 231      27.589  -8.747 -32.547  1.00 11.93           C  
ATOM   1629  CG  PHE A 231      27.971  -7.370 -32.201  1.00 10.45           C  
ATOM   1630  CD1 PHE A 231      27.057  -6.318 -32.243  1.00 11.05           C  
ATOM   1631  CD2 PHE A 231      29.345  -7.097 -31.903  1.00 10.69           C  
ATOM   1632  CE1 PHE A 231      27.466  -4.986 -31.911  1.00 12.41           C  
ATOM   1633  CE2 PHE A 231      29.768  -5.804 -31.592  1.00 10.58           C  
ATOM   1634  CZ  PHE A 231      28.849  -4.736 -31.595  1.00 10.99           C  
ATOM   1635  N   SER A 232      29.293  -7.731 -35.357  1.00 10.57           N  
ATOM   1636  CA  SER A 232      30.683  -7.420 -35.773  1.00 10.45           C  
ATOM   1637  C   SER A 232      30.747  -5.936 -36.055  1.00 12.24           C  
ATOM   1638  O   SER A 232      29.705  -5.248 -36.139  1.00 11.91           O  
ATOM   1639  CB  SER A 232      31.050  -8.289 -37.036  1.00 13.45           C  
ATOM   1640  OG  SER A 232      30.171  -7.911 -38.131  1.00 14.88           O  
ATOM   1641  N   ILE A 233      31.973  -5.401 -36.128  1.00 10.74           N  
ATOM   1642  CA  ILE A 233      32.112  -3.986 -36.503  1.00 12.02           C  
ATOM   1643  C   ILE A 233      33.125  -3.932 -37.653  1.00 12.62           C  
ATOM   1644  O   ILE A 233      34.280  -4.437 -37.509  1.00 13.04           O  
ATOM   1645  CB  ILE A 233      32.647  -3.184 -35.297  1.00 12.24           C  
ATOM   1646  CG1 ILE A 233      31.607  -3.232 -34.117  1.00  9.98           C  
ATOM   1647  CG2 ILE A 233      32.939  -1.725 -35.706  1.00 12.48           C  
ATOM   1648  CD1 ILE A 233      32.050  -2.573 -32.725  1.00  8.88           C  
ATOM   1649  N   ASP A 234      32.720  -3.307 -38.771  1.00 13.64           N  
ATOM   1650  CA  ASP A 234      33.617  -3.342 -39.924  1.00 12.71           C  
ATOM   1651  C   ASP A 234      34.965  -2.728 -39.539  1.00 12.97           C  
ATOM   1652  O   ASP A 234      35.024  -1.715 -38.894  1.00 12.80           O  
ATOM   1653  CB  ASP A 234      32.992  -2.477 -41.037  1.00 14.42           C  
ATOM   1654  CG  ASP A 234      31.769  -3.115 -41.691  1.00 18.89           C  
ATOM   1655  OD1 ASP A 234      31.416  -4.286 -41.386  1.00 15.98           O  
ATOM   1656  OD2 ASP A 234      31.193  -2.410 -42.588  1.00 16.66           O1-
ATOM   1657  N   GLY A 235      36.047  -3.373 -39.989  1.00 14.27           N  
ATOM   1658  CA  GLY A 235      37.370  -2.879 -39.786  1.00 14.45           C  
ATOM   1659  C   GLY A 235      37.978  -3.052 -38.413  1.00 15.08           C  
ATOM   1660  O   GLY A 235      39.144  -2.640 -38.233  1.00 13.29           O  
ATOM   1661  N   HIS A 236      37.232  -3.621 -37.432  1.00 12.29           N  
ATOM   1662  CA  HIS A 236      37.733  -3.619 -36.026  1.00 13.46           C  
ATOM   1663  C   HIS A 236      37.616  -5.027 -35.423  1.00 16.08           C  
ATOM   1664  O   HIS A 236      36.634  -5.683 -35.664  1.00 18.89           O  
ATOM   1665  CB  HIS A 236      36.845  -2.684 -35.206  1.00 12.23           C  
ATOM   1666  CG  HIS A 236      37.087  -1.214 -35.515  1.00 14.22           C  
ATOM   1667  CD2 HIS A 236      37.780  -0.247 -34.857  1.00 13.07           C  
ATOM   1668  ND1 HIS A 236      36.590  -0.633 -36.661  1.00 12.97           N  
ATOM   1669  CE1 HIS A 236      36.931   0.653 -36.670  1.00 13.50           C  
ATOM   1670  NE2 HIS A 236      37.649   0.919 -35.592  1.00 15.00           N  
ATOM   1671  N   SER A 237      38.604  -5.422 -34.628  1.00 13.23           N  
ATOM   1672  CA  SER A 237      38.528  -6.686 -33.841  1.00 15.79           C  
ATOM   1673  C   SER A 237      37.971  -6.334 -32.491  1.00 14.64           C  
ATOM   1674  O   SER A 237      37.885  -5.192 -32.124  1.00 14.13           O  
ATOM   1675  CB  SER A 237      39.976  -7.291 -33.735  1.00 16.55           C  
ATOM   1676  OG  SER A 237      40.050  -7.969 -35.027  1.00 26.13           O  
ATOM   1677  N   LEU A 238      37.516  -7.342 -31.773  1.00 10.90           N  
ATOM   1678  CA  LEU A 238      36.883  -7.069 -30.483  1.00 10.65           C  
ATOM   1679  C   LEU A 238      37.584  -7.942 -29.423  1.00 11.43           C  
ATOM   1680  O   LEU A 238      37.603  -9.160 -29.593  1.00 11.70           O  
ATOM   1681  CB  LEU A 238      35.417  -7.623 -30.531  1.00 10.50           C  
ATOM   1682  CG  LEU A 238      34.564  -7.326 -31.817  1.00 14.51           C  
ATOM   1683  CD1 LEU A 238      33.181  -7.951 -31.858  1.00 17.88           C  
ATOM   1684  CD2 LEU A 238      34.438  -5.803 -32.007  1.00 13.70           C  
ATOM   1685  N   THR A 239      38.096  -7.326 -28.343  1.00 12.73           N  
ATOM   1686  CA  THR A 239      38.802  -8.214 -27.376  1.00 10.92           C  
ATOM   1687  C   THR A 239      37.836  -8.476 -26.224  1.00  9.53           C  
ATOM   1688  O   THR A 239      37.658  -7.619 -25.389  1.00 10.39           O  
ATOM   1689  CB  THR A 239      40.094  -7.547 -26.894  1.00 12.91           C  
ATOM   1690  CG2 THR A 239      40.874  -8.439 -25.846  1.00 12.23           C  
ATOM   1691  OG1 THR A 239      40.911  -7.468 -28.080  1.00 12.47           O  
ATOM   1692  N   VAL A 240      37.328  -9.715 -26.185  1.00 11.19           N  
ATOM   1693  CA  VAL A 240      36.242 -10.050 -25.203  1.00 10.07           C  
ATOM   1694  C   VAL A 240      36.899 -10.299 -23.835  1.00 10.73           C  
ATOM   1695  O   VAL A 240      37.902 -11.033 -23.812  1.00 11.21           O  
ATOM   1696  CB  VAL A 240      35.507 -11.263 -25.701  1.00 13.53           C  
ATOM   1697  CG1 VAL A 240      34.404 -11.693 -24.686  1.00 14.76           C  
ATOM   1698  CG2 VAL A 240      34.796 -10.886 -27.091  1.00 14.99           C  
ATOM   1699  N   ILE A 241      36.370  -9.654 -22.747  1.00  9.77           N  
ATOM   1700  CA  ILE A 241      36.990  -9.746 -21.454  1.00  9.17           C  
ATOM   1701  C   ILE A 241      35.976 -10.104 -20.371  1.00  8.97           C  
ATOM   1702  O   ILE A 241      36.403 -10.281 -19.235  1.00 10.45           O  
ATOM   1703  CB  ILE A 241      37.675  -8.421 -21.080  1.00  8.73           C  
ATOM   1704  CG1 ILE A 241      36.656  -7.302 -21.089  1.00 10.39           C  
ATOM   1705  CG2 ILE A 241      38.905  -8.104 -22.032  1.00 10.13           C  
ATOM   1706  CD1 ILE A 241      37.114  -5.938 -20.379  1.00  8.33           C  
ATOM   1707  N   GLU A 242      34.684 -10.240 -20.740  1.00 11.16           N  
ATOM   1708  CA  GLU A 242      33.690 -10.568 -19.739  1.00 10.64           C  
ATOM   1709  C   GLU A 242      32.535 -11.261 -20.414  1.00 10.49           C  
ATOM   1710  O   GLU A 242      32.133 -10.850 -21.506  1.00 10.16           O  
ATOM   1711  CB  GLU A 242      33.151  -9.268 -19.067  1.00 13.10           C  
ATOM   1712  CG  GLU A 242      31.859  -9.503 -18.197  1.00 15.04           C  
ATOM   1713  CD  GLU A 242      30.749  -8.383 -18.218  1.00 18.38           C  
ATOM   1714  OE1 GLU A 242      30.984  -7.156 -18.606  1.00 18.14           O  
ATOM   1715  OE2 GLU A 242      29.560  -8.728 -17.827  1.00 10.78           O1-
ATOM   1716  N   ALA A 243      31.973 -12.315 -19.813  1.00  8.54           N  
ATOM   1717  CA  ALA A 243      30.768 -12.941 -20.368  1.00  9.02           C  
ATOM   1718  C   ALA A 243      29.788 -13.085 -19.254  1.00  8.28           C  
ATOM   1719  O   ALA A 243      30.144 -13.703 -18.238  1.00  9.38           O  
ATOM   1720  CB  ALA A 243      31.065 -14.385 -20.863  1.00  9.09           C  
ATOM   1721  N   ASP A 244      28.582 -12.561 -19.479  1.00  7.83           N  
ATOM   1722  CA  ASP A 244      27.451 -12.658 -18.472  1.00  8.35           C  
ATOM   1723  C   ASP A 244      27.980 -12.363 -17.021  1.00 10.33           C  
ATOM   1724  O   ASP A 244      27.731 -13.195 -16.090  1.00  9.55           O  
ATOM   1725  CB  ASP A 244      26.818 -14.049 -18.439  1.00  8.18           C  
ATOM   1726  CG  ASP A 244      26.208 -14.492 -19.779  1.00  6.88           C  
ATOM   1727  OD1 ASP A 244      26.311 -13.771 -20.802  1.00  8.07           O  
ATOM   1728  OD2 ASP A 244      25.672 -15.615 -19.824  1.00  9.57           O1-
ATOM   1729  N   SER A 245      28.718 -11.257 -16.866  1.00  8.65           N  
ATOM   1730  CA  SER A 245      29.216 -10.754 -15.532  1.00  9.02           C  
ATOM   1731  C   SER A 245      30.330 -11.636 -14.936  1.00 11.05           C  
ATOM   1732  O   SER A 245      30.573 -11.530 -13.719  1.00 13.82           O  
ATOM   1733  CB  SER A 245      28.056 -10.675 -14.490  1.00 10.52           C  
ATOM   1734  OG  SER A 245      26.891 -10.156 -15.274  1.00 15.29           O  
ATOM   1735  N   VAL A 246      30.942 -12.490 -15.743  1.00  8.93           N  
ATOM   1736  CA  VAL A 246      32.078 -13.293 -15.303  1.00 10.64           C  
ATOM   1737  C   VAL A 246      33.322 -12.819 -16.025  1.00  9.70           C  
ATOM   1738  O   VAL A 246      33.383 -12.788 -17.286  1.00 10.92           O  
ATOM   1739  CB  VAL A 246      31.897 -14.818 -15.603  1.00 12.27           C  
ATOM   1740  CG1 VAL A 246      33.116 -15.562 -15.183  1.00 13.72           C  
ATOM   1741  CG2 VAL A 246      30.685 -15.368 -14.780  1.00 12.61           C  
ATOM   1742  N   ASN A 247      34.336 -12.431 -15.242  1.00  9.87           N  
ATOM   1743  CA  ASN A 247      35.613 -12.018 -15.927  1.00 10.25           C  
ATOM   1744  C   ASN A 247      36.292 -13.158 -16.690  1.00 10.13           C  
ATOM   1745  O   ASN A 247      36.426 -14.284 -16.135  1.00 10.63           O  
ATOM   1746  CB  ASN A 247      36.554 -11.446 -14.856  1.00 12.14           C  
ATOM   1747  CG  ASN A 247      36.051 -10.139 -14.295  1.00 12.63           C  
ATOM   1748  ND2 ASN A 247      36.406  -9.899 -13.042  1.00 12.06           N  
ATOM   1749  OD1 ASN A 247      35.291  -9.403 -14.931  1.00 13.27           O  
ATOM   1750  N   LEU A 248      36.806 -12.854 -17.911  1.00 10.78           N  
ATOM   1751  CA  LEU A 248      37.425 -13.856 -18.791  1.00 11.05           C  
ATOM   1752  C   LEU A 248      38.924 -13.507 -18.964  1.00 10.30           C  
ATOM   1753  O   LEU A 248      39.334 -12.367 -18.703  1.00  9.67           O  
ATOM   1754  CB  LEU A 248      36.809 -13.740 -20.174  1.00  8.91           C  
ATOM   1755  CG  LEU A 248      35.279 -13.934 -20.153  1.00 10.20           C  
ATOM   1756  CD1 LEU A 248      34.971 -14.016 -21.673  1.00 12.47           C  
ATOM   1757  CD2 LEU A 248      34.893 -15.288 -19.436  1.00  9.41           C  
ATOM   1758  N   LYS A 249      39.716 -14.467 -19.374  1.00 10.09           N  
ATOM   1759  CA  LYS A 249      41.011 -14.128 -19.982  1.00 12.37           C  
ATOM   1760  C   LYS A 249      40.713 -13.386 -21.309  1.00 11.64           C  
ATOM   1761  O   LYS A 249      39.781 -13.802 -22.033  1.00 11.39           O  
ATOM   1762  CB  LYS A 249      41.841 -15.391 -20.278  1.00 13.74           C  
ATOM   1763  CG  LYS A 249      42.377 -15.941 -18.903  1.00 19.15           C  
ATOM   1764  CD  LYS A 249      43.464 -17.055 -19.116  1.00 25.17           C  
ATOM   1765  CE  LYS A 249      44.030 -17.586 -17.737  1.00 23.79           C  
ATOM   1766  NZ  LYS A 249      42.908 -18.224 -16.915  1.00 16.17           N1+
ATOM   1767  N   PRO A 250      41.474 -12.342 -21.634  1.00 12.25           N  
ATOM   1768  CA  PRO A 250      41.111 -11.574 -22.893  1.00 11.13           C  
ATOM   1769  C   PRO A 250      41.204 -12.502 -24.095  1.00 12.55           C  
ATOM   1770  O   PRO A 250      42.134 -13.363 -24.208  1.00 10.53           O  
ATOM   1771  CB  PRO A 250      42.155 -10.413 -22.939  1.00 12.04           C  
ATOM   1772  CG  PRO A 250      42.440 -10.186 -21.441  1.00 13.45           C  
ATOM   1773  CD  PRO A 250      42.535 -11.686 -20.862  1.00 11.47           C  
ATOM   1774  N   HIS A 251      40.267 -12.385 -25.019  1.00 11.93           N  
ATOM   1775  CA  HIS A 251      40.246 -13.303 -26.152  1.00 12.43           C  
ATOM   1776  C   HIS A 251      39.735 -12.473 -27.351  1.00 13.22           C  
ATOM   1777  O   HIS A 251      38.554 -12.055 -27.370  1.00 12.66           O  
ATOM   1778  CB  HIS A 251      39.228 -14.453 -25.888  1.00 12.06           C  
ATOM   1779  CG  HIS A 251      39.350 -15.536 -26.911  1.00 17.82           C  
ATOM   1780  CD2 HIS A 251      40.266 -16.516 -27.062  1.00 22.17           C  
ATOM   1781  ND1 HIS A 251      38.444 -15.693 -27.949  1.00 26.67           N  
ATOM   1782  CE1 HIS A 251      38.811 -16.720 -28.705  1.00 25.26           C  
ATOM   1783  NE2 HIS A 251      39.915 -17.232 -28.190  1.00 29.19           N  
ATOM   1784  N   THR A 252      40.608 -12.228 -28.326  1.00 13.82           N  
ATOM   1785  CA  THR A 252      40.205 -11.309 -29.447  1.00 13.35           C  
ATOM   1786  C   THR A 252      39.522 -12.082 -30.550  1.00 14.47           C  
ATOM   1787  O   THR A 252      40.004 -13.186 -30.990  1.00 14.93           O  
ATOM   1788  CB  THR A 252      41.486 -10.581 -29.963  1.00 14.74           C  
ATOM   1789  CG2 THR A 252      41.256  -9.624 -31.268  1.00 14.03           C  
ATOM   1790  OG1 THR A 252      42.026  -9.814 -28.879  1.00 13.92           O  
ATOM   1791  N   VAL A 253      38.424 -11.507 -31.100  1.00 12.71           N  
ATOM   1792  CA  VAL A 253      37.669 -12.168 -32.167  1.00 11.99           C  
ATOM   1793  C   VAL A 253      37.311 -11.113 -33.210  1.00 11.86           C  
ATOM   1794  O   VAL A 253      37.419  -9.895 -32.917  1.00 11.84           O  
ATOM   1795  CB  VAL A 253      36.292 -12.756 -31.605  1.00 13.34           C  
ATOM   1796  CG1 VAL A 253      36.598 -13.766 -30.510  1.00 15.29           C  
ATOM   1797  CG2 VAL A 253      35.435 -11.625 -31.032  1.00 12.97           C  
ATOM   1798  N   ASP A 254      36.883 -11.554 -34.387  1.00 12.27           N  
ATOM   1799  CA  ASP A 254      36.385 -10.581 -35.360  1.00 14.91           C  
ATOM   1800  C   ASP A 254      34.856 -10.593 -35.504  1.00 13.98           C  
ATOM   1801  O   ASP A 254      34.306  -9.838 -36.298  1.00 14.58           O  
ATOM   1802  CB  ASP A 254      37.114 -10.672 -36.750  1.00 17.08           C  
ATOM   1803  CG  ASP A 254      36.932 -12.001 -37.439  1.00 20.13           C  
ATOM   1804  OD1 ASP A 254      36.131 -12.864 -37.026  1.00 17.30           O  
ATOM   1805  OD2 ASP A 254      37.550 -12.130 -38.519  1.00 22.50           O1-
ATOM   1806  N   SER A 255      34.191 -11.453 -34.739  1.00 13.16           N  
ATOM   1807  CA  SER A 255      32.698 -11.436 -34.671  1.00 12.78           C  
ATOM   1808  C   SER A 255      32.316 -12.263 -33.469  1.00 12.51           C  
ATOM   1809  O   SER A 255      33.103 -13.084 -33.003  1.00 12.24           O  
ATOM   1810  CB  SER A 255      31.996 -12.043 -35.937  1.00 12.97           C  
ATOM   1811  OG  SER A 255      32.212 -13.446 -36.046  1.00 17.26           O  
ATOM   1812  N   LEU A 256      31.048 -12.141 -33.035  1.00 12.32           N  
ATOM   1813  CA  LEU A 256      30.582 -13.020 -31.965  1.00 11.01           C  
ATOM   1814  C   LEU A 256      29.064 -13.158 -32.130  1.00 11.29           C  
ATOM   1815  O   LEU A 256      28.367 -12.251 -32.635  1.00 13.00           O  
ATOM   1816  CB  LEU A 256      30.935 -12.485 -30.557  1.00 12.16           C  
ATOM   1817  CG  LEU A 256      30.483 -11.074 -30.210  1.00 12.79           C  
ATOM   1818  CD1 LEU A 256      28.972 -11.122 -29.721  1.00 13.51           C  
ATOM   1819  CD2 LEU A 256      31.435 -10.441 -29.169  1.00 13.34           C  
ATOM   1820  N   GLN A 257      28.558 -14.297 -31.688  1.00 11.02           N  
ATOM   1821  CA  GLN A 257      27.108 -14.563 -31.708  1.00 10.48           C  
ATOM   1822  C   GLN A 257      26.643 -14.416 -30.230  1.00 11.53           C  
ATOM   1823  O   GLN A 257      27.264 -14.978 -29.299  1.00 13.88           O  
ATOM   1824  CB  GLN A 257      26.959 -16.021 -32.164  1.00 11.98           C  
ATOM   1825  CG  GLN A 257      25.518 -16.472 -32.234  1.00 15.30           C  
ATOM   1826  CD  GLN A 257      25.441 -17.881 -32.724  1.00 25.39           C  
ATOM   1827  NE2 GLN A 257      24.366 -18.193 -33.466  1.00 20.31           N  
ATOM   1828  OE1 GLN A 257      26.349 -18.717 -32.385  1.00 26.32           O  
ATOM   1829  N   ILE A 258      25.610 -13.592 -30.031  1.00 10.42           N  
ATOM   1830  CA  ILE A 258      25.071 -13.276 -28.696  1.00  9.11           C  
ATOM   1831  C   ILE A 258      23.625 -13.701 -28.696  1.00 10.33           C  
ATOM   1832  O   ILE A 258      22.822 -13.241 -29.500  1.00 10.36           O  
ATOM   1833  CB  ILE A 258      25.355 -11.809 -28.309  1.00 10.24           C  
ATOM   1834  CG1 ILE A 258      24.856 -11.577 -26.874  1.00  8.17           C  
ATOM   1835  CG2 ILE A 258      24.687 -10.728 -29.386  1.00  6.69           C  
ATOM   1836  CD1 ILE A 258      25.290 -10.220 -26.339  1.00  8.13           C  
ATOM   1837  N   PHE A 259      23.302 -14.601 -27.748  1.00 10.67           N  
ATOM   1838  CA  PHE A 259      21.948 -15.130 -27.639  1.00 11.24           C  
ATOM   1839  C   PHE A 259      21.184 -14.269 -26.685  1.00 11.38           C  
ATOM   1840  O   PHE A 259      21.738 -13.470 -25.907  1.00 10.32           O  
ATOM   1841  CB  PHE A 259      22.020 -16.622 -27.064  1.00 11.28           C  
ATOM   1842  CG  PHE A 259      22.683 -17.589 -28.067  1.00 11.39           C  
ATOM   1843  CD1 PHE A 259      24.110 -17.678 -28.116  1.00  9.14           C  
ATOM   1844  CD2 PHE A 259      21.919 -18.231 -29.048  1.00 13.23           C  
ATOM   1845  CE1 PHE A 259      24.786 -18.437 -29.117  1.00 11.10           C  
ATOM   1846  CE2 PHE A 259      22.565 -19.036 -30.014  1.00 11.07           C  
ATOM   1847  CZ  PHE A 259      24.005 -19.143 -30.072  1.00 11.58           C  
ATOM   1848  N   ALA A 260      19.843 -14.427 -26.724  1.00 11.11           N  
ATOM   1849  CA  ALA A 260      18.991 -13.602 -25.866  1.00  9.69           C  
ATOM   1850  C   ALA A 260      19.432 -13.612 -24.411  1.00  9.37           C  
ATOM   1851  O   ALA A 260      19.649 -14.742 -23.896  1.00 10.16           O  
ATOM   1852  CB  ALA A 260      17.562 -14.191 -25.933  1.00 10.24           C  
ATOM   1853  N   ALA A 261      19.532 -12.402 -23.772  1.00  8.53           N  
ATOM   1854  CA  ALA A 261      19.869 -12.228 -22.349  1.00  7.56           C  
ATOM   1855  C   ALA A 261      21.359 -12.337 -21.998  1.00  8.46           C  
ATOM   1856  O   ALA A 261      21.734 -12.087 -20.854  1.00  8.40           O  
ATOM   1857  CB  ALA A 261      19.063 -13.222 -21.423  1.00  9.98           C  
ATOM   1858  N   GLN A 262      22.179 -12.737 -22.955  1.00  7.68           N  
ATOM   1859  CA  GLN A 262      23.658 -12.723 -22.753  1.00  8.26           C  
ATOM   1860  C   GLN A 262      24.223 -11.351 -22.709  1.00  7.93           C  
ATOM   1861  O   GLN A 262      23.627 -10.354 -23.190  1.00  9.64           O  
ATOM   1862  CB  GLN A 262      24.375 -13.596 -23.799  1.00  7.89           C  
ATOM   1863  CG  GLN A 262      24.183 -15.113 -23.530  1.00 10.54           C  
ATOM   1864  CD  GLN A 262      24.871 -15.976 -24.610  1.00  9.78           C  
ATOM   1865  NE2 GLN A 262      25.095 -17.249 -24.299  1.00  8.86           N  
ATOM   1866  OE1 GLN A 262      25.265 -15.441 -25.728  1.00 10.00           O  
ATOM   1867  N   ARG A 263      25.438 -11.260 -22.111  1.00  8.23           N  
ATOM   1868  CA  ARG A 263      26.220 -10.014 -22.176  1.00  8.40           C  
ATOM   1869  C   ARG A 263      27.693 -10.348 -22.436  1.00  8.47           C  
ATOM   1870  O   ARG A 263      28.188 -11.439 -22.029  1.00  9.23           O  
ATOM   1871  CB  ARG A 263      26.250  -9.242 -20.786  1.00  8.82           C  
ATOM   1872  CG  ARG A 263      24.851  -8.647 -20.398  1.00 10.46           C  
ATOM   1873  CD  ARG A 263      23.923  -9.731 -19.667  1.00  9.71           C  
ATOM   1874  NE  ARG A 263      24.457 -10.201 -18.376  1.00  9.31           N  
ATOM   1875  CZ  ARG A 263      24.285 -11.418 -17.867  1.00 10.76           C  
ATOM   1876  NH1 ARG A 263      23.593 -12.382 -18.509  1.00  9.40           N1+
ATOM   1877  NH2 ARG A 263      24.748 -11.672 -16.627  1.00  9.82           N  
ATOM   1878  N   TYR A 264      28.352  -9.462 -23.179  1.00  7.24           N  
ATOM   1879  CA  TYR A 264      29.823  -9.536 -23.319  1.00  8.36           C  
ATOM   1880  C   TYR A 264      30.351  -8.105 -23.133  1.00  9.82           C  
ATOM   1881  O   TYR A 264      29.772  -7.115 -23.650  1.00 12.19           O  
ATOM   1882  CB  TYR A 264      30.222  -9.968 -24.736  1.00 10.13           C  
ATOM   1883  CG  TYR A 264      30.031 -11.428 -24.992  1.00  9.87           C  
ATOM   1884  CD1 TYR A 264      30.881 -12.399 -24.367  1.00  8.32           C  
ATOM   1885  CD2 TYR A 264      28.975 -11.885 -25.835  1.00 10.83           C  
ATOM   1886  CE1 TYR A 264      30.672 -13.772 -24.663  1.00 11.44           C  
ATOM   1887  CE2 TYR A 264      28.796 -13.251 -26.136  1.00 10.56           C  
ATOM   1888  CZ  TYR A 264      29.661 -14.165 -25.518  1.00 11.31           C  
ATOM   1889  OH  TYR A 264      29.556 -15.505 -25.765  1.00 10.33           O  
ATOM   1890  N   SER A 265      31.483  -7.962 -22.465  1.00 10.14           N  
ATOM   1891  CA  SER A 265      32.284  -6.764 -22.561  1.00  9.61           C  
ATOM   1892  C   SER A 265      33.393  -7.083 -23.530  1.00 10.89           C  
ATOM   1893  O   SER A 265      33.983  -8.153 -23.522  1.00  9.60           O  
ATOM   1894  CB  SER A 265      32.943  -6.285 -21.230  1.00 10.18           C  
ATOM   1895  OG  SER A 265      31.988  -5.710 -20.334  1.00  9.98           O  
ATOM   1896  N   PHE A 266      33.678  -6.099 -24.372  1.00  8.85           N  
ATOM   1897  CA  PHE A 266      34.831  -6.195 -25.316  1.00  9.66           C  
ATOM   1898  C   PHE A 266      35.560  -4.834 -25.370  1.00 10.19           C  
ATOM   1899  O   PHE A 266      34.934  -3.801 -25.307  1.00 10.21           O  
ATOM   1900  CB  PHE A 266      34.469  -6.727 -26.727  1.00 10.11           C  
ATOM   1901  CG  PHE A 266      33.551  -5.839 -27.541  1.00  9.89           C  
ATOM   1902  CD1 PHE A 266      34.084  -4.824 -28.339  1.00 10.55           C  
ATOM   1903  CD2 PHE A 266      32.146  -6.022 -27.485  1.00  9.86           C  
ATOM   1904  CE1 PHE A 266      33.252  -3.934 -29.107  1.00 12.77           C  
ATOM   1905  CE2 PHE A 266      31.316  -5.154 -28.218  1.00 14.38           C  
ATOM   1906  CZ  PHE A 266      31.860  -4.130 -29.044  1.00 13.80           C  
ATOM   1907  N   VAL A 267      36.915  -4.907 -25.497  1.00 10.69           N  
ATOM   1908  CA  VAL A 267      37.671  -3.692 -25.657  1.00 10.51           C  
ATOM   1909  C   VAL A 267      37.775  -3.488 -27.179  1.00  9.88           C  
ATOM   1910  O   VAL A 267      38.055  -4.389 -27.952  1.00 10.30           O  
ATOM   1911  CB  VAL A 267      39.065  -3.929 -25.074  1.00 11.89           C  
ATOM   1912  CG1 VAL A 267      39.949  -2.735 -25.401  1.00 11.62           C  
ATOM   1913  CG2 VAL A 267      38.855  -3.962 -23.525  1.00 13.23           C  
ATOM   1914  N   LEU A 268      37.505  -2.261 -27.577  1.00 10.71           N  
ATOM   1915  CA  LEU A 268      37.736  -1.882 -28.984  1.00 11.00           C  
ATOM   1916  C   LEU A 268      38.834  -0.798 -28.914  1.00 12.57           C  
ATOM   1917  O   LEU A 268      38.715   0.185 -28.197  1.00 13.07           O  
ATOM   1918  CB  LEU A 268      36.423  -1.242 -29.583  1.00 10.26           C  
ATOM   1919  CG  LEU A 268      36.616  -0.838 -31.096  1.00 13.00           C  
ATOM   1920  CD1 LEU A 268      35.432  -1.242 -31.976  1.00 17.77           C  
ATOM   1921  CD2 LEU A 268      36.831   0.669 -31.086  1.00 12.34           C  
ATOM   1922  N   ASN A 269      39.892  -1.007 -29.694  1.00 13.74           N  
ATOM   1923  CA  ASN A 269      40.939  -0.044 -29.770  1.00 14.00           C  
ATOM   1924  C   ASN A 269      40.636   0.814 -31.055  1.00 14.59           C  
ATOM   1925  O   ASN A 269      40.550   0.260 -32.157  1.00 14.01           O  
ATOM   1926  CB  ASN A 269      42.217  -0.810 -29.989  1.00 15.64           C  
ATOM   1927  CG  ASN A 269      43.435   0.109 -30.154  1.00 23.67           C  
ATOM   1928  ND2 ASN A 269      43.266   1.409 -30.019  1.00 18.23           N  
ATOM   1929  OD1 ASN A 269      44.553  -0.400 -30.362  1.00 34.32           O  
ATOM   1930  N   ALA A 270      40.404   2.087 -30.846  1.00 13.61           N  
ATOM   1931  CA  ALA A 270      39.929   2.958 -31.991  1.00 14.34           C  
ATOM   1932  C   ALA A 270      41.193   3.436 -32.672  1.00 14.94           C  
ATOM   1933  O   ALA A 270      41.608   4.600 -32.492  1.00 16.24           O  
ATOM   1934  CB  ALA A 270      39.133   4.144 -31.516  1.00 12.03           C  
ATOM   1935  N   ASP A 271      41.774   2.519 -33.404  1.00 16.09           N  
ATOM   1936  CA  ASP A 271      43.103   2.848 -34.035  1.00 19.06           C  
ATOM   1937  C   ASP A 271      43.019   2.786 -35.566  1.00 18.65           C  
ATOM   1938  O   ASP A 271      44.067   2.758 -36.259  1.00 17.71           O  
ATOM   1939  CB  ASP A 271      44.145   1.856 -33.521  1.00 19.64           C  
ATOM   1940  CG  ASP A 271      43.832   0.392 -33.941  1.00 23.06           C  
ATOM   1941  OD1 ASP A 271      42.774   0.030 -34.502  1.00 23.33           O  
ATOM   1942  OD2 ASP A 271      44.720  -0.496 -33.783  1.00 36.53           O1-
ATOM   1943  N   GLN A 272      41.800   2.794 -36.124  1.00 17.23           N  
ATOM   1944  CA  GLN A 272      41.617   2.739 -37.589  1.00 16.11           C  
ATOM   1945  C   GLN A 272      41.602   4.171 -38.117  1.00 15.26           C  
ATOM   1946  O   GLN A 272      41.589   5.058 -37.330  1.00 14.69           O  
ATOM   1947  CB  GLN A 272      40.341   2.018 -37.979  1.00 18.28           C  
ATOM   1948  CG  GLN A 272      40.406   0.522 -37.540  1.00 16.74           C  
ATOM   1949  CD  GLN A 272      41.565  -0.252 -38.183  1.00 22.35           C  
ATOM   1950  NE2 GLN A 272      41.544  -0.354 -39.503  1.00 19.84           N  
ATOM   1951  OE1 GLN A 272      42.431  -0.790 -37.493  1.00 23.60           O  
ATOM   1952  N   ASP A 273      41.543   4.358 -39.448  1.00 15.40           N  
ATOM   1953  CA  ASP A 273      41.487   5.728 -39.972  1.00 16.05           C  
ATOM   1954  C   ASP A 273      40.194   6.411 -39.506  1.00 15.85           C  
ATOM   1955  O   ASP A 273      39.109   5.725 -39.427  1.00 15.98           O  
ATOM   1956  CB  ASP A 273      41.405   5.679 -41.534  1.00 16.80           C  
ATOM   1957  CG  ASP A 273      42.655   5.092 -42.211  1.00 22.96           C  
ATOM   1958  OD1 ASP A 273      43.702   5.074 -41.560  1.00 23.85           O  
ATOM   1959  OD2 ASP A 273      42.520   4.674 -43.403  1.00 26.16           O1-
ATOM   1960  N   VAL A 274      40.266   7.714 -39.196  1.00 14.43           N  
ATOM   1961  CA  VAL A 274      39.017   8.479 -38.938  1.00 14.28           C  
ATOM   1962  C   VAL A 274      38.006   8.237 -40.053  1.00 13.96           C  
ATOM   1963  O   VAL A 274      38.304   8.494 -41.256  1.00 13.30           O  
ATOM   1964  CB  VAL A 274      39.283  10.004 -38.709  1.00 13.43           C  
ATOM   1965  CG1 VAL A 274      37.985  10.779 -38.658  1.00 13.58           C  
ATOM   1966  CG2 VAL A 274      40.106  10.177 -37.380  1.00 18.06           C  
ATOM   1967  N   ASP A 275      36.821   7.711 -39.700  1.00 12.82           N  
ATOM   1968  CA  ASP A 275      35.817   7.346 -40.672  1.00 11.40           C  
ATOM   1969  C   ASP A 275      34.540   6.906 -39.943  1.00 13.90           C  
ATOM   1970  O   ASP A 275      34.516   6.830 -38.675  1.00 13.99           O  
ATOM   1971  CB  ASP A 275      36.278   6.241 -41.634  1.00 13.04           C  
ATOM   1972  CG  ASP A 275      35.734   6.430 -43.034  1.00 17.72           C  
ATOM   1973  OD1 ASP A 275      34.549   6.793 -43.282  1.00 14.20           O  
ATOM   1974  OD2 ASP A 275      36.548   6.285 -43.991  1.00 25.32           O1-
ATOM   1975  N   ASN A 276      33.521   6.562 -40.726  1.00 11.80           N  
ATOM   1976  CA  ASN A 276      32.272   5.907 -40.191  1.00 13.08           C  
ATOM   1977  C   ASN A 276      32.410   4.443 -40.552  1.00 12.79           C  
ATOM   1978  O   ASN A 276      32.816   4.101 -41.690  1.00 14.54           O  
ATOM   1979  CB  ASN A 276      31.033   6.493 -40.916  1.00 11.97           C  
ATOM   1980  CG  ASN A 276      30.856   7.970 -40.594  1.00 14.98           C  
ATOM   1981  ND2 ASN A 276      30.616   8.230 -39.355  1.00  7.47           N  
ATOM   1982  OD1 ASN A 276      30.995   8.864 -41.434  1.00 18.53           O  
ATOM   1983  N   TYR A 277      32.101   3.521 -39.602  1.00 12.52           N  
ATOM   1984  CA  TYR A 277      32.196   2.106 -39.877  1.00 12.74           C  
ATOM   1985  C   TYR A 277      30.864   1.475 -39.447  1.00 12.07           C  
ATOM   1986  O   TYR A 277      30.304   1.856 -38.421  1.00 11.64           O  
ATOM   1987  CB  TYR A 277      33.313   1.467 -38.983  1.00 12.99           C  
ATOM   1988  CG  TYR A 277      34.695   1.993 -39.340  1.00 13.10           C  
ATOM   1989  CD1 TYR A 277      35.154   3.237 -38.779  1.00 12.74           C  
ATOM   1990  CD2 TYR A 277      35.513   1.276 -40.245  1.00 12.01           C  
ATOM   1991  CE1 TYR A 277      36.450   3.739 -39.139  1.00 13.04           C  
ATOM   1992  CE2 TYR A 277      36.801   1.772 -40.596  1.00 14.72           C  
ATOM   1993  CZ  TYR A 277      37.217   2.977 -40.060  1.00 14.01           C  
ATOM   1994  OH  TYR A 277      38.467   3.395 -40.497  1.00 16.27           O  
ATOM   1995  N   TRP A 278      30.366   0.484 -40.179  1.00 12.08           N  
ATOM   1996  CA  TRP A 278      29.056  -0.168 -39.825  1.00 11.77           C  
ATOM   1997  C   TRP A 278      29.280  -1.081 -38.584  1.00 12.13           C  
ATOM   1998  O   TRP A 278      30.218  -1.880 -38.554  1.00 12.77           O  
ATOM   1999  CB  TRP A 278      28.535  -1.070 -40.923  1.00 13.68           C  
ATOM   2000  CG  TRP A 278      27.896  -0.354 -42.063  1.00 11.74           C  
ATOM   2001  CD1 TRP A 278      28.320  -0.381 -43.405  1.00 13.12           C  
ATOM   2002  CD2 TRP A 278      26.717   0.445 -42.014  1.00 13.90           C  
ATOM   2003  CE2 TRP A 278      26.458   0.919 -43.350  1.00 14.94           C  
ATOM   2004  CE3 TRP A 278      25.875   0.860 -40.982  1.00 10.50           C  
ATOM   2005  NE1 TRP A 278      27.446   0.424 -44.162  1.00 16.42           N  
ATOM   2006  CZ2 TRP A 278      25.330   1.760 -43.651  1.00 16.90           C  
ATOM   2007  CZ3 TRP A 278      24.713   1.650 -41.279  1.00 14.01           C  
ATOM   2008  CH2 TRP A 278      24.479   2.087 -42.607  1.00 15.51           C  
ATOM   2009  N   ILE A 279      28.321  -0.970 -37.660  1.00 10.68           N  
ATOM   2010  CA  ILE A 279      28.191  -1.922 -36.526  1.00 10.25           C  
ATOM   2011  C   ILE A 279      27.052  -2.827 -37.010  1.00 11.89           C  
ATOM   2012  O   ILE A 279      25.966  -2.308 -37.365  1.00 15.19           O  
ATOM   2013  CB  ILE A 279      27.701  -1.184 -35.294  1.00 10.71           C  
ATOM   2014  CG1 ILE A 279      28.887  -0.361 -34.755  1.00 10.78           C  
ATOM   2015  CG2 ILE A 279      27.364  -2.213 -34.122  1.00 13.19           C  
ATOM   2016  CD1 ILE A 279      28.405   0.709 -33.668  1.00 10.83           C  
ATOM   2017  N   ARG A 280      27.277  -4.136 -37.066  1.00 10.78           N  
ATOM   2018  CA  ARG A 280      26.310  -5.069 -37.688  1.00 11.84           C  
ATOM   2019  C   ARG A 280      25.753  -5.992 -36.629  1.00 12.98           C  
ATOM   2020  O   ARG A 280      26.552  -6.590 -35.902  1.00 13.51           O  
ATOM   2021  CB  ARG A 280      27.012  -5.885 -38.732  1.00 11.35           C  
ATOM   2022  CG  ARG A 280      27.441  -4.967 -39.902  1.00 12.50           C  
ATOM   2023  CD  ARG A 280      28.184  -5.813 -41.063  1.00 17.51           C  
ATOM   2024  NE  ARG A 280      28.833  -4.895 -42.011  1.00 15.83           N  
ATOM   2025  CZ  ARG A 280      28.274  -4.462 -43.137  1.00 16.44           C  
ATOM   2026  NH1 ARG A 280      27.040  -4.857 -43.478  1.00 17.77           N1+
ATOM   2027  NH2 ARG A 280      28.955  -3.606 -43.924  1.00 15.60           N  
ATOM   2028  N   ALA A 281      24.447  -6.266 -36.653  1.00 12.22           N  
ATOM   2029  CA  ALA A 281      23.873  -7.275 -35.724  1.00 12.07           C  
ATOM   2030  C   ALA A 281      22.853  -8.065 -36.525  1.00 13.14           C  
ATOM   2031  O   ALA A 281      21.691  -7.648 -36.633  1.00 14.21           O  
ATOM   2032  CB  ALA A 281      23.210  -6.573 -34.446  1.00 14.39           C  
ATOM   2033  N   LEU A 282      23.315  -9.171 -37.087  1.00 12.23           N  
ATOM   2034  CA  LEU A 282      22.473 -10.035 -37.981  1.00 12.14           C  
ATOM   2035  C   LEU A 282      21.653 -11.036 -37.133  1.00 12.06           C  
ATOM   2036  O   LEU A 282      22.230 -11.938 -36.536  1.00 13.69           O  
ATOM   2037  CB  LEU A 282      23.402 -10.838 -38.861  1.00 12.31           C  
ATOM   2038  CG  LEU A 282      23.015 -11.315 -40.315  1.00 18.42           C  
ATOM   2039  CD1 LEU A 282      23.219 -12.779 -40.818  1.00 24.60           C  
ATOM   2040  CD2 LEU A 282      22.008 -10.346 -41.062  1.00 16.80           C  
ATOM   2041  N   PRO A 283      20.323 -10.966 -37.189  1.00 12.43           N  
ATOM   2042  CA  PRO A 283      19.495 -11.918 -36.502  1.00 12.08           C  
ATOM   2043  C   PRO A 283      19.436 -13.273 -37.187  1.00 13.14           C  
ATOM   2044  O   PRO A 283      19.687 -13.407 -38.396  1.00 14.87           O  
ATOM   2045  CB  PRO A 283      18.102 -11.203 -36.442  1.00 11.32           C  
ATOM   2046  CG  PRO A 283      18.048 -10.428 -37.807  1.00 10.78           C  
ATOM   2047  CD  PRO A 283      19.556  -9.979 -37.974  1.00 12.71           C  
ATOM   2048  N   ASN A 284      19.133 -14.311 -36.420  1.00 11.95           N  
ATOM   2049  CA  ASN A 284      18.992 -15.621 -37.023  1.00 14.16           C  
ATOM   2050  C   ASN A 284      17.594 -15.870 -37.628  1.00 16.41           C  
ATOM   2051  O   ASN A 284      17.377 -16.955 -38.229  1.00 19.29           O  
ATOM   2052  CB  ASN A 284      19.347 -16.690 -35.946  1.00 12.52           C  
ATOM   2053  CG  ASN A 284      18.271 -16.819 -34.874  1.00 12.76           C  
ATOM   2054  ND2 ASN A 284      17.909 -15.726 -34.317  1.00  8.98           N  
ATOM   2055  OD1 ASN A 284      17.730 -17.930 -34.575  1.00 17.05           O  
ATOM   2056  N   SER A 285      16.673 -14.926 -37.555  1.00 16.93           N  
ATOM   2057  CA  SER A 285      15.382 -15.038 -38.256  1.00 18.53           C  
ATOM   2058  C   SER A 285      14.980 -13.631 -38.673  1.00 19.45           C  
ATOM   2059  O   SER A 285      15.664 -12.672 -38.318  1.00 19.96           O  
ATOM   2060  CB  SER A 285      14.274 -15.607 -37.326  1.00 17.65           C  
ATOM   2061  OG  SER A 285      14.094 -14.741 -36.184  1.00 21.03           O  
ATOM   2062  N   GLY A 286      13.861 -13.494 -39.422  1.00 17.84           N  
ATOM   2063  CA  GLY A 286      13.428 -12.198 -39.923  1.00 20.28           C  
ATOM   2064  C   GLY A 286      14.375 -11.780 -41.068  1.00 19.90           C  
ATOM   2065  O   GLY A 286      14.802 -12.635 -41.878  1.00 19.44           O  
ATOM   2066  N   THR A 287      14.624 -10.473 -41.144  1.00 20.25           N  
ATOM   2067  CA  THR A 287      15.419  -9.900 -42.241  1.00 20.68           C  
ATOM   2068  C   THR A 287      16.886 -10.194 -42.022  1.00 19.99           C  
ATOM   2069  O   THR A 287      17.448  -9.645 -41.065  1.00 20.51           O  
ATOM   2070  CB  THR A 287      15.242  -8.374 -42.330  1.00 19.50           C  
ATOM   2071  CG2 THR A 287      16.043  -7.851 -43.552  1.00 20.77           C  
ATOM   2072  OG1 THR A 287      13.852  -8.109 -42.513  1.00 21.16           O  
ATOM   2073  N   GLN A 288      17.457 -11.045 -42.877  1.00 18.15           N  
ATOM   2074  CA  GLN A 288      18.829 -11.470 -42.718  1.00 18.29           C  
ATOM   2075  C   GLN A 288      19.788 -10.896 -43.784  1.00 17.18           C  
ATOM   2076  O   GLN A 288      20.492 -11.658 -44.438  1.00 19.76           O  
ATOM   2077  CB  GLN A 288      18.912 -13.011 -42.622  1.00 16.33           C  
ATOM   2078  CG  GLN A 288      18.146 -13.534 -41.356  1.00 17.66           C  
ATOM   2079  CD  GLN A 288      18.309 -15.031 -41.237  1.00 17.84           C  
ATOM   2080  NE2 GLN A 288      17.481 -15.727 -41.865  1.00 25.77           N  
ATOM   2081  OE1 GLN A 288      19.407 -15.439 -40.930  1.00 31.25           O  
ATOM   2082  N   ASN A 289      19.807  -9.579 -43.895  1.00 17.45           N  
ATOM   2083  CA  ASN A 289      20.794  -8.896 -44.702  1.00 17.12           C  
ATOM   2084  C   ASN A 289      20.830  -7.479 -44.081  1.00 17.86           C  
ATOM   2085  O   ASN A 289      20.167  -7.194 -43.027  1.00 18.11           O  
ATOM   2086  CB  ASN A 289      20.285  -8.876 -46.184  1.00 17.80           C  
ATOM   2087  CG  ASN A 289      18.925  -8.215 -46.322  1.00 19.28           C  
ATOM   2088  ND2 ASN A 289      17.897  -8.968 -46.776  1.00 23.88           N  
ATOM   2089  OD1 ASN A 289      18.799  -7.053 -46.098  1.00 17.55           O  
ATOM   2090  N   PHE A 290      21.640  -6.591 -44.703  1.00 16.33           N  
ATOM   2091  CA  PHE A 290      21.792  -5.238 -44.229  1.00 15.94           C  
ATOM   2092  C   PHE A 290      21.355  -4.233 -45.281  1.00 17.89           C  
ATOM   2093  O   PHE A 290      21.731  -3.068 -45.177  1.00 17.41           O  
ATOM   2094  CB  PHE A 290      23.288  -4.958 -43.833  1.00 16.57           C  
ATOM   2095  CG  PHE A 290      23.834  -6.016 -42.851  1.00 16.37           C  
ATOM   2096  CD1 PHE A 290      23.596  -5.873 -41.492  1.00 17.60           C  
ATOM   2097  CD2 PHE A 290      24.562  -7.097 -43.296  1.00 17.73           C  
ATOM   2098  CE1 PHE A 290      24.084  -6.837 -40.547  1.00 14.52           C  
ATOM   2099  CE2 PHE A 290      25.066  -8.050 -42.380  1.00 17.10           C  
ATOM   2100  CZ  PHE A 290      24.832  -7.878 -40.997  1.00 14.55           C  
ATOM   2101  N   ALA A 291      20.529  -4.673 -46.225  1.00 19.83           N  
ATOM   2102  CA  ALA A 291      20.093  -3.722 -47.278  1.00 20.65           C  
ATOM   2103  C   ALA A 291      19.430  -2.465 -46.701  1.00 20.06           C  
ATOM   2104  O   ALA A 291      18.577  -2.541 -45.788  1.00 19.46           O  
ATOM   2105  CB  ALA A 291      19.164  -4.427 -48.306  1.00 21.47           C  
ATOM   2106  N   GLY A 292      19.898  -1.299 -47.147  1.00 16.52           N  
ATOM   2107  CA  GLY A 292      19.329  -0.032 -46.670  1.00 16.92           C  
ATOM   2108  C   GLY A 292      19.621   0.332 -45.223  1.00 16.95           C  
ATOM   2109  O   GLY A 292      19.009   1.275 -44.691  1.00 18.19           O  
ATOM   2110  N   GLY A 293      20.592  -0.368 -44.624  1.00 16.31           N  
ATOM   2111  CA  GLY A 293      21.052  -0.051 -43.267  1.00 16.07           C  
ATOM   2112  C   GLY A 293      20.180  -0.718 -42.161  1.00 14.68           C  
ATOM   2113  O   GLY A 293      20.289  -0.307 -40.965  1.00 14.68           O  
ATOM   2114  N   THR A 294      19.377  -1.732 -42.504  1.00 14.77           N  
ATOM   2115  CA  THR A 294      18.622  -2.500 -41.470  1.00 14.73           C  
ATOM   2116  C   THR A 294      19.709  -3.278 -40.664  1.00 13.02           C  
ATOM   2117  O   THR A 294      20.818  -3.507 -41.202  1.00 13.58           O  
ATOM   2118  CB  THR A 294      17.667  -3.442 -42.208  1.00 17.60           C  
ATOM   2119  CG2 THR A 294      17.159  -4.396 -41.352  1.00 26.66           C  
ATOM   2120  OG1 THR A 294      16.530  -2.637 -42.705  1.00 21.60           O  
ATOM   2121  N   ASN A 295      19.393  -3.669 -39.402  1.00 12.03           N  
ATOM   2122  CA  ASN A 295      20.315  -4.553 -38.582  1.00 11.83           C  
ATOM   2123  C   ASN A 295      21.630  -3.907 -38.316  1.00 12.74           C  
ATOM   2124  O   ASN A 295      22.615  -4.605 -38.127  1.00 13.99           O  
ATOM   2125  CB  ASN A 295      20.491  -5.933 -39.245  1.00 11.52           C  
ATOM   2126  CG  ASN A 295      19.162  -6.687 -39.333  1.00 11.87           C  
ATOM   2127  ND2 ASN A 295      18.992  -7.462 -40.435  1.00 11.81           N  
ATOM   2128  OD1 ASN A 295      18.282  -6.553 -38.448  1.00 13.18           O  
ATOM   2129  N   SER A 296      21.644  -2.555 -38.263  1.00 13.36           N  
ATOM   2130  CA  SER A 296      22.907  -1.820 -38.213  1.00 11.59           C  
ATOM   2131  C   SER A 296      22.865  -0.570 -37.346  1.00 10.85           C  
ATOM   2132  O   SER A 296      21.795  -0.044 -37.082  1.00 13.00           O  
ATOM   2133  CB  SER A 296      23.262  -1.303 -39.664  1.00 10.93           C  
ATOM   2134  OG  SER A 296      23.331  -2.361 -40.599  1.00 14.08           O  
ATOM   2135  N   ALA A 297      24.077  -0.084 -36.954  1.00 10.80           N  
ATOM   2136  CA  ALA A 297      24.253   1.153 -36.319  1.00 11.56           C  
ATOM   2137  C   ALA A 297      25.630   1.680 -36.789  1.00 12.44           C  
ATOM   2138  O   ALA A 297      26.274   1.027 -37.594  1.00 12.44           O  
ATOM   2139  CB  ALA A 297      24.269   0.999 -34.792  1.00 11.47           C  
ATOM   2140  N   ILE A 298      25.993   2.862 -36.315  1.00 12.67           N  
ATOM   2141  CA  ILE A 298      27.165   3.605 -36.865  1.00 12.25           C  
ATOM   2142  C   ILE A 298      28.259   3.764 -35.784  1.00 13.18           C  
ATOM   2143  O   ILE A 298      27.948   4.356 -34.743  1.00 13.03           O  
ATOM   2144  CB  ILE A 298      26.711   4.979 -37.373  1.00 12.16           C  
ATOM   2145  CG1 ILE A 298      25.654   4.760 -38.474  1.00 12.35           C  
ATOM   2146  CG2 ILE A 298      27.956   5.840 -37.998  1.00 15.22           C  
ATOM   2147  CD1 ILE A 298      25.148   6.227 -38.954  1.00 12.34           C  
ATOM   2148  N   LEU A 299      29.489   3.284 -36.078  1.00 12.54           N  
ATOM   2149  CA  LEU A 299      30.657   3.585 -35.240  1.00 11.15           C  
ATOM   2150  C   LEU A 299      31.292   4.848 -35.930  1.00 11.48           C  
ATOM   2151  O   LEU A 299      31.742   4.759 -37.063  1.00 12.86           O  
ATOM   2152  CB  LEU A 299      31.639   2.445 -35.212  1.00 12.13           C  
ATOM   2153  CG  LEU A 299      32.865   2.851 -34.327  1.00 14.03           C  
ATOM   2154  CD1 LEU A 299      32.483   2.812 -32.832  1.00 14.12           C  
ATOM   2155  CD2 LEU A 299      33.984   1.948 -34.614  1.00 14.58           C  
ATOM   2156  N   ARG A 300      31.246   5.950 -35.255  1.00 13.15           N  
ATOM   2157  CA  ARG A 300      31.721   7.223 -35.810  1.00 13.57           C  
ATOM   2158  C   ARG A 300      32.958   7.735 -35.083  1.00 11.86           C  
ATOM   2159  O   ARG A 300      32.879   8.070 -33.902  1.00 14.21           O  
ATOM   2160  CB  ARG A 300      30.604   8.295 -35.759  1.00 14.26           C  
ATOM   2161  CG  ARG A 300      31.085   9.684 -36.391  1.00 14.32           C  
ATOM   2162  CD  ARG A 300      29.910  10.599 -36.735  1.00 11.87           C  
ATOM   2163  NE  ARG A 300      29.073   9.981 -37.782  1.00 11.25           N  
ATOM   2164  CZ  ARG A 300      27.749  10.143 -37.868  1.00 13.65           C  
ATOM   2165  NH1 ARG A 300      27.118  10.916 -36.965  1.00 17.19           N1+
ATOM   2166  NH2 ARG A 300      27.040   9.509 -38.826  1.00 12.12           N  
ATOM   2167  N   TYR A 301      34.095   7.902 -35.796  1.00 13.10           N  
ATOM   2168  CA  TYR A 301      35.250   8.516 -35.160  1.00 12.81           C  
ATOM   2169  C   TYR A 301      35.076  10.000 -35.080  1.00 14.46           C  
ATOM   2170  O   TYR A 301      34.553  10.575 -36.046  1.00 13.38           O  
ATOM   2171  CB  TYR A 301      36.519   8.231 -36.000  1.00 12.70           C  
ATOM   2172  CG  TYR A 301      37.163   6.850 -35.780  1.00 14.57           C  
ATOM   2173  CD1 TYR A 301      36.469   5.635 -36.020  1.00 12.78           C  
ATOM   2174  CD2 TYR A 301      38.491   6.786 -35.339  1.00 12.28           C  
ATOM   2175  CE1 TYR A 301      37.089   4.301 -35.739  1.00 12.17           C  
ATOM   2176  CE2 TYR A 301      39.099   5.545 -35.116  1.00 14.21           C  
ATOM   2177  CZ  TYR A 301      38.401   4.317 -35.316  1.00 14.74           C  
ATOM   2178  OH  TYR A 301      39.061   3.138 -35.044  1.00 15.38           O  
ATOM   2179  N   ASP A 302      35.509  10.657 -33.990  1.00 13.76           N  
ATOM   2180  CA BASP A 302      35.489  12.122 -33.869  0.56 16.52           C  
ATOM   2181  CA CASP A 302      35.400  12.112 -33.911  0.44 16.24           C  
ATOM   2182  C   ASP A 302      36.155  12.689 -35.125  1.00 15.33           C  
ATOM   2183  O   ASP A 302      37.294  12.315 -35.420  1.00 15.42           O  
ATOM   2184  CB BASP A 302      36.384  12.598 -32.689  0.56 17.84           C  
ATOM   2185  CB CASP A 302      36.021  12.636 -32.606  0.44 17.90           C  
ATOM   2186  CG BASP A 302      35.780  12.356 -31.323  0.56 21.85           C  
ATOM   2187  CG CASP A 302      35.506  14.009 -32.203  0.44 20.70           C  
ATOM   2188  OD1BASP A 302      34.579  12.008 -31.259  0.56 18.92           O  
ATOM   2189  OD1CASP A 302      34.814  14.690 -32.983  0.44 28.12           O  
ATOM   2190  OD2BASP A 302      36.538  12.551 -30.318  0.56 23.96           O1-
ATOM   2191  OD2CASP A 302      35.782  14.416 -31.065  0.44 27.71           O1-
ATOM   2192  N   GLY A 303      35.482  13.584 -35.825  1.00 15.93           N  
ATOM   2193  CA  GLY A 303      36.087  14.212 -37.017  1.00 14.42           C  
ATOM   2194  C   GLY A 303      35.509  13.687 -38.318  1.00 14.30           C  
ATOM   2195  O   GLY A 303      35.592  14.356 -39.364  1.00 15.51           O  
ATOM   2196  N   ALA A 304      34.883  12.523 -38.284  1.00 13.84           N  
ATOM   2197  CA  ALA A 304      34.287  11.943 -39.477  1.00 13.60           C  
ATOM   2198  C   ALA A 304      32.972  12.687 -39.779  1.00 15.00           C  
ATOM   2199  O   ALA A 304      32.325  13.279 -38.876  1.00 14.07           O  
ATOM   2200  CB  ALA A 304      33.986  10.395 -39.234  1.00 12.32           C  
ATOM   2201  N   ALA A 305      32.572  12.638 -41.059  1.00 13.72           N  
ATOM   2202  CA  ALA A 305      31.346  13.316 -41.547  1.00 15.03           C  
ATOM   2203  C   ALA A 305      30.142  12.676 -40.943  1.00 15.26           C  
ATOM   2204  O   ALA A 305      30.143  11.478 -40.749  1.00 16.24           O  
ATOM   2205  CB  ALA A 305      31.252  13.141 -43.058  1.00 15.21           C  
ATOM   2206  N   PRO A 306      29.105  13.478 -40.690  1.00 15.51           N  
ATOM   2207  CA  PRO A 306      27.862  12.935 -40.147  1.00 15.42           C  
ATOM   2208  C   PRO A 306      26.992  12.183 -41.179  1.00 16.08           C  
ATOM   2209  O   PRO A 306      25.793  12.535 -41.438  1.00 17.14           O  
ATOM   2210  CB  PRO A 306      27.206  14.190 -39.549  1.00 16.73           C  
ATOM   2211  CG  PRO A 306      27.558  15.295 -40.586  1.00 14.89           C  
ATOM   2212  CD  PRO A 306      29.020  14.947 -40.942  1.00 13.07           C  
ATOM   2213  N   VAL A 307      27.549  11.126 -41.751  1.00 14.08           N  
ATOM   2214  CA  VAL A 307      26.898  10.386 -42.826  1.00 13.77           C  
ATOM   2215  C   VAL A 307      26.941   8.867 -42.509  1.00 15.01           C  
ATOM   2216  O   VAL A 307      27.642   8.438 -41.558  1.00 15.75           O  
ATOM   2217  CB  VAL A 307      27.509  10.641 -44.198  1.00 13.25           C  
ATOM   2218  CG1 VAL A 307      27.402  12.195 -44.500  1.00 12.78           C  
ATOM   2219  CG2 VAL A 307      29.008  10.284 -44.244  1.00 12.86           C  
ATOM   2220  N   GLU A 308      26.254   8.063 -43.299  1.00 14.42           N  
ATOM   2221  CA  GLU A 308      26.294   6.589 -43.123  1.00 15.11           C  
ATOM   2222  C   GLU A 308      27.632   6.097 -43.505  1.00 15.65           C  
ATOM   2223  O   GLU A 308      28.302   6.630 -44.449  1.00 15.38           O  
ATOM   2224  CB  GLU A 308      25.273   5.877 -44.080  1.00 14.91           C  
ATOM   2225  CG  GLU A 308      23.892   6.272 -43.613  1.00 18.94           C  
ATOM   2226  CD  GLU A 308      22.832   5.437 -44.282  1.00 22.34           C  
ATOM   2227  OE1 GLU A 308      23.161   4.424 -44.925  1.00 25.18           O  
ATOM   2228  OE2 GLU A 308      21.682   5.866 -44.223  1.00 26.77           O1-
ATOM   2229  N   PRO A 309      28.074   5.002 -42.886  1.00 14.12           N  
ATOM   2230  CA  PRO A 309      29.224   4.246 -43.441  1.00 14.63           C  
ATOM   2231  C   PRO A 309      28.941   3.668 -44.813  1.00 12.72           C  
ATOM   2232  O   PRO A 309      27.780   3.349 -45.142  1.00 12.89           O  
ATOM   2233  CB  PRO A 309      29.371   3.013 -42.483  1.00 14.24           C  
ATOM   2234  CG  PRO A 309      28.601   3.411 -41.258  1.00 14.62           C  
ATOM   2235  CD  PRO A 309      27.437   4.320 -41.717  1.00 15.48           C  
ATOM   2236  N   THR A 310      30.001   3.495 -45.582  1.00 15.50           N  
ATOM   2237  CA  THR A 310      29.953   2.744 -46.830  1.00 17.74           C  
ATOM   2238  C   THR A 310      31.039   1.708 -46.744  1.00 19.98           C  
ATOM   2239  O   THR A 310      31.493   1.165 -47.782  1.00 19.48           O  
ATOM   2240  CB  THR A 310      30.158   3.733 -48.032  1.00 17.98           C  
ATOM   2241  CG2 THR A 310      29.150   4.743 -47.950  1.00 16.28           C  
ATOM   2242  OG1 THR A 310      31.370   4.433 -47.808  1.00 23.54           O  
ATOM   2243  N   THR A 311      31.423   1.290 -45.513  1.00 18.88           N  
ATOM   2244  CA  THR A 311      32.400   0.219 -45.370  1.00 18.29           C  
ATOM   2245  C   THR A 311      31.800  -1.182 -45.734  1.00 20.83           C  
ATOM   2246  O   THR A 311      30.585  -1.372 -45.691  1.00 19.28           O  
ATOM   2247  CB  THR A 311      32.944   0.139 -43.904  1.00 19.32           C  
ATOM   2248  CG2 THR A 311      33.880   1.314 -43.622  1.00 15.43           C  
ATOM   2249  OG1 THR A 311      31.815   0.137 -43.009  1.00 16.41           O  
ATOM   2250  N   SER A 312      32.647  -2.140 -46.067  1.00 23.45           N  
ATOM   2251  CA  SER A 312      32.244  -3.495 -46.481  1.00 26.36           C  
ATOM   2252  C   SER A 312      32.522  -4.514 -45.426  1.00 27.37           C  
ATOM   2253  O   SER A 312      33.565  -4.506 -44.785  1.00 29.28           O  
ATOM   2254  CB  SER A 312      33.013  -3.956 -47.731  1.00 28.92           C  
ATOM   2255  OG  SER A 312      32.656  -3.132 -48.815  1.00 33.38           O  
ATOM   2256  N   GLN A 313      31.635  -5.453 -45.272  1.00 28.49           N  
ATOM   2257  CA  GLN A 313      31.917  -6.512 -44.308  1.00 30.39           C  
ATOM   2258  C   GLN A 313      32.932  -7.447 -44.930  1.00 31.79           C  
ATOM   2259  O   GLN A 313      32.799  -7.781 -46.129  1.00 31.76           O  
ATOM   2260  CB  GLN A 313      30.627  -7.278 -44.104  1.00 30.86           C  
ATOM   2261  CG  GLN A 313      30.701  -8.114 -42.901  1.00 31.86           C  
ATOM   2262  CD  GLN A 313      29.383  -8.838 -42.691  1.00 34.44           C  
ATOM   2263  NE2 GLN A 313      29.346  -9.644 -41.665  1.00 29.06           N  
ATOM   2264  OE1 GLN A 313      28.397  -8.659 -43.459  1.00 33.80           O  
ATOM   2265  N   THR A 314      33.936  -7.823 -44.162  1.00 31.74           N  
ATOM   2266  CA  THR A 314      34.881  -8.869 -44.570  1.00 34.40           C  
ATOM   2267  C   THR A 314      34.449 -10.197 -43.850  1.00 33.29           C  
ATOM   2268  O   THR A 314      33.778 -10.131 -42.781  1.00 31.06           O  
ATOM   2269  CB  THR A 314      36.314  -8.438 -44.213  1.00 34.79           C  
ATOM   2270  CG2 THR A 314      36.744  -7.228 -45.094  1.00 35.72           C  
ATOM   2271  OG1 THR A 314      36.332  -7.942 -42.867  1.00 38.25           O  
ATOM   2272  N   PRO A 315      34.737 -11.381 -44.455  1.00 31.89           N  
ATOM   2273  CA  PRO A 315      34.210 -12.616 -43.858  1.00 29.94           C  
ATOM   2274  C   PRO A 315      34.886 -12.837 -42.492  1.00 27.61           C  
ATOM   2275  O   PRO A 315      36.092 -12.546 -42.325  1.00 26.06           O  
ATOM   2276  CB  PRO A 315      34.626 -13.708 -44.877  1.00 31.45           C  
ATOM   2277  CG  PRO A 315      34.702 -12.892 -46.191  1.00 32.97           C  
ATOM   2278  CD  PRO A 315      35.420 -11.653 -45.735  1.00 32.17           C  
ATOM   2279  N   SER A 316      34.115 -13.318 -41.523  1.00 23.70           N  
ATOM   2280  CA  SER A 316      34.694 -13.514 -40.214  1.00 23.95           C  
ATOM   2281  C   SER A 316      35.557 -14.763 -40.250  1.00 23.67           C  
ATOM   2282  O   SER A 316      35.049 -15.835 -40.570  1.00 24.65           O  
ATOM   2283  CB  SER A 316      33.567 -13.681 -39.158  1.00 23.92           C  
ATOM   2284  OG  SER A 316      34.133 -14.137 -37.913  1.00 24.45           O  
ATOM   2285  N   THR A 317      36.855 -14.635 -40.004  1.00 21.57           N  
ATOM   2286  CA  THR A 317      37.707 -15.811 -39.936  1.00 23.47           C  
ATOM   2287  C   THR A 317      38.227 -16.094 -38.523  1.00 21.77           C  
ATOM   2288  O   THR A 317      38.949 -17.067 -38.310  1.00 23.10           O  
ATOM   2289  CB  THR A 317      38.949 -15.654 -40.807  1.00 24.16           C  
ATOM   2290  CG2 THR A 317      38.510 -15.480 -42.259  1.00 29.32           C  
ATOM   2291  OG1 THR A 317      39.618 -14.475 -40.395  1.00 26.94           O  
ATOM   2292  N   ASN A 318      37.814 -15.302 -37.543  1.00 19.65           N  
ATOM   2293  CA  ASN A 318      38.166 -15.614 -36.152  1.00 15.78           C  
ATOM   2294  C   ASN A 318      36.913 -15.368 -35.244  1.00 14.45           C  
ATOM   2295  O   ASN A 318      36.992 -14.471 -34.353  1.00 15.52           O  
ATOM   2296  CB  ASN A 318      39.283 -14.705 -35.801  1.00 16.24           C  
ATOM   2297  CG  ASN A 318      39.838 -14.894 -34.414  1.00 20.92           C  
ATOM   2298  ND2 ASN A 318      39.759 -16.113 -33.858  1.00 19.43           N  
ATOM   2299  OD1 ASN A 318      40.407 -13.923 -33.870  1.00 27.71           O  
ATOM   2300  N   PRO A 319      35.800 -16.079 -35.512  1.00 14.11           N  
ATOM   2301  CA  PRO A 319      34.551 -15.837 -34.716  1.00 13.85           C  
ATOM   2302  C   PRO A 319      34.778 -16.302 -33.242  1.00 14.79           C  
ATOM   2303  O   PRO A 319      35.631 -17.168 -33.000  1.00 14.32           O  
ATOM   2304  CB  PRO A 319      33.512 -16.769 -35.371  1.00 14.81           C  
ATOM   2305  CG  PRO A 319      34.400 -17.885 -35.965  1.00 13.86           C  
ATOM   2306  CD  PRO A 319      35.576 -17.139 -36.521  1.00 15.34           C  
ATOM   2307  N   LEU A 320      34.102 -15.651 -32.272  1.00 12.89           N  
ATOM   2308  CA  LEU A 320      34.001 -16.248 -30.912  1.00 11.61           C  
ATOM   2309  C   LEU A 320      33.570 -17.713 -30.968  1.00 12.60           C  
ATOM   2310  O   LEU A 320      32.600 -18.095 -31.636  1.00 12.26           O  
ATOM   2311  CB  LEU A 320      33.005 -15.363 -30.075  1.00  9.30           C  
ATOM   2312  CG  LEU A 320      32.942 -15.789 -28.575  1.00 12.35           C  
ATOM   2313  CD1 LEU A 320      32.738 -14.542 -27.728  1.00 12.12           C  
ATOM   2314  CD2 LEU A 320      31.718 -16.763 -28.392  1.00 14.02           C  
ATOM   2315  N   VAL A 321      34.276 -18.565 -30.199  1.00 11.66           N  
ATOM   2316  CA  VAL A 321      33.860 -19.950 -29.994  1.00 12.52           C  
ATOM   2317  C   VAL A 321      33.755 -20.101 -28.443  1.00 11.93           C  
ATOM   2318  O   VAL A 321      34.710 -19.898 -27.735  1.00 11.69           O  
ATOM   2319  CB  VAL A 321      34.916 -20.940 -30.578  1.00 13.89           C  
ATOM   2320  CG1 VAL A 321      34.486 -22.407 -30.258  1.00 14.90           C  
ATOM   2321  CG2 VAL A 321      35.071 -20.709 -32.120  1.00 14.26           C  
ATOM   2322  N   GLU A 322      32.559 -20.464 -27.974  1.00  9.89           N  
ATOM   2323  CA  GLU A 322      32.373 -20.457 -26.502  1.00 10.97           C  
ATOM   2324  C   GLU A 322      33.338 -21.453 -25.775  1.00 12.13           C  
ATOM   2325  O   GLU A 322      33.834 -21.118 -24.676  1.00 11.78           O  
ATOM   2326  CB  GLU A 322      30.931 -20.833 -26.157  1.00 10.62           C  
ATOM   2327  CG  GLU A 322      30.633 -20.686 -24.616  1.00  8.36           C  
ATOM   2328  CD  GLU A 322      29.123 -20.949 -24.407  1.00  8.62           C  
ATOM   2329  OE1 GLU A 322      28.716 -22.117 -24.540  1.00  9.55           O  
ATOM   2330  OE2 GLU A 322      28.369 -19.975 -24.121  1.00 10.74           O1-
ATOM   2331  N   SER A 323      33.671 -22.593 -26.388  1.00 12.23           N  
ATOM   2332  CA  SER A 323      34.506 -23.585 -25.721  1.00 12.59           C  
ATOM   2333  C   SER A 323      35.920 -23.087 -25.629  1.00 14.18           C  
ATOM   2334  O   SER A 323      36.708 -23.656 -24.848  1.00 14.52           O  
ATOM   2335  CB  SER A 323      34.441 -24.952 -26.499  1.00 11.70           C  
ATOM   2336  OG  SER A 323      34.934 -24.685 -27.802  1.00 16.33           O  
ATOM   2337  N   ALA A 324      36.243 -22.016 -26.377  1.00 10.81           N  
ATOM   2338  CA  ALA A 324      37.631 -21.415 -26.300  1.00 12.03           C  
ATOM   2339  C   ALA A 324      37.768 -20.312 -25.274  1.00 12.22           C  
ATOM   2340  O   ALA A 324      38.894 -19.837 -24.984  1.00 12.46           O  
ATOM   2341  CB  ALA A 324      37.998 -20.837 -27.674  1.00 13.78           C  
ATOM   2342  N   LEU A 325      36.657 -19.891 -24.671  1.00 10.13           N  
ATOM   2343  CA  LEU A 325      36.674 -18.834 -23.645  1.00 10.35           C  
ATOM   2344  C   LEU A 325      37.006 -19.497 -22.356  1.00  9.64           C  
ATOM   2345  O   LEU A 325      36.632 -20.659 -22.138  1.00  9.87           O  
ATOM   2346  CB  LEU A 325      35.236 -18.281 -23.451  1.00 10.71           C  
ATOM   2347  CG  LEU A 325      34.750 -17.485 -24.762  1.00 11.37           C  
ATOM   2348  CD1 LEU A 325      33.377 -16.906 -24.445  1.00 11.78           C  
ATOM   2349  CD2 LEU A 325      35.726 -16.366 -25.234  1.00 13.09           C  
ATOM   2350  N   THR A 326      37.644 -18.748 -21.470  1.00  9.98           N  
ATOM   2351  CA  THR A 326      37.910 -19.294 -20.122  1.00  8.91           C  
ATOM   2352  C   THR A 326      37.794 -18.184 -19.076  1.00  9.51           C  
ATOM   2353  O   THR A 326      37.930 -17.041 -19.428  1.00 10.62           O  
ATOM   2354  CB  THR A 326      39.290 -20.021 -20.021  1.00 10.39           C  
ATOM   2355  CG2 THR A 326      40.414 -19.055 -20.174  1.00 11.08           C  
ATOM   2356  OG1 THR A 326      39.421 -20.672 -18.732  1.00 11.88           O  
ATOM   2357  N   THR A 327      37.630 -18.520 -17.783  1.00  9.63           N  
ATOM   2358  CA  THR A 327      37.524 -17.427 -16.818  1.00  8.88           C  
ATOM   2359  C   THR A 327      38.898 -16.853 -16.546  1.00  9.69           C  
ATOM   2360  O   THR A 327      39.938 -17.484 -16.763  1.00 12.11           O  
ATOM   2361  CB  THR A 327      36.968 -17.913 -15.458  1.00  9.36           C  
ATOM   2362  CG2 THR A 327      35.532 -18.499 -15.652  1.00 10.40           C  
ATOM   2363  OG1 THR A 327      37.828 -18.967 -14.937  1.00 11.61           O  
ATOM   2364  N   LEU A 328      38.922 -15.654 -15.993  1.00  9.74           N  
ATOM   2365  CA  LEU A 328      40.245 -15.015 -15.759  1.00 10.53           C  
ATOM   2366  C   LEU A 328      41.070 -15.846 -14.769  1.00 13.19           C  
ATOM   2367  O   LEU A 328      42.291 -15.955 -14.922  1.00 14.07           O  
ATOM   2368  CB  LEU A 328      39.997 -13.601 -15.142  1.00 12.57           C  
ATOM   2369  CG  LEU A 328      41.212 -12.787 -14.708  1.00 13.29           C  
ATOM   2370  CD1 LEU A 328      42.184 -12.725 -15.937  1.00 12.46           C  
ATOM   2371  CD2 LEU A 328      40.692 -11.435 -14.205  1.00 14.03           C  
ATOM   2372  N   LYS A 329      40.403 -16.396 -13.781  1.00 14.29           N  
ATOM   2373  CA  LYS A 329      41.056 -17.210 -12.713  1.00 18.30           C  
ATOM   2374  C   LYS A 329      41.321 -18.676 -13.151  1.00 19.22           C  
ATOM   2375  O   LYS A 329      42.041 -19.437 -12.466  1.00 18.58           O  
ATOM   2376  CB  LYS A 329      40.165 -17.152 -11.459  1.00 19.04           C  
ATOM   2377  CG  LYS A 329      40.014 -15.781 -10.775  1.00 21.70           C  
ATOM   2378  CD  LYS A 329      38.976 -14.830 -11.568  1.00 30.97           C  
ATOM   2379  CE  LYS A 329      37.981 -15.647 -12.596  1.00 22.70           C  
ATOM   2380  NZ  LYS A 329      36.673 -14.991 -13.276  1.00 22.97           N1+
ATOM   2381  N   GLY A 330      40.747 -19.107 -14.269  1.00 14.90           N  
ATOM   2382  CA  GLY A 330      40.962 -20.465 -14.731  1.00 14.05           C  
ATOM   2383  C   GLY A 330      40.261 -21.494 -13.834  1.00 14.28           C  
ATOM   2384  O   GLY A 330      40.675 -22.654 -13.769  1.00 14.99           O  
ATOM   2385  N   THR A 331      39.211 -21.037 -13.155  1.00 12.07           N  
ATOM   2386  CA  THR A 331      38.429 -21.847 -12.213  1.00 14.78           C  
ATOM   2387  C   THR A 331      37.959 -23.165 -12.759  1.00 14.75           C  
ATOM   2388  O   THR A 331      37.327 -23.172 -13.830  1.00 12.80           O  
ATOM   2389  CB  THR A 331      37.199 -21.018 -11.712  1.00 16.15           C  
ATOM   2390  CG2 THR A 331      36.417 -21.729 -10.478  1.00 13.56           C  
ATOM   2391  OG1 THR A 331      37.656 -19.704 -11.338  1.00 13.54           O  
ATOM   2392  N   ALA A 332      38.209 -24.279 -12.035  1.00 10.82           N  
ATOM   2393  CA  ALA A 332      37.660 -25.625 -12.478  1.00 11.79           C  
ATOM   2394  C   ALA A 332      36.125 -25.629 -12.329  1.00 10.47           C  
ATOM   2395  O   ALA A 332      35.539 -24.898 -11.498  1.00 11.24           O  
ATOM   2396  CB  ALA A 332      38.255 -26.736 -11.568  1.00 13.19           C  
ATOM   2397  N   ALA A 333      35.475 -26.501 -13.058  1.00  9.58           N  
ATOM   2398  CA  ALA A 333      34.081 -26.779 -12.835  1.00 12.06           C  
ATOM   2399  C   ALA A 333      33.970 -27.435 -11.466  1.00 13.89           C  
ATOM   2400  O   ALA A 333      34.899 -28.171 -11.065  1.00 14.63           O  
ATOM   2401  CB  ALA A 333      33.600 -27.816 -13.931  1.00 12.72           C  
ATOM   2402  N   PRO A 334      32.832 -27.247 -10.791  1.00 14.48           N  
ATOM   2403  CA  PRO A 334      32.566 -27.969  -9.546  1.00 17.48           C  
ATOM   2404  C   PRO A 334      32.638 -29.461  -9.758  1.00 18.65           C  
ATOM   2405  O   PRO A 334      32.302 -29.949 -10.848  1.00 17.59           O  
ATOM   2406  CB  PRO A 334      31.079 -27.531  -9.215  1.00 16.28           C  
ATOM   2407  CG  PRO A 334      30.929 -26.248  -9.894  1.00 18.82           C  
ATOM   2408  CD  PRO A 334      31.692 -26.448 -11.241  1.00 15.61           C  
ATOM   2409  N   GLY A 335      33.070 -30.247  -8.751  1.00 21.54           N  
ATOM   2410  CA  GLY A 335      32.961 -31.674  -8.871  1.00 22.46           C  
ATOM   2411  C   GLY A 335      34.177 -32.337  -9.429  1.00 24.75           C  
ATOM   2412  O   GLY A 335      35.268 -31.721  -9.528  1.00 28.07           O  
ATOM   2413  N   SER A 336      34.014 -33.573  -9.795  1.00 24.74           N  
ATOM   2414  CA  SER A 336      35.152 -34.307 -10.208  1.00 29.08           C  
ATOM   2415  C   SER A 336      35.085 -34.444 -11.747  1.00 27.56           C  
ATOM   2416  O   SER A 336      33.996 -34.565 -12.346  1.00 26.46           O  
ATOM   2417  CB  SER A 336      35.207 -35.664  -9.438  1.00 30.74           C  
ATOM   2418  OG  SER A 336      34.326 -36.584 -10.024  1.00 36.71           O  
ATOM   2419  N   PRO A 337      36.261 -34.482 -12.387  1.00 29.15           N  
ATOM   2420  CA  PRO A 337      36.286 -34.483 -13.900  1.00 29.51           C  
ATOM   2421  C   PRO A 337      35.823 -35.685 -14.686  1.00 29.77           C  
ATOM   2422  O   PRO A 337      36.602 -36.191 -15.498  1.00 32.46           O  
ATOM   2423  CB  PRO A 337      37.748 -34.161 -14.238  1.00 29.27           C  
ATOM   2424  CG  PRO A 337      38.588 -34.481 -12.926  1.00 29.78           C  
ATOM   2425  CD  PRO A 337      37.602 -34.281 -11.745  1.00 29.49           C  
ATOM   2426  N   THR A 338      34.595 -36.163 -14.512  1.00 28.49           N  
ATOM   2427  CA  THR A 338      34.035 -37.279 -15.223  1.00 27.91           C  
ATOM   2428  C   THR A 338      32.488 -37.106 -15.268  1.00 27.11           C  
ATOM   2429  O   THR A 338      31.959 -36.433 -14.366  1.00 24.46           O  
ATOM   2430  CB  THR A 338      34.393 -38.657 -14.449  1.00 29.17           C  
ATOM   2431  CG2 THR A 338      33.890 -38.616 -12.984  1.00 28.39           C  
ATOM   2432  OG1 THR A 338      33.757 -39.732 -15.152  1.00 34.63           O  
ATOM   2433  N   PRO A 339      31.752 -37.662 -16.262  1.00 27.82           N  
ATOM   2434  CA  PRO A 339      30.299 -37.406 -16.270  1.00 28.10           C  
ATOM   2435  C   PRO A 339      29.622 -37.953 -15.052  1.00 29.51           C  
ATOM   2436  O   PRO A 339      29.994 -39.044 -14.606  1.00 29.55           O  
ATOM   2437  CB  PRO A 339      29.784 -38.192 -17.476  1.00 28.92           C  
ATOM   2438  CG  PRO A 339      31.038 -38.297 -18.350  1.00 29.06           C  
ATOM   2439  CD  PRO A 339      32.161 -38.441 -17.460  1.00 29.56           C  
ATOM   2440  N   GLY A 340      28.657 -37.216 -14.494  1.00 26.75           N  
ATOM   2441  CA  GLY A 340      27.983 -37.726 -13.297  1.00 23.63           C  
ATOM   2442  C   GLY A 340      28.800 -37.577 -12.028  1.00 21.28           C  
ATOM   2443  O   GLY A 340      28.304 -37.951 -10.981  1.00 21.05           O  
ATOM   2444  N   GLY A 341      29.963 -36.929 -12.113  1.00 20.76           N  
ATOM   2445  CA  GLY A 341      30.964 -36.650 -11.028  1.00 20.98           C  
ATOM   2446  C   GLY A 341      30.525 -35.561 -10.045  1.00 18.16           C  
ATOM   2447  O   GLY A 341      31.289 -34.666  -9.721  1.00 18.02           O  
ATOM   2448  N   VAL A 342      29.278 -35.651  -9.568  1.00 15.55           N  
ATOM   2449  CA  VAL A 342      28.687 -34.574  -8.730  1.00 14.78           C  
ATOM   2450  C   VAL A 342      27.746 -35.299  -7.709  1.00 14.34           C  
ATOM   2451  O   VAL A 342      27.448 -36.501  -7.872  1.00 15.03           O  
ATOM   2452  CB  VAL A 342      27.802 -33.573  -9.591  1.00 13.39           C  
ATOM   2453  CG1 VAL A 342      28.740 -32.788 -10.502  1.00 12.33           C  
ATOM   2454  CG2 VAL A 342      26.824 -34.351 -10.561  1.00 12.83           C  
ATOM   2455  N   ASP A 343      27.145 -34.556  -6.796  1.00 14.15           N  
ATOM   2456  CA AASP A 343      26.159 -35.078  -5.873  0.56 13.45           C  
ATOM   2457  CA BASP A 343      26.158 -35.120  -5.864  0.44 13.72           C  
ATOM   2458  C   ASP A 343      24.835 -35.425  -6.526  1.00 14.53           C  
ATOM   2459  O   ASP A 343      24.172 -36.385  -6.134  1.00 14.89           O  
ATOM   2460  CB AASP A 343      25.945 -34.044  -4.713  0.56 13.77           C  
ATOM   2461  CB BASP A 343      25.923 -34.184  -4.633  0.44 14.09           C  
ATOM   2462  CG AASP A 343      27.254 -33.743  -3.932  0.56 16.57           C  
ATOM   2463  CG BASP A 343      25.213 -34.893  -3.430  0.44 16.99           C  
ATOM   2464  OD1AASP A 343      27.984 -34.733  -3.707  0.56 16.23           O  
ATOM   2465  OD1BASP A 343      25.802 -35.828  -2.815  0.44 18.79           O  
ATOM   2466  OD2AASP A 343      27.643 -32.570  -3.630  0.56 17.95           O1-
ATOM   2467  OD2BASP A 343      24.060 -34.517  -3.100  0.44 16.27           O1-
ATOM   2468  N   LEU A 344      24.402 -34.632  -7.524  1.00 11.51           N  
ATOM   2469  CA  LEU A 344      23.136 -34.924  -8.196  1.00 12.01           C  
ATOM   2470  C   LEU A 344      23.286 -34.524  -9.683  1.00 12.99           C  
ATOM   2471  O   LEU A 344      23.640 -33.396  -9.983  1.00 13.44           O  
ATOM   2472  CB  LEU A 344      21.921 -34.151  -7.621  1.00 11.01           C  
ATOM   2473  CG  LEU A 344      20.543 -34.269  -8.336  1.00 11.89           C  
ATOM   2474  CD1 LEU A 344      20.012 -35.773  -8.312  1.00 16.59           C  
ATOM   2475  CD2 LEU A 344      19.565 -33.312  -7.658  1.00 12.54           C  
ATOM   2476  N   ALA A 345      23.044 -35.470 -10.562  1.00 12.81           N  
ATOM   2477  CA  ALA A 345      23.020 -35.175 -12.043  1.00 13.84           C  
ATOM   2478  C   ALA A 345      21.593 -35.272 -12.601  1.00 14.80           C  
ATOM   2479  O   ALA A 345      20.886 -36.261 -12.294  1.00 13.60           O  
ATOM   2480  CB  ALA A 345      23.918 -36.127 -12.764  1.00 14.24           C  
ATOM   2481  N   LEU A 346      21.117 -34.279 -13.386  1.00 13.26           N  
ATOM   2482  CA  LEU A 346      19.758 -34.340 -13.945  1.00 12.38           C  
ATOM   2483  C   LEU A 346      19.902 -34.140 -15.463  1.00 14.15           C  
ATOM   2484  O   LEU A 346      20.794 -33.422 -15.919  1.00 14.81           O  
ATOM   2485  CB  LEU A 346      18.880 -33.202 -13.408  1.00 12.89           C  
ATOM   2486  CG  LEU A 346      18.736 -33.093 -11.853  1.00 13.73           C  
ATOM   2487  CD1 LEU A 346      18.137 -31.755 -11.418  1.00 14.56           C  
ATOM   2488  CD2 LEU A 346      17.794 -34.269 -11.456  1.00 15.60           C  
ATOM   2489  N   ASN A 347      19.021 -34.769 -16.211  1.00 12.33           N  
ATOM   2490  CA  ASN A 347      18.958 -34.562 -17.655  1.00 14.07           C  
ATOM   2491  C   ASN A 347      17.590 -33.993 -17.963  1.00 14.19           C  
ATOM   2492  O   ASN A 347      16.566 -34.498 -17.453  1.00 16.67           O  
ATOM   2493  CB  ASN A 347      19.134 -35.932 -18.372  1.00 15.01           C  
ATOM   2494  CG  ASN A 347      19.071 -35.806 -19.904  1.00 18.30           C  
ATOM   2495  ND2 ASN A 347      20.101 -35.210 -20.459  1.00 11.56           N  
ATOM   2496  OD1 ASN A 347      17.991 -36.195 -20.594  1.00 19.67           O  
ATOM   2497  N   MET A 348      17.548 -32.961 -18.793  1.00 13.47           N  
ATOM   2498  CA  MET A 348      16.266 -32.312 -19.146  1.00 13.50           C  
ATOM   2499  C   MET A 348      15.937 -32.687 -20.594  1.00 14.27           C  
ATOM   2500  O   MET A 348      16.624 -32.205 -21.548  1.00 14.21           O  
ATOM   2501  CB  MET A 348      16.376 -30.763 -19.023  1.00 14.41           C  
ATOM   2502  CG  MET A 348      16.863 -30.306 -17.595  1.00 13.86           C  
ATOM   2503  SD  MET A 348      15.571 -30.694 -16.401  1.00 17.81           S  
ATOM   2504  CE  MET A 348      16.373 -30.208 -14.822  1.00 17.23           C  
ATOM   2505  N   ALA A 349      14.923 -33.557 -20.756  1.00 13.05           N  
ATOM   2506  CA  ALA A 349      14.498 -34.047 -22.090  1.00 13.70           C  
ATOM   2507  C   ALA A 349      13.399 -33.135 -22.663  1.00 12.51           C  
ATOM   2508  O   ALA A 349      12.316 -33.041 -22.069  1.00 14.21           O  
ATOM   2509  CB  ALA A 349      13.964 -35.515 -21.942  1.00 14.37           C  
ATOM   2510  N   PHE A 350      13.673 -32.457 -23.797  1.00 14.28           N  
ATOM   2511  CA  PHE A 350      12.786 -31.364 -24.300  1.00 12.16           C  
ATOM   2512  C   PHE A 350      11.742 -32.009 -25.181  1.00 14.29           C  
ATOM   2513  O   PHE A 350      12.011 -33.083 -25.782  1.00 16.25           O  
ATOM   2514  CB  PHE A 350      13.538 -30.417 -25.186  1.00 12.84           C  
ATOM   2515  CG  PHE A 350      14.680 -29.690 -24.500  1.00 15.43           C  
ATOM   2516  CD1 PHE A 350      14.647 -29.463 -23.103  1.00 15.14           C  
ATOM   2517  CD2 PHE A 350      15.694 -29.096 -25.273  1.00 15.20           C  
ATOM   2518  CE1 PHE A 350      15.676 -28.684 -22.499  1.00 18.53           C  
ATOM   2519  CE2 PHE A 350      16.682 -28.331 -24.659  1.00 16.22           C  
ATOM   2520  CZ  PHE A 350      16.665 -28.124 -23.307  1.00 18.46           C  
ATOM   2521  N   GLY A 351      10.555 -31.430 -25.229  1.00 14.41           N  
ATOM   2522  CA  GLY A 351       9.583 -31.928 -26.272  1.00 15.00           C  
ATOM   2523  C   GLY A 351       8.558 -30.830 -26.488  1.00 16.49           C  
ATOM   2524  O   GLY A 351       8.702 -29.669 -26.001  1.00 15.86           O  
ATOM   2525  N   PHE A 352       7.496 -31.148 -27.238  1.00 15.66           N  
ATOM   2526  CA  PHE A 352       6.547 -30.093 -27.608  1.00 16.34           C  
ATOM   2527  C   PHE A 352       5.304 -30.825 -28.081  1.00 21.00           C  
ATOM   2528  O   PHE A 352       5.401 -31.716 -28.962  1.00 21.50           O  
ATOM   2529  CB  PHE A 352       7.114 -29.166 -28.738  1.00 14.81           C  
ATOM   2530  CG  PHE A 352       6.152 -28.053 -29.188  1.00 18.76           C  
ATOM   2531  CD1 PHE A 352       6.114 -26.795 -28.525  1.00 16.97           C  
ATOM   2532  CD2 PHE A 352       5.318 -28.277 -30.305  1.00 24.05           C  
ATOM   2533  CE1 PHE A 352       5.207 -25.761 -28.939  1.00 21.78           C  
ATOM   2534  CE2 PHE A 352       4.410 -27.243 -30.782  1.00 26.06           C  
ATOM   2535  CZ  PHE A 352       4.333 -25.998 -30.044  1.00 25.21           C  
ATOM   2536  N   ALA A 353       4.136 -30.494 -27.506  1.00 22.85           N  
ATOM   2537  CA  ALA A 353       2.887 -31.162 -27.987  1.00 27.35           C  
ATOM   2538  C   ALA A 353       1.724 -30.269 -27.555  1.00 29.55           C  
ATOM   2539  O   ALA A 353       1.829 -29.579 -26.530  1.00 28.47           O  
ATOM   2540  CB  ALA A 353       2.745 -32.563 -27.397  1.00 28.76           C  
ATOM   2541  N   GLY A 354       0.644 -30.251 -28.344  1.00 29.70           N  
ATOM   2542  CA  GLY A 354      -0.514 -29.393 -27.987  1.00 28.08           C  
ATOM   2543  C   GLY A 354      -0.158 -27.921 -27.876  1.00 28.18           C  
ATOM   2544  O   GLY A 354      -0.747 -27.202 -27.042  1.00 29.69           O  
ATOM   2545  N   GLY A 355       0.805 -27.472 -28.670  1.00 25.86           N  
ATOM   2546  CA  GLY A 355       1.179 -26.089 -28.631  1.00 25.24           C  
ATOM   2547  C   GLY A 355       1.926 -25.702 -27.363  1.00 24.19           C  
ATOM   2548  O   GLY A 355       2.144 -24.477 -27.129  1.00 24.20           O  
ATOM   2549  N   ASN A 356       2.329 -26.703 -26.544  1.00 22.96           N  
ATOM   2550  CA  ASN A 356       3.168 -26.412 -25.354  1.00 21.72           C  
ATOM   2551  C   ASN A 356       4.528 -27.113 -25.398  1.00 18.89           C  
ATOM   2552  O   ASN A 356       4.584 -28.305 -25.755  1.00 18.65           O  
ATOM   2553  CB  ASN A 356       2.535 -26.916 -24.080  1.00 22.09           C  
ATOM   2554  CG  ASN A 356       1.209 -26.213 -23.741  1.00 32.05           C  
ATOM   2555  ND2 ASN A 356       1.147 -24.860 -23.899  1.00 33.98           N  
ATOM   2556  OD1 ASN A 356       0.274 -26.883 -23.263  1.00 40.29           O  
ATOM   2557  N   PHE A 357       5.579 -26.417 -24.941  1.00 16.87           N  
ATOM   2558  CA  PHE A 357       6.855 -27.096 -24.686  1.00 15.76           C  
ATOM   2559  C   PHE A 357       6.802 -27.976 -23.444  1.00 15.47           C  
ATOM   2560  O   PHE A 357       6.103 -27.601 -22.446  1.00 15.34           O  
ATOM   2561  CB  PHE A 357       7.972 -26.091 -24.503  1.00 16.28           C  
ATOM   2562  CG  PHE A 357       8.381 -25.426 -25.791  1.00 16.00           C  
ATOM   2563  CD1 PHE A 357       9.395 -26.017 -26.623  1.00 13.68           C  
ATOM   2564  CD2 PHE A 357       7.818 -24.218 -26.169  1.00 17.54           C  
ATOM   2565  CE1 PHE A 357       9.783 -25.413 -27.791  1.00 16.51           C  
ATOM   2566  CE2 PHE A 357       8.192 -23.629 -27.387  1.00 21.29           C  
ATOM   2567  CZ  PHE A 357       9.211 -24.223 -28.177  1.00 16.43           C  
ATOM   2568  N   THR A 358       7.621 -29.040 -23.423  1.00 14.38           N  
ATOM   2569  CA  THR A 358       7.691 -29.872 -22.193  1.00 14.99           C  
ATOM   2570  C   THR A 358       9.182 -30.039 -21.828  1.00 14.47           C  
ATOM   2571  O   THR A 358      10.032 -30.024 -22.731  1.00 15.03           O  
ATOM   2572  CB  THR A 358       7.026 -31.267 -22.391  1.00 15.60           C  
ATOM   2573  CG2 THR A 358       5.462 -31.085 -22.599  1.00 17.98           C  
ATOM   2574  OG1 THR A 358       7.607 -31.914 -23.557  1.00 13.41           O  
ATOM   2575  N   ILE A 359       9.436 -30.335 -20.534  1.00 13.49           N  
ATOM   2576  CA  ILE A 359      10.752 -30.795 -20.095  1.00 12.31           C  
ATOM   2577  C   ILE A 359      10.445 -32.044 -19.243  1.00 11.76           C  
ATOM   2578  O   ILE A 359       9.671 -31.952 -18.274  1.00 13.80           O  
ATOM   2579  CB  ILE A 359      11.431 -29.625 -19.242  1.00  9.60           C  
ATOM   2580  CG1 ILE A 359      11.733 -28.436 -20.183  1.00 14.80           C  
ATOM   2581  CG2 ILE A 359      12.792 -30.187 -18.562  1.00 10.35           C  
ATOM   2582  CD1 ILE A 359      12.322 -27.209 -19.426  1.00 15.07           C  
ATOM   2583  N   ASN A 360      11.043 -33.200 -19.592  1.00 14.40           N  
ATOM   2584  CA  ASN A 360      10.766 -34.431 -18.878  1.00 14.50           C  
ATOM   2585  C   ASN A 360       9.254 -34.681 -18.815  1.00 14.84           C  
ATOM   2586  O   ASN A 360       8.726 -35.089 -17.763  1.00 17.21           O  
ATOM   2587  CB  ASN A 360      11.462 -34.407 -17.503  1.00 14.49           C  
ATOM   2588  CG  ASN A 360      12.939 -34.479 -17.671  1.00 13.76           C  
ATOM   2589  ND2 ASN A 360      13.699 -33.999 -16.691  1.00 12.70           N  
ATOM   2590  OD1 ASN A 360      13.426 -34.937 -18.742  1.00 14.48           O  
ATOM   2591  N   GLY A 361       8.570 -34.305 -19.915  1.00 16.64           N  
ATOM   2592  CA  GLY A 361       7.134 -34.576 -20.059  1.00 16.57           C  
ATOM   2593  C   GLY A 361       6.194 -33.546 -19.448  1.00 19.10           C  
ATOM   2594  O   GLY A 361       4.974 -33.676 -19.600  1.00 18.89           O  
ATOM   2595  N   ALA A 362       6.714 -32.526 -18.741  1.00 15.53           N  
ATOM   2596  CA  ALA A 362       5.860 -31.502 -18.078  1.00 16.70           C  
ATOM   2597  C   ALA A 362       6.005 -30.136 -18.725  1.00 15.62           C  
ATOM   2598  O   ALA A 362       7.117 -29.700 -19.020  1.00 16.55           O  
ATOM   2599  CB  ALA A 362       6.223 -31.344 -16.568  1.00 14.38           C  
ATOM   2600  N   SER A 363       4.901 -29.426 -18.805  1.00 14.54           N  
ATOM   2601  CA  SER A 363       4.905 -28.063 -19.331  1.00 17.73           C  
ATOM   2602  C   SER A 363       4.670 -27.108 -18.173  1.00 16.87           C  
ATOM   2603  O   SER A 363       3.753 -27.374 -17.332  1.00 17.37           O  
ATOM   2604  CB  SER A 363       3.747 -27.951 -20.383  1.00 18.37           C  
ATOM   2605  OG  SER A 363       3.956 -26.726 -21.053  1.00 24.02           O  
ATOM   2606  N   PHE A 364       5.461 -26.016 -18.058  1.00 14.49           N  
ATOM   2607  CA  PHE A 364       5.246 -25.125 -16.912  1.00 14.89           C  
ATOM   2608  C   PHE A 364       3.972 -24.271 -17.120  1.00 17.20           C  
ATOM   2609  O   PHE A 364       3.796 -23.653 -18.160  1.00 17.58           O  
ATOM   2610  CB  PHE A 364       6.460 -24.226 -16.739  1.00 13.20           C  
ATOM   2611  CG  PHE A 364       6.392 -23.395 -15.492  1.00 13.93           C  
ATOM   2612  CD1 PHE A 364       6.805 -23.950 -14.261  1.00 14.80           C  
ATOM   2613  CD2 PHE A 364       5.908 -22.087 -15.521  1.00 16.38           C  
ATOM   2614  CE1 PHE A 364       6.756 -23.167 -13.066  1.00 16.59           C  
ATOM   2615  CE2 PHE A 364       5.881 -21.333 -14.309  1.00 16.17           C  
ATOM   2616  CZ  PHE A 364       6.236 -21.904 -13.122  1.00 14.27           C  
ATOM   2617  N  ATHR A 365       3.053 -24.265 -16.167  0.42 17.19           N  
ATOM   2618  N  BTHR A 365       3.045 -24.347 -16.176  0.58 16.48           N  
ATOM   2619  CA ATHR A 365       1.955 -23.269 -16.234  0.42 18.58           C  
ATOM   2620  CA BTHR A 365       1.979 -23.322 -16.118  0.58 18.18           C  
ATOM   2621  C  ATHR A 365       1.932 -22.585 -14.876  0.42 16.84           C  
ATOM   2622  C  BTHR A 365       2.205 -22.540 -14.816  0.58 16.14           C  
ATOM   2623  O  ATHR A 365       1.846 -23.319 -13.885  0.42 16.02           O  
ATOM   2624  O  BTHR A 365       2.552 -23.135 -13.807  0.58 15.97           O  
ATOM   2625  CB ATHR A 365       0.608 -23.979 -16.571  0.42 18.86           C  
ATOM   2626  CB BTHR A 365       0.600 -23.988 -16.084  0.58 17.83           C  
ATOM   2627  CG2ATHR A 365      -0.598 -23.060 -16.398  0.42 19.32           C  
ATOM   2628  CG2BTHR A 365       0.279 -24.759 -17.388  0.58 22.26           C  
ATOM   2629  OG1ATHR A 365       0.655 -24.476 -17.926  0.42 22.06           O  
ATOM   2630  OG1BTHR A 365       0.621 -24.935 -15.040  0.58 16.11           O  
ATOM   2631  N   PRO A 366       2.027 -21.223 -14.825  1.00 17.65           N  
ATOM   2632  CA  PRO A 366       2.246 -20.513 -13.552  1.00 15.89           C  
ATOM   2633  C   PRO A 366       1.258 -20.969 -12.496  1.00 15.21           C  
ATOM   2634  O   PRO A 366       0.038 -21.033 -12.793  1.00 15.56           O  
ATOM   2635  CB  PRO A 366       2.071 -19.017 -13.888  1.00 19.60           C  
ATOM   2636  CG  PRO A 366       1.756 -18.945 -15.270  1.00 22.52           C  
ATOM   2637  CD  PRO A 366       1.922 -20.275 -15.962  1.00 17.44           C  
ATOM   2638  N   PRO A 367       1.723 -21.270 -11.278  1.00 14.32           N  
ATOM   2639  CA  PRO A 367       0.731 -21.677 -10.251  1.00 12.88           C  
ATOM   2640  C   PRO A 367       0.080 -20.405  -9.644  1.00 14.69           C  
ATOM   2641  O   PRO A 367       0.646 -19.315  -9.707  1.00 13.35           O  
ATOM   2642  CB  PRO A 367       1.584 -22.324  -9.149  1.00 14.27           C  
ATOM   2643  CG  PRO A 367       3.036 -21.624  -9.321  1.00 12.56           C  
ATOM   2644  CD  PRO A 367       3.148 -21.375 -10.842  1.00 12.02           C  
ATOM   2645  N   THR A 368      -1.086 -20.518  -9.031  1.00 14.32           N  
ATOM   2646  CA  THR A 368      -1.695 -19.317  -8.472  1.00 13.96           C  
ATOM   2647  C   THR A 368      -0.993 -18.852  -7.184  1.00 14.27           C  
ATOM   2648  O   THR A 368      -0.878 -17.613  -6.938  1.00 14.82           O  
ATOM   2649  CB  THR A 368      -3.200 -19.477  -8.221  1.00 18.62           C  
ATOM   2650  CG2 THR A 368      -3.891 -20.029  -9.415  1.00 19.08           C  
ATOM   2651  OG1 THR A 368      -3.363 -20.476  -7.241  1.00 23.56           O  
ATOM   2652  N   VAL A 369      -0.416 -19.806  -6.426  1.00 11.41           N  
ATOM   2653  CA  VAL A 369       0.402 -19.457  -5.258  1.00 10.63           C  
ATOM   2654  C   VAL A 369       1.873 -19.483  -5.668  1.00 10.59           C  
ATOM   2655  O   VAL A 369       2.323 -20.490  -6.190  1.00  9.90           O  
ATOM   2656  CB  VAL A 369       0.211 -20.438  -4.107  1.00 11.68           C  
ATOM   2657  CG1 VAL A 369       1.052 -19.997  -2.854  1.00 10.80           C  
ATOM   2658  CG2 VAL A 369      -1.323 -20.423  -3.692  1.00 13.19           C  
ATOM   2659  N   PRO A 370       2.576 -18.338  -5.582  1.00 10.29           N  
ATOM   2660  CA  PRO A 370       3.994 -18.358  -6.050  1.00  9.18           C  
ATOM   2661  C   PRO A 370       4.760 -19.483  -5.365  1.00 11.62           C  
ATOM   2662  O   PRO A 370       4.541 -19.781  -4.159  1.00 10.62           O  
ATOM   2663  CB  PRO A 370       4.544 -16.963  -5.621  1.00  8.89           C  
ATOM   2664  CG  PRO A 370       3.274 -16.083  -5.692  1.00  7.83           C  
ATOM   2665  CD  PRO A 370       2.168 -17.030  -5.125  1.00  8.93           C  
ATOM   2666  N   VAL A 371       5.730 -20.079  -6.086  1.00  9.85           N  
ATOM   2667  CA  VAL A 371       6.515 -21.209  -5.545  1.00  9.30           C  
ATOM   2668  C   VAL A 371       7.131 -20.805  -4.172  1.00  9.91           C  
ATOM   2669  O   VAL A 371       7.076 -21.615  -3.225  1.00 10.55           O  
ATOM   2670  CB  VAL A 371       7.582 -21.739  -6.529  1.00 10.90           C  
ATOM   2671  CG1 VAL A 371       8.283 -22.976  -5.990  1.00 11.44           C  
ATOM   2672  CG2 VAL A 371       6.888 -22.331  -7.818  1.00  9.47           C  
ATOM   2673  N   LEU A 372       7.777 -19.629  -4.079  1.00  9.89           N  
ATOM   2674  CA  LEU A 372       8.357 -19.217  -2.796  1.00 10.75           C  
ATOM   2675  C   LEU A 372       7.280 -19.247  -1.684  1.00 11.32           C  
ATOM   2676  O   LEU A 372       7.559 -19.699  -0.516  1.00 10.36           O  
ATOM   2677  CB  LEU A 372       8.954 -17.800  -2.935  1.00  9.65           C  
ATOM   2678  CG  LEU A 372       9.523 -17.263  -1.645  1.00 10.66           C  
ATOM   2679  CD1 LEU A 372      10.608 -18.229  -0.959  1.00 11.50           C  
ATOM   2680  CD2 LEU A 372      10.140 -15.822  -1.888  1.00  8.70           C  
ATOM   2681  N   LEU A 373       6.083 -18.742  -2.013  1.00 10.06           N  
ATOM   2682  CA  LEU A 373       5.062 -18.676  -0.909  1.00 11.25           C  
ATOM   2683  C   LEU A 373       4.598 -20.093  -0.495  1.00  9.05           C  
ATOM   2684  O   LEU A 373       4.294 -20.366   0.690  1.00 10.17           O  
ATOM   2685  CB  LEU A 373       3.854 -17.798  -1.349  1.00 10.88           C  
ATOM   2686  CG  LEU A 373       2.776 -17.626  -0.266  1.00 12.18           C  
ATOM   2687  CD1 LEU A 373       3.361 -17.077   1.107  1.00 10.03           C  
ATOM   2688  CD2 LEU A 373       1.719 -16.603  -0.888  1.00 12.62           C  
ATOM   2689  N   GLN A 374       4.554 -20.992  -1.477  1.00  8.71           N  
ATOM   2690  CA  GLN A 374       4.207 -22.398  -1.206  1.00  7.84           C  
ATOM   2691  C   GLN A 374       5.209 -22.942  -0.225  1.00  9.53           C  
ATOM   2692  O   GLN A 374       4.788 -23.694   0.727  1.00 11.18           O  
ATOM   2693  CB  GLN A 374       4.297 -23.218  -2.501  1.00 10.33           C  
ATOM   2694  CG  GLN A 374       3.169 -22.850  -3.549  1.00  9.02           C  
ATOM   2695  CD  GLN A 374       3.324 -23.776  -4.748  1.00 14.33           C  
ATOM   2696  NE2 GLN A 374       3.433 -23.213  -5.932  1.00 11.32           N  
ATOM   2697  OE1 GLN A 374       3.463 -24.992  -4.574  1.00 14.16           O  
ATOM   2698  N   ILE A 375       6.499 -22.703  -0.439  1.00  8.21           N  
ATOM   2699  CA  ILE A 375       7.515 -23.184   0.528  1.00  9.57           C  
ATOM   2700  C   ILE A 375       7.369 -22.495   1.873  1.00 12.36           C  
ATOM   2701  O   ILE A 375       7.377 -23.213   2.946  1.00 12.01           O  
ATOM   2702  CB  ILE A 375       8.934 -22.969  -0.017  1.00  7.39           C  
ATOM   2703  CG1 ILE A 375       9.134 -23.809  -1.303  1.00  9.52           C  
ATOM   2704  CG2 ILE A 375       9.989 -23.381   1.068  1.00  8.32           C  
ATOM   2705  CD1 ILE A 375      10.417 -23.392  -2.107  1.00 11.14           C  
ATOM   2706  N   LEU A 376       7.136 -21.175   1.892  1.00  9.64           N  
ATOM   2707  CA  LEU A 376       7.001 -20.513   3.179  1.00 11.70           C  
ATOM   2708  C   LEU A 376       5.754 -21.059   3.932  1.00 13.89           C  
ATOM   2709  O   LEU A 376       5.708 -21.005   5.204  1.00 13.68           O  
ATOM   2710  CB  LEU A 376       6.889 -18.972   3.058  1.00 12.48           C  
ATOM   2711  CG  LEU A 376       8.068 -18.228   2.428  1.00 15.85           C  
ATOM   2712  CD1 LEU A 376       7.782 -16.695   2.551  1.00 14.70           C  
ATOM   2713  CD2 LEU A 376       9.370 -18.659   2.897  1.00 16.98           C  
ATOM   2714  N   SER A 377       4.769 -21.572   3.204  1.00 12.39           N  
ATOM   2715  CA  SER A 377       3.536 -21.963   3.816  1.00 14.09           C  
ATOM   2716  C   SER A 377       3.592 -23.454   4.235  1.00 15.72           C  
ATOM   2717  O   SER A 377       2.541 -23.950   4.712  1.00 15.88           O  
ATOM   2718  CB  SER A 377       2.375 -21.777   2.834  1.00 15.34           C  
ATOM   2719  OG  SER A 377       2.295 -20.358   2.480  1.00 14.05           O  
ATOM   2720  N   GLY A 378       4.728 -24.157   4.023  1.00 13.95           N  
ATOM   2721  CA  GLY A 378       4.884 -25.513   4.573  1.00 15.50           C  
ATOM   2722  C   GLY A 378       5.064 -26.613   3.539  1.00 15.99           C  
ATOM   2723  O   GLY A 378       5.089 -27.792   3.898  1.00 16.62           O  
ATOM   2724  N   ALA A 379       5.193 -26.276   2.259  1.00 14.38           N  
ATOM   2725  CA  ALA A 379       5.502 -27.302   1.278  1.00 18.13           C  
ATOM   2726  C   ALA A 379       6.901 -27.841   1.592  1.00 18.96           C  
ATOM   2727  O   ALA A 379       7.824 -27.064   1.899  1.00 18.75           O  
ATOM   2728  CB  ALA A 379       5.452 -26.715  -0.147  1.00 18.88           C  
ATOM   2729  N   GLN A 380       7.071 -29.166   1.479  1.00 17.53           N  
ATOM   2730  CA  GLN A 380       8.318 -29.839   1.924  1.00 18.81           C  
ATOM   2731  C   GLN A 380       9.113 -30.504   0.807  1.00 20.44           C  
ATOM   2732  O   GLN A 380      10.318 -30.742   0.955  1.00 21.27           O  
ATOM   2733  CB  GLN A 380       7.972 -30.970   2.956  1.00 18.96           C  
ATOM   2734  CG  GLN A 380       7.465 -30.373   4.287  1.00 23.44           C  
ATOM   2735  CD  GLN A 380       6.928 -31.476   5.230  1.00 29.02           C  
ATOM   2736  NE2 GLN A 380       7.360 -32.691   4.951  1.00 21.29           N  
ATOM   2737  OE1 GLN A 380       6.161 -31.227   6.209  1.00 27.22           O  
ATOM   2738  N   SER A 381       8.459 -30.873  -0.268  1.00 21.16           N  
ATOM   2739  CA  SER A 381       9.155 -31.671  -1.305  1.00 21.53           C  
ATOM   2740  C   SER A 381       8.785 -31.203  -2.679  1.00 21.02           C  
ATOM   2741  O   SER A 381       7.822 -30.459  -2.863  1.00 19.37           O  
ATOM   2742  CB  SER A 381       8.665 -33.149  -1.216  1.00 22.70           C  
ATOM   2743  OG  SER A 381       7.261 -33.108  -1.466  1.00 22.84           O  
ATOM   2744  N   ALA A 382       9.480 -31.750  -3.688  1.00 20.86           N  
ATOM   2745  CA  ALA A 382       9.120 -31.399  -5.055  1.00 21.95           C  
ATOM   2746  C   ALA A 382       7.693 -31.858  -5.363  1.00 20.94           C  
ATOM   2747  O   ALA A 382       6.950 -31.166  -6.096  1.00 21.12           O  
ATOM   2748  CB  ALA A 382      10.095 -32.025  -6.052  1.00 22.35           C  
ATOM   2749  N   ALA A 383       7.319 -33.022  -4.833  1.00 20.08           N  
ATOM   2750  CA  ALA A 383       6.003 -33.602  -5.053  1.00 19.89           C  
ATOM   2751  C   ALA A 383       4.894 -32.736  -4.492  1.00 19.44           C  
ATOM   2752  O   ALA A 383       3.744 -32.711  -5.047  1.00 19.62           O  
ATOM   2753  CB  ALA A 383       5.993 -35.000  -4.406  1.00 23.71           C  
ATOM   2754  N   ASP A 384       5.196 -31.979  -3.432  1.00 17.59           N  
ATOM   2755  CA  ASP A 384       4.206 -31.064  -2.846  1.00 18.66           C  
ATOM   2756  C   ASP A 384       4.033 -29.827  -3.737  1.00 17.90           C  
ATOM   2757  O   ASP A 384       2.961 -29.207  -3.795  1.00 20.32           O  
ATOM   2758  CB  ASP A 384       4.679 -30.454  -1.481  1.00 19.49           C  
ATOM   2759  CG  ASP A 384       4.604 -31.407  -0.316  1.00 21.35           C  
ATOM   2760  OD1 ASP A 384       3.943 -32.438  -0.445  1.00 22.79           O  
ATOM   2761  OD2 ASP A 384       5.233 -31.068   0.734  1.00 20.85           O1-
ATOM   2762  N   LEU A 385       5.080 -29.432  -4.409  1.00 14.45           N  
ATOM   2763  CA  LEU A 385       5.076 -28.076  -5.056  1.00 14.51           C  
ATOM   2764  C   LEU A 385       4.396 -28.069  -6.418  1.00 14.77           C  
ATOM   2765  O   LEU A 385       4.510 -29.074  -7.156  1.00 15.47           O  
ATOM   2766  CB  LEU A 385       6.560 -27.565  -5.173  1.00 13.03           C  
ATOM   2767  CG  LEU A 385       7.181 -27.224  -3.748  1.00 15.65           C  
ATOM   2768  CD1 LEU A 385       8.699 -27.095  -3.754  1.00 15.64           C  
ATOM   2769  CD2 LEU A 385       6.535 -25.900  -3.192  1.00 13.35           C  
ATOM   2770  N   LEU A 386       3.716 -26.941  -6.737  1.00 13.82           N  
ATOM   2771  CA  LEU A 386       2.950 -26.781  -7.968  1.00 13.94           C  
ATOM   2772  C   LEU A 386       3.809 -25.759  -8.811  1.00 12.27           C  
ATOM   2773  O   LEU A 386       4.398 -24.812  -8.244  1.00 13.32           O  
ATOM   2774  CB  LEU A 386       1.570 -26.242  -7.640  1.00 13.20           C  
ATOM   2775  CG  LEU A 386       0.810 -27.272  -6.772  1.00 16.64           C  
ATOM   2776  CD1 LEU A 386      -0.549 -26.764  -6.607  1.00 19.46           C  
ATOM   2777  CD2 LEU A 386       0.684 -28.665  -7.515  1.00 21.59           C  
ATOM   2778  N   PRO A 387       3.891 -25.976 -10.164  1.00 14.04           N  
ATOM   2779  CA  PRO A 387       3.025 -26.925 -10.881  1.00 14.61           C  
ATOM   2780  C   PRO A 387       3.635 -28.325 -10.843  1.00 14.70           C  
ATOM   2781  O   PRO A 387       4.852 -28.524 -10.843  1.00 13.05           O  
ATOM   2782  CB  PRO A 387       2.935 -26.318 -12.304  1.00 15.02           C  
ATOM   2783  CG  PRO A 387       4.181 -25.549 -12.490  1.00 15.30           C  
ATOM   2784  CD  PRO A 387       4.607 -25.053 -11.053  1.00 14.67           C  
ATOM   2785  N   ALA A 388       2.771 -29.343 -10.774  1.00 18.08           N  
ATOM   2786  CA  ALA A 388       3.228 -30.746 -10.633  1.00 18.33           C  
ATOM   2787  C   ALA A 388       4.110 -31.207 -11.782  1.00 17.73           C  
ATOM   2788  O   ALA A 388       3.738 -30.936 -12.935  1.00 19.91           O  
ATOM   2789  CB  ALA A 388       1.958 -31.721 -10.611  1.00 20.64           C  
ATOM   2790  N   GLY A 389       5.243 -31.840 -11.484  1.00 14.70           N  
ATOM   2791  CA  GLY A 389       6.119 -32.397 -12.571  1.00 15.36           C  
ATOM   2792  C   GLY A 389       7.204 -31.388 -13.040  1.00 14.37           C  
ATOM   2793  O   GLY A 389       8.073 -31.774 -13.842  1.00 13.16           O  
ATOM   2794  N   SER A 390       7.094 -30.119 -12.611  1.00 13.83           N  
ATOM   2795  CA  SER A 390       7.941 -28.998 -13.098  1.00 14.24           C  
ATOM   2796  C   SER A 390       8.954 -28.496 -12.070  1.00 13.67           C  
ATOM   2797  O   SER A 390       9.767 -27.624 -12.393  1.00 12.58           O  
ATOM   2798  CB  SER A 390       7.080 -27.778 -13.523  1.00 14.02           C  
ATOM   2799  OG  SER A 390       6.306 -28.091 -14.687  1.00 14.61           O  
ATOM   2800  N   VAL A 391       8.992 -29.107 -10.873  1.00 13.63           N  
ATOM   2801  CA  VAL A 391       9.801 -28.575  -9.746  1.00 12.38           C  
ATOM   2802  C   VAL A 391      10.750 -29.679  -9.333  1.00 15.10           C  
ATOM   2803  O   VAL A 391      10.339 -30.893  -9.218  1.00 15.52           O  
ATOM   2804  CB  VAL A 391       8.947 -28.042  -8.557  1.00 13.11           C  
ATOM   2805  CG1 VAL A 391       9.846 -27.423  -7.411  1.00 16.66           C  
ATOM   2806  CG2 VAL A 391       7.915 -26.993  -9.028  1.00 12.54           C  
ATOM   2807  N   TYR A 392      12.039 -29.331  -9.194  1.00 13.14           N  
ATOM   2808  CA  TYR A 392      13.094 -30.278  -8.831  1.00 13.50           C  
ATOM   2809  C   TYR A 392      13.723 -29.849  -7.483  1.00 14.94           C  
ATOM   2810  O   TYR A 392      14.177 -28.712  -7.369  1.00 14.43           O  
ATOM   2811  CB  TYR A 392      14.214 -30.296  -9.861  1.00 12.95           C  
ATOM   2812  CG  TYR A 392      13.717 -30.914 -11.155  1.00 12.80           C  
ATOM   2813  CD1 TYR A 392      12.873 -30.162 -11.991  1.00 14.24           C  
ATOM   2814  CD2 TYR A 392      14.104 -32.199 -11.548  1.00 16.23           C  
ATOM   2815  CE1 TYR A 392      12.369 -30.735 -13.222  1.00 14.04           C  
ATOM   2816  CE2 TYR A 392      13.578 -32.803 -12.749  1.00 18.19           C  
ATOM   2817  CZ  TYR A 392      12.745 -32.043 -13.573  1.00 18.47           C  
ATOM   2818  OH  TYR A 392      12.197 -32.585 -14.686  1.00 19.04           O  
ATOM   2819  N   SER A 393      13.723 -30.754  -6.473  1.00 10.56           N  
ATOM   2820  CA  SER A 393      14.385 -30.411  -5.190  1.00 12.45           C  
ATOM   2821  C   SER A 393      15.894 -30.557  -5.329  1.00 13.20           C  
ATOM   2822  O   SER A 393      16.332 -31.532  -5.963  1.00 17.99           O  
ATOM   2823  CB  SER A 393      13.924 -31.452  -4.131  1.00 16.03           C  
ATOM   2824  OG  SER A 393      14.435 -31.010  -2.858  1.00 19.45           O  
ATOM   2825  N   LEU A 394      16.695 -29.588  -4.890  1.00 10.89           N  
ATOM   2826  CA  LEU A 394      18.175 -29.801  -4.930  1.00 10.55           C  
ATOM   2827  C   LEU A 394      18.715 -29.807  -3.490  1.00 10.26           C  
ATOM   2828  O   LEU A 394      18.300 -29.006  -2.671  1.00 13.06           O  
ATOM   2829  CB  LEU A 394      18.959 -28.675  -5.665  1.00  9.57           C  
ATOM   2830  CG  LEU A 394      18.409 -28.358  -7.049  1.00 10.67           C  
ATOM   2831  CD1 LEU A 394      19.246 -27.205  -7.668  1.00  9.61           C  
ATOM   2832  CD2 LEU A 394      18.557 -29.641  -7.994  1.00 11.92           C  
ATOM   2833  N   PRO A 395      19.713 -30.669  -3.259  1.00 12.24           N  
ATOM   2834  CA  PRO A 395      20.347 -30.759  -1.902  1.00 14.41           C  
ATOM   2835  C   PRO A 395      21.180 -29.542  -1.610  1.00 15.32           C  
ATOM   2836  O   PRO A 395      21.662 -28.848  -2.554  1.00 14.24           O  
ATOM   2837  CB  PRO A 395      21.238 -32.005  -2.047  1.00 13.40           C  
ATOM   2838  CG  PRO A 395      21.662 -32.044  -3.487  1.00 16.90           C  
ATOM   2839  CD  PRO A 395      20.288 -31.624  -4.203  1.00 10.06           C  
ATOM   2840  N   ALA A 396      21.374 -29.257  -0.321  1.00 14.93           N  
ATOM   2841  CA  ALA A 396      22.054 -28.068   0.095  1.00 12.80           C  
ATOM   2842  C   ALA A 396      23.563 -28.219  -0.075  1.00 10.22           C  
ATOM   2843  O   ALA A 396      24.105 -29.328   0.178  1.00  9.30           O  
ATOM   2844  CB  ALA A 396      21.786 -27.908   1.620  1.00 12.27           C  
ATOM   2845  N   ASN A 397      24.270 -27.137  -0.402  1.00  9.38           N  
ATOM   2846  CA  ASN A 397      25.783 -27.101  -0.287  1.00 11.02           C  
ATOM   2847  C   ASN A 397      26.467 -28.217  -1.048  1.00 12.08           C  
ATOM   2848  O   ASN A 397      27.424 -28.841  -0.576  1.00 13.82           O  
ATOM   2849  CB  ASN A 397      26.167 -27.080   1.232  1.00 13.41           C  
ATOM   2850  CG  ASN A 397      25.557 -25.907   1.946  1.00 14.48           C  
ATOM   2851  ND2 ASN A 397      24.932 -26.130   3.141  1.00 16.35           N  
ATOM   2852  OD1 ASN A 397      25.611 -24.817   1.427  1.00 15.94           O  
ATOM   2853  N   ALA A 398      26.042 -28.429  -2.324  1.00  9.57           N  
ATOM   2854  CA  ALA A 398      26.363 -29.587  -3.108  1.00 11.67           C  
ATOM   2855  C   ALA A 398      26.822 -29.179  -4.525  1.00 11.82           C  
ATOM   2856  O   ALA A 398      26.783 -27.995  -4.879  1.00 12.64           O  
ATOM   2857  CB  ALA A 398      25.112 -30.437  -3.207  1.00 10.73           C  
ATOM   2858  N  AASP A 399      27.219 -30.163  -5.310  0.56 12.00           N  
ATOM   2859  N  BASP A 399      27.269 -30.137  -5.324  0.44 12.05           N  
ATOM   2860  CA AASP A 399      27.508 -29.891  -6.722  0.56 12.02           C  
ATOM   2861  CA BASP A 399      27.543 -29.827  -6.743  0.44 11.81           C  
ATOM   2862  C  AASP A 399      26.434 -30.561  -7.566  0.56 11.52           C  
ATOM   2863  C  BASP A 399      26.578 -30.592  -7.652  0.44 11.40           C  
ATOM   2864  O  AASP A 399      25.969 -31.661  -7.239  0.56 10.39           O  
ATOM   2865  O  BASP A 399      26.306 -31.772  -7.435  0.44 10.38           O  
ATOM   2866  CB AASP A 399      28.854 -30.408  -7.161  0.56 11.38           C  
ATOM   2867  CB BASP A 399      28.994 -30.048  -7.157  0.44 11.60           C  
ATOM   2868  CG AASP A 399      30.007 -29.789  -6.387  0.56 11.41           C  
ATOM   2869  CG BASP A 399      29.524 -31.396  -6.726  0.44 11.37           C  
ATOM   2870  OD1AASP A 399      30.040 -28.596  -6.140  0.56 11.03           O  
ATOM   2871  OD1BASP A 399      28.750 -32.207  -6.233  0.44 14.35           O  
ATOM   2872  OD2AASP A 399      30.967 -30.502  -6.079  0.56 13.85           O1-
ATOM   2873  OD2BASP A 399      30.725 -31.653  -6.937  0.44 17.15           O1-
ATOM   2874  N   ILE A 400      26.064 -29.878  -8.647  1.00  9.93           N  
ATOM   2875  CA  ILE A 400      25.011 -30.357  -9.499  1.00 10.56           C  
ATOM   2876  C   ILE A 400      25.469 -30.353 -10.966  1.00  9.81           C  
ATOM   2877  O   ILE A 400      26.201 -29.442 -11.360  1.00 10.23           O  
ATOM   2878  CB  ILE A 400      23.788 -29.357  -9.450  1.00  8.31           C  
ATOM   2879  CG1 ILE A 400      23.309 -28.972  -7.992  1.00 11.02           C  
ATOM   2880  CG2 ILE A 400      22.564 -29.972 -10.207  1.00 10.88           C  
ATOM   2881  CD1 ILE A 400      22.902 -30.265  -7.097  1.00 10.12           C  
ATOM   2882  N   GLU A 401      25.027 -31.329 -11.776  1.00 10.10           N  
ATOM   2883  CA  GLU A 401      25.319 -31.300 -13.193  1.00  9.42           C  
ATOM   2884  C   GLU A 401      23.979 -31.457 -13.934  1.00 10.65           C  
ATOM   2885  O   GLU A 401      23.140 -32.269 -13.507  1.00 11.04           O  
ATOM   2886  CB  GLU A 401      26.207 -32.544 -13.605  1.00  9.60           C  
ATOM   2887  CG  GLU A 401      26.495 -32.566 -15.171  1.00 11.71           C  
ATOM   2888  CD  GLU A 401      27.683 -33.493 -15.427  1.00 14.10           C  
ATOM   2889  OE1 GLU A 401      27.506 -34.679 -15.139  1.00 16.00           O  
ATOM   2890  OE2 GLU A 401      28.778 -33.041 -15.763  1.00 15.61           O1-
ATOM   2891  N   ILE A 402      23.693 -30.595 -14.936  1.00 10.19           N  
ATOM   2892  CA  ILE A 402      22.422 -30.703 -15.704  1.00 10.41           C  
ATOM   2893  C   ILE A 402      22.822 -30.729 -17.184  1.00 10.61           C  
ATOM   2894  O   ILE A 402      23.571 -29.861 -17.666  1.00 10.32           O  
ATOM   2895  CB  ILE A 402      21.508 -29.494 -15.435  1.00 10.73           C  
ATOM   2896  CG1 ILE A 402      21.212 -29.442 -13.899  1.00 10.28           C  
ATOM   2897  CG2 ILE A 402      20.196 -29.565 -16.298  1.00 11.73           C  
ATOM   2898  CD1 ILE A 402      20.143 -28.240 -13.551  1.00 11.55           C  
ATOM   2899  N   SER A 403      22.331 -31.759 -17.861  1.00  9.99           N  
ATOM   2900  CA  SER A 403      22.495 -31.811 -19.358  1.00 11.39           C  
ATOM   2901  C   SER A 403      21.155 -31.425 -19.985  1.00 11.85           C  
ATOM   2902  O   SER A 403      20.060 -31.737 -19.480  1.00 12.73           O  
ATOM   2903  CB  SER A 403      22.937 -33.278 -19.714  1.00 11.24           C  
ATOM   2904  OG  SER A 403      22.107 -34.219 -19.015  1.00 11.30           O  
ATOM   2905  N   LEU A 404      21.246 -30.690 -21.088  1.00 11.46           N  
ATOM   2906  CA  LEU A 404      20.107 -30.078 -21.793  1.00  9.45           C  
ATOM   2907  C   LEU A 404      20.240 -30.429 -23.294  1.00 11.46           C  
ATOM   2908  O   LEU A 404      20.447 -29.496 -24.140  1.00 11.25           O  
ATOM   2909  CB  LEU A 404      20.207 -28.507 -21.648  1.00 11.31           C  
ATOM   2910  CG  LEU A 404      20.080 -28.185 -20.105  1.00 13.46           C  
ATOM   2911  CD1 LEU A 404      21.125 -27.233 -19.804  1.00 19.73           C  
ATOM   2912  CD2 LEU A 404      18.781 -27.586 -19.725  1.00 16.18           C  
ATOM   2913  N   PRO A 405      20.097 -31.743 -23.634  1.00 12.08           N  
ATOM   2914  CA  PRO A 405      20.385 -32.148 -25.054  1.00 11.84           C  
ATOM   2915  C   PRO A 405      19.375 -31.559 -26.069  1.00 11.83           C  
ATOM   2916  O   PRO A 405      18.164 -31.629 -25.853  1.00 11.99           O  
ATOM   2917  CB  PRO A 405      20.323 -33.694 -25.054  1.00 12.81           C  
ATOM   2918  CG  PRO A 405      19.647 -34.096 -23.781  1.00 13.67           C  
ATOM   2919  CD  PRO A 405      19.916 -32.907 -22.759  1.00 13.08           C  
ATOM   2920  N   ALA A 406      19.890 -30.996 -27.153  1.00 10.33           N  
ATOM   2921  CA  ALA A 406      19.035 -30.351 -28.144  1.00 12.10           C  
ATOM   2922  C   ALA A 406      18.289 -31.448 -28.948  1.00 13.19           C  
ATOM   2923  O   ALA A 406      18.794 -32.566 -29.094  1.00 14.77           O  
ATOM   2924  CB  ALA A 406      19.892 -29.539 -29.122  1.00 11.43           C  
ATOM   2925  N   THR A 407      17.142 -31.088 -29.476  1.00 15.40           N  
ATOM   2926  CA  THR A 407      16.307 -32.061 -30.213  1.00 16.57           C  
ATOM   2927  C   THR A 407      15.401 -31.237 -31.090  1.00 16.23           C  
ATOM   2928  O   THR A 407      14.979 -30.105 -30.727  1.00 14.72           O  
ATOM   2929  CB  THR A 407      15.522 -33.017 -29.294  1.00 17.37           C  
ATOM   2930  CG2 THR A 407      14.822 -32.279 -28.122  1.00 17.74           C  
ATOM   2931  OG1 THR A 407      14.498 -33.654 -30.096  1.00 20.31           O  
ATOM   2932  N   ALA A 408      15.130 -31.770 -32.290  1.00 15.69           N  
ATOM   2933  CA  ALA A 408      14.147 -31.176 -33.217  1.00 16.70           C  
ATOM   2934  C   ALA A 408      12.726 -31.279 -32.649  1.00 16.26           C  
ATOM   2935  O   ALA A 408      11.838 -30.566 -33.114  1.00 18.77           O  
ATOM   2936  CB  ALA A 408      14.271 -31.901 -34.653  1.00 15.47           C  
ATOM   2937  N   ALA A 409      12.515 -32.102 -31.623  1.00 18.32           N  
ATOM   2938  CA  ALA A 409      11.172 -32.204 -30.936  1.00 18.94           C  
ATOM   2939  C   ALA A 409      10.830 -30.914 -30.173  1.00 19.60           C  
ATOM   2940  O   ALA A 409       9.664 -30.750 -29.801  1.00 19.45           O  
ATOM   2941  CB  ALA A 409      11.066 -33.408 -29.930  1.00 19.39           C  
ATOM   2942  N   ALA A 410      11.801 -30.004 -30.006  1.00 17.06           N  
ATOM   2943  CA  ALA A 410      11.568 -28.655 -29.424  1.00 15.94           C  
ATOM   2944  C   ALA A 410      11.883 -27.617 -30.507  1.00 16.07           C  
ATOM   2945  O   ALA A 410      13.013 -27.153 -30.637  1.00 15.46           O  
ATOM   2946  CB  ALA A 410      12.474 -28.440 -28.149  1.00 16.35           C  
ATOM   2947  N   PRO A 411      10.904 -27.284 -31.337  1.00 17.46           N  
ATOM   2948  CA  PRO A 411      11.078 -26.342 -32.466  1.00 18.61           C  
ATOM   2949  C   PRO A 411      11.548 -24.972 -32.019  1.00 17.95           C  
ATOM   2950  O   PRO A 411      11.259 -24.552 -30.868  1.00 17.24           O  
ATOM   2951  CB  PRO A 411       9.672 -26.250 -33.125  1.00 20.87           C  
ATOM   2952  CG  PRO A 411       8.715 -26.786 -32.088  1.00 25.76           C  
ATOM   2953  CD  PRO A 411       9.494 -27.630 -31.070  1.00 19.97           C  
ATOM   2954  N   GLY A 412      12.280 -24.297 -32.911  1.00 16.98           N  
ATOM   2955  CA  GLY A 412      12.757 -22.951 -32.602  1.00 17.49           C  
ATOM   2956  C   GLY A 412      14.117 -23.004 -31.934  1.00 17.81           C  
ATOM   2957  O   GLY A 412      14.508 -21.981 -31.341  1.00 16.35           O  
ATOM   2958  N   PHE A 413      14.845 -24.124 -32.069  1.00 15.78           N  
ATOM   2959  CA  PHE A 413      16.244 -24.145 -31.564  1.00 16.32           C  
ATOM   2960  C   PHE A 413      17.049 -23.137 -32.423  1.00 15.07           C  
ATOM   2961  O   PHE A 413      16.690 -22.886 -33.597  1.00 14.30           O  
ATOM   2962  CB  PHE A 413      16.862 -25.555 -31.595  1.00 16.18           C  
ATOM   2963  CG  PHE A 413      16.839 -26.208 -32.964  1.00 19.13           C  
ATOM   2964  CD1 PHE A 413      17.871 -25.972 -33.876  1.00 18.95           C  
ATOM   2965  CD2 PHE A 413      15.810 -27.099 -33.310  1.00 19.74           C  
ATOM   2966  CE1 PHE A 413      17.902 -26.578 -35.158  1.00 21.40           C  
ATOM   2967  CE2 PHE A 413      15.831 -27.727 -34.641  1.00 23.02           C  
ATOM   2968  CZ  PHE A 413      16.890 -27.447 -35.533  1.00 19.70           C  
ATOM   2969  N   PRO A 414      18.208 -22.663 -31.937  1.00 13.40           N  
ATOM   2970  CA  PRO A 414      18.845 -23.076 -30.655  1.00 11.58           C  
ATOM   2971  C   PRO A 414      18.218 -22.357 -29.476  1.00 14.37           C  
ATOM   2972  O   PRO A 414      18.032 -21.127 -29.548  1.00 14.99           O  
ATOM   2973  CB  PRO A 414      20.317 -22.625 -30.826  1.00 11.48           C  
ATOM   2974  CG  PRO A 414      20.218 -21.393 -31.870  1.00 10.66           C  
ATOM   2975  CD  PRO A 414      19.056 -21.827 -32.846  1.00 13.15           C  
ATOM   2976  N   HIS A 415      17.870 -23.082 -28.393  1.00 12.38           N  
ATOM   2977  CA  HIS A 415      17.208 -22.412 -27.269  1.00 12.01           C  
ATOM   2978  C   HIS A 415      18.257 -22.009 -26.210  1.00 10.46           C  
ATOM   2979  O   HIS A 415      18.919 -22.897 -25.683  1.00 11.45           O  
ATOM   2980  CB  HIS A 415      16.301 -23.419 -26.579  1.00 12.51           C  
ATOM   2981  CG  HIS A 415      15.231 -23.968 -27.479  1.00 14.40           C  
ATOM   2982  CD2 HIS A 415      15.121 -25.155 -28.145  1.00 11.91           C  
ATOM   2983  ND1 HIS A 415      14.137 -23.206 -27.850  1.00 14.30           N  
ATOM   2984  CE1 HIS A 415      13.363 -23.939 -28.653  1.00 19.41           C  
ATOM   2985  NE2 HIS A 415      13.935 -25.130 -28.835  1.00 14.43           N  
ATOM   2986  N   PRO A 416      18.302 -20.739 -25.823  1.00 10.65           N  
ATOM   2987  CA  PRO A 416      19.281 -20.240 -24.808  1.00 11.28           C  
ATOM   2988  C   PRO A 416      18.648 -20.386 -23.369  1.00 12.22           C  
ATOM   2989  O   PRO A 416      17.637 -19.724 -23.089  1.00 14.79           O  
ATOM   2990  CB  PRO A 416      19.458 -18.783 -25.205  1.00 10.48           C  
ATOM   2991  CG  PRO A 416      18.097 -18.368 -25.736  1.00 12.98           C  
ATOM   2992  CD  PRO A 416      17.577 -19.646 -26.467  1.00  9.70           C  
ATOM   2993  N   PHE A 417      19.142 -21.352 -22.565  1.00  9.93           N  
ATOM   2994  CA  PHE A 417      18.573 -21.518 -21.234  1.00  9.99           C  
ATOM   2995  C   PHE A 417      19.274 -20.669 -20.205  1.00 10.32           C  
ATOM   2996  O   PHE A 417      20.509 -20.456 -20.283  1.00  9.55           O  
ATOM   2997  CB  PHE A 417      18.712 -22.983 -20.840  1.00 10.16           C  
ATOM   2998  CG  PHE A 417      17.460 -23.765 -21.183  1.00 11.87           C  
ATOM   2999  CD1 PHE A 417      17.128 -24.009 -22.526  1.00  8.71           C  
ATOM   3000  CD2 PHE A 417      16.618 -24.267 -20.132  1.00 13.65           C  
ATOM   3001  CE1 PHE A 417      15.929 -24.737 -22.832  1.00 12.89           C  
ATOM   3002  CE2 PHE A 417      15.396 -24.957 -20.446  1.00 12.31           C  
ATOM   3003  CZ  PHE A 417      15.102 -25.222 -21.853  1.00 13.25           C  
ATOM   3004  N   HIS A 418      18.525 -20.200 -19.218  1.00 10.27           N  
ATOM   3005  CA AHIS A 418      19.063 -19.323 -18.199  0.80  9.98           C  
ATOM   3006  CA BHIS A 418      19.211 -19.487 -18.185  0.20  9.55           C  
ATOM   3007  C   HIS A 418      18.736 -19.961 -16.844  0.79  9.17           C  
ATOM   3008  O   HIS A 418      17.598 -20.357 -16.660  1.00  9.90           O  
ATOM   3009  CB AHIS A 418      18.388 -17.929 -18.333  0.80 10.38           C  
ATOM   3010  CB BHIS A 418      19.067 -17.981 -18.354  0.20  9.53           C  
ATOM   3011  CG AHIS A 418      18.658 -17.016 -17.178  0.80  7.76           C  
ATOM   3012  CG BHIS A 418      17.720 -17.464 -17.985  0.20  6.61           C  
ATOM   3013  CD2AHIS A 418      17.814 -16.232 -16.465  0.80  9.87           C  
ATOM   3014  CD2BHIS A 418      17.276 -16.878 -16.851  0.20  7.03           C  
ATOM   3015  ND1AHIS A 418      19.923 -16.789 -16.667  0.80 10.11           N  
ATOM   3016  ND1BHIS A 418      16.655 -17.488 -18.853  0.20  9.22           N  
ATOM   3017  CE1AHIS A 418      19.841 -15.920 -15.672  0.80  7.68           C  
ATOM   3018  CE1BHIS A 418      15.614 -16.920 -18.272  0.20  7.41           C  
ATOM   3019  NE2AHIS A 418      18.581 -15.539 -15.569  0.80 12.06           N  
ATOM   3020  NE2BHIS A 418      15.954 -16.582 -17.040  0.20  6.70           N  
ATOM   3021  N   LEU A 419      19.686 -19.974 -15.932  1.00 10.11           N  
ATOM   3022  CA  LEU A 419      19.493 -20.405 -14.528  1.00  9.62           C  
ATOM   3023  C   LEU A 419      19.520 -19.150 -13.627  1.00 10.17           C  
ATOM   3024  O   LEU A 419      20.519 -18.445 -13.573  1.00 11.54           O  
ATOM   3025  CB  LEU A 419      20.663 -21.293 -14.151  1.00  8.27           C  
ATOM   3026  CG  LEU A 419      20.505 -21.788 -12.649  1.00  8.63           C  
ATOM   3027  CD1 LEU A 419      19.213 -22.569 -12.286  1.00  9.50           C  
ATOM   3028  CD2 LEU A 419      21.757 -22.759 -12.374  1.00  8.58           C  
ATOM   3029  N   HIS A 420      18.425 -18.873 -12.918  1.00  8.86           N  
ATOM   3030  CA  HIS A 420      18.411 -17.761 -11.904  1.00  8.71           C  
ATOM   3031  C   HIS A 420      19.243 -18.127 -10.645  1.00 10.18           C  
ATOM   3032  O   HIS A 420      19.497 -19.320 -10.347  1.00  9.40           O  
ATOM   3033  CB  HIS A 420      16.941 -17.564 -11.461  1.00  9.48           C  
ATOM   3034  CG  HIS A 420      16.083 -16.892 -12.533  1.00  8.58           C  
ATOM   3035  CD2 HIS A 420      15.838 -17.242 -13.830  1.00 11.28           C  
ATOM   3036  ND1 HIS A 420      15.431 -15.706 -12.322  1.00  9.20           N  
ATOM   3037  CE1 HIS A 420      14.756 -15.373 -13.431  1.00 10.20           C  
ATOM   3038  NE2 HIS A 420      14.980 -16.303 -14.344  1.00 11.55           N  
ATOM   3039  N   GLY A 421      19.720 -17.075  -9.960  1.00  8.25           N  
ATOM   3040  CA  GLY A 421      20.333 -17.247  -8.630  1.00 10.28           C  
ATOM   3041  C   GLY A 421      21.753 -17.845  -8.664  1.00  9.77           C  
ATOM   3042  O   GLY A 421      22.344 -18.074  -7.606  1.00 11.16           O  
ATOM   3043  N   HIS A 422      22.336 -18.056  -9.867  1.00  8.84           N  
ATOM   3044  CA  HIS A 422      23.632 -18.791 -10.008  1.00 10.78           C  
ATOM   3045  C   HIS A 422      24.387 -18.395 -11.249  1.00 11.12           C  
ATOM   3046  O   HIS A 422      23.813 -17.949 -12.228  1.00 11.90           O  
ATOM   3047  CB  HIS A 422      23.350 -20.329 -10.170  1.00  9.63           C  
ATOM   3048  CG  HIS A 422      22.897 -20.933  -8.853  1.00 12.00           C  
ATOM   3049  CD2 HIS A 422      23.623 -21.193  -7.763  1.00  9.02           C  
ATOM   3050  ND1 HIS A 422      21.576 -21.206  -8.521  1.00 18.16           N  
ATOM   3051  CE1 HIS A 422      21.541 -21.728  -7.284  1.00 10.31           C  
ATOM   3052  NE2 HIS A 422      22.761 -21.674  -6.808  1.00 18.19           N  
ATOM   3053  N   VAL A 423      25.707 -18.512 -11.158  1.00 10.04           N  
ATOM   3054  CA  VAL A 423      26.533 -18.713 -12.359  1.00 11.04           C  
ATOM   3055  C   VAL A 423      26.836 -20.234 -12.515  1.00 13.16           C  
ATOM   3056  O   VAL A 423      26.819 -21.017 -11.542  1.00 13.68           O  
ATOM   3057  CB  VAL A 423      27.841 -17.833 -12.210  1.00 13.60           C  
ATOM   3058  CG1 VAL A 423      28.637 -18.401 -11.150  1.00 11.94           C  
ATOM   3059  CG2 VAL A 423      28.582 -17.861 -13.368  1.00 11.44           C  
ATOM   3060  N   PHE A 424      27.071 -20.700 -13.715  1.00  9.34           N  
ATOM   3061  CA  PHE A 424      27.361 -22.124 -13.878  1.00  8.49           C  
ATOM   3062  C   PHE A 424      28.569 -22.254 -14.821  1.00 10.44           C  
ATOM   3063  O   PHE A 424      28.744 -21.451 -15.731  1.00 10.42           O  
ATOM   3064  CB  PHE A 424      26.135 -22.938 -14.456  1.00  9.38           C  
ATOM   3065  CG  PHE A 424      25.450 -22.289 -15.650  1.00  9.91           C  
ATOM   3066  CD1 PHE A 424      26.010 -22.397 -16.949  1.00 11.50           C  
ATOM   3067  CD2 PHE A 424      24.217 -21.604 -15.474  1.00 11.46           C  
ATOM   3068  CE1 PHE A 424      25.349 -21.792 -18.077  1.00 11.04           C  
ATOM   3069  CE2 PHE A 424      23.560 -21.004 -16.538  1.00 12.20           C  
ATOM   3070  CZ  PHE A 424      24.078 -21.130 -17.881  1.00  9.38           C  
ATOM   3071  N   ALA A 425      29.269 -23.358 -14.694  1.00 10.14           N  
ATOM   3072  CA  ALA A 425      30.395 -23.746 -15.617  1.00  9.52           C  
ATOM   3073  C   ALA A 425      29.757 -24.426 -16.810  1.00 11.30           C  
ATOM   3074  O   ALA A 425      28.956 -25.352 -16.650  1.00 11.05           O  
ATOM   3075  CB  ALA A 425      31.319 -24.803 -14.822  1.00 10.13           C  
ATOM   3076  N   VAL A 426      30.121 -24.001 -18.026  1.00  9.44           N  
ATOM   3077  CA  VAL A 426      29.604 -24.656 -19.233  1.00  8.87           C  
ATOM   3078  C   VAL A 426      30.610 -25.772 -19.556  1.00  9.46           C  
ATOM   3079  O   VAL A 426      31.596 -25.534 -20.252  1.00 10.14           O  
ATOM   3080  CB  VAL A 426      29.509 -23.635 -20.401  1.00  8.92           C  
ATOM   3081  CG1 VAL A 426      28.848 -24.392 -21.636  1.00  7.14           C  
ATOM   3082  CG2 VAL A 426      28.543 -22.505 -19.977  1.00  9.55           C  
ATOM   3083  N   VAL A 427      30.387 -26.982 -19.028  1.00  9.46           N  
ATOM   3084  CA  VAL A 427      31.413 -28.025 -19.244  1.00 10.34           C  
ATOM   3085  C   VAL A 427      31.396 -28.501 -20.697  1.00 11.63           C  
ATOM   3086  O   VAL A 427      32.429 -28.851 -21.219  1.00 12.79           O  
ATOM   3087  CB  VAL A 427      31.279 -29.268 -18.229  1.00 13.94           C  
ATOM   3088  CG1 VAL A 427      31.549 -28.744 -16.803  1.00 14.35           C  
ATOM   3089  CG2 VAL A 427      29.949 -29.851 -18.270  1.00 19.61           C  
ATOM   3090  N   ARG A 428      30.219 -28.431 -21.353  1.00 11.34           N  
ATOM   3091  CA  ARG A 428      30.159 -28.763 -22.794  1.00 10.84           C  
ATOM   3092  C   ARG A 428      29.294 -27.674 -23.474  1.00 10.03           C  
ATOM   3093  O   ARG A 428      28.128 -27.452 -23.098  1.00 10.80           O  
ATOM   3094  CB  ARG A 428      29.586 -30.146 -22.981  1.00 11.18           C  
ATOM   3095  CG  ARG A 428      29.429 -30.476 -24.520  1.00 13.26           C  
ATOM   3096  CD  ARG A 428      29.293 -31.952 -24.812  1.00 12.68           C  
ATOM   3097  NE  ARG A 428      29.082 -32.036 -26.282  1.00 11.60           N  
ATOM   3098  CZ  ARG A 428      28.456 -33.061 -26.909  1.00 15.37           C  
ATOM   3099  NH1 ARG A 428      28.090 -34.144 -26.202  1.00 14.39           N1+
ATOM   3100  NH2 ARG A 428      28.249 -33.002 -28.268  1.00 14.43           N  
ATOM   3101  N   SER A 429      29.840 -27.060 -24.535  1.00 12.03           N  
ATOM   3102  CA  SER A 429      29.175 -25.989 -25.328  1.00 10.63           C  
ATOM   3103  C   SER A 429      28.521 -26.534 -26.631  1.00 12.25           C  
ATOM   3104  O   SER A 429      28.843 -27.652 -27.068  1.00 12.81           O  
ATOM   3105  CB  SER A 429      30.194 -24.885 -25.718  1.00 11.11           C  
ATOM   3106  OG  SER A 429      30.493 -24.041 -24.609  1.00 11.79           O  
ATOM   3107  N   ALA A 430      27.604 -25.727 -27.192  1.00 10.59           N  
ATOM   3108  CA  ALA A 430      27.007 -26.067 -28.507  1.00 12.03           C  
ATOM   3109  C   ALA A 430      28.096 -26.089 -29.605  1.00 13.49           C  
ATOM   3110  O   ALA A 430      28.977 -25.201 -29.667  1.00 13.87           O  
ATOM   3111  CB  ALA A 430      25.887 -24.980 -28.866  1.00 11.44           C  
ATOM   3112  N   GLY A 431      28.037 -27.079 -30.492  1.00 12.26           N  
ATOM   3113  CA  GLY A 431      28.944 -27.117 -31.599  1.00 13.02           C  
ATOM   3114  C   GLY A 431      30.272 -27.765 -31.209  1.00 13.93           C  
ATOM   3115  O   GLY A 431      31.178 -27.847 -32.065  1.00 16.50           O  
ATOM   3116  N   SER A 432      30.412 -28.259 -29.978  1.00 12.80           N  
ATOM   3117  CA  SER A 432      31.618 -28.903 -29.541  1.00 14.15           C  
ATOM   3118  C   SER A 432      31.301 -30.329 -29.069  1.00 14.74           C  
ATOM   3119  O   SER A 432      30.213 -30.576 -28.502  1.00 14.30           O  
ATOM   3120  CB  SER A 432      32.183 -28.101 -28.345  1.00 14.74           C  
ATOM   3121  OG  SER A 432      33.283 -28.805 -27.749  1.00 15.74           O  
ATOM   3122  N   SER A 433      32.248 -31.271 -29.283  1.00 14.54           N  
ATOM   3123  CA  SER A 433      32.029 -32.659 -28.869  1.00 15.69           C  
ATOM   3124  C   SER A 433      32.719 -32.931 -27.541  1.00 18.08           C  
ATOM   3125  O   SER A 433      32.623 -34.035 -27.026  1.00 19.22           O  
ATOM   3126  CB  SER A 433      32.560 -33.640 -29.928  1.00 15.21           C  
ATOM   3127  OG  SER A 433      31.862 -33.515 -31.193  1.00 15.97           O  
ATOM   3128  N   THR A 434      33.451 -31.954 -26.999  1.00 16.58           N  
ATOM   3129  CA  THR A 434      34.307 -32.245 -25.848  1.00 18.42           C  
ATOM   3130  C   THR A 434      33.739 -31.644 -24.559  1.00 15.77           C  
ATOM   3131  O   THR A 434      32.831 -30.797 -24.579  1.00 15.31           O  
ATOM   3132  CB  THR A 434      35.702 -31.633 -26.106  1.00 19.10           C  
ATOM   3133  CG2 THR A 434      36.267 -32.156 -27.421  1.00 23.69           C  
ATOM   3134  OG1 THR A 434      35.563 -30.203 -26.220  1.00 24.01           O  
ATOM   3135  N   TYR A 435      34.239 -32.183 -23.459  1.00 14.17           N  
ATOM   3136  CA  TYR A 435      33.825 -31.803 -22.064  1.00 13.35           C  
ATOM   3137  C   TYR A 435      35.033 -31.115 -21.464  1.00 14.60           C  
ATOM   3138  O   TYR A 435      36.156 -31.616 -21.617  1.00 17.73           O  
ATOM   3139  CB  TYR A 435      33.419 -33.040 -21.259  1.00 10.77           C  
ATOM   3140  CG  TYR A 435      32.116 -33.612 -21.718  1.00 12.16           C  
ATOM   3141  CD1 TYR A 435      32.046 -34.410 -22.863  1.00 16.14           C  
ATOM   3142  CD2 TYR A 435      30.933 -33.245 -21.084  1.00 14.26           C  
ATOM   3143  CE1 TYR A 435      30.823 -34.877 -23.332  1.00 13.89           C  
ATOM   3144  CE2 TYR A 435      29.656 -33.675 -21.562  1.00 15.08           C  
ATOM   3145  CZ  TYR A 435      29.636 -34.509 -22.701  1.00 15.33           C  
ATOM   3146  OH  TYR A 435      28.457 -34.949 -23.215  1.00 14.97           O  
ATOM   3147  N   ASN A 436      34.888 -29.980 -20.776  1.00 13.67           N  
ATOM   3148  CA  ASN A 436      36.039 -29.331 -20.151  1.00 12.91           C  
ATOM   3149  C   ASN A 436      35.706 -29.108 -18.689  1.00 12.17           C  
ATOM   3150  O   ASN A 436      34.808 -28.300 -18.343  1.00 10.59           O  
ATOM   3151  CB  ASN A 436      36.335 -27.983 -20.881  1.00 14.54           C  
ATOM   3152  CG  ASN A 436      37.467 -27.156 -20.209  1.00 13.92           C  
ATOM   3153  ND2 ASN A 436      37.825 -26.045 -20.847  1.00 12.60           N  
ATOM   3154  OD1 ASN A 436      38.037 -27.546 -19.160  1.00 13.25           O  
ATOM   3155  N   TYR A 437      36.375 -29.892 -17.794  1.00 11.75           N  
ATOM   3156  CA  TYR A 437      36.098 -29.703 -16.333  1.00 12.74           C  
ATOM   3157  C   TYR A 437      37.200 -28.824 -15.737  1.00 13.67           C  
ATOM   3158  O   TYR A 437      37.063 -28.364 -14.597  1.00 15.04           O  
ATOM   3159  CB  TYR A 437      36.153 -31.075 -15.637  1.00 11.86           C  
ATOM   3160  CG  TYR A 437      35.178 -32.076 -16.262  1.00 16.08           C  
ATOM   3161  CD1 TYR A 437      33.808 -32.002 -16.000  1.00 14.82           C  
ATOM   3162  CD2 TYR A 437      35.632 -33.070 -17.162  1.00 15.68           C  
ATOM   3163  CE1 TYR A 437      32.915 -32.860 -16.573  1.00 15.80           C  
ATOM   3164  CE2 TYR A 437      34.742 -34.002 -17.771  1.00 15.92           C  
ATOM   3165  CZ  TYR A 437      33.370 -33.877 -17.499  1.00 17.09           C  
ATOM   3166  OH  TYR A 437      32.456 -34.750 -18.088  1.00 16.09           O  
ATOM   3167  N   ALA A 438      38.330 -28.684 -16.452  1.00 13.91           N  
ATOM   3168  CA  ALA A 438      39.548 -28.019 -15.869  1.00 14.18           C  
ATOM   3169  C   ALA A 438      39.431 -26.483 -15.848  1.00 13.67           C  
ATOM   3170  O   ALA A 438      39.873 -25.832 -14.909  1.00 12.72           O  
ATOM   3171  CB  ALA A 438      40.877 -28.441 -16.642  1.00 17.80           C  
ATOM   3172  N   ASN A 439      38.958 -25.893 -16.951  1.00 14.73           N  
ATOM   3173  CA  ASN A 439      38.903 -24.450 -17.027  1.00 10.89           C  
ATOM   3174  C   ASN A 439      37.818 -23.881 -17.969  1.00  9.51           C  
ATOM   3175  O   ASN A 439      38.102 -22.991 -18.816  1.00 11.12           O  
ATOM   3176  CB  ASN A 439      40.291 -23.836 -17.384  1.00 10.89           C  
ATOM   3177  CG  ASN A 439      40.768 -24.186 -18.747  1.00 16.11           C  
ATOM   3178  ND2 ASN A 439      40.195 -25.141 -19.364  1.00 10.37           N  
ATOM   3179  OD1 ASN A 439      41.807 -23.656 -19.170  1.00 28.27           O  
ATOM   3180  N   PRO A 440      36.569 -24.365 -17.803  1.00 10.65           N  
ATOM   3181  CA  PRO A 440      35.522 -23.945 -18.708  1.00  9.26           C  
ATOM   3182  C   PRO A 440      35.093 -22.487 -18.448  1.00 11.54           C  
ATOM   3183  O   PRO A 440      35.206 -22.016 -17.289  1.00  9.87           O  
ATOM   3184  CB  PRO A 440      34.340 -24.887 -18.335  1.00 10.27           C  
ATOM   3185  CG  PRO A 440      34.590 -25.172 -16.834  1.00  7.71           C  
ATOM   3186  CD  PRO A 440      36.113 -25.299 -16.744  1.00  9.43           C  
ATOM   3187  N   VAL A 441      34.506 -21.821 -19.466  1.00 10.26           N  
ATOM   3188  CA  VAL A 441      33.843 -20.530 -19.164  1.00 10.57           C  
ATOM   3189  C   VAL A 441      32.711 -20.777 -18.118  1.00 10.43           C  
ATOM   3190  O   VAL A 441      32.087 -21.843 -18.074  1.00 11.27           O  
ATOM   3191  CB  VAL A 441      33.257 -19.905 -20.427  1.00  9.97           C  
ATOM   3192  CG1 VAL A 441      32.054 -20.764 -20.982  1.00 10.16           C  
ATOM   3193  CG2 VAL A 441      32.844 -18.391 -20.207  1.00 12.34           C  
ATOM   3194  N   TYR A 442      32.449 -19.765 -17.276  1.00  9.47           N  
ATOM   3195  CA  TYR A 442      31.215 -19.790 -16.456  1.00 10.38           C  
ATOM   3196  C   TYR A 442      30.370 -18.628 -16.979  1.00  9.76           C  
ATOM   3197  O   TYR A 442      30.929 -17.571 -17.440  1.00 10.60           O  
ATOM   3198  CB  TYR A 442      31.522 -19.395 -15.027  1.00  8.68           C  
ATOM   3199  CG  TYR A 442      32.001 -20.550 -14.099  1.00 10.34           C  
ATOM   3200  CD1 TYR A 442      33.242 -21.233 -14.332  1.00  9.01           C  
ATOM   3201  CD2 TYR A 442      31.239 -20.889 -12.986  1.00 11.85           C  
ATOM   3202  CE1 TYR A 442      33.704 -22.257 -13.394  1.00 10.61           C  
ATOM   3203  CE2 TYR A 442      31.700 -21.908 -12.075  1.00 12.36           C  
ATOM   3204  CZ  TYR A 442      32.914 -22.552 -12.301  1.00 13.17           C  
ATOM   3205  OH  TYR A 442      33.286 -23.478 -11.317  1.00 13.29           O  
ATOM   3206  N   ARG A 443      29.042 -18.797 -16.933  1.00  8.79           N  
ATOM   3207  CA  ARG A 443      28.164 -17.714 -17.385  1.00  7.84           C  
ATOM   3208  C   ARG A 443      26.780 -17.999 -16.821  1.00  8.68           C  
ATOM   3209  O   ARG A 443      26.653 -18.797 -15.883  1.00 10.03           O  
ATOM   3210  CB  ARG A 443      28.153 -17.586 -18.965  1.00  8.37           C  
ATOM   3211  CG  ARG A 443      27.457 -18.765 -19.681  1.00  7.98           C  
ATOM   3212  CD  ARG A 443      27.698 -18.628 -21.255  1.00 10.54           C  
ATOM   3213  NE  ARG A 443      27.369 -17.262 -21.633  1.00  9.44           N  
ATOM   3214  CZ  ARG A 443      27.896 -16.635 -22.689  1.00 10.68           C  
ATOM   3215  NH1 ARG A 443      28.735 -17.288 -23.518  1.00 10.56           N1+
ATOM   3216  NH2 ARG A 443      27.641 -15.357 -22.849  1.00  8.16           N  
ATOM   3217  N   ASP A 444      25.747 -17.298 -17.277  1.00  7.99           N  
ATOM   3218  CA  ASP A 444      24.369 -17.601 -16.778  1.00  8.04           C  
ATOM   3219  C   ASP A 444      23.289 -17.768 -17.818  1.00  8.71           C  
ATOM   3220  O   ASP A 444      22.198 -18.191 -17.451  1.00  9.20           O  
ATOM   3221  CB  ASP A 444      23.918 -16.582 -15.651  1.00  7.87           C  
ATOM   3222  CG  ASP A 444      23.717 -15.170 -16.187  1.00 10.72           C  
ATOM   3223  OD1 ASP A 444      23.253 -14.961 -17.271  1.00 11.49           O  
ATOM   3224  OD2 ASP A 444      24.075 -14.194 -15.496  1.00 11.74           O1-
ATOM   3225  N   VAL A 445      23.613 -17.638 -19.131  1.00  8.75           N  
ATOM   3226  CA  VAL A 445      22.635 -17.975 -20.215  1.00  8.41           C  
ATOM   3227  C   VAL A 445      23.497 -18.727 -21.224  1.00  8.75           C  
ATOM   3228  O   VAL A 445      24.591 -18.239 -21.567  1.00  9.52           O  
ATOM   3229  CB  VAL A 445      22.132 -16.668 -20.925  1.00  8.25           C  
ATOM   3230  CG1 VAL A 445      21.186 -17.074 -22.088  1.00 10.84           C  
ATOM   3231  CG2 VAL A 445      21.332 -15.766 -19.892  1.00 10.02           C  
ATOM   3232  N   VAL A 446      23.029 -19.918 -21.647  1.00  9.04           N  
ATOM   3233  CA  VAL A 446      23.829 -20.693 -22.585  1.00  8.25           C  
ATOM   3234  C   VAL A 446      22.983 -21.257 -23.696  1.00  7.78           C  
ATOM   3235  O   VAL A 446      21.894 -21.820 -23.435  1.00  8.88           O  
ATOM   3236  CB  VAL A 446      24.556 -21.852 -21.835  1.00  9.18           C  
ATOM   3237  CG1 VAL A 446      23.582 -22.956 -21.172  1.00 10.40           C  
ATOM   3238  CG2 VAL A 446      25.570 -22.552 -22.742  1.00  8.25           C  
ATOM   3239  N   SER A 447      23.432 -21.059 -24.931  1.00  9.49           N  
ATOM   3240  CA  SER A 447      22.754 -21.796 -26.027  1.00  8.71           C  
ATOM   3241  C   SER A 447      22.823 -23.303 -25.861  1.00 10.65           C  
ATOM   3242  O   SER A 447      23.924 -23.886 -25.734  1.00 11.01           O  
ATOM   3243  CB  SER A 447      23.430 -21.503 -27.378  1.00 10.36           C  
ATOM   3244  OG  SER A 447      22.707 -22.209 -28.418  1.00 10.04           O  
ATOM   3245  N   THR A 448      21.664 -23.962 -25.968  1.00 10.00           N  
ATOM   3246  CA  THR A 448      21.613 -25.434 -25.957  1.00 10.37           C  
ATOM   3247  C   THR A 448      21.795 -26.007 -27.410  1.00 12.30           C  
ATOM   3248  O   THR A 448      21.839 -27.204 -27.609  1.00 12.61           O  
ATOM   3249  CB  THR A 448      20.327 -25.975 -25.322  1.00 11.67           C  
ATOM   3250  CG2 THR A 448      20.328 -25.521 -23.815  1.00 11.02           C  
ATOM   3251  OG1 THR A 448      19.172 -25.499 -26.053  1.00 10.81           O  
ATOM   3252  N   GLY A 449      21.951 -25.117 -28.402  1.00 11.04           N  
ATOM   3253  CA  GLY A 449      22.523 -25.589 -29.707  1.00 11.51           C  
ATOM   3254  C   GLY A 449      21.471 -26.305 -30.580  1.00 12.95           C  
ATOM   3255  O   GLY A 449      20.243 -26.052 -30.519  1.00 11.66           O  
ATOM   3256  N   ALA A 450      21.988 -27.162 -31.450  1.00 13.99           N  
ATOM   3257  CA  ALA A 450      21.169 -27.802 -32.518  1.00 13.94           C  
ATOM   3258  C   ALA A 450      21.119 -29.330 -32.280  1.00 13.46           C  
ATOM   3259  O   ALA A 450      21.996 -29.876 -31.577  1.00 11.86           O  
ATOM   3260  CB  ALA A 450      21.830 -27.450 -33.901  1.00 13.80           C  
ATOM   3261  N   PRO A 451      20.108 -30.067 -32.843  1.00 13.37           N  
ATOM   3262  CA  PRO A 451      19.996 -31.523 -32.547  1.00 14.10           C  
ATOM   3263  C   PRO A 451      21.324 -32.221 -32.681  1.00 13.77           C  
ATOM   3264  O   PRO A 451      21.980 -32.068 -33.692  1.00 14.01           O  
ATOM   3265  CB  PRO A 451      18.983 -32.050 -33.588  1.00 16.41           C  
ATOM   3266  CG  PRO A 451      18.060 -30.823 -33.862  1.00 16.34           C  
ATOM   3267  CD  PRO A 451      19.070 -29.573 -33.786  1.00 14.72           C  
ATOM   3268  N   GLY A 452      21.684 -33.039 -31.690  1.00 12.55           N  
ATOM   3269  CA  GLY A 452      23.012 -33.702 -31.690  1.00 11.46           C  
ATOM   3270  C   GLY A 452      23.927 -33.094 -30.622  1.00 11.84           C  
ATOM   3271  O   GLY A 452      24.833 -33.778 -30.121  1.00 13.15           O  
ATOM   3272  N   ASP A 453      23.697 -31.817 -30.254  1.00 10.88           N  
ATOM   3273  CA  ASP A 453      24.473 -31.211 -29.122  1.00 11.65           C  
ATOM   3274  C   ASP A 453      24.046 -31.800 -27.771  1.00 10.86           C  
ATOM   3275  O   ASP A 453      22.963 -32.349 -27.619  1.00 10.99           O  
ATOM   3276  CB  ASP A 453      24.179 -29.693 -29.063  1.00 10.89           C  
ATOM   3277  CG  ASP A 453      25.048 -28.898 -30.053  1.00 12.19           C  
ATOM   3278  OD1 ASP A 453      26.247 -29.250 -30.140  1.00 11.60           O  
ATOM   3279  OD2 ASP A 453      24.552 -27.886 -30.667  1.00 11.92           O1-
ATOM   3280  N   ASN A 454      24.887 -31.658 -26.755  1.00 10.96           N  
ATOM   3281  CA  ASN A 454      24.457 -32.093 -25.404  1.00 12.19           C  
ATOM   3282  C   ASN A 454      25.168 -31.098 -24.403  1.00 12.45           C  
ATOM   3283  O   ASN A 454      26.091 -31.453 -23.630  1.00 12.59           O  
ATOM   3284  CB  ASN A 454      24.828 -33.535 -25.064  1.00 13.38           C  
ATOM   3285  CG  ASN A 454      23.997 -34.076 -23.939  1.00 14.42           C  
ATOM   3286  ND2 ASN A 454      24.085 -35.402 -23.695  1.00 15.23           N  
ATOM   3287  OD1 ASN A 454      23.280 -33.303 -23.252  1.00 11.86           O  
ATOM   3288  N   VAL A 455      24.666 -29.864 -24.486  1.00 11.94           N  
ATOM   3289  CA  VAL A 455      25.120 -28.754 -23.639  1.00 10.74           C  
ATOM   3290  C   VAL A 455      24.932 -29.181 -22.163  1.00 10.75           C  
ATOM   3291  O   VAL A 455      23.853 -29.623 -21.754  1.00 11.48           O  
ATOM   3292  CB  VAL A 455      24.489 -27.413 -24.035  1.00 10.98           C  
ATOM   3293  CG1 VAL A 455      24.773 -26.299 -22.967  1.00  9.08           C  
ATOM   3294  CG2 VAL A 455      24.994 -27.005 -25.466  1.00 10.17           C  
ATOM   3295  N   THR A 456      26.010 -29.047 -21.370  1.00  9.76           N  
ATOM   3296  CA  THR A 456      26.028 -29.681 -19.999  1.00  9.99           C  
ATOM   3297  C   THR A 456      26.638 -28.562 -19.094  1.00  9.83           C  
ATOM   3298  O   THR A 456      27.700 -28.028 -19.385  1.00 10.70           O  
ATOM   3299  CB  THR A 456      26.880 -30.997 -20.037  1.00 12.53           C  
ATOM   3300  CG2 THR A 456      26.900 -31.648 -18.605  1.00 11.74           C  
ATOM   3301  OG1 THR A 456      26.213 -31.904 -20.963  1.00 10.94           O  
ATOM   3302  N   ILE A 457      25.967 -28.278 -17.985  1.00  8.78           N  
ATOM   3303  CA  ILE A 457      26.413 -27.206 -17.081  1.00  9.61           C  
ATOM   3304  C   ILE A 457      26.645 -27.821 -15.693  1.00  8.77           C  
ATOM   3305  O   ILE A 457      26.075 -28.873 -15.359  1.00 10.23           O  
ATOM   3306  CB  ILE A 457      25.353 -26.034 -17.025  1.00  9.27           C  
ATOM   3307  CG1 ILE A 457      24.020 -26.487 -16.424  1.00 11.64           C  
ATOM   3308  CG2 ILE A 457      25.305 -25.363 -18.489  1.00 10.54           C  
ATOM   3309  CD1 ILE A 457      23.003 -25.335 -16.237  1.00 12.64           C  
ATOM   3310  N   ARG A 458      27.435 -27.122 -14.842  1.00  8.78           N  
ATOM   3311  CA  ARG A 458      27.559 -27.558 -13.404  1.00  8.07           C  
ATOM   3312  C   ARG A 458      27.533 -26.288 -12.533  1.00 11.14           C  
ATOM   3313  O   ARG A 458      28.092 -25.220 -12.912  1.00 10.63           O  
ATOM   3314  CB  ARG A 458      28.942 -28.236 -13.124  1.00  8.51           C  
ATOM   3315  CG  ARG A 458      28.923 -29.678 -13.753  1.00  9.04           C  
ATOM   3316  CD  ARG A 458      30.293 -30.377 -13.369  1.00 13.78           C  
ATOM   3317  NE  ARG A 458      30.261 -31.753 -13.825  1.00 15.58           N  
ATOM   3318  CZ  ARG A 458      31.148 -32.682 -13.410  1.00 16.22           C  
ATOM   3319  NH1 ARG A 458      32.107 -32.375 -12.536  1.00 13.26           N1+
ATOM   3320  NH2 ARG A 458      31.018 -33.914 -13.877  1.00 15.11           N  
ATOM   3321  N   PHE A 459      26.890 -26.424 -11.383  1.00  9.92           N  
ATOM   3322  CA  PHE A 459      26.883 -25.296 -10.470  1.00  8.24           C  
ATOM   3323  C   PHE A 459      26.860 -25.815  -9.044  1.00 10.68           C  
ATOM   3324  O   PHE A 459      26.687 -27.009  -8.790  1.00  9.79           O  
ATOM   3325  CB  PHE A 459      25.699 -24.351 -10.745  1.00  8.32           C  
ATOM   3326  CG  PHE A 459      24.327 -25.001 -10.612  1.00 10.32           C  
ATOM   3327  CD1 PHE A 459      23.768 -25.721 -11.644  1.00 13.16           C  
ATOM   3328  CD2 PHE A 459      23.631 -24.873  -9.431  1.00  9.18           C  
ATOM   3329  CE1 PHE A 459      22.500 -26.331 -11.526  1.00 12.76           C  
ATOM   3330  CE2 PHE A 459      22.320 -25.388  -9.261  1.00 13.31           C  
ATOM   3331  CZ  PHE A 459      21.776 -26.184 -10.327  1.00 12.60           C  
ATOM   3332  N   ARG A 460      27.032 -24.895  -8.094  1.00 10.20           N  
ATOM   3333  CA  ARG A 460      27.032 -25.304  -6.663  1.00 11.99           C  
ATOM   3334  C   ARG A 460      25.749 -24.756  -6.026  1.00 12.30           C  
ATOM   3335  O   ARG A 460      25.348 -23.617  -6.297  1.00 13.36           O  
ATOM   3336  CB  ARG A 460      28.194 -24.584  -5.965  1.00 13.63           C  
ATOM   3337  CG  ARG A 460      29.570 -24.961  -6.548  1.00 16.15           C  
ATOM   3338  CD  ARG A 460      30.685 -24.078  -5.904  1.00 22.03           C  
ATOM   3339  NE  ARG A 460      31.996 -24.437  -6.452  1.00 20.52           N  
ATOM   3340  CZ  ARG A 460      32.622 -25.543  -6.120  1.00 14.68           C  
ATOM   3341  NH1 ARG A 460      32.129 -26.375  -5.142  1.00 15.55           N1+
ATOM   3342  NH2 ARG A 460      33.792 -25.772  -6.684  1.00 21.03           N  
ATOM   3343  N   THR A 461      25.118 -25.568  -5.128  1.00  9.72           N  
ATOM   3344  CA  THR A 461      23.849 -25.115  -4.471  1.00  7.73           C  
ATOM   3345  C   THR A 461      24.285 -24.282  -3.223  1.00  9.40           C  
ATOM   3346  O   THR A 461      24.192 -24.746  -2.074  1.00 11.73           O  
ATOM   3347  CB  THR A 461      22.883 -26.216  -4.134  1.00 10.47           C  
ATOM   3348  CG2 THR A 461      22.132 -26.644  -5.445  1.00 10.51           C  
ATOM   3349  OG1 THR A 461      23.686 -27.337  -3.665  1.00 11.26           O  
ATOM   3350  N   ASP A 462      24.673 -23.021  -3.471  1.00  9.97           N  
ATOM   3351  CA  ASP A 462      25.130 -22.099  -2.401  1.00 10.82           C  
ATOM   3352  C   ASP A 462      24.093 -21.040  -2.149  1.00 10.97           C  
ATOM   3353  O   ASP A 462      24.401 -19.972  -1.591  1.00 11.39           O  
ATOM   3354  CB  ASP A 462      26.521 -21.485  -2.753  1.00 10.67           C  
ATOM   3355  CG  ASP A 462      26.470 -20.583  -4.049  1.00 15.44           C  
ATOM   3356  OD1 ASP A 462      25.392 -20.460  -4.725  1.00 10.68           O  
ATOM   3357  OD2 ASP A 462      27.543 -20.047  -4.467  1.00 16.84           O1-
ATOM   3358  N   ASN A 463      22.835 -21.312  -2.534  1.00  9.28           N  
ATOM   3359  CA  ASN A 463      21.899 -20.191  -2.503  1.00  9.39           C  
ATOM   3360  C   ASN A 463      20.464 -20.695  -2.316  1.00  8.04           C  
ATOM   3361  O   ASN A 463      19.712 -20.966  -3.262  1.00  9.76           O  
ATOM   3362  CB  ASN A 463      21.999 -19.409  -3.861  1.00  8.29           C  
ATOM   3363  CG  ASN A 463      21.360 -18.041  -3.814  1.00 10.32           C  
ATOM   3364  ND2 ASN A 463      21.347 -17.342  -5.007  1.00  9.01           N  
ATOM   3365  OD1 ASN A 463      20.864 -17.576  -2.783  1.00  8.46           O  
ATOM   3366  N   PRO A 464      20.053 -20.907  -1.060  1.00  7.54           N  
ATOM   3367  CA  PRO A 464      18.705 -21.509  -0.829  1.00  9.67           C  
ATOM   3368  C   PRO A 464      17.561 -20.636  -1.392  1.00  9.48           C  
ATOM   3369  O   PRO A 464      17.481 -19.399  -1.227  1.00  9.69           O  
ATOM   3370  CB  PRO A 464      18.625 -21.563   0.851  1.00  9.83           C  
ATOM   3371  CG  PRO A 464      20.145 -21.676   1.231  1.00  8.35           C  
ATOM   3372  CD  PRO A 464      20.817 -20.633   0.211  1.00  8.71           C  
ATOM   3373  N   GLY A 465      16.656 -21.338  -2.095  1.00  9.26           N  
ATOM   3374  CA  GLY A 465      15.437 -20.668  -2.638  1.00  7.04           C  
ATOM   3375  C   GLY A 465      15.007 -21.384  -3.940  1.00  8.36           C  
ATOM   3376  O   GLY A 465      15.702 -22.285  -4.491  1.00 10.75           O  
ATOM   3377  N   PRO A 466      13.755 -21.078  -4.401  1.00 10.18           N  
ATOM   3378  CA  PRO A 466      13.319 -21.575  -5.713  1.00  8.87           C  
ATOM   3379  C   PRO A 466      13.829 -20.662  -6.809  1.00 10.66           C  
ATOM   3380  O   PRO A 466      13.635 -19.418  -6.725  1.00  8.26           O  
ATOM   3381  CB  PRO A 466      11.761 -21.481  -5.637  1.00  9.03           C  
ATOM   3382  CG  PRO A 466      11.518 -20.253  -4.558  1.00  9.41           C  
ATOM   3383  CD  PRO A 466      12.728 -20.377  -3.590  1.00  9.74           C  
ATOM   3384  N   TRP A 467      14.420 -21.267  -7.843  1.00 10.03           N  
ATOM   3385  CA  TRP A 467      15.083 -20.458  -8.913  1.00  9.81           C  
ATOM   3386  C   TRP A 467      14.614 -21.037 -10.224  1.00  8.49           C  
ATOM   3387  O   TRP A 467      14.665 -22.252 -10.455  1.00  9.72           O  
ATOM   3388  CB  TRP A 467      16.621 -20.608  -8.814  1.00 11.28           C  
ATOM   3389  CG  TRP A 467      17.180 -20.180  -7.473  1.00 10.36           C  
ATOM   3390  CD1 TRP A 467      17.714 -20.994  -6.503  1.00  9.15           C  
ATOM   3391  CD2 TRP A 467      17.234 -18.827  -6.963  1.00  9.86           C  
ATOM   3392  CE2 TRP A 467      17.861 -18.900  -5.677  1.00  9.54           C  
ATOM   3393  CE3 TRP A 467      16.945 -17.550  -7.542  1.00 10.43           C  
ATOM   3394  NE1 TRP A 467      18.081 -20.232  -5.379  1.00 10.03           N  
ATOM   3395  CZ2 TRP A 467      18.096 -17.762  -4.876  1.00  8.05           C  
ATOM   3396  CZ3 TRP A 467      17.199 -16.358  -6.712  1.00  9.98           C  
ATOM   3397  CH2 TRP A 467      17.802 -16.506  -5.414  1.00 11.24           C  
ATOM   3398  N   PHE A 468      14.208 -20.166 -11.115  1.00  9.78           N  
ATOM   3399  CA  PHE A 468      13.772 -20.574 -12.476  1.00  9.31           C  
ATOM   3400  C   PHE A 468      14.918 -21.062 -13.319  1.00  9.21           C  
ATOM   3401  O   PHE A 468      16.062 -20.515 -13.247  1.00  9.83           O  
ATOM   3402  CB  PHE A 468      13.138 -19.306 -13.161  1.00  8.52           C  
ATOM   3403  CG  PHE A 468      11.694 -19.506 -13.680  1.00  8.69           C  
ATOM   3404  CD1 PHE A 468      11.113 -20.753 -13.819  1.00  8.26           C  
ATOM   3405  CD2 PHE A 468      10.993 -18.403 -14.106  1.00 11.02           C  
ATOM   3406  CE1 PHE A 468       9.741 -20.926 -14.278  1.00 10.01           C  
ATOM   3407  CE2 PHE A 468       9.634 -18.515 -14.568  1.00 13.09           C  
ATOM   3408  CZ  PHE A 468       9.023 -19.764 -14.703  1.00 10.53           C  
ATOM   3409  N   LEU A 469      14.644 -22.066 -14.153  1.00  9.65           N  
ATOM   3410  CA  LEU A 469      15.641 -22.608 -15.146  1.00  7.89           C  
ATOM   3411  C   LEU A 469      14.787 -22.687 -16.449  1.00 10.55           C  
ATOM   3412  O   LEU A 469      13.851 -23.458 -16.506  1.00 11.52           O  
ATOM   3413  CB  LEU A 469      16.191 -24.006 -14.687  1.00  9.25           C  
ATOM   3414  CG  LEU A 469      16.961 -24.690 -15.871  1.00 11.29           C  
ATOM   3415  CD1 LEU A 469      18.214 -23.819 -16.335  1.00 15.25           C  
ATOM   3416  CD2 LEU A 469      17.420 -26.115 -15.400  1.00 11.29           C  
ATOM   3417  N   HIS A 470      15.034 -21.846 -17.454  1.00 10.81           N  
ATOM   3418  CA  HIS A 470      14.093 -21.836 -18.577  1.00 10.01           C  
ATOM   3419  C   HIS A 470      14.696 -21.226 -19.842  1.00 11.24           C  
ATOM   3420  O   HIS A 470      15.751 -20.577 -19.784  1.00 10.37           O  
ATOM   3421  CB  HIS A 470      12.867 -20.999 -18.258  1.00 10.25           C  
ATOM   3422  CG  HIS A 470      13.183 -19.560 -18.003  1.00 14.66           C  
ATOM   3423  CD2 HIS A 470      13.470 -18.909 -16.843  1.00 15.11           C  
ATOM   3424  ND1 HIS A 470      13.270 -18.607 -19.028  1.00 16.15           N  
ATOM   3425  CE1 HIS A 470      13.600 -17.438 -18.494  1.00 20.58           C  
ATOM   3426  NE2 HIS A 470      13.691 -17.594 -17.169  1.00 18.83           N  
ATOM   3427  N   CYS A 471      14.026 -21.526 -20.987  1.00 11.92           N  
ATOM   3428  CA  CYS A 471      14.463 -20.963 -22.279  1.00 12.04           C  
ATOM   3429  C   CYS A 471      14.224 -19.454 -22.239  1.00 14.63           C  
ATOM   3430  O   CYS A 471      13.130 -18.996 -21.838  1.00 15.93           O  
ATOM   3431  CB  CYS A 471      13.736 -21.656 -23.407  1.00 11.18           C  
ATOM   3432  SG  CYS A 471      14.335 -20.843 -24.972  1.00 14.20           S  
ATOM   3433  N   HIS A 472      15.232 -18.616 -22.618  1.00 15.64           N  
ATOM   3434  CA  HIS A 472      15.037 -17.189 -22.515  1.00 15.98           C  
ATOM   3435  C   HIS A 472      14.484 -16.554 -23.835  1.00 17.39           C  
ATOM   3436  O   HIS A 472      14.481 -15.321 -23.972  1.00 16.79           O  
ATOM   3437  CB  HIS A 472      16.378 -16.446 -22.084  1.00 16.69           C  
ATOM   3438  CG  HIS A 472      16.142 -15.210 -21.234  1.00 17.63           C  
ATOM   3439  CD2 HIS A 472      16.599 -14.904 -19.990  1.00 14.66           C  
ATOM   3440  ND1 HIS A 472      15.436 -14.099 -21.675  1.00 13.91           N  
ATOM   3441  CE1 HIS A 472      15.433 -13.184 -20.709  1.00 17.37           C  
ATOM   3442  NE2 HIS A 472      16.170 -13.626 -19.691  1.00 15.22           N  
ATOM   3443  N   ILE A 473      14.129 -17.382 -24.810  1.00 17.27           N  
ATOM   3444  CA  ILE A 473      13.223 -16.896 -25.889  1.00 16.30           C  
ATOM   3445  C   ILE A 473      11.851 -16.773 -25.158  1.00 17.23           C  
ATOM   3446  O   ILE A 473      11.247 -17.778 -24.729  1.00 16.31           O  
ATOM   3447  CB  ILE A 473      13.170 -17.928 -27.045  1.00 15.76           C  
ATOM   3448  CG1 ILE A 473      14.564 -18.011 -27.743  1.00 15.43           C  
ATOM   3449  CG2 ILE A 473      12.040 -17.543 -28.044  1.00 16.59           C  
ATOM   3450  CD1 ILE A 473      14.729 -19.256 -28.570  1.00 15.39           C  
ATOM   3451  N   ASP A 474      11.402 -15.503 -24.929  1.00 17.59           N  
ATOM   3452  CA  ASP A 474      10.234 -15.266 -24.040  1.00 17.95           C  
ATOM   3453  C   ASP A 474       8.933 -15.936 -24.495  1.00 18.71           C  
ATOM   3454  O   ASP A 474       8.136 -16.412 -23.671  1.00 17.95           O  
ATOM   3455  CB  ASP A 474       9.962 -13.743 -23.886  1.00 18.50           C  
ATOM   3456  CG  ASP A 474       9.523 -13.365 -22.429  1.00 19.25           C  
ATOM   3457  OD1 ASP A 474       9.925 -14.076 -21.435  1.00 23.70           O  
ATOM   3458  OD2 ASP A 474       8.833 -12.347 -22.301  1.00 26.65           O1-
ATOM   3459  N   PHE A 475       8.768 -16.037 -25.836  1.00 19.37           N  
ATOM   3460  CA  PHE A 475       7.597 -16.752 -26.418  1.00 19.81           C  
ATOM   3461  C   PHE A 475       7.598 -18.239 -26.081  1.00 18.90           C  
ATOM   3462  O   PHE A 475       6.517 -18.860 -26.033  1.00 19.03           O  
ATOM   3463  CB  PHE A 475       7.572 -16.566 -27.968  1.00 19.18           C  
ATOM   3464  CG  PHE A 475       7.741 -15.074 -28.369  1.00 19.07           C  
ATOM   3465  CD1 PHE A 475       6.777 -14.124 -27.996  1.00 19.94           C  
ATOM   3466  CD2 PHE A 475       8.916 -14.637 -29.032  1.00 18.12           C  
ATOM   3467  CE1 PHE A 475       6.899 -12.722 -28.309  1.00 20.74           C  
ATOM   3468  CE2 PHE A 475       9.063 -13.237 -29.419  1.00 18.70           C  
ATOM   3469  CZ  PHE A 475       8.051 -12.240 -28.972  1.00 18.03           C  
ATOM   3470  N   HIS A 476       8.790 -18.828 -25.892  1.00 18.07           N  
ATOM   3471  CA  HIS A 476       8.835 -20.260 -25.491  1.00 16.11           C  
ATOM   3472  C   HIS A 476       8.579 -20.420 -23.995  1.00 17.60           C  
ATOM   3473  O   HIS A 476       7.846 -21.353 -23.567  1.00 17.31           O  
ATOM   3474  CB  HIS A 476      10.190 -20.882 -25.854  1.00 16.01           C  
ATOM   3475  CG  HIS A 476      10.460 -20.852 -27.338  1.00 19.21           C  
ATOM   3476  CD2 HIS A 476       9.650 -20.555 -28.394  1.00 15.55           C  
ATOM   3477  ND1 HIS A 476      11.721 -21.108 -27.867  1.00 18.45           N  
ATOM   3478  CE1 HIS A 476      11.664 -21.021 -29.191  1.00 20.53           C  
ATOM   3479  NE2 HIS A 476      10.426 -20.691 -29.545  1.00 18.90           N  
ATOM   3480  N   LEU A 477       9.133 -19.521 -23.169  1.00 17.92           N  
ATOM   3481  CA  LEU A 477       8.798 -19.587 -21.704  1.00 16.48           C  
ATOM   3482  C   LEU A 477       7.250 -19.509 -21.560  1.00 17.74           C  
ATOM   3483  O   LEU A 477       6.617 -20.261 -20.732  1.00 15.61           O  
ATOM   3484  CB  LEU A 477       9.495 -18.422 -20.970  1.00 18.82           C  
ATOM   3485  CG  LEU A 477       9.008 -18.143 -19.516  1.00 20.39           C  
ATOM   3486  CD1 LEU A 477       9.383 -19.393 -18.662  1.00 17.11           C  
ATOM   3487  CD2 LEU A 477       9.713 -16.868 -18.949  1.00 20.37           C  
ATOM   3488  N   GLU A 478       6.662 -18.584 -22.336  1.00 17.18           N  
ATOM   3489  CA  GLU A 478       5.171 -18.392 -22.271  1.00 19.87           C  
ATOM   3490  C   GLU A 478       4.434 -19.696 -22.608  1.00 18.96           C  
ATOM   3491  O   GLU A 478       3.379 -20.014 -22.031  1.00 18.37           O  
ATOM   3492  CB  GLU A 478       4.806 -17.273 -23.294  1.00 20.45           C  
ATOM   3493  CG  GLU A 478       3.265 -16.977 -23.500  1.00 23.06           C  
ATOM   3494  CD  GLU A 478       2.587 -16.494 -22.281  1.00 31.36           C  
ATOM   3495  OE1 GLU A 478       3.275 -16.015 -21.311  1.00 28.70           O  
ATOM   3496  OE2 GLU A 478       1.314 -16.620 -22.276  1.00 36.18           O1-
ATOM   3497  N   ALA A 479       5.045 -20.481 -23.517  1.00 19.03           N  
ATOM   3498  CA  ALA A 479       4.472 -21.737 -23.944  1.00 16.88           C  
ATOM   3499  C   ALA A 479       4.953 -22.917 -23.044  1.00 18.47           C  
ATOM   3500  O   ALA A 479       4.865 -24.079 -23.481  1.00 16.61           O  
ATOM   3501  CB  ALA A 479       4.778 -21.986 -25.439  1.00 17.70           C  
ATOM   3502  N   GLY A 480       5.523 -22.636 -21.863  1.00 15.97           N  
ATOM   3503  CA  GLY A 480       5.749 -23.686 -20.860  1.00 15.66           C  
ATOM   3504  C   GLY A 480       7.184 -24.249 -20.726  1.00 15.23           C  
ATOM   3505  O   GLY A 480       7.424 -25.228 -19.986  1.00 15.53           O  
ATOM   3506  N   PHE A 481       8.142 -23.637 -21.432  1.00 12.91           N  
ATOM   3507  CA  PHE A 481       9.493 -24.212 -21.538  1.00 12.07           C  
ATOM   3508  C   PHE A 481      10.344 -23.762 -20.337  1.00 11.51           C  
ATOM   3509  O   PHE A 481      11.340 -23.003 -20.480  1.00 13.31           O  
ATOM   3510  CB  PHE A 481      10.160 -23.737 -22.851  1.00 10.30           C  
ATOM   3511  CG  PHE A 481      11.160 -24.749 -23.468  1.00 12.75           C  
ATOM   3512  CD1 PHE A 481      11.223 -26.063 -23.028  1.00 13.26           C  
ATOM   3513  CD2 PHE A 481      12.033 -24.341 -24.469  1.00 10.93           C  
ATOM   3514  CE1 PHE A 481      12.106 -26.996 -23.636  1.00 15.28           C  
ATOM   3515  CE2 PHE A 481      12.926 -25.254 -25.097  1.00 12.84           C  
ATOM   3516  CZ  PHE A 481      12.968 -26.571 -24.655  1.00 12.91           C  
ATOM   3517  N   ALA A 482      10.040 -24.341 -19.179  1.00 10.72           N  
ATOM   3518  CA  ALA A 482      10.711 -23.941 -17.929  1.00  8.92           C  
ATOM   3519  C   ALA A 482      10.533 -25.054 -16.870  1.00 10.72           C  
ATOM   3520  O   ALA A 482       9.525 -25.814 -16.864  1.00 10.59           O  
ATOM   3521  CB  ALA A 482      10.028 -22.689 -17.364  1.00 10.94           C  
ATOM   3522  N   VAL A 483      11.483 -25.067 -15.929  1.00  8.19           N  
ATOM   3523  CA  VAL A 483      11.307 -25.839 -14.665  1.00  7.79           C  
ATOM   3524  C   VAL A 483      11.765 -24.911 -13.510  1.00 10.38           C  
ATOM   3525  O   VAL A 483      12.372 -23.861 -13.724  1.00  8.61           O  
ATOM   3526  CB  VAL A 483      12.170 -27.143 -14.693  1.00  7.16           C  
ATOM   3527  CG1 VAL A 483      11.588 -28.148 -15.762  1.00 10.41           C  
ATOM   3528  CG2 VAL A 483      13.681 -26.924 -14.946  1.00  8.27           C  
ATOM   3529  N   VAL A 484      11.527 -25.354 -12.275  1.00  8.71           N  
ATOM   3530  CA  VAL A 484      11.998 -24.610 -11.103  1.00  9.54           C  
ATOM   3531  C   VAL A 484      12.913 -25.499 -10.266  1.00  9.31           C  
ATOM   3532  O   VAL A 484      12.607 -26.646 -10.019  1.00 11.36           O  
ATOM   3533  CB  VAL A 484      10.817 -24.183 -10.212  1.00 11.70           C  
ATOM   3534  CG1 VAL A 484      11.301 -23.432  -8.913  1.00 11.03           C  
ATOM   3535  CG2 VAL A 484       9.876 -23.231 -11.049  1.00 11.49           C  
ATOM   3536  N   MET A 485      14.062 -24.950  -9.911  1.00  7.93           N  
ATOM   3537  CA  MET A 485      14.982 -25.624  -9.031  1.00  9.00           C  
ATOM   3538  C   MET A 485      14.663 -25.154  -7.581  1.00  9.74           C  
ATOM   3539  O   MET A 485      14.901 -23.991  -7.262  1.00 11.48           O  
ATOM   3540  CB  MET A 485      16.414 -25.223  -9.393  1.00 10.21           C  
ATOM   3541  CG  MET A 485      16.865 -25.589 -10.783  1.00 12.52           C  
ATOM   3542  SD  MET A 485      17.081 -27.413 -10.972  1.00 20.35           S  
ATOM   3543  CE  MET A 485      15.640 -27.454 -11.965  1.00  8.36           C  
ATOM   3544  N   ALA A 486      14.185 -26.062  -6.716  1.00  9.93           N  
ATOM   3545  CA  ALA A 486      13.751 -25.642  -5.402  1.00  8.92           C  
ATOM   3546  C   ALA A 486      14.980 -26.021  -4.565  1.00 11.04           C  
ATOM   3547  O   ALA A 486      15.112 -27.211  -4.148  1.00 10.98           O  
ATOM   3548  CB  ALA A 486      12.505 -26.544  -4.980  1.00 10.11           C  
ATOM   3549  N   GLU A 487      15.899 -25.081  -4.374  1.00 10.04           N  
ATOM   3550  CA  GLU A 487      17.198 -25.413  -3.834  1.00  9.02           C  
ATOM   3551  C   GLU A 487      17.151 -25.328  -2.295  1.00 12.36           C  
ATOM   3552  O   GLU A 487      16.803 -24.290  -1.708  1.00 11.28           O  
ATOM   3553  CB  GLU A 487      18.169 -24.383  -4.398  1.00 10.50           C  
ATOM   3554  CG  GLU A 487      19.601 -24.502  -3.763  1.00  9.42           C  
ATOM   3555  CD  GLU A 487      20.556 -23.597  -4.577  1.00 14.54           C  
ATOM   3556  OE1 GLU A 487      20.175 -23.139  -5.672  1.00 16.18           O  
ATOM   3557  OE2 GLU A 487      21.622 -23.338  -4.068  1.00 16.53           O1-
ATOM   3558  N   ASP A 488      17.490 -26.418  -1.588  1.00 11.54           N  
ATOM   3559  CA  ASP A 488      17.598 -26.371  -0.103  1.00 11.60           C  
ATOM   3560  C   ASP A 488      16.334 -25.927   0.578  1.00 10.48           C  
ATOM   3561  O   ASP A 488      16.305 -24.996   1.390  1.00 11.26           O  
ATOM   3562  CB  ASP A 488      18.792 -25.493   0.343  1.00 12.51           C  
ATOM   3563  CG  ASP A 488      19.140 -25.725   1.852  1.00 14.99           C  
ATOM   3564  OD1 ASP A 488      18.536 -26.660   2.465  1.00 13.86           O  
ATOM   3565  OD2 ASP A 488      19.977 -24.959   2.366  1.00 14.89           O1-
ATOM   3566  N   ILE A 489      15.253 -26.621   0.212  1.00  8.43           N  
ATOM   3567  CA  ILE A 489      13.936 -26.280   0.701  1.00  9.94           C  
ATOM   3568  C   ILE A 489      13.913 -26.030   2.234  1.00 12.21           C  
ATOM   3569  O   ILE A 489      13.291 -25.067   2.686  1.00 11.59           O  
ATOM   3570  CB  ILE A 489      12.873 -27.374   0.288  1.00  9.53           C  
ATOM   3571  CG1 ILE A 489      12.646 -27.313  -1.257  1.00 11.28           C  
ATOM   3572  CG2 ILE A 489      11.504 -27.120   1.093  1.00 10.53           C  
ATOM   3573  CD1 ILE A 489      11.914 -28.562  -1.834  1.00 12.41           C  
ATOM   3574  N   PRO A 490      14.567 -26.929   3.033  1.00 15.22           N  
ATOM   3575  CA  PRO A 490      14.438 -26.734   4.509  1.00 14.81           C  
ATOM   3576  C   PRO A 490      14.987 -25.407   4.974  1.00 14.39           C  
ATOM   3577  O   PRO A 490      14.593 -24.925   6.077  1.00 13.63           O  
ATOM   3578  CB  PRO A 490      15.377 -27.856   5.065  1.00 16.73           C  
ATOM   3579  CG  PRO A 490      15.228 -28.978   4.077  1.00 16.68           C  
ATOM   3580  CD  PRO A 490      15.324 -28.157   2.724  1.00 14.26           C  
ATOM   3581  N   ASP A 491      15.909 -24.792   4.225  1.00 12.05           N  
ATOM   3582  CA  ASP A 491      16.477 -23.522   4.682  1.00 12.91           C  
ATOM   3583  C   ASP A 491      15.916 -22.250   4.000  1.00 12.89           C  
ATOM   3584  O   ASP A 491      16.385 -21.151   4.307  1.00 12.07           O  
ATOM   3585  CB  ASP A 491      18.023 -23.449   4.618  1.00 11.62           C  
ATOM   3586  CG  ASP A 491      18.684 -24.541   5.437  1.00 22.91           C  
ATOM   3587  OD1 ASP A 491      18.122 -24.820   6.526  1.00 19.12           O  
ATOM   3588  OD2 ASP A 491      19.729 -25.112   5.005  1.00 20.91           O1-
ATOM   3589  N   VAL A 492      14.987 -22.420   3.058  1.00 11.90           N  
ATOM   3590  CA  VAL A 492      14.485 -21.274   2.300  1.00 11.32           C  
ATOM   3591  C   VAL A 492      13.917 -20.191   3.198  1.00 12.22           C  
ATOM   3592  O   VAL A 492      14.244 -19.017   3.064  1.00 10.85           O  
ATOM   3593  CB  VAL A 492      13.392 -21.722   1.323  1.00  9.39           C  
ATOM   3594  CG1 VAL A 492      12.760 -20.471   0.592  1.00  9.57           C  
ATOM   3595  CG2 VAL A 492      14.154 -22.568   0.206  1.00  9.04           C  
ATOM   3596  N   ALA A 493      13.010 -20.583   4.071  1.00 11.35           N  
ATOM   3597  CA  ALA A 493      12.347 -19.570   4.901  1.00 13.52           C  
ATOM   3598  C   ALA A 493      13.311 -18.784   5.797  1.00 13.28           C  
ATOM   3599  O   ALA A 493      13.192 -17.522   5.863  1.00 13.11           O  
ATOM   3600  CB  ALA A 493      11.140 -20.169   5.766  1.00 13.73           C  
ATOM   3601  N   ALA A 494      14.213 -19.486   6.478  1.00 12.17           N  
ATOM   3602  CA  ALA A 494      15.159 -18.792   7.412  1.00 13.59           C  
ATOM   3603  C   ALA A 494      16.170 -17.910   6.663  1.00 14.96           C  
ATOM   3604  O   ALA A 494      16.575 -16.861   7.164  1.00 15.34           O  
ATOM   3605  CB  ALA A 494      15.880 -19.834   8.304  1.00 13.89           C  
ATOM   3606  N   THR A 495      16.545 -18.336   5.462  1.00 11.80           N  
ATOM   3607  CA  THR A 495      17.593 -17.645   4.712  1.00 13.11           C  
ATOM   3608  C   THR A 495      17.044 -16.367   4.005  1.00  9.86           C  
ATOM   3609  O   THR A 495      17.836 -15.450   3.675  1.00  9.77           O  
ATOM   3610  CB  THR A 495      18.136 -18.623   3.623  1.00 12.69           C  
ATOM   3611  CG2 THR A 495      19.273 -17.920   2.760  1.00 18.59           C  
ATOM   3612  OG1 THR A 495      18.797 -19.677   4.304  1.00 19.40           O  
ATOM   3613  N   ASN A 496      15.741 -16.376   3.703  1.00 10.31           N  
ATOM   3614  CA  ASN A 496      15.082 -15.327   2.889  1.00 12.90           C  
ATOM   3615  C   ASN A 496      13.929 -14.688   3.605  1.00 14.74           C  
ATOM   3616  O   ASN A 496      12.778 -14.773   3.146  1.00 16.07           O  
ATOM   3617  CB  ASN A 496      14.552 -15.917   1.539  1.00 10.64           C  
ATOM   3618  CG  ASN A 496      15.665 -16.516   0.703  1.00 11.35           C  
ATOM   3619  ND2 ASN A 496      15.803 -17.881   0.707  1.00 12.26           N  
ATOM   3620  OD1 ASN A 496      16.397 -15.779   0.022  1.00 11.75           O  
ATOM   3621  N   PRO A 497      14.218 -13.943   4.729  1.00 14.24           N  
ATOM   3622  CA  PRO A 497      13.082 -13.359   5.459  1.00 14.15           C  
ATOM   3623  C   PRO A 497      12.411 -12.278   4.526  1.00 14.41           C  
ATOM   3624  O   PRO A 497      13.137 -11.510   3.828  1.00 14.25           O  
ATOM   3625  CB  PRO A 497      13.774 -12.638   6.636  1.00 14.24           C  
ATOM   3626  CG  PRO A 497      15.179 -12.374   6.138  1.00 14.62           C  
ATOM   3627  CD  PRO A 497      15.532 -13.613   5.311  1.00 12.50           C  
ATOM   3628  N   VAL A 498      11.084 -12.285   4.432  1.00 13.31           N  
ATOM   3629  CA  VAL A 498      10.445 -11.413   3.402  1.00 14.10           C  
ATOM   3630  C   VAL A 498       9.926 -10.123   4.044  1.00 14.77           C  
ATOM   3631  O   VAL A 498       9.432 -10.175   5.234  1.00 16.96           O  
ATOM   3632  CB  VAL A 498       9.267 -12.153   2.677  1.00 13.97           C  
ATOM   3633  CG1 VAL A 498       9.778 -13.387   1.998  1.00 12.48           C  
ATOM   3634  CG2 VAL A 498       8.187 -12.587   3.727  1.00 16.95           C  
ATOM   3635  N   PRO A 499       9.948  -8.974   3.314  1.00 14.01           N  
ATOM   3636  CA  PRO A 499       9.413  -7.712   3.863  1.00 12.84           C  
ATOM   3637  C   PRO A 499       7.863  -7.719   3.805  1.00 13.78           C  
ATOM   3638  O   PRO A 499       7.252  -8.499   3.028  1.00 13.08           O  
ATOM   3639  CB  PRO A 499       9.976  -6.639   2.915  1.00 12.48           C  
ATOM   3640  CG  PRO A 499      10.067  -7.416   1.542  1.00 12.43           C  
ATOM   3641  CD  PRO A 499      10.525  -8.788   1.950  1.00 12.32           C  
ATOM   3642  N  AGLN A 500       7.193  -6.999   4.684  0.63 13.53           N  
ATOM   3643  N  BGLN A 500       7.265  -6.884   4.657  0.37 12.86           N  
ATOM   3644  CA AGLN A 500       5.690  -7.128   4.659  0.63 15.69           C  
ATOM   3645  CA BGLN A 500       5.790  -6.720   4.721  0.37 14.59           C  
ATOM   3646  C  AGLN A 500       5.127  -6.551   3.321  0.63 15.04           C  
ATOM   3647  C  BGLN A 500       5.237  -6.581   3.341  0.37 14.00           C  
ATOM   3648  O  AGLN A 500       4.014  -6.935   2.934  0.63 15.13           O  
ATOM   3649  O  BGLN A 500       4.304  -7.285   2.946  0.37 14.06           O  
ATOM   3650  CB AGLN A 500       5.046  -6.498   5.969  0.63 16.86           C  
ATOM   3651  CB BGLN A 500       5.400  -5.471   5.554  0.37 13.14           C  
ATOM   3652  CG AGLN A 500       3.470  -6.647   6.142  0.63 17.70           C  
ATOM   3653  CG BGLN A 500       3.877  -5.309   5.780  0.37 14.54           C  
ATOM   3654  CD AGLN A 500       3.013  -8.131   6.095  0.63 20.31           C  
ATOM   3655  CD BGLN A 500       3.543  -4.748   7.183  0.37 21.42           C  
ATOM   3656  NE2AGLN A 500       3.831  -8.989   6.608  0.63 11.51           N  
ATOM   3657  NE2BGLN A 500       2.248  -4.447   7.411  0.37 19.46           N  
ATOM   3658  OE1AGLN A 500       1.934  -8.472   5.559  0.63 25.89           O  
ATOM   3659  OE1BGLN A 500       4.432  -4.606   8.055  0.37 21.40           O  
ATOM   3660  N   ALA A 501       5.846  -5.669   2.616  1.00 13.95           N  
ATOM   3661  CA  ALA A 501       5.316  -5.220   1.325  1.00 15.25           C  
ATOM   3662  C   ALA A 501       5.258  -6.451   0.394  1.00 13.85           C  
ATOM   3663  O   ALA A 501       4.335  -6.546  -0.424  1.00 14.39           O  
ATOM   3664  CB  ALA A 501       6.173  -4.231   0.685  1.00 14.99           C  
ATOM   3665  N   TRP A 502       6.246  -7.336   0.495  1.00 12.11           N  
ATOM   3666  CA  TRP A 502       6.174  -8.588  -0.344  1.00 11.94           C  
ATOM   3667  C   TRP A 502       4.963  -9.440   0.031  1.00 11.95           C  
ATOM   3668  O   TRP A 502       4.218  -9.955  -0.856  1.00 11.01           O  
ATOM   3669  CB  TRP A 502       7.470  -9.392  -0.217  1.00 11.14           C  
ATOM   3670  CG  TRP A 502       7.468 -10.655  -1.080  1.00 11.00           C  
ATOM   3671  CD1 TRP A 502       7.939 -10.756  -2.396  1.00 12.59           C  
ATOM   3672  CD2 TRP A 502       7.019 -11.921  -0.696  1.00  9.81           C  
ATOM   3673  CE2 TRP A 502       7.235 -12.797  -1.772  1.00  9.40           C  
ATOM   3674  CE3 TRP A 502       6.454 -12.433   0.500  1.00 11.32           C  
ATOM   3675  NE1 TRP A 502       7.797 -12.077  -2.796  1.00 10.27           N  
ATOM   3676  CZ2 TRP A 502       6.851 -14.151  -1.732  1.00  8.64           C  
ATOM   3677  CZ3 TRP A 502       6.087 -13.825   0.578  1.00 11.80           C  
ATOM   3678  CH2 TRP A 502       6.284 -14.664  -0.554  1.00 11.48           C  
ATOM   3679  N   SER A 503       4.698  -9.561   1.326  1.00 12.77           N  
ATOM   3680  CA  SER A 503       3.569 -10.404   1.767  1.00 12.97           C  
ATOM   3681  C   SER A 503       2.225  -9.855   1.381  1.00 14.88           C  
ATOM   3682  O   SER A 503       1.232 -10.634   1.365  1.00 13.38           O  
ATOM   3683  CB  SER A 503       3.580 -10.601   3.302  1.00 15.33           C  
ATOM   3684  OG  SER A 503       4.807 -11.238   3.664  1.00 16.17           O  
ATOM   3685  N  AASP A 504       2.128  -8.558   1.064  0.47 12.58           N  
ATOM   3686  N  BASP A 504       2.209  -8.549   1.077  0.53 12.05           N  
ATOM   3687  CA AASP A 504       0.805  -8.036   0.618  0.47 13.27           C  
ATOM   3688  CA BASP A 504       0.959  -7.912   0.647  0.53 13.21           C  
ATOM   3689  C  AASP A 504       0.630  -8.115  -0.899  0.47 12.43           C  
ATOM   3690  C  BASP A 504       0.710  -7.987  -0.858  0.53 12.28           C  
ATOM   3691  O  AASP A 504      -0.467  -7.825  -1.399  0.47 12.14           O  
ATOM   3692  O  BASP A 504      -0.377  -7.595  -1.292  0.53 12.21           O  
ATOM   3693  CB AASP A 504       0.643  -6.563   1.064  0.47 14.17           C  
ATOM   3694  CB BASP A 504       0.950  -6.426   1.105  0.53 14.14           C  
ATOM   3695  CG AASP A 504      -0.798  -6.036   0.985  0.47 18.09           C  
ATOM   3696  CG BASP A 504       0.859  -6.285   2.631  0.53 13.70           C  
ATOM   3697  OD1AASP A 504      -1.774  -6.773   1.211  0.47 19.38           O  
ATOM   3698  OD1BASP A 504       0.764  -7.322   3.312  0.53 18.03           O  
ATOM   3699  OD2AASP A 504      -0.963  -4.831   0.726  0.47 18.48           O1-
ATOM   3700  OD2BASP A 504       0.852  -5.177   3.197  0.53 17.39           O1-
ATOM   3701  N   LEU A 505       1.674  -8.498  -1.659  1.00 11.39           N  
ATOM   3702  CA  LEU A 505       1.523  -8.530  -3.163  1.00 10.45           C  
ATOM   3703  C   LEU A 505       0.415  -9.520  -3.567  1.00 11.01           C  
ATOM   3704  O   LEU A 505      -0.393  -9.192  -4.401  1.00 11.03           O  
ATOM   3705  CB  LEU A 505       2.851  -8.977  -3.902  1.00  9.40           C  
ATOM   3706  CG  LEU A 505       3.910  -7.872  -3.755  1.00  8.45           C  
ATOM   3707  CD1 LEU A 505       5.296  -8.529  -4.198  1.00 10.48           C  
ATOM   3708  CD2 LEU A 505       3.600  -6.611  -4.606  1.00 11.94           C  
ATOM   3709  N   CYS A 506       0.426 -10.727  -2.978  1.00  9.53           N  
ATOM   3710  CA  CYS A 506      -0.542 -11.730  -3.440  1.00 10.74           C  
ATOM   3711  C   CYS A 506      -2.029 -11.348  -3.111  1.00 10.69           C  
ATOM   3712  O   CYS A 506      -2.863 -11.418  -4.027  1.00 12.05           O  
ATOM   3713  CB  CYS A 506      -0.285 -13.117  -2.941  1.00 12.21           C  
ATOM   3714  SG  CYS A 506       1.195 -13.836  -3.786  1.00 14.55           S  
ATOM   3715  N   PRO A 507      -2.363 -10.959  -1.865  1.00 11.21           N  
ATOM   3716  CA  PRO A 507      -3.776 -10.572  -1.675  1.00 11.25           C  
ATOM   3717  C   PRO A 507      -4.253  -9.419  -2.543  1.00 11.69           C  
ATOM   3718  O   PRO A 507      -5.410  -9.437  -2.998  1.00 12.74           O  
ATOM   3719  CB  PRO A 507      -3.850 -10.231  -0.135  1.00 13.94           C  
ATOM   3720  CG  PRO A 507      -2.434 -10.074   0.351  1.00 14.30           C  
ATOM   3721  CD  PRO A 507      -1.594 -10.943  -0.573  1.00  9.65           C  
ATOM   3722  N   THR A 508      -3.356  -8.500  -2.839  1.00 11.38           N  
ATOM   3723  CA  THR A 508      -3.685  -7.262  -3.692  1.00 11.67           C  
ATOM   3724  C   THR A 508      -3.930  -7.764  -5.132  1.00 12.13           C  
ATOM   3725  O   THR A 508      -4.930  -7.423  -5.752  1.00 13.77           O  
ATOM   3726  CB  THR A 508      -2.564  -6.258  -3.634  1.00 13.96           C  
ATOM   3727  CG2 THR A 508      -2.902  -5.020  -4.565  1.00 12.11           C  
ATOM   3728  OG1 THR A 508      -2.497  -5.801  -2.260  1.00 12.57           O  
ATOM   3729  N   TYR A 509      -2.992  -8.578  -5.623  1.00 10.01           N  
ATOM   3730  CA  TYR A 509      -3.152  -9.125  -6.989  1.00 10.51           C  
ATOM   3731  C   TYR A 509      -4.393 -10.028  -7.124  1.00 12.58           C  
ATOM   3732  O   TYR A 509      -5.116  -9.984  -8.125  1.00 12.05           O  
ATOM   3733  CB  TYR A 509      -1.868  -9.884  -7.396  1.00 11.23           C  
ATOM   3734  CG  TYR A 509      -1.974 -10.370  -8.825  1.00  9.96           C  
ATOM   3735  CD1 TYR A 509      -1.714  -9.470  -9.906  1.00  8.12           C  
ATOM   3736  CD2 TYR A 509      -2.321 -11.668  -9.106  1.00 13.30           C  
ATOM   3737  CE1 TYR A 509      -1.785  -9.961 -11.239  1.00  9.49           C  
ATOM   3738  CE2 TYR A 509      -2.438 -12.134 -10.439  1.00 13.20           C  
ATOM   3739  CZ  TYR A 509      -2.159 -11.263 -11.470  1.00 13.92           C  
ATOM   3740  OH  TYR A 509      -2.259 -11.736 -12.786  1.00 14.18           O  
ATOM   3741  N   ASP A 510      -4.661 -10.855  -6.124  1.00 10.37           N  
ATOM   3742  CA  ASP A 510      -5.683 -11.865  -6.306  1.00 13.45           C  
ATOM   3743  C   ASP A 510      -7.030 -11.202  -6.258  1.00 13.20           C  
ATOM   3744  O   ASP A 510      -8.020 -11.808  -6.707  1.00 14.05           O  
ATOM   3745  CB  ASP A 510      -5.519 -12.881  -5.152  1.00 12.20           C  
ATOM   3746  CG  ASP A 510      -4.353 -13.771  -5.413  1.00 13.79           C  
ATOM   3747  OD1 ASP A 510      -3.894 -13.890  -6.598  1.00 14.84           O  
ATOM   3748  OD2 ASP A 510      -3.844 -14.384  -4.458  1.00 19.41           O1-
ATOM   3749  N   ALA A 511      -7.080 -10.024  -5.663  1.00 12.80           N  
ATOM   3750  CA  ALA A 511      -8.345  -9.259  -5.594  1.00 13.66           C  
ATOM   3751  C   ALA A 511      -8.693  -8.595  -6.932  1.00 15.98           C  
ATOM   3752  O   ALA A 511      -9.866  -8.146  -7.094  1.00 15.93           O  
ATOM   3753  CB  ALA A 511      -8.359  -8.211  -4.455  1.00 15.07           C  
ATOM   3754  N   LEU A 512      -7.744  -8.479  -7.881  1.00 13.12           N  
ATOM   3755  CA  LEU A 512      -8.020  -7.782  -9.196  1.00 11.53           C  
ATOM   3756  C   LEU A 512      -9.042  -8.537  -9.989  1.00 15.52           C  
ATOM   3757  O   LEU A 512      -9.004  -9.778 -10.086  1.00 14.09           O  
ATOM   3758  CB  LEU A 512      -6.712  -7.730 -10.098  1.00 11.91           C  
ATOM   3759  CG  LEU A 512      -5.632  -6.757  -9.440  1.00 13.65           C  
ATOM   3760  CD1 LEU A 512      -4.306  -6.865 -10.322  1.00 15.41           C  
ATOM   3761  CD2 LEU A 512      -6.082  -5.265  -9.232  1.00 19.20           C  
ATOM   3762  N   SER A 513      -9.940  -7.841 -10.698  1.00 14.86           N  
ATOM   3763  CA  SER A 513     -10.582  -8.663 -11.710  1.00 16.93           C  
ATOM   3764  C   SER A 513      -9.667  -8.921 -12.919  1.00 14.91           C  
ATOM   3765  O   SER A 513      -8.733  -8.127 -13.150  1.00 13.60           O  
ATOM   3766  CB  SER A 513     -11.843  -7.975 -12.178  1.00 20.47           C  
ATOM   3767  OG  SER A 513     -11.414  -6.908 -12.931  1.00 25.29           O  
ATOM   3768  N   PRO A 514      -9.947  -9.946 -13.698  1.00 14.63           N  
ATOM   3769  CA  PRO A 514      -9.120 -10.339 -14.827  1.00 15.25           C  
ATOM   3770  C   PRO A 514      -8.796  -9.198 -15.782  1.00 14.42           C  
ATOM   3771  O   PRO A 514      -7.653  -9.095 -16.259  1.00 13.63           O  
ATOM   3772  CB  PRO A 514      -9.970 -11.392 -15.547  1.00 15.53           C  
ATOM   3773  CG  PRO A 514     -10.731 -12.022 -14.378  1.00 17.02           C  
ATOM   3774  CD  PRO A 514     -11.019 -10.964 -13.423  1.00 16.45           C  
ATOM   3775  N   ASP A 515      -9.769  -8.313 -16.026  1.00 13.17           N  
ATOM   3776  CA  ASP A 515      -9.509  -7.214 -17.046  1.00 12.99           C  
ATOM   3777  C   ASP A 515      -8.493  -6.173 -16.528  1.00 13.94           C  
ATOM   3778  O   ASP A 515      -8.005  -5.342 -17.307  1.00 13.23           O  
ATOM   3779  CB  ASP A 515     -10.837  -6.466 -17.365  1.00 12.01           C  
ATOM   3780  CG  ASP A 515     -11.838  -7.367 -18.081  1.00 12.02           C  
ATOM   3781  OD1 ASP A 515     -11.411  -8.304 -18.808  1.00 12.17           O  
ATOM   3782  OD2 ASP A 515     -13.059  -7.133 -17.899  1.00 13.47           O1-
ATOM   3783  N   ASP A 516      -8.245  -6.182 -15.193  1.00 11.59           N  
ATOM   3784  CA  ASP A 516      -7.291  -5.260 -14.580  1.00 11.89           C  
ATOM   3785  C   ASP A 516      -5.907  -5.898 -14.369  1.00 12.93           C  
ATOM   3786  O   ASP A 516      -5.063  -5.235 -13.787  1.00 14.07           O  
ATOM   3787  CB  ASP A 516      -7.767  -4.767 -13.228  1.00 12.34           C  
ATOM   3788  CG  ASP A 516      -8.878  -3.684 -13.391  1.00 20.32           C  
ATOM   3789  OD1 ASP A 516      -8.854  -2.910 -14.403  1.00 19.83           O  
ATOM   3790  OD2 ASP A 516      -9.793  -3.616 -12.518  1.00 25.46           O1-
ATOM   3791  N   GLN A 517      -5.740  -7.148 -14.804  1.00 13.32           N  
ATOM   3792  CA  GLN A 517      -4.450  -7.831 -14.602  1.00 13.56           C  
ATOM   3793  C   GLN A 517      -3.428  -7.218 -15.602  1.00 14.83           C  
ATOM   3794  O   GLN A 517      -3.767  -6.658 -16.690  1.00 12.84           O  
ATOM   3795  CB  GLN A 517      -4.629  -9.345 -14.818  1.00 16.11           C  
ATOM   3796  CG  GLN A 517      -5.364  -9.986 -13.587  1.00 14.22           C  
ATOM   3797  CD  GLN A 517      -5.723 -11.472 -13.805  1.00 15.37           C  
ATOM   3798  NE2 GLN A 517      -5.738 -11.948 -15.044  1.00 10.36           N  
ATOM   3799  OE1 GLN A 517      -6.082 -12.136 -12.847  1.00 19.71           O  
ATOM   3800  OXT GLN A 517      -2.095  -7.523 -15.429  1.00 12.74           O1-
TER   
HETATM 3801 CU    CU A1518      16.651 -12.368 -18.026  0.80 14.38          CU  
HETATM 3802 CU    CU A1519      13.874 -16.018 -15.970  0.81 12.84          CU  
HETATM 3803 CU    CU A1520      17.695 -14.248 -14.706  0.46 17.27          CU  
HETATM 3804 CU    CU A1521      13.357 -21.706 -26.730  0.70 12.70          CU  
CONECT  485 3803
CONECT  507 3801
CONECT  857 3801
CONECT  873 3802
CONECT 2983 3804
CONECT 3019 3803
CONECT 3038 3802
CONECT 3426 3802
CONECT 3432 3804
CONECT 3442 3801
CONECT 3477 3804
CONECT 3801  507  857 3442
CONECT 3802  873 3038 3426
CONECT 3803  485 3019
CONECT 3804 2983 3432 3477
END
