# Supplementary material for: Hydrophobic tuning with non-canonical amino acids in a copper metalloenzyme
Source: Nat Chem. 2026 Apr 13;18(7):1269–77. doi: 10.1038/s41557-026-02116-7 (PMC13323077; doi:10.1038/s41557-026-02116-7)
Supplement: Supplementary file 4 — Code related to logP prediction, PDB analysis and redox deconvolution. [file 41557_2026_2116_MOESM4_ESM.zip › Code_lite/PDB_analysis_lite/inputs/starting_pdbs/6yo5.pdb]

CRYST1   51.405  104.446  162.179  90.00  90.00  90.00 P 21 21 21    1
ATOM      1  N   GLY A  43      -8.041   4.410 -14.347  1.00 50.71      A    N  
ATOM      2  CA  GLY A  43      -9.382   4.890 -13.868  1.00 41.59      A    C  
ATOM      3  C   GLY A  43     -10.399   4.874 -14.999  1.00 39.16      A    C  
ATOM      4  O   GLY A  43     -10.170   5.523 -16.031  1.00 42.19      A    O  
ATOM      5  H   GLY A  43      -7.423   5.069 -14.227  1.00 47.70      A    H  
ATOM      6  HA2 GLY A  43      -9.692   4.306 -13.132  1.00 42.89      A    H  
ATOM      7  HA3 GLY A  43      -9.290   5.812 -13.517  1.00 42.95      A    H  
ATOM      8  N   GLU A  44     -11.477   4.125 -14.840  1.00 27.85      A    N  
ATOM      9  CA  GLU A  44     -12.560   4.033 -15.851  1.00 28.85      A    C  
ATOM     10  C   GLU A  44     -13.707   4.923 -15.370  1.00 27.21      A    C  
ATOM     11  O   GLU A  44     -13.904   4.988 -14.137  1.00 24.73      A    O  
ATOM     12  CB  GLU A  44     -13.107   2.607 -15.961  1.00 32.67      A    C  
ATOM     13  CG  GLU A  44     -12.175   1.587 -16.580  0.50 37.76      A    C  
ATOM     14  CD  GLU A  44     -12.760   0.187 -16.495  0.50 38.89      A    C  
ATOM     15  OE1 GLU A  44     -13.999   0.066 -16.310  0.50 42.02      A    O  
ATOM     16  OE2 GLU A  44     -11.986  -0.776 -16.594  0.50 48.40      A    O1-
ATOM     17  H   GLU A  44     -11.622   3.618 -14.097  1.00 30.51      A    H  
ATOM     18  HA  GLU A  44     -12.234   4.343 -16.728  1.00 29.05      A    H  
ATOM     19  HB2 GLU A  44     -13.346   2.303 -15.060  1.00 32.85      A    H  
ATOM     20  HB3 GLU A  44     -13.931   2.636 -16.490  1.00 32.83      A    H  
ATOM     21  HG2 GLU A  44     -12.018   1.813 -17.522  0.50 36.74      A    H  
ATOM     22  HG3 GLU A  44     -11.312   1.603 -16.113  0.50 36.74      A    H  
ATOM     23  N   VAL A  45     -14.467   5.506 -16.296  1.00 24.57      A    N  
ATOM     24  CA  VAL A  45     -15.790   6.133 -16.023  1.00 23.73      A    C  
ATOM     25  C   VAL A  45     -16.855   5.084 -16.269  1.00 25.69      A    C  
ATOM     26  O   VAL A  45     -16.897   4.519 -17.380  1.00 29.41      A    O  
ATOM     27  CB  VAL A  45     -16.004   7.363 -16.907  1.00 25.73      A    C  
ATOM     28  CG1 VAL A  45     -17.396   7.951 -16.652  1.00 27.62      A    C  
ATOM     29  CG2 VAL A  45     -14.893   8.369 -16.665  1.00 27.54      A    C  
ATOM     30  H   VAL A  45     -14.219   5.555 -17.171  1.00 24.97      A    H  
ATOM     31  HA  VAL A  45     -15.821   6.406 -15.090  1.00 24.62      A    H  
ATOM     32  HB  VAL A  45     -15.959   7.072 -17.851  1.00 26.01      A    H  
ATOM     33 HG11 VAL A  45     -18.077   7.305 -16.908  1.00 27.06      A    H  
ATOM     34 HG12 VAL A  45     -17.506   8.761 -17.178  1.00 27.18      A    H  
ATOM     35 HG13 VAL A  45     -17.490   8.163 -15.707  1.00 27.06      A    H  
ATOM     36 HG21 VAL A  45     -14.884   8.624 -15.726  1.00 26.97      A    H  
ATOM     37 HG22 VAL A  45     -15.044   9.158 -17.213  1.00 26.97      A    H  
ATOM     38 HG23 VAL A  45     -14.036   7.972 -16.901  1.00 26.96      A    H  
ATOM     39  N   ARG A  46     -17.635   4.770 -15.237  1.00 23.11      A    N  
ATOM     40  CA  ARG A  46     -18.682   3.740 -15.267  1.00 24.93      A    C  
ATOM     41  C   ARG A  46     -20.024   4.423 -15.015  1.00 22.71      A    C  
ATOM     42  O   ARG A  46     -20.063   5.486 -14.321  1.00 20.34      A    O  
ATOM     43  CB  ARG A  46     -18.396   2.690 -14.186  1.00 31.66      A    C  
ATOM     44  CG  ARG A  46     -17.064   1.965 -14.342  1.00 39.50      A    C  
ATOM     45  CD  ARG A  46     -17.194   0.478 -14.036  1.00 50.51      A    C  
ATOM     46  NE  ARG A  46     -17.640   0.200 -12.669  1.00 57.78      A    N  
ATOM     47  CZ  ARG A  46     -18.858  -0.230 -12.292  1.00 62.33      A    C  
ATOM     48  NH1 ARG A  46     -19.107  -0.430 -11.007  1.00 57.04      A    N1+
ATOM     49  NH2 ARG A  46     -19.825  -0.456 -13.170  1.00 62.28      A    N  
ATOM     50  H   ARG A  46     -17.565   5.186 -14.429  1.00 24.11      A    H  
ATOM     51  HA  ARG A  46     -18.692   3.309 -16.152  1.00 25.28      A    H  
ATOM     52  HB2 ARG A  46     -18.412   3.133 -13.312  1.00 31.54      A    H  
ATOM     53  HB3 ARG A  46     -19.119   2.029 -14.199  1.00 31.59      A    H  
ATOM     54  HG2 ARG A  46     -16.738   2.076 -15.261  1.00 39.69      A    H  
ATOM     55  HG3 ARG A  46     -16.405   2.362 -13.734  1.00 39.72      A    H  
ATOM     56  HD2 ARG A  46     -17.823   0.076 -14.670  1.00 49.22      A    H  
ATOM     57  HD3 ARG A  46     -16.322   0.050 -14.175  1.00 49.20      A    H  
ATOM     58  HE  ARG A  46     -17.057   0.329 -12.034  1.00 56.98      A    H  
ATOM     59 HH11 ARG A  46     -18.478  -0.286 -10.411  1.00 58.40      A    H  
ATOM     60 HH12 ARG A  46     -19.899  -0.712 -10.752  1.00 58.56      A    H  
ATOM     61 HH21 ARG A  46     -19.685  -0.328 -14.027  1.00 61.77      A    H  
ATOM     62 HH22 ARG A  46     -20.612  -0.737 -12.891  1.00 61.81      A    H  
ATOM     63  N   ARG A  47     -21.086   3.849 -15.551  1.00 24.33      A    N  
ATOM     64  CA  ARG A  47     -22.460   4.403 -15.444  1.00 26.66      A    C  
ATOM     65  C   ARG A  47     -23.360   3.233 -15.071  1.00 28.38      A    C  
ATOM     66  O   ARG A  47     -23.213   2.171 -15.700  1.00 29.00      A    O  
ATOM     67  CB  ARG A  47     -22.869   5.106 -16.741  1.00 29.00      A    C  
ATOM     68  CG  ARG A  47     -22.131   6.402 -16.991  1.00 33.03      A    C  
ATOM     69  CD  ARG A  47     -22.409   7.053 -18.348  1.00 40.44      A    C  
ATOM     70  NE  ARG A  47     -21.733   8.342 -18.400  1.00 48.72      A    N  
ATOM     71  CZ  ARG A  47     -20.525   8.581 -18.919  1.00 49.60      A    C  
ATOM     72  NH1 ARG A  47     -19.814   7.615 -19.484  1.00 59.31      A    N1+
ATOM     73  NH2 ARG A  47     -20.036   9.809 -18.881  1.00 48.50      A    N  
ATOM     74  H   ARG A  47     -21.037   3.073 -16.026  1.00 24.47      A    H  
ATOM     75  HA  ARG A  47     -22.475   5.057 -14.712  1.00 26.88      A    H  
ATOM     76  HB2 ARG A  47     -22.704   4.498 -17.492  1.00 29.31      A    H  
ATOM     77  HB3 ARG A  47     -23.831   5.290 -16.707  1.00 29.31      A    H  
ATOM     78  HG2 ARG A  47     -22.371   7.041 -16.288  1.00 33.54      A    H  
ATOM     79  HG3 ARG A  47     -21.167   6.236 -16.919  1.00 33.56      A    H  
ATOM     80  HD2 ARG A  47     -22.089   6.473 -19.070  1.00 40.37      A    H  
ATOM     81  HD3 ARG A  47     -23.375   7.183 -18.461  1.00 40.30      A    H  
ATOM     82  HE  ARG A  47     -22.147   9.020 -18.040  1.00 47.16      A    H  
ATOM     83 HH11 ARG A  47     -20.124   6.795 -19.513  1.00 55.29      A    H  
ATOM     84 HH12 ARG A  47     -19.023   7.796 -19.821  1.00 55.35      A    H  
ATOM     85 HH21 ARG A  47     -20.504  10.458 -18.512  1.00 48.98      A    H  
ATOM     86 HH22 ARG A  47     -19.244   9.977 -19.228  1.00 48.98      A    H  
ATOM     87  N   ILE A  48     -24.177   3.358 -14.030  1.00 23.65      A    N  
ATOM     88  CA  ILE A  48     -25.217   2.331 -13.741  1.00 21.58      A    C  
ATOM     89  C   ILE A  48     -26.528   3.083 -13.511  1.00 20.52      A    C  
ATOM     90  O   ILE A  48     -26.507   4.292 -13.208  1.00 21.27      A    O  
ATOM     91  CB  ILE A  48     -24.868   1.468 -12.507  1.00 21.38      A    C  
ATOM     92  CG1 ILE A  48     -24.790   2.298 -11.226  1.00 22.30      A    C  
ATOM     93  CG2 ILE A  48     -23.571   0.704 -12.727  1.00 27.68      A    C  
ATOM     94  CD1 ILE A  48     -24.679   1.487  -9.954  1.00 23.90      A    C  
ATOM     95  H   ILE A  48     -24.153   4.056 -13.444  1.00 24.16      A    H  
ATOM     96  HA  ILE A  48     -25.318   1.749 -14.515  1.00 21.74      A    H  
ATOM     97  HB  ILE A  48     -25.593   0.805 -12.390  1.00 22.68      A    H  
ATOM     98 HG12 ILE A  48     -24.013   2.893 -11.287  1.00 22.43      A    H  
ATOM     99 HG13 ILE A  48     -25.591   2.860 -11.164  1.00 22.43      A    H  
ATOM    100 HG21 ILE A  48     -23.650   0.152 -13.525  1.00 25.56      A    H  
ATOM    101 HG22 ILE A  48     -23.390   0.135 -11.960  1.00 25.55      A    H  
ATOM    102 HG23 ILE A  48     -22.838   1.333 -12.843  1.00 25.55      A    H  
ATOM    103 HD11 ILE A  48     -25.440   0.885  -9.885  1.00 23.40      A    H  
ATOM    104 HD12 ILE A  48     -24.671   2.086  -9.187  1.00 23.40      A    H  
ATOM    105 HD13 ILE A  48     -23.856   0.969  -9.966  1.00 23.41      A    H  
ATOM    106  N   LYS A  49     -27.632   2.356 -13.590  1.00 21.51      A    N  
ATOM    107  CA  LYS A  49     -28.931   2.812 -13.048  1.00 22.19      A    C  
ATOM    108  C   LYS A  49     -29.181   2.130 -11.700  1.00 21.00      A    C  
ATOM    109  O   LYS A  49     -28.800   0.975 -11.502  1.00 21.94      A    O  
ATOM    110  CB  LYS A  49     -30.066   2.475 -14.019  1.00 22.82      A    C  
ATOM    111  CG  LYS A  49     -29.881   3.123 -15.377  1.00 27.77      A    C  
ATOM    112  CD  LYS A  49     -31.076   2.888 -16.281  1.00 33.44      A    C  
ATOM    113  CE  LYS A  49     -30.936   3.645 -17.578  1.00 40.87      A    C  
ATOM    114  NZ  LYS A  49     -32.012   3.270 -18.523  1.00 46.74      A    N1+
ATOM    115  H   LYS A  49     -27.658   1.534 -13.981  1.00 21.43      A    H  
ATOM    116  HA  LYS A  49     -28.897   3.786 -12.917  1.00 21.92      A    H  
ATOM    117  HB2 LYS A  49     -30.109   1.503 -14.132  1.00 23.74      A    H  
ATOM    118  HB3 LYS A  49     -30.914   2.775 -13.633  1.00 23.74      A    H  
ATOM    119  HG2 LYS A  49     -29.751   4.088 -15.257  1.00 27.68      A    H  
ATOM    120  HG3 LYS A  49     -29.077   2.757 -15.801  1.00 27.68      A    H  
ATOM    121  HD2 LYS A  49     -31.155   1.929 -16.473  1.00 33.56      A    H  
ATOM    122  HD3 LYS A  49     -31.893   3.178 -15.823  1.00 33.56      A    H  
ATOM    123  HE2 LYS A  49     -30.981   4.605 -17.407  1.00 40.23      A    H  
ATOM    124  HE3 LYS A  49     -30.071   3.448 -17.984  1.00 40.23      A    H  
ATOM    125  HZ1 LYS A  49     -31.973   2.380 -18.695  1.00 44.84      A    H  
ATOM    126  HZ2 LYS A  49     -31.913   3.727 -19.300  1.00 44.84      A    H  
ATOM    127  HZ3 LYS A  49     -32.821   3.467 -18.162  1.00 44.84      A    H  
ATOM    128  N   LEU A  50     -29.765   2.871 -10.772  1.00 18.21      A    N  
ATOM    129  CA  LEU A  50     -30.241   2.338  -9.489  1.00 17.35      A    C  
ATOM    130  C   LEU A  50     -31.645   2.848  -9.288  1.00 16.89      A    C  
ATOM    131  O   LEU A  50     -31.931   4.005  -9.667  1.00 18.99      A    O  
ATOM    132  CB  LEU A  50     -29.311   2.842  -8.392  1.00 19.62      A    C  
ATOM    133  CG  LEU A  50     -29.291   2.042  -7.114  1.00 20.60      A    C  
ATOM    134  CD1 LEU A  50     -28.691   0.648  -7.301  1.00 19.30      A    C  
ATOM    135  CD2 LEU A  50     -28.558   2.825  -6.042  1.00 20.52      A    C  
ATOM    136  H   LEU A  50     -29.904   3.767 -10.873  1.00 18.63      A    H  
ATOM    137  HA  LEU A  50     -30.244   1.356  -9.520  1.00 17.85      A    H  
ATOM    138  HB2 LEU A  50     -28.402   2.867  -8.751  1.00 19.27      A    H  
ATOM    139  HB3 LEU A  50     -29.565   3.761  -8.176  1.00 19.28      A    H  
ATOM    140  HG  LEU A  50     -30.227   1.929  -6.815  1.00 20.14      A    H  
ATOM    141 HD11 LEU A  50     -29.223   0.147  -7.942  1.00 19.67      A    H  
ATOM    142 HD12 LEU A  50     -28.686   0.180  -6.448  1.00 19.68      A    H  
ATOM    143 HD13 LEU A  50     -27.779   0.729  -7.631  1.00 19.68      A    H  
ATOM    144 HD21 LEU A  50     -27.646   3.001  -6.335  1.00 20.54      A    H  
ATOM    145 HD22 LEU A  50     -28.539   2.308  -5.218  1.00 20.54      A    H  
ATOM    146 HD23 LEU A  50     -29.016   3.669  -5.885  1.00 20.54      A    H  
ATOM    147  N   TYR A  51     -32.459   2.069  -8.605  1.00 16.32      A    N  
ATOM    148  CA  TYR A  51     -33.862   2.422  -8.309  1.00 17.29      A    C  
ATOM    149  C   TYR A  51     -34.073   2.198  -6.826  1.00 18.11      A    C  
ATOM    150  O   TYR A  51     -33.569   1.183  -6.319  1.00 20.04      A    O  
ATOM    151  CB  TYR A  51     -34.802   1.529  -9.111  1.00 18.77      A    C  
ATOM    152  CG  TYR A  51     -34.632   1.643 -10.603  1.00 19.04      A    C  
ATOM    153  CD1 TYR A  51     -33.728   0.826 -11.263  1.00 21.78      A    C  
ATOM    154  CD2 TYR A  51     -35.391   2.526 -11.351  1.00 20.88      A    C  
ATOM    155  CE1 TYR A  51     -33.542   0.923 -12.633  1.00 24.83      A    C  
ATOM    156  CE2 TYR A  51     -35.213   2.635 -12.725  1.00 25.17      A    C  
ATOM    157  CZ  TYR A  51     -34.318   1.800 -13.365  1.00 26.22      A    C  
ATOM    158  OH  TYR A  51     -34.101   1.900 -14.710  1.00 26.21      A    O  
ATOM    159  H   TYR A  51     -32.220   1.256  -8.270  1.00 16.68      A    H  
ATOM    160  HA  TYR A  51     -34.026   3.370  -8.531  1.00 17.52      A    H  
ATOM    161  HB2 TYR A  51     -34.648   0.599  -8.845  1.00 18.49      A    H  
ATOM    162  HB3 TYR A  51     -35.726   1.759  -8.877  1.00 18.48      A    H  
ATOM    163  HD1 TYR A  51     -33.206   0.217 -10.767  1.00 21.87      A    H  
ATOM    164  HD2 TYR A  51     -36.013   3.088 -10.918  1.00 21.50      A    H  
ATOM    165  HE1 TYR A  51     -32.919   0.365 -13.069  1.00 24.19      A    H  
ATOM    166  HE2 TYR A  51     -35.732   3.244 -13.225  1.00 24.14      A    H  
ATOM    167  HH  TYR A  51     -34.231   1.139 -15.083  0.00 26.19      A    H  
ATOM    168  N   ALA A  52     -34.817   3.090  -6.181  1.00 16.92      A    N  
ATOM    169  CA  ALA A  52     -35.361   2.850  -4.835  1.00 16.49      A    C  
ATOM    170  C   ALA A  52     -36.825   2.471  -5.022  1.00 19.03      A    C  
ATOM    171  O   ALA A  52     -37.533   3.182  -5.775  1.00 18.42      A    O  
ATOM    172  CB  ALA A  52     -35.205   4.038  -3.952  1.00 17.85      A    C  
ATOM    173  H   ALA A  52     -35.046   3.906  -6.517  1.00 17.09      A    H  
ATOM    174  HA  ALA A  52     -34.885   2.089  -4.431  1.00 17.30      A    H  
ATOM    175  HB1 ALA A  52     -35.579   3.844  -3.076  1.00 17.42      A    H  
ATOM    176  HB2 ALA A  52     -34.261   4.253  -3.860  1.00 17.42      A    H  
ATOM    177  HB3 ALA A  52     -35.671   4.796  -4.342  1.00 17.42      A    H  
ATOM    178  N   GLU A  53     -37.248   1.395  -4.392  1.00 18.66      A    N  
ATOM    179  CA  GLU A  53     -38.647   0.928  -4.549  1.00 19.24      A    C  
ATOM    180  C   GLU A  53     -39.140   0.370  -3.215  1.00 16.94      A    C  
ATOM    181  O   GLU A  53     -38.361  -0.227  -2.440  1.00 16.62      A    O  
ATOM    182  CB  GLU A  53     -38.818  -0.056  -5.713  1.00 24.90      A    C  
ATOM    183  CG  GLU A  53     -37.818  -1.159  -5.814  1.00 29.78      A    C  
ATOM    184  CD  GLU A  53     -37.974  -2.113  -7.006  0.50 22.52      A    C  
ATOM    185  OE1 GLU A  53     -38.171  -1.625  -8.106  0.50 22.36      A    O  
ATOM    186  OE2 GLU A  53     -37.906  -3.349  -6.791  0.50 21.46      A    O1-
ATOM    187  H   GLU A  53     -36.726   0.888  -3.844  1.00 18.86      A    H  
ATOM    188  HA  GLU A  53     -39.196   1.720  -4.752  1.00 19.60      A    H  
ATOM    189  HB2 GLU A  53     -39.710  -0.457  -5.639  1.00 24.43      A    H  
ATOM    190  HB3 GLU A  53     -38.797   0.457  -6.548  1.00 24.43      A    H  
ATOM    191  HG2 GLU A  53     -36.921  -0.758  -5.869  1.00 26.73      A    H  
ATOM    192  HG3 GLU A  53     -37.847  -1.689  -4.990  1.00 26.74      A    H  
ATOM    193  N   ARG A  54     -40.421   0.546  -2.963  1.00 15.42      A    N  
ATOM    194  CA  ARG A  54     -41.086  -0.192  -1.882  1.00 17.11      A    C  
ATOM    195  C   ARG A  54     -41.110  -1.685  -2.234  1.00 15.51      A    C  
ATOM    196  O   ARG A  54     -41.337  -2.068  -3.421  1.00 19.45      A    O  
ATOM    197  CB  ARG A  54     -42.502   0.302  -1.625  1.00 17.75      A    C  
ATOM    198  CG  ARG A  54     -42.549   1.724  -1.073  1.00 18.20      A    C  
ATOM    199  CD  ARG A  54     -43.943   2.135  -0.680  1.00 19.26      A    C  
ATOM    200  NE  ARG A  54     -43.975   3.443  -0.023  1.00 18.30      A    N  
ATOM    201  CZ  ARG A  54     -43.863   3.733   1.263  1.00 17.21      A    C  
ATOM    202  NH1 ARG A  54     -43.607   2.823   2.173  1.00 20.67      A    N1+
ATOM    203  NH2 ARG A  54     -44.009   4.979   1.681  1.00 18.22      A    N  
ATOM    204  H   ARG A  54     -40.956   1.118  -3.429  1.00 16.17      A    H  
ATOM    205  HA  ARG A  54     -40.558  -0.071  -1.059  1.00 16.58      A    H  
ATOM    206  HB2 ARG A  54     -43.004   0.269  -2.466  1.00 17.70      A    H  
ATOM    207  HB3 ARG A  54     -42.936  -0.303  -0.988  1.00 17.71      A    H  
ATOM    208  HG2 ARG A  54     -41.964   1.786  -0.288  1.00 18.33      A    H  
ATOM    209  HG3 ARG A  54     -42.212   2.347  -1.752  1.00 18.33      A    H  
ATOM    210  HD2 ARG A  54     -44.506   2.166  -1.482  1.00 18.78      A    H  
ATOM    211  HD3 ARG A  54     -44.320   1.461  -0.076  1.00 18.78      A    H  
ATOM    212  HE  ARG A  54     -44.179   4.113  -0.540  1.00 18.28      A    H  
ATOM    213 HH11 ARG A  54     -43.521   1.980   1.941  1.00 19.43      A    H  
ATOM    214 HH12 ARG A  54     -43.528   3.056   3.017  1.00 19.44      A    H  
ATOM    215 HH21 ARG A  54     -44.171   5.621   1.102  1.00 17.98      A    H  
ATOM    216 HH22 ARG A  54     -43.904   5.172   2.535  1.00 18.00      A    H  
ATOM    217  N   LEU A  55     -40.916  -2.503  -1.232  1.00 17.39      A    N  
ATOM    218  CA  LEU A  55     -40.921  -3.967  -1.269  1.00 17.98      A    C  
ATOM    219  C   LEU A  55     -42.035  -4.491  -0.363  1.00 21.20      A    C  
ATOM    220  O   LEU A  55     -42.659  -3.707   0.328  1.00 21.38      A    O  
ATOM    221  CB  LEU A  55     -39.531  -4.472  -0.853  1.00 19.14      A    C  
ATOM    222  CG  LEU A  55     -38.388  -4.162  -1.838  1.00 21.23      A    C  
ATOM    223  CD1 LEU A  55     -37.023  -4.539  -1.279  1.00 22.92      A    C  
ATOM    224  CD2 LEU A  55     -38.587  -4.880  -3.143  1.00 25.81      A    C  
ATOM    225  H   LEU A  55     -40.758  -2.187  -0.393  1.00 17.06      A    H  
ATOM    226  HA  LEU A  55     -41.111  -4.254  -2.190  1.00 18.67      A    H  
ATOM    227  HB2 LEU A  55     -39.308  -4.078   0.014  1.00 19.33      A    H  
ATOM    228  HB3 LEU A  55     -39.580  -5.442  -0.732  1.00 19.33      A    H  
ATOM    229  HG  LEU A  55     -38.391  -3.189  -2.018  1.00 21.92      A    H  
ATOM    230 HD11 LEU A  55     -36.858  -4.039  -0.460  1.00 22.38      A    H  
ATOM    231 HD12 LEU A  55     -36.334  -4.325  -1.932  1.00 22.39      A    H  
ATOM    232 HD13 LEU A  55     -37.002  -5.492  -1.086  1.00 22.39      A    H  
ATOM    233 HD21 LEU A  55     -38.649  -5.837  -2.980  1.00 24.29      A    H  
ATOM    234 HD22 LEU A  55     -37.834  -4.700  -3.731  1.00 24.26      A    H  
ATOM    235 HD23 LEU A  55     -39.407  -4.569  -3.565  1.00 24.26      A    H  
ATOM    236  N   ALA A  56     -42.266  -5.803  -0.380  1.00 21.20      A    N  
ATOM    237  CA  ALA A  56     -43.282  -6.455   0.475  1.00 22.85      A    C  
ATOM    238  C   ALA A  56     -42.986  -6.176   1.946  1.00 22.75      A    C  
ATOM    239  O   ALA A  56     -41.812  -5.923   2.301  1.00 22.03      A    O  
ATOM    240  CB  ALA A  56     -43.219  -7.950   0.238  1.00 23.46      A    C  
ATOM    241  H   ALA A  56     -41.819  -6.391  -0.915  1.00 21.59      A    H  
ATOM    242  HA  ALA A  56     -44.179  -6.113   0.246  1.00 22.62      A    H  
ATOM    243  HB1 ALA A  56     -43.879  -8.396   0.795  1.00 23.27      A    H  
ATOM    244  HB2 ALA A  56     -43.405  -8.139  -0.697  1.00 23.26      A    H  
ATOM    245  HB3 ALA A  56     -42.332  -8.278   0.464  1.00 23.26      A    H  
ATOM    246  N   ASP A  57     -44.004  -6.313   2.805  1.00 23.72      A    N  
ATOM    247  CA  ASP A  57     -43.813  -6.485   4.261  1.00 21.94      A    C  
ATOM    248  C   ASP A  57     -43.237  -5.155   4.800  1.00 21.21      A    C  
ATOM    249  O   ASP A  57     -42.486  -5.208   5.735  1.00 21.99      A    O  
ATOM    250  CB  ASP A  57     -42.966  -7.730   4.570  1.00 24.61      A    C  
ATOM    251  CG  ASP A  57     -43.456  -9.080   4.031  0.50 19.11      A    C  
ATOM    252  OD1 ASP A  57     -44.583  -9.157   3.704  0.50 20.07      A    O  
ATOM    253  OD2 ASP A  57     -42.651 -10.030   4.018  0.50 22.50      A    O1-
ATOM    254  H   ASP A  57     -44.876  -6.309   2.541  1.00 23.06      A    H  
ATOM    255  HA  ASP A  57     -44.701  -6.621   4.664  1.00 22.61      A    H  
ATOM    256  HB2 ASP A  57     -42.061  -7.585   4.227  1.00 22.57      A    H  
ATOM    257  HB3 ASP A  57     -42.904  -7.818   5.542  1.00 22.60      A    H  
ATOM    258  N   GLY A  58     -43.588  -4.010   4.207  1.00 20.61      A    N  
ATOM    259  CA  GLY A  58     -43.259  -2.640   4.635  1.00 21.63      A    C  
ATOM    260  C   GLY A  58     -41.795  -2.263   4.432  1.00 21.46      A    C  
ATOM    261  O   GLY A  58     -41.332  -1.315   5.032  1.00 23.59      A    O  
ATOM    262  H   GLY A  58     -44.098  -4.014   3.454  1.00 21.00      A    H  
ATOM    263  HA2 GLY A  58     -43.827  -2.009   4.131  1.00 21.34      A    H  
ATOM    264  HA3 GLY A  58     -43.486  -2.545   5.594  1.00 21.34      A    H  
ATOM    265  N   GLN A  59     -41.139  -2.940   3.506  1.00 18.23      A    N  
ATOM    266  CA  GLN A  59     -39.681  -2.779   3.285  1.00 17.62      A    C  
ATOM    267  C   GLN A  59     -39.447  -1.845   2.101  1.00 15.95      A    C  
ATOM    268  O   GLN A  59     -40.407  -1.450   1.385  1.00 16.91      A    O  
ATOM    269  CB  GLN A  59     -38.980  -4.124   3.173  1.00 18.15      A    C  
ATOM    270  CG  GLN A  59     -39.119  -4.901   4.484  1.00 21.90      A    C  
ATOM    271  CD  GLN A  59     -38.028  -5.901   4.689  1.00 28.40      A    C  
ATOM    272  NE2 GLN A  59     -37.213  -5.627   5.667  1.00 25.87      A    N  
ATOM    273  OE1 GLN A  59     -37.930  -6.900   3.969  1.00 37.41      A    O  
ATOM    274  H   GLN A  59     -41.539  -3.535   2.944  1.00 18.80      A    H  
ATOM    275  HA  GLN A  59     -39.317  -2.329   4.082  1.00 17.53      A    H  
ATOM    276  HB2 GLN A  59     -39.379  -4.636   2.439  1.00 18.84      A    H  
ATOM    277  HB3 GLN A  59     -38.032  -3.978   2.971  1.00 18.83      A    H  
ATOM    278  HG2 GLN A  59     -39.118  -4.270   5.235  1.00 22.26      A    H  
ATOM    279  HG3 GLN A  59     -39.982  -5.368   4.488  1.00 22.27      A    H  
ATOM    280 HE21 GLN A  59     -36.541  -6.167   5.853  0.00 25.91      A    H  
ATOM    281 HE22 GLN A  59     -37.332  -4.890   6.147  0.00 25.91      A    H  
ATOM    282  N   MET A  60     -38.167  -1.464   1.920  1.00 15.28      A    N  
ATOM    283  CA  MET A  60     -37.722  -0.584   0.804  1.00 16.08      A    C  
ATOM    284  C   MET A  60     -36.337  -1.078   0.408  1.00 14.88      A    C  
ATOM    285  O   MET A  60     -35.538  -1.414   1.281  1.00 17.19      A    O  
ATOM    286  CB  MET A  60     -37.625   0.899   1.171  1.00 16.76      A    C  
ATOM    287  CG  MET A  60     -38.942   1.556   1.612  1.00 16.74      A    C  
ATOM    288  SD  MET A  60     -38.613   3.212   2.256  0.95 16.16      A    S  
ATOM    289  CE  MET A  60     -40.305   3.831   2.311  1.00 17.04      A    C  
ATOM    290  H   MET A  60     -37.495  -1.721   2.479  1.00 15.63      A    H  
ATOM    291  HA  MET A  60     -38.335  -0.702   0.044  1.00 15.82      A    H  
ATOM    292  HB2 MET A  60     -36.972   0.994   1.893  1.00 16.58      A    H  
ATOM    293  HB3 MET A  60     -37.278   1.385   0.397  1.00 16.59      A    H  
ATOM    294  HG2 MET A  60     -39.554   1.619   0.849  1.00 16.60      A    H  
ATOM    295  HG3 MET A  60     -39.367   1.014   2.310  1.00 16.60      A    H  
ATOM    296  HE1 MET A  60     -40.305   4.736   2.645  1.00 16.77      A    H  
ATOM    297  HE2 MET A  60     -40.681   3.816   1.422  1.00 16.77      A    H  
ATOM    298  HE3 MET A  60     -40.833   3.272   2.894  1.00 16.77      A    H  
ATOM    299  N   GLY A  61     -36.028  -1.026  -0.874  1.00 16.72      A    N  
ATOM    300  CA  GLY A  61     -34.701  -1.435  -1.283  1.00 17.23      A    C  
ATOM    301  C   GLY A  61     -34.268  -0.765  -2.549  1.00 15.64      A    C  
ATOM    302  O   GLY A  61     -35.085  -0.152  -3.267  1.00 16.82      A    O  
ATOM    303  H   GLY A  61     -36.599  -0.750  -1.529  1.00 16.38      A    H  
ATOM    304  HA2 GLY A  61     -34.057  -1.215  -0.564  1.00 16.71      A    H  
ATOM    305  HA3 GLY A  61     -34.693  -2.416  -1.413  1.00 16.72      A    H  
ATOM    306  N   TYR A  62     -32.970  -0.895  -2.785  1.00 14.24      A    N  
ATOM    307  CA  TYR A  62     -32.318  -0.475  -4.024  1.00 14.48      A    C  
ATOM    308  C   TYR A  62     -32.159  -1.666  -4.963  1.00 15.82      A    C  
ATOM    309  O   TYR A  62     -31.852  -2.799  -4.519  1.00 16.13      A    O  
ATOM    310  CB  TYR A  62     -30.923   0.079  -3.737  1.00 14.26      A    C  
ATOM    311  CG  TYR A  62     -30.841   1.332  -2.904  1.00 14.34      A    C  
ATOM    312  CD1 TYR A  62     -31.250   2.563  -3.392  1.00 14.78      A    C  
ATOM    313  CD2 TYR A  62     -30.369   1.287  -1.608  1.00 14.53      A    C  
ATOM    314  CE1 TYR A  62     -31.071   3.709  -2.634  1.00 14.64      A    C  
ATOM    315  CE2 TYR A  62     -30.181   2.420  -0.849  1.00 14.01      A    C  
ATOM    316  CZ  TYR A  62     -30.535   3.654  -1.362  1.00 15.05      A    C  
ATOM    317  OH  TYR A  62     -30.370   4.755  -0.586  1.00 16.02      A    O  
ATOM    318  H   TYR A  62     -32.386  -1.261  -2.189  1.00 14.63      A    H  
ATOM    319  HA  TYR A  62     -32.863   0.220  -4.463  1.00 14.66      A    H  
ATOM    320  HB2 TYR A  62     -30.407  -0.624  -3.289  1.00 14.34      A    H  
ATOM    321  HB3 TYR A  62     -30.487   0.255  -4.597  1.00 14.34      A    H  
ATOM    322  HD1 TYR A  62     -31.563   2.634  -4.279  1.00 14.64      A    H  
ATOM    323  HD2 TYR A  62     -30.066   0.462  -1.266  1.00 14.40      A    H  
ATOM    324  HE1 TYR A  62     -31.324   4.545  -2.992  1.00 14.75      A    H  
ATOM    325  HE2 TYR A  62     -29.821   2.355   0.019  1.00 14.40      A    H  
ATOM    326  HH  TYR A  62     -31.127   5.133  -0.449  0.00 16.05      A    H  
ATOM    327  N   GLY A  63     -32.334  -1.406  -6.247  1.00 17.06      A    N  
ATOM    328  CA  GLY A  63     -32.122  -2.395  -7.315  1.00 16.86      A    C  
ATOM    329  C   GLY A  63     -31.472  -1.798  -8.557  1.00 17.97      A    C  
ATOM    330  O   GLY A  63     -31.615  -0.622  -8.813  1.00 17.82      A    O  
ATOM    331  H   GLY A  63     -32.601  -0.587  -6.545  1.00 16.70      A    H  
ATOM    332  HA2 GLY A  63     -31.546  -3.122  -6.969  1.00 17.17      A    H  
ATOM    333  HA3 GLY A  63     -32.991  -2.792  -7.563  1.00 17.19      A    H  
ATOM    334  N   LEU A  64     -30.789  -2.642  -9.324  1.00 20.32      A    N  
ATOM    335  CA  LEU A  64     -30.208  -2.258 -10.630  1.00 21.80      A    C  
ATOM    336  C   LEU A  64     -31.294  -2.194 -11.716  1.00 22.21      A    C  
ATOM    337  O   LEU A  64     -31.054  -1.537 -12.714  1.00 24.28      A    O  
ATOM    338  CB  LEU A  64     -29.162  -3.312 -11.012  1.00 22.14      A    C  
ATOM    339  CG  LEU A  64     -27.923  -3.374 -10.116  1.00 23.34      A    C  
ATOM    340  CD1 LEU A  64     -27.015  -4.507 -10.569  1.00 25.43      A    C  
ATOM    341  CD2 LEU A  64     -27.183  -2.067 -10.088  1.00 24.61      A    C  
ATOM    342  H   LEU A  64     -30.642  -3.510  -9.090  1.00 20.06      A    H  
ATOM    343  HA  LEU A  64     -29.784  -1.375 -10.545  1.00 21.65      A    H  
ATOM    344  HB2 LEU A  64     -29.593  -4.190 -11.005  1.00 22.33      A    H  
ATOM    345  HB3 LEU A  64     -28.870  -3.135 -11.928  1.00 22.33      A    H  
ATOM    346  HG  LEU A  64     -28.223  -3.574  -9.195  1.00 23.71      A    H  
ATOM    347 HD11 LEU A  64     -27.495  -5.351 -10.509  1.00 24.77      A    H  
ATOM    348 HD12 LEU A  64     -26.229  -4.541  -9.997  1.00 24.77      A    H  
ATOM    349 HD13 LEU A  64     -26.741  -4.355 -11.490  1.00 24.77      A    H  
ATOM    350 HD21 LEU A  64     -26.935  -1.814 -10.994  1.00 24.21      A    H  
ATOM    351 HD22 LEU A  64     -26.380  -2.161  -9.547  1.00 24.21      A    H  
ATOM    352 HD23 LEU A  64     -27.751  -1.377  -9.703  1.00 24.20      A    H  
ATOM    353  N   GLU A  65     -32.450  -2.802 -11.480  1.00 22.78      A    N  
ATOM    354  CA  GLU A  65     -33.601  -2.787 -12.415  1.00 26.71      A    C  
ATOM    355  C   GLU A  65     -34.892  -2.683 -11.602  1.00 23.54      A    C  
ATOM    356  O   GLU A  65     -34.957  -3.207 -10.474  1.00 24.71      A    O  
ATOM    357  CB  GLU A  65     -33.651  -4.079 -13.246  1.00 30.37      A    C  
ATOM    358  CG  GLU A  65     -32.454  -4.350 -14.135  1.00 34.30      A    C  
ATOM    359  CD  GLU A  65     -32.649  -5.698 -14.826  1.00 46.69      A    C  
ATOM    360  OE1 GLU A  65     -32.080  -6.693 -14.352  1.00 49.90      A    O  
ATOM    361  OE2 GLU A  65     -33.459  -5.769 -15.774  1.00 53.43      A    O1-
ATOM    362  H   GLU A  65     -32.604  -3.286 -10.725  1.00 23.49      A    H  
ATOM    363  HA  GLU A  65     -33.527  -2.009 -13.014  1.00 25.92      A    H  
ATOM    364  HB2 GLU A  65     -33.755  -4.833 -12.628  1.00 30.34      A    H  
ATOM    365  HB3 GLU A  65     -34.453  -4.048 -13.808  1.00 30.34      A    H  
ATOM    366  HG2 GLU A  65     -32.370  -3.644 -14.811  1.00 35.86      A    H  
ATOM    367  HG3 GLU A  65     -31.634  -4.372 -13.599  1.00 35.83      A    H  
ATOM    368  N   LYS A  66     -35.908  -2.031 -12.144  1.00 27.04      A    N  
ATOM    369  CA  LYS A  66     -37.214  -1.940 -11.466  1.00 29.51      A    C  
ATOM    370  C   LYS A  66     -37.767  -3.335 -11.260  1.00 28.90      A    C  
ATOM    371  O   LYS A  66     -37.605  -4.182 -12.156  1.00 29.50      A    O  
ATOM    372  CB  LYS A  66     -38.237  -1.143 -12.276  1.00 32.70      A    C  
ATOM    373  CG  LYS A  66     -37.971   0.328 -12.378  1.00 38.52      A    C  
ATOM    374  CD  LYS A  66     -39.067   1.027 -13.127  1.00 40.19      A    C  
ATOM    375  CE  LYS A  66     -38.664   2.438 -13.474  1.00 46.30      A    C  
ATOM    376  NZ  LYS A  66     -39.806   3.214 -14.017  1.00 50.73      A    N1+
ATOM    377  H   LYS A  66     -35.863  -1.609 -12.951  1.00 26.73      A    H  
ATOM    378  HA  LYS A  66     -37.085  -1.508 -10.591  1.00 29.45      A    H  
ATOM    379  HB2 LYS A  66     -38.270  -1.515 -13.182  1.00 33.17      A    H  
ATOM    380  HB3 LYS A  66     -39.119  -1.271 -11.870  1.00 33.17      A    H  
ATOM    381  HG2 LYS A  66     -37.900   0.707 -11.476  1.00 37.43      A    H  
ATOM    382  HG3 LYS A  66     -37.118   0.471 -12.840  1.00 37.42      A    H  
ATOM    383  HD2 LYS A  66     -39.267   0.533 -13.951  1.00 41.12      A    H  
ATOM    384  HD3 LYS A  66     -39.878   1.048 -12.574  1.00 41.14      A    H  
ATOM    385  HE2 LYS A  66     -38.323   2.887 -12.678  1.00 45.74      A    H  
ATOM    386  HE3 LYS A  66     -37.950   2.415 -14.138  1.00 45.74      A    H  
ATOM    387  HZ1 LYS A  66     -40.144   2.795 -14.746  1.00 49.33      A    H  
ATOM    388  HZ2 LYS A  66     -39.528   4.045 -14.253  1.00 49.33      A    H  
ATOM    389  HZ3 LYS A  66     -40.455   3.286 -13.388  1.00 49.33      A    H  
ATOM    390  N   GLY A  67     -38.303  -3.558 -10.067  1.00 26.35      A    N  
ATOM    391  CA  GLY A  67     -38.818  -4.853  -9.597  1.00 29.33      A    C  
ATOM    392  C   GLY A  67     -37.725  -5.807  -9.200  1.00 30.26      A    C  
ATOM    393  O   GLY A  67     -38.053  -6.956  -8.891  1.00 34.96      A    O  
ATOM    394  H   GLY A  67     -38.401  -2.892  -9.458  1.00 27.61      A    H  
ATOM    395  HA2 GLY A  67     -39.412  -4.697  -8.821  1.00 28.81      A    H  
ATOM    396  HA3 GLY A  67     -39.360  -5.261 -10.318  1.00 28.81      A    H  
ATOM    397  N   ARG A  68     -36.461  -5.378  -9.147  1.00 26.30      A    N  
ATOM    398  CA  ARG A  68     -35.367  -6.316  -8.786  1.00 27.47      A    C  
ATOM    399  C   ARG A  68     -34.607  -5.809  -7.556  1.00 22.85      A    C  
ATOM    400  O   ARG A  68     -33.489  -6.229  -7.360  1.00 23.36      A    O  
ATOM    401  CB  ARG A  68     -34.426  -6.560  -9.967  1.00 32.39      A    C  
ATOM    402  CG  ARG A  68     -35.124  -7.171 -11.184  1.00 40.69      A    C  
ATOM    403  CD  ARG A  68     -34.123  -7.817 -12.131  1.00 51.50      A    C  
ATOM    404  NE  ARG A  68     -34.049  -9.271 -11.946  1.00 66.61      A    N  
ATOM    405  CZ  ARG A  68     -33.130  -9.944 -11.231  1.00 72.23      A    C  
ATOM    406  NH1 ARG A  68     -32.138  -9.321 -10.611  1.00 70.25      A    N1+
ATOM    407  NH2 ARG A  68     -33.209 -11.263 -11.141  1.00 71.25      A    N  
ATOM    408  H   ARG A  68     -36.202  -4.521  -9.306  1.00 27.46      A    H  
ATOM    409  HA  ARG A  68     -35.777  -7.178  -8.547  1.00 27.17      A    H  
ATOM    410  HB2 ARG A  68     -34.020  -5.707 -10.227  1.00 32.88      A    H  
ATOM    411  HB3 ARG A  68     -33.709  -7.161  -9.678  1.00 32.98      A    H  
ATOM    412  HG2 ARG A  68     -35.769  -7.847 -10.886  1.00 40.80      A    H  
ATOM    413  HG3 ARG A  68     -35.616  -6.471 -11.665  1.00 40.76      A    H  
ATOM    414  HD2 ARG A  68     -34.388  -7.626 -13.056  1.00 51.76      A    H  
ATOM    415  HD3 ARG A  68     -33.237  -7.422 -11.987  1.00 51.77      A    H  
ATOM    416  HE  ARG A  68     -34.677  -9.746 -12.321  1.00 64.27      A    H  
ATOM    417 HH11 ARG A  68     -32.068  -8.449 -10.652  1.00 70.17      A    H  
ATOM    418 HH12 ARG A  68     -31.550  -9.787 -10.153  1.00 70.36      A    H  
ATOM    419 HH21 ARG A  68     -33.860 -11.693 -11.551  1.00 71.02      A    H  
ATOM    420 HH22 ARG A  68     -32.606 -11.710 -10.681  1.00 71.02      A    H  
ATOM    421  N   ALA A  69     -35.217  -4.946  -6.752  1.00 21.03      A    N  
ATOM    422  CA  ALA A  69     -34.554  -4.444  -5.529  1.00 18.78      A    C  
ATOM    423  C   ALA A  69     -34.324  -5.565  -4.530  1.00 20.37      A    C  
ATOM    424  O   ALA A  69     -35.158  -6.465  -4.402  1.00 21.25      A    O  
ATOM    425  CB  ALA A  69     -35.322  -3.330  -4.886  1.00 18.17      A    C  
ATOM    426  H   ALA A  69     -36.056  -4.614  -6.874  1.00 20.89      A    H  
ATOM    427  HA  ALA A  69     -33.674  -4.093  -5.792  1.00 19.36      A    H  
ATOM    428  HB1 ALA A  69     -34.870  -3.050  -4.073  1.00 18.37      A    H  
ATOM    429  HB2 ALA A  69     -35.379  -2.578  -5.500  1.00 18.39      A    H  
ATOM    430  HB3 ALA A  69     -36.217  -3.636  -4.668  1.00 18.38      A    H  
ATOM    431  N   THR A  70     -33.183  -5.476  -3.844  1.00 18.63      A    N  
ATOM    432  CA  THR A  70     -32.757  -6.450  -2.828  1.00 19.48      A    C  
ATOM    433  C   THR A  70     -32.364  -5.690  -1.567  1.00 16.90      A    C  
ATOM    434  O   THR A  70     -32.026  -4.514  -1.635  1.00 17.24      A    O  
ATOM    435  CB  THR A  70     -31.596  -7.307  -3.328  1.00 20.93      A    C  
ATOM    436  CG2 THR A  70     -31.970  -8.053  -4.591  1.00 21.07      A    C  
ATOM    437  OG1 THR A  70     -30.504  -6.419  -3.596  1.00 19.13      A    O  
ATOM    438  H   THR A  70     -32.581  -4.801  -3.957  1.00 19.22      A    H  
ATOM    439  HA  THR A  70     -33.519  -7.037  -2.620  1.00 19.06      A    H  
ATOM    440  HB  THR A  70     -31.340  -7.949  -2.624  1.00 20.32      A    H  
ATOM    441  HG1 THR A  70     -29.838  -6.861  -3.878  0.00 19.18      A    H  
ATOM    442 HG21 THR A  70     -32.740  -8.624  -4.416  1.00 21.02      A    H  
ATOM    443 HG22 THR A  70     -31.219  -8.603  -4.878  1.00 21.02      A    H  
ATOM    444 HG23 THR A  70     -32.192  -7.417  -5.294  1.00 21.02      A    H  
ATOM    445  N   ILE A  71     -32.363  -6.397  -0.460  1.00 18.23      A    N  
ATOM    446  CA  ILE A  71     -31.847  -5.909   0.848  1.00 18.21      A    C  
ATOM    447  C   ILE A  71     -30.865  -6.959   1.347  1.00 18.61      A    C  
ATOM    448  O   ILE A  71     -31.280  -8.086   1.558  1.00 21.03      A    O  
ATOM    449  CB  ILE A  71     -32.956  -5.681   1.880  1.00 17.46      A    C  
ATOM    450  CG1 ILE A  71     -34.045  -4.745   1.354  1.00 18.19      A    C  
ATOM    451  CG2 ILE A  71     -32.344  -5.185   3.180  1.00 18.60      A    C  
ATOM    452  CD1 ILE A  71     -35.359  -4.791   2.128  1.00 18.17      A    C  
ATOM    453  H   ILE A  71     -32.688  -7.248  -0.423  1.00 17.91      A    H  
ATOM    454  HA  ILE A  71     -31.379  -5.070   0.709  1.00 18.12      A    H  
ATOM    455  HB  ILE A  71     -33.379  -6.556   2.061  1.00 17.96      A    H  
ATOM    456 HG12 ILE A  71     -33.703  -3.826   1.376  1.00 18.01      A    H  
ATOM    457 HG13 ILE A  71     -34.230  -4.971   0.419  1.00 18.01      A    H  
ATOM    458 HG21 ILE A  71     -31.749  -5.863   3.544  1.00 18.24      A    H  
ATOM    459 HG22 ILE A  71     -33.051  -5.001   3.823  1.00 18.24      A    H  
ATOM    460 HG23 ILE A  71     -31.841  -4.369   3.014  1.00 18.24      A    H  
ATOM    461 HD11 ILE A  71     -35.733  -5.689   2.082  1.00 18.17      A    H  
ATOM    462 HD12 ILE A  71     -35.989  -4.160   1.739  1.00 18.18      A    H  
ATOM    463 HD13 ILE A  71     -35.199  -4.556   3.058  1.00 18.17      A    H  
ATOM    464  N   PRO A  72     -29.550  -6.678   1.475  1.00 16.84      A    N  
ATOM    465  CA  PRO A  72     -28.944  -5.409   1.071  1.00 16.28      A    C  
ATOM    466  C   PRO A  72     -29.022  -5.175  -0.438  1.00 15.37      A    C  
ATOM    467  O   PRO A  72     -29.266  -6.095  -1.217  1.00 16.69      A    O  
ATOM    468  CB  PRO A  72     -27.460  -5.514   1.464  1.00 16.67      A    C  
ATOM    469  CG  PRO A  72     -27.237  -6.939   1.918  1.00 19.83      A    C  
ATOM    470  CD  PRO A  72     -28.565  -7.624   2.009  1.00 18.36      A    C  
ATOM    471  HA  PRO A  72     -29.369  -4.662   1.563  1.00 16.28      A    H  
ATOM    472  HB2 PRO A  72     -26.883  -5.305   0.698  1.00 17.27      A    H  
ATOM    473  HB3 PRO A  72     -27.251  -4.887   2.189  1.00 17.27      A    H  
ATOM    474  HG2 PRO A  72     -26.660  -7.408   1.282  1.00 18.69      A    H  
ATOM    475  HG3 PRO A  72     -26.795  -6.947   2.792  1.00 18.69      A    H  
ATOM    476  HD2 PRO A  72     -28.564  -8.448   1.488  1.00 18.32      A    H  
ATOM    477  HD3 PRO A  72     -28.775  -7.844   2.935  1.00 18.32      A    H  
ATOM    478  N   GLY A  73     -28.854  -3.902  -0.810  1.00 14.05      A    N  
ATOM    479  CA  GLY A  73     -28.777  -3.469  -2.208  1.00 14.46      A    C  
ATOM    480  C   GLY A  73     -27.593  -4.100  -2.927  1.00 15.85      A    C  
ATOM    481  O   GLY A  73     -26.740  -4.773  -2.345  1.00 15.80      A    O  
ATOM    482  H   GLY A  73     -28.777  -3.225  -0.205  1.00 14.46      A    H  
ATOM    483  HA2 GLY A  73     -29.616  -3.720  -2.669  1.00 14.69      A    H  
ATOM    484  HA3 GLY A  73     -28.692  -2.483  -2.234  1.00 14.70      A    H  
ATOM    485  N   PRO A  74     -27.532  -3.858  -4.233  1.00 17.21      A    N  
ATOM    486  CA  PRO A  74     -26.470  -4.423  -5.049  1.00 16.81      A    C  
ATOM    487  C   PRO A  74     -25.079  -3.994  -4.554  1.00 15.78      A    C  
ATOM    488  O   PRO A  74     -24.888  -2.831  -4.144  1.00 16.07      A    O  
ATOM    489  CB  PRO A  74     -26.678  -3.831  -6.429  1.00 19.02      A    C  
ATOM    490  CG  PRO A  74     -27.643  -2.699  -6.244  1.00 22.77      A    C  
ATOM    491  CD  PRO A  74     -28.425  -2.956  -4.976  1.00 18.76      A    C  
ATOM    492  HA  PRO A  74     -26.550  -5.409  -5.082  1.00 17.08      A    H  
ATOM    493  HB2 PRO A  74     -25.830  -3.503  -6.800  1.00 19.27      A    H  
ATOM    494  HB3 PRO A  74     -27.048  -4.502  -7.041  1.00 19.27      A    H  
ATOM    495  HG2 PRO A  74     -27.160  -1.850  -6.176  1.00 20.85      A    H  
ATOM    496  HG3 PRO A  74     -28.251  -2.645  -7.009  1.00 20.86      A    H  
ATOM    497  HD2 PRO A  74     -28.584  -2.128  -4.487  1.00 19.21      A    H  
ATOM    498  HD3 PRO A  74     -29.280  -3.385  -5.167  1.00 19.23      A    H  
ATOM    499  N   LEU A  75     -24.127  -4.892  -4.677  1.00 16.65      A    N  
ATOM    500  CA  LEU A  75     -22.710  -4.574  -4.367  1.00 15.53      A    C  
ATOM    501  C   LEU A  75     -22.175  -3.718  -5.513  1.00 16.24      A    C  
ATOM    502  O   LEU A  75     -22.214  -4.180  -6.709  1.00 18.27      A    O  
ATOM    503  CB  LEU A  75     -21.932  -5.867  -4.228  1.00 16.31      A    C  
ATOM    504  CG  LEU A  75     -20.412  -5.738  -4.183  1.00 18.43      A    C  
ATOM    505  CD1 LEU A  75     -20.034  -5.077  -2.907  1.00 19.22      A    C  
ATOM    506  CD2 LEU A  75     -19.753  -7.122  -4.294  1.00 21.18      A    C  
ATOM    507  H   LEU A  75     -24.277  -5.746  -4.956  1.00 16.18      A    H  
ATOM    508  HA  LEU A  75     -22.671  -4.062  -3.529  1.00 16.02      A    H  
ATOM    509  HB2 LEU A  75     -22.227  -6.315  -3.410  1.00 16.61      A    H  
ATOM    510  HB3 LEU A  75     -22.166  -6.448  -4.979  1.00 16.60      A    H  
ATOM    511  HG  LEU A  75     -20.109  -5.177  -4.938  1.00 18.63      A    H  
ATOM    512 HD11 LEU A  75     -20.426  -4.188  -2.871  1.00 18.96      A    H  
ATOM    513 HD12 LEU A  75     -19.065  -5.006  -2.853  1.00 18.96      A    H  
ATOM    514 HD13 LEU A  75     -20.361  -5.606  -2.158  1.00 18.96      A    H  
ATOM    515 HD21 LEU A  75     -20.045  -7.682  -3.554  1.00 20.29      A    H  
ATOM    516 HD22 LEU A  75     -18.785  -7.025  -4.265  1.00 20.29      A    H  
ATOM    517 HD23 LEU A  75     -20.011  -7.538  -5.135  1.00 20.29      A    H  
ATOM    518  N   ILE A  76     -21.580  -2.592  -5.163  1.00 14.97      A    N  
ATOM    519  CA  ILE A  76     -20.885  -1.724  -6.129  1.00 16.91      A    C  
ATOM    520  C   ILE A  76     -19.390  -1.871  -5.874  1.00 17.60      A    C  
ATOM    521  O   ILE A  76     -18.981  -1.754  -4.747  1.00 16.94      A    O  
ATOM    522  CB  ILE A  76     -21.387  -0.294  -5.996  1.00 17.50      A    C  
ATOM    523  CG1 ILE A  76     -22.883  -0.202  -6.350  1.00 18.47      A    C  
ATOM    524  CG2 ILE A  76     -20.516   0.632  -6.831  1.00 18.02      A    C  
ATOM    525  CD1 ILE A  76     -23.486   1.123  -6.061  1.00 18.18      A    C  
ATOM    526  H   ILE A  76     -21.562  -2.282  -4.307  1.00 15.71      A    H  
ATOM    527  HA  ILE A  76     -21.082  -2.036  -7.030  1.00 16.76      A    H  
ATOM    528  HB  ILE A  76     -21.287  -0.029  -5.049  1.00 17.66      A    H  
ATOM    529 HG12 ILE A  76     -22.994  -0.397  -7.305  1.00 18.17      A    H  
ATOM    530 HG13 ILE A  76     -23.371  -0.886  -5.844  1.00 18.16      A    H  
ATOM    531 HG21 ILE A  76     -19.599   0.602  -6.508  1.00 17.85      A    H  
ATOM    532 HG22 ILE A  76     -20.848   1.543  -6.764  1.00 17.86      A    H  
ATOM    533 HG23 ILE A  76     -20.539   0.349  -7.762  1.00 17.85      A    H  
ATOM    534 HD11 ILE A  76     -23.370   1.334  -5.118  1.00 18.27      A    H  
ATOM    535 HD12 ILE A  76     -24.436   1.101  -6.272  1.00 18.27      A    H  
ATOM    536 HD13 ILE A  76     -23.052   1.806  -6.601  1.00 18.27      A    H  
ATOM    537  N   GLU A  77     -18.643  -2.197  -6.911  1.00 17.44      A    N  
ATOM    538  CA  GLU A  77     -17.203  -2.470  -6.806  1.00 17.23      A    C  
ATOM    539  C   GLU A  77     -16.478  -1.517  -7.756  1.00 18.11      A    C  
ATOM    540  O   GLU A  77     -16.875  -1.466  -8.936  1.00 19.07      A    O  
ATOM    541  CB  GLU A  77     -16.887  -3.928  -7.115  1.00 20.09      A    C  
ATOM    542  CG  GLU A  77     -15.441  -4.234  -6.782  1.00 24.28      A    C  
ATOM    543  CD  GLU A  77     -14.974  -5.648  -6.991  0.50 23.21      A    C  
ATOM    544  OE1 GLU A  77     -15.851  -6.563  -6.837  0.50 24.53      A    O  
ATOM    545  OE2 GLU A  77     -13.749  -5.805  -7.304  0.50 20.05      A    O1-
ATOM    546  H   GLU A  77     -18.974  -2.271  -7.757  1.00 17.42      A    H  
ATOM    547  HA  GLU A  77     -16.917  -2.276  -5.888  1.00 17.94      A    H  
ATOM    548  HB2 GLU A  77     -17.476  -4.505  -6.587  1.00 20.27      A    H  
ATOM    549  HB3 GLU A  77     -17.050  -4.100  -8.066  1.00 20.26      A    H  
ATOM    550  HG2 GLU A  77     -14.868  -3.648  -7.321  1.00 22.95      A    H  
ATOM    551  HG3 GLU A  77     -15.285  -4.002  -5.842  1.00 22.96      A    H  
ATOM    552  N   LEU A  78     -15.494  -0.774  -7.248  1.00 16.20      A    N  
ATOM    553  CA  LEU A  78     -14.730   0.183  -8.052  1.00 16.12      A    C  
ATOM    554  C   LEU A  78     -13.246  -0.066  -7.779  1.00 17.21      A    C  
ATOM    555  O   LEU A  78     -12.886  -0.510  -6.683  1.00 17.32      A    O  
ATOM    556  CB  LEU A  78     -15.080   1.626  -7.687  1.00 16.99      A    C  
ATOM    557  CG  LEU A  78     -16.533   2.011  -7.955  1.00 18.28      A    C  
ATOM    558  CD1 LEU A  78     -16.881   3.356  -7.333  1.00 21.45      A    C  
ATOM    559  CD2 LEU A  78     -16.787   2.023  -9.461  1.00 20.51      A    C  
ATOM    560  H   LEU A  78     -15.241  -0.816  -6.374  1.00 16.62      A    H  
ATOM    561  HA  LEU A  78     -14.912   0.022  -9.005  1.00 16.52      A    H  
ATOM    562  HB2 LEU A  78     -14.890   1.761  -6.738  1.00 17.08      A    H  
ATOM    563  HB3 LEU A  78     -14.498   2.225  -8.196  1.00 17.08      A    H  
ATOM    564  HG  LEU A  78     -17.116   1.324  -7.548  1.00 18.99      A    H  
ATOM    565 HD11 LEU A  78     -16.748   3.313  -6.370  1.00 20.42      A    H  
ATOM    566 HD12 LEU A  78     -17.811   3.570  -7.522  1.00 20.42      A    H  
ATOM    567 HD13 LEU A  78     -16.306   4.046  -7.708  1.00 20.42      A    H  
ATOM    568 HD21 LEU A  78     -16.171   2.643  -9.890  1.00 19.82      A    H  
ATOM    569 HD22 LEU A  78     -17.702   2.305  -9.633  1.00 19.82      A    H  
ATOM    570 HD23 LEU A  78     -16.652   1.130  -9.823  1.00 19.90      A    H  
ATOM    571  N   ASN A  79     -12.402   0.332  -8.709  1.00 16.24      A    N  
ATOM    572  CA  ASN A  79     -10.946   0.437  -8.508  1.00 15.13      A    C  
ATOM    573  C   ASN A  79     -10.597   1.895  -8.240  1.00 15.27      A    C  
ATOM    574  O   ASN A  79     -11.211   2.787  -8.855  1.00 16.87      A    O  
ATOM    575  CB  ASN A  79     -10.186  -0.017  -9.753  1.00 17.75      A    C  
ATOM    576  CG  ASN A  79     -10.441  -1.465 -10.036  1.00 19.99      A    C  
ATOM    577  ND2 ASN A  79     -10.638  -1.797 -11.309  1.00 24.64      A    N  
ATOM    578  OD1 ASN A  79     -10.444  -2.248  -9.103  1.00 21.26      A    O  
ATOM    579  H   ASN A  79     -12.673   0.566  -9.546  1.00 16.20      A    H  
ATOM    580  HA  ASN A  79     -10.673  -0.120  -7.742  1.00 15.85      A    H  
ATOM    581  HB2 ASN A  79     -10.471   0.521 -10.520  1.00 17.59      A    H  
ATOM    582  HB3 ASN A  79      -9.227   0.124  -9.615  1.00 17.58      A    H  
ATOM    583 HD21 ASN A  79     -10.792  -2.638 -11.530  0.00 24.58      A    H  
ATOM    584 HD22 ASN A  79     -10.616  -1.174 -11.938  0.00 24.58      A    H  
ATOM    585  N   GLU A  80      -9.656   2.150  -7.341  1.00 15.28      A    N  
ATOM    586  CA  GLU A  80      -9.188   3.519  -7.066  1.00 15.02      A    C  
ATOM    587  C   GLU A  80      -8.904   4.237  -8.401  1.00 17.48      A    C  
ATOM    588  O   GLU A  80      -8.143   3.677  -9.257  1.00 18.48      A    O  
ATOM    589  CB  GLU A  80      -7.954   3.564  -6.176  1.00 15.69      A    C  
ATOM    590  CG  GLU A  80      -8.243   3.235  -4.728  1.00 15.58      A    C  
ATOM    591  CD  GLU A  80      -7.050   3.255  -3.812  1.00 13.27      A    C  
ATOM    592  OE1 GLU A  80      -5.923   2.806  -4.280  1.00 16.23      A    O  
ATOM    593  OE2 GLU A  80      -7.207   3.726  -2.680  1.00 14.67      A    O1-
ATOM    594  H   GLU A  80      -9.248   1.502  -6.847  1.00 15.22      A    H  
ATOM    595  HA  GLU A  80      -9.916   3.997  -6.606  1.00 15.65      A    H  
ATOM    596  HB2 GLU A  80      -7.295   2.926  -6.523  1.00 15.50      A    H  
ATOM    597  HB3 GLU A  80      -7.562   4.460  -6.227  1.00 15.51      A    H  
ATOM    598  HG2 GLU A  80      -8.903   3.875  -4.386  1.00 15.02      A    H  
ATOM    599  HG3 GLU A  80      -8.650   2.344  -4.682  1.00 15.03      A    H  
ATOM    600  N   GLY A  81      -9.484   5.427  -8.548  1.00 17.46      A    N  
ATOM    601  CA  GLY A  81      -9.386   6.280  -9.765  1.00 17.60      A    C  
ATOM    602  C   GLY A  81     -10.651   6.237 -10.596  1.00 19.24      A    C  
ATOM    603  O   GLY A  81     -10.875   7.150 -11.409  1.00 20.62      A    O  
ATOM    604  H   GLY A  81      -9.991   5.797  -7.889  1.00 17.48      A    H  
ATOM    605  HA2 GLY A  81      -9.207   7.213  -9.489  1.00 17.94      A    H  
ATOM    606  HA3 GLY A  81      -8.623   5.972 -10.315  1.00 17.94      A    H  
ATOM    607  N   ASP A  82     -11.446   5.191 -10.457  1.00 17.90      A    N  
ATOM    608  CA  ASP A  82     -12.708   5.065 -11.194  1.00 17.45      A    C  
ATOM    609  C   ASP A  82     -13.696   6.123 -10.742  1.00 18.63      A    C  
ATOM    610  O   ASP A  82     -13.713   6.521  -9.554  1.00 19.40      A    O  
ATOM    611  CB  ASP A  82     -13.394   3.731 -10.980  1.00 19.07      A    C  
ATOM    612  CG  ASP A  82     -12.733   2.523 -11.590  1.00 20.25      A    C  
ATOM    613  OD1 ASP A  82     -11.747   2.687 -12.376  1.00 22.43      A    O  
ATOM    614  OD2 ASP A  82     -13.126   1.425 -11.167  1.00 22.06      A    O1-
ATOM    615  H   ASP A  82     -11.260   4.489  -9.908  1.00 18.10      A    H  
ATOM    616  HA  ASP A  82     -12.524   5.182 -12.153  1.00 18.08      A    H  
ATOM    617  HB2 ASP A  82     -13.473   3.575 -10.017  1.00 18.94      A    H  
ATOM    618  HB3 ASP A  82     -14.300   3.787 -11.349  1.00 18.94      A    H  
ATOM    619  N   THR A  83     -14.508   6.576 -11.681  1.00 18.71      A    N  
ATOM    620  CA  THR A  83     -15.664   7.462 -11.414  1.00 18.00      A    C  
ATOM    621  C   THR A  83     -16.924   6.664 -11.701  1.00 18.38      A    C  
ATOM    622  O   THR A  83     -16.970   5.940 -12.733  1.00 21.44      A    O  
ATOM    623  CB  THR A  83     -15.609   8.699 -12.329  1.00 18.51      A    C  
ATOM    624  CG2 THR A  83     -16.862   9.524 -12.206  1.00 18.25      A    C  
ATOM    625  OG1 THR A  83     -14.407   9.431 -12.031  1.00 18.84      A    O  
ATOM    626  H   THR A  83     -14.416   6.376 -12.565  1.00 18.51      A    H  
ATOM    627  HA  THR A  83     -15.652   7.743 -10.471  1.00 18.30      A    H  
ATOM    628  HB  THR A  83     -15.548   8.377 -13.260  1.00 18.42      A    H  
ATOM    629  HG1 THR A  83     -14.362  10.118 -12.529  0.00 18.94      A    H  
ATOM    630 HG21 THR A  83     -17.632   8.997 -12.483  1.00 18.37      A    H  
ATOM    631 HG22 THR A  83     -16.790  10.311 -12.774  1.00 18.52      A    H  
ATOM    632 HG23 THR A  83     -16.977   9.804 -11.280  1.00 18.38      A    H  
ATOM    633  N   LEU A  84     -17.937   6.789 -10.861  1.00 17.52      A    N  
ATOM    634  CA  LEU A  84     -19.237   6.125 -11.115  1.00 17.09      A    C  
ATOM    635  C   LEU A  84     -20.336   7.177 -11.157  1.00 16.60      A    C  
ATOM    636  O   LEU A  84     -20.507   7.938 -10.205  1.00 16.48      A    O  
ATOM    637  CB  LEU A  84     -19.523   5.116 -10.019  1.00 16.37      A    C  
ATOM    638  CG  LEU A  84     -20.831   4.333 -10.154  1.00 16.69      A    C  
ATOM    639  CD1 LEU A  84     -20.871   3.455 -11.407  1.00 17.89      A    C  
ATOM    640  CD2 LEU A  84     -21.054   3.485  -8.911  1.00 19.90      A    C  
ATOM    641  H   LEU A  84     -17.899   7.279 -10.094  1.00 17.62      A    H  
ATOM    642  HA  LEU A  84     -19.196   5.667 -11.983  1.00 16.96      A    H  
ATOM    643  HB2 LEU A  84     -18.783   4.477  -9.990  1.00 16.61      A    H  
ATOM    644  HB3 LEU A  84     -19.534   5.589  -9.163  1.00 16.61      A    H  
ATOM    645  HG  LEU A  84     -21.574   4.983 -10.214  1.00 17.42      A    H  
ATOM    646 HD11 LEU A  84     -20.806   4.014 -12.200  1.00 17.52      A    H  
ATOM    647 HD12 LEU A  84     -21.708   2.959 -11.430  1.00 17.52      A    H  
ATOM    648 HD13 LEU A  84     -20.126   2.829 -11.390  1.00 17.51      A    H  
ATOM    649 HD21 LEU A  84     -20.314   2.863  -8.805  1.00 18.85      A    H  
ATOM    650 HD22 LEU A  84     -21.885   2.987  -9.002  1.00 18.85      A    H  
ATOM    651 HD23 LEU A  84     -21.107   4.062  -8.129  1.00 18.85      A    H  
ATOM    652  N   HIS A  85     -21.089   7.184 -12.248  1.00 16.92      A    N  
ATOM    653  CA  HIS A  85     -22.312   8.004 -12.353  1.00 19.24      A    C  
ATOM    654  C   HIS A  85     -23.486   7.074 -12.142  1.00 18.06      A    C  
ATOM    655  O   HIS A  85     -23.648   6.116 -12.916  1.00 18.59      A    O  
ATOM    656  CB  HIS A  85     -22.411   8.722 -13.709  1.00 19.13      A    C  
ATOM    657  CG  HIS A  85     -21.262   9.623 -14.006  1.00 21.47      A    C  
ATOM    658  CD2 HIS A  85     -20.278   9.532 -14.930  1.00 21.89      A    C  
ATOM    659  ND1 HIS A  85     -20.996  10.725 -13.271  1.00 22.71      A    N  
ATOM    660  CE1 HIS A  85     -19.897  11.325 -13.753  1.00 23.17      A    C  
ATOM    661  NE2 HIS A  85     -19.445  10.595 -14.751  1.00 22.25      A    N  
ATOM    662  H   HIS A  85     -20.914   6.700 -12.999  1.00 17.36      A    H  
ATOM    663  HA  HIS A  85     -22.305   8.676 -11.634  1.00 18.51      A    H  
ATOM    664  HB2 HIS A  85     -22.474   8.046 -14.419  1.00 19.71      A    H  
ATOM    665  HB3 HIS A  85     -23.239   9.250 -13.727  1.00 19.69      A    H  
ATOM    666  HD1 HIS A  85     -21.459  10.997 -12.580  0.00 22.73      A    H  
ATOM    667  HD2 HIS A  85     -20.184   8.861 -15.579  1.00 21.88      A    H  
ATOM    668  HE1 HIS A  85     -19.508  12.116 -13.421  1.00 22.76      A    H  
ATOM    669  HE2 HIS A  85     -18.735  10.769 -15.232  0.00 22.20      A    H  
ATOM    670  N   ILE A  86     -24.295   7.364 -11.111  1.00 17.30      A    N  
ATOM    671  CA  ILE A  86     -25.466   6.538 -10.765  1.00 16.39      A    C  
ATOM    672  C   ILE A  86     -26.711   7.306 -11.175  1.00 17.19      A    C  
ATOM    673  O   ILE A  86     -27.007   8.330 -10.591  1.00 18.66      A    O  
ATOM    674  CB  ILE A  86     -25.496   6.205  -9.271  1.00 17.27      A    C  
ATOM    675  CG1 ILE A  86     -24.176   5.577  -8.833  1.00 19.73      A    C  
ATOM    676  CG2 ILE A  86     -26.670   5.298  -8.964  1.00 16.28      A    C  
ATOM    677  CD1 ILE A  86     -24.121   5.318  -7.383  1.00 25.21      A    C  
ATOM    678  H   ILE A  86     -24.174   8.083 -10.566  1.00 17.26      A    H  
ATOM    679  HA  ILE A  86     -25.426   5.706 -11.267  1.00 16.90      A    H  
ATOM    680  HB  ILE A  86     -25.616   7.049  -8.769  1.00 17.35      A    H  
ATOM    681 HG12 ILE A  86     -24.050   4.731  -9.314  1.00 20.26      A    H  
ATOM    682 HG13 ILE A  86     -23.439   6.178  -9.075  1.00 20.26      A    H  
ATOM    683 HG21 ILE A  86     -27.498   5.731  -9.235  1.00 16.59      A    H  
ATOM    684 HG22 ILE A  86     -26.704   5.114  -8.010  1.00 16.61      A    H  
ATOM    685 HG23 ILE A  86     -26.571   4.461  -9.451  1.00 16.59      A    H  
ATOM    686 HD11 ILE A  86     -24.288   6.145  -6.898  1.00 23.35      A    H  
ATOM    687 HD12 ILE A  86     -23.240   4.978  -7.148  1.00 23.36      A    H  
ATOM    688 HD13 ILE A  86     -24.794   4.659  -7.141  1.00 23.32      A    H  
ATOM    689  N   GLU A  87     -27.379   6.805 -12.196  1.00 18.59      A    N  
ATOM    690  CA  GLU A  87     -28.678   7.396 -12.619  1.00 20.16      A    C  
ATOM    691  C   GLU A  87     -29.761   6.823 -11.704  1.00 17.61      A    C  
ATOM    692  O   GLU A  87     -30.142   5.685 -11.901  1.00 18.93      A    O  
ATOM    693  CB  GLU A  87     -28.916   7.055 -14.083  1.00 21.78      A    C  
ATOM    694  CG  GLU A  87     -30.184   7.680 -14.602  1.00 27.49      A    C  
ATOM    695  CD  GLU A  87     -30.444   7.349 -16.066  0.50 27.47      A    C  
ATOM    696  OE1 GLU A  87     -29.492   6.918 -16.761  0.50 24.81      A    O  
ATOM    697  OE2 GLU A  87     -31.591   7.500 -16.489  0.50 29.99      A    O1-
ATOM    698  H   GLU A  87     -27.098   6.091 -12.688  1.00 18.61      A    H  
ATOM    699  HA  GLU A  87     -28.640   8.374 -12.512  1.00 19.62      A    H  
ATOM    700  HB2 GLU A  87     -28.156   7.376 -14.611  1.00 22.60      A    H  
ATOM    701  HB3 GLU A  87     -28.969   6.081 -14.182  1.00 22.59      A    H  
ATOM    702  HG2 GLU A  87     -30.945   7.364 -14.070  1.00 26.00      A    H  
ATOM    703  HG3 GLU A  87     -30.130   8.654 -14.503  1.00 26.01      A    H  
ATOM    704  N   PHE A  88     -30.104   7.559 -10.664  1.00 17.47      A    N  
ATOM    705  CA  PHE A  88     -30.957   7.095  -9.566  1.00 18.09      A    C  
ATOM    706  C   PHE A  88     -32.391   7.539  -9.821  1.00 19.49      A    C  
ATOM    707  O   PHE A  88     -32.610   8.745 -10.050  1.00 21.95      A    O  
ATOM    708  CB  PHE A  88     -30.419   7.591  -8.240  1.00 18.26      A    C  
ATOM    709  CG  PHE A  88     -31.306   7.266  -7.078  1.00 18.33      A    C  
ATOM    710  CD1 PHE A  88     -31.455   5.980  -6.571  1.00 18.68      A    C  
ATOM    711  CD2 PHE A  88     -32.034   8.271  -6.496  1.00 18.55      A    C  
ATOM    712  CE1 PHE A  88     -32.313   5.744  -5.510  1.00 18.82      A    C  
ATOM    713  CE2 PHE A  88     -32.809   8.051  -5.373  1.00 19.77      A    C  
ATOM    714  CZ  PHE A  88     -32.960   6.780  -4.877  1.00 19.69      A    C  
ATOM    715  H   PHE A  88     -29.836   8.423 -10.556  1.00 17.66      A    H  
ATOM    716  HA  PHE A  88     -30.937   6.108  -9.555  1.00 18.26      A    H  
ATOM    717  HB2 PHE A  88     -29.538   7.188  -8.091  1.00 18.24      A    H  
ATOM    718  HB3 PHE A  88     -30.302   8.562  -8.292  1.00 18.24      A    H  
ATOM    719  HD1 PHE A  88     -30.999   5.260  -6.976  1.00 18.67      A    H  
ATOM    720  HD2 PHE A  88     -31.909   9.154  -6.799  1.00 18.78      A    H  
ATOM    721  HE1 PHE A  88     -32.386   4.871  -5.161  1.00 18.97      A    H  
ATOM    722  HE2 PHE A  88     -33.290   8.767  -4.988  1.00 19.40      A    H  
ATOM    723  HZ  PHE A  88     -33.541   6.612  -4.152  1.00 19.43      A    H  
ATOM    724  N   GLU A  89     -33.314   6.596  -9.738  1.00 16.64      A    N  
ATOM    725  CA  GLU A  89     -34.747   6.902  -9.848  1.00 17.67      A    C  
ATOM    726  C   GLU A  89     -35.389   6.493  -8.535  1.00 16.65      A    C  
ATOM    727  O   GLU A  89     -35.305   5.290  -8.158  1.00 17.00      A    O  
ATOM    728  CB  GLU A  89     -35.361   6.267 -11.089  1.00 20.50      A    C  
ATOM    729  CG  GLU A  89     -36.856   6.572 -11.205  1.00 21.38      A    C  
ATOM    730  CD  GLU A  89     -37.523   6.042 -12.461  1.00 25.62      A    C  
ATOM    731  OE1 GLU A  89     -36.845   5.751 -13.417  1.00 26.60      A    O  
ATOM    732  OE2 GLU A  89     -38.762   5.935 -12.444  1.00 26.49      A    O1-
ATOM    733  H   GLU A  89     -33.123   5.714  -9.612  1.00 17.52      A    H  
ATOM    734  HA  GLU A  89     -34.836   7.877  -9.937  1.00 17.78      A    H  
ATOM    735  HB2 GLU A  89     -34.897   6.605 -11.882  1.00 20.01      A    H  
ATOM    736  HB3 GLU A  89     -35.230   5.298 -11.047  1.00 20.00      A    H  
ATOM    737  HG2 GLU A  89     -37.319   6.191 -10.429  1.00 22.08      A    H  
ATOM    738  HG3 GLU A  89     -36.984   7.544 -11.176  1.00 22.09      A    H  
ATOM    739  N   ASN A  90     -36.053   7.460  -7.929  1.00 17.24      A    N  
ATOM    740  CA  ASN A  90     -36.891   7.241  -6.748  1.00 16.78      A    C  
ATOM    741  C   ASN A  90     -38.298   6.867  -7.199  1.00 18.45      A    C  
ATOM    742  O   ASN A  90     -39.074   7.764  -7.554  1.00 18.49      A    O  
ATOM    743  CB  ASN A  90     -36.877   8.461  -5.850  1.00 16.68      A    C  
ATOM    744  CG  ASN A  90     -37.785   8.279  -4.658  1.00 15.91      A    C  
ATOM    745  ND2 ASN A  90     -38.050   9.364  -3.941  1.00 16.40      A    N  
ATOM    746  OD1 ASN A  90     -38.157   7.124  -4.368  1.00 17.02      A    O  
ATOM    747  H   ASN A  90     -36.031   8.326  -8.211  1.00 16.99      A    H  
ATOM    748  HA  ASN A  90     -36.513   6.488  -6.235  1.00 17.16      A    H  
ATOM    749  HB2 ASN A  90     -35.962   8.620  -5.539  1.00 16.52      A    H  
ATOM    750  HB3 ASN A  90     -37.168   9.242  -6.363  1.00 16.52      A    H  
ATOM    751 HD21 ASN A  90     -38.578   9.313  -3.235  0.00 16.45      A    H  
ATOM    752 HD22 ASN A  90     -37.696  10.143  -4.171  0.00 16.45      A    H  
ATOM    753  N   THR A  91     -38.624   5.587  -7.187  1.00 17.18      A    N  
ATOM    754  CA  THR A  91     -39.963   5.157  -7.655  1.00 18.53      A    C  
ATOM    755  C   THR A  91     -40.978   5.274  -6.524  1.00 18.37      A    C  
ATOM    756  O   THR A  91     -42.152   4.898  -6.748  1.00 20.21      A    O  
ATOM    757  CB  THR A  91     -39.974   3.734  -8.193  1.00 18.62      A    C  
ATOM    758  CG2 THR A  91     -38.931   3.492  -9.263  1.00 20.65      A    C  
ATOM    759  OG1 THR A  91     -39.833   2.776  -7.133  1.00 19.19      A    O  
ATOM    760  H   THR A  91     -38.089   4.905  -6.905  1.00 17.80      A    H  
ATOM    761  HA  THR A  91     -40.239   5.761  -8.381  1.00 18.28      A    H  
ATOM    762  HB  THR A  91     -40.858   3.591  -8.607  1.00 19.08      A    H  
ATOM    763  HG1 THR A  91     -39.843   1.993  -7.450  0.00 19.19      A    H  
ATOM    764 HG21 THR A  91     -39.080   4.102 -10.007  1.00 20.00      A    H  
ATOM    765 HG22 THR A  91     -38.997   2.573  -9.579  1.00 20.00      A    H  
ATOM    766 HG23 THR A  91     -38.042   3.643  -8.894  1.00 19.99      A    H  
ATOM    767  N   MET A  92     -40.553   5.677  -5.339  1.00 16.86      A    N  
ATOM    768  CA  MET A  92     -41.423   5.679  -4.145  1.00 17.56      A    C  
ATOM    769  C   MET A  92     -42.243   6.964  -4.071  1.00 17.65      A    C  
ATOM    770  O   MET A  92     -41.996   7.914  -4.869  1.00 19.22      A    O  
ATOM    771  CB  MET A  92     -40.595   5.447  -2.872  1.00 17.03      A    C  
ATOM    772  CG  MET A  92     -39.726   4.174  -2.957  1.00 17.50      A    C  
ATOM    773  SD  MET A  92     -39.074   3.752  -1.330  0.93 17.11      A    S  
ATOM    774  CE  MET A  92     -37.999   5.174  -1.087  1.00 17.37      A    C  
ATOM    775  H   MET A  92     -39.709   5.972  -5.182  1.00 17.37      A    H  
ATOM    776  HA  MET A  92     -42.056   4.930  -4.241  1.00 17.34      A    H  
ATOM    777  HB2 MET A  92     -40.019   6.222  -2.726  1.00 17.26      A    H  
ATOM    778  HB3 MET A  92     -41.200   5.373  -2.108  1.00 17.26      A    H  
ATOM    779  HG2 MET A  92     -40.266   3.427  -3.294  1.00 17.30      A    H  
ATOM    780  HG3 MET A  92     -38.981   4.322  -3.577  1.00 17.30      A    H  
ATOM    781  HE1 MET A  92     -37.530   5.081  -0.248  1.00 17.28      A    H  
ATOM    782  HE2 MET A  92     -37.361   5.222  -1.809  1.00 17.28      A    H  
ATOM    783  HE3 MET A  92     -38.529   5.980  -1.070  1.00 17.28      A    H  
ATOM    784  N   ASP A  93     -43.193   6.983  -3.127  1.00 16.38      A    N  
ATOM    785  CA  ASP A  93     -44.109   8.102  -2.847  1.00 17.34      A    C  
ATOM    786  C   ASP A  93     -43.564   9.011  -1.752  1.00 17.85      A    C  
ATOM    787  O   ASP A  93     -44.227   9.935  -1.358  1.00 17.68      A    O  
ATOM    788  CB  ASP A  93     -45.460   7.564  -2.400  1.00 16.80      A    C  
ATOM    789  CG  ASP A  93     -45.266   6.551  -1.304  0.50 10.70      A    C  
ATOM    790  OD1 ASP A  93     -44.950   5.452  -1.682  0.50 10.25      A    O  
ATOM    791  OD2 ASP A  93     -45.312   6.909  -0.124  0.50  8.00      A    O1-
ATOM    792  H   ASP A  93     -43.324   6.271  -2.578  1.00 16.87      A    H  
ATOM    793  HA  ASP A  93     -44.232   8.626  -3.671  1.00 17.16      A    H  
ATOM    794  HB2 ASP A  93     -46.019   8.295  -2.068  1.00 15.20      A    H  
ATOM    795  HB3 ASP A  93     -45.915   7.139  -3.155  1.00 15.18      A    H  
ATOM    796  N   VAL A  94     -42.341   8.778  -1.280  1.00 16.15      A    N  
ATOM    797  CA  VAL A  94     -41.668   9.619  -0.276  1.00 17.36      A    C  
ATOM    798  C   VAL A  94     -40.309   9.997  -0.842  1.00 16.03      A    C  
ATOM    799  O   VAL A  94     -39.789   9.283  -1.690  1.00 16.65      A    O  
ATOM    800  CB  VAL A  94     -41.475   8.937   1.089  1.00 18.63      A    C  
ATOM    801  CG1 VAL A  94     -42.799   8.713   1.804  1.00 22.01      A    C  
ATOM    802  CG2 VAL A  94     -40.656   7.640   0.982  1.00 17.44      A    C  
ATOM    803  H   VAL A  94     -41.836   8.072  -1.551  1.00 16.82      A    H  
ATOM    804  HA  VAL A  94     -42.187  10.433  -0.149  1.00 17.09      A    H  
ATOM    805  HB  VAL A  94     -40.950   9.564   1.647  1.00 18.73      A    H  
ATOM    806 HG11 VAL A  94     -43.240   9.568   1.948  1.00 20.90      A    H  
ATOM    807 HG12 VAL A  94     -42.637   8.284   2.662  1.00 20.90      A    H  
ATOM    808 HG13 VAL A  94     -43.370   8.143   1.259  1.00 20.86      A    H  
ATOM    809 HG21 VAL A  94     -41.108   7.018   0.387  1.00 17.79      A    H  
ATOM    810 HG22 VAL A  94     -40.570   7.237   1.864  1.00 17.80      A    H  
ATOM    811 HG23 VAL A  94     -39.771   7.839   0.632  1.00 17.80      A    H  
ATOM    812  N   ARG A  95     -39.784  11.126  -0.382  1.00 17.03      A    N  
ATOM    813  CA  ARG A  95     -38.423  11.523  -0.799  1.00 15.60      A    C  
ATOM    814  C   ARG A  95     -37.450  10.454  -0.324  1.00 16.24      A    C  
ATOM    815  O   ARG A  95     -37.635   9.877   0.764  1.00 17.49      A    O  
ATOM    816  CB  ARG A  95     -38.047  12.892  -0.239  1.00 17.59      A    C  
ATOM    817  CG  ARG A  95     -38.999  14.007  -0.664  1.00 17.78      A    C  
ATOM    818  CD  ARG A  95     -38.456  15.367  -0.259  1.00 18.85      A    C  
ATOM    819  NE  ARG A  95     -37.272  15.781  -0.981  1.00 18.75      A    N  
ATOM    820  CZ  ARG A  95     -37.272  16.470  -2.115  1.00 18.88      A    C  
ATOM    821  NH1 ARG A  95     -38.422  16.784  -2.712  1.00 20.38      A    N1+
ATOM    822  NH2 ARG A  95     -36.137  16.831  -2.679  1.00 20.48      A    N  
ATOM    823  H   ARG A  95     -40.204  11.685   0.201  1.00 16.46      A    H  
ATOM    824  HA  ARG A  95     -38.400  11.562  -1.781  1.00 16.35      A    H  
ATOM    825  HB2 ARG A  95     -38.038  12.838   0.740  1.00 17.14      A    H  
ATOM    826  HB3 ARG A  95     -37.141  13.115  -0.538  1.00 17.15      A    H  
ATOM    827  HG2 ARG A  95     -39.116  13.984  -1.637  1.00 17.99      A    H  
ATOM    828  HG3 ARG A  95     -39.875  13.871  -0.246  1.00 18.00      A    H  
ATOM    829  HD2 ARG A  95     -39.159  16.038  -0.384  1.00 18.58      A    H  
ATOM    830  HD3 ARG A  95     -38.244  15.343   0.698  1.00 18.57      A    H  
ATOM    831  HE  ARG A  95     -36.501  15.610  -0.617  1.00 18.88      A    H  
ATOM    832 HH11 ARG A  95     -39.188  16.556  -2.350  1.00 19.86      A    H  
ATOM    833 HH12 ARG A  95     -38.413  17.232  -3.468  1.00 19.87      A    H  
ATOM    834 HH21 ARG A  95     -35.371  16.623  -2.300  1.00 19.92      A    H  
ATOM    835 HH22 ARG A  95     -36.145  17.272  -3.442  1.00 19.93      A    H  
ATOM    836  N   ALA A  96     -36.387  10.262  -1.109  1.00 15.95      A    N  
ATOM    837  CA  ALA A  96     -35.344   9.267  -0.822  1.00 14.99      A    C  
ATOM    838  C   ALA A  96     -34.032   9.778  -1.380  1.00 17.15      A    C  
ATOM    839  O   ALA A  96     -34.037  10.649  -2.276  1.00 16.21      A    O  
ATOM    840  CB  ALA A  96     -35.708   7.921  -1.378  1.00 17.46      A    C  
ATOM    841  H   ALA A  96     -36.233  10.727  -1.878  1.00 15.79      A    H  
ATOM    842  HA  ALA A  96     -35.251   9.186   0.156  1.00 16.04      A    H  
ATOM    843  HB1 ALA A  96     -35.003   7.283  -1.174  1.00 16.66      A    H  
ATOM    844  HB2 ALA A  96     -36.541   7.620  -0.980  1.00 16.66      A    H  
ATOM    845  HB3 ALA A  96     -35.815   7.985  -2.342  1.00 16.66      A    H  
ATOM    846  N   SER A  97     -32.935   9.224  -0.929  1.00 15.79      A    N  
ATOM    847  CA  SER A  97     -31.636   9.645  -1.459  1.00 16.05      A    C  
ATOM    848  C   SER A  97     -30.673   8.462  -1.519  1.00 15.47      A    C  
ATOM    849  O   SER A  97     -31.023   7.327  -1.072  1.00 14.90      A    O  
ATOM    850  CB  SER A  97     -31.091  10.769  -0.658  1.00 15.94      A    C  
ATOM    851  OG  SER A  97     -30.577  10.306   0.601  1.00 15.58      A    O  
ATOM    852  H   SER A  97     -32.886   8.578  -0.288  1.00 16.16      A    H  
ATOM    853  HA  SER A  97     -31.775   9.967  -2.390  1.00 15.87      A    H  
ATOM    854  HB2 SER A  97     -30.372  11.212  -1.164  1.00 15.88      A    H  
ATOM    855  HB3 SER A  97     -31.802  11.428  -0.498  1.00 15.89      A    H  
ATOM    856  HG  SER A  97     -30.276  10.969   1.029  0.00 15.53      A    H  
ATOM    857  N   LEU A  98     -29.497   8.754  -2.054  1.00 14.20      A    N  
ATOM    858  CA  LEU A  98     -28.327   7.881  -2.061  1.00 15.92      A    C  
ATOM    859  C   LEU A  98     -27.202   8.677  -1.435  1.00 16.97      A    C  
ATOM    860  O   LEU A  98     -26.873   9.795  -1.983  1.00 16.94      A    O  
ATOM    861  CB  LEU A  98     -28.019   7.508  -3.509  1.00 17.40      A    C  
ATOM    862  CG  LEU A  98     -26.910   6.497  -3.709  1.00 19.86      A    C  
ATOM    863  CD1 LEU A  98     -27.282   5.136  -3.106  1.00 18.72      A    C  
ATOM    864  CD2 LEU A  98     -26.625   6.336  -5.186  1.00 19.78      A    C  
ATOM    865  H   LEU A  98     -29.346   9.548  -2.476  1.00 14.90      A    H  
ATOM    866  HA  LEU A  98     -28.512   7.078  -1.524  1.00 16.04      A    H  
ATOM    867  HB2 LEU A  98     -28.836   7.155  -3.915  1.00 17.58      A    H  
ATOM    868  HB3 LEU A  98     -27.782   8.325  -3.992  1.00 17.58      A    H  
ATOM    869  HG  LEU A  98     -26.093   6.829  -3.263  1.00 19.11      A    H  
ATOM    870 HD11 LEU A  98     -27.407   5.227  -2.146  1.00 19.04      A    H  
ATOM    871 HD12 LEU A  98     -26.568   4.498  -3.280  1.00 19.05      A    H  
ATOM    872 HD13 LEU A  98     -28.107   4.816  -3.511  1.00 19.05      A    H  
ATOM    873 HD21 LEU A  98     -27.433   6.043  -5.643  1.00 19.81      A    H  
ATOM    874 HD22 LEU A  98     -25.925   5.674  -5.310  1.00 19.83      A    H  
ATOM    875 HD23 LEU A  98     -26.335   7.188  -5.556  1.00 19.81      A    H  
ATOM    876  N   HIS A  99     -26.649   8.165  -0.361  1.00 15.47      A    N  
ATOM    877  CA  HIS A  99     -25.502   8.766   0.354  1.00 16.48      A    C  
ATOM    878  C   HIS A  99     -24.444   7.705   0.471  1.00 15.27      A    C  
ATOM    879  O   HIS A  99     -24.814   6.546   0.789  1.00 16.15      A    O  
ATOM    880  CB  HIS A  99     -25.916   9.257   1.731  1.00 17.44      A    C  
ATOM    881  CG  HIS A  99     -24.769   9.649   2.594  1.00 23.30      A    C  
ATOM    882  CD2 HIS A  99     -24.192   9.046   3.623  1.00 32.21      A    C  
ATOM    883  ND1 HIS A  99     -24.083  10.854   2.371  1.00 30.27      A    N  
ATOM    884  CE1 HIS A  99     -23.136  10.936   3.263  1.00 34.05      A    C  
ATOM    885  NE2 HIS A  99     -23.215   9.839   4.033  1.00 29.78      A    N  
ATOM    886  H   HIS A  99     -26.938   7.394   0.030  1.00 16.04      A    H  
ATOM    887  HA  HIS A  99     -25.148   9.517  -0.176  1.00 16.22      A    H  
ATOM    888  HB2 HIS A  99     -26.513  10.031   1.626  1.00 18.43      A    H  
ATOM    889  HB3 HIS A  99     -26.424   8.547   2.183  1.00 18.42      A    H  
ATOM    890  HD1 HIS A  99     -24.265  11.433   1.741  0.00 30.35      A    H  
ATOM    891  HD2 HIS A  99     -24.440   8.226   4.006  1.00 29.20      A    H  
ATOM    892  HE1 HIS A  99     -22.519  11.641   3.357  1.00 31.67      A    H  
ATOM    893  HE2 HIS A  99     -22.683   9.651   4.709  0.00 29.79      A    H  
ATOM    894  N   VAL A 100     -23.181   8.045   0.311  1.00 15.62      A    N  
ATOM    895  CA  VAL A 100     -22.110   7.030   0.317  1.00 14.41      A    C  
ATOM    896  C   VAL A 100     -21.108   7.420   1.391  1.00 15.75      A    C  
ATOM    897  O   VAL A 100     -20.821   8.600   1.566  1.00 16.51      A    O  
ATOM    898  CB  VAL A 100     -21.488   6.809  -1.075  1.00 15.68      A    C  
ATOM    899  CG1 VAL A 100     -20.658   8.001  -1.576  1.00 14.97      A    C  
ATOM    900  CG2 VAL A 100     -20.708   5.547  -1.128  1.00 14.76      A    C  
ATOM    901  H   VAL A 100     -22.897   8.902   0.189  1.00 15.25      A    H  
ATOM    902  HA  VAL A 100     -22.510   6.186   0.590  1.00 15.11      A    H  
ATOM    903  HB  VAL A 100     -22.243   6.704  -1.701  1.00 15.12      A    H  
ATOM    904 HG11 VAL A 100     -21.219   8.795  -1.612  1.00 15.18      A    H  
ATOM    905 HG12 VAL A 100     -20.316   7.807  -2.466  1.00 15.18      A    H  
ATOM    906 HG13 VAL A 100     -19.913   8.158  -0.971  1.00 15.18      A    H  
ATOM    907 HG21 VAL A 100     -19.984   5.584  -0.481  1.00 15.03      A    H  
ATOM    908 HG22 VAL A 100     -20.337   5.432  -2.021  1.00 15.03      A    H  
ATOM    909 HG23 VAL A 100     -21.290   4.796  -0.920  1.00 15.03      A    H  
ATOM    910  N   HIS A 101     -20.549   6.418   2.061  1.00 13.48      A    N  
ATOM    911  CA  HIS A 101     -19.391   6.571   2.942  1.00 13.38      A    C  
ATOM    912  C   HIS A 101     -18.083   6.439   2.163  1.00 13.52      A    C  
ATOM    913  O   HIS A 101     -18.010   5.647   1.169  1.00 14.26      A    O  
ATOM    914  CB  HIS A 101     -19.489   5.592   4.124  1.00 13.10      A    C  
ATOM    915  CG  HIS A 101     -20.509   5.976   5.139  1.00 13.51      A    C  
ATOM    916  CD2 HIS A 101     -21.858   6.121   5.048  1.00 15.67      A    C  
ATOM    917  ND1 HIS A 101     -20.175   6.318   6.432  1.00 14.37      A    N  
ATOM    918  CE1 HIS A 101     -21.270   6.611   7.080  1.00 14.38      A    C  
ATOM    919  NE2 HIS A 101     -22.326   6.569   6.250  1.00 14.15      A    N  
ATOM    920  H   HIS A 101     -20.844   5.557   2.014  1.00 13.96      A    H  
ATOM    921  HA  HIS A 101     -19.423   7.484   3.311  1.00 13.39      A    H  
ATOM    922  HB2 HIS A 101     -19.706   4.697   3.780  1.00 13.26      A    H  
ATOM    923  HB3 HIS A 101     -18.611   5.537   4.564  1.00 13.26      A    H  
ATOM    924  HD1 HIS A 101     -19.363   6.336   6.757  0.00 14.38      A    H  
ATOM    925  HD2 HIS A 101     -22.374   5.993   4.274  1.00 14.74      A    H  
ATOM    926  HE1 HIS A 101     -21.303   6.883   7.981  1.00 14.32      A    H  
ATOM    927  HE2 HIS A 101     -23.156   6.733   6.477  0.00 14.17      A    H  
ATOM    928  N   GLY A 102     -17.063   7.176   2.593  1.00 14.48      A    N  
ATOM    929  CA  GLY A 102     -15.674   6.919   2.139  1.00 14.34      A    C  
ATOM    930  C   GLY A 102     -15.299   7.517   0.791  1.00 14.45      A    C  
ATOM    931  O   GLY A 102     -14.151   7.916   0.666  1.00 14.79      A    O  
ATOM    932  H   GLY A 102     -17.160   7.867   3.179  1.00 14.21      A    H  
ATOM    933  HA2 GLY A 102     -15.053   7.269   2.826  1.00 14.40      A    H  
ATOM    934  HA3 GLY A 102     -15.539   5.946   2.095  1.00 14.39      A    H  
ATOM    935  N   LEU A 103     -16.187   7.516  -0.185  1.00 14.37      A    N  
ATOM    936  CA  LEU A 103     -15.820   7.884  -1.564  1.00 14.60      A    C  
ATOM    937  C   LEU A 103     -15.802   9.411  -1.713  1.00 15.16      A    C  
ATOM    938  O   LEU A 103     -16.299  10.128  -0.793  1.00 16.51      A    O  
ATOM    939  CB  LEU A 103     -16.764   7.170  -2.518  1.00 15.46      A    C  
ATOM    940  CG  LEU A 103     -16.479   5.688  -2.769  1.00 18.45      A    C  
ATOM    941  CD1 LEU A 103     -16.660   4.749  -1.596  1.00 19.84      A    C  
ATOM    942  CD2 LEU A 103     -17.315   5.228  -3.937  1.00 18.45      A    C  
ATOM    943  H   LEU A 103     -17.062   7.303  -0.067  1.00 14.44      A    H  
ATOM    944  HA  LEU A 103     -14.906   7.555  -1.729  1.00 14.82      A    H  
ATOM    945  HB2 LEU A 103     -17.674   7.254  -2.169  1.00 15.90      A    H  
ATOM    946  HB3 LEU A 103     -16.737   7.637  -3.376  1.00 15.91      A    H  
ATOM    947  HG  LEU A 103     -15.533   5.621  -3.047  1.00 18.08      A    H  
ATOM    948 HD11 LEU A 103     -16.061   5.009  -0.875  1.00 19.39      A    H  
ATOM    949 HD12 LEU A 103     -16.455   3.840  -1.874  1.00 19.40      A    H  
ATOM    950 HD13 LEU A 103     -17.580   4.792  -1.284  1.00 19.39      A    H  
ATOM    951 HD21 LEU A 103     -18.257   5.353  -3.732  1.00 18.45      A    H  
ATOM    952 HD22 LEU A 103     -17.143   4.285  -4.108  1.00 18.45      A    H  
ATOM    953 HD23 LEU A 103     -17.084   5.747  -4.727  1.00 18.44      A    H  
ATOM    954  N   ASP A 104     -15.267   9.885  -2.828  1.00 16.53      A    N  
ATOM    955  CA  ASP A 104     -15.239  11.334  -3.114  1.00 16.21      A    C  
ATOM    956  C   ASP A 104     -16.577  11.699  -3.750  1.00 17.30      A    C  
ATOM    957  O   ASP A 104     -17.063  10.962  -4.593  1.00 22.41      A    O  
ATOM    958  CB  ASP A 104     -14.079  11.677  -4.032  1.00 15.50      A    C  
ATOM    959  CG  ASP A 104     -12.731  11.193  -3.521  1.00 17.55      A    C  
ATOM    960  OD1 ASP A 104     -12.505  11.257  -2.280  1.00 15.02      A    O  
ATOM    961  OD2 ASP A 104     -11.904  10.777  -4.388  1.00 17.54      A    O1-
ATOM    962  H   ASP A 104     -14.903   9.357  -3.475  1.00 16.12      A    H  
ATOM    963  HA  ASP A 104     -15.134  11.827  -2.267  1.00 16.33      A    H  
ATOM    964  HB2 ASP A 104     -14.238  11.275  -4.910  1.00 16.14      A    H  
ATOM    965  HB3 ASP A 104     -14.037  12.649  -4.144  1.00 16.14      A    H  
ATOM    966  N   TYR A 105     -17.229  12.682  -3.212  1.00 16.34      A    N  
ATOM    967  CA  TYR A 105     -18.471  13.188  -3.814  1.00 15.38      A    C  
ATOM    968  C   TYR A 105     -18.519  14.664  -3.463  1.00 15.23      A    C  
ATOM    969  O   TYR A 105     -18.029  15.040  -2.370  1.00 16.27      A    O  
ATOM    970  CB  TYR A 105     -19.722  12.426  -3.331  1.00 15.35      A    C  
ATOM    971  CG  TYR A 105     -19.889  12.413  -1.835  1.00 15.48      A    C  
ATOM    972  CD1 TYR A 105     -19.293  11.455  -1.037  1.00 16.07      A    C  
ATOM    973  CD2 TYR A 105     -20.621  13.403  -1.205  1.00 17.28      A    C  
ATOM    974  CE1 TYR A 105     -19.416  11.489   0.361  1.00 15.18      A    C  
ATOM    975  CE2 TYR A 105     -20.783  13.444   0.160  1.00 16.05      A    C  
ATOM    976  CZ  TYR A 105     -20.177  12.493   0.953  1.00 17.32      A    C  
ATOM    977  OH  TYR A 105     -20.282  12.536   2.329  1.00 20.49      A    O  
ATOM    978  H   TYR A 105     -16.996  13.105  -2.440  1.00 16.32      A    H  
ATOM    979  HA  TYR A 105     -18.407  13.102  -4.800  1.00 15.54      A    H  
ATOM    980  HB2 TYR A 105     -20.513  12.838  -3.736  1.00 15.39      A    H  
ATOM    981  HB3 TYR A 105     -19.667  11.501  -3.652  1.00 15.39      A    H  
ATOM    982  HD1 TYR A 105     -18.769  10.782  -1.438  1.00 15.81      A    H  
ATOM    983  HD2 TYR A 105     -21.038  14.064  -1.730  1.00 16.55      A    H  
ATOM    984  HE1 TYR A 105     -19.001  10.830   0.893  1.00 15.93      A    H  
ATOM    985  HE2 TYR A 105     -21.284  14.136   0.556  1.00 16.60      A    H  
ATOM    986  HH  TYR A 105     -19.501  12.630   2.680  0.00 20.49      A    H  
ATOM    987  N   GLU A 106     -19.137  15.456  -4.313  1.00 16.05      A    N  
ATOM    988  CA  GLU A 106     -19.410  16.877  -4.037  1.00 17.44      A    C  
ATOM    989  C   GLU A 106     -20.734  17.018  -3.294  1.00 16.33      A    C  
ATOM    990  O   GLU A 106     -21.515  16.056  -3.169  1.00 17.30      A    O  
ATOM    991  CB  GLU A 106     -19.484  17.633  -5.375  1.00 18.33      A    C  
ATOM    992  CG  GLU A 106     -18.139  17.645  -6.086  1.00 19.86      A    C  
ATOM    993  CD  GLU A 106     -18.042  18.418  -7.390  0.50 22.92      A    C  
ATOM    994  OE1 GLU A 106     -18.609  19.487  -7.472  0.50 23.50      A    O  
ATOM    995  OE2 GLU A 106     -17.251  18.007  -8.222  0.50 28.54      A    O1-
ATOM    996  H   GLU A 106     -19.437  15.169  -5.124  1.00 16.17      A    H  
ATOM    997  HA  GLU A 106     -18.684  17.248  -3.487  1.00 17.11      A    H  
ATOM    998  HB2 GLU A 106     -20.153  17.205  -5.949  1.00 18.45      A    H  
ATOM    999  HB3 GLU A 106     -19.770  18.555  -5.205  1.00 18.46      A    H  
ATOM   1000  HG2 GLU A 106     -17.470  18.012  -5.472  1.00 20.15      A    H  
ATOM   1001  HG3 GLU A 106     -17.880  16.717  -6.270  1.00 20.16      A    H  
ATOM   1002  N   VAL A 107     -21.013  18.201  -2.760  1.00 16.79      A    N  
ATOM   1003  CA  VAL A 107     -22.236  18.378  -1.939  1.00 16.46      A    C  
ATOM   1004  C   VAL A 107     -23.467  18.101  -2.790  1.00 16.64      A    C  
ATOM   1005  O   VAL A 107     -24.495  17.695  -2.177  1.00 16.57      A    O  
ATOM   1006  CB  VAL A 107     -22.332  19.740  -1.223  1.00 17.12      A    C  
ATOM   1007  CG1 VAL A 107     -21.427  19.808  -0.020  1.00 18.99      A    C  
ATOM   1008  CG2 VAL A 107     -22.147  20.919  -2.173  1.00 19.38      A    C  
ATOM   1009  H   VAL A 107     -20.486  18.937  -2.844  1.00 16.62      A    H  
ATOM   1010  HA  VAL A 107     -22.211  17.694  -1.245  1.00 16.69      A    H  
ATOM   1011  HB  VAL A 107     -23.255  19.803  -0.880  1.00 17.74      A    H  
ATOM   1012 HG11 VAL A 107     -21.667  19.104   0.607  1.00 18.39      A    H  
ATOM   1013 HG12 VAL A 107     -21.526  20.673   0.412  1.00 18.38      A    H  
ATOM   1014 HG13 VAL A 107     -20.503  19.689  -0.301  1.00 18.39      A    H  
ATOM   1015 HG21 VAL A 107     -21.261  20.885  -2.570  1.00 18.64      A    H  
ATOM   1016 HG22 VAL A 107     -22.246  21.752  -1.678  1.00 18.65      A    H  
ATOM   1017 HG23 VAL A 107     -22.819  20.880  -2.875  1.00 18.65      A    H  
ATOM   1018  N   SER A 108     -23.398  18.282  -4.117  1.00 16.54      A    N  
ATOM   1019  CA  SER A 108     -24.527  17.968  -5.026  1.00 17.93      A    C  
ATOM   1020  C   SER A 108     -24.808  16.471  -5.075  1.00 16.84      A    C  
ATOM   1021  O   SER A 108     -25.882  16.076  -5.595  1.00 18.22      A    O  
ATOM   1022  CB  SER A 108     -24.284  18.478  -6.449  1.00 20.37      A    C  
ATOM   1023  OG  SER A 108     -23.022  18.022  -6.921  1.00 21.42      A    O  
ATOM   1024  H   SER A 108     -22.674  18.622  -4.554  1.00 16.89      A    H  
ATOM   1025  HA  SER A 108     -25.338  18.421  -4.669  1.00 17.92      A    H  
ATOM   1026  HB2 SER A 108     -24.998  18.152  -7.043  1.00 19.99      A    H  
ATOM   1027  HB3 SER A 108     -24.303  19.462  -6.454  1.00 20.00      A    H  
ATOM   1028  HG  SER A 108     -22.912  18.314  -7.709  0.00 21.44      A    H  
ATOM   1029  N   SER A 109     -23.917  15.658  -4.526  1.00 15.72      A    N  
ATOM   1030  CA  SER A 109     -24.161  14.186  -4.394  1.00 15.75      A    C  
ATOM   1031  C   SER A 109     -24.117  13.760  -2.923  1.00 16.84      A    C  
ATOM   1032  O   SER A 109     -23.960  12.554  -2.636  1.00 18.26      A    O  
ATOM   1033  CB  SER A 109     -23.199  13.386  -5.240  1.00 17.18      A    C  
ATOM   1034  OG  SER A 109     -23.532  13.437  -6.613  1.00 17.60      A    O  
ATOM   1035  H   SER A 109     -23.100  15.911  -4.223  1.00 15.98      A    H  
ATOM   1036  HA  SER A 109     -25.079  14.005  -4.728  1.00 16.22      A    H  
ATOM   1037  HB2 SER A 109     -22.289  13.738  -5.114  1.00 16.93      A    H  
ATOM   1038  HB3 SER A 109     -23.205  12.449  -4.943  1.00 16.93      A    H  
ATOM   1039  HG  SER A 109     -22.968  12.976  -7.044  0.00 17.67      A    H  
ATOM   1040  N   ASP A 110     -24.319  14.666  -1.975  1.00 16.66      A    N  
ATOM   1041  CA  ASP A 110     -24.373  14.354  -0.520  1.00 16.21      A    C  
ATOM   1042  C   ASP A 110     -25.603  13.484  -0.200  1.00 16.91      A    C  
ATOM   1043  O   ASP A 110     -25.548  12.694   0.745  1.00 16.47      A    O  
ATOM   1044  CB  ASP A 110     -24.462  15.648   0.269  1.00 17.58      A    C  
ATOM   1045  CG  ASP A 110     -24.096  15.594   1.729  1.00 16.57      A    C  
ATOM   1046  OD1 ASP A 110     -23.338  14.671   2.164  1.00 17.07      A    O  
ATOM   1047  OD2 ASP A 110     -24.517  16.522   2.429  1.00 16.81      A    O1-
ATOM   1048  H   ASP A 110     -24.458  15.544  -2.163  1.00 16.59      A    H  
ATOM   1049  HA  ASP A 110     -23.554  13.868  -0.266  1.00 16.68      A    H  
ATOM   1050  HB2 ASP A 110     -23.868  16.302  -0.150  1.00 17.00      A    H  
ATOM   1051  HB3 ASP A 110     -25.377  15.989   0.203  1.00 17.00      A    H  
ATOM   1052  N   GLY A 111     -26.693  13.666  -0.919  1.00 16.61      A    N  
ATOM   1053  CA  GLY A 111     -27.956  12.941  -0.670  1.00 14.77      A    C  
ATOM   1054  C   GLY A 111     -28.687  13.422   0.555  1.00 16.71      A    C  
ATOM   1055  O   GLY A 111     -29.452  12.654   1.167  1.00 18.20      A    O  
ATOM   1056  H   GLY A 111     -26.731  14.257  -1.611  1.00 16.23      A    H  
ATOM   1057  HA2 GLY A 111     -28.543  13.042  -1.456  1.00 15.63      A    H  
ATOM   1058  HA3 GLY A 111     -27.755  11.977  -0.569  1.00 15.63      A    H  
ATOM   1059  N   THR A 112     -28.504  14.693   0.914  1.00 16.34      A    N  
ATOM   1060  CA  THR A 112     -29.068  15.239   2.158  1.00 15.12      A    C  
ATOM   1061  C   THR A 112     -30.070  16.364   1.887  1.00 16.65      A    C  
ATOM   1062  O   THR A 112     -29.978  17.034   0.866  1.00 16.40      A    O  
ATOM   1063  CB  THR A 112     -27.977  15.763   3.091  1.00 16.35      A    C  
ATOM   1064  CG2 THR A 112     -27.056  14.647   3.535  1.00 15.41      A    C  
ATOM   1065  OG1 THR A 112     -27.247  16.785   2.394  1.00 16.56      A    O  
ATOM   1066  H   THR A 112     -28.039  15.307   0.428  1.00 16.13      A    H  
ATOM   1067  HA  THR A 112     -29.543  14.511   2.621  1.00 15.87      A    H  
ATOM   1068  HB  THR A 112     -28.408  16.159   3.886  1.00 15.98      A    H  
ATOM   1069  HG1 THR A 112     -26.634  17.090   2.893  0.00 16.52      A    H  
ATOM   1070 HG21 THR A 112     -27.572  13.966   4.003  1.00 15.70      A    H  
ATOM   1071 HG22 THR A 112     -26.376  15.005   4.132  1.00 15.69      A    H  
ATOM   1072 HG23 THR A 112     -26.627  14.249   2.757  1.00 15.70      A    H  
ATOM   1073  N   THR A 113     -30.955  16.574   2.841  1.00 16.51      A    N  
ATOM   1074  CA  THR A 113     -31.816  17.760   2.928  1.00 17.65      A    C  
ATOM   1075  C   THR A 113     -30.935  19.015   2.980  1.00 17.49      A    C  
ATOM   1076  O   THR A 113     -31.198  19.974   2.193  1.00 17.95      A    O  
ATOM   1077  CB  THR A 113     -32.736  17.673   4.149  1.00 18.10      A    C  
ATOM   1078  CG2 THR A 113     -33.667  18.862   4.244  1.00 19.05      A    C  
ATOM   1079  OG1 THR A 113     -33.468  16.442   4.025  1.00 19.00      A    O  
ATOM   1080  H   THR A 113     -31.097  15.987   3.524  1.00 16.80      A    H  
ATOM   1081  HA  THR A 113     -32.372  17.797   2.115  1.00 17.48      A    H  
ATOM   1082  HB  THR A 113     -32.176  17.636   4.961  1.00 18.37      A    H  
ATOM   1083  HG1 THR A 113     -33.993  16.355   4.686  0.00 18.96      A    H  
ATOM   1084 HG21 THR A 113     -33.147  19.681   4.329  1.00 18.75      A    H  
ATOM   1085 HG22 THR A 113     -34.242  18.763   5.024  1.00 18.76      A    H  
ATOM   1086 HG23 THR A 113     -34.217  18.908   3.442  1.00 18.75      A    H  
ATOM   1087  N   LEU A 114     -29.916  19.013   3.840  1.00 16.41      A    N  
ATOM   1088  CA  LEU A 114     -29.001  20.179   4.022  1.00 17.25      A    C  
ATOM   1089  C   LEU A 114     -28.511  20.680   2.668  1.00 18.22      A    C  
ATOM   1090  O   LEU A 114     -28.496  21.934   2.388  1.00 17.68      A    O  
ATOM   1091  CB  LEU A 114     -27.826  19.704   4.873  1.00 18.55      A    C  
ATOM   1092  CG  LEU A 114     -26.705  20.741   5.052  1.00 20.09      A    C  
ATOM   1093  CD1 LEU A 114     -27.137  21.755   6.038  1.00 20.60      A    C  
ATOM   1094  CD2 LEU A 114     -25.435  20.077   5.520  1.00 21.87      A    C  
ATOM   1095  H   LEU A 114     -29.723  18.300   4.374  1.00 16.87      A    H  
ATOM   1096  HA  LEU A 114     -29.486  20.901   4.484  1.00 17.52      A    H  
ATOM   1097  HB2 LEU A 114     -28.164  19.452   5.756  1.00 18.59      A    H  
ATOM   1098  HB3 LEU A 114     -27.448  18.903   4.460  1.00 18.59      A    H  
ATOM   1099  HG  LEU A 114     -26.532  21.187   4.187  1.00 20.20      A    H  
ATOM   1100 HD11 LEU A 114     -27.939  22.202   5.717  1.00 20.42      A    H  
ATOM   1101 HD12 LEU A 114     -26.429  22.410   6.162  1.00 20.43      A    H  
ATOM   1102 HD13 LEU A 114     -27.327  21.321   6.888  1.00 20.43      A    H  
ATOM   1103 HD21 LEU A 114     -25.585  19.667   6.389  1.00 21.31      A    H  
ATOM   1104 HD22 LEU A 114     -24.730  20.743   5.595  1.00 21.31      A    H  
ATOM   1105 HD23 LEU A 114     -25.170  19.394   4.880  1.00 21.30      A    H  
ATOM   1106  N   ASN A 115     -28.059  19.776   1.803  1.00 15.46      A    N  
ATOM   1107  CA  ASN A 115     -27.481  20.132   0.485  1.00 15.79      A    C  
ATOM   1108  C   ASN A 115     -28.462  19.916  -0.651  1.00 14.70      A    C  
ATOM   1109  O   ASN A 115     -28.068  19.949  -1.849  1.00 17.27      A    O  
ATOM   1110  CB  ASN A 115     -26.136  19.430   0.302  1.00 16.25      A    C  
ATOM   1111  CG  ASN A 115     -25.049  20.127   1.073  1.00 17.42      A    C  
ATOM   1112  ND2 ASN A 115     -24.329  19.414   1.935  1.00 17.03      A    N  
ATOM   1113  OD1 ASN A 115     -24.883  21.350   0.882  1.00 18.58      A    O  
ATOM   1114  H   ASN A 115     -28.076  18.881   1.971  1.00 16.16      A    H  
ATOM   1115  HA  ASN A 115     -27.286  21.097   0.509  1.00 15.62      A    H  
ATOM   1116  HB2 ASN A 115     -26.211  18.504   0.610  1.00 16.41      A    H  
ATOM   1117  HB3 ASN A 115     -25.903  19.420  -0.648  1.00 16.41      A    H  
ATOM   1118 HD21 ASN A 115     -23.684  19.798   2.400  0.00 17.07      A    H  
ATOM   1119 HD22 ASN A 115     -24.496  18.551   2.043  0.00 17.07      A    H  
ATOM   1120  N   LYS A 116     -29.744  19.794  -0.333  1.00 15.91      A    N  
ATOM   1121  CA  LYS A 116     -30.828  19.742  -1.342  1.00 16.23      A    C  
ATOM   1122  C   LYS A 116     -30.525  18.721  -2.436  1.00 16.63      A    C  
ATOM   1123  O   LYS A 116     -30.754  18.957  -3.627  1.00 17.59      A    O  
ATOM   1124  CB  LYS A 116     -31.086  21.153  -1.859  1.00 18.11      A    C  
ATOM   1125  CG  LYS A 116     -31.806  22.024  -0.844  1.00 18.47      A    C  
ATOM   1126  CD  LYS A 116     -32.178  23.407  -1.416  1.00 19.99      A    C  
ATOM   1127  CE  LYS A 116     -30.967  24.243  -1.726  1.00 22.26      A    C  
ATOM   1128  NZ  LYS A 116     -31.416  25.607  -2.156  1.00 20.61      A    N1+
ATOM   1129  H   LYS A 116     -30.039  19.736   0.523  1.00 15.70      A    H  
ATOM   1130  HA  LYS A 116     -31.642  19.442  -0.877  1.00 16.60      A    H  
ATOM   1131  HB2 LYS A 116     -30.229  21.569  -2.088  1.00 17.74      A    H  
ATOM   1132  HB3 LYS A 116     -31.628  21.101  -2.673  1.00 17.73      A    H  
ATOM   1133  HG2 LYS A 116     -32.623  21.566  -0.552  1.00 18.72      A    H  
ATOM   1134  HG3 LYS A 116     -31.229  22.144  -0.060  1.00 18.73      A    H  
ATOM   1135  HD2 LYS A 116     -32.701  23.285  -2.237  1.00 20.12      A    H  
ATOM   1136  HD3 LYS A 116     -32.739  23.883  -0.767  1.00 20.13      A    H  
ATOM   1137  HE2 LYS A 116     -30.401  24.320  -0.935  1.00 21.31      A    H  
ATOM   1138  HE3 LYS A 116     -30.448  23.832  -2.442  1.00 21.30      A    H  
ATOM   1139  HZ1 LYS A 116     -31.939  25.541  -2.895  1.00 21.10      A    H  
ATOM   1140  HZ2 LYS A 116     -30.694  26.122  -2.349  1.00 21.10      A    H  
ATOM   1141  HZ3 LYS A 116     -31.891  25.999  -1.490  1.00 21.10      A    H  
ATOM   1142  N   SER A 117     -29.999  17.541  -2.073  1.00 15.70      A    N  
ATOM   1143  CA  SER A 117     -29.524  16.592  -3.083  1.00 15.06      A    C  
ATOM   1144  C   SER A 117     -30.105  15.216  -2.808  1.00 17.34      A    C  
ATOM   1145  O   SER A 117     -29.476  14.218  -3.198  1.00 16.40      A    O  
ATOM   1146  CB  SER A 117     -27.995  16.586  -3.153  1.00 17.25      A    C  
ATOM   1147  OG  SER A 117     -27.398  16.416  -1.868  1.00 16.75      A    O  
ATOM   1148  H   SER A 117     -29.878  17.258  -1.215  1.00 15.76      A    H  
ATOM   1149  HA  SER A 117     -29.868  16.890  -3.967  1.00 16.01      A    H  
ATOM   1150  HB2 SER A 117     -27.701  15.860  -3.746  1.00 16.59      A    H  
ATOM   1151  HB3 SER A 117     -27.688  17.436  -3.542  1.00 16.59      A    H  
ATOM   1152  HG  SER A 117     -26.557  16.421  -1.961  0.00 16.74      A    H  
ATOM   1153  N   ASP A 118     -31.282  15.199  -2.199  1.00 16.37      A    N  
ATOM   1154  CA  ASP A 118     -32.195  14.044  -2.228  1.00 16.36      A    C  
ATOM   1155  C   ASP A 118     -33.130  14.147  -3.436  1.00 16.99      A    C  
ATOM   1156  O   ASP A 118     -32.870  14.973  -4.372  1.00 17.40      A    O  
ATOM   1157  CB  ASP A 118     -32.925  13.940  -0.901  1.00 16.92      A    C  
ATOM   1158  CG  ASP A 118     -33.885  15.077  -0.641  1.00 17.76      A    C  
ATOM   1159  OD1 ASP A 118     -33.686  16.172  -1.247  1.00 16.80      A    O  
ATOM   1160  OD2 ASP A 118     -34.862  14.837   0.064  1.00 17.19      A    O1-
ATOM   1161  H   ASP A 118     -31.602  15.907  -1.727  1.00 16.58      A    H  
ATOM   1162  HA  ASP A 118     -31.651  13.229  -2.333  1.00 16.59      A    H  
ATOM   1163  HB2 ASP A 118     -33.426  13.100  -0.875  1.00 16.98      A    H  
ATOM   1164  HB3 ASP A 118     -32.266  13.923  -0.177  1.00 16.99      A    H  
ATOM   1165  N   VAL A 119     -34.086  13.217  -3.532  1.00 16.46      A    N  
ATOM   1166  CA  VAL A 119     -34.872  13.053  -4.762  1.00 16.00      A    C  
ATOM   1167  C   VAL A 119     -36.353  13.006  -4.378  1.00 18.20      A    C  
ATOM   1168  O   VAL A 119     -36.760  12.195  -3.519  1.00 17.29      A    O  
ATOM   1169  CB  VAL A 119     -34.423  11.818  -5.554  1.00 16.89      A    C  
ATOM   1170  CG1 VAL A 119     -35.180  11.680  -6.845  1.00 16.99      A    C  
ATOM   1171  CG2 VAL A 119     -32.936  11.796  -5.798  1.00 16.08      A    C  
ATOM   1172  H   VAL A 119     -34.299  12.634  -2.865  1.00 16.48      A    H  
ATOM   1173  HA  VAL A 119     -34.729  13.837  -5.321  1.00 16.67      A    H  
ATOM   1174  HB  VAL A 119     -34.641  11.028  -5.001  1.00 16.58      A    H  
ATOM   1175 HG11 VAL A 119     -36.126  11.561  -6.658  1.00 16.96      A    H  
ATOM   1176 HG12 VAL A 119     -34.848  10.908  -7.335  1.00 16.96      A    H  
ATOM   1177 HG13 VAL A 119     -35.054  12.482  -7.382  1.00 16.96      A    H  
ATOM   1178 HG21 VAL A 119     -32.670  12.611  -6.260  1.00 16.33      A    H  
ATOM   1179 HG22 VAL A 119     -32.709  11.027  -6.346  1.00 16.34      A    H  
ATOM   1180 HG23 VAL A 119     -32.466  11.738  -4.948  1.00 16.33      A    H  
ATOM   1181  N   GLU A 120     -37.136  13.845  -5.050  1.00 17.56      A    N  
ATOM   1182  CA  GLU A 120     -38.585  13.875  -4.867  1.00 17.34      A    C  
ATOM   1183  C   GLU A 120     -39.164  12.525  -5.285  1.00 16.68      A    C  
ATOM   1184  O   GLU A 120     -38.624  11.782  -6.095  1.00 17.35      A    O  
ATOM   1185  CB  GLU A 120     -39.208  15.025  -5.678  1.00 16.54      A    C  
ATOM   1186  CG  GLU A 120     -39.234  14.801  -7.148  1.00 18.23      A    C  
ATOM   1187  CD  GLU A 120     -39.921  15.942  -7.906  0.50 17.43      A    C  
ATOM   1188  OE1 GLU A 120     -40.871  16.544  -7.386  0.50 17.43      A    O  
ATOM   1189  OE2 GLU A 120     -39.478  16.199  -9.013  0.50 19.85      A    O1-
ATOM   1190  H   GLU A 120     -36.819  14.444  -5.659  1.00 17.64      A    H  
ATOM   1191  HA  GLU A 120     -38.769  14.021  -3.913  1.00 17.11      A    H  
ATOM   1192  HB2 GLU A 120     -40.125  15.163  -5.363  1.00 17.12      A    H  
ATOM   1193  HB3 GLU A 120     -38.703  15.844  -5.492  1.00 17.11      A    H  
ATOM   1194  HG2 GLU A 120     -38.314  14.711  -7.479  1.00 17.63      A    H  
ATOM   1195  HG3 GLU A 120     -39.708  13.966  -7.344  1.00 17.63      A    H  
ATOM   1196  N   PRO A 121     -40.393  12.231  -4.800  1.00 18.60      A    N  
ATOM   1197  CA  PRO A 121     -41.083  11.026  -5.248  1.00 19.74      A    C  
ATOM   1198  C   PRO A 121     -41.218  11.024  -6.768  1.00 18.54      A    C  
ATOM   1199  O   PRO A 121     -41.634  12.005  -7.355  1.00 20.05      A    O  
ATOM   1200  CB  PRO A 121     -42.467  11.104  -4.582  1.00 20.25      A    C  
ATOM   1201  CG  PRO A 121     -42.255  12.017  -3.429  1.00 19.83      A    C  
ATOM   1202  CD  PRO A 121     -41.174  13.009  -3.831  1.00 19.88      A    C  
ATOM   1203  HA  PRO A 121     -40.599  10.222  -4.933  1.00 19.38      A    H  
ATOM   1204  HB2 PRO A 121     -43.137  11.469  -5.199  1.00 20.02      A    H  
ATOM   1205  HB3 PRO A 121     -42.762  10.222  -4.279  1.00 20.01      A    H  
ATOM   1206  HG2 PRO A 121     -43.085  12.489  -3.212  1.00 19.94      A    H  
ATOM   1207  HG3 PRO A 121     -41.974  11.510  -2.641  1.00 19.93      A    H  
ATOM   1208  HD2 PRO A 121     -41.558  13.805  -4.242  1.00 19.55      A    H  
ATOM   1209  HD3 PRO A 121     -40.633  13.270  -3.064  1.00 19.54      A    H  
ATOM   1210  N   GLY A 122     -40.832   9.923  -7.383  1.00 19.40      A    N  
ATOM   1211  CA  GLY A 122     -40.836   9.692  -8.822  1.00 21.33      A    C  
ATOM   1212  C   GLY A 122     -39.718  10.389  -9.558  1.00 23.43      A    C  
ATOM   1213  O   GLY A 122     -39.656  10.268 -10.774  1.00 23.59      A    O  
ATOM   1214  H   GLY A 122     -40.527   9.203  -6.915  1.00 19.63      A    H  
ATOM   1215  HA2 GLY A 122     -40.776   8.720  -8.988  1.00 21.34      A    H  
ATOM   1216  HA3 GLY A 122     -41.702  10.002  -9.187  1.00 21.32      A    H  
ATOM   1217  N   GLY A 123     -38.841  11.082  -8.847  1.00 20.08      A    N  
ATOM   1218  CA  GLY A 123     -37.765  11.850  -9.477  1.00 20.54      A    C  
ATOM   1219  C   GLY A 123     -36.572  11.002  -9.878  1.00 19.41      A    C  
ATOM   1220  O   GLY A 123     -36.454   9.822  -9.521  1.00 18.82      A    O  
ATOM   1221  H   GLY A 123     -38.845  11.108  -7.938  1.00 20.92      A    H  
ATOM   1222  HA2 GLY A 123     -38.124  12.304 -10.280  1.00 20.17      A    H  
ATOM   1223  HA3 GLY A 123     -37.465  12.551  -8.845  1.00 20.16      A    H  
ATOM   1224  N   THR A 124     -35.711  11.618 -10.682  1.00 21.55      A    N  
ATOM   1225  CA  THR A 124     -34.426  10.998 -11.066  1.00 20.88      A    C  
ATOM   1226  C   THR A 124     -33.348  12.016 -10.810  1.00 21.74      A    C  
ATOM   1227  O   THR A 124     -33.547  13.245 -11.011  1.00 24.78      A    O  
ATOM   1228  CB  THR A 124     -34.408  10.605 -12.544  1.00 23.50      A    C  
ATOM   1229  CG2 THR A 124     -35.422   9.564 -12.919  1.00 19.15      A    C  
ATOM   1230  OG1 THR A 124     -34.656  11.860 -13.168  1.00 34.05      A    O  
ATOM   1231  H   THR A 124     -35.843  12.442 -11.050  1.00 20.87      A    H  
ATOM   1232  HA  THR A 124     -34.273  10.204 -10.510  1.00 21.63      A    H  
ATOM   1233  HB  THR A 124     -33.503  10.289 -12.782  1.00 23.74      A    H  
ATOM   1234  HG1 THR A 124     -34.668  11.764 -14.007  0.00 33.96      A    H  
ATOM   1235 HG21 THR A 124     -35.265   8.756 -12.401  1.00 20.40      A    H  
ATOM   1236 HG22 THR A 124     -35.344   9.361 -13.868  1.00 20.40      A    H  
ATOM   1237 HG23 THR A 124     -36.317   9.900 -12.733  1.00 20.40      A    H  
ATOM   1238  N   ARG A 125     -32.202  11.514 -10.427  1.00 20.06      A    N  
ATOM   1239  CA  ARG A 125     -31.029  12.350 -10.150  1.00 18.86      A    C  
ATOM   1240  C   ARG A 125     -29.821  11.499 -10.498  1.00 19.21      A    C  
ATOM   1241  O   ARG A 125     -29.805  10.325 -10.112  1.00 20.47      A    O  
ATOM   1242  CB  ARG A 125     -31.015  12.825  -8.706  1.00 19.62      A    C  
ATOM   1243  CG  ARG A 125     -29.931  13.840  -8.427  1.00 20.72      A    C  
ATOM   1244  CD  ARG A 125     -29.895  14.124  -6.971  1.00 21.19      A    C  
ATOM   1245  NE  ARG A 125     -28.960  15.206  -6.777  1.00 25.10      A    N  
ATOM   1246  CZ  ARG A 125     -29.268  16.507  -6.810  1.00 21.32      A    C  
ATOM   1247  NH1 ARG A 125     -30.539  16.876  -6.841  1.00 23.98      A    N1+
ATOM   1248  NH2 ARG A 125     -28.328  17.407  -6.597  1.00 23.43      A    N  
ATOM   1249  H   ARG A 125     -32.065  10.621 -10.305  1.00 20.15      A    H  
ATOM   1250  HA  ARG A 125     -31.049  13.134 -10.747  1.00 19.31      A    H  
ATOM   1251  HB2 ARG A 125     -31.886  13.222  -8.496  1.00 19.69      A    H  
ATOM   1252  HB3 ARG A 125     -30.885  12.050  -8.120  1.00 19.69      A    H  
ATOM   1253  HG2 ARG A 125     -29.061  13.490  -8.714  1.00 20.56      A    H  
ATOM   1254  HG3 ARG A 125     -30.114  14.668  -8.920  1.00 20.57      A    H  
ATOM   1255  HD2 ARG A 125     -30.786  14.373  -6.649  1.00 21.93      A    H  
ATOM   1256  HD3 ARG A 125     -29.594  13.329  -6.482  1.00 21.92      A    H  
ATOM   1257  HE  ARG A 125     -28.115  14.999  -6.729  1.00 23.21      A    H  
ATOM   1258 HH11 ARG A 125     -31.171  16.282  -6.964  1.00 23.12      A    H  
ATOM   1259 HH12 ARG A 125     -30.742  17.731  -6.830  1.00 23.12      A    H  
ATOM   1260 HH21 ARG A 125     -27.485  17.157  -6.533  1.00 22.80      A    H  
ATOM   1261 HH22 ARG A 125     -28.536  18.263  -6.573  1.00 22.80      A    H  
ATOM   1262  N   THR A 126     -28.822  12.088 -11.152  1.00 18.71      A    N  
ATOM   1263  CA  THR A 126     -27.520  11.419 -11.328  1.00 18.79      A    C  
ATOM   1264  C   THR A 126     -26.619  11.806 -10.161  1.00 17.54      A    C  
ATOM   1265  O   THR A 126     -26.267  12.965 -10.046  1.00 17.88      A    O  
ATOM   1266  CB  THR A 126     -26.912  11.763 -12.685  1.00 21.49      A    C  
ATOM   1267  CG2 THR A 126     -25.578  11.088 -12.877  1.00 25.63      A    C  
ATOM   1268  OG1 THR A 126     -27.856  11.266 -13.632  1.00 24.65      A    O  
ATOM   1269  H   THR A 126     -28.861  12.918 -11.524  1.00 18.86      A    H  
ATOM   1270  HA  THR A 126     -27.671  10.450 -11.298  1.00 19.01      A    H  
ATOM   1271  HB  THR A 126     -26.820  12.742 -12.772  1.00 22.23      A    H  
ATOM   1272  HG1 THR A 126     -27.578  11.427 -14.419  0.00 24.67      A    H  
ATOM   1273 HG21 THR A 126     -24.950  11.405 -12.203  1.00 24.26      A    H  
ATOM   1274 HG22 THR A 126     -25.232  11.298 -13.763  1.00 24.27      A    H  
ATOM   1275 HG23 THR A 126     -25.685  10.124 -12.792  1.00 24.27      A    H  
ATOM   1276  N   TYR A 127     -26.233  10.817  -9.351  1.00 18.10      A    N  
ATOM   1277  CA  TYR A 127     -25.179  10.942  -8.327  1.00 16.72      A    C  
ATOM   1278  C   TYR A 127     -23.852  10.588  -8.982  1.00 15.65      A    C  
ATOM   1279  O   TYR A 127     -23.757   9.674  -9.777  1.00 17.80      A    O  
ATOM   1280  CB  TYR A 127     -25.519  10.037  -7.149  1.00 17.28      A    C  
ATOM   1281  CG  TYR A 127     -26.682  10.498  -6.341  1.00 15.49      A    C  
ATOM   1282  CD1 TYR A 127     -26.535  11.517  -5.397  1.00 16.15      A    C  
ATOM   1283  CD2 TYR A 127     -27.909   9.898  -6.433  1.00 16.85      A    C  
ATOM   1284  CE1 TYR A 127     -27.589  11.941  -4.606  1.00 17.24      A    C  
ATOM   1285  CE2 TYR A 127     -28.954  10.285  -5.624  1.00 16.10      A    C  
ATOM   1286  CZ  TYR A 127     -28.803  11.307  -4.707  1.00 16.52      A    C  
ATOM   1287  OH  TYR A 127     -29.852  11.628  -3.887  1.00 16.26      A    O  
ATOM   1288  H   TYR A 127     -26.596   9.982  -9.377  1.00 17.64      A    H  
ATOM   1289  HA  TYR A 127     -25.143  11.881  -8.014  1.00 16.87      A    H  
ATOM   1290  HB2 TYR A 127     -25.705   9.138  -7.491  1.00 16.71      A    H  
ATOM   1291  HB3 TYR A 127     -24.733   9.979  -6.567  1.00 16.71      A    H  
ATOM   1292  HD1 TYR A 127     -25.699  11.944  -5.313  1.00 16.27      A    H  
ATOM   1293  HD2 TYR A 127     -28.031   9.184  -7.036  1.00 16.37      A    H  
ATOM   1294  HE1 TYR A 127     -27.460  12.619  -3.963  1.00 16.77      A    H  
ATOM   1295  HE2 TYR A 127     -29.786   9.848  -5.697  1.00 16.38      A    H  
ATOM   1296  HH  TYR A 127     -30.061  12.453  -3.983  0.00 16.24      A    H  
ATOM   1297  N   THR A 128     -22.810  11.267  -8.577  1.00 16.32      A    N  
ATOM   1298  CA  THR A 128     -21.440  10.960  -9.024  1.00 16.18      A    C  
ATOM   1299  C   THR A 128     -20.572  10.655  -7.813  1.00 14.73      A    C  
ATOM   1300  O   THR A 128     -20.502  11.472  -6.840  1.00 15.44      A    O  
ATOM   1301  CB  THR A 128     -20.864  12.120  -9.847  1.00 18.30      A    C  
ATOM   1302  CG2 THR A 128     -19.448  11.856 -10.295  1.00 18.71      A    C  
ATOM   1303  OG1 THR A 128     -21.684  12.237 -11.013  1.00 18.97      A    O  
ATOM   1304  H   THR A 128     -22.850  11.970  -7.998  1.00 16.12      A    H  
ATOM   1305  HA  THR A 128     -21.475  10.162  -9.595  1.00 16.30      A    H  
ATOM   1306  HB  THR A 128     -20.904  12.953  -9.319  1.00 18.07      A    H  
ATOM   1307  HG1 THR A 128     -21.399  12.873 -11.499  0.00 18.94      A    H  
ATOM   1308 HG21 THR A 128     -18.869  11.763  -9.517  1.00 18.57      A    H  
ATOM   1309 HG22 THR A 128     -19.136  12.600 -10.841  1.00 18.58      A    H  
ATOM   1310 HG23 THR A 128     -19.420  11.036 -10.820  1.00 18.58      A    H  
ATOM   1311  N   TRP A 129     -19.953   9.490  -7.856  1.00 16.18      A    N  
ATOM   1312  CA  TRP A 129     -18.934   9.069  -6.880  1.00 14.17      A    C  
ATOM   1313  C   TRP A 129     -17.594   8.995  -7.584  1.00 15.35      A    C  
ATOM   1314  O   TRP A 129     -17.494   8.336  -8.636  1.00 17.74      A    O  
ATOM   1315  CB  TRP A 129     -19.262   7.719  -6.264  1.00 14.81      A    C  
ATOM   1316  CG  TRP A 129     -20.573   7.597  -5.563  1.00 14.54      A    C  
ATOM   1317  CD1 TRP A 129     -21.389   8.596  -5.132  1.00 14.80      A    C  
ATOM   1318  CD2 TRP A 129     -21.178   6.371  -5.150  1.00 14.34      A    C  
ATOM   1319  CE2 TRP A 129     -22.387   6.710  -4.488  1.00 15.01      A    C  
ATOM   1320  CE3 TRP A 129     -20.827   5.025  -5.259  1.00 14.50      A    C  
ATOM   1321  NE1 TRP A 129     -22.503   8.079  -4.516  1.00 14.52      A    N  
ATOM   1322  CZ2 TRP A 129     -23.247   5.734  -3.991  1.00 14.70      A    C  
ATOM   1323  CZ3 TRP A 129     -21.644   4.071  -4.685  1.00 16.26      A    C  
ATOM   1324  CH2 TRP A 129     -22.855   4.424  -4.111  1.00 14.81      A    C  
ATOM   1325  H   TRP A 129     -20.119   8.862  -8.495  1.00 15.34      A    H  
ATOM   1326  HA  TRP A 129     -18.890   9.740  -6.159  1.00 14.90      A    H  
ATOM   1327  HB2 TRP A 129     -19.229   7.050  -6.979  1.00 14.59      A    H  
ATOM   1328  HB3 TRP A 129     -18.550   7.500  -5.629  1.00 14.59      A    H  
ATOM   1329  HD1 TRP A 129     -21.251   9.516  -5.292  1.00 14.70      A    H  
ATOM   1330  HE1 TRP A 129     -23.165   8.541  -4.190  1.00 14.73      A    H  
ATOM   1331  HE3 TRP A 129     -20.014   4.776  -5.668  1.00 14.85      A    H  
ATOM   1332  HZ2 TRP A 129     -24.043   5.969  -3.548  1.00 14.82      A    H  
ATOM   1333  HZ3 TRP A 129     -21.434   3.157  -4.792  1.00 15.40      A    H  
ATOM   1334  HH2 TRP A 129     -23.406   3.749  -3.755  1.00 15.07      A    H  
ATOM   1335  N   ARG A 130     -16.606   9.643  -7.023  1.00 16.34      A    N  
ATOM   1336  CA  ARG A 130     -15.225   9.547  -7.558  1.00 16.42      A    C  
ATOM   1337  C   ARG A 130     -14.399   8.802  -6.532  1.00 17.60      A    C  
ATOM   1338  O   ARG A 130     -14.812   8.673  -5.367  1.00 16.96      A    O  
ATOM   1339  CB  ARG A 130     -14.668  10.944  -7.850  1.00 17.47      A    C  
ATOM   1340  CG  ARG A 130     -15.339  11.597  -9.048  1.00 22.19      A    C  
ATOM   1341  CD  ARG A 130     -14.785  12.977  -9.420  1.00 26.36      A    C  
ATOM   1342  NE  ARG A 130     -15.577  13.528 -10.519  1.00 40.99      A    N  
ATOM   1343  CZ  ARG A 130     -15.450  13.240 -11.825  1.00 48.87      A    C  
ATOM   1344  NH1 ARG A 130     -14.513  12.406 -12.272  1.00 51.84      A    N1+
ATOM   1345  NH2 ARG A 130     -16.290  13.807 -12.689  1.00 47.25      A    N  
ATOM   1346  H   ARG A 130     -16.699  10.177  -6.290  1.00 16.11      A    H  
ATOM   1347  HA  ARG A 130     -15.240   9.027  -8.394  1.00 16.82      A    H  
ATOM   1348  HB2 ARG A 130     -14.801  11.510  -7.062  1.00 18.21      A    H  
ATOM   1349  HB3 ARG A 130     -13.705  10.875  -8.018  1.00 18.22      A    H  
ATOM   1350  HG2 ARG A 130     -15.242  11.005  -9.825  1.00 21.84      A    H  
ATOM   1351  HG3 ARG A 130     -16.299  11.685  -8.865  1.00 21.84      A    H  
ATOM   1352  HD2 ARG A 130     -14.837  13.575  -8.643  1.00 28.14      A    H  
ATOM   1353  HD3 ARG A 130     -13.845  12.900  -9.689  1.00 28.20      A    H  
ATOM   1354  HE  ARG A 130     -16.224  14.071 -10.301  1.00 39.00      A    H  
ATOM   1355 HH11 ARG A 130     -13.962  12.017 -11.710  1.00 49.88      A    H  
ATOM   1356 HH12 ARG A 130     -14.452  12.238 -13.133  1.00 49.96      A    H  
ATOM   1357 HH21 ARG A 130     -16.909  14.364 -12.401  1.00 47.23      A    H  
ATOM   1358 HH22 ARG A 130     -16.212  13.640 -13.550  1.00 47.23      A    H  
ATOM   1359  N   THR A 131     -13.267   8.292  -6.981  1.00 17.46      A    N  
ATOM   1360  CA  THR A 131     -12.304   7.636  -6.103  1.00 16.62      A    C  
ATOM   1361  C   THR A 131     -10.910   8.076  -6.526  1.00 17.42      A    C  
ATOM   1362  O   THR A 131     -10.716   8.461  -7.705  1.00 17.19      A    O  
ATOM   1363  CB  THR A 131     -12.445   6.116  -6.174  1.00 16.70      A    C  
ATOM   1364  CG2 THR A 131     -13.848   5.641  -5.804  1.00 16.17      A    C  
ATOM   1365  OG1 THR A 131     -12.048   5.675  -7.477  1.00 15.70      A    O  
ATOM   1366  H   THR A 131     -13.010   8.304  -7.855  1.00 17.29      A    H  
ATOM   1367  HA  THR A 131     -12.466   7.931  -5.178  1.00 16.94      A    H  
ATOM   1368  HB  THR A 131     -11.814   5.732  -5.520  1.00 16.38      A    H  
ATOM   1369  HG1 THR A 131     -12.120   4.832  -7.527  0.00 15.67      A    H  
ATOM   1370 HG21 THR A 131     -14.072   5.953  -4.909  1.00 16.34      A    H  
ATOM   1371 HG22 THR A 131     -13.878   4.667  -5.824  1.00 16.33      A    H  
ATOM   1372 HG23 THR A 131     -14.493   5.996  -6.441  1.00 16.34      A    H  
ATOM   1373  N   HIS A 132      -9.980   7.916  -5.633  1.00 15.55      A    N  
ATOM   1374  CA  HIS A 132      -8.572   8.277  -5.922  1.00 15.91      A    C  
ATOM   1375  C   HIS A 132      -7.621   7.251  -5.329  1.00 17.43      A    C  
ATOM   1376  O   HIS A 132      -7.875   6.665  -4.277  1.00 16.20      A    O  
ATOM   1377  CB  HIS A 132      -8.269   9.718  -5.416  1.00 14.47      A    C  
ATOM   1378  CG  HIS A 132      -8.383   9.835  -3.926  1.00 13.76      A    C  
ATOM   1379  CD2 HIS A 132      -7.472   9.603  -2.963  1.00 15.31      A    C  
ATOM   1380  ND1 HIS A 132      -9.600  10.068  -3.302  1.00 14.35      A    N  
ATOM   1381  CE1 HIS A 132      -9.388  10.026  -1.985  1.00 13.94      A    C  
ATOM   1382  NE2 HIS A 132      -8.095   9.717  -1.756  1.00 14.37      A    N  
ATOM   1383  H   HIS A 132     -10.112   7.590  -4.792  1.00 16.06      A    H  
ATOM   1384  HA  HIS A 132      -8.452   8.266  -6.901  1.00 15.84      A    H  
ATOM   1385  HB2 HIS A 132      -7.360   9.971  -5.690  1.00 14.63      A    H  
ATOM   1386  HB3 HIS A 132      -8.898  10.345  -5.837  1.00 14.67      A    H  
ATOM   1387  HD1 HIS A 132     -10.370  10.161  -3.710  0.00 14.41      A    H  
ATOM   1388  HD2 HIS A 132      -6.568   9.389  -3.094  1.00 14.69      A    H  
ATOM   1389  HE1 HIS A 132     -10.039  10.182  -1.322  1.00 14.15      A    H  
ATOM   1390  HE2 HIS A 132      -7.725   9.634  -0.963  0.00 14.39      A    H  
ATOM   1391  N   ALA A 133      -6.465   7.129  -5.958  1.00 16.01      A    N  
ATOM   1392  CA  ALA A 133      -5.331   6.387  -5.414  1.00 16.51      A    C  
ATOM   1393  C   ALA A 133      -4.636   7.246  -4.365  1.00 16.35      A    C  
ATOM   1394  O   ALA A 133      -4.691   8.483  -4.385  1.00 15.43      A    O  
ATOM   1395  CB  ALA A 133      -4.410   6.029  -6.561  1.00 17.44      A    C  
ATOM   1396  H   ALA A 133      -6.290   7.499  -6.772  1.00 16.45      A    H  
ATOM   1397  HA  ALA A 133      -5.662   5.561  -4.990  1.00 16.55      A    H  
ATOM   1398  HB1 ALA A 133      -3.652   5.524  -6.225  1.00 17.15      A    H  
ATOM   1399  HB2 ALA A 133      -4.894   5.492  -7.210  1.00 17.15      A    H  
ATOM   1400  HB3 ALA A 133      -4.091   6.842  -6.988  1.00 17.15      A    H  
ATOM   1401  N   PRO A 134      -3.884   6.618  -3.449  1.00 15.27      A    N  
ATOM   1402  CA  PRO A 134      -3.077   7.338  -2.485  1.00 15.22      A    C  
ATOM   1403  C   PRO A 134      -1.914   8.021  -3.225  1.00 16.13      A    C  
ATOM   1404  O   PRO A 134      -1.549   7.607  -4.341  1.00 18.01      A    O  
ATOM   1405  CB  PRO A 134      -2.556   6.271  -1.496  1.00 17.43      A    C  
ATOM   1406  CG  PRO A 134      -2.657   4.990  -2.249  1.00 18.29      A    C  
ATOM   1407  CD  PRO A 134      -3.711   5.162  -3.303  1.00 16.61      A    C  
ATOM   1408  HA  PRO A 134      -3.632   8.005  -2.010  1.00 15.80      A    H  
ATOM   1409  HB2 PRO A 134      -1.630   6.453  -1.241  1.00 17.06      A    H  
ATOM   1410  HB3 PRO A 134      -3.108   6.246  -0.688  1.00 17.06      A    H  
ATOM   1411  HG2 PRO A 134      -1.798   4.771  -2.662  1.00 17.67      A    H  
ATOM   1412  HG3 PRO A 134      -2.901   4.260  -1.643  1.00 17.67      A    H  
ATOM   1413  HD2 PRO A 134      -3.424   4.761  -4.144  1.00 16.66      A    H  
ATOM   1414  HD3 PRO A 134      -4.547   4.742  -3.028  1.00 16.65      A    H  
ATOM   1415  N   GLY A 135      -1.343   9.023  -2.593  1.00 14.91      A    N  
ATOM   1416  CA  GLY A 135      -0.125   9.636  -3.165  1.00 16.52      A    C  
ATOM   1417  C   GLY A 135       0.458  10.672  -2.261  1.00 17.46      A    C  
ATOM   1418  O   GLY A 135      -0.155  11.067  -1.287  1.00 16.72      A    O  
ATOM   1419  H   GLY A 135      -1.653   9.375  -1.811  1.00 15.56      A    H  
ATOM   1420  HA2 GLY A 135       0.548   8.928  -3.327  1.00 16.34      A    H  
ATOM   1421  HA3 GLY A 135      -0.351  10.051  -4.036  1.00 16.34      A    H  
ATOM   1422  N   ARG A 136       1.673  11.102  -2.586  1.00 16.53      A    N  
ATOM   1423  CA  ARG A 136       2.428  12.025  -1.742  1.00 16.35      A    C  
ATOM   1424  C   ARG A 136       1.931  13.448  -2.039  1.00 17.07      A    C  
ATOM   1425  O   ARG A 136       1.926  13.837  -3.209  1.00 20.28      A    O  
ATOM   1426  CB  ARG A 136       3.917  11.883  -2.066  1.00 17.49      A    C  
ATOM   1427  CG  ARG A 136       4.854  12.708  -1.210  1.00 19.03      A    C  
ATOM   1428  CD  ARG A 136       4.932  12.345   0.253  1.00 19.20      A    C  
ATOM   1429  NE  ARG A 136       5.227  10.919   0.450  1.00 18.22      A    N  
ATOM   1430  CZ  ARG A 136       5.067  10.280   1.605  1.00 18.63      A    C  
ATOM   1431  NH1 ARG A 136       4.684  10.927   2.683  1.00 17.66      A    N1+
ATOM   1432  NH2 ARG A 136       5.299   8.983   1.688  1.00 18.60      A    N  
ATOM   1433  H   ARG A 136       2.100  10.851  -3.351  1.00 16.71      A    H  
ATOM   1434  HA  ARG A 136       2.271  11.807  -0.795  1.00 16.73      A    H  
ATOM   1435  HB2 ARG A 136       4.162  10.939  -1.979  1.00 17.56      A    H  
ATOM   1436  HB3 ARG A 136       4.051  12.137  -3.003  1.00 17.56      A    H  
ATOM   1437  HG2 ARG A 136       5.757  12.639  -1.587  1.00 18.69      A    H  
ATOM   1438  HG3 ARG A 136       4.588  13.649  -1.275  1.00 18.69      A    H  
ATOM   1439  HD2 ARG A 136       5.632  12.882   0.682  1.00 18.92      A    H  
ATOM   1440  HD3 ARG A 136       4.079  12.563   0.681  1.00 18.91      A    H  
ATOM   1441  HE  ARG A 136       5.460  10.448  -0.245  1.00 18.52      A    H  
ATOM   1442 HH11 ARG A 136       4.512  11.786   2.648  1.00 18.00      A    H  
ATOM   1443 HH12 ARG A 136       4.591  10.493   3.442  1.00 18.00      A    H  
ATOM   1444 HH21 ARG A 136       5.565   8.538   0.975  1.00 18.58      A    H  
ATOM   1445 HH22 ARG A 136       5.213   8.569   2.461  1.00 18.58      A    H  
ATOM   1446  N   ARG A 137       1.501  14.173  -1.029  1.00 15.64      A    N  
ATOM   1447  CA  ARG A 137       1.046  15.575  -1.153  1.00 16.48      A    C  
ATOM   1448  C   ARG A 137       2.257  16.529  -1.159  1.00 17.55      A    C  
ATOM   1449  O   ARG A 137       3.382  16.161  -0.734  1.00 18.28      A    O  
ATOM   1450  CB  ARG A 137       0.157  16.002   0.003  1.00 17.59      A    C  
ATOM   1451  CG  ARG A 137      -1.096  15.145   0.217  1.00 17.00      A    C  
ATOM   1452  CD  ARG A 137      -1.971  15.862   1.202  1.00 16.26      A    C  
ATOM   1453  NE  ARG A 137      -3.243  15.192   1.470  1.00 16.37      A    N  
ATOM   1454  CZ  ARG A 137      -3.469  14.367   2.471  1.00 16.64      A    C  
ATOM   1455  NH1 ARG A 137      -2.485  13.959   3.266  1.00 17.58      A    N1+
ATOM   1456  NH2 ARG A 137      -4.699  13.872   2.619  1.00 16.47      A    N  
ATOM   1457  H   ARG A 137       1.458  13.849  -0.179  1.00 16.17      A    H  
ATOM   1458  HA  ARG A 137       0.551  15.677  -1.999  1.00 16.72      A    H  
ATOM   1459  HB2 ARG A 137       0.690  15.980   0.823  1.00 17.18      A    H  
ATOM   1460  HB3 ARG A 137      -0.120  16.930  -0.148  1.00 17.18      A    H  
ATOM   1461  HG2 ARG A 137      -1.575  15.026  -0.630  1.00 16.95      A    H  
ATOM   1462  HG3 ARG A 137      -0.848  14.264   0.571  1.00 16.95      A    H  
ATOM   1463  HD2 ARG A 137      -1.482  15.974   2.042  1.00 16.47      A    H  
ATOM   1464  HD3 ARG A 137      -2.161  16.760   0.855  1.00 16.46      A    H  
ATOM   1465  HE  ARG A 137      -3.928  15.435   0.992  1.00 16.44      A    H  
ATOM   1466 HH11 ARG A 137      -1.676  14.284   3.174  1.00 17.21      A    H  
ATOM   1467 HH12 ARG A 137      -2.656  13.388   3.912  1.00 17.21      A    H  
ATOM   1468 HH21 ARG A 137      -5.345  14.125   2.078  1.00 16.55      A    H  
ATOM   1469 HH22 ARG A 137      -4.862  13.288   3.258  1.00 16.55      A    H  
ATOM   1470  N   SER A 138       1.988  17.736  -1.612  1.00 19.19      A    N  
ATOM   1471  CA  SER A 138       3.033  18.798  -1.713  1.00 19.24      A    C  
ATOM   1472  C   SER A 138       3.446  19.276  -0.327  1.00 19.73      A    C  
ATOM   1473  O   SER A 138       4.452  19.995  -0.229  1.00 18.74      A    O  
ATOM   1474  CB  SER A 138       2.529  19.937  -2.584  1.00 22.46      A    C  
ATOM   1475  OG  SER A 138       1.417  20.512  -1.972  1.00 23.80      A    O  
ATOM   1476  H   SER A 138       1.165  18.013  -1.889  1.00 18.80      A    H  
ATOM   1477  HA  SER A 138       3.832  18.399  -2.152  1.00 19.89      A    H  
ATOM   1478  HB2 SER A 138       3.237  20.611  -2.695  1.00 21.95      A    H  
ATOM   1479  HB3 SER A 138       2.282  19.593  -3.473  1.00 21.95      A    H  
ATOM   1480  HG  SER A 138       1.139  21.144  -2.459  0.00 23.84      A    H  
ATOM   1481  N   ASP A 139       2.729  18.924   0.733  1.00 18.81      A    N  
ATOM   1482  CA  ASP A 139       3.126  19.159   2.140  1.00 17.12      A    C  
ATOM   1483  C   ASP A 139       3.923  17.997   2.730  1.00 16.26      A    C  
ATOM   1484  O   ASP A 139       4.202  18.056   3.932  1.00 18.66      A    O  
ATOM   1485  CB  ASP A 139       1.918  19.584   2.967  1.00 19.24      A    C  
ATOM   1486  CG  ASP A 139       0.940  18.441   3.197  1.00 18.54      A    C  
ATOM   1487  OD1 ASP A 139       1.265  17.297   2.756  1.00 18.01      A    O  
ATOM   1488  OD2 ASP A 139      -0.161  18.728   3.718  1.00 18.15      A    O1-
ATOM   1489  H   ASP A 139       1.916  18.524   0.656  1.00 18.60      A    H  
ATOM   1490  HA  ASP A 139       3.730  19.938   2.134  1.00 17.65      A    H  
ATOM   1491  HB2 ASP A 139       2.220  19.917   3.836  1.00 18.55      A    H  
ATOM   1492  HB3 ASP A 139       1.448  20.309   2.505  1.00 18.55      A    H  
ATOM   1493  N   GLY A 140       4.218  16.978   1.937  1.00 18.53      A    N  
ATOM   1494  CA  GLY A 140       5.067  15.843   2.351  1.00 19.93      A    C  
ATOM   1495  C   GLY A 140       4.285  14.728   3.015  1.00 18.70      A    C  
ATOM   1496  O   GLY A 140       4.876  13.683   3.311  1.00 18.06      A    O  
ATOM   1497  H   GLY A 140       3.908  16.916   1.085  1.00 18.28      A    H  
ATOM   1498  HA2 GLY A 140       5.530  15.484   1.553  1.00 19.30      A    H  
ATOM   1499  HA3 GLY A 140       5.759  16.173   2.978  1.00 19.29      A    H  
ATOM   1500  N   THR A 141       2.977  14.906   3.188  1.00 17.30      A    N  
ATOM   1501  CA  THR A 141       2.109  13.877   3.830  1.00 16.53      A    C  
ATOM   1502  C   THR A 141       1.642  12.885   2.771  1.00 15.00      A    C  
ATOM   1503  O   THR A 141       1.814  13.099   1.548  1.00 16.19      A    O  
ATOM   1504  CB  THR A 141       0.970  14.521   4.628  1.00 17.88      A    C  
ATOM   1505  CG2 THR A 141       1.515  15.431   5.708  1.00 19.12      A    C  
ATOM   1506  OG1 THR A 141       0.074  15.143   3.702  1.00 17.88      A    O  
ATOM   1507  H   THR A 141       2.518  15.647   2.930  1.00 17.43      A    H  
ATOM   1508  HA  THR A 141       2.672  13.383   4.470  1.00 16.62      A    H  
ATOM   1509  HB  THR A 141       0.479  13.791   5.074  1.00 17.85      A    H  
ATOM   1510  HG1 THR A 141      -0.567  15.503   4.122  0.00 17.87      A    H  
ATOM   1511 HG21 THR A 141       2.090  14.918   6.303  1.00 18.76      A    H  
ATOM   1512 HG22 THR A 141       0.777  15.810   6.218  1.00 18.74      A    H  
ATOM   1513 HG23 THR A 141       2.031  16.150   5.301  1.00 18.74      A    H  
ATOM   1514  N   TRP A 142       1.050  11.773   3.219  1.00 15.67      A    N  
ATOM   1515  CA  TRP A 142       0.548  10.703   2.335  1.00 14.96      A    C  
ATOM   1516  C   TRP A 142      -0.974  10.829   2.302  1.00 16.22      A    C  
ATOM   1517  O   TRP A 142      -1.617  10.585   3.364  1.00 17.97      A    O  
ATOM   1518  CB  TRP A 142       1.013   9.348   2.886  1.00 15.63      A    C  
ATOM   1519  CG  TRP A 142       0.713   8.206   1.977  1.00 15.33      A    C  
ATOM   1520  CD1 TRP A 142      -0.189   7.218   2.241  1.00 16.00      A    C  
ATOM   1521  CD2 TRP A 142       1.253   7.925   0.678  1.00 15.00      A    C  
ATOM   1522  CE2 TRP A 142       0.687   6.705   0.245  1.00 15.16      A    C  
ATOM   1523  CE3 TRP A 142       2.219   8.541  -0.129  1.00 15.95      A    C  
ATOM   1524  NE1 TRP A 142      -0.221   6.339   1.208  1.00 16.50      A    N  
ATOM   1525  CZ2 TRP A 142       0.998   6.137  -0.987  1.00 16.25      A    C  
ATOM   1526  CZ3 TRP A 142       2.538   7.958  -1.325  1.00 16.15      A    C  
ATOM   1527  CH2 TRP A 142       1.957   6.763  -1.757  1.00 15.94      A    C  
ATOM   1528  H   TRP A 142       0.915  11.605   4.104  1.00 15.35      A    H  
ATOM   1529  HA  TRP A 142       0.918  10.828   1.430  1.00 15.46      A    H  
ATOM   1530  HB2 TRP A 142       1.979   9.392   3.039  1.00 15.40      A    H  
ATOM   1531  HB3 TRP A 142       0.577   9.197   3.749  1.00 15.40      A    H  
ATOM   1532  HD1 TRP A 142      -0.715   7.149   3.023  1.00 15.94      A    H  
ATOM   1533  HE1 TRP A 142      -0.714   5.622   1.184  1.00 16.04      A    H  
ATOM   1534  HE3 TRP A 142       2.649   9.333   0.154  1.00 15.78      A    H  
ATOM   1535  HZ2 TRP A 142       0.584   5.340  -1.272  1.00 15.91      A    H  
ATOM   1536  HZ3 TRP A 142       3.182   8.372  -1.875  1.00 16.02      A    H  
ATOM   1537  HH2 TRP A 142       2.183   6.409  -2.599  1.00 16.02      A    H  
ATOM   1538  N   ARG A 143      -1.529  11.136   1.136  1.00 15.62      A    N  
ATOM   1539  CA  ARG A 143      -2.999  11.202   0.995  1.00 15.19      A    C  
ATOM   1540  C   ARG A 143      -3.546   9.771   1.027  1.00 15.58      A    C  
ATOM   1541  O   ARG A 143      -3.212   8.984   0.129  1.00 15.69      A    O  
ATOM   1542  CB  ARG A 143      -3.328  11.871  -0.330  1.00 14.70      A    C  
ATOM   1543  CG  ARG A 143      -4.810  12.011  -0.604  1.00 15.85      A    C  
ATOM   1544  CD  ARG A 143      -5.059  12.542  -1.960  1.00 17.90      A    C  
ATOM   1545  NE  ARG A 143      -6.471  12.816  -2.240  1.00 17.28      A    N  
ATOM   1546  CZ  ARG A 143      -6.975  13.022  -3.451  1.00 20.61      A    C  
ATOM   1547  NH1 ARG A 143      -6.226  12.887  -4.529  1.00 22.93      A    N1+
ATOM   1548  NH2 ARG A 143      -8.278  13.265  -3.589  1.00 20.07      A    N  
ATOM   1549  H   ARG A 143      -1.054  11.318   0.380  1.00 15.65      A    H  
ATOM   1550  HA  ARG A 143      -3.378  11.721   1.738  1.00 15.26      A    H  
ATOM   1551  HB2 ARG A 143      -2.921  12.762  -0.338  1.00 15.08      A    H  
ATOM   1552  HB3 ARG A 143      -2.922  11.349  -1.053  1.00 15.08      A    H  
ATOM   1553  HG2 ARG A 143      -5.245  11.136  -0.519  1.00 16.03      A    H  
ATOM   1554  HG3 ARG A 143      -5.209  12.616   0.057  1.00 16.03      A    H  
ATOM   1555  HD2 ARG A 143      -4.547  13.371  -2.075  1.00 17.26      A    H  
ATOM   1556  HD3 ARG A 143      -4.724  11.894  -2.615  1.00 17.27      A    H  
ATOM   1557  HE  ARG A 143      -7.008  12.909  -1.559  1.00 18.33      A    H  
ATOM   1558 HH11 ARG A 143      -5.368  12.722  -4.454  1.00 21.90      A    H  
ATOM   1559 HH12 ARG A 143      -6.580  13.009  -5.324  1.00 21.91      A    H  
ATOM   1560 HH21 ARG A 143      -8.790  13.335  -2.876  1.00 20.20      A    H  
ATOM   1561 HH22 ARG A 143      -8.622  13.376  -4.393  1.00 20.20      A    H  
ATOM   1562  N   ALA A 144      -4.453   9.511   1.951  1.00 14.64      A    N  
ATOM   1563  CA  ALA A 144      -5.125   8.200   2.034  1.00 15.34      A    C  
ATOM   1564  C   ALA A 144      -5.984   8.007   0.778  1.00 15.16      A    C  
ATOM   1565  O   ALA A 144      -6.754   8.928   0.395  1.00 15.26      A    O  
ATOM   1566  CB  ALA A 144      -5.941   8.118   3.292  1.00 17.12      A    C  
ATOM   1567  H   ALA A 144      -4.728  10.100   2.589  1.00 15.03      A    H  
ATOM   1568  HA  ALA A 144      -4.436   7.498   2.055  1.00 15.49      A    H  
ATOM   1569  HB1 ALA A 144      -6.386   7.256   3.335  1.00 16.54      A    H  
ATOM   1570  HB2 ALA A 144      -5.360   8.221   4.064  1.00 16.55      A    H  
ATOM   1571  HB3 ALA A 144      -6.608   8.825   3.294  1.00 16.55      A    H  
ATOM   1572  N   GLY A 145      -5.860   6.860   0.150  1.00 14.67      A    N  
ATOM   1573  CA  GLY A 145      -6.721   6.508  -0.971  1.00 14.29      A    C  
ATOM   1574  C   GLY A 145      -8.141   6.198  -0.557  1.00 13.27      A    C  
ATOM   1575  O   GLY A 145      -8.432   6.041   0.644  1.00 14.05      A    O  
ATOM   1576  H   GLY A 145      -5.240   6.232   0.377  1.00 14.70      A    H  
ATOM   1577  HA2 GLY A 145      -6.727   7.257  -1.617  1.00 14.14      A    H  
ATOM   1578  HA3 GLY A 145      -6.337   5.720  -1.429  1.00 14.14      A    H  
ATOM   1579  N   SER A 146      -8.973   6.003  -1.572  1.00 14.33      A    N  
ATOM   1580  CA  SER A 146     -10.404   5.635  -1.417  1.00 12.90      A    C  
ATOM   1581  C   SER A 146     -10.561   4.173  -0.981  1.00 14.20      A    C  
ATOM   1582  O   SER A 146     -11.681   3.818  -0.600  1.00 14.35      A    O  
ATOM   1583  CB  SER A 146     -11.185   5.886  -2.670  1.00 13.89      A    C  
ATOM   1584  OG  SER A 146     -11.087   7.244  -3.043  1.00 14.48      A    O  
ATOM   1585  H   SER A 146      -8.725   6.078  -2.446  1.00 13.73      A    H  
ATOM   1586  HA  SER A 146     -10.784   6.208  -0.698  1.00 13.60      A    H  
ATOM   1587  HB2 SER A 146     -10.836   5.319  -3.394  1.00 13.79      A    H  
ATOM   1588  HB3 SER A 146     -12.129   5.651  -2.521  1.00 13.79      A    H  
ATOM   1589  HG  SER A 146     -11.533   7.363  -3.749  0.00 14.47      A    H  
ATOM   1590  N   ALA A 147      -9.559   3.316  -1.155  1.00 13.70      A    N  
ATOM   1591  CA  ALA A 147      -9.750   1.856  -1.002  1.00 13.32      A    C  
ATOM   1592  C   ALA A 147     -10.301   1.513   0.372  1.00 13.43      A    C  
ATOM   1593  O   ALA A 147      -9.827   2.047   1.376  1.00 13.90      A    O  
ATOM   1594  CB  ALA A 147      -8.485   1.097  -1.254  1.00 14.38      A    C  
ATOM   1595  H   ALA A 147      -8.707   3.547  -1.376  1.00 13.73      A    H  
ATOM   1596  HA  ALA A 147     -10.412   1.573  -1.672  1.00 13.61      A    H  
ATOM   1597  HB1 ALA A 147      -8.645   0.147  -1.128  1.00 14.04      A    H  
ATOM   1598  HB2 ALA A 147      -8.187   1.256  -2.165  1.00 14.04      A    H  
ATOM   1599  HB3 ALA A 147      -7.799   1.394  -0.634  1.00 14.05      A    H  
ATOM   1600  N   GLY A 148     -11.236   0.594   0.373  1.00 13.93      A    N  
ATOM   1601  CA  GLY A 148     -11.767   0.101   1.632  1.00 13.78      A    C  
ATOM   1602  C   GLY A 148     -13.117  -0.515   1.475  1.00 13.10      A    C  
ATOM   1603  O   GLY A 148     -13.663  -0.623   0.344  1.00 14.07      A    O  
ATOM   1604  H   GLY A 148     -11.588   0.228  -0.384  1.00 13.77      A    H  
ATOM   1605  HA2 GLY A 148     -11.142  -0.568   2.004  1.00 13.66      A    H  
ATOM   1606  HA3 GLY A 148     -11.827   0.852   2.274  1.00 13.65      A    H  
ATOM   1607  N   TYR A 149     -13.628  -0.924   2.623  1.00 12.68      A    N  
ATOM   1608  CA  TYR A 149     -15.003  -1.476   2.715  1.00 12.39      A    C  
ATOM   1609  C   TYR A 149     -15.927  -0.372   3.198  1.00 13.38      A    C  
ATOM   1610  O   TYR A 149     -15.783   0.152   4.303  1.00 15.60      A    O  
ATOM   1611  CB  TYR A 149     -15.014  -2.654   3.676  1.00 12.43      A    C  
ATOM   1612  CG  TYR A 149     -14.226  -3.823   3.152  1.00 13.77      A    C  
ATOM   1613  CD1 TYR A 149     -14.800  -4.671   2.207  1.00 13.23      A    C  
ATOM   1614  CD2 TYR A 149     -12.923  -4.077   3.556  1.00 13.90      A    C  
ATOM   1615  CE1 TYR A 149     -14.095  -5.749   1.710  1.00 14.45      A    C  
ATOM   1616  CE2 TYR A 149     -12.205  -5.156   3.058  1.00 14.35      A    C  
ATOM   1617  CZ  TYR A 149     -12.791  -5.957   2.107  1.00 13.75      A    C  
ATOM   1618  OH  TYR A 149     -12.125  -7.037   1.618  1.00 17.17      A    O  
ATOM   1619  H   TYR A 149     -13.192  -0.898   3.423  1.00 12.71      A    H  
ATOM   1620  HA  TYR A 149     -15.297  -1.782   1.820  1.00 12.65      A    H  
ATOM   1621  HB2 TYR A 149     -14.638  -2.368   4.534  1.00 12.72      A    H  
ATOM   1622  HB3 TYR A 149     -15.942  -2.932   3.826  1.00 12.72      A    H  
ATOM   1623  HD1 TYR A 149     -15.683  -4.515   1.914  1.00 13.68      A    H  
ATOM   1624  HD2 TYR A 149     -12.518  -3.508   4.189  1.00 14.00      A    H  
ATOM   1625  HE1 TYR A 149     -14.488  -6.316   1.067  1.00 14.00      A    H  
ATOM   1626  HE2 TYR A 149     -11.319  -5.315   3.337  1.00 14.09      A    H  
ATOM   1627  HH  TYR A 149     -12.080  -6.991   0.761  0.00 17.16      A    H  
ATOM   1628  N   TRP A 150     -16.860  -0.017   2.334  1.00 14.10      A    N  
ATOM   1629  CA  TRP A 150     -17.749   1.141   2.477  1.00 13.12      A    C  
ATOM   1630  C   TRP A 150     -19.200   0.716   2.241  1.00 14.01      A    C  
ATOM   1631  O   TRP A 150     -19.514  -0.485   2.136  1.00 14.31      A    O  
ATOM   1632  CB  TRP A 150     -17.296   2.211   1.486  1.00 13.53      A    C  
ATOM   1633  CG  TRP A 150     -15.879   2.694   1.621  1.00 13.50      A    C  
ATOM   1634  CD1 TRP A 150     -14.856   2.474   0.755  1.00 15.01      A    C  
ATOM   1635  CD2 TRP A 150     -15.331   3.461   2.719  1.00 13.02      A    C  
ATOM   1636  CE2 TRP A 150     -13.974   3.734   2.382  1.00 13.86      A    C  
ATOM   1637  CE3 TRP A 150     -15.849   3.992   3.908  1.00 13.83      A    C  
ATOM   1638  NE1 TRP A 150     -13.721   3.089   1.197  1.00 14.54      A    N  
ATOM   1639  CZ2 TRP A 150     -13.144   4.506   3.199  1.00 13.99      A    C  
ATOM   1640  CZ3 TRP A 150     -15.018   4.767   4.708  1.00 13.88      A    C  
ATOM   1641  CH2 TRP A 150     -13.688   5.006   4.378  1.00 14.61      A    C  
ATOM   1642  H   TRP A 150     -17.018  -0.485   1.567  1.00 13.68      A    H  
ATOM   1643  HA  TRP A 150     -17.658   1.500   3.391  1.00 13.55      A    H  
ATOM   1644  HB2 TRP A 150     -17.417   1.853   0.584  1.00 13.44      A    H  
ATOM   1645  HB3 TRP A 150     -17.893   2.979   1.577  1.00 13.43      A    H  
ATOM   1646  HD1 TRP A 150     -14.923   1.995  -0.057  1.00 14.46      A    H  
ATOM   1647  HE1 TRP A 150     -12.959   3.094   0.774  1.00 14.41      A    H  
ATOM   1648  HE3 TRP A 150     -16.761   3.880   4.126  1.00 13.71      A    H  
ATOM   1649  HZ2 TRP A 150     -12.233   4.627   2.990  1.00 14.09      A    H  
ATOM   1650  HZ3 TRP A 150     -15.362   5.130   5.509  1.00 14.04      A    H  
ATOM   1651  HH2 TRP A 150     -13.146   5.503   4.965  1.00 14.26      A    H  
ATOM   1652  N   HIS A 151     -20.092   1.673   2.142  1.00 13.67      A    N  
ATOM   1653  CA  HIS A 151     -21.544   1.386   2.094  1.00 13.40      A    C  
ATOM   1654  C   HIS A 151     -22.265   2.622   1.635  1.00 13.37      A    C  
ATOM   1655  O   HIS A 151     -21.722   3.737   1.748  1.00 12.94      A    O  
ATOM   1656  CB  HIS A 151     -22.066   0.789   3.409  1.00 13.45      A    C  
ATOM   1657  CG  HIS A 151     -21.968   1.701   4.583  1.00 13.43      A    C  
ATOM   1658  CD2 HIS A 151     -20.921   2.095   5.343  1.00 13.54      A    C  
ATOM   1659  ND1 HIS A 151     -23.069   2.403   5.052  1.00 15.73      A    N  
ATOM   1660  CE1 HIS A 151     -22.699   3.098   6.103  1.00 14.93      A    C  
ATOM   1661  NE2 HIS A 151     -21.389   2.935   6.317  1.00 14.14      A    N  
ATOM   1662  H   HIS A 151     -19.898   2.562   2.116  1.00 13.68      A    H  
ATOM   1663  HA  HIS A 151     -21.676   0.703   1.396  1.00 13.46      A    H  
ATOM   1664  HB2 HIS A 151     -23.007   0.534   3.285  1.00 13.44      A    H  
ATOM   1665  HB3 HIS A 151     -21.563  -0.032   3.605  1.00 13.44      A    H  
ATOM   1666  HD1 HIS A 151     -23.875   2.365   4.716  0.00 15.72      A    H  
ATOM   1667  HD2 HIS A 151     -20.039   1.782   5.269  1.00 13.69      A    H  
ATOM   1668  HE1 HIS A 151     -23.266   3.658   6.606  1.00 14.86      A    H  
ATOM   1669  HE2 HIS A 151     -20.929   3.308   6.964  0.00 14.16      A    H  
ATOM   1670  N   TYR A 152     -23.438   2.414   1.104  1.00 13.23      A    N  
ATOM   1671  CA  TYR A 152     -24.352   3.501   0.715  1.00 13.37      A    C  
ATOM   1672  C   TYR A 152     -25.715   3.275   1.369  1.00 13.74      A    C  
ATOM   1673  O   TYR A 152     -26.070   2.108   1.699  1.00 13.58      A    O  
ATOM   1674  CB  TYR A 152     -24.552   3.601  -0.796  1.00 13.84      A    C  
ATOM   1675  CG  TYR A 152     -25.104   2.352  -1.434  1.00 13.03      A    C  
ATOM   1676  CD1 TYR A 152     -26.479   2.164  -1.527  1.00 14.12      A    C  
ATOM   1677  CD2 TYR A 152     -24.275   1.376  -1.949  1.00 14.29      A    C  
ATOM   1678  CE1 TYR A 152     -26.976   1.022  -2.149  1.00 14.25      A    C  
ATOM   1679  CE2 TYR A 152     -24.753   0.236  -2.582  1.00 12.98      A    C  
ATOM   1680  CZ  TYR A 152     -26.109   0.050  -2.639  1.00 13.98      A    C  
ATOM   1681  OH  TYR A 152     -26.621  -1.077  -3.232  1.00 14.93      A    O  
ATOM   1682  H   TYR A 152     -23.782   1.585   0.940  1.00 13.30      A    H  
ATOM   1683  HA  TYR A 152     -23.985   4.357   1.045  1.00 13.51      A    H  
ATOM   1684  HB2 TYR A 152     -25.162   4.346  -0.979  1.00 13.53      A    H  
ATOM   1685  HB3 TYR A 152     -23.689   3.813  -1.209  1.00 13.53      A    H  
ATOM   1686  HD1 TYR A 152     -27.071   2.815  -1.190  1.00 13.89      A    H  
ATOM   1687  HD2 TYR A 152     -23.345   1.504  -1.899  1.00 13.73      A    H  
ATOM   1688  HE1 TYR A 152     -27.905   0.884  -2.201  1.00 14.12      A    H  
ATOM   1689  HE2 TYR A 152     -24.161  -0.423  -2.908  1.00 13.54      A    H  
ATOM   1690  HH  TYR A 152     -27.094  -0.864  -3.915  0.00 14.93      A    H  
ATOM   1691  N   HIS A 153     -26.444   4.346   1.595  1.00 14.03      A    N  
ATOM   1692  CA  HIS A 153     -27.768   4.235   2.237  1.00 13.46      A    C  
ATOM   1693  C   HIS A 153     -28.566   5.513   2.030  1.00 15.42      A    C  
ATOM   1694  O   HIS A 153     -28.015   6.531   1.654  1.00 14.00      A    O  
ATOM   1695  CB  HIS A 153     -27.644   3.899   3.737  1.00 13.76      A    C  
ATOM   1696  CG  HIS A 153     -26.953   4.939   4.560  1.00 15.54      A    C  
ATOM   1697  CD2 HIS A 153     -25.689   5.055   4.998  1.00 17.27      A    C  
ATOM   1698  ND1 HIS A 153     -27.654   6.027   5.076  1.00 17.46      A    N  
ATOM   1699  CE1 HIS A 153     -26.821   6.751   5.813  1.00 21.56      A    C  
ATOM   1700  NE2 HIS A 153     -25.623   6.187   5.785  1.00 17.52      A    N  
ATOM   1701  H   HIS A 153     -26.202   5.200   1.389  1.00 13.83      A    H  
ATOM   1702  HA  HIS A 153     -28.254   3.501   1.795  1.00 13.98      A    H  
ATOM   1703  HB2 HIS A 153     -28.547   3.764   4.102  1.00 14.08      A    H  
ATOM   1704  HB3 HIS A 153     -27.159   3.050   3.832  1.00 14.09      A    H  
ATOM   1705  HD1 HIS A 153     -28.510   6.178   4.965  0.00 17.48      A    H  
ATOM   1706  HD2 HIS A 153     -24.983   4.461   4.826  1.00 16.94      A    H  
ATOM   1707  HE1 HIS A 153     -27.041   7.552   6.258  1.00 19.37      A    H  
ATOM   1708  HE2 HIS A 153     -24.910   6.485   6.199  0.00 17.51      A    H  
ATOM   1709  N   ASP A 154     -29.844   5.429   2.358  1.00 14.41      A    N  
ATOM   1710  CA  ASP A 154     -30.731   6.602   2.259  1.00 15.06      A    C  
ATOM   1711  C   ASP A 154     -30.451   7.561   3.400  1.00 17.17      A    C  
ATOM   1712  O   ASP A 154     -30.140   7.138   4.515  1.00 16.45      A    O  
ATOM   1713  CB  ASP A 154     -32.173   6.112   2.222  1.00 15.57      A    C  
ATOM   1714  CG  ASP A 154     -33.154   7.236   2.498  1.00 17.31      A    C  
ATOM   1715  OD1 ASP A 154     -33.269   8.106   1.651  1.00 17.54      A    O  
ATOM   1716  OD2 ASP A 154     -33.703   7.246   3.596  1.00 17.09      A    O1-
ATOM   1717  H   ASP A 154     -30.239   4.664   2.657  1.00 14.80      A    H  
ATOM   1718  HA  ASP A 154     -30.540   7.063   1.410  1.00 15.41      A    H  
ATOM   1719  HB2 ASP A 154     -32.367   5.734   1.340  1.00 15.84      A    H  
ATOM   1720  HB3 ASP A 154     -32.302   5.412   2.894  1.00 15.84      A    H  
ATOM   1721  N   HIS A 155     -30.701   8.844   3.157  1.00 16.83      A    N  
ATOM   1722  CA  HIS A 155     -30.512   9.894   4.181  1.00 17.78      A    C  
ATOM   1723  C   HIS A 155     -31.791  10.701   4.426  1.00 17.57      A    C  
ATOM   1724  O   HIS A 155     -31.713  11.626   5.259  1.00 20.15      A    O  
ATOM   1725  CB  HIS A 155     -29.328  10.758   3.756  1.00 17.36      A    C  
ATOM   1726  CG  HIS A 155     -28.504  11.318   4.860  1.00 19.15      A    C  
ATOM   1727  CD2 HIS A 155     -27.212  11.139   5.194  1.00 19.07      A    C  
ATOM   1728  ND1 HIS A 155     -29.045  12.199   5.777  1.00 20.55      A    N  
ATOM   1729  CE1 HIS A 155     -28.085  12.594   6.586  1.00 20.52      A    C  
ATOM   1730  NE2 HIS A 155     -26.983  11.924   6.299  1.00 18.07      A    N  
ATOM   1731  H   HIS A 155     -30.992   9.169   2.357  1.00 17.13      A    H  
ATOM   1732  HA  HIS A 155     -30.274   9.450   5.028  1.00 17.48      A    H  
ATOM   1733  HB2 HIS A 155     -28.744  10.222   3.175  1.00 17.86      A    H  
ATOM   1734  HB3 HIS A 155     -29.670  11.504   3.218  1.00 17.86      A    H  
ATOM   1735  HD1 HIS A 155     -29.874  12.482   5.780  0.00 20.54      A    H  
ATOM   1736  HD2 HIS A 155     -26.588  10.584   4.765  1.00 18.87      A    H  
ATOM   1737  HE1 HIS A 155     -28.197  13.173   7.320  1.00 19.87      A    H  
ATOM   1738  HE2 HIS A 155     -26.211  12.016   6.706  0.00 18.12      A    H  
ATOM   1739  N   VAL A 156     -32.954  10.366   3.843  1.00 19.50      A    N  
ATOM   1740  CA  VAL A 156     -34.123  11.274   4.008  1.00 19.04      A    C  
ATOM   1741  C   VAL A 156     -35.440  10.524   4.250  1.00 21.23      A    C  
ATOM   1742  O   VAL A 156     -36.466  11.236   4.482  1.00 21.77      A    O  
ATOM   1743  CB  VAL A 156     -34.262  12.264   2.838  1.00 19.06      A    C  
ATOM   1744  CG1 VAL A 156     -33.031  13.152   2.716  1.00 20.89      A    C  
ATOM   1745  CG2 VAL A 156     -34.565  11.555   1.550  1.00 18.08      A    C  
ATOM   1746  H   VAL A 156     -33.085   9.639   3.319  1.00 18.91      A    H  
ATOM   1747  HA  VAL A 156     -33.958  11.806   4.804  1.00 19.53      A    H  
ATOM   1748  HB  VAL A 156     -35.031  12.851   3.042  1.00 19.20      A    H  
ATOM   1749 HG11 VAL A 156     -32.883  13.620   3.556  1.00 20.31      A    H  
ATOM   1750 HG12 VAL A 156     -33.168  13.800   2.004  1.00 20.30      A    H  
ATOM   1751 HG13 VAL A 156     -32.253  12.605   2.509  1.00 20.30      A    H  
ATOM   1752 HG21 VAL A 156     -33.846  10.933   1.344  1.00 18.37      A    H  
ATOM   1753 HG22 VAL A 156     -34.644  12.207   0.833  1.00 18.37      A    H  
ATOM   1754 HG23 VAL A 156     -35.402  11.067   1.634  1.00 18.37      A    H  
ATOM   1755  N   VAL A 157     -35.498   9.199   4.197  1.00 19.14      A    N  
ATOM   1756  CA  VAL A 157     -36.804   8.533   4.454  1.00 18.42      A    C  
ATOM   1757  C   VAL A 157     -37.024   8.508   5.957  1.00 20.24      A    C  
ATOM   1758  O   VAL A 157     -36.107   8.053   6.691  1.00 19.23      A    O  
ATOM   1759  CB  VAL A 157     -36.848   7.133   3.843  1.00 18.06      A    C  
ATOM   1760  CG1 VAL A 157     -38.101   6.386   4.260  1.00 18.93      A    C  
ATOM   1761  CG2 VAL A 157     -36.739   7.213   2.339  1.00 17.05      A    C  
ATOM   1762  H   VAL A 157     -34.797   8.646   4.035  1.00 19.42      A    H  
ATOM   1763  HA  VAL A 157     -37.507   9.066   4.047  1.00 18.84      A    H  
ATOM   1764  HB  VAL A 157     -36.069   6.636   4.180  1.00 18.08      A    H  
ATOM   1765 HG11 VAL A 157     -38.106   6.265   5.225  1.00 18.66      A    H  
ATOM   1766 HG12 VAL A 157     -38.117   5.515   3.828  1.00 18.65      A    H  
ATOM   1767 HG13 VAL A 157     -38.887   6.894   3.993  1.00 18.65      A    H  
ATOM   1768 HG21 VAL A 157     -37.502   7.700   1.984  1.00 17.35      A    H  
ATOM   1769 HG22 VAL A 157     -36.728   6.314   1.966  1.00 17.35      A    H  
ATOM   1770 HG23 VAL A 157     -35.918   7.674   2.094  1.00 17.35      A    H  
ATOM   1771  N   GLY A 158     -38.189   8.976   6.418  1.00 20.11      A    N  
ATOM   1772  CA  GLY A 158     -38.544   8.872   7.845  1.00 19.16      A    C  
ATOM   1773  C   GLY A 158     -38.043  10.064   8.624  1.00 21.54      A    C  
ATOM   1774  O   GLY A 158     -38.823  10.776   9.272  1.00 23.53      A    O  
ATOM   1775  H   GLY A 158     -38.813   9.375   5.887  1.00 19.91      A    H  
ATOM   1776  HA2 GLY A 158     -39.528   8.814   7.930  1.00 19.92      A    H  
ATOM   1777  HA3 GLY A 158     -38.152   8.044   8.220  1.00 19.92      A    H  
ATOM   1778  N   THR A 159     -36.738  10.317   8.547  1.00 22.08      A    N  
ATOM   1779  CA  THR A 159     -36.106  11.513   9.116  1.00 19.86      A    C  
ATOM   1780  C   THR A 159     -35.030  12.041   8.159  1.00 21.69      A    C  
ATOM   1781  O   THR A 159     -34.681  11.330   7.145  1.00 21.28      A    O  
ATOM   1782  CB  THR A 159     -35.468  11.200  10.465  1.00 21.92      A    C  
ATOM   1783  CG2 THR A 159     -36.382  10.454  11.409  1.00 23.11      A    C  
ATOM   1784  OG1 THR A 159     -34.251  10.471  10.230  1.00 19.66      A    O  
ATOM   1785  H   THR A 159     -36.139   9.756   8.153  1.00 21.41      A    H  
ATOM   1786  HA  THR A 159     -36.794  12.207   9.238  1.00 21.00      A    H  
ATOM   1787  HB  THR A 159     -35.232  12.061  10.887  1.00 21.28      A    H  
ATOM   1788  HG1 THR A 159     -33.880  10.289  10.971  0.00 19.70      A    H  
ATOM   1789 HG21 THR A 159     -37.201  10.964  11.539  1.00 22.74      A    H  
ATOM   1790 HG22 THR A 159     -35.937  10.334  12.266  1.00 22.74      A    H  
ATOM   1791 HG23 THR A 159     -36.599   9.582  11.034  1.00 22.73      A    H  
ATOM   1792  N   GLU A 160     -34.510  13.226   8.483  1.00 20.54      A    N  
ATOM   1793  CA  GLU A 160     -33.383  13.854   7.756  1.00 21.25      A    C  
ATOM   1794  C   GLU A 160     -32.077  13.092   7.963  1.00 21.21      A    C  
ATOM   1795  O   GLU A 160     -31.080  13.544   7.382  1.00 21.68      A    O  
ATOM   1796  CB  GLU A 160     -33.254  15.327   8.148  1.00 21.32      A    C  
ATOM   1797  CG  GLU A 160     -34.425  16.099   7.573  1.00 26.72      A    C  
ATOM   1798  CD  GLU A 160     -34.342  17.578   7.860  0.50 23.19      A    C  
ATOM   1799  OE1 GLU A 160     -33.429  17.974   8.596  0.50 25.12      A    O  
ATOM   1800  OE2 GLU A 160     -35.253  18.260   7.441  0.50 24.34      A    O1-
ATOM   1801  H   GLU A 160     -34.823  13.723   9.180  1.00 20.98      A    H  
ATOM   1802  HA  GLU A 160     -33.598  13.816   6.796  1.00 21.13      A    H  
ATOM   1803  HB2 GLU A 160     -33.247  15.408   9.124  1.00 22.47      A    H  
ATOM   1804  HB3 GLU A 160     -32.413  15.688   7.795  1.00 22.47      A    H  
ATOM   1805  HG2 GLU A 160     -34.456  15.968   6.601  1.00 24.50      A    H  
ATOM   1806  HG3 GLU A 160     -35.261  15.751   7.951  1.00 24.50      A    H  
ATOM   1807  N   HIS A 161     -32.068  11.989   8.709  1.00 21.03      A    N  
ATOM   1808  CA  HIS A 161     -30.897  11.081   8.768  1.00 19.00      A    C  
ATOM   1809  C   HIS A 161     -31.203   9.718   8.169  1.00 20.83      A    C  
ATOM   1810  O   HIS A 161     -30.349   8.825   8.305  1.00 20.73      A    O  
ATOM   1811  CB  HIS A 161     -30.351  11.054  10.183  1.00 21.76      A    C  
ATOM   1812  CG  HIS A 161     -29.589  12.318  10.405  1.00 25.96      A    C  
ATOM   1813  CD2 HIS A 161     -28.305  12.641  10.125  1.00 25.44      A    C  
ATOM   1814  ND1 HIS A 161     -30.196  13.473  10.841  1.00 30.31      A    N  
ATOM   1815  CE1 HIS A 161     -29.291  14.445  10.910  1.00 28.99      A    C  
ATOM   1816  NE2 HIS A 161     -28.119  13.963  10.464  1.00 29.24      A    N  
ATOM   1817  H   HIS A 161     -32.746  11.729   9.256  1.00 20.57      A    H  
ATOM   1818  HA  HIS A 161     -30.197  11.482   8.203  1.00 20.24      A    H  
ATOM   1819  HB2 HIS A 161     -31.090  10.989  10.827  1.00 21.98      A    H  
ATOM   1820  HB3 HIS A 161     -29.757  10.279  10.301  1.00 21.97      A    H  
ATOM   1821  HD1 HIS A 161     -31.048  13.557  11.024  0.00 30.36      A    H  
ATOM   1822  HD2 HIS A 161     -27.644  12.059   9.798  1.00 26.45      A    H  
ATOM   1823  HE1 HIS A 161     -29.452  15.326  11.200  1.00 29.15      A    H  
ATOM   1824  HE2 HIS A 161     -27.370  14.415  10.406  0.00 29.26      A    H  
ATOM   1825  N   GLY A 162     -32.361   9.547   7.534  1.00 20.22      A    N  
ATOM   1826  CA  GLY A 162     -32.664   8.294   6.836  1.00 19.69      A    C  
ATOM   1827  C   GLY A 162     -33.041   7.187   7.790  1.00 21.18      A    C  
ATOM   1828  O   GLY A 162     -33.014   6.007   7.369  1.00 19.31      A    O  
ATOM   1829  H   GLY A 162     -33.010  10.182   7.494  1.00 20.24      A    H  
ATOM   1830  HA2 GLY A 162     -33.411   8.451   6.206  1.00 20.16      A    H  
ATOM   1831  HA3 GLY A 162     -31.873   8.018   6.310  1.00 20.15      A    H  
ATOM   1832  N   THR A 163     -33.487   7.505   9.005  1.00 20.19      A    N  
ATOM   1833  CA  THR A 163     -33.760   6.444   9.998  1.00 20.44      A    C  
ATOM   1834  C   THR A 163     -34.771   5.452   9.413  1.00 20.69      A    C  
ATOM   1835  O   THR A 163     -34.591   4.225   9.581  1.00 19.74      A    O  
ATOM   1836  CB  THR A 163     -34.223   7.078  11.315  1.00 20.41      A    C  
ATOM   1837  CG2 THR A 163     -34.638   6.051  12.337  1.00 22.00      A    C  
ATOM   1838  OG1 THR A 163     -33.139   7.850  11.800  1.00 20.11      A    O  
ATOM   1839  H   THR A 163     -33.659   8.348   9.303  1.00 20.48      A    H  
ATOM   1840  HA  THR A 163     -32.916   5.964  10.165  1.00 20.43      A    H  
ATOM   1841  HB  THR A 163     -34.987   7.674  11.126  1.00 20.65      A    H  
ATOM   1842  HG1 THR A 163     -33.359   8.222  12.530  0.00 20.09      A    H  
ATOM   1843 HG21 THR A 163     -35.393   5.538  11.999  1.00 21.53      A    H  
ATOM   1844 HG22 THR A 163     -34.898   6.501  13.161  1.00 21.50      A    H  
ATOM   1845 HG23 THR A 163     -33.893   5.451  12.517  1.00 21.50      A    H  
ATOM   1846  N   GLY A 164     -35.850   5.950   8.810  1.00 21.08      A    N  
ATOM   1847  CA  GLY A 164     -36.906   5.082   8.286  1.00 18.29      A    C  
ATOM   1848  C   GLY A 164     -36.414   4.328   7.066  1.00 17.98      A    C  
ATOM   1849  O   GLY A 164     -36.641   3.114   6.975  1.00 18.24      A    O  
ATOM   1850  H   GLY A 164     -35.989   6.843   8.698  1.00 20.30      A    H  
ATOM   1851  HA2 GLY A 164     -37.180   4.439   8.987  1.00 18.84      A    H  
ATOM   1852  HA3 GLY A 164     -37.691   5.634   8.042  1.00 18.84      A    H  
ATOM   1853  N   GLY A 165     -35.647   4.987   6.205  1.00 17.88      A    N  
ATOM   1854  CA  GLY A 165     -35.184   4.301   4.985  1.00 16.05      A    C  
ATOM   1855  C   GLY A 165     -34.219   3.200   5.317  1.00 16.21      A    C  
ATOM   1856  O   GLY A 165     -34.276   2.085   4.732  1.00 15.72      A    O  
ATOM   1857  H   GLY A 165     -35.383   5.852   6.313  1.00 17.46      A    H  
ATOM   1858  HA2 GLY A 165     -35.965   3.924   4.507  1.00 16.51      A    H  
ATOM   1859  HA3 GLY A 165     -34.742   4.956   4.391  1.00 16.51      A    H  
ATOM   1860  N   ILE A 166     -33.288   3.482   6.212  1.00 16.49      A    N  
ATOM   1861  CA  ILE A 166     -32.307   2.474   6.637  1.00 15.26      A    C  
ATOM   1862  C   ILE A 166     -33.022   1.300   7.307  1.00 17.00      A    C  
ATOM   1863  O   ILE A 166     -32.755   0.137   6.964  1.00 17.52      A    O  
ATOM   1864  CB  ILE A 166     -31.312   3.144   7.605  1.00 16.20      A    C  
ATOM   1865  CG1 ILE A 166     -30.486   4.192   6.860  1.00 16.44      A    C  
ATOM   1866  CG2 ILE A 166     -30.466   2.057   8.256  1.00 16.68      A    C  
ATOM   1867  CD1 ILE A 166     -29.608   5.020   7.787  1.00 19.52      A    C  
ATOM   1868  H   ILE A 166     -33.210   4.292   6.621  1.00 16.13      A    H  
ATOM   1869  HA  ILE A 166     -31.823   2.151   5.856  1.00 15.99      A    H  
ATOM   1870  HB  ILE A 166     -31.829   3.602   8.312  1.00 16.15      A    H  
ATOM   1871 HG12 ILE A 166     -29.915   3.738   6.204  1.00 17.06      A    H  
ATOM   1872 HG13 ILE A 166     -31.087   4.792   6.372  1.00 17.06      A    H  
ATOM   1873 HG21 ILE A 166     -31.035   1.462   8.775  1.00 16.53      A    H  
ATOM   1874 HG22 ILE A 166     -29.810   2.464   8.847  1.00 16.54      A    H  
ATOM   1875 HG23 ILE A 166     -30.007   1.544   7.568  1.00 16.53      A    H  
ATOM   1876 HD11 ILE A 166     -30.163   5.457   8.456  1.00 18.51      A    H  
ATOM   1877 HD12 ILE A 166     -29.134   5.694   7.271  1.00 18.51      A    H  
ATOM   1878 HD13 ILE A 166     -28.963   4.442   8.230  1.00 18.51      A    H  
ATOM   1879  N   ARG A 167     -33.962   1.620   8.203  1.00 16.65      A    N  
ATOM   1880  CA  ARG A 167     -34.737   0.595   8.941  1.00 19.35      A    C  
ATOM   1881  C   ARG A 167     -35.377  -0.324   7.909  1.00 18.38      A    C  
ATOM   1882  O   ARG A 167     -35.385  -1.559   8.105  1.00 19.50      A    O  
ATOM   1883  CB  ARG A 167     -35.769   1.231   9.879  1.00 21.13      A    C  
ATOM   1884  CG  ARG A 167     -36.593   0.197  10.646  1.00 23.22      A    C  
ATOM   1885  CD  ARG A 167     -37.436   0.853  11.769  1.00 29.16      A    C  
ATOM   1886  NE  ARG A 167     -38.385   1.808  11.207  1.00 34.69      A    N  
ATOM   1887  CZ  ARG A 167     -38.353   3.134  11.395  1.00 39.81      A    C  
ATOM   1888  NH1 ARG A 167     -37.452   3.694  12.180  1.00 44.13      A    N1+
ATOM   1889  NH2 ARG A 167     -39.248   3.898  10.802  1.00 41.99      A    N  
ATOM   1890  H   ARG A 167     -34.176   2.479   8.416  1.00 17.34      A    H  
ATOM   1891  HA  ARG A 167     -34.108   0.065   9.480  1.00 18.94      A    H  
ATOM   1892  HB2 ARG A 167     -35.302   1.806  10.521  1.00 21.16      A    H  
ATOM   1893  HB3 ARG A 167     -36.374   1.793   9.351  1.00 21.18      A    H  
ATOM   1894  HG2 ARG A 167     -37.195  -0.268  10.026  1.00 23.95      A    H  
ATOM   1895  HG3 ARG A 167     -35.993  -0.469  11.044  1.00 23.96      A    H  
ATOM   1896  HD2 ARG A 167     -37.927   0.157  12.255  1.00 28.80      A    H  
ATOM   1897  HD3 ARG A 167     -36.841   1.303  12.403  1.00 28.87      A    H  
ATOM   1898  HE  ARG A 167     -38.994   1.497  10.666  1.00 34.82      A    H  
ATOM   1899 HH11 ARG A 167     -36.843   3.206  12.579  1.00 42.16      A    H  
ATOM   1900 HH12 ARG A 167     -37.457   4.566  12.296  1.00 42.15      A    H  
ATOM   1901 HH21 ARG A 167     -39.860   3.535  10.282  1.00 40.99      A    H  
ATOM   1902 HH22 ARG A 167     -39.242   4.769  10.937  1.00 40.99      A    H  
ATOM   1903  N   LYS A 168     -35.934   0.248   6.851  1.00 16.63      A    N  
ATOM   1904  CA  LYS A 168     -36.745  -0.533   5.903  1.00 17.23      A    C  
ATOM   1905  C   LYS A 168     -35.950  -1.236   4.827  1.00 14.96      A    C  
ATOM   1906  O   LYS A 168     -36.547  -2.095   4.160  1.00 15.70      A    O  
ATOM   1907  CB  LYS A 168     -37.767   0.403   5.274  1.00 18.08      A    C  
ATOM   1908  CG  LYS A 168     -38.724   0.911   6.321  1.00 19.73      A    C  
ATOM   1909  CD  LYS A 168     -39.779   1.839   5.828  1.00 23.00      A    C  
ATOM   1910  CE  LYS A 168     -40.662   2.237   6.984  1.00 24.72      A    C  
ATOM   1911  NZ  LYS A 168     -41.814   3.045   6.522  1.00 29.44      A    N1+
ATOM   1912  H   LYS A 168     -35.855   1.133   6.655  1.00 17.18      A    H  
ATOM   1913  HA  LYS A 168     -37.233  -1.218   6.416  1.00 16.83      A    H  
ATOM   1914  HB2 LYS A 168     -37.304   1.161   4.859  1.00 18.24      A    H  
ATOM   1915  HB3 LYS A 168     -38.266  -0.077   4.581  1.00 18.23      A    H  
ATOM   1916  HG2 LYS A 168     -39.162   0.137   6.737  1.00 20.04      A    H  
ATOM   1917  HG3 LYS A 168     -38.211   1.365   7.021  1.00 20.02      A    H  
ATOM   1918  HD2 LYS A 168     -39.364   2.639   5.439  1.00 22.56      A    H  
ATOM   1919  HD3 LYS A 168     -40.318   1.396   5.139  1.00 22.56      A    H  
ATOM   1920  HE2 LYS A 168     -40.994   1.438   7.435  1.00 25.30      A    H  
ATOM   1921  HE3 LYS A 168     -40.145   2.757   7.628  1.00 25.32      A    H  
ATOM   1922  HZ1 LYS A 168     -41.517   3.798   6.112  1.00 27.89      A    H  
ATOM   1923  HZ2 LYS A 168     -42.331   3.277   7.231  1.00 27.89      A    H  
ATOM   1924  HZ3 LYS A 168     -42.312   2.564   5.936  1.00 27.89      A    H  
ATOM   1925  N   GLY A 169     -34.638  -0.988   4.705  1.00 14.11      A    N  
ATOM   1926  CA  GLY A 169     -33.799  -1.786   3.793  1.00 15.77      A    C  
ATOM   1927  C   GLY A 169     -32.941  -0.983   2.817  1.00 14.73      A    C  
ATOM   1928  O   GLY A 169     -32.224  -1.596   2.024  1.00 15.39      A    O  
ATOM   1929  H   GLY A 169     -34.205  -0.340   5.175  1.00 14.69      A    H  
ATOM   1930  HA2 GLY A 169     -33.203  -2.356   4.340  1.00 15.12      A    H  
ATOM   1931  HA3 GLY A 169     -34.382  -2.392   3.275  1.00 15.13      A    H  
ATOM   1932  N   LEU A 170     -32.985   0.351   2.846  1.00 14.61      A    N  
ATOM   1933  CA  LEU A 170     -32.227   1.180   1.875  1.00 14.24      A    C  
ATOM   1934  C   LEU A 170     -30.758   1.311   2.290  1.00 14.04      A    C  
ATOM   1935  O   LEU A 170     -30.299   2.363   2.799  1.00 14.25      A    O  
ATOM   1936  CB  LEU A 170     -32.896   2.524   1.658  1.00 14.30      A    C  
ATOM   1937  CG  LEU A 170     -34.209   2.426   0.942  1.00 14.21      A    C  
ATOM   1938  CD1 LEU A 170     -34.983   3.733   1.068  1.00 17.32      A    C  
ATOM   1939  CD2 LEU A 170     -34.035   2.021  -0.526  1.00 14.90      A    C  
ATOM   1940  H   LEU A 170     -33.472   0.826   3.450  1.00 14.55      A    H  
ATOM   1941  HA  LEU A 170     -32.238   0.697   1.019  1.00 14.28      A    H  
ATOM   1942  HB2 LEU A 170     -33.038   2.949   2.527  1.00 14.27      A    H  
ATOM   1943  HB3 LEU A 170     -32.295   3.094   1.138  1.00 14.26      A    H  
ATOM   1944  HG  LEU A 170     -34.741   1.720   1.386  1.00 14.91      A    H  
ATOM   1945 HD11 LEU A 170     -35.150   3.922   2.008  1.00 16.29      A    H  
ATOM   1946 HD12 LEU A 170     -35.831   3.654   0.598  1.00 16.29      A    H  
ATOM   1947 HD13 LEU A 170     -34.462   4.457   0.679  1.00 16.29      A    H  
ATOM   1948 HD21 LEU A 170     -33.475   2.675  -0.979  1.00 14.68      A    H  
ATOM   1949 HD22 LEU A 170     -34.906   1.986  -0.959  1.00 14.68      A    H  
ATOM   1950 HD23 LEU A 170     -33.615   1.146  -0.576  1.00 14.69      A    H  
ATOM   1951  N   TYR A 171     -30.033   0.221   2.100  1.00 13.27      A    N  
ATOM   1952  CA  TYR A 171     -28.568   0.160   2.352  1.00 12.97      A    C  
ATOM   1953  C   TYR A 171     -27.939  -0.864   1.426  1.00 13.64      A    C  
ATOM   1954  O   TYR A 171     -28.571  -1.864   1.065  1.00 14.62      A    O  
ATOM   1955  CB  TYR A 171     -28.305  -0.144   3.838  1.00 13.19      A    C  
ATOM   1956  CG  TYR A 171     -28.929  -1.400   4.385  1.00 13.79      A    C  
ATOM   1957  CD1 TYR A 171     -28.404  -2.633   4.121  1.00 14.50      A    C  
ATOM   1958  CD2 TYR A 171     -30.077  -1.342   5.181  1.00 14.02      A    C  
ATOM   1959  CE1 TYR A 171     -28.964  -3.800   4.614  1.00 15.52      A    C  
ATOM   1960  CE2 TYR A 171     -30.636  -2.518   5.703  1.00 15.29      A    C  
ATOM   1961  CZ  TYR A 171     -30.065  -3.746   5.429  1.00 16.61      A    C  
ATOM   1962  OH  TYR A 171     -30.576  -4.919   5.990  1.00 17.65      A    O  
ATOM   1963  H   TYR A 171     -30.375  -0.569   1.801  1.00 13.38      A    H  
ATOM   1964  HA  TYR A 171     -28.180   1.044   2.141  1.00 13.20      A    H  
ATOM   1965  HB2 TYR A 171     -27.336  -0.200   3.968  1.00 13.29      A    H  
ATOM   1966  HB3 TYR A 171     -28.627   0.618   4.364  1.00 13.28      A    H  
ATOM   1967  HD1 TYR A 171     -27.634  -2.694   3.581  1.00 14.60      A    H  
ATOM   1968  HD2 TYR A 171     -30.462  -0.507   5.392  1.00 14.33      A    H  
ATOM   1969  HE1 TYR A 171     -28.550  -4.629   4.440  1.00 15.45      A    H  
ATOM   1970  HE2 TYR A 171     -31.391  -2.469   6.265  1.00 15.24      A    H  
ATOM   1971  HH  TYR A 171     -29.980  -5.295   6.479  0.00 17.65      A    H  
ATOM   1972  N   GLY A 172     -26.659  -0.663   1.115  1.00 13.02      A    N  
ATOM   1973  CA  GLY A 172     -25.926  -1.663   0.341  1.00 13.01      A    C  
ATOM   1974  C   GLY A 172     -24.435  -1.431   0.457  1.00 13.34      A    C  
ATOM   1975  O   GLY A 172     -24.014  -0.388   0.952  1.00 13.97      A    O  
ATOM   1976  H   GLY A 172     -26.192   0.082   1.357  1.00 13.16      A    H  
ATOM   1977  HA2 GLY A 172     -26.149  -2.564   0.685  1.00 13.10      A    H  
ATOM   1978  HA3 GLY A 172     -26.200  -1.612  -0.606  1.00 13.09      A    H  
ATOM   1979  N   PRO A 173     -23.650  -2.448   0.072  1.00 12.69      A    N  
ATOM   1980  CA  PRO A 173     -22.195  -2.389   0.215  1.00 13.37      A    C  
ATOM   1981  C   PRO A 173     -21.479  -1.767  -0.980  1.00 13.08      A    C  
ATOM   1982  O   PRO A 173     -21.917  -1.928  -2.111  1.00 14.52      A    O  
ATOM   1983  CB  PRO A 173     -21.853  -3.868   0.310  1.00 13.75      A    C  
ATOM   1984  CG  PRO A 173     -22.826  -4.557  -0.592  1.00 14.85      A    C  
ATOM   1985  CD  PRO A 173     -24.104  -3.759  -0.452  1.00 14.10      A    C  
ATOM   1986  HA  PRO A 173     -21.951  -1.928   1.056  1.00 13.26      A    H  
ATOM   1987  HB2 PRO A 173     -20.932  -4.033   0.017  1.00 13.91      A    H  
ATOM   1988  HB3 PRO A 173     -21.951  -4.188   1.232  1.00 13.91      A    H  
ATOM   1989  HG2 PRO A 173     -22.508  -4.548  -1.517  1.00 14.42      A    H  
ATOM   1990  HG3 PRO A 173     -22.964  -5.484  -0.314  1.00 14.41      A    H  
ATOM   1991  HD2 PRO A 173     -24.548  -3.655  -1.314  1.00 13.93      A    H  
ATOM   1992  HD3 PRO A 173     -24.718  -4.192   0.170  1.00 13.92      A    H  
ATOM   1993  N   VAL A 174     -20.331  -1.176  -0.693  1.00 14.26      A    N  
ATOM   1994  CA  VAL A 174     -19.417  -0.615  -1.717  1.00 15.97      A    C  
ATOM   1995  C   VAL A 174     -18.027  -1.102  -1.393  1.00 15.99      A    C  
ATOM   1996  O   VAL A 174     -17.613  -0.962  -0.243  1.00 17.53      A    O  
ATOM   1997  CB  VAL A 174     -19.357   0.918  -1.736  1.00 18.64      A    C  
ATOM   1998  CG1 VAL A 174     -18.443   1.328  -2.884  1.00 18.23      A    C  
ATOM   1999  CG2 VAL A 174     -20.680   1.583  -1.862  1.00 18.23      A    C  
ATOM   2000  H   VAL A 174     -20.029  -1.075   0.160  1.00 14.35      A    H  
ATOM   2001  HA  VAL A 174     -19.677  -0.940  -2.594  1.00 16.09      A    H  
ATOM   2002  HB  VAL A 174     -18.943   1.217  -0.891  1.00 17.92      A    H  
ATOM   2003 HG11 VAL A 174     -17.542   1.001  -2.722  1.00 18.33      A    H  
ATOM   2004 HG12 VAL A 174     -18.426   2.299  -2.953  1.00 18.35      A    H  
ATOM   2005 HG13 VAL A 174     -18.779   0.952  -3.717  1.00 18.34      A    H  
ATOM   2006 HG21 VAL A 174     -21.113   1.291  -2.683  1.00 18.33      A    H  
ATOM   2007 HG22 VAL A 174     -20.557   2.548  -1.886  1.00 18.34      A    H  
ATOM   2008 HG23 VAL A 174     -21.236   1.345  -1.100  1.00 18.33      A    H  
ATOM   2009  N   ILE A 175     -17.335  -1.698  -2.341  1.00 13.89      A    N  
ATOM   2010  CA  ILE A 175     -15.899  -2.037  -2.170  1.00 14.04      A    C  
ATOM   2011  C   ILE A 175     -15.116  -1.207  -3.172  1.00 13.22      A    C  
ATOM   2012  O   ILE A 175     -15.420  -1.233  -4.389  1.00 14.93      A    O  
ATOM   2013  CB  ILE A 175     -15.673  -3.536  -2.391  1.00 14.09      A    C  
ATOM   2014  CG1 ILE A 175     -16.453  -4.373  -1.389  1.00 15.24      A    C  
ATOM   2015  CG2 ILE A 175     -14.191  -3.846  -2.376  1.00 15.57      A    C  
ATOM   2016  CD1 ILE A 175     -16.379  -5.847  -1.664  1.00 16.09      A    C  
ATOM   2017  H   ILE A 175     -17.686  -1.937  -3.148  1.00 14.40      A    H  
ATOM   2018  HA  ILE A 175     -15.617  -1.803  -1.268  1.00 13.88      A    H  
ATOM   2019  HB  ILE A 175     -16.016  -3.758  -3.292  1.00 14.57      A    H  
ATOM   2020 HG12 ILE A 175     -16.101  -4.199  -0.490  1.00 15.15      A    H  
ATOM   2021 HG13 ILE A 175     -17.393  -4.095  -1.406  1.00 15.16      A    H  
ATOM   2022 HG21 ILE A 175     -13.746  -3.361  -3.092  1.00 15.10      A    H  
ATOM   2023 HG22 ILE A 175     -14.054  -4.799  -2.505  1.00 15.11      A    H  
ATOM   2024 HG23 ILE A 175     -13.811  -3.579  -1.521  1.00 15.10      A    H  
ATOM   2025 HD11 ILE A 175     -16.691  -6.026  -2.568  1.00 15.83      A    H  
ATOM   2026 HD12 ILE A 175     -16.940  -6.324  -1.029  1.00 15.82      A    H  
ATOM   2027 HD13 ILE A 175     -15.460  -6.153  -1.572  1.00 15.82      A    H  
ATOM   2028  N   VAL A 176     -14.051  -0.566  -2.683  1.00 14.83      A    N  
ATOM   2029  CA  VAL A 176     -13.056   0.120  -3.530  1.00 14.18      A    C  
ATOM   2030  C   VAL A 176     -11.749  -0.621  -3.339  1.00 14.16      A    C  
ATOM   2031  O   VAL A 176     -11.276  -0.787  -2.188  1.00 14.93      A    O  
ATOM   2032  CB  VAL A 176     -12.925   1.616  -3.193  1.00 14.69      A    C  
ATOM   2033  CG1 VAL A 176     -11.938   2.270  -4.154  1.00 15.35      A    C  
ATOM   2034  CG2 VAL A 176     -14.260   2.322  -3.237  1.00 14.57      A    C  
ATOM   2035  H   VAL A 176     -13.873  -0.510  -1.791  1.00 14.28      A    H  
ATOM   2036  HA  VAL A 176     -13.331   0.037  -4.457  1.00 14.40      A    H  
ATOM   2037  HB  VAL A 176     -12.564   1.692  -2.276  1.00 14.69      A    H  
ATOM   2038 HG11 VAL A 176     -11.059   1.867  -4.045  1.00 15.14      A    H  
ATOM   2039 HG12 VAL A 176     -11.882   3.222  -3.963  1.00 15.14      A    H  
ATOM   2040 HG13 VAL A 176     -12.242   2.141  -5.069  1.00 15.14      A    H  
ATOM   2041 HG21 VAL A 176     -14.648   2.228  -4.124  1.00 14.61      A    H  
ATOM   2042 HG22 VAL A 176     -14.136   3.265  -3.036  1.00 14.61      A    H  
ATOM   2043 HG23 VAL A 176     -14.859   1.928  -2.579  1.00 14.61      A    H  
ATOM   2044  N   ARG A 177     -11.200  -1.070  -4.456  1.00 16.03      A    N  
ATOM   2045  CA  ARG A 177      -9.945  -1.819  -4.462  1.00 16.90      A    C  
ATOM   2046  C   ARG A 177      -8.776  -0.918  -4.856  1.00 16.00      A    C  
ATOM   2047  O   ARG A 177      -8.934  -0.029  -5.705  1.00 16.64      A    O  
ATOM   2048  CB  ARG A 177     -10.045  -2.974  -5.443  1.00 18.36      A    C  
ATOM   2049  CG  ARG A 177     -11.272  -3.833  -5.171  1.00 21.89      A    C  
ATOM   2050  CD  ARG A 177     -10.991  -5.264  -5.030  1.00 22.03      A    C  
ATOM   2051  NE  ARG A 177     -12.200  -6.055  -4.990  1.00 19.14      A    N  
ATOM   2052  CZ  ARG A 177     -12.606  -6.740  -3.926  1.00 18.26      A    C  
ATOM   2053  NH1 ARG A 177     -11.896  -6.688  -2.829  1.00 17.00      A    N1+
ATOM   2054  NH2 ARG A 177     -13.715  -7.461  -3.987  1.00 17.80      A    N  
ATOM   2055  H   ARG A 177     -11.564  -0.939  -5.281  1.00 15.76      A    H  
ATOM   2056  HA  ARG A 177      -9.785  -2.178  -3.559  1.00 16.81      A    H  
ATOM   2057  HB2 ARG A 177     -10.095  -2.618  -6.355  1.00 18.76      A    H  
ATOM   2058  HB3 ARG A 177      -9.238  -3.526  -5.371  1.00 18.78      A    H  
ATOM   2059  HG2 ARG A 177     -11.705  -3.521  -4.348  1.00 21.01      A    H  
ATOM   2060  HG3 ARG A 177     -11.912  -3.712  -5.904  1.00 21.03      A    H  
ATOM   2061  HD2 ARG A 177     -10.446  -5.554  -5.791  1.00 21.32      A    H  
ATOM   2062  HD3 ARG A 177     -10.467  -5.411  -4.217  1.00 21.25      A    H  
ATOM   2063  HE  ARG A 177     -12.675  -6.112  -5.717  1.00 19.45      A    H  
ATOM   2064 HH11 ARG A 177     -11.161  -6.214  -2.792  1.00 17.51      A    H  
ATOM   2065 HH12 ARG A 177     -12.161  -7.133  -2.120  1.00 17.49      A    H  
ATOM   2066 HH21 ARG A 177     -14.184  -7.485  -4.732  1.00 18.00      A    H  
ATOM   2067 HH22 ARG A 177     -13.989  -7.907  -3.280  1.00 17.99      A    H  
ATOM   2068  N   ARG A 178      -7.627  -1.253  -4.293  1.00 16.36      A    N  
ATOM   2069  CA  ARG A 178      -6.327  -0.650  -4.635  1.00 16.59      A    C  
ATOM   2070  C   ARG A 178      -5.648  -1.584  -5.640  1.00 17.77      A    C  
ATOM   2071  O   ARG A 178      -5.789  -2.842  -5.499  1.00 17.54      A    O  
ATOM   2072  CB  ARG A 178      -5.477  -0.467  -3.393  1.00 16.17      A    C  
ATOM   2073  CG  ARG A 178      -4.102   0.148  -3.685  1.00 16.41      A    C  
ATOM   2074  CD  ARG A 178      -3.511   0.790  -2.459  1.00 17.67      A    C  
ATOM   2075  NE  ARG A 178      -4.404   1.800  -1.985  1.00 15.96      A    N  
ATOM   2076  CZ  ARG A 178      -4.656   2.118  -0.730  1.00 16.18      A    C  
ATOM   2077  NH1 ARG A 178      -4.052   1.488   0.273  1.00 17.27      A    N1+
ATOM   2078  NH2 ARG A 178      -5.611   2.997  -0.535  1.00 16.46      A    N  
ATOM   2079  H   ARG A 178      -7.571  -1.887  -3.644  1.00 16.33      A    H  
ATOM   2080  HA  ARG A 178      -6.481   0.228  -5.059  1.00 16.69      A    H  
ATOM   2081  HB2 ARG A 178      -5.962   0.120  -2.772  1.00 16.34      A    H  
ATOM   2082  HB3 ARG A 178      -5.356  -1.336  -2.956  1.00 16.34      A    H  
ATOM   2083  HG2 ARG A 178      -3.493  -0.554  -4.002  1.00 16.66      A    H  
ATOM   2084  HG3 ARG A 178      -4.185   0.821  -4.393  1.00 16.66      A    H  
ATOM   2085  HD2 ARG A 178      -3.368   0.112  -1.766  1.00 16.96      A    H  
ATOM   2086  HD3 ARG A 178      -2.645   1.195  -2.682  1.00 16.97      A    H  
ATOM   2087  HE  ARG A 178      -4.876   2.213  -2.590  1.00 16.42      A    H  
ATOM   2088 HH11 ARG A 178      -3.445   0.875   0.111  1.00 16.90      A    H  
ATOM   2089 HH12 ARG A 178      -4.238   1.711   1.103  1.00 16.90      A    H  
ATOM   2090 HH21 ARG A 178      -5.999   3.392  -1.219  1.00 16.41      A    H  
ATOM   2091 HH22 ARG A 178      -5.803   3.253   0.288  1.00 16.42      A    H  
ATOM   2092  N   LYS A 179      -4.898  -1.016  -6.582  1.00 18.93      A    N  
ATOM   2093  CA  LYS A 179      -4.059  -1.839  -7.505  1.00 19.53      A    C  
ATOM   2094  C   LYS A 179      -3.248  -2.870  -6.719  1.00 19.13      A    C  
ATOM   2095  O   LYS A 179      -2.558  -2.508  -5.729  1.00 19.74      A    O  
ATOM   2096  CB  LYS A 179      -3.144  -0.905  -8.286  1.00 26.54      A    C  
ATOM   2097  CG  LYS A 179      -2.260  -1.661  -9.277  1.00 32.81      A    C  
ATOM   2098  CD  LYS A 179      -1.642  -0.768 -10.329  1.00 40.04      A    C  
ATOM   2099  CE  LYS A 179      -0.901  -1.558 -11.392  1.00 46.39      A    C  
ATOM   2100  NZ  LYS A 179       0.240  -0.775 -11.926  1.00 52.19      A    N1+
ATOM   2101  H   LYS A 179      -4.855  -0.116  -6.718  1.00 18.82      A    H  
ATOM   2102  HA  LYS A 179      -4.653  -2.309  -8.135  1.00 20.51      A    H  
ATOM   2103  HB2 LYS A 179      -3.691  -0.255  -8.775  1.00 25.95      A    H  
ATOM   2104  HB3 LYS A 179      -2.574  -0.416  -7.656  1.00 25.94      A    H  
ATOM   2105  HG2 LYS A 179      -1.543  -2.113  -8.783  1.00 32.67      A    H  
ATOM   2106  HG3 LYS A 179      -2.799  -2.351  -9.720  1.00 32.70      A    H  
ATOM   2107  HD2 LYS A 179      -2.349  -0.240 -10.758  1.00 39.52      A    H  
ATOM   2108  HD3 LYS A 179      -1.018  -0.147  -9.897  1.00 39.59      A    H  
ATOM   2109  HE2 LYS A 179      -0.566  -2.392 -11.012  1.00 46.03      A    H  
ATOM   2110  HE3 LYS A 179      -1.508  -1.777 -12.124  1.00 46.06      A    H  
ATOM   2111  HZ1 LYS A 179      -0.060   0.006 -12.276  1.00 50.32      A    H  
ATOM   2112  HZ2 LYS A 179       0.662  -1.249 -12.574  1.00 50.32      A    H  
ATOM   2113  HZ3 LYS A 179       0.829  -0.596 -11.260  1.00 50.29      A    H  
ATOM   2114  N   GLY A 180      -3.294  -4.130  -7.170  1.00 20.73      A    N  
ATOM   2115  CA  GLY A 180      -2.530  -5.197  -6.527  1.00 21.78      A    C  
ATOM   2116  C   GLY A 180      -3.247  -5.824  -5.350  1.00 22.25      A    C  
ATOM   2117  O   GLY A 180      -2.685  -6.749  -4.745  1.00 25.23      A    O  
ATOM   2118  H   GLY A 180      -3.793  -4.385  -7.889  1.00 20.58      A    H  
ATOM   2119  HA2 GLY A 180      -2.339  -5.899  -7.199  1.00 21.63      A    H  
ATOM   2120  HA3 GLY A 180      -1.662  -4.832  -6.221  1.00 21.63      A    H  
ATOM   2121  N   ASP A 181      -4.459  -5.359  -4.999  1.00 18.09      A    N  
ATOM   2122  CA  ASP A 181      -5.196  -6.043  -3.909  1.00 19.91      A    C  
ATOM   2123  C   ASP A 181      -5.495  -7.491  -4.325  1.00 20.82      A    C  
ATOM   2124  O   ASP A 181      -5.770  -7.756  -5.499  1.00 23.52      A    O  
ATOM   2125  CB  ASP A 181      -6.484  -5.331  -3.522  1.00 17.55      A    C  
ATOM   2126  CG  ASP A 181      -6.373  -4.141  -2.594  1.00 18.50      A    C  
ATOM   2127  OD1 ASP A 181      -5.248  -3.853  -2.088  1.00 18.21      A    O  
ATOM   2128  OD2 ASP A 181      -7.457  -3.484  -2.432  1.00 16.36      A    O1-
ATOM   2129  H   ASP A 181      -4.877  -4.647  -5.381  1.00 19.42      A    H  
ATOM   2130  HA  ASP A 181      -4.611  -6.064  -3.115  1.00 19.27      A    H  
ATOM   2131  HB2 ASP A 181      -6.923  -5.025  -4.342  1.00 18.31      A    H  
ATOM   2132  HB3 ASP A 181      -7.077  -5.981  -3.092  1.00 18.31      A    H  
ATOM   2133  N   VAL A 182      -5.479  -8.359  -3.336  1.00 21.24      A    N  
ATOM   2134  CA  VAL A 182      -5.893  -9.782  -3.446  1.00 26.30      A    C  
ATOM   2135  C   VAL A 182      -7.415  -9.836  -3.702  1.00 25.49      A    C  
ATOM   2136  O   VAL A 182      -8.213  -9.215  -2.908  1.00 23.24      A    O  
ATOM   2137  CB  VAL A 182      -5.476 -10.532  -2.162  1.00 28.31      A    C  
ATOM   2138  CG1 VAL A 182      -5.881 -11.985  -2.250  1.00 31.16      A    C  
ATOM   2139  CG2 VAL A 182      -3.967 -10.424  -1.856  1.00 32.98      A    C  
ATOM   2140  H   VAL A 182      -5.233  -8.123  -2.492  1.00 22.29      A    H  
ATOM   2141  HA  VAL A 182      -5.433 -10.181  -4.206  1.00 25.44      A    H  
ATOM   2142  HB  VAL A 182      -5.969 -10.125  -1.407  1.00 29.25      A    H  
ATOM   2143 HG11 VAL A 182      -6.845 -12.049  -2.350  1.00 30.16      A    H  
ATOM   2144 HG12 VAL A 182      -5.608 -12.447  -1.438  1.00 30.18      A    H  
ATOM   2145 HG13 VAL A 182      -5.448 -12.398  -3.017  1.00 30.22      A    H  
ATOM   2146 HG21 VAL A 182      -3.457 -10.780  -2.605  1.00 31.45      A    H  
ATOM   2147 HG22 VAL A 182      -3.762 -10.935  -1.054  1.00 31.45      A    H  
ATOM   2148 HG23 VAL A 182      -3.726  -9.493  -1.714  1.00 31.41      A    H  
ATOM   2149  N   LEU A 183      -7.858 -10.465  -4.786  1.00 22.18      A    N  
ATOM   2150  CA  LEU A 183      -9.277 -10.592  -5.152  1.00 22.95      A    C  
ATOM   2151  C   LEU A 183      -9.840 -11.946  -4.735  1.00 23.65      A    C  
ATOM   2152  O   LEU A 183      -9.129 -12.966  -4.797  1.00 21.64      A    O  
ATOM   2153  CB  LEU A 183      -9.466 -10.370  -6.649  1.00 27.80      A    C  
ATOM   2154  CG  LEU A 183      -8.806  -9.095  -7.148  1.00 32.03      A    C  
ATOM   2155  CD1 LEU A 183      -8.797  -9.048  -8.655  1.00 33.40      A    C  
ATOM   2156  CD2 LEU A 183      -9.535  -7.890  -6.569  1.00 36.87      A    C  
ATOM   2157  H   LEU A 183      -7.294 -10.866  -5.379  1.00 23.14      A    H  
ATOM   2158  HA  LEU A 183      -9.771  -9.895  -4.669  1.00 23.80      A    H  
ATOM   2159  HB2 LEU A 183      -9.090 -11.133  -7.131  1.00 27.48      A    H  
ATOM   2160  HB3 LEU A 183     -10.424 -10.331  -6.844  1.00 27.47      A    H  
ATOM   2161  HG  LEU A 183      -7.870  -9.077  -6.830  1.00 32.23      A    H  
ATOM   2162 HD11 LEU A 183      -8.303  -9.811  -9.001  1.00 32.97      A    H  
ATOM   2163 HD12 LEU A 183      -8.372  -8.225  -8.953  1.00 32.97      A    H  
ATOM   2164 HD13 LEU A 183      -9.712  -9.078  -8.987  1.00 32.97      A    H  
ATOM   2165 HD21 LEU A 183     -10.476  -7.931  -6.813  1.00 35.27      A    H  
ATOM   2166 HD22 LEU A 183      -9.143  -7.074  -6.925  1.00 35.24      A    H  
ATOM   2167 HD23 LEU A 183      -9.451  -7.891  -5.600  1.00 35.22      A    H  
ATOM   2168  N   PRO A 184     -11.109 -11.980  -4.275  1.00 19.61      A    N  
ATOM   2169  CA  PRO A 184     -11.631 -13.199  -3.668  1.00 19.90      A    C  
ATOM   2170  C   PRO A 184     -12.302 -14.084  -4.710  1.00 20.05      A    C  
ATOM   2171  O   PRO A 184     -12.626 -13.590  -5.813  1.00 21.86      A    O  
ATOM   2172  CB  PRO A 184     -12.712 -12.673  -2.702  1.00 19.89      A    C  
ATOM   2173  CG  PRO A 184     -13.230 -11.423  -3.359  1.00 18.72      A    C  
ATOM   2174  CD  PRO A 184     -12.027 -10.837  -4.081  1.00 19.55      A    C  
ATOM   2175  HA  PRO A 184     -10.923 -13.684  -3.176  1.00 19.88      A    H  
ATOM   2176  HB2 PRO A 184     -13.428 -13.329  -2.587  1.00 19.60      A    H  
ATOM   2177  HB3 PRO A 184     -12.325 -12.471  -1.825  1.00 19.60      A    H  
ATOM   2178  HG2 PRO A 184     -13.946 -11.634  -3.992  1.00 19.18      A    H  
ATOM   2179  HG3 PRO A 184     -13.572 -10.797  -2.691  1.00 19.16      A    H  
ATOM   2180  HD2 PRO A 184     -12.288 -10.454  -4.939  1.00 19.37      A    H  
ATOM   2181  HD3 PRO A 184     -11.606 -10.142  -3.542  1.00 19.38      A    H  
ATOM   2182  N   ASP A 185     -12.643 -15.309  -4.301  1.00 19.18      A    N  
ATOM   2183  CA  ASP A 185     -13.503 -16.207  -5.093  1.00 19.74      A    C  
ATOM   2184  C   ASP A 185     -14.963 -15.841  -4.962  1.00 21.88      A    C  
ATOM   2185  O   ASP A 185     -15.735 -16.114  -5.891  1.00 22.18      A    O  
ATOM   2186  CB  ASP A 185     -13.284 -17.653  -4.644  1.00 20.88      A    C  
ATOM   2187  CG  ASP A 185     -11.884 -18.139  -4.927  1.00 23.63      A    C  
ATOM   2188  OD1 ASP A 185     -11.394 -17.849  -6.046  1.00 28.07      A    O  
ATOM   2189  OD2 ASP A 185     -11.295 -18.792  -4.060  1.00 23.16      A    O1-
ATOM   2190  H   ASP A 185     -12.369 -15.658  -3.505  1.00 19.53      A    H  
ATOM   2191  HA  ASP A 185     -13.244 -16.131  -6.041  1.00 20.25      A    H  
ATOM   2192  HB2 ASP A 185     -13.453 -17.724  -3.683  1.00 21.21      A    H  
ATOM   2193  HB3 ASP A 185     -13.916 -18.235  -5.112  1.00 21.22      A    H  
ATOM   2194  N   ALA A 186     -15.362 -15.188  -3.852  1.00 18.89      A    N  
ATOM   2195  CA  ALA A 186     -16.764 -14.858  -3.567  1.00 18.30      A    C  
ATOM   2196  C   ALA A 186     -16.779 -13.770  -2.505  1.00 15.90      A    C  
ATOM   2197  O   ALA A 186     -15.815 -13.702  -1.736  1.00 16.29      A    O  
ATOM   2198  CB  ALA A 186     -17.539 -16.050  -3.048  1.00 18.69      A    C  
ATOM   2199  H   ALA A 186     -14.798 -14.925  -3.189  1.00 19.40      A    H  
ATOM   2200  HA  ALA A 186     -17.191 -14.517  -4.388  1.00 17.99      A    H  
ATOM   2201  HB1 ALA A 186     -18.458 -15.789  -2.872  1.00 18.57      A    H  
ATOM   2202  HB2 ALA A 186     -17.527 -16.760  -3.713  1.00 18.57      A    H  
ATOM   2203  HB3 ALA A 186     -17.131 -16.371  -2.227  1.00 18.56      A    H  
ATOM   2204  N   THR A 187     -17.793 -12.933  -2.598  1.00 15.91      A    N  
ATOM   2205  CA  THR A 187     -18.019 -11.859  -1.614  1.00 15.68      A    C  
ATOM   2206  C   THR A 187     -19.413 -12.037  -1.002  1.00 17.07      A    C  
ATOM   2207  O   THR A 187     -20.409 -12.129  -1.754  1.00 17.91      A    O  
ATOM   2208  CB  THR A 187     -17.873 -10.481  -2.292  1.00 15.49      A    C  
ATOM   2209  CG2 THR A 187     -18.152  -9.361  -1.312  1.00 17.61      A    C  
ATOM   2210  OG1 THR A 187     -16.551 -10.378  -2.833  1.00 16.90      A    O  
ATOM   2211  H   THR A 187     -18.419 -12.952  -3.261  1.00 15.87      A    H  
ATOM   2212  HA  THR A 187     -17.344 -11.937  -0.904  1.00 15.94      A    H  
ATOM   2213  HB  THR A 187     -18.526 -10.428  -3.030  1.00 16.18      A    H  
ATOM   2214  HG1 THR A 187     -16.456  -9.628  -3.213  0.00 16.98      A    H  
ATOM   2215 HG21 THR A 187     -19.072  -9.420  -0.998  1.00 16.93      A    H  
ATOM   2216 HG22 THR A 187     -18.016  -8.503  -1.752  1.00 16.93      A    H  
ATOM   2217 HG23 THR A 187     -17.546  -9.435  -0.553  1.00 16.93      A    H  
ATOM   2218  N   HIS A 188     -19.497 -11.941   0.315  1.00 16.00      A    N  
ATOM   2219  CA  HIS A 188     -20.762 -12.022   1.059  1.00 16.36      A    C  
ATOM   2220  C   HIS A 188     -20.939 -10.776   1.904  1.00 15.46      A    C  
ATOM   2221  O   HIS A 188     -19.978 -10.417   2.628  1.00 17.78      A    O  
ATOM   2222  CB  HIS A 188     -20.836 -13.295   1.901  1.00 16.06      A    C  
ATOM   2223  CG  HIS A 188     -20.537 -14.500   1.066  1.00 16.38      A    C  
ATOM   2224  CD2 HIS A 188     -19.547 -15.411   1.182  1.00 18.02      A    C  
ATOM   2225  ND1 HIS A 188     -21.277 -14.851  -0.063  1.00 19.32      A    N  
ATOM   2226  CE1 HIS A 188     -20.723 -15.942  -0.600  1.00 19.51      A    C  
ATOM   2227  NE2 HIS A 188     -19.647 -16.295   0.105  1.00 18.42      A    N  
ATOM   2228  H   HIS A 188     -18.776 -11.817   0.858  1.00 16.33      A    H  
ATOM   2229  HA  HIS A 188     -21.496 -12.048   0.404  1.00 16.07      A    H  
ATOM   2230  HB2 HIS A 188     -20.187 -13.239   2.637  1.00 16.20      A    H  
ATOM   2231  HB3 HIS A 188     -21.735 -13.379   2.289  1.00 16.21      A    H  
ATOM   2232  HD1 HIS A 188     -21.962 -14.403  -0.379  0.00 19.34      A    H  
ATOM   2233  HD2 HIS A 188     -18.872 -15.415   1.835  1.00 17.74      A    H  
ATOM   2234  HE1 HIS A 188     -21.038 -16.385  -1.370  1.00 19.11      A    H  
ATOM   2235  HE2 HIS A 188     -19.129 -16.981  -0.064  0.00 18.37      A    H  
ATOM   2236  N   THR A 189     -22.146 -10.196   1.889  1.00 14.98      A    N  
ATOM   2237  CA  THR A 189     -22.439  -8.994   2.710  1.00 14.28      A    C  
ATOM   2238  C   THR A 189     -23.331  -9.369   3.870  1.00 14.64      A    C  
ATOM   2239  O   THR A 189     -24.417  -9.941   3.669  1.00 15.65      A    O  
ATOM   2240  CB  THR A 189     -23.047  -7.887   1.840  1.00 16.16      A    C  
ATOM   2241  CG2 THR A 189     -23.411  -6.677   2.666  1.00 16.25      A    C  
ATOM   2242  OG1 THR A 189     -22.098  -7.583   0.794  1.00 17.01      A    O  
ATOM   2243  H   THR A 189     -22.855 -10.483   1.396  1.00 14.93      A    H  
ATOM   2244  HA  THR A 189     -21.587  -8.662   3.070  1.00 14.84      A    H  
ATOM   2245  HB  THR A 189     -23.870  -8.242   1.426  1.00 15.96      A    H  
ATOM   2246  HG1 THR A 189     -22.409  -6.971   0.295  0.00 16.95      A    H  
ATOM   2247 HG21 THR A 189     -24.091  -6.917   3.320  1.00 16.22      A    H  
ATOM   2248 HG22 THR A 189     -23.757  -5.978   2.083  1.00 16.23      A    H  
ATOM   2249 HG23 THR A 189     -22.619  -6.348   3.128  1.00 16.23      A    H  
ATOM   2250  N   ILE A 190     -22.904  -9.006   5.068  1.00 15.35      A    N  
ATOM   2251  CA  ILE A 190     -23.671  -9.183   6.313  1.00 14.77      A    C  
ATOM   2252  C   ILE A 190     -23.935  -7.805   6.918  1.00 15.98      A    C  
ATOM   2253  O   ILE A 190     -22.968  -7.096   7.304  1.00 15.39      A    O  
ATOM   2254  CB  ILE A 190     -22.840 -10.061   7.280  1.00 15.58      A    C  
ATOM   2255  CG1 ILE A 190     -22.583 -11.453   6.700  1.00 15.85      A    C  
ATOM   2256  CG2 ILE A 190     -23.491 -10.163   8.650  1.00 16.15      A    C  
ATOM   2257  CD1 ILE A 190     -21.538 -12.232   7.446  1.00 15.37      A    C  
ATOM   2258  H   ILE A 190     -22.090  -8.617   5.201  1.00 15.04      A    H  
ATOM   2259  HA  ILE A 190     -24.516  -9.624   6.119  1.00 15.26      A    H  
ATOM   2260  HB  ILE A 190     -21.962  -9.622   7.398  1.00 15.58      A    H  
ATOM   2261 HG12 ILE A 190     -23.423 -11.960   6.712  1.00 15.68      A    H  
ATOM   2262 HG13 ILE A 190     -22.299 -11.361   5.766  1.00 15.67      A    H  
ATOM   2263 HG21 ILE A 190     -23.570  -9.277   9.043  1.00 15.97      A    H  
ATOM   2264 HG22 ILE A 190     -22.948 -10.722   9.231  1.00 15.97      A    H  
ATOM   2265 HG23 ILE A 190     -24.377 -10.556   8.562  1.00 15.97      A    H  
ATOM   2266 HD11 ILE A 190     -20.704 -11.730   7.458  1.00 15.51      A    H  
ATOM   2267 HD12 ILE A 190     -21.393 -13.087   7.004  1.00 15.51      A    H  
ATOM   2268 HD13 ILE A 190     -21.834 -12.388   8.359  1.00 15.52      A    H  
ATOM   2269  N   VAL A 191     -25.207  -7.451   7.057  1.00 16.25      A    N  
ATOM   2270  CA  VAL A 191     -25.584  -6.165   7.662  1.00 15.70      A    C  
ATOM   2271  C   VAL A 191     -26.340  -6.443   8.954  1.00 15.56      A    C  
ATOM   2272  O   VAL A 191     -27.422  -7.089   8.906  1.00 16.62      A    O  
ATOM   2273  CB  VAL A 191     -26.396  -5.299   6.696  1.00 15.83      A    C  
ATOM   2274  CG1 VAL A 191     -26.638  -3.937   7.379  1.00 14.96      A    C  
ATOM   2275  CG2 VAL A 191     -25.718  -5.158   5.323  1.00 16.26      A    C  
ATOM   2276  H   VAL A 191     -25.910  -7.968   6.796  1.00 16.05      A    H  
ATOM   2277  HA  VAL A 191     -24.772  -5.686   7.882  1.00 15.79      A    H  
ATOM   2278  HB  VAL A 191     -27.272  -5.737   6.562  1.00 15.72      A    H  
ATOM   2279 HG11 VAL A 191     -27.161  -4.064   8.190  1.00 15.22      A    H  
ATOM   2280 HG12 VAL A 191     -27.124  -3.351   6.773  1.00 15.22      A    H  
ATOM   2281 HG13 VAL A 191     -25.784  -3.530   7.606  1.00 15.22      A    H  
ATOM   2282 HG21 VAL A 191     -24.827  -4.787   5.437  1.00 16.12      A    H  
ATOM   2283 HG22 VAL A 191     -26.244  -4.566   4.759  1.00 16.12      A    H  
ATOM   2284 HG23 VAL A 191     -25.652  -6.032   4.901  1.00 16.12      A    H  
ATOM   2285  N   PHE A 192     -25.807  -5.940  10.054  1.00 14.60      A    N  
ATOM   2286  CA  PHE A 192     -26.542  -5.918  11.324  1.00 15.86      A    C  
ATOM   2287  C   PHE A 192     -27.371  -4.638  11.311  1.00 15.50      A    C  
ATOM   2288  O   PHE A 192     -26.793  -3.555  11.544  1.00 16.25      A    O  
ATOM   2289  CB  PHE A 192     -25.599  -5.990  12.514  1.00 17.15      A    C  
ATOM   2290  CG  PHE A 192     -24.934  -7.312  12.790  1.00 17.28      A    C  
ATOM   2291  CD1 PHE A 192     -25.193  -8.455  12.036  1.00 19.37      A    C  
ATOM   2292  CD2 PHE A 192     -23.993  -7.380  13.805  1.00 19.65      A    C  
ATOM   2293  CE1 PHE A 192     -24.582  -9.663  12.340  1.00 19.40      A    C  
ATOM   2294  CE2 PHE A 192     -23.403  -8.594  14.127  1.00 19.52      A    C  
ATOM   2295  CZ  PHE A 192     -23.684  -9.709  13.383  1.00 18.06      A    C  
ATOM   2296  H   PHE A 192     -24.972  -5.581  10.109  1.00 15.12      A    H  
ATOM   2297  HA  PHE A 192     -27.158  -6.691  11.356  1.00 15.80      A    H  
ATOM   2298  HB2 PHE A 192     -24.899  -5.317  12.383  1.00 16.86      A    H  
ATOM   2299  HB3 PHE A 192     -26.105  -5.731  13.312  1.00 16.86      A    H  
ATOM   2300  HD1 PHE A 192     -25.825  -8.419  11.337  1.00 18.84      A    H  
ATOM   2301  HD2 PHE A 192     -23.820  -6.619  14.332  1.00 18.98      A    H  
ATOM   2302  HE1 PHE A 192     -24.772 -10.438  11.834  1.00 19.03      A    H  
ATOM   2303  HE2 PHE A 192     -22.769  -8.639  14.825  1.00 19.14      A    H  
ATOM   2304  HZ  PHE A 192     -23.247 -10.522  13.583  1.00 18.70      A    H  
ATOM   2305  N   ASN A 193     -28.658  -4.743  11.039  1.00 16.09      A    N  
ATOM   2306  CA  ASN A 193     -29.563  -3.559  11.007  1.00 16.82      A    C  
ATOM   2307  C   ASN A 193     -30.509  -3.658  12.194  1.00 17.40      A    C  
ATOM   2308  O   ASN A 193     -31.388  -4.531  12.148  1.00 17.85      A    O  
ATOM   2309  CB  ASN A 193     -30.351  -3.504   9.714  1.00 16.93      A    C  
ATOM   2310  CG  ASN A 193     -31.138  -2.214   9.591  1.00 17.06      A    C  
ATOM   2311  ND2 ASN A 193     -32.209  -2.260   8.811  1.00 18.15      A    N  
ATOM   2312  OD1 ASN A 193     -30.746  -1.187  10.155  1.00 18.41      A    O  
ATOM   2313  H   ASN A 193     -29.068  -5.536  10.856  1.00 16.12      A    H  
ATOM   2314  HA  ASN A 193     -29.026  -2.737  11.083  1.00 16.81      A    H  
ATOM   2315  HB2 ASN A 193     -29.732  -3.576   8.959  1.00 16.94      A    H  
ATOM   2316  HB3 ASN A 193     -30.967  -4.264   9.678  1.00 16.94      A    H  
ATOM   2317 HD21 ASN A 193     -32.703  -1.535   8.697  0.00 18.08      A    H  
ATOM   2318 HD22 ASN A 193     -32.425  -3.010   8.398  0.00 18.08      A    H  
ATOM   2319  N   ASP A 194     -30.346  -2.819  13.212  1.00 17.98      A    N  
ATOM   2320  CA  ASP A 194     -31.049  -2.954  14.512  1.00 19.11      A    C  
ATOM   2321  C   ASP A 194     -30.816  -4.370  15.004  1.00 20.03      A    C  
ATOM   2322  O   ASP A 194     -29.666  -4.739  15.102  1.00 21.40      A    O  
ATOM   2323  CB  ASP A 194     -32.494  -2.511  14.353  1.00 20.05      A    C  
ATOM   2324  CG  ASP A 194     -32.631  -1.004  14.235  1.00 22.40      A    C  
ATOM   2325  OD1 ASP A 194     -31.838  -0.314  14.886  1.00 23.06      A    O  
ATOM   2326  OD2 ASP A 194     -33.573  -0.573  13.511  1.00 26.95      A    O1-
ATOM   2327  H   ASP A 194     -29.786  -2.102  13.172  1.00 18.10      A    H  
ATOM   2328  HA  ASP A 194     -30.616  -2.340  15.149  1.00 19.26      A    H  
ATOM   2329  HB2 ASP A 194     -32.882  -2.926  13.556  1.00 20.35      A    H  
ATOM   2330  HB3 ASP A 194     -33.009  -2.800  15.133  1.00 20.35      A    H  
ATOM   2331  N   MET A 195     -31.857  -5.162  15.227  1.00 19.26      A    N  
ATOM   2332  CA  MET A 195     -31.668  -6.547  15.718  1.00 21.32      A    C  
ATOM   2333  C   MET A 195     -31.697  -7.548  14.569  1.00 24.89      A    C  
ATOM   2334  O   MET A 195     -31.592  -8.759  14.893  1.00 30.17      A    O  
ATOM   2335  CB  MET A 195     -32.770  -6.923  16.719  1.00 24.68      A    C  
ATOM   2336  CG  MET A 195     -32.716  -6.114  17.968  1.00 25.90      A    C  
ATOM   2337  SD  MET A 195     -31.074  -6.268  18.785  0.89 30.74      A    S  
ATOM   2338  CE  MET A 195     -31.397  -5.390  20.318  1.00 39.72      A    C  
ATOM   2339  H   MET A 195     -32.722  -4.921  15.088  1.00 19.92      A    H  
ATOM   2340  HA  MET A 195     -30.790  -6.605  16.158  1.00 22.15      A    H  
ATOM   2341  HB2 MET A 195     -33.641  -6.795  16.293  1.00 24.12      A    H  
ATOM   2342  HB3 MET A 195     -32.684  -7.869  16.949  1.00 24.13      A    H  
ATOM   2343  HG2 MET A 195     -32.883  -5.171  17.756  1.00 26.65      A    H  
ATOM   2344  HG3 MET A 195     -33.413  -6.419  18.587  1.00 26.66      A    H  
ATOM   2345  HE1 MET A 195     -30.601  -5.387  20.861  1.00 36.67      A    H  
ATOM   2346  HE2 MET A 195     -31.654  -4.482  20.119  1.00 36.66      A    H  
ATOM   2347  HE3 MET A 195     -32.111  -5.830  20.795  1.00 36.69      A    H  
ATOM   2348  N   LEU A 196     -31.843  -7.105  13.313  1.00 20.97      A    N  
ATOM   2349  CA  LEU A 196     -31.974  -8.012  12.135  1.00 22.34      A    C  
ATOM   2350  C   LEU A 196     -30.624  -8.243  11.439  1.00 21.58      A    C  
ATOM   2351  O   LEU A 196     -29.677  -7.421  11.607  1.00 20.26      A    O  
ATOM   2352  CB  LEU A 196     -32.960  -7.408  11.140  1.00 23.51      A    C  
ATOM   2353  CG  LEU A 196     -34.289  -6.949  11.750  1.00 28.36      A    C  
ATOM   2354  CD1 LEU A 196     -35.129  -6.188  10.728  1.00 30.75      A    C  
ATOM   2355  CD2 LEU A 196     -35.043  -8.150  12.301  1.00 32.41      A    C  
ATOM   2356  H   LEU A 196     -31.860  -6.220  13.099  1.00 22.17      A    H  
ATOM   2357  HA  LEU A 196     -32.317  -8.881  12.447  1.00 22.19      A    H  
ATOM   2358  HB2 LEU A 196     -32.534  -6.641  10.708  1.00 24.27      A    H  
ATOM   2359  HB3 LEU A 196     -33.148  -8.073  10.448  1.00 24.28      A    H  
ATOM   2360  HG  LEU A 196     -34.092  -6.337  12.501  1.00 28.46      A    H  
ATOM   2361 HD11 LEU A 196     -34.636  -5.410  10.416  1.00 29.98      A    H  
ATOM   2362 HD12 LEU A 196     -35.961  -5.900  11.141  1.00 29.98      A    H  
ATOM   2363 HD13 LEU A 196     -35.327  -6.770   9.973  1.00 29.96      A    H  
ATOM   2364 HD21 LEU A 196     -35.192  -8.795  11.587  1.00 31.09      A    H  
ATOM   2365 HD22 LEU A 196     -35.900  -7.859  12.657  1.00 31.09      A    H  
ATOM   2366 HD23 LEU A 196     -34.523  -8.566  13.010  1.00 31.05      A    H  
ATOM   2367  N   ILE A 197     -30.520  -9.307  10.658  1.00 19.41      A    N  
ATOM   2368  CA  ILE A 197     -29.364  -9.502   9.748  1.00 19.41      A    C  
ATOM   2369  C   ILE A 197     -29.940  -9.407   8.356  1.00 19.17      A    C  
ATOM   2370  O   ILE A 197     -30.808 -10.217   8.013  1.00 20.90      A    O  
ATOM   2371  CB  ILE A 197     -28.605 -10.820   9.997  1.00 19.70      A    C  
ATOM   2372  CG1 ILE A 197     -28.222 -10.969  11.477  1.00 23.41      A    C  
ATOM   2373  CG2 ILE A 197     -27.424 -10.902   9.048  1.00 21.96      A    C  
ATOM   2374  CD1 ILE A 197     -27.702 -12.341  11.815  1.00 25.02      A    C  
ATOM   2375  H   ILE A 197     -31.139  -9.975  10.631  1.00 19.90      A    H  
ATOM   2376  HA  ILE A 197     -28.743  -8.768   9.877  1.00 19.40      A    H  
ATOM   2377  HB  ILE A 197     -29.220 -11.562   9.774  1.00 20.72      A    H  
ATOM   2378 HG12 ILE A 197     -27.534 -10.305  11.696  1.00 22.83      A    H  
ATOM   2379 HG13 ILE A 197     -29.009 -10.784  12.032  1.00 22.82      A    H  
ATOM   2380 HG21 ILE A 197     -27.740 -10.885   8.128  1.00 21.24      A    H  
ATOM   2381 HG22 ILE A 197     -26.936 -11.729   9.203  1.00 21.25      A    H  
ATOM   2382 HG23 ILE A 197     -26.832 -10.145   9.199  1.00 21.24      A    H  
ATOM   2383 HD11 ILE A 197     -28.374 -13.008  11.591  1.00 24.51      A    H  
ATOM   2384 HD12 ILE A 197     -27.504 -12.389  12.766  1.00 24.51      A    H  
ATOM   2385 HD13 ILE A 197     -26.890 -12.518  11.308  1.00 24.50      A    H  
ATOM   2386  N   ASN A 198     -29.558  -8.390   7.589  1.00 16.54      A    N  
ATOM   2387  CA  ASN A 198     -30.023  -8.248   6.190  1.00 17.54      A    C  
ATOM   2388  C   ASN A 198     -31.555  -8.189   6.174  1.00 18.29      A    C  
ATOM   2389  O   ASN A 198     -32.144  -8.535   5.146  1.00 20.63      A    O  
ATOM   2390  CB  ASN A 198     -29.457  -9.309   5.252  1.00 17.15      A    C  
ATOM   2391  CG  ASN A 198     -27.960  -9.232   5.075  1.00 18.75      A    C  
ATOM   2392  ND2 ASN A 198     -27.395 -10.192   4.365  1.00 17.68      A    N  
ATOM   2393  OD1 ASN A 198     -27.330  -8.298   5.581  1.00 19.42      A    O  
ATOM   2394  H   ASN A 198     -28.999  -7.730   7.872  1.00 17.37      A    H  
ATOM   2395  HA  ASN A 198     -29.693  -7.380   5.862  1.00 17.41      A    H  
ATOM   2396  HB2 ASN A 198     -29.689 -10.193   5.601  1.00 17.61      A    H  
ATOM   2397  HB3 ASN A 198     -29.883  -9.213   4.376  1.00 17.61      A    H  
ATOM   2398 HD21 ASN A 198     -26.523 -10.189   4.228  0.00 17.73      A    H  
ATOM   2399 HD22 ASN A 198     -27.894 -10.836   4.017  0.00 17.73      A    H  
ATOM   2400  N   ASN A 199     -32.142  -7.627   7.217  1.00 18.63      A    N  
ATOM   2401  CA  ASN A 199     -33.603  -7.410   7.342  1.00 20.05      A    C  
ATOM   2402  C   ASN A 199     -34.335  -8.751   7.306  1.00 23.58      A    C  
ATOM   2403  O   ASN A 199     -35.565  -8.719   7.089  1.00 25.85      A    O  
ATOM   2404  CB  ASN A 199     -34.133  -6.434   6.291  1.00 19.50      A    C  
ATOM   2405  CG  ASN A 199     -33.941  -4.998   6.718  1.00 20.28      A    C  
ATOM   2406  ND2 ASN A 199     -34.977  -4.180   6.551  1.00 19.48      A    N  
ATOM   2407  OD1 ASN A 199     -32.915  -4.652   7.299  1.00 19.61      A    O  
ATOM   2408  H   ASN A 199     -31.673  -7.313   7.931  1.00 18.86      A    H  
ATOM   2409  HA  ASN A 199     -33.767  -7.002   8.224  1.00 20.30      A    H  
ATOM   2410  HB2 ASN A 199     -33.664  -6.583   5.445  1.00 19.81      A    H  
ATOM   2411  HB3 ASN A 199     -35.084  -6.602   6.146  1.00 19.84      A    H  
ATOM   2412 HD21 ASN A 199     -34.911  -3.331   6.784  0.00 19.47      A    H  
ATOM   2413 HD22 ASN A 199     -35.729  -4.487   6.201  0.00 19.47      A    H  
ATOM   2414  N   ARG A 200     -33.637  -9.870   7.506  1.00 23.85      A    N  
ATOM   2415  CA  ARG A 200     -34.300 -11.203   7.617  1.00 28.02      A    C  
ATOM   2416  C   ARG A 200     -34.959 -11.305   8.997  1.00 28.39      A    C  
ATOM   2417  O   ARG A 200     -34.402 -10.870   9.994  1.00 32.76      A    O  
ATOM   2418  CB  ARG A 200     -33.269 -12.330   7.505  1.00 29.03      A    C  
ATOM   2419  CG  ARG A 200     -32.463 -12.347   6.208  1.00 37.45      A    C  
ATOM   2420  CD  ARG A 200     -33.275 -12.795   5.024  1.00 43.38      A    C  
ATOM   2421  NE  ARG A 200     -32.455 -13.159   3.870  1.00 53.45      A    N  
ATOM   2422  CZ  ARG A 200     -31.890 -14.353   3.658  1.00 52.18      A    C  
ATOM   2423  NH1 ARG A 200     -32.006 -15.343   4.535  1.00 49.61      A    N1+
ATOM   2424  NH2 ARG A 200     -31.189 -14.540   2.553  1.00 57.25      A    N  
ATOM   2425  H   ARG A 200     -32.737  -9.888   7.622  1.00 24.72      A    H  
ATOM   2426  HA  ARG A 200     -34.975 -11.292   6.909  1.00 27.48      A    H  
ATOM   2427  HB2 ARG A 200     -32.648 -12.259   8.259  1.00 30.61      A    H  
ATOM   2428  HB3 ARG A 200     -33.740 -13.181   7.586  1.00 30.75      A    H  
ATOM   2429  HG2 ARG A 200     -32.115 -11.448   6.030  1.00 36.40      A    H  
ATOM   2430  HG3 ARG A 200     -31.697 -12.951   6.313  1.00 36.49      A    H  
ATOM   2431  HD2 ARG A 200     -33.824 -13.565   5.284  1.00 44.02      A    H  
ATOM   2432  HD3 ARG A 200     -33.884 -12.071   4.765  1.00 44.02      A    H  
ATOM   2433  HE  ARG A 200     -32.347 -12.553   3.252  1.00 50.73      A    H  
ATOM   2434 HH11 ARG A 200     -32.471 -15.231   5.271  1.00 50.51      A    H  
ATOM   2435 HH12 ARG A 200     -31.620 -16.116   4.374  1.00 50.53      A    H  
ATOM   2436 HH21 ARG A 200     -31.104 -13.885   1.969  1.00 55.14      A    H  
ATOM   2437 HH22 ARG A 200     -30.802 -15.317   2.404  1.00 55.14      A    H  
ATOM   2438  N   PRO A 201     -36.121 -11.977   9.129  1.00 42.37      A    N  
ATOM   2439  CA  PRO A 201     -36.661 -12.295  10.465  1.00 49.52      A    C  
ATOM   2440  C   PRO A 201     -35.732 -13.202  11.309  1.00 48.12      A    C  
ATOM   2441  O   PRO A 201     -34.922 -13.892  10.718  1.00 42.71      A    O  
ATOM   2442  CB  PRO A 201     -37.960 -13.048  10.137  1.00 51.90      A    C  
ATOM   2443  CG  PRO A 201     -38.279 -12.675   8.701  1.00 47.15      A    C  
ATOM   2444  CD  PRO A 201     -36.936 -12.494   8.021  1.00 44.17      A    C  
ATOM   2445  HA  PRO A 201     -36.870 -11.459  10.952  1.00 48.20      A    H  
ATOM   2446  HB2 PRO A 201     -37.835 -14.018  10.223  1.00 50.17      A    H  
ATOM   2447  HB3 PRO A 201     -38.685 -12.770  10.736  1.00 50.18      A    H  
ATOM   2448  HG2 PRO A 201     -38.792 -13.386   8.266  1.00 47.49      A    H  
ATOM   2449  HG3 PRO A 201     -38.798 -11.846   8.667  1.00 47.49      A    H  
ATOM   2450  HD2 PRO A 201     -36.587 -13.341   7.686  1.00 44.40      A    H  
ATOM   2451  HD3 PRO A 201     -36.994 -11.853   7.289  1.00 44.31      A    H  
ATOM   2452  N   ALA A 202     -35.856 -13.200  12.650  1.00 48.33      A    N  
ATOM   2453  CA  ALA A 202     -35.097 -14.106  13.551  1.00 53.01      A    C  
ATOM   2454  C   ALA A 202     -35.139 -15.529  12.984  1.00 55.69      A    C  
ATOM   2455  O   ALA A 202     -36.177 -15.887  12.366  1.00 55.90      A    O  
ATOM   2456  CB  ALA A 202     -35.633 -14.053  14.961  1.00 52.34      A    C  
ATOM   2457  H   ALA A 202     -36.416 -12.642  13.102  1.00 49.35      A    H  
ATOM   2458  HA  ALA A 202     -34.160 -13.813  13.563  1.00 52.54      A    H  
ATOM   2459  HB1 ALA A 202     -35.126 -14.662  15.522  1.00 52.50      A    H  
ATOM   2460  HB2 ALA A 202     -35.553 -13.150  15.309  1.00 52.56      A    H  
ATOM   2461  HB3 ALA A 202     -36.569 -14.318  14.963  1.00 52.54      A    H  
ATOM   2462  N   HIS A 203     -34.039 -16.281  13.136  1.00 65.78      A    N  
ATOM   2463  CA  HIS A 203     -33.827 -17.660  12.602  1.00 73.86      A    C  
ATOM   2464  C   HIS A 203     -34.067 -17.686  11.086  1.00 76.36      A    C  
ATOM   2465  O   HIS A 203     -34.980 -18.431  10.657  1.00 73.93      A    O  
ATOM   2466  CB  HIS A 203     -34.751 -18.684  13.292  1.00 79.36      A    C  
ATOM   2467  CG  HIS A 203     -34.399 -18.987  14.709  1.00 89.34      A    C  
ATOM   2468  CD2 HIS A 203     -33.230 -19.360  15.277  1.00 95.25      A    C  
ATOM   2469  ND1 HIS A 203     -35.335 -18.921  15.732  1.00 87.14      A    N  
ATOM   2470  CE1 HIS A 203     -34.754 -19.243  16.871  1.00 91.79      A    C  
ATOM   2471  NE2 HIS A 203     -33.462 -19.518  16.619  1.00 96.30      A    N  
ATOM   2472  H   HIS A 203     -33.312 -15.985  13.597  1.00 64.89      A    H  
ATOM   2473  HA  HIS A 203     -32.890 -17.915  12.771  1.00 73.70      A    H  
ATOM   2474  HB2 HIS A 203     -35.673 -18.346  13.263  1.00 80.11      A    H  
ATOM   2475  HB3 HIS A 203     -34.728 -19.523  12.782  1.00 80.19      A    H  
ATOM   2476  HD1 HIS A 203     -36.161 -18.736  15.644  0.00 86.71      A    H  
ATOM   2477  HD2 HIS A 203     -32.410 -19.491  14.838  1.00 93.77      A    H  
ATOM   2478  HE1 HIS A 203     -35.173 -19.273  17.714  1.00 91.60      A    H  
ATOM   2479  HE2 HIS A 203     -32.829 -19.769  17.200  0.00 95.82      A    H  
ATOM   2480  N   SER A 204     -33.309 -16.903  10.305  1.00 72.43      A    N  
ATOM   2481  CA  SER A 204     -33.501 -16.769   8.830  1.00 71.94      A    C  
ATOM   2482  C   SER A 204     -32.160 -16.663   8.080  1.00 68.90      A    C  
ATOM   2483  O   SER A 204     -32.169 -16.119   6.933  1.00 65.77      A    O  
ATOM   2484  CB  SER A 204     -34.390 -15.584   8.516  1.00 72.34      A    C  
ATOM   2485  OG  SER A 204     -35.627 -15.662   9.207  1.00 65.63      A    O  
ATOM   2486  H   SER A 204     -32.632 -16.382  10.620  1.00 73.14      A    H  
ATOM   2487  HA  SER A 204     -33.961 -17.591   8.510  1.00 71.53      A    H  
ATOM   2488  HB2 SER A 204     -33.924 -14.760   8.770  1.00 70.19      A    H  
ATOM   2489  HB3 SER A 204     -34.560 -15.552   7.548  1.00 70.52      A    H  
ATOM   2490  HG  SER A 204     -36.097 -14.994   9.009  0.00 64.99      A    H  
ATOM   2491  N   GLY A 205     -31.070 -17.198   8.669  1.00 62.61      A    N  
ATOM   2492  CA  GLY A 205     -29.680 -17.076   8.169  1.00 45.73      A    C  
ATOM   2493  C   GLY A 205     -29.245 -15.618   8.155  1.00 40.80      A    C  
ATOM   2494  O   GLY A 205     -29.408 -14.921   9.168  1.00 50.42      A    O  
ATOM   2495  H   GLY A 205     -31.134 -17.693   9.430  1.00 59.50      A    H  
ATOM   2496  HA2 GLY A 205     -29.076 -17.597   8.756  1.00 47.91      A    H  
ATOM   2497  HA3 GLY A 205     -29.632 -17.454   7.259  1.00 47.73      A    H  
ATOM   2498  N   PRO A 206     -28.688 -15.093   7.041  1.00 26.52      A    N  
ATOM   2499  CA  PRO A 206     -28.402 -15.865   5.835  1.00 24.87      A    C  
ATOM   2500  C   PRO A 206     -27.198 -16.800   5.987  1.00 23.54      A    C  
ATOM   2501  O   PRO A 206     -26.307 -16.492   6.774  1.00 23.71      A    O  
ATOM   2502  CB  PRO A 206     -28.068 -14.806   4.794  1.00 27.97      A    C  
ATOM   2503  CG  PRO A 206     -27.524 -13.671   5.621  1.00 28.15      A    C  
ATOM   2504  CD  PRO A 206     -28.347 -13.668   6.881  1.00 29.13      A    C  
ATOM   2505  HA  PRO A 206     -29.206 -16.368   5.554  1.00 25.55      A    H  
ATOM   2506  HB2 PRO A 206     -27.397 -15.132   4.156  1.00 27.24      A    H  
ATOM   2507  HB3 PRO A 206     -28.870 -14.529   4.302  1.00 27.25      A    H  
ATOM   2508  HG2 PRO A 206     -26.577 -13.815   5.826  1.00 28.32      A    H  
ATOM   2509  HG3 PRO A 206     -27.617 -12.821   5.146  1.00 28.33      A    H  
ATOM   2510  HD2 PRO A 206     -27.831 -13.342   7.641  1.00 28.27      A    H  
ATOM   2511  HD3 PRO A 206     -29.148 -13.122   6.780  1.00 28.26      A    H  
ATOM   2512  N   ASN A 207     -27.197 -17.885   5.216  1.00 21.97      A    N  
ATOM   2513  CA  ASN A 207     -26.081 -18.838   5.108  1.00 22.47      A    C  
ATOM   2514  C   ASN A 207     -25.282 -18.546   3.845  1.00 19.88      A    C  
ATOM   2515  O   ASN A 207     -25.823 -18.127   2.792  1.00 22.34      A    O  
ATOM   2516  CB  ASN A 207     -26.568 -20.290   5.078  1.00 21.81      A    C  
ATOM   2517  CG  ASN A 207     -27.270 -20.658   6.362  1.00 24.42      A    C  
ATOM   2518  ND2 ASN A 207     -28.151 -21.648   6.282  1.00 28.53      A    N  
ATOM   2519  OD1 ASN A 207     -27.111 -20.016   7.397  1.00 23.94      A    O  
ATOM   2520  H   ASN A 207     -27.909 -18.106   4.692  1.00 22.46      A    H  
ATOM   2521  HA  ASN A 207     -25.496 -18.727   5.891  1.00 21.73      A    H  
ATOM   2522  HB2 ASN A 207     -27.183 -20.407   4.326  1.00 22.56      A    H  
ATOM   2523  HB3 ASN A 207     -25.801 -20.884   4.945  1.00 22.55      A    H  
ATOM   2524 HD21 ASN A 207     -28.596 -21.905   7.001  0.00 28.28      A    H  
ATOM   2525 HD22 ASN A 207     -28.301 -22.048   5.506  0.00 28.28      A    H  
ATOM   2526  N   PHE A 208     -24.002 -18.810   3.906  1.00 19.20      A    N  
ATOM   2527  CA  PHE A 208     -23.092 -18.656   2.750  1.00 19.72      A    C  
ATOM   2528  C   PHE A 208     -22.304 -19.944   2.585  1.00 20.65      A    C  
ATOM   2529  O   PHE A 208     -21.712 -20.428   3.538  1.00 22.87      A    O  
ATOM   2530  CB  PHE A 208     -22.162 -17.456   2.964  1.00 19.77      A    C  
ATOM   2531  CG  PHE A 208     -22.863 -16.160   3.249  1.00 18.60      A    C  
ATOM   2532  CD1 PHE A 208     -23.591 -15.513   2.262  1.00 17.97      A    C  
ATOM   2533  CD2 PHE A 208     -22.899 -15.631   4.542  1.00 19.03      A    C  
ATOM   2534  CE1 PHE A 208     -24.268 -14.324   2.564  1.00 19.02      A    C  
ATOM   2535  CE2 PHE A 208     -23.591 -14.465   4.824  1.00 20.17      A    C  
ATOM   2536  CZ  PHE A 208     -24.252 -13.803   3.810  1.00 19.83      A    C  
ATOM   2537  H   PHE A 208     -23.577 -19.102   4.657  1.00 19.50      A    H  
ATOM   2538  HA  PHE A 208     -23.629 -18.504   1.932  1.00 19.81      A    H  
ATOM   2539  HB2 PHE A 208     -21.561 -17.660   3.711  1.00 19.48      A    H  
ATOM   2540  HB3 PHE A 208     -21.611 -17.346   2.161  1.00 19.48      A    H  
ATOM   2541  HD1 PHE A 208     -23.595 -15.851   1.380  1.00 18.45      A    H  
ATOM   2542  HD2 PHE A 208     -22.433 -16.073   5.234  1.00 19.19      A    H  
ATOM   2543  HE1 PHE A 208     -24.733 -13.871   1.878  1.00 18.98      A    H  
ATOM   2544  HE2 PHE A 208     -23.573 -14.103   5.695  1.00 19.73      A    H  
ATOM   2545  HZ  PHE A 208     -24.726 -13.008   3.996  1.00 19.65      A    H  
ATOM   2546  N   GLU A 209     -22.197 -20.429   1.369  1.00 20.99      A    N  
ATOM   2547  CA  GLU A 209     -21.525 -21.712   1.089  1.00 21.22      A    C  
ATOM   2548  C   GLU A 209     -20.156 -21.453   0.460  1.00 19.35      A    C  
ATOM   2549  O   GLU A 209     -19.992 -20.552  -0.382  1.00 20.23      A    O  
ATOM   2550  CB  GLU A 209     -22.370 -22.583   0.140  1.00 25.87      A    C  
ATOM   2551  CG  GLU A 209     -23.736 -22.945   0.689  1.00 29.38      A    C  
ATOM   2552  CD  GLU A 209     -24.334 -24.237   0.141  0.50 27.27      A    C  
ATOM   2553  OE1 GLU A 209     -23.771 -24.793  -0.793  0.50 27.96      A    O  
ATOM   2554  OE2 GLU A 209     -25.363 -24.665   0.663  0.50 31.35      A    O1-
ATOM   2555  H   GLU A 209     -22.525 -20.007   0.632  1.00 20.95      A    H  
ATOM   2556  HA  GLU A 209     -21.401 -22.194   1.936  1.00 21.60      A    H  
ATOM   2557  HB2 GLU A 209     -22.484 -22.103  -0.706  1.00 25.45      A    H  
ATOM   2558  HB3 GLU A 209     -21.874 -23.404  -0.044  1.00 25.52      A    H  
ATOM   2559  HG2 GLU A 209     -23.674 -23.024   1.664  1.00 28.00      A    H  
ATOM   2560  HG3 GLU A 209     -24.358 -22.212   0.494  1.00 28.01      A    H  
ATOM   2561  N   ALA A 210     -19.201 -22.281   0.824  1.00 19.56      A    N  
ATOM   2562  CA  ALA A 210     -17.870 -22.263   0.219  1.00 18.33      A    C  
ATOM   2563  C   ALA A 210     -17.337 -23.685   0.163  1.00 18.64      A    C  
ATOM   2564  O   ALA A 210     -17.855 -24.535   0.855  1.00 20.70      A    O  
ATOM   2565  CB  ALA A 210     -16.947 -21.344   0.997  1.00 20.73      A    C  
ATOM   2566  H   ALA A 210     -19.291 -22.915   1.473  1.00 19.22      A    H  
ATOM   2567  HA  ALA A 210     -17.949 -21.926  -0.704  1.00 19.06      A    H  
ATOM   2568  HB1 ALA A 210     -16.072 -21.329   0.575  1.00 19.95      A    H  
ATOM   2569  HB2 ALA A 210     -17.316 -20.446   1.009  1.00 19.95      A    H  
ATOM   2570  HB3 ALA A 210     -16.859 -21.668   1.910  1.00 19.95      A    H  
ATOM   2571  N   THR A 211     -16.229 -23.840  -0.509  1.00 19.93      A    N  
ATOM   2572  CA  THR A 211     -15.403 -25.045  -0.379  1.00 20.92      A    C  
ATOM   2573  C   THR A 211     -14.109 -24.740   0.359  1.00 21.42      A    C  
ATOM   2574  O   THR A 211     -13.551 -23.634   0.179  1.00 19.04      A    O  
ATOM   2575  CB  THR A 211     -15.123 -25.633  -1.761  1.00 22.55      A    C  
ATOM   2576  CG2 THR A 211     -14.283 -26.874  -1.655  1.00 22.10      A    C  
ATOM   2577  OG1 THR A 211     -16.395 -25.879  -2.365  1.00 25.35      A    O  
ATOM   2578  H   THR A 211     -15.896 -23.234  -1.098  1.00 19.82      A    H  
ATOM   2579  HA  THR A 211     -15.909 -25.708   0.142  1.00 21.11      A    H  
ATOM   2580  HB  THR A 211     -14.637 -24.960  -2.295  1.00 22.64      A    H  
ATOM   2581  HG1 THR A 211     -16.275 -26.211  -3.144  0.00 25.34      A    H  
ATOM   2582 HG21 THR A 211     -13.407 -26.649  -1.294  1.00 22.23      A    H  
ATOM   2583 HG22 THR A 211     -14.175 -27.269  -2.539  1.00 22.24      A    H  
ATOM   2584 HG23 THR A 211     -14.722 -27.515  -1.066  1.00 22.24      A    H  
ATOM   2585  N   VAL A 212     -13.607 -25.696   1.125  1.00 19.77      A    N  
ATOM   2586  CA  VAL A 212     -12.284 -25.572   1.776  1.00 20.43      A    C  
ATOM   2587  C   VAL A 212     -11.282 -25.032   0.774  1.00 20.70      A    C  
ATOM   2588  O   VAL A 212     -11.194 -25.465  -0.414  1.00 21.27      A    O  
ATOM   2589  CB  VAL A 212     -11.809 -26.900   2.394  1.00 20.46      A    C  
ATOM   2590  CG1 VAL A 212     -12.638 -27.253   3.581  1.00 24.15      A    C  
ATOM   2591  CG2 VAL A 212     -11.819 -28.017   1.368  1.00 22.67      A    C  
ATOM   2592  H   VAL A 212     -14.050 -26.468   1.308  1.00 20.33      A    H  
ATOM   2593  HA  VAL A 212     -12.371 -24.923   2.495  1.00 20.36      A    H  
ATOM   2594  HB  VAL A 212     -10.876 -26.773   2.699  1.00 21.53      A    H  
ATOM   2595 HG11 VAL A 212     -12.567 -26.549   4.248  1.00 22.93      A    H  
ATOM   2596 HG12 VAL A 212     -12.321 -28.091   3.961  1.00 22.94      A    H  
ATOM   2597 HG13 VAL A 212     -13.567 -27.352   3.314  1.00 22.92      A    H  
ATOM   2598 HG21 VAL A 212     -12.720 -28.140   1.025  1.00 21.95      A    H  
ATOM   2599 HG22 VAL A 212     -11.519 -28.842   1.787  1.00 21.96      A    H  
ATOM   2600 HG23 VAL A 212     -11.221 -27.794   0.634  1.00 21.96      A    H  
ATOM   2601  N   GLY A 213     -10.558 -24.002   1.192  1.00 19.55      A    N  
ATOM   2602  CA  GLY A 213      -9.476 -23.408   0.403  1.00 19.60      A    C  
ATOM   2603  C   GLY A 213      -9.941 -22.208  -0.417  1.00 17.67      A    C  
ATOM   2604  O   GLY A 213      -9.089 -21.491  -0.934  1.00 20.28      A    O  
ATOM   2605  H   GLY A 213     -10.694 -23.604   2.000  1.00 19.83      A    H  
ATOM   2606  HA2 GLY A 213      -8.754 -23.123   1.016  1.00 19.10      A    H  
ATOM   2607  HA3 GLY A 213      -9.104 -24.094  -0.205  1.00 19.12      A    H  
ATOM   2608  N   ASP A 214     -11.240 -22.008  -0.562  1.00 16.72      A    N  
ATOM   2609  CA  ASP A 214     -11.784 -20.833  -1.287  1.00 16.72      A    C  
ATOM   2610  C   ASP A 214     -11.298 -19.589  -0.525  1.00 17.81      A    C  
ATOM   2611  O   ASP A 214     -11.289 -19.581   0.706  1.00 17.50      A    O  
ATOM   2612  CB  ASP A 214     -13.306 -20.838  -1.332  1.00 15.96      A    C  
ATOM   2613  CG  ASP A 214     -13.982 -21.778  -2.324  0.50 12.08      A    C  
ATOM   2614  OD1 ASP A 214     -13.256 -22.382  -3.089  0.50 12.06      A    O  
ATOM   2615  OD2 ASP A 214     -15.186 -21.875  -2.258  0.50 10.42      A    O1-
ATOM   2616  H   ASP A 214     -11.874 -22.572  -0.235  1.00 16.94      A    H  
ATOM   2617  HA  ASP A 214     -11.422 -20.821  -2.204  1.00 16.76      A    H  
ATOM   2618  HB2 ASP A 214     -13.638 -21.062  -0.439  1.00 15.12      A    H  
ATOM   2619  HB3 ASP A 214     -13.607 -19.930  -1.541  1.00 15.11      A    H  
ATOM   2620  N   ARG A 215     -11.037 -18.530  -1.280  1.00 17.70      A    N  
ATOM   2621  CA  ARG A 215     -10.725 -17.194  -0.724  1.00 16.83      A    C  
ATOM   2622  C   ARG A 215     -12.049 -16.457  -0.671  1.00 16.14      A    C  
ATOM   2623  O   ARG A 215     -12.586 -16.071  -1.726  1.00 16.74      A    O  
ATOM   2624  CB  ARG A 215      -9.658 -16.486  -1.562  1.00 18.75      A    C  
ATOM   2625  CG  ARG A 215      -9.370 -15.080  -1.052  1.00 19.79      A    C  
ATOM   2626  CD  ARG A 215      -8.122 -14.456  -1.668  1.00 18.96      A    C  
ATOM   2627  NE  ARG A 215      -6.912 -15.018  -1.077  1.00 18.94      A    N  
ATOM   2628  CZ  ARG A 215      -6.468 -14.674   0.126  1.00 23.75      A    C  
ATOM   2629  NH1 ARG A 215      -7.131 -13.781   0.843  1.00 24.13      A    N1+
ATOM   2630  NH2 ARG A 215      -5.379 -15.229   0.639  1.00 25.70      A    N  
ATOM   2631  H   ARG A 215     -11.034 -18.562  -2.191  1.00 17.52      A    H  
ATOM   2632  HA  ARG A 215     -10.385 -17.306   0.193  1.00 17.21      A    H  
ATOM   2633  HB2 ARG A 215      -8.833 -17.013  -1.539  1.00 18.51      A    H  
ATOM   2634  HB3 ARG A 215      -9.965 -16.435  -2.491  1.00 18.51      A    H  
ATOM   2635  HG2 ARG A 215     -10.138 -14.503  -1.247  1.00 19.34      A    H  
ATOM   2636  HG3 ARG A 215      -9.261 -15.111  -0.078  1.00 19.36      A    H  
ATOM   2637  HD2 ARG A 215      -8.118 -14.626  -2.634  1.00 19.16      A    H  
ATOM   2638  HD3 ARG A 215      -8.138 -13.488  -1.533  1.00 19.22      A    H  
ATOM   2639  HE  ARG A 215      -6.469 -15.619  -1.526  1.00 20.23      A    H  
ATOM   2640 HH11 ARG A 215      -7.857 -13.405   0.530  1.00 23.81      A    H  
ATOM   2641 HH12 ARG A 215      -6.833 -13.556   1.639  1.00 23.84      A    H  
ATOM   2642 HH21 ARG A 215      -4.930 -15.826   0.173  1.00 24.78      A    H  
ATOM   2643 HH22 ARG A 215      -5.096 -14.987   1.438  1.00 24.78      A    H  
ATOM   2644  N   VAL A 216     -12.578 -16.296   0.544  1.00 16.05      A    N  
ATOM   2645  CA  VAL A 216     -13.929 -15.776   0.764  1.00 16.10      A    C  
ATOM   2646  C   VAL A 216     -13.825 -14.400   1.443  1.00 14.67      A    C  
ATOM   2647  O   VAL A 216     -13.243 -14.274   2.538  1.00 15.21      A    O  
ATOM   2648  CB  VAL A 216     -14.806 -16.736   1.547  1.00 16.68      A    C  
ATOM   2649  CG1 VAL A 216     -16.206 -16.195   1.626  1.00 17.18      A    C  
ATOM   2650  CG2 VAL A 216     -14.744 -18.155   0.929  1.00 17.07      A    C  
ATOM   2651  H   VAL A 216     -12.132 -16.497   1.313  1.00 16.08      A    H  
ATOM   2652  HA  VAL A 216     -14.342 -15.647  -0.108  1.00 15.91      A    H  
ATOM   2653  HB  VAL A 216     -14.447 -16.787   2.467  1.00 16.73      A    H  
ATOM   2654 HG11 VAL A 216     -16.204 -15.346   2.102  1.00 17.02      A    H  
ATOM   2655 HG12 VAL A 216     -16.772 -16.828   2.100  1.00 17.03      A    H  
ATOM   2656 HG13 VAL A 216     -16.553 -16.061   0.727  1.00 17.03      A    H  
ATOM   2657 HG21 VAL A 216     -15.035 -18.119   0.002  1.00 16.94      A    H  
ATOM   2658 HG22 VAL A 216     -15.329 -18.752   1.428  1.00 16.94      A    H  
ATOM   2659 HG23 VAL A 216     -13.832 -18.490   0.969  1.00 16.94      A    H  
ATOM   2660  N   GLU A 217     -14.488 -13.434   0.833  1.00 16.17      A    N  
ATOM   2661  CA  GLU A 217     -14.561 -12.043   1.319  1.00 14.95      A    C  
ATOM   2662  C   GLU A 217     -15.892 -11.814   2.008  1.00 16.02      A    C  
ATOM   2663  O   GLU A 217     -16.982 -12.185   1.491  1.00 15.74      A    O  
ATOM   2664  CB  GLU A 217     -14.386 -11.103   0.133  1.00 14.69      A    C  
ATOM   2665  CG  GLU A 217     -14.382  -9.628   0.506  1.00 16.12      A    C  
ATOM   2666  CD  GLU A 217     -13.957  -8.792  -0.677  1.00 14.26      A    C  
ATOM   2667  OE1 GLU A 217     -14.661  -8.864  -1.727  1.00 14.67      A    O  
ATOM   2668  OE2 GLU A 217     -12.892  -8.141  -0.561  1.00 16.38      A    O1-
ATOM   2669  H   GLU A 217     -14.953 -13.572   0.061  1.00 15.52      A    H  
ATOM   2670  HA  GLU A 217     -13.832 -11.893   1.960  1.00 15.33      A    H  
ATOM   2671  HB2 GLU A 217     -13.542 -11.319  -0.313  1.00 15.10      A    H  
ATOM   2672  HB3 GLU A 217     -15.112 -11.266  -0.505  1.00 15.08      A    H  
ATOM   2673  HG2 GLU A 217     -15.280  -9.353   0.788  1.00 15.32      A    H  
ATOM   2674  HG3 GLU A 217     -13.763  -9.475   1.251  1.00 15.33      A    H  
ATOM   2675  N   PHE A 218     -15.806 -11.130   3.150  1.00 15.43      A    N  
ATOM   2676  CA  PHE A 218     -16.993 -10.670   3.888  1.00 14.35      A    C  
ATOM   2677  C   PHE A 218     -16.950  -9.152   4.013  1.00 14.79      A    C  
ATOM   2678  O   PHE A 218     -15.915  -8.586   4.324  1.00 14.52      A    O  
ATOM   2679  CB  PHE A 218     -17.069 -11.333   5.259  1.00 14.54      A    C  
ATOM   2680  CG  PHE A 218     -17.303 -12.825   5.176  1.00 13.91      A    C  
ATOM   2681  CD1 PHE A 218     -16.254 -13.722   5.105  1.00 15.41      A    C  
ATOM   2682  CD2 PHE A 218     -18.590 -13.319   5.163  1.00 16.22      A    C  
ATOM   2683  CE1 PHE A 218     -16.505 -15.080   5.015  1.00 16.98      A    C  
ATOM   2684  CE2 PHE A 218     -18.828 -14.673   5.043  1.00 16.55      A    C  
ATOM   2685  CZ  PHE A 218     -17.796 -15.545   5.008  1.00 16.35      A    C  
ATOM   2686  H   PHE A 218     -15.022 -10.900   3.554  1.00 15.30      A    H  
ATOM   2687  HA  PHE A 218     -17.799 -10.920   3.375  1.00 14.68      A    H  
ATOM   2688  HB2 PHE A 218     -16.230 -11.165   5.737  1.00 14.34      A    H  
ATOM   2689  HB3 PHE A 218     -17.797 -10.921   5.768  1.00 14.35      A    H  
ATOM   2690  HD1 PHE A 218     -15.365 -13.406   5.119  1.00 15.44      A    H  
ATOM   2691  HD2 PHE A 218     -19.317 -12.718   5.192  1.00 15.73      A    H  
ATOM   2692  HE1 PHE A 218     -15.785 -15.689   4.974  1.00 16.38      A    H  
ATOM   2693  HE2 PHE A 218     -19.716 -14.995   5.048  1.00 16.35      A    H  
ATOM   2694  HZ  PHE A 218     -17.964 -16.472   4.939  1.00 16.45      A    H  
ATOM   2695  N   VAL A 219     -18.105  -8.545   3.766  1.00 14.30      A    N  
ATOM   2696  CA  VAL A 219     -18.364  -7.110   3.996  1.00 14.22      A    C  
ATOM   2697  C   VAL A 219     -19.354  -7.026   5.144  1.00 14.56      A    C  
ATOM   2698  O   VAL A 219     -20.415  -7.636   5.053  1.00 15.74      A    O  
ATOM   2699  CB  VAL A 219     -18.880  -6.409   2.729  1.00 15.48      A    C  
ATOM   2700  CG1 VAL A 219     -19.019  -4.915   2.990  1.00 16.16      A    C  
ATOM   2701  CG2 VAL A 219     -18.003  -6.661   1.528  1.00 15.80      A    C  
ATOM   2702  H   VAL A 219     -18.828  -8.988   3.431  1.00 14.40      A    H  
ATOM   2703  HA  VAL A 219     -17.533  -6.684   4.270  1.00 14.53      A    H  
ATOM   2704  HB  VAL A 219     -19.780  -6.769   2.532  1.00 15.42      A    H  
ATOM   2705 HG11 VAL A 219     -19.668  -4.765   3.699  1.00 15.94      A    H  
ATOM   2706 HG12 VAL A 219     -19.319  -4.470   2.179  1.00 15.94      A    H  
ATOM   2707 HG13 VAL A 219     -18.157  -4.551   3.258  1.00 15.94      A    H  
ATOM   2708 HG21 VAL A 219     -17.099  -6.353   1.715  1.00 15.69      A    H  
ATOM   2709 HG22 VAL A 219     -18.357  -6.178   0.762  1.00 15.70      A    H  
ATOM   2710 HG23 VAL A 219     -17.986  -7.613   1.330  1.00 15.69      A    H  
ATOM   2711  N   MET A 220     -18.995  -6.299   6.191  1.00 14.09      A    N  
ATOM   2712  CA  MET A 220     -19.740  -6.297   7.458  1.00 14.18      A    C  
ATOM   2713  C   MET A 220     -20.116  -4.828   7.764  1.00 14.04      A    C  
ATOM   2714  O   MET A 220     -19.229  -4.010   8.038  1.00 13.57      A    O  
ATOM   2715  CB  MET A 220     -18.887  -6.902   8.546  1.00 15.23      A    C  
ATOM   2716  CG  MET A 220     -19.730  -7.470   9.656  1.00 15.67      A    C  
ATOM   2717  SD  MET A 220     -20.355  -6.237  10.802  0.93 15.12      A    S  
ATOM   2718  CE  MET A 220     -22.109  -6.601  10.726  1.00 16.50      A    C  
ATOM   2719  H   MET A 220     -18.264  -5.755   6.189  1.00 14.22      A    H  
ATOM   2720  HA  MET A 220     -20.560  -6.824   7.345  1.00 14.33      A    H  
ATOM   2721  HB2 MET A 220     -18.336  -7.613   8.162  1.00 15.07      A    H  
ATOM   2722  HB3 MET A 220     -18.291  -6.217   8.907  1.00 15.07      A    H  
ATOM   2723  HG2 MET A 220     -20.491  -7.951   9.267  1.00 15.43      A    H  
ATOM   2724  HG3 MET A 220     -19.195  -8.120  10.160  1.00 15.43      A    H  
ATOM   2725  HE1 MET A 220     -22.588  -5.995  11.305  1.00 16.06      A    H  
ATOM   2726  HE2 MET A 220     -22.420  -6.495   9.820  1.00 16.06      A    H  
ATOM   2727  HE3 MET A 220     -22.261  -7.510  11.015  1.00 16.06      A    H  
ATOM   2728  N   ILE A 221     -21.426  -4.564   7.681  1.00 13.18      A    N  
ATOM   2729  CA  ILE A 221     -21.973  -3.198   7.818  1.00 14.97      A    C  
ATOM   2730  C   ILE A 221     -22.985  -3.236   8.956  1.00 14.16      A    C  
ATOM   2731  O   ILE A 221     -23.672  -4.257   9.087  1.00 14.45      A    O  
ATOM   2732  CB  ILE A 221     -22.619  -2.751   6.494  1.00 14.89      A    C  
ATOM   2733  CG1 ILE A 221     -21.609  -2.710   5.346  1.00 14.06      A    C  
ATOM   2734  CG2 ILE A 221     -23.323  -1.407   6.652  1.00 14.77      A    C  
ATOM   2735  CD1 ILE A 221     -22.271  -2.865   4.038  1.00 15.41      A    C  
ATOM   2736  H   ILE A 221     -22.058  -5.204   7.535  1.00 13.78      A    H  
ATOM   2737  HA  ILE A 221     -21.254  -2.584   8.045  1.00 14.44      A    H  
ATOM   2738  HB  ILE A 221     -23.306  -3.422   6.261  1.00 14.73      A    H  
ATOM   2739 HG12 ILE A 221     -21.132  -1.854   5.366  1.00 14.56      A    H  
ATOM   2740 HG13 ILE A 221     -20.955  -3.431   5.462  1.00 14.56      A    H  
ATOM   2741 HG21 ILE A 221     -24.042  -1.486   7.302  1.00 14.81      A    H  
ATOM   2742 HG22 ILE A 221     -23.694  -1.130   5.796  1.00 14.81      A    H  
ATOM   2743 HG23 ILE A 221     -22.685  -0.739   6.957  1.00 14.81      A    H  
ATOM   2744 HD11 ILE A 221     -22.739  -3.717   4.008  1.00 14.98      A    H  
ATOM   2745 HD12 ILE A 221     -21.603  -2.840   3.331  1.00 14.98      A    H  
ATOM   2746 HD13 ILE A 221     -22.907  -2.141   3.906  1.00 14.98      A    H  
ATOM   2747  N   THR A 222     -23.049  -2.171   9.748  1.00 14.65      A    N  
ATOM   2748  CA  THR A 222     -23.976  -2.043  10.877  1.00 14.71      A    C  
ATOM   2749  C   THR A 222     -24.813  -0.777  10.698  1.00 13.73      A    C  
ATOM   2750  O   THR A 222     -24.315   0.221  10.193  1.00 14.18      A    O  
ATOM   2751  CB  THR A 222     -23.183  -2.039  12.189  1.00 14.74      A    C  
ATOM   2752  CG2 THR A 222     -24.028  -1.877  13.428  1.00 15.37      A    C  
ATOM   2753  OG1 THR A 222     -22.449  -3.252  12.239  1.00 15.34      A    O  
ATOM   2754  H   THR A 222     -22.517  -1.438   9.645  1.00 14.54      A    H  
ATOM   2755  HA  THR A 222     -24.575  -2.821  10.873  1.00 14.51      A    H  
ATOM   2756  HB  THR A 222     -22.543  -1.290  12.150  1.00 14.97      A    H  
ATOM   2757  HG1 THR A 222     -21.999  -3.282  12.957  0.00 15.37      A    H  
ATOM   2758 HG21 THR A 222     -24.477  -1.013  13.408  1.00 15.17      A    H  
ATOM   2759 HG22 THR A 222     -23.461  -1.928  14.218  1.00 15.17      A    H  
ATOM   2760 HG23 THR A 222     -24.694  -2.587  13.461  1.00 15.18      A    H  
ATOM   2761  N   HIS A 223     -26.061  -0.846  11.092  1.00 13.67      A    N  
ATOM   2762  CA  HIS A 223     -27.009   0.271  11.018  1.00 14.57      A    C  
ATOM   2763  C   HIS A 223     -27.941   0.253  12.237  1.00 14.51      A    C  
ATOM   2764  O   HIS A 223     -28.218  -0.820  12.778  1.00 15.92      A    O  
ATOM   2765  CB  HIS A 223     -27.877   0.201   9.751  1.00 15.66      A    C  
ATOM   2766  CG  HIS A 223     -27.208   0.814   8.581  1.00 15.28      A    C  
ATOM   2767  CD2 HIS A 223     -26.934   0.315   7.371  1.00 14.94      A    C  
ATOM   2768  ND1 HIS A 223     -26.834   2.133   8.565  1.00 15.68      A    N  
ATOM   2769  CE1 HIS A 223     -26.289   2.408   7.387  1.00 16.99      A    C  
ATOM   2770  NE2 HIS A 223     -26.363   1.297   6.642  1.00 16.02      A    N  
ATOM   2771  H   HIS A 223     -26.435  -1.600  11.442  1.00 13.89      A    H  
ATOM   2772  HA  HIS A 223     -26.502   1.116  11.022  1.00 14.59      A    H  
ATOM   2773  HB2 HIS A 223     -28.078  -0.740   9.550  1.00 15.31      A    H  
ATOM   2774  HB3 HIS A 223     -28.728   0.664   9.915  1.00 15.32      A    H  
ATOM   2775  HD1 HIS A 223     -26.955   2.703   9.220  0.00 15.69      A    H  
ATOM   2776  HD2 HIS A 223     -27.092  -0.565   7.083  1.00 15.30      A    H  
ATOM   2777  HE1 HIS A 223     -25.937   3.239   7.118  1.00 16.39      A    H  
ATOM   2778  HE2 HIS A 223     -26.072   1.216   5.819  0.00 16.08      A    H  
ATOM   2779  N   GLY A 224     -28.489   1.416  12.533  1.00 15.78      A    N  
ATOM   2780  CA  GLY A 224     -29.654   1.553  13.399  1.00 15.19      A    C  
ATOM   2781  C   GLY A 224     -29.307   2.149  14.729  1.00 15.91      A    C  
ATOM   2782  O   GLY A 224     -28.668   3.181  14.767  1.00 16.38      A    O  
ATOM   2783  H   GLY A 224     -28.166   2.204  12.211  1.00 15.33      A    H  
ATOM   2784  HA2 GLY A 224     -30.320   2.130  12.948  1.00 15.50      A    H  
ATOM   2785  HA3 GLY A 224     -30.063   0.664  13.531  1.00 15.51      A    H  
ATOM   2786  N   GLU A 225     -29.775   1.484  15.780  1.00 17.66      A    N  
ATOM   2787  CA  GLU A 225     -29.764   2.070  17.138  1.00 17.85      A    C  
ATOM   2788  C   GLU A 225     -28.680   1.451  18.028  1.00 16.62      A    C  
ATOM   2789  O   GLU A 225     -28.302   2.090  19.014  1.00 18.31      A    O  
ATOM   2790  CB  GLU A 225     -31.155   1.810  17.732  1.00 21.34      A    C  
ATOM   2791  CG  GLU A 225     -31.366   2.510  19.056  1.00 25.13      A    C  
ATOM   2792  CD  GLU A 225     -31.268   4.023  18.951  0.50 20.32      A    C  
ATOM   2793  OE1 GLU A 225     -30.962   4.663  19.983  0.50 21.31      A    O  
ATOM   2794  OE2 GLU A 225     -31.387   4.538  17.830  0.50 20.10      A    O1-
ATOM   2795  H   GLU A 225     -30.125   0.644  15.730  1.00 17.27      A    H  
ATOM   2796  HA  GLU A 225     -29.611   3.039  17.068  1.00 18.18      A    H  
ATOM   2797  HB2 GLU A 225     -31.834   2.114  17.094  1.00 21.26      A    H  
ATOM   2798  HB3 GLU A 225     -31.268   0.845  17.857  1.00 21.26      A    H  
ATOM   2799  HG2 GLU A 225     -32.253   2.277  19.403  1.00 23.00      A    H  
ATOM   2800  HG3 GLU A 225     -30.701   2.193  19.703  1.00 22.98      A    H  
ATOM   2801  N   TYR A 226     -28.211   0.248  17.716  1.00 17.97      A    N  
ATOM   2802  CA  TYR A 226     -27.505  -0.597  18.700  1.00 17.47      A    C  
ATOM   2803  C   TYR A 226     -26.069  -0.835  18.272  1.00 17.13      A    C  
ATOM   2804  O   TYR A 226     -25.727  -0.917  17.074  1.00 16.09      A    O  
ATOM   2805  CB  TYR A 226     -28.160  -1.960  18.950  1.00 17.00      A    C  
ATOM   2806  CG  TYR A 226     -29.652  -1.912  19.170  1.00 19.45      A    C  
ATOM   2807  CD1 TYR A 226     -30.188  -1.348  20.304  1.00 27.43      A    C  
ATOM   2808  CD2 TYR A 226     -30.509  -2.327  18.169  1.00 24.48      A    C  
ATOM   2809  CE1 TYR A 226     -31.565  -1.289  20.471  1.00 30.33      A    C  
ATOM   2810  CE2 TYR A 226     -31.879  -2.290  18.320  1.00 27.78      A    C  
ATOM   2811  CZ  TYR A 226     -32.401  -1.792  19.490  1.00 30.36      A    C  
ATOM   2812  OH  TYR A 226     -33.774  -1.757  19.539  1.00 35.80      A    O  
ATOM   2813  H   TYR A 226     -28.274  -0.135  16.893  1.00 17.52      A    H  
ATOM   2814  HA  TYR A 226     -27.485  -0.110  19.561  1.00 17.41      A    H  
ATOM   2815  HB2 TYR A 226     -27.972  -2.539  18.182  1.00 17.68      A    H  
ATOM   2816  HB3 TYR A 226     -27.739  -2.364  19.736  1.00 17.67      A    H  
ATOM   2817  HD1 TYR A 226     -29.620  -1.041  20.990  1.00 25.93      A    H  
ATOM   2818  HD2 TYR A 226     -30.147  -2.706  17.386  1.00 24.11      A    H  
ATOM   2819  HE1 TYR A 226     -31.930  -0.941  21.268  1.00 29.19      A    H  
ATOM   2820  HE2 TYR A 226     -32.447  -2.616  17.641  1.00 27.36      A    H  
ATOM   2821  HH  TYR A 226     -34.045  -0.949  19.601  0.00 35.85      A    H  
ATOM   2822  N   TYR A 227     -25.220  -1.026  19.269  1.00 16.32      A    N  
ATOM   2823  CA  TYR A 227     -23.850  -1.569  19.059  1.00 16.38      A    C  
ATOM   2824  C   TYR A 227     -24.009  -3.100  18.997  1.00 16.49      A    C  
ATOM   2825  O   TYR A 227     -25.009  -3.678  19.513  1.00 16.15      A    O  
ATOM   2826  CB  TYR A 227     -22.847  -1.169  20.159  1.00 17.43      A    C  
ATOM   2827  CG  TYR A 227     -22.871  -2.074  21.350  1.00 18.07      A    C  
ATOM   2828  CD1 TYR A 227     -23.781  -1.920  22.361  1.00 20.85      A    C  
ATOM   2829  CD2 TYR A 227     -22.028  -3.159  21.392  1.00 20.35      A    C  
ATOM   2830  CE1 TYR A 227     -23.881  -2.886  23.363  1.00 18.41      A    C  
ATOM   2831  CE2 TYR A 227     -22.098  -4.107  22.385  1.00 19.26      A    C  
ATOM   2832  CZ  TYR A 227     -23.047  -3.973  23.372  1.00 18.46      A    C  
ATOM   2833  OH  TYR A 227     -23.044  -4.982  24.301  1.00 18.69      A    O  
ATOM   2834  H   TYR A 227     -25.404  -0.846  20.143  1.00 16.53      A    H  
ATOM   2835  HA  TYR A 227     -23.510  -1.250  18.186  1.00 16.58      A    H  
ATOM   2836  HB2 TYR A 227     -21.946  -1.169  19.774  1.00 17.33      A    H  
ATOM   2837  HB3 TYR A 227     -23.050  -0.255  20.449  1.00 17.32      A    H  
ATOM   2838  HD1 TYR A 227     -24.402  -1.212  22.330  1.00 19.53      A    H  
ATOM   2839  HD2 TYR A 227     -21.422  -3.292  20.682  1.00 19.48      A    H  
ATOM   2840  HE1 TYR A 227     -24.519  -2.783  24.050  1.00 18.97      A    H  
ATOM   2841  HE2 TYR A 227     -21.524  -4.854  22.374  1.00 19.28      A    H  
ATOM   2842  HH  TYR A 227     -23.806  -5.379  24.309  0.00 18.71      A    H  
ATOM   2843  N   HIS A 228     -23.096  -3.726  18.300  1.00 14.72      A    N  
ATOM   2844  CA  HIS A 228     -23.010  -5.188  18.124  1.00 15.56      A    C  
ATOM   2845  C   HIS A 228     -21.573  -5.664  18.255  1.00 16.20      A    C  
ATOM   2846  O   HIS A 228     -20.644  -4.866  18.218  1.00 16.76      A    O  
ATOM   2847  CB  HIS A 228     -23.628  -5.620  16.807  1.00 14.39      A    C  
ATOM   2848  CG  HIS A 228     -25.036  -5.169  16.626  1.00 15.56      A    C  
ATOM   2849  CD2 HIS A 228     -25.501  -4.086  15.987  1.00 17.28      A    C  
ATOM   2850  ND1 HIS A 228     -26.157  -5.854  17.064  1.00 15.89      A    N  
ATOM   2851  CE1 HIS A 228     -27.237  -5.187  16.753  1.00 19.35      A    C  
ATOM   2852  NE2 HIS A 228     -26.871  -4.089  16.080  1.00 18.59      A    N  
ATOM   2853  H   HIS A 228     -22.430  -3.289  17.858  1.00 15.32      A    H  
ATOM   2854  HA  HIS A 228     -23.528  -5.606  18.851  1.00 15.29      A    H  
ATOM   2855  HB2 HIS A 228     -23.084  -5.264  16.071  1.00 14.94      A    H  
ATOM   2856  HB3 HIS A 228     -23.600  -6.601  16.751  1.00 14.93      A    H  
ATOM   2857  HD1 HIS A 228     -26.148  -6.620  17.490  0.00 15.89      A    H  
ATOM   2858  HD2 HIS A 228     -24.981  -3.420  15.579  1.00 17.13      A    H  
ATOM   2859  HE1 HIS A 228     -28.120  -5.448  16.949  1.00 18.21      A    H  
ATOM   2860  HE2 HIS A 228     -27.419  -3.481  15.765  0.00 18.60      A    H  
ATOM   2861  N   THR A 229     -21.376  -6.965  18.441  1.00 15.83      A    N  
ATOM   2862  CA  THR A 229     -20.055  -7.572  18.248  1.00 15.72      A    C  
ATOM   2863  C   THR A 229     -20.192  -8.704  17.232  1.00 17.66      A    C  
ATOM   2864  O   THR A 229     -20.922  -9.664  17.451  1.00 19.23      A    O  
ATOM   2865  CB  THR A 229     -19.411  -8.040  19.556  1.00 16.78      A    C  
ATOM   2866  CG2 THR A 229     -18.959  -6.893  20.431  1.00 18.53      A    C  
ATOM   2867  OG1 THR A 229     -20.348  -8.857  20.276  1.00 18.69      A    O  
ATOM   2868  H   THR A 229     -22.019  -7.559  18.694  1.00 15.89      A    H  
ATOM   2869  HA  THR A 229     -19.471  -6.886  17.857  1.00 16.29      A    H  
ATOM   2870  HB  THR A 229     -18.624  -8.589  19.329  1.00 17.24      A    H  
ATOM   2871  HG1 THR A 229     -19.996  -9.123  21.002  0.00 18.70      A    H  
ATOM   2872 HG21 THR A 229     -18.298  -6.360  19.955  1.00 17.97      A    H  
ATOM   2873 HG22 THR A 229     -18.563  -7.244  21.248  1.00 17.96      A    H  
ATOM   2874 HG23 THR A 229     -19.724  -6.334  20.657  1.00 17.97      A    H  
ATOM   2875  N   PHE A 230     -19.504  -8.579  16.123  1.00 15.59      A    N  
ATOM   2876  CA  PHE A 230     -19.518  -9.568  15.044  1.00 14.94      A    C  
ATOM   2877  C   PHE A 230     -18.496 -10.658  15.387  1.00 15.15      A    C  
ATOM   2878  O   PHE A 230     -17.304 -10.321  15.635  1.00 14.39      A    O  
ATOM   2879  CB  PHE A 230     -19.211  -8.887  13.710  1.00 14.74      A    C  
ATOM   2880  CG  PHE A 230     -19.116  -9.889  12.587  1.00 14.45      A    C  
ATOM   2881  CD1 PHE A 230     -20.268 -10.336  11.957  1.00 15.37      A    C  
ATOM   2882  CD2 PHE A 230     -17.899 -10.438  12.187  1.00 15.44      A    C  
ATOM   2883  CE1 PHE A 230     -20.218 -11.283  10.950  1.00 16.86      A    C  
ATOM   2884  CE2 PHE A 230     -17.842 -11.356  11.141  1.00 16.74      A    C  
ATOM   2885  CZ  PHE A 230     -18.994 -11.775  10.533  1.00 17.17      A    C  
ATOM   2886  H   PHE A 230     -18.963  -7.869  15.943  1.00 15.89      A    H  
ATOM   2887  HA  PHE A 230     -20.419  -9.979  14.994  1.00 15.08      A    H  
ATOM   2888  HB2 PHE A 230     -19.920  -8.240  13.511  1.00 14.72      A    H  
ATOM   2889  HB3 PHE A 230     -18.363  -8.402  13.786  1.00 14.72      A    H  
ATOM   2890  HD1 PHE A 230     -21.105  -9.997  12.233  1.00 15.54      A    H  
ATOM   2891  HD2 PHE A 230     -17.100 -10.141  12.592  1.00 15.55      A    H  
ATOM   2892  HE1 PHE A 230     -21.011 -11.558  10.520  1.00 16.50      A    H  
ATOM   2893  HE2 PHE A 230     -17.010 -11.711  10.870  1.00 16.45      A    H  
ATOM   2894  HZ  PHE A 230     -18.955 -12.415   9.840  1.00 16.87      A    H  
ATOM   2895  N   HIS A 231     -18.928 -11.925  15.417  1.00 16.73      A    N  
ATOM   2896  CA  HIS A 231     -18.022 -13.071  15.691  1.00 15.74      A    C  
ATOM   2897  C   HIS A 231     -18.202 -14.138  14.622  1.00 15.14      A    C  
ATOM   2898  O   HIS A 231     -19.347 -14.429  14.241  1.00 16.33      A    O  
ATOM   2899  CB  HIS A 231     -18.296 -13.646  17.089  1.00 16.34      A    C  
ATOM   2900  CG  HIS A 231     -17.548 -14.905  17.411  1.00 16.89      A    C  
ATOM   2901  CD2 HIS A 231     -18.029 -16.092  17.841  1.00 19.66      A    C  
ATOM   2902  ND1 HIS A 231     -16.161 -15.024  17.312  1.00 17.09      A    N  
ATOM   2903  CE1 HIS A 231     -15.817 -16.266  17.700  1.00 18.40      A    C  
ATOM   2904  NE2 HIS A 231     -16.957 -16.896  18.020  1.00 18.51      A    N  
ATOM   2905  H   HIS A 231     -19.792 -12.176  15.278  1.00 16.10      A    H  
ATOM   2906  HA  HIS A 231     -17.096 -12.748  15.656  1.00 15.91      A    H  
ATOM   2907  HB2 HIS A 231     -18.066 -12.965  17.757  1.00 16.33      A    H  
ATOM   2908  HB3 HIS A 231     -19.259 -13.824  17.170  1.00 16.32      A    H  
ATOM   2909  HD1 HIS A 231     -15.616 -14.387  17.060  0.00 17.11      A    H  
ATOM   2910  HD2 HIS A 231     -18.926 -16.311  18.011  1.00 18.65      A    H  
ATOM   2911  HE1 HIS A 231     -14.949 -16.626  17.726  1.00 18.09      A    H  
ATOM   2912  HE2 HIS A 231     -17.019 -17.722  18.303  0.00 18.45      A    H  
ATOM   2913  N   MET A 232     -17.128 -14.738  14.177  1.00 16.39      A    N  
ATOM   2914  CA  MET A 232     -17.204 -15.902  13.290  1.00 17.02      A    C  
ATOM   2915  C   MET A 232     -16.425 -17.067  13.913  1.00 17.86      A    C  
ATOM   2916  O   MET A 232     -15.226 -16.926  14.235  1.00 16.55      A    O  
ATOM   2917  CB  MET A 232     -16.586 -15.540  11.918  1.00 16.97      A    C  
ATOM   2918  CG  MET A 232     -16.699 -16.667  10.916  1.00 18.60      A    C  
ATOM   2919  SD  MET A 232     -16.201 -16.217   9.209  0.97 21.84      A    S  
ATOM   2920  CE  MET A 232     -17.665 -15.360   8.657  1.00 22.59      A    C  
ATOM   2921  H   MET A 232     -16.282 -14.474  14.386  1.00 16.23      A    H  
ATOM   2922  HA  MET A 232     -18.146 -16.164  13.177  1.00 17.04      A    H  
ATOM   2923  HB2 MET A 232     -17.040 -14.749  11.564  1.00 17.35      A    H  
ATOM   2924  HB3 MET A 232     -15.643 -15.315  12.044  1.00 17.35      A    H  
ATOM   2925  HG2 MET A 232     -16.139 -17.414  11.214  1.00 18.90      A    H  
ATOM   2926  HG3 MET A 232     -17.628 -16.982  10.896  1.00 18.90      A    H  
ATOM   2927  HE1 MET A 232     -17.534 -15.048   7.754  1.00 22.34      A    H  
ATOM   2928  HE2 MET A 232     -18.419 -15.961   8.684  1.00 22.35      A    H  
ATOM   2929  HE3 MET A 232     -17.833 -14.606   9.236  1.00 22.35      A    H  
ATOM   2930  N   HIS A 233     -17.049 -18.232  13.970  1.00 16.96      A    N  
ATOM   2931  CA  HIS A 233     -16.351 -19.440  14.458  1.00 17.36      A    C  
ATOM   2932  C   HIS A 233     -15.383 -19.944  13.393  1.00 15.61      A    C  
ATOM   2933  O   HIS A 233     -15.624 -19.841  12.169  1.00 17.90      A    O  
ATOM   2934  CB  HIS A 233     -17.396 -20.540  14.777  1.00 17.48      A    C  
ATOM   2935  CG  HIS A 233     -18.257 -20.314  15.956  1.00 17.04      A    C  
ATOM   2936  CD2 HIS A 233     -18.850 -19.224  16.464  1.00 21.14      A    C  
ATOM   2937  ND1 HIS A 233     -18.579 -21.363  16.813  1.00 19.06      A    N  
ATOM   2938  CE1 HIS A 233     -19.375 -20.897  17.751  1.00 19.52      A    C  
ATOM   2939  NE2 HIS A 233     -19.568 -19.617  17.547  1.00 21.55      A    N  
ATOM   2940  H   HIS A 233     -17.915 -18.377  13.728  1.00 17.26      A    H  
ATOM   2941  HA  HIS A 233     -15.848 -19.212  15.275  1.00 16.96      A    H  
ATOM   2942  HB2 HIS A 233     -17.975 -20.653  13.991  1.00 17.34      A    H  
ATOM   2943  HB3 HIS A 233     -16.917 -21.389  14.907  1.00 17.34      A    H  
ATOM   2944  HD1 HIS A 233     -18.310 -22.192  16.723  0.00 18.95      A    H  
ATOM   2945  HD2 HIS A 233     -18.835 -18.360  16.097  1.00 20.13      A    H  
ATOM   2946  HE1 HIS A 233     -19.739 -21.401  18.457  1.00 19.83      A    H  
ATOM   2947  HE2 HIS A 233     -20.060 -19.090  18.047  0.00 21.51      A    H  
ATOM   2948  N   GLY A 234     -14.261 -20.463  13.841  1.00 16.42      A    N  
ATOM   2949  CA  GLY A 234     -13.318 -21.213  13.020  1.00 18.22      A    C  
ATOM   2950  C   GLY A 234     -12.401 -20.346  12.186  1.00 18.21      A    C  
ATOM   2951  O   GLY A 234     -11.591 -20.909  11.468  1.00 17.45      A    O  
ATOM   2952  H   GLY A 234     -14.004 -20.381  14.712  1.00 16.63      A    H  
ATOM   2953  HA2 GLY A 234     -12.768 -21.784  13.614  1.00 17.77      A    H  
ATOM   2954  HA3 GLY A 234     -13.827 -21.813  12.420  1.00 17.77      A    H  
ATOM   2955  N   HIS A 235     -12.567 -19.025  12.223  1.00 16.85      A    N  
ATOM   2956  CA  HIS A 235     -11.858 -18.129  11.294  1.00 16.50      A    C  
ATOM   2957  C   HIS A 235     -11.472 -16.852  12.043  1.00 16.46      A    C  
ATOM   2958  O   HIS A 235     -12.046 -16.576  13.084  1.00 17.58      A    O  
ATOM   2959  CB  HIS A 235     -12.717 -17.843  10.044  1.00 16.53      A    C  
ATOM   2960  CG  HIS A 235     -13.034 -19.077   9.223  1.00 15.69      A    C  
ATOM   2961  CD2 HIS A 235     -12.428 -19.609   8.137  1.00 17.42      A    C  
ATOM   2962  ND1 HIS A 235     -14.058 -19.946   9.579  1.00 16.89      A    N  
ATOM   2963  CE1 HIS A 235     -14.033 -20.964   8.712  1.00 16.53      A    C  
ATOM   2964  NE2 HIS A 235     -13.055 -20.785   7.844  1.00 17.58      A    N  
ATOM   2965  H   HIS A 235     -13.102 -18.584  12.812  1.00 17.07      A    H  
ATOM   2966  HA  HIS A 235     -11.029 -18.577  11.009  1.00 16.57      A    H  
ATOM   2967  HB2 HIS A 235     -13.560 -17.425  10.327  1.00 16.32      A    H  
ATOM   2968  HB3 HIS A 235     -12.241 -17.198   9.475  1.00 16.33      A    H  
ATOM   2969  HD1 HIS A 235     -14.583 -19.853  10.274  0.00 16.98      A    H  
ATOM   2970  HD2 HIS A 235     -11.686 -19.253   7.684  1.00 17.02      A    H  
ATOM   2971  HE1 HIS A 235     -14.637 -21.686   8.709  1.00 16.85      A    H  
ATOM   2972  HE2 HIS A 235     -12.856 -21.325   7.185  0.00 17.57      A    H  
ATOM   2973  N   ARG A 236     -10.540 -16.093  11.477  1.00 16.78      A    N  
ATOM   2974  CA  ARG A 236     -10.065 -14.859  12.128  1.00 16.17      A    C  
ATOM   2975  C   ARG A 236      -9.534 -13.945  11.024  1.00 16.62      A    C  
ATOM   2976  O   ARG A 236      -9.250 -14.401   9.923  1.00 16.57      A    O  
ATOM   2977  CB  ARG A 236      -9.018 -15.143  13.197  1.00 16.59      A    C  
ATOM   2978  CG  ARG A 236      -7.720 -15.725  12.655  1.00 18.14      A    C  
ATOM   2979  CD  ARG A 236      -7.083 -16.736  13.604  1.00 18.40      A    C  
ATOM   2980  NE  ARG A 236      -7.938 -17.901  13.682  1.00 17.94      A    N  
ATOM   2981  CZ  ARG A 236      -8.059 -18.840  12.759  1.00 20.68      A    C  
ATOM   2982  NH1 ARG A 236      -7.384 -18.768  11.631  1.00 20.89      A    N1+
ATOM   2983  NH2 ARG A 236      -8.920 -19.841  12.969  1.00 21.69      A    N  
ATOM   2984  H   ARG A 236     -10.147 -16.288  10.677  1.00 16.56      A    H  
ATOM   2985  HA  ARG A 236     -10.835 -14.416  12.552  1.00 16.45      A    H  
ATOM   2986  HB2 ARG A 236      -8.816 -14.307  13.665  1.00 16.84      A    H  
ATOM   2987  HB3 ARG A 236      -9.400 -15.767  13.848  1.00 16.85      A    H  
ATOM   2988  HG2 ARG A 236      -7.895 -16.161  11.795  1.00 17.83      A    H  
ATOM   2989  HG3 ARG A 236      -7.083 -14.996  12.497  1.00 17.83      A    H  
ATOM   2990  HD2 ARG A 236      -6.195 -16.992  13.275  1.00 18.24      A    H  
ATOM   2991  HD3 ARG A 236      -6.982 -16.338  14.495  1.00 18.23      A    H  
ATOM   2992  HE  ARG A 236      -8.423 -17.989  14.402  1.00 18.80      A    H  
ATOM   2993 HH11 ARG A 236      -6.825 -18.108  11.488  1.00 20.72      A    H  
ATOM   2994 HH12 ARG A 236      -7.479 -19.400  11.027  1.00 20.74      A    H  
ATOM   2995 HH21 ARG A 236      -9.375 -19.880  13.722  1.00 21.23      A    H  
ATOM   2996 HH22 ARG A 236      -9.013 -20.474  12.363  1.00 21.23      A    H  
ATOM   2997  N   TRP A 237      -9.329 -12.694  11.373  1.00 15.13      A    N  
ATOM   2998  CA  TRP A 237      -8.873 -11.715  10.374  1.00 15.63      A    C  
ATOM   2999  C   TRP A 237      -8.070 -10.637  11.071  1.00 16.31      A    C  
ATOM   3000  O   TRP A 237      -8.006 -10.613  12.309  1.00 15.39      A    O  
ATOM   3001  CB  TRP A 237     -10.050 -11.165   9.575  1.00 15.63      A    C  
ATOM   3002  CG  TRP A 237     -11.016 -10.376  10.385  1.00 15.49      A    C  
ATOM   3003  CD1 TRP A 237     -11.009  -9.029  10.529  1.00 15.70      A    C  
ATOM   3004  CD2 TRP A 237     -12.142 -10.865  11.158  1.00 15.11      A    C  
ATOM   3005  CE2 TRP A 237     -12.711  -9.749  11.789  1.00 16.27      A    C  
ATOM   3006  CE3 TRP A 237     -12.673 -12.129  11.416  1.00 16.63      A    C  
ATOM   3007  NE1 TRP A 237     -12.015  -8.654  11.375  1.00 16.85      A    N  
ATOM   3008  CZ2 TRP A 237     -13.818  -9.854  12.621  1.00 17.07      A    C  
ATOM   3009  CZ3 TRP A 237     -13.794 -12.239  12.219  1.00 16.59      A    C  
ATOM   3010  CH2 TRP A 237     -14.284 -11.125  12.896  1.00 16.30      A    C  
ATOM   3011  H   TRP A 237      -9.453 -12.365  12.214  1.00 15.59      A    H  
ATOM   3012  HA  TRP A 237      -8.277 -12.183   9.743  1.00 15.69      A    H  
ATOM   3013  HB2 TRP A 237      -9.698 -10.601   8.858  1.00 15.60      A    H  
ATOM   3014  HB3 TRP A 237     -10.519 -11.918   9.161  1.00 15.60      A    H  
ATOM   3015  HD1 TRP A 237     -10.379  -8.440  10.147  1.00 15.96      A    H  
ATOM   3016  HE1 TRP A 237     -12.178  -7.833  11.624  1.00 16.42      A    H  
ATOM   3017  HE3 TRP A 237     -12.287 -12.897  11.026  1.00 16.25      A    H  
ATOM   3018  HZ2 TRP A 237     -14.201  -9.093  13.023  1.00 16.63      A    H  
ATOM   3019  HZ3 TRP A 237     -14.133 -13.094  12.430  1.00 16.48      A    H  
ATOM   3020  HH2 TRP A 237     -15.067 -11.216  13.410  1.00 16.49      A    H  
ATOM   3021  N   ALA A 238      -7.438  -9.785  10.281  1.00 15.70      A    N  
ATOM   3022  CA  ALA A 238      -6.615  -8.681  10.808  1.00 15.95      A    C  
ATOM   3023  C   ALA A 238      -7.476  -7.439  10.908  1.00 15.62      A    C  
ATOM   3024  O   ALA A 238      -8.274  -7.143  10.012  1.00 16.36      A    O  
ATOM   3025  CB  ALA A 238      -5.436  -8.451   9.900  1.00 15.99      A    C  
ATOM   3026  H   ALA A 238      -7.461  -9.813   9.371  1.00 15.90      A    H  
ATOM   3027  HA  ALA A 238      -6.289  -8.921  11.707  1.00 15.85      A    H  
ATOM   3028  HB1 ALA A 238      -4.892  -7.726  10.252  1.00 15.98      A    H  
ATOM   3029  HB2 ALA A 238      -4.901  -9.261   9.850  1.00 15.98      A    H  
ATOM   3030  HB3 ALA A 238      -5.751  -8.216   9.011  1.00 15.98      A    H  
ATOM   3031  N   ASP A 239      -7.308  -6.668  11.981  1.00 16.48      A    N  
ATOM   3032  CA  ASP A 239      -8.036  -5.397  12.152  1.00 19.27      A    C  
ATOM   3033  C   ASP A 239      -7.289  -4.291  11.401  1.00 17.60      A    C  
ATOM   3034  O   ASP A 239      -6.597  -3.483  12.011  1.00 18.58      A    O  
ATOM   3035  CB  ASP A 239      -8.205  -5.105  13.637  1.00 21.76      A    C  
ATOM   3036  CG  ASP A 239      -9.299  -4.083  13.890  1.00 29.03      A    C  
ATOM   3037  OD1 ASP A 239     -10.196  -3.902  13.020  1.00 25.94      A    O  
ATOM   3038  OD2 ASP A 239      -9.271  -3.515  14.993  1.00 33.26      A    O1-
ATOM   3039  H   ASP A 239      -6.739  -6.875  12.662  1.00 16.89      A    H  
ATOM   3040  HA  ASP A 239      -8.930  -5.498  11.752  1.00 18.84      A    H  
ATOM   3041  HB2 ASP A 239      -8.438  -5.933  14.104  1.00 22.64      A    H  
ATOM   3042  HB3 ASP A 239      -7.364  -4.768  14.007  1.00 22.63      A    H  
ATOM   3043  N   ASN A 240      -7.422  -4.282  10.084  1.00 16.88      A    N  
ATOM   3044  CA  ASN A 240      -6.761  -3.295   9.217  1.00 15.02      A    C  
ATOM   3045  C   ASN A 240      -7.564  -3.062   7.937  1.00 14.61      A    C  
ATOM   3046  O   ASN A 240      -8.729  -3.473   7.832  1.00 16.29      A    O  
ATOM   3047  CB  ASN A 240      -5.300  -3.714   8.973  1.00 14.80      A    C  
ATOM   3048  CG  ASN A 240      -5.185  -4.955   8.126  1.00 15.62      A    C  
ATOM   3049  ND2 ASN A 240      -3.957  -5.423   7.920  1.00 16.67      A    N  
ATOM   3050  OD1 ASN A 240      -6.172  -5.423   7.572  1.00 14.90      A    O  
ATOM   3051  H   ASN A 240      -7.933  -4.889   9.636  1.00 16.59      A    H  
ATOM   3052  HA  ASN A 240      -6.734  -2.441   9.708  1.00 15.26      A    H  
ATOM   3053  HB2 ASN A 240      -4.827  -2.982   8.534  1.00 15.05      A    H  
ATOM   3054  HB3 ASN A 240      -4.871  -3.877   9.836  1.00 15.05      A    H  
ATOM   3055 HD21 ASN A 240      -3.836  -6.148   7.429  0.00 16.70      A    H  
ATOM   3056 HD22 ASN A 240      -3.261  -5.005   8.269  0.00 16.70      A    H  
ATOM   3057  N   ARG A 241      -7.000  -2.341   6.978  1.00 15.52      A    N  
ATOM   3058  CA  ARG A 241      -7.773  -1.945   5.786  1.00 17.94      A    C  
ATOM   3059  C   ARG A 241      -8.347  -3.153   5.047  1.00 19.16      A    C  
ATOM   3060  O   ARG A 241      -9.552  -3.144   4.733  1.00 19.63      A    O  
ATOM   3061  CB  ARG A 241      -6.847  -1.129   4.887  1.00 19.53      A    C  
ATOM   3062  CG  ARG A 241      -7.579  -0.261   3.883  1.00 24.69      A    C  
ATOM   3063  CD  ARG A 241      -7.443  -0.453   2.421  1.00 23.51      A    C  
ATOM   3064  NE  ARG A 241      -6.218  -0.948   1.799  1.00 19.47      A    N  
ATOM   3065  CZ  ARG A 241      -6.263  -1.630   0.680  1.00 16.48      A    C  
ATOM   3066  NH1 ARG A 241      -7.425  -1.984   0.163  1.00 18.49      A    N1+
ATOM   3067  NH2 ARG A 241      -5.166  -1.998   0.089  1.00 16.75      A    N  
ATOM   3068  H   ARG A 241      -6.136  -2.056   6.997  1.00 15.85      A    H  
ATOM   3069  HA  ARG A 241      -8.518  -1.372   6.079  1.00 17.97      A    H  
ATOM   3070  HB2 ARG A 241      -6.287  -0.554   5.449  1.00 20.21      A    H  
ATOM   3071  HB3 ARG A 241      -6.258  -1.745   4.403  1.00 20.23      A    H  
ATOM   3072  HG2 ARG A 241      -8.536  -0.329   4.086  1.00 23.06      A    H  
ATOM   3073  HG3 ARG A 241      -7.329   0.668   4.070  1.00 23.10      A    H  
ATOM   3074  HD2 ARG A 241      -8.167  -1.055   2.157  1.00 22.72      A    H  
ATOM   3075  HD3 ARG A 241      -7.645   0.411   2.002  1.00 22.76      A    H  
ATOM   3076  HE  ARG A 241      -5.445  -0.686   2.107  1.00 19.45      A    H  
ATOM   3077 HH11 ARG A 241      -8.176  -1.729   0.532  1.00 17.95      A    H  
ATOM   3078 HH12 ARG A 241      -7.444  -2.456  -0.577  1.00 17.94      A    H  
ATOM   3079 HH21 ARG A 241      -4.386  -1.782   0.436  1.00 16.88      A    H  
ATOM   3080 HH22 ARG A 241      -5.203  -2.490  -0.640  1.00 16.88      A    H  
ATOM   3081  N   THR A 242      -7.527  -4.163   4.731  1.00 17.26      A    N  
ATOM   3082  CA  THR A 242      -7.959  -5.324   3.919  1.00 17.75      A    C  
ATOM   3083  C   THR A 242      -8.507  -6.476   4.757  1.00 16.06      A    C  
ATOM   3084  O   THR A 242      -8.979  -7.435   4.184  1.00 17.25      A    O  
ATOM   3085  CB  THR A 242      -6.805  -5.824   3.046  1.00 17.38      A    C  
ATOM   3086  CG2 THR A 242      -6.280  -4.714   2.156  1.00 17.85      A    C  
ATOM   3087  OG1 THR A 242      -5.769  -6.294   3.911  1.00 16.92      A    O  
ATOM   3088  H   THR A 242      -6.654  -4.211   4.988  1.00 17.81      A    H  
ATOM   3089  HA  THR A 242      -8.679  -5.017   3.320  1.00 17.26      A    H  
ATOM   3090  HB  THR A 242      -7.128  -6.569   2.484  1.00 17.45      A    H  
ATOM   3091  HG1 THR A 242      -5.117  -6.575   3.447  0.00 16.92      A    H  
ATOM   3092 HG21 THR A 242      -7.000  -4.383   1.590  1.00 17.70      A    H  
ATOM   3093 HG22 THR A 242      -5.561  -5.059   1.597  1.00 17.70      A    H  
ATOM   3094 HG23 THR A 242      -5.939  -3.987   2.707  1.00 17.70      A    H  
ATOM   3095  N   GLY A 243      -8.353  -6.404   6.064  1.00 16.47      A    N  
ATOM   3096  CA  GLY A 243      -8.596  -7.582   6.920  1.00 17.70      A    C  
ATOM   3097  C   GLY A 243      -7.597  -8.697   6.763  1.00 18.85      A    C  
ATOM   3098  O   GLY A 243      -7.823  -9.803   7.293  1.00 19.79      A    O  
ATOM   3099  H   GLY A 243      -8.100  -5.646   6.501  1.00 16.66      A    H  
ATOM   3100  HA2 GLY A 243      -8.597  -7.286   7.860  1.00 17.65      A    H  
ATOM   3101  HA3 GLY A 243      -9.498  -7.932   6.722  1.00 17.63      A    H  
ATOM   3102  N   MET A 244      -6.465  -8.462   6.084  1.00 17.36      A    N  
ATOM   3103  CA  MET A 244      -5.377  -9.448   5.949  1.00 18.28      A    C  
ATOM   3104  C   MET A 244      -4.086  -8.763   6.342  1.00 17.83      A    C  
ATOM   3105  O   MET A 244      -3.878  -7.584   5.994  1.00 18.98      A    O  
ATOM   3106  CB  MET A 244      -5.272  -9.972   4.524  1.00 19.38      A    C  
ATOM   3107  CG  MET A 244      -6.554 -10.662   4.125  1.00 21.93      A    C  
ATOM   3108  SD  MET A 244      -6.524 -11.079   2.410  0.89 24.01      A    S  
ATOM   3109  CE  MET A 244      -6.978  -9.535   1.681  1.00 21.48      A    C  
ATOM   3110  H   MET A 244      -6.292  -7.671   5.670  1.00 17.91      A    H  
ATOM   3111  HA  MET A 244      -5.544 -10.195   6.568  1.00 18.22      A    H  
ATOM   3112  HB2 MET A 244      -5.096  -9.227   3.916  1.00 19.68      A    H  
ATOM   3113  HB3 MET A 244      -4.526 -10.602   4.464  1.00 19.68      A    H  
ATOM   3114  HG2 MET A 244      -6.668 -11.479   4.655  1.00 21.75      A    H  
ATOM   3115  HG3 MET A 244      -7.317 -10.071   4.299  1.00 21.74      A    H  
ATOM   3116  HE1 MET A 244      -7.012  -9.630   0.722  1.00 22.23      A    H  
ATOM   3117  HE2 MET A 244      -7.845  -9.272   2.010  1.00 22.23      A    H  
ATOM   3118  HE3 MET A 244      -6.326  -8.864   1.917  1.00 22.22      A    H  
ATOM   3119  N   LEU A 245      -3.262  -9.444   7.136  1.00 18.47      A    N  
ATOM   3120  CA  LEU A 245      -1.935  -8.883   7.390  1.00 18.57      A    C  
ATOM   3121  C   LEU A 245      -1.168  -8.818   6.082  1.00 20.42      A    C  
ATOM   3122  O   LEU A 245      -1.186  -9.768   5.245  1.00 20.45      A    O  
ATOM   3123  CB  LEU A 245      -1.180  -9.761   8.376  1.00 20.15      A    C  
ATOM   3124  CG  LEU A 245      -1.730  -9.807   9.788  1.00 18.14      A    C  
ATOM   3125  CD1 LEU A 245      -0.850 -10.684  10.646  1.00 19.98      A    C  
ATOM   3126  CD2 LEU A 245      -1.802  -8.445  10.462  1.00 18.19      A    C  
ATOM   3127  H   LEU A 245      -3.456 -10.239   7.535  1.00 18.35      A    H  
ATOM   3128  HA  LEU A 245      -2.037  -7.976   7.753  1.00 19.19      A    H  
ATOM   3129  HB2 LEU A 245      -1.166 -10.672   8.023  1.00 19.28      A    H  
ATOM   3130  HB3 LEU A 245      -0.254  -9.448   8.417  1.00 19.28      A    H  
ATOM   3131  HG  LEU A 245      -2.638 -10.197   9.763  1.00 18.86      A    H  
ATOM   3132 HD11 LEU A 245      -0.827 -11.583  10.273  1.00 19.39      A    H  
ATOM   3133 HD12 LEU A 245      -1.208 -10.718  11.550  1.00 19.39      A    H  
ATOM   3134 HD13 LEU A 245       0.051 -10.319  10.667  1.00 19.39      A    H  
ATOM   3135 HD21 LEU A 245      -0.913  -8.049  10.490  1.00 18.17      A    H  
ATOM   3136 HD22 LEU A 245      -2.138  -8.549  11.369  1.00 18.18      A    H  
ATOM   3137 HD23 LEU A 245      -2.400  -7.863   9.962  1.00 18.18      A    H  
ATOM   3138  N   THR A 246      -0.400  -7.768   5.963  1.00 20.93      A    N  
ATOM   3139  CA  THR A 246       0.346  -7.507   4.726  1.00 22.19      A    C  
ATOM   3140  C   THR A 246       1.636  -8.326   4.736  1.00 21.80      A    C  
ATOM   3141  O   THR A 246       2.164  -8.617   3.686  1.00 24.23      A    O  
ATOM   3142  CB  THR A 246       0.655  -6.021   4.549  1.00 24.14      A    C  
ATOM   3143  CG2 THR A 246      -0.625  -5.195   4.539  1.00 25.23      A    C  
ATOM   3144  OG1 THR A 246       1.505  -5.546   5.603  1.00 24.49      A    O  
ATOM   3145  H   THR A 246      -0.261  -7.145   6.614  1.00 21.11      A    H  
ATOM   3146  HA  THR A 246      -0.207  -7.803   3.966  1.00 22.22      A    H  
ATOM   3147  HB  THR A 246       1.118  -5.901   3.686  1.00 24.02      A    H  
ATOM   3148  HG1 THR A 246       1.665  -4.724   5.492  0.00 24.40      A    H  
ATOM   3149 HG21 THR A 246      -1.205  -5.503   3.820  1.00 24.90      A    H  
ATOM   3150 HG22 THR A 246      -0.406  -4.256   4.399  1.00 24.89      A    H  
ATOM   3151 HG23 THR A 246      -1.086  -5.295   5.391  1.00 24.87      A    H  
ATOM   3152  N   GLY A 247       2.104  -8.721   5.899  1.00 19.75      A    N  
ATOM   3153  CA  GLY A 247       3.423  -9.339   6.057  1.00 19.40      A    C  
ATOM   3154  C   GLY A 247       3.807  -9.362   7.523  1.00 19.49      A    C  
ATOM   3155  O   GLY A 247       3.039  -8.943   8.397  1.00 17.00      A    O  
ATOM   3156  H   GLY A 247       1.636  -8.629   6.674  1.00 20.14      A    H  
ATOM   3157  HA2 GLY A 247       3.398 -10.262   5.702  1.00 19.51      A    H  
ATOM   3158  HA3 GLY A 247       4.090  -8.818   5.544  1.00 19.52      A    H  
ATOM   3159  N   PRO A 248       5.058  -9.763   7.840  1.00 19.68      A    N  
ATOM   3160  CA  PRO A 248       5.500  -9.867   9.235  1.00 19.91      A    C  
ATOM   3161  C   PRO A 248       5.668  -8.503   9.927  1.00 19.43      A    C  
ATOM   3162  O   PRO A 248       5.768  -8.440  11.171  1.00 23.60      A    O  
ATOM   3163  CB  PRO A 248       6.867 -10.573   9.094  1.00 20.88      A    C  
ATOM   3164  CG  PRO A 248       7.331 -10.173   7.705  1.00 19.91      A    C  
ATOM   3165  CD  PRO A 248       6.078 -10.205   6.869  1.00 20.50      A    C  
ATOM   3166  HA  PRO A 248       4.875 -10.441   9.744  1.00 19.95      A    H  
ATOM   3167  HB2 PRO A 248       7.499 -10.264   9.778  1.00 20.42      A    H  
ATOM   3168  HB3 PRO A 248       6.771 -11.547   9.165  1.00 20.42      A    H  
ATOM   3169  HG2 PRO A 248       7.722  -9.276   7.712  1.00 20.27      A    H  
ATOM   3170  HG3 PRO A 248       7.994 -10.806   7.362  1.00 20.27      A    H  
ATOM   3171  HD2 PRO A 248       6.140  -9.592   6.115  1.00 20.16      A    H  
ATOM   3172  HD3 PRO A 248       5.890 -11.104   6.542  1.00 20.16      A    H  
ATOM   3173  N   ASP A 249       5.676  -7.431   9.150  1.00 19.23      A    N  
ATOM   3174  CA  ASP A 249       5.871  -6.045   9.635  1.00 21.88      A    C  
ATOM   3175  C   ASP A 249       4.522  -5.411  10.009  1.00 22.83      A    C  
ATOM   3176  O   ASP A 249       4.513  -4.186  10.343  1.00 23.91      A    O  
ATOM   3177  CB  ASP A 249       6.565  -5.186   8.572  1.00 23.77      A    C  
ATOM   3178  CG  ASP A 249       5.831  -5.066   7.271  0.50 18.38      A    C  
ATOM   3179  OD1 ASP A 249       5.462  -6.103   6.715  0.50 14.89      A    O  
ATOM   3180  OD2 ASP A 249       5.642  -3.935   6.826  0.50 18.25      A    O1-
ATOM   3181  H   ASP A 249       5.575  -7.484   8.249  1.00 19.88      A    H  
ATOM   3182  HA  ASP A 249       6.442  -6.071  10.438  1.00 21.86      A    H  
ATOM   3183  HB2 ASP A 249       6.700  -4.286   8.932  1.00 21.97      A    H  
ATOM   3184  HB3 ASP A 249       7.445  -5.571   8.386  1.00 21.94      A    H  
ATOM   3185  N   ASP A 250       3.414  -6.147   9.890  1.00 17.99      A    N  
ATOM   3186  CA  ASP A 250       2.070  -5.576  10.181  1.00 17.61      A    C  
ATOM   3187  C   ASP A 250       1.690  -6.015  11.592  1.00 15.73      A    C  
ATOM   3188  O   ASP A 250       1.452  -7.185  11.820  1.00 16.30      A    O  
ATOM   3189  CB  ASP A 250       1.074  -6.012   9.101  1.00 16.65      A    C  
ATOM   3190  CG  ASP A 250      -0.326  -5.484   9.267  1.00 15.52      A    C  
ATOM   3191  OD1 ASP A 250      -0.574  -4.930  10.363  1.00 18.39      A    O  
ATOM   3192  OD2 ASP A 250      -1.132  -5.736   8.370  1.00 19.31      A    O1-
ATOM   3193  H   ASP A 250       3.407  -7.018   9.627  1.00 18.93      A    H  
ATOM   3194  HA  ASP A 250       2.135  -4.597  10.155  1.00 17.18      A    H  
ATOM   3195  HB2 ASP A 250       1.408  -5.716   8.231  1.00 16.61      A    H  
ATOM   3196  HB3 ASP A 250       1.029  -6.990   9.092  1.00 16.60      A    H  
ATOM   3197  N   PRO A 251       1.595  -5.062  12.549  1.00 17.61      A    N  
ATOM   3198  CA  PRO A 251       1.333  -5.350  13.964  1.00 17.35      A    C  
ATOM   3199  C   PRO A 251      -0.162  -5.359  14.306  1.00 16.23      A    C  
ATOM   3200  O   PRO A 251      -0.501  -5.515  15.478  1.00 18.58      A    O  
ATOM   3201  CB  PRO A 251       1.945  -4.135  14.683  1.00 20.79      A    C  
ATOM   3202  CG  PRO A 251       1.738  -3.039  13.716  1.00 19.71      A    C  
ATOM   3203  CD  PRO A 251       1.822  -3.635  12.313  1.00 19.93      A    C  
ATOM   3204  HA  PRO A 251       1.779  -6.188  14.245  1.00 17.78      A    H  
ATOM   3205  HB2 PRO A 251       1.487  -3.950  15.531  1.00 19.67      A    H  
ATOM   3206  HB3 PRO A 251       2.901  -4.272  14.860  1.00 19.67      A    H  
ATOM   3207  HG2 PRO A 251       0.861  -2.625  13.855  1.00 20.01      A    H  
ATOM   3208  HG3 PRO A 251       2.424  -2.350  13.832  1.00 20.01      A    H  
ATOM   3209  HD2 PRO A 251       1.136  -3.261  11.729  1.00 19.30      A    H  
ATOM   3210  HD3 PRO A 251       2.699  -3.477  11.919  1.00 19.31      A    H  
ATOM   3211  N   SER A 252      -0.998  -5.291  13.290  1.00 15.88      A    N  
ATOM   3212  CA  SER A 252      -2.457  -5.177  13.513  1.00 15.51      A    C  
ATOM   3213  C   SER A 252      -2.933  -6.341  14.387  1.00 16.46      A    C  
ATOM   3214  O   SER A 252      -2.461  -7.498  14.174  1.00 16.21      A    O  
ATOM   3215  CB  SER A 252      -3.200  -5.180  12.232  1.00 17.00      A    C  
ATOM   3216  OG  SER A 252      -2.838  -4.169  11.323  1.00 17.40      A    O  
ATOM   3217  H   SER A 252      -0.765  -5.310  12.412  1.00 15.88      A    H  
ATOM   3218  HA  SER A 252      -2.639  -4.323  13.991  1.00 16.04      A    H  
ATOM   3219  HB2 SER A 252      -3.067  -6.053  11.797  1.00 16.73      A    H  
ATOM   3220  HB3 SER A 252      -4.160  -5.095  12.428  1.00 16.73      A    H  
ATOM   3221  HG  SER A 252      -3.311  -4.251  10.627  0.00 17.35      A    H  
ATOM   3222  N   GLN A 253      -3.865  -6.115  15.335  1.00 17.12      A    N  
ATOM   3223  CA  GLN A 253      -4.451  -7.244  16.089  1.00 16.59      A    C  
ATOM   3224  C   GLN A 253      -5.178  -8.178  15.105  1.00 16.14      A    C  
ATOM   3225  O   GLN A 253      -5.813  -7.775  14.152  1.00 16.30      A    O  
ATOM   3226  CB  GLN A 253      -5.395  -6.781  17.195  1.00 16.99      A    C  
ATOM   3227  CG  GLN A 253      -5.739  -7.895  18.179  1.00 18.96      A    C  
ATOM   3228  CD  GLN A 253      -6.696  -7.452  19.272  1.00 22.03      A    C  
ATOM   3229  NE2 GLN A 253      -6.728  -8.168  20.384  1.00 22.13      A    N  
ATOM   3230  OE1 GLN A 253      -7.435  -6.521  19.114  1.00 26.85      A    O  
ATOM   3231  H   GLN A 253      -4.176  -5.289  15.558  1.00 16.84      A    H  
ATOM   3232  HA  GLN A 253      -3.712  -7.745  16.504  1.00 16.67      A    H  
ATOM   3233  HB2 GLN A 253      -4.973  -6.041  17.680  1.00 17.36      A    H  
ATOM   3234  HB3 GLN A 253      -6.219  -6.444  16.785  1.00 17.36      A    H  
ATOM   3235  HG2 GLN A 253      -6.143  -8.642  17.690  1.00 19.12      A    H  
ATOM   3236  HG3 GLN A 253      -4.913  -8.222  18.594  1.00 19.14      A    H  
ATOM   3237 HE21 GLN A 253      -7.272  -7.941  21.044  0.00 22.21      A    H  
ATOM   3238 HE22 GLN A 253      -6.203  -8.876  20.472  0.00 22.21      A    H  
ATOM   3239  N   VAL A 254      -5.016  -9.461  15.347  1.00 15.61      A    N  
ATOM   3240  CA  VAL A 254      -5.765 -10.549  14.706  1.00 15.22      A    C  
ATOM   3241  C   VAL A 254      -6.907 -10.898  15.667  1.00 15.18      A    C  
ATOM   3242  O   VAL A 254      -6.675 -11.092  16.887  1.00 15.77      A    O  
ATOM   3243  CB  VAL A 254      -4.816 -11.709  14.407  1.00 15.84      A    C  
ATOM   3244  CG1 VAL A 254      -5.578 -12.919  13.895  1.00 15.37      A    C  
ATOM   3245  CG2 VAL A 254      -3.782 -11.208  13.369  1.00 16.50      A    C  
ATOM   3246  H   VAL A 254      -4.407  -9.763  15.954  1.00 15.65      A    H  
ATOM   3247  HA  VAL A 254      -6.139 -10.223  13.870  1.00 15.40      A    H  
ATOM   3248  HB  VAL A 254      -4.343 -11.954  15.240  1.00 15.75      A    H  
ATOM   3249 HG11 VAL A 254      -6.195 -13.231  14.579  1.00 15.51      A    H  
ATOM   3250 HG12 VAL A 254      -4.949 -13.630  13.679  1.00 15.51      A    H  
ATOM   3251 HG13 VAL A 254      -6.076 -12.675  13.096  1.00 15.51      A    H  
ATOM   3252 HG21 VAL A 254      -4.244 -10.920  12.563  1.00 16.29      A    H  
ATOM   3253 HG22 VAL A 254      -3.168 -11.930  13.149  1.00 16.30      A    H  
ATOM   3254 HG23 VAL A 254      -3.281 -10.461  13.740  1.00 16.29      A    H  
ATOM   3255  N   VAL A 255      -8.103 -10.873  15.149  1.00 15.12      A    N  
ATOM   3256  CA  VAL A 255      -9.352 -10.935  15.915  1.00 13.76      A    C  
ATOM   3257  C   VAL A 255     -10.307 -11.945  15.288  1.00 15.43      A    C  
ATOM   3258  O   VAL A 255     -10.219 -12.256  14.106  1.00 14.43      A    O  
ATOM   3259  CB  VAL A 255     -10.010  -9.551  15.990  1.00 14.98      A    C  
ATOM   3260  CG1 VAL A 255      -9.046  -8.534  16.596  1.00 15.34      A    C  
ATOM   3261  CG2 VAL A 255     -10.496  -9.105  14.606  1.00 15.72      A    C  
ATOM   3262  H   VAL A 255      -8.240 -10.825  14.250  1.00 14.81      A    H  
ATOM   3263  HA  VAL A 255      -9.147 -11.229  16.821  1.00 14.56      A    H  
ATOM   3264  HB  VAL A 255     -10.797  -9.622  16.585  1.00 14.94      A    H  
ATOM   3265 HG11 VAL A 255      -8.764  -8.837  17.476  1.00 15.24      A    H  
ATOM   3266 HG12 VAL A 255      -9.493  -7.673  16.678  1.00 15.23      A    H  
ATOM   3267 HG13 VAL A 255      -8.267  -8.439  16.021  1.00 15.23      A    H  
ATOM   3268 HG21 VAL A 255      -9.746  -9.088  13.987  1.00 15.49      A    H  
ATOM   3269 HG22 VAL A 255     -10.881  -8.214  14.671  1.00 15.49      A    H  
ATOM   3270 HG23 VAL A 255     -11.171  -9.724  14.280  1.00 15.49      A    H  
ATOM   3271  N   ASP A 256     -11.287 -12.375  16.072  1.00 15.49      A    N  
ATOM   3272  CA  ASP A 256     -12.464 -13.088  15.546  1.00 15.64      A    C  
ATOM   3273  C   ASP A 256     -13.753 -12.477  16.089  1.00 14.89      A    C  
ATOM   3274  O   ASP A 256     -14.808 -13.035  15.897  1.00 15.94      A    O  
ATOM   3275  CB  ASP A 256     -12.415 -14.588  15.834  1.00 14.66      A    C  
ATOM   3276  CG  ASP A 256     -12.648 -14.962  17.292  1.00 14.79      A    C  
ATOM   3277  OD1 ASP A 256     -12.898 -14.063  18.154  1.00 15.41      A    O  
ATOM   3278  OD2 ASP A 256     -12.591 -16.202  17.551  1.00 17.41      A    O1-
ATOM   3279  H   ASP A 256     -11.278 -12.276  16.978  1.00 15.50      A    H  
ATOM   3280  HA  ASP A 256     -12.469 -12.978  14.567  1.00 15.28      A    H  
ATOM   3281  HB2 ASP A 256     -13.096 -15.037  15.292  1.00 14.92      A    H  
ATOM   3282  HB3 ASP A 256     -11.539 -14.933  15.567  1.00 14.92      A    H  
ATOM   3283  N   ASN A 257     -13.663 -11.294  16.665  1.00 14.80      A    N  
ATOM   3284  CA  ASN A 257     -14.793 -10.636  17.360  1.00 15.05      A    C  
ATOM   3285  C   ASN A 257     -14.534  -9.147  17.263  1.00 15.26      A    C  
ATOM   3286  O   ASN A 257     -13.423  -8.757  17.567  1.00 16.97      A    O  
ATOM   3287  CB  ASN A 257     -14.859 -11.102  18.819  1.00 14.34      A    C  
ATOM   3288  CG  ASN A 257     -16.187 -10.820  19.471  1.00 16.82      A    C  
ATOM   3289  ND2 ASN A 257     -16.325  -9.683  20.163  1.00 16.42      A    N  
ATOM   3290  OD1 ASN A 257     -17.050 -11.680  19.381  1.00 19.82      A    O  
ATOM   3291  H   ASN A 257     -12.900 -10.798  16.658  1.00 14.89      A    H  
ATOM   3292  HA  ASN A 257     -15.635 -10.863  16.912  1.00 14.90      A    H  
ATOM   3293  HB2 ASN A 257     -14.687 -12.066  18.851  1.00 15.07      A    H  
ATOM   3294  HB3 ASN A 257     -14.153 -10.653  19.328  1.00 15.06      A    H  
ATOM   3295 HD21 ASN A 257     -17.096  -9.493  20.555  0.00 16.32      A    H  
ATOM   3296 HD22 ASN A 257     -15.648  -9.118  20.227  0.00 16.32      A    H  
ATOM   3297  N   LYS A 258     -15.507  -8.371  16.819  1.00 14.63      A    N  
ATOM   3298  CA  LYS A 258     -15.257  -6.932  16.571  1.00 15.19      A    C  
ATOM   3299  C   LYS A 258     -16.499  -6.146  16.956  1.00 14.95      A    C  
ATOM   3300  O   LYS A 258     -17.587  -6.447  16.453  1.00 15.55      A    O  
ATOM   3301  CB  LYS A 258     -14.886  -6.694  15.101  1.00 16.22      A    C  
ATOM   3302  CG  LYS A 258     -14.522  -5.242  14.784  1.00 17.46      A    C  
ATOM   3303  CD  LYS A 258     -13.936  -5.095  13.417  1.00 19.79      A    C  
ATOM   3304  CE  LYS A 258     -13.812  -3.668  12.925  1.00 20.90      A    C  
ATOM   3305  NZ  LYS A 258     -12.869  -2.937  13.780  1.00 20.45      A    N1+
ATOM   3306  H   LYS A 258     -16.353  -8.660  16.643  1.00 14.91      A    H  
ATOM   3307  HA  LYS A 258     -14.509  -6.642  17.138  1.00 15.25      A    H  
ATOM   3308  HB2 LYS A 258     -14.124  -7.267  14.872  1.00 16.25      A    H  
ATOM   3309  HB3 LYS A 258     -15.643  -6.960  14.539  1.00 16.25      A    H  
ATOM   3310  HG2 LYS A 258     -15.329  -4.687  14.850  1.00 17.67      A    H  
ATOM   3311  HG3 LYS A 258     -13.877  -4.921  15.449  1.00 17.68      A    H  
ATOM   3312  HD2 LYS A 258     -13.044  -5.503  13.413  1.00 19.46      A    H  
ATOM   3313  HD3 LYS A 258     -14.491  -5.595  12.782  1.00 19.44      A    H  
ATOM   3314  HE2 LYS A 258     -13.489  -3.658  12.004  1.00 20.53      A    H  
ATOM   3315  HE3 LYS A 258     -14.682  -3.228  12.953  1.00 20.53      A    H  
ATOM   3316  HZ1 LYS A 258     -13.201  -2.868  14.621  1.00 20.57      A    H  
ATOM   3317  HZ2 LYS A 258     -12.736  -2.103  13.447  1.00 20.58      A    H  
ATOM   3318  HZ3 LYS A 258     -12.075  -3.374  13.806  1.00 20.59      A    H  
ATOM   3319  N   ILE A 259     -16.300  -5.133  17.780  1.00 15.58      A    N  
ATOM   3320  CA  ILE A 259     -17.399  -4.213  18.180  1.00 16.92      A    C  
ATOM   3321  C   ILE A 259     -17.644  -3.236  17.044  1.00 16.21      A    C  
ATOM   3322  O   ILE A 259     -16.698  -2.735  16.463  1.00 15.93      A    O  
ATOM   3323  CB  ILE A 259     -17.127  -3.526  19.530  1.00 17.00      A    C  
ATOM   3324  CG1 ILE A 259     -18.438  -2.896  20.010  1.00 17.01      A    C  
ATOM   3325  CG2 ILE A 259     -15.967  -2.553  19.456  1.00 17.64      A    C  
ATOM   3326  CD1 ILE A 259     -18.352  -2.209  21.346  1.00 18.54      A    C  
ATOM   3327  H   ILE A 259     -15.492  -4.941  18.153  1.00 15.74      A    H  
ATOM   3328  HA  ILE A 259     -18.201  -4.750  18.286  1.00 16.53      A    H  
ATOM   3329  HB  ILE A 259     -16.885  -4.233  20.178  1.00 17.11      A    H  
ATOM   3330 HG12 ILE A 259     -18.733  -2.240  19.342  1.00 17.34      A    H  
ATOM   3331 HG13 ILE A 259     -19.121  -3.597  20.063  1.00 17.35      A    H  
ATOM   3332 HG21 ILE A 259     -15.178  -3.010  19.118  1.00 17.44      A    H  
ATOM   3333 HG22 ILE A 259     -15.778  -2.202  20.344  1.00 17.44      A    H  
ATOM   3334 HG23 ILE A 259     -16.193  -1.817  18.861  1.00 17.44      A    H  
ATOM   3335 HD11 ILE A 259     -18.048  -2.843  22.019  1.00 18.05      A    H  
ATOM   3336 HD12 ILE A 259     -19.230  -1.871  21.594  1.00 18.05      A    H  
ATOM   3337 HD13 ILE A 259     -17.724  -1.468  21.294  1.00 18.05      A    H  
ATOM   3338  N   VAL A 260     -18.905  -3.071  16.726  1.00 13.90      A    N  
ATOM   3339  CA  VAL A 260     -19.371  -2.239  15.587  1.00 15.23      A    C  
ATOM   3340  C   VAL A 260     -20.572  -1.418  16.055  1.00 16.12      A    C  
ATOM   3341  O   VAL A 260     -21.408  -1.942  16.850  1.00 16.67      A    O  
ATOM   3342  CB  VAL A 260     -19.722  -3.106  14.368  1.00 15.47      A    C  
ATOM   3343  CG1 VAL A 260     -18.444  -3.596  13.716  1.00 17.85      A    C  
ATOM   3344  CG2 VAL A 260     -20.664  -4.247  14.727  1.00 17.25      A    C  
ATOM   3345  H   VAL A 260     -19.586  -3.452  17.198  1.00 14.75      A    H  
ATOM   3346  HA  VAL A 260     -18.656  -1.627  15.339  1.00 15.19      A    H  
ATOM   3347  HB  VAL A 260     -20.187  -2.525  13.717  1.00 16.18      A    H  
ATOM   3348 HG11 VAL A 260     -17.903  -2.833  13.446  1.00 17.07      A    H  
ATOM   3349 HG12 VAL A 260     -18.665  -4.128  12.933  1.00 17.07      A    H  
ATOM   3350 HG13 VAL A 260     -17.944  -4.141  14.347  1.00 17.07      A    H  
ATOM   3351 HG21 VAL A 260     -20.245  -4.821  15.391  1.00 16.67      A    H  
ATOM   3352 HG22 VAL A 260     -20.860  -4.768  13.929  1.00 16.67      A    H  
ATOM   3353 HG23 VAL A 260     -21.492  -3.886  15.087  1.00 16.67      A    H  
ATOM   3354  N   GLY A 261     -20.699  -0.227  15.517  1.00 14.78      A    N  
ATOM   3355  CA  GLY A 261     -21.889   0.575  15.712  1.00 14.87      A    C  
ATOM   3356  C   GLY A 261     -22.451   1.088  14.414  1.00 14.55      A    C  
ATOM   3357  O   GLY A 261     -21.953   0.838  13.318  1.00 15.19      A    O  
ATOM   3358  H   GLY A 261     -20.053   0.156  15.002  1.00 15.10      A    H  
ATOM   3359  HA2 GLY A 261     -22.574   0.028  16.170  1.00 14.78      A    H  
ATOM   3360  HA3 GLY A 261     -21.666   1.341  16.298  1.00 14.77      A    H  
ATOM   3361  N   PRO A 262     -23.572   1.794  14.497  1.00 14.92      A    N  
ATOM   3362  CA  PRO A 262     -24.246   2.276  13.321  1.00 14.44      A    C  
ATOM   3363  C   PRO A 262     -23.345   3.055  12.356  1.00 13.80      A    C  
ATOM   3364  O   PRO A 262     -22.639   3.988  12.756  1.00 14.64      A    O  
ATOM   3365  CB  PRO A 262     -25.380   3.133  13.893  1.00 14.56      A    C  
ATOM   3366  CG  PRO A 262     -25.681   2.407  15.187  1.00 14.15      A    C  
ATOM   3367  CD  PRO A 262     -24.328   2.039  15.731  1.00 14.34      A    C  
ATOM   3368  HA  PRO A 262     -24.643   1.502  12.849  1.00 14.43      A    H  
ATOM   3369  HB2 PRO A 262     -25.087   4.054  14.059  1.00 14.43      A    H  
ATOM   3370  HB3 PRO A 262     -26.160   3.141  13.297  1.00 14.43      A    H  
ATOM   3371  HG2 PRO A 262     -26.161   2.989  15.811  1.00 14.29      A    H  
ATOM   3372  HG3 PRO A 262     -26.220   1.606  15.022  1.00 14.29      A    H  
ATOM   3373  HD2 PRO A 262     -23.939   2.771  16.245  1.00 14.44      A    H  
ATOM   3374  HD3 PRO A 262     -24.375   1.240  16.288  1.00 14.44      A    H  
ATOM   3375  N   ALA A 263     -23.397   2.589  11.115  1.00 14.43      A    N  
ATOM   3376  CA  ALA A 263     -22.676   3.058   9.894  1.00 14.62      A    C  
ATOM   3377  C   ALA A 263     -21.223   2.642   9.908  1.00 14.66      A    C  
ATOM   3378  O   ALA A 263     -20.481   3.039   9.004  1.00 14.51      A    O  
ATOM   3379  CB  ALA A 263     -22.843   4.542   9.642  1.00 15.53      A    C  
ATOM   3380  H   ALA A 263     -23.934   1.885  10.909  1.00 14.32      A    H  
ATOM   3381  HA  ALA A 263     -23.091   2.593   9.131  1.00 14.76      A    H  
ATOM   3382  HB1 ALA A 263     -22.353   4.795   8.843  1.00 15.25      A    H  
ATOM   3383  HB2 ALA A 263     -23.784   4.738   9.517  1.00 15.27      A    H  
ATOM   3384  HB3 ALA A 263     -22.505   5.042  10.402  1.00 15.26      A    H  
ATOM   3385  N   ASP A 264     -20.798   1.801  10.825  1.00 14.39      A    N  
ATOM   3386  CA  ASP A 264     -19.476   1.171  10.692  1.00 14.57      A    C  
ATOM   3387  C   ASP A 264     -19.494   0.189   9.510  1.00 13.65      A    C  
ATOM   3388  O   ASP A 264     -20.469  -0.545   9.258  1.00 16.48      A    O  
ATOM   3389  CB  ASP A 264     -19.064   0.463  11.961  1.00 13.47      A    C  
ATOM   3390  CG  ASP A 264     -18.469   1.365  13.019  0.50 10.19      A    C  
ATOM   3391  OD1 ASP A 264     -17.930   2.396  12.650  0.50  8.61      A    O  
ATOM   3392  OD2 ASP A 264     -18.421   0.918  14.182  0.50  8.03      A    O1-
ATOM   3393  H   ASP A 264     -21.272   1.563  11.564  1.00 14.49      A    H  
ATOM   3394  HA  ASP A 264     -18.818   1.877  10.502  1.00 14.12      A    H  
ATOM   3395  HB2 ASP A 264     -19.841   0.008  12.343  1.00 12.85      A    H  
ATOM   3396  HB3 ASP A 264     -18.396  -0.217  11.738  1.00 12.85      A    H  
ATOM   3397  N   SER A 265     -18.366   0.130   8.832  1.00 14.18      A    N  
ATOM   3398  CA  SER A 265     -18.127  -0.898   7.805  1.00 13.33      A    C  
ATOM   3399  C   SER A 265     -16.694  -1.380   7.888  1.00 14.23      A    C  
ATOM   3400  O   SER A 265     -15.765  -0.601   8.115  1.00 14.80      A    O  
ATOM   3401  CB  SER A 265     -18.506  -0.401   6.431  1.00 14.24      A    C  
ATOM   3402  OG  SER A 265     -17.775   0.771   6.106  1.00 14.00      A    O  
ATOM   3403  H   SER A 265     -17.666   0.704   8.937  1.00 13.85      A    H  
ATOM   3404  HA  SER A 265     -18.713  -1.670   8.017  1.00 13.83      A    H  
ATOM   3405  HB2 SER A 265     -18.317  -1.101   5.766  1.00 13.96      A    H  
ATOM   3406  HB3 SER A 265     -19.470  -0.206   6.407  1.00 13.96      A    H  
ATOM   3407  HG  SER A 265     -18.006   1.026   5.331  0.00 13.99      A    H  
ATOM   3408  N   PHE A 266     -16.519  -2.694   7.761  1.00 13.38      A    N  
ATOM   3409  CA  PHE A 266     -15.195  -3.307   7.644  1.00 13.84      A    C  
ATOM   3410  C   PHE A 266     -15.379  -4.533   6.764  1.00 14.09      A    C  
ATOM   3411  O   PHE A 266     -16.504  -4.936   6.460  1.00 14.72      A    O  
ATOM   3412  CB  PHE A 266     -14.556  -3.607   9.005  1.00 13.32      A    C  
ATOM   3413  CG  PHE A 266     -15.152  -4.761   9.756  1.00 13.44      A    C  
ATOM   3414  CD1 PHE A 266     -16.288  -4.633  10.542  1.00 13.50      A    C  
ATOM   3415  CD2 PHE A 266     -14.564  -6.005   9.638  1.00 13.46      A    C  
ATOM   3416  CE1 PHE A 266     -16.805  -5.724  11.222  1.00 15.13      A    C  
ATOM   3417  CE2 PHE A 266     -15.101  -7.106  10.305  1.00 15.65      A    C  
ATOM   3418  CZ  PHE A 266     -16.223  -6.964  11.084  1.00 14.84      A    C  
ATOM   3419  H   PHE A 266     -17.198  -3.302   7.746  1.00 13.68      A    H  
ATOM   3420  HA  PHE A 266     -14.604  -2.675   7.160  1.00 13.70      A    H  
ATOM   3421  HB2 PHE A 266     -13.603  -3.783   8.863  1.00 13.47      A    H  
ATOM   3422  HB3 PHE A 266     -14.628  -2.802   9.560  1.00 13.47      A    H  
ATOM   3423  HD1 PHE A 266     -16.696  -3.788  10.635  1.00 13.90      A    H  
ATOM   3424  HD2 PHE A 266     -13.800  -6.112   9.095  1.00 13.97      A    H  
ATOM   3425  HE1 PHE A 266     -17.577  -5.623  11.752  1.00 14.63      A    H  
ATOM   3426  HE2 PHE A 266     -14.691  -7.951  10.221  1.00 14.85      A    H  
ATOM   3427  HZ  PHE A 266     -16.577  -7.707  11.547  1.00 14.99      A    H  
ATOM   3428  N   GLY A 267     -14.262  -5.077   6.351  1.00 14.46      A    N  
ATOM   3429  CA  GLY A 267     -14.294  -6.314   5.583  1.00 14.08      A    C  
ATOM   3430  C   GLY A 267     -13.009  -7.082   5.773  1.00 14.46      A    C  
ATOM   3431  O   GLY A 267     -12.039  -6.592   6.339  1.00 14.39      A    O  
ATOM   3432  H   GLY A 267     -13.438  -4.722   6.512  1.00 14.28      A    H  
ATOM   3433  HA2 GLY A 267     -15.055  -6.867   5.888  1.00 14.26      A    H  
ATOM   3434  HA3 GLY A 267     -14.421  -6.106   4.626  1.00 14.26      A    H  
ATOM   3435  N   PHE A 268     -13.022  -8.283   5.221  1.00 13.88      A    N  
ATOM   3436  CA  PHE A 268     -11.872  -9.187   5.354  1.00 12.90      A    C  
ATOM   3437  C   PHE A 268     -12.023 -10.306   4.349  1.00 14.63      A    C  
ATOM   3438  O   PHE A 268     -13.103 -10.509   3.797  1.00 15.65      A    O  
ATOM   3439  CB  PHE A 268     -11.704  -9.681   6.793  1.00 14.17      A    C  
ATOM   3440  CG  PHE A 268     -12.877 -10.442   7.336  1.00 15.13      A    C  
ATOM   3441  CD1 PHE A 268     -13.919  -9.775   7.963  1.00 15.07      A    C  
ATOM   3442  CD2 PHE A 268     -12.927 -11.842   7.227  1.00 15.23      A    C  
ATOM   3443  CE1 PHE A 268     -14.998 -10.476   8.465  1.00 14.98      A    C  
ATOM   3444  CE2 PHE A 268     -14.006 -12.534   7.733  1.00 16.11      A    C  
ATOM   3445  CZ  PHE A 268     -15.056 -11.862   8.338  1.00 15.50      A    C  
ATOM   3446  H   PHE A 268     -13.714  -8.631   4.740  1.00 13.78      A    H  
ATOM   3447  HA  PHE A 268     -11.059  -8.679   5.112  1.00 13.66      A    H  
ATOM   3448  HB2 PHE A 268     -10.911 -10.256   6.830  1.00 14.08      A    H  
ATOM   3449  HB3 PHE A 268     -11.536  -8.907   7.370  1.00 14.09      A    H  
ATOM   3450  HD1 PHE A 268     -13.893  -8.835   8.041  1.00 15.08      A    H  
ATOM   3451  HD2 PHE A 268     -12.223 -12.305   6.804  1.00 15.40      A    H  
ATOM   3452  HE1 PHE A 268     -15.706 -10.012   8.883  1.00 15.13      A    H  
ATOM   3453  HE2 PHE A 268     -14.039 -13.473   7.648  1.00 15.70      A    H  
ATOM   3454  HZ  PHE A 268     -15.789 -12.342   8.690  1.00 15.48      A    H  
ATOM   3455  N   GLN A 269     -10.931 -11.033   4.183  1.00 14.44      A    N  
ATOM   3456  CA  GLN A 269     -10.959 -12.297   3.428  1.00 15.32      A    C  
ATOM   3457  C   GLN A 269     -10.397 -13.373   4.343  1.00 16.05      A    C  
ATOM   3458  O   GLN A 269      -9.410 -13.113   5.081  1.00 17.55      A    O  
ATOM   3459  CB  GLN A 269     -10.210 -12.219   2.108  1.00 15.54      A    C  
ATOM   3460  CG  GLN A 269     -10.664 -11.076   1.208  1.00 16.31      A    C  
ATOM   3461  CD  GLN A 269      -9.894 -10.991  -0.086  1.00 17.16      A    C  
ATOM   3462  NE2 GLN A 269     -10.232 -10.033  -0.925  1.00 17.10      A    N  
ATOM   3463  OE1 GLN A 269      -8.998 -11.803  -0.322  1.00 19.87      A    O  
ATOM   3464  H   GLN A 269     -10.114 -10.799   4.513  1.00 14.68      A    H  
ATOM   3465  HA  GLN A 269     -11.897 -12.514   3.238  1.00 15.32      A    H  
ATOM   3466  HB2 GLN A 269      -9.256 -12.116   2.299  1.00 15.68      A    H  
ATOM   3467  HB3 GLN A 269     -10.331 -13.067   1.632  1.00 15.67      A    H  
ATOM   3468  HG2 GLN A 269     -11.616 -11.190   1.003  1.00 16.31      A    H  
ATOM   3469  HG3 GLN A 269     -10.564 -10.228   1.691  1.00 16.31      A    H  
ATOM   3470 HE21 GLN A 269      -9.806  -9.951  -1.694  0.00 17.07      A    H  
ATOM   3471 HE22 GLN A 269     -10.883  -9.473  -0.716  0.00 17.07      A    H  
ATOM   3472  N   VAL A 270     -10.929 -14.569   4.193  1.00 15.32      A    N  
ATOM   3473  CA  VAL A 270     -10.394 -15.777   4.865  1.00 17.15      A    C  
ATOM   3474  C   VAL A 270     -10.201 -16.852   3.806  1.00 17.25      A    C  
ATOM   3475  O   VAL A 270     -10.857 -16.805   2.758  1.00 17.44      A    O  
ATOM   3476  CB  VAL A 270     -11.316 -16.291   5.976  1.00 18.29      A    C  
ATOM   3477  CG1 VAL A 270     -11.451 -15.289   7.083  1.00 19.87      A    C  
ATOM   3478  CG2 VAL A 270     -12.673 -16.678   5.427  1.00 19.61      A    C  
ATOM   3479  H   VAL A 270     -11.651 -14.730   3.660  1.00 15.92      A    H  
ATOM   3480  HA  VAL A 270      -9.526 -15.563   5.252  1.00 17.01      A    H  
ATOM   3481  HB  VAL A 270     -10.900 -17.104   6.354  1.00 18.60      A    H  
ATOM   3482 HG11 VAL A 270     -10.576 -15.108   7.467  1.00 19.36      A    H  
ATOM   3483 HG12 VAL A 270     -12.040 -15.643   7.772  1.00 19.35      A    H  
ATOM   3484 HG13 VAL A 270     -11.827 -14.465   6.730  1.00 19.34      A    H  
ATOM   3485 HG21 VAL A 270     -13.086 -15.906   5.004  1.00 19.17      A    H  
ATOM   3486 HG22 VAL A 270     -13.239 -16.987   6.155  1.00 19.18      A    H  
ATOM   3487 HG23 VAL A 270     -12.572 -17.391   4.773  1.00 19.18      A    H  
ATOM   3488  N   ILE A 271      -9.307 -17.781   4.077  1.00 15.96      A    N  
ATOM   3489  CA  ILE A 271      -9.263 -19.064   3.343  1.00 16.66      A    C  
ATOM   3490  C   ILE A 271     -10.200 -20.020   4.084  1.00 15.01      A    C  
ATOM   3491  O   ILE A 271     -10.006 -20.318   5.265  1.00 16.24      A    O  
ATOM   3492  CB  ILE A 271      -7.841 -19.579   3.181  1.00 16.52      A    C  
ATOM   3493  CG1 ILE A 271      -6.941 -18.608   2.411  1.00 17.83      A    C  
ATOM   3494  CG2 ILE A 271      -7.881 -20.949   2.526  1.00 16.93      A    C  
ATOM   3495  CD1 ILE A 271      -7.467 -18.195   1.079  1.00 19.76      A    C  
ATOM   3496  H   ILE A 271      -8.670 -17.694   4.723  1.00 16.42      A    H  
ATOM   3497  HA  ILE A 271      -9.627 -18.915   2.456  1.00 16.19      A    H  
ATOM   3498  HB  ILE A 271      -7.458 -19.687   4.085  1.00 16.87      A    H  
ATOM   3499 HG12 ILE A 271      -6.808 -17.805   2.958  1.00 17.96      A    H  
ATOM   3500 HG13 ILE A 271      -6.065 -19.030   2.283  1.00 17.95      A    H  
ATOM   3501 HG21 ILE A 271      -8.343 -21.578   3.106  1.00 16.80      A    H  
ATOM   3502 HG22 ILE A 271      -6.973 -21.261   2.370  1.00 16.80      A    H  
ATOM   3503 HG23 ILE A 271      -8.351 -20.890   1.676  1.00 16.82      A    H  
ATOM   3504 HD11 ILE A 271      -7.620 -18.982   0.529  1.00 19.14      A    H  
ATOM   3505 HD12 ILE A 271      -6.819 -17.616   0.640  1.00 19.16      A    H  
ATOM   3506 HD13 ILE A 271      -8.303 -17.711   1.192  1.00 19.13      A    H  
ATOM   3507  N   ALA A 272     -11.311 -20.355   3.445  1.00 16.98      A    N  
ATOM   3508  CA  ALA A 272     -12.374 -21.148   4.084  1.00 16.87      A    C  
ATOM   3509  C   ALA A 272     -11.790 -22.452   4.646  1.00 18.43      A    C  
ATOM   3510  O   ALA A 272     -11.146 -23.224   3.907  1.00 17.72      A    O  
ATOM   3511  CB  ALA A 272     -13.474 -21.483   3.122  1.00 16.57      A    C  
ATOM   3512  H   ALA A 272     -11.499 -20.131   2.582  1.00 16.47      A    H  
ATOM   3513  HA  ALA A 272     -12.751 -20.622   4.828  1.00 17.12      A    H  
ATOM   3514  HB1 ALA A 272     -14.158 -22.003   3.578  1.00 16.66      A    H  
ATOM   3515  HB2 ALA A 272     -13.868 -20.663   2.779  1.00 16.66      A    H  
ATOM   3516  HB3 ALA A 272     -13.113 -22.002   2.383  1.00 16.66      A    H  
ATOM   3517  N   GLY A 273     -12.077 -22.701   5.906  1.00 17.41      A    N  
ATOM   3518  CA  GLY A 273     -11.626 -23.927   6.605  1.00 19.14      A    C  
ATOM   3519  C   GLY A 273     -10.120 -23.986   6.827  1.00 18.12      A    C  
ATOM   3520  O   GLY A 273      -9.619 -25.031   7.323  1.00 17.93      A    O  
ATOM   3521  H   GLY A 273     -12.586 -22.148   6.409  1.00 18.03      A    H  
ATOM   3522  HA2 GLY A 273     -12.084 -23.978   7.479  1.00 18.47      A    H  
ATOM   3523  HA3 GLY A 273     -11.905 -24.714   6.074  1.00 18.47      A    H  
ATOM   3524  N   GLU A 274      -9.378 -22.891   6.644  1.00 18.02      A    N  
ATOM   3525  CA  GLU A 274      -7.907 -22.956   6.774  1.00 17.81      A    C  
ATOM   3526  C   GLU A 274      -7.548 -23.368   8.213  1.00 17.34      A    C  
ATOM   3527  O   GLU A 274      -7.926 -22.686   9.159  1.00 17.71      A    O  
ATOM   3528  CB  GLU A 274      -7.281 -21.620   6.385  1.00 17.08      A    C  
ATOM   3529  CG  GLU A 274      -5.783 -21.656   6.377  1.00 19.73      A    C  
ATOM   3530  CD  GLU A 274      -5.188 -20.367   5.850  1.00 18.99      A    C  
ATOM   3531  OE1 GLU A 274      -5.518 -19.288   6.386  1.00 20.07      A    O  
ATOM   3532  OE2 GLU A 274      -4.372 -20.463   4.909  1.00 21.44      A    O1-
ATOM   3533  H   GLU A 274      -9.717 -22.067   6.454  1.00 17.99      A    H  
ATOM   3534  HA  GLU A 274      -7.577 -23.649   6.158  1.00 17.62      A    H  
ATOM   3535  HB2 GLU A 274      -7.599 -21.373   5.493  1.00 17.84      A    H  
ATOM   3536  HB3 GLU A 274      -7.582 -20.934   7.016  1.00 17.84      A    H  
ATOM   3537  HG2 GLU A 274      -5.454 -21.808   7.288  1.00 18.93      A    H  
ATOM   3538  HG3 GLU A 274      -5.478 -22.401   5.816  1.00 18.91      A    H  
ATOM   3539  N   GLY A 275      -6.815 -24.481   8.353  1.00 18.27      A    N  
ATOM   3540  CA  GLY A 275      -6.350 -25.015   9.652  1.00 18.95      A    C  
ATOM   3541  C   GLY A 275      -7.478 -25.583  10.489  1.00 18.34      A    C  
ATOM   3542  O   GLY A 275      -7.185 -25.960  11.655  1.00 21.36      A    O  
ATOM   3543  H   GLY A 275      -6.556 -24.982   7.637  1.00 18.20      A    H  
ATOM   3544  HA2 GLY A 275      -5.679 -25.723   9.485  1.00 18.64      A    H  
ATOM   3545  HA3 GLY A 275      -5.905 -24.288  10.156  1.00 18.64      A    H  
ATOM   3546  N   VAL A 276      -8.729 -25.564  10.013  1.00 17.56      A    N  
ATOM   3547  CA  VAL A 276      -9.898 -25.940  10.853  1.00 17.28      A    C  
ATOM   3548  C   VAL A 276     -10.770 -26.990  10.154  1.00 18.48      A    C  
ATOM   3549  O   VAL A 276     -11.595 -27.663  10.867  1.00 19.66      A    O  
ATOM   3550  CB  VAL A 276     -10.727 -24.725  11.308  1.00 19.20      A    C  
ATOM   3551  CG1 VAL A 276      -9.864 -23.791  12.143  1.00 19.19      A    C  
ATOM   3552  CG2 VAL A 276     -11.420 -23.989  10.145  1.00 18.96      A    C  
ATOM   3553  H   VAL A 276      -8.942 -25.305   9.170  1.00 17.68      A    H  
ATOM   3554  HA  VAL A 276      -9.546 -26.359  11.658  1.00 17.92      A    H  
ATOM   3555  HB  VAL A 276     -11.440 -25.070  11.897  1.00 18.77      A    H  
ATOM   3556 HG11 VAL A 276      -9.489 -24.280  12.894  1.00 19.19      A    H  
ATOM   3557 HG12 VAL A 276     -10.408 -23.055  12.474  1.00 19.19      A    H  
ATOM   3558 HG13 VAL A 276      -9.142 -23.437  11.595  1.00 19.19      A    H  
ATOM   3559 HG21 VAL A 276     -10.749 -23.659   9.524  1.00 19.03      A    H  
ATOM   3560 HG22 VAL A 276     -11.933 -23.241  10.495  1.00 19.03      A    H  
ATOM   3561 HG23 VAL A 276     -12.018 -24.601   9.682  1.00 19.03      A    H  
ATOM   3562  N   GLY A 277     -10.677 -27.102   8.831  1.00 18.10      A    N  
ATOM   3563  CA  GLY A 277     -11.491 -28.077   8.073  1.00 19.67      A    C  
ATOM   3564  C   GLY A 277     -12.891 -27.615   7.711  1.00 20.09      A    C  
ATOM   3565  O   GLY A 277     -13.369 -26.492   8.057  1.00 19.54      A    O  
ATOM   3566  H   GLY A 277     -10.124 -26.591   8.322  1.00 18.54      A    H  
ATOM   3567  HA2 GLY A 277     -11.007 -28.303   7.239  1.00 19.38      A    H  
ATOM   3568  HA3 GLY A 277     -11.559 -28.909   8.605  1.00 19.38      A    H  
ATOM   3569  N   ALA A 278     -13.579 -28.454   6.953  1.00 19.26      A    N  
ATOM   3570  CA  ALA A 278     -14.993 -28.277   6.594  1.00 18.39      A    C  
ATOM   3571  C   ALA A 278     -15.870 -28.225   7.810  1.00 19.40      A    C  
ATOM   3572  O   ALA A 278     -15.525 -28.744   8.898  1.00 20.58      A    O  
ATOM   3573  CB  ALA A 278     -15.411 -29.417   5.681  1.00 21.46      A    C  
ATOM   3574  H   ALA A 278     -13.219 -29.210   6.593  1.00 19.25      A    H  
ATOM   3575  HA  ALA A 278     -15.087 -27.427   6.104  1.00 19.30      A    H  
ATOM   3576  HB1 ALA A 278     -16.350 -29.324   5.450  1.00 20.47      A    H  
ATOM   3577  HB2 ALA A 278     -14.876 -29.397   4.869  1.00 20.46      A    H  
ATOM   3578  HB3 ALA A 278     -15.275 -30.265   6.136  1.00 20.46      A    H  
ATOM   3579  N   GLY A 279     -17.029 -27.609   7.647  1.00 20.40      A    N  
ATOM   3580  CA  GLY A 279     -17.983 -27.541   8.744  1.00 20.04      A    C  
ATOM   3581  C   GLY A 279     -19.033 -26.498   8.540  1.00 19.01      A    C  
ATOM   3582  O   GLY A 279     -18.828 -25.584   7.728  1.00 19.55      A    O  
ATOM   3583  H   GLY A 279     -17.283 -27.212   6.867  1.00 20.06      A    H  
ATOM   3584  HA2 GLY A 279     -18.417 -28.425   8.846  1.00 19.88      A    H  
ATOM   3585  HA3 GLY A 279     -17.493 -27.344   9.578  1.00 19.89      A    H  
ATOM   3586  N   ALA A 280     -20.071 -26.559   9.354  1.00 18.49      A    N  
ATOM   3587  CA  ALA A 280     -21.011 -25.448   9.546  1.00 19.05      A    C  
ATOM   3588  C   ALA A 280     -20.383 -24.520  10.587  1.00 20.93      A    C  
ATOM   3589  O   ALA A 280     -20.395 -24.849  11.788  1.00 19.02      A    O  
ATOM   3590  CB  ALA A 280     -22.361 -25.921  10.013  1.00 20.16      A    C  
ATOM   3591  H   ALA A 280     -20.280 -27.291   9.855  1.00 18.75      A    H  
ATOM   3592  HA  ALA A 280     -21.114 -24.960   8.696  1.00 19.50      A    H  
ATOM   3593  HB1 ALA A 280     -22.947 -25.157  10.142  1.00 19.81      A    H  
ATOM   3594  HB2 ALA A 280     -22.746 -26.514   9.346  1.00 19.81      A    H  
ATOM   3595  HB3 ALA A 280     -22.266 -26.401  10.854  1.00 19.81      A    H  
ATOM   3596  N   TRP A 281     -19.871 -23.382  10.106  1.00 18.50      A    N  
ATOM   3597  CA  TRP A 281     -19.143 -22.392  10.931  1.00 18.63      A    C  
ATOM   3598  C   TRP A 281     -20.068 -21.216  11.210  1.00 18.21      A    C  
ATOM   3599  O   TRP A 281     -20.360 -20.462  10.280  1.00 18.32      A    O  
ATOM   3600  CB  TRP A 281     -17.862 -21.988  10.238  1.00 16.95      A    C  
ATOM   3601  CG  TRP A 281     -16.862 -23.075  10.123  1.00 17.74      A    C  
ATOM   3602  CD1 TRP A 281     -16.473 -23.717   8.987  1.00 18.13      A    C  
ATOM   3603  CD2 TRP A 281     -16.160 -23.701  11.194  1.00 16.58      A    C  
ATOM   3604  CE2 TRP A 281     -15.290 -24.659  10.620  1.00 17.76      A    C  
ATOM   3605  CE3 TRP A 281     -16.123 -23.504  12.573  1.00 18.29      A    C  
ATOM   3606  NE1 TRP A 281     -15.519 -24.648   9.272  1.00 19.66      A    N  
ATOM   3607  CZ2 TRP A 281     -14.399 -25.401  11.379  1.00 19.37      A    C  
ATOM   3608  CZ3 TRP A 281     -15.246 -24.244  13.319  1.00 19.32      A    C  
ATOM   3609  CH2 TRP A 281     -14.400 -25.183  12.736  1.00 19.13      A    C  
ATOM   3610  H   TRP A 281     -19.939 -23.139   9.231  1.00 19.07      A    H  
ATOM   3611  HA  TRP A 281     -18.903 -22.821  11.784  1.00 18.21      A    H  
ATOM   3612  HB2 TRP A 281     -18.086 -21.664   9.342  1.00 17.52      A    H  
ATOM   3613  HB3 TRP A 281     -17.467 -21.243  10.735  1.00 17.52      A    H  
ATOM   3614  HD1 TRP A 281     -16.781 -23.518   8.118  1.00 18.38      A    H  
ATOM   3615  HE1 TRP A 281     -15.117 -25.151   8.683  1.00 18.78      A    H  
ATOM   3616  HE3 TRP A 281     -16.655 -22.837  12.976  1.00 18.15      A    H  
ATOM   3617  HZ2 TRP A 281     -13.862 -26.068  10.988  1.00 18.85      A    H  
ATOM   3618  HZ3 TRP A 281     -15.217 -24.118  14.250  1.00 18.95      A    H  
ATOM   3619  HH2 TRP A 281     -13.844 -25.704  13.285  1.00 19.11      A    H  
ATOM   3620  N   MET A 282     -20.558 -21.128  12.431  1.00 18.70      A    N  
ATOM   3621  CA  MET A 282     -21.497 -20.070  12.861  1.00 20.80      A    C  
ATOM   3622  C   MET A 282     -20.862 -18.690  12.730  1.00 18.32      A    C  
ATOM   3623  O   MET A 282     -19.702 -18.478  13.109  1.00 18.08      A    O  
ATOM   3624  CB  MET A 282     -21.796 -20.205  14.358  1.00 26.96      A    C  
ATOM   3625  CG  MET A 282     -22.845 -21.135  14.734  1.00 37.06      A    C  
ATOM   3626  SD  MET A 282     -22.816 -21.088  16.598  0.95 34.19      A    S  
ATOM   3627  CE  MET A 282     -23.086 -22.844  16.757  1.00 36.64      A    C  
ATOM   3628  H   MET A 282     -20.350 -21.726  13.086  1.00 19.09      A    H  
ATOM   3629  HA  MET A 282     -22.324 -20.118  12.329  1.00 20.90      A    H  
ATOM   3630  HB2 MET A 282     -20.970 -20.472  14.809  1.00 27.32      A    H  
ATOM   3631  HB3 MET A 282     -22.036 -19.321  14.699  1.00 27.31      A    H  
ATOM   3632  HG2 MET A 282     -23.716 -20.838  14.395  1.00 33.73      A    H  
ATOM   3633  HG3 MET A 282     -22.649 -22.038  14.406  1.00 33.74      A    H  
ATOM   3634  HE1 MET A 282     -23.158 -23.073  17.691  1.00 35.74      A    H  
ATOM   3635  HE2 MET A 282     -23.903 -23.085  16.303  1.00 35.83      A    H  
ATOM   3636  HE3 MET A 282     -22.345 -23.321  16.363  1.00 35.83      A    H  
ATOM   3637  N   TYR A 283     -21.639 -17.722  12.296  1.00 17.98      A    N  
ATOM   3638  CA  TYR A 283     -21.315 -16.312  12.603  1.00 18.39      A    C  
ATOM   3639  C   TYR A 283     -22.525 -15.719  13.309  1.00 18.64      A    C  
ATOM   3640  O   TYR A 283     -23.682 -16.126  13.059  1.00 19.03      A    O  
ATOM   3641  CB  TYR A 283     -20.953 -15.482  11.366  1.00 18.13      A    C  
ATOM   3642  CG  TYR A 283     -22.106 -15.211  10.446  1.00 17.96      A    C  
ATOM   3643  CD1 TYR A 283     -22.907 -14.119  10.649  1.00 17.86      A    C  
ATOM   3644  CD2 TYR A 283     -22.441 -16.097   9.440  1.00 18.19      A    C  
ATOM   3645  CE1 TYR A 283     -24.005 -13.859   9.860  1.00 18.52      A    C  
ATOM   3646  CE2 TYR A 283     -23.559 -15.866   8.642  1.00 18.97      A    C  
ATOM   3647  CZ  TYR A 283     -24.344 -14.740   8.860  1.00 20.54      A    C  
ATOM   3648  OH  TYR A 283     -25.470 -14.438   8.125  1.00 22.39      A    O  
ATOM   3649  H   TYR A 283     -22.394 -17.832  11.798  1.00 18.17      A    H  
ATOM   3650  HA  TYR A 283     -20.551 -16.291  13.231  1.00 18.31      A    H  
ATOM   3651  HB2 TYR A 283     -20.578 -14.628  11.665  1.00 18.15      A    H  
ATOM   3652  HB3 TYR A 283     -20.255 -15.957  10.868  1.00 18.15      A    H  
ATOM   3653  HD1 TYR A 283     -22.692 -13.518  11.343  1.00 18.13      A    H  
ATOM   3654  HD2 TYR A 283     -21.920 -16.871   9.302  1.00 18.38      A    H  
ATOM   3655  HE1 TYR A 283     -24.538 -13.098  10.022  1.00 18.82      A    H  
ATOM   3656  HE2 TYR A 283     -23.782 -16.469   7.952  1.00 19.10      A    H  
ATOM   3657  HH  TYR A 283     -25.378 -13.679   7.742  0.00 22.29      A    H  
ATOM   3658  N   HIS A 284     -22.296 -14.776  14.202  1.00 19.02      A    N  
ATOM   3659  CA  HIS A 284     -23.393 -14.194  14.976  1.00 18.91      A    C  
ATOM   3660  C   HIS A 284     -22.934 -12.940  15.678  1.00 17.66      A    C  
ATOM   3661  O   HIS A 284     -21.715 -12.780  15.908  1.00 17.93      A    O  
ATOM   3662  CB  HIS A 284     -23.961 -15.205  16.003  1.00 20.39      A    C  
ATOM   3663  CG  HIS A 284     -22.976 -15.842  16.930  1.00 20.41      A    C  
ATOM   3664  CD2 HIS A 284     -22.299 -16.990  16.817  1.00 23.28      A    C  
ATOM   3665  ND1 HIS A 284     -22.645 -15.322  18.194  1.00 22.13      A    N  
ATOM   3666  CE1 HIS A 284     -21.798 -16.141  18.783  1.00 23.20      A    C  
ATOM   3667  NE2 HIS A 284     -21.544 -17.148  17.942  1.00 21.57      A    N  
ATOM   3668  H   HIS A 284     -21.477 -14.430  14.402  1.00 18.90      A    H  
ATOM   3669  HA  HIS A 284     -24.113 -13.947  14.349  1.00 18.95      A    H  
ATOM   3670  HB2 HIS A 284     -24.639 -14.745  16.545  1.00 20.03      A    H  
ATOM   3671  HB3 HIS A 284     -24.420 -15.919  15.509  1.00 20.07      A    H  
ATOM   3672  HD1 HIS A 284     -22.982 -14.590  18.545  0.00 22.15      A    H  
ATOM   3673  HD2 HIS A 284     -22.306 -17.566  16.076  1.00 22.18      A    H  
ATOM   3674  HE1 HIS A 284     -21.399 -16.009  19.626  1.00 22.51      A    H  
ATOM   3675  HE2 HIS A 284     -21.009 -17.822  18.107  0.00 21.53      A    H  
ATOM   3676  N   CYS A 285     -23.885 -12.164  16.114  1.00 17.03      A    N  
ATOM   3677  CA  CYS A 285     -23.604 -11.130  17.113  1.00 16.98      A    C  
ATOM   3678  C   CYS A 285     -23.234 -11.860  18.408  1.00 20.69      A    C  
ATOM   3679  O   CYS A 285     -23.912 -12.832  18.720  1.00 19.94      A    O  
ATOM   3680  CB  CYS A 285     -24.793 -10.229  17.324  1.00 17.57      A    C  
ATOM   3681  SG  CYS A 285     -24.467  -8.911  18.495  0.92 18.26      A    S  
ATOM   3682  H   CYS A 285     -24.757 -12.197  15.851  1.00 17.17      A    H  
ATOM   3683  HA  CYS A 285     -22.841 -10.593  16.806  1.00 17.76      A    H  
ATOM   3684  HB2 CYS A 285     -25.052  -9.832  16.468  1.00 17.60      A    H  
ATOM   3685  HB3 CYS A 285     -25.547 -10.761  17.652  1.00 17.59      A    H  
ATOM   3686  HG  CYS A 285     -25.553  -8.393  18.446  0.00 18.24      A    H  
ATOM   3687  N   HIS A 286     -22.293 -11.340  19.180  1.00 17.57      A    N  
ATOM   3688  CA  HIS A 286     -21.907 -11.984  20.462  1.00 17.03      A    C  
ATOM   3689  C   HIS A 286     -22.525 -11.263  21.649  1.00 19.19      A    C  
ATOM   3690  O   HIS A 286     -22.291 -11.695  22.792  1.00 19.40      A    O  
ATOM   3691  CB  HIS A 286     -20.396 -12.126  20.567  1.00 18.25      A    C  
ATOM   3692  CG  HIS A 286     -19.972 -13.367  21.298  1.00 17.68      A    C  
ATOM   3693  CD2 HIS A 286     -19.141 -14.330  20.910  1.00 18.31      A    C  
ATOM   3694  ND1 HIS A 286     -20.358 -13.656  22.594  1.00 18.90      A    N  
ATOM   3695  CE1 HIS A 286     -19.723 -14.764  22.978  1.00 18.83      A    C  
ATOM   3696  NE2 HIS A 286     -18.972 -15.205  21.965  1.00 18.60      A    N  
ATOM   3697  H   HIS A 286     -21.827 -10.579  18.996  1.00 18.13      A    H  
ATOM   3698  HA  HIS A 286     -22.281 -12.895  20.452  1.00 17.78      A    H  
ATOM   3699  HB2 HIS A 286     -20.012 -12.142  19.662  1.00 17.82      A    H  
ATOM   3700  HB3 HIS A 286     -20.032 -11.342  21.034  1.00 17.82      A    H  
ATOM   3701  HD1 HIS A 286     -20.875 -13.154  23.092  0.00 18.89      A    H  
ATOM   3702  HD2 HIS A 286     -18.705 -14.382  20.080  1.00 18.25      A    H  
ATOM   3703  HE1 HIS A 286     -19.833 -15.197  23.807  1.00 18.76      A    H  
ATOM   3704  HE2 HIS A 286     -18.462 -15.917  21.982  0.00 18.65      A    H  
ATOM   3705  N   VAL A 287     -23.338 -10.226  21.445  1.00 16.48      A    N  
ATOM   3706  CA  VAL A 287     -24.126  -9.634  22.547  1.00 18.11      A    C  
ATOM   3707  C   VAL A 287     -25.169 -10.692  22.918  1.00 17.78      A    C  
ATOM   3708  O   VAL A 287     -25.893 -11.133  22.065  1.00 19.72      A    O  
ATOM   3709  CB  VAL A 287     -24.788  -8.314  22.141  1.00 17.78      A    C  
ATOM   3710  CG1 VAL A 287     -25.648  -7.777  23.276  1.00 18.88      A    C  
ATOM   3711  CG2 VAL A 287     -23.760  -7.273  21.708  1.00 16.88      A    C  
ATOM   3712  H   VAL A 287     -23.467  -9.834  20.633  1.00 17.46      A    H  
ATOM   3713  HA  VAL A 287     -23.541  -9.480  23.310  1.00 17.67      A    H  
ATOM   3714  HB  VAL A 287     -25.379  -8.499  21.371  1.00 17.88      A    H  
ATOM   3715 HG11 VAL A 287     -26.364  -8.405  23.471  1.00 18.53      A    H  
ATOM   3716 HG12 VAL A 287     -26.031  -6.922  23.015  1.00 18.53      A    H  
ATOM   3717 HG13 VAL A 287     -25.099  -7.656  24.071  1.00 18.53      A    H  
ATOM   3718 HG21 VAL A 287     -23.140  -7.105  22.439  1.00 17.15      A    H  
ATOM   3719 HG22 VAL A 287     -24.215  -6.446  21.474  1.00 17.15      A    H  
ATOM   3720 HG23 VAL A 287     -23.268  -7.601  20.936  1.00 17.15      A    H  
ATOM   3721  N   GLN A 288     -25.216 -11.156  24.146  1.00 20.10      A    N  
ATOM   3722  CA  GLN A 288     -25.869 -12.457  24.411  1.00 20.68      A    C  
ATOM   3723  C   GLN A 288     -27.363 -12.426  24.076  1.00 21.08      A    C  
ATOM   3724  O   GLN A 288     -27.815 -13.365  23.427  1.00 24.12      A    O  
ATOM   3725  CB  GLN A 288     -25.633 -12.862  25.860  1.00 19.26      A    C  
ATOM   3726  CG  GLN A 288     -24.173 -13.207  26.115  1.00 21.44      A    C  
ATOM   3727  CD  GLN A 288     -23.626 -14.371  25.327  1.00 20.89      A    C  
ATOM   3728  NE2 GLN A 288     -24.336 -15.495  25.229  1.00 21.65      A    N  
ATOM   3729  OE1 GLN A 288     -22.509 -14.315  24.825  1.00 20.64      A    O  
ATOM   3730  H   GLN A 288     -24.874 -10.724  24.871  1.00 19.66      A    H  
ATOM   3731  HA  GLN A 288     -25.443 -13.128  23.830  1.00 20.37      A    H  
ATOM   3732  HB2 GLN A 288     -25.902 -12.123  26.445  1.00 20.08      A    H  
ATOM   3733  HB3 GLN A 288     -26.194 -13.636  26.069  1.00 20.09      A    H  
ATOM   3734  HG2 GLN A 288     -23.627 -12.418  25.916  1.00 20.77      A    H  
ATOM   3735  HG3 GLN A 288     -24.063 -13.402  27.068  1.00 20.78      A    H  
ATOM   3736 HE21 GLN A 288     -24.018 -16.179  24.770  0.00 21.53      A    H  
ATOM   3737 HE22 GLN A 288     -25.124 -15.552  25.623  0.00 21.53      A    H  
ATOM   3738  N   SER A 289     -28.066 -11.389  24.483  1.00 24.53      A    N  
ATOM   3739  CA  SER A 289     -29.526 -11.336  24.206  1.00 25.07      A    C  
ATOM   3740  C   SER A 289     -29.728 -11.302  22.686  1.00 26.06      A    C  
ATOM   3741  O   SER A 289     -30.720 -11.848  22.211  1.00 24.04      A    O  
ATOM   3742  CB  SER A 289     -30.161 -10.182  24.907  1.00 27.55      A    C  
ATOM   3743  OG  SER A 289     -29.811  -8.959  24.288  1.00 29.48      A    O  
ATOM   3744  H   SER A 289     -27.743 -10.666  24.934  1.00 23.80      A    H  
ATOM   3745  HA  SER A 289     -29.933 -12.175  24.553  1.00 25.60      A    H  
ATOM   3746  HB2 SER A 289     -31.139 -10.290  24.889  1.00 27.38      A    H  
ATOM   3747  HB3 SER A 289     -29.873 -10.171  25.847  1.00 27.35      A    H  
ATOM   3748  HG  SER A 289     -30.189  -8.326  24.708  0.00 29.44      A    H  
ATOM   3749  N   HIS A 290     -28.818 -10.665  21.916  1.00 23.04      A    N  
ATOM   3750  CA  HIS A 290     -28.945 -10.651  20.446  1.00 20.91      A    C  
ATOM   3751  C   HIS A 290     -28.833 -12.069  19.892  1.00 22.64      A    C  
ATOM   3752  O   HIS A 290     -29.685 -12.464  19.045  1.00 25.37      A    O  
ATOM   3753  CB  HIS A 290     -27.936  -9.714  19.761  1.00 21.95      A    C  
ATOM   3754  CG  HIS A 290     -28.000  -8.277  20.182  1.00 23.47      A    C  
ATOM   3755  CD2 HIS A 290     -28.627  -7.642  21.199  1.00 24.25      A    C  
ATOM   3756  ND1 HIS A 290     -27.304  -7.276  19.504  1.00 22.17      A    N  
ATOM   3757  CE1 HIS A 290     -27.489  -6.105  20.109  1.00 24.47      A    C  
ATOM   3758  NE2 HIS A 290     -28.315  -6.296  21.158  1.00 26.61      A    N  
ATOM   3759  H   HIS A 290     -28.086 -10.221  22.227  1.00 23.18      A    H  
ATOM   3760  HA  HIS A 290     -29.850 -10.321  20.234  1.00 21.84      A    H  
ATOM   3761  HB2 HIS A 290     -27.030 -10.049  19.939  1.00 22.04      A    H  
ATOM   3762  HB3 HIS A 290     -28.080  -9.760  18.790  1.00 22.05      A    H  
ATOM   3763  HD1 HIS A 290     -26.790  -7.399  18.806  0.00 22.17      A    H  
ATOM   3764  HD2 HIS A 290     -29.176  -8.050  21.842  1.00 24.54      A    H  
ATOM   3765  HE1 HIS A 290     -27.135  -5.279  19.827  1.00 24.33      A    H  
ATOM   3766  HE2 HIS A 290     -28.586  -5.670  21.711  0.00 26.66      A    H  
ATOM   3767  N   SER A 291     -27.771 -12.784  20.251  1.00 22.65      A    N  
ATOM   3768  CA  SER A 291     -27.527 -14.135  19.732  1.00 22.85      A    C  
ATOM   3769  C   SER A 291     -28.704 -15.038  20.131  1.00 26.37      A    C  
ATOM   3770  O   SER A 291     -29.043 -15.952  19.358  1.00 29.56      A    O  
ATOM   3771  CB  SER A 291     -26.209 -14.659  20.202  1.00 25.14      A    C  
ATOM   3772  OG  SER A 291     -26.168 -14.810  21.622  1.00 25.15      A    O  
ATOM   3773  H   SER A 291     -27.128 -12.498  20.830  1.00 22.70      A    H  
ATOM   3774  HA  SER A 291     -27.504 -14.080  18.739  1.00 23.87      A    H  
ATOM   3775  HB2 SER A 291     -26.038 -15.530  19.778  1.00 24.59      A    H  
ATOM   3776  HB3 SER A 291     -25.500 -14.042  19.923  1.00 24.57      A    H  
ATOM   3777  HG  SER A 291     -25.408 -15.104  21.842  0.00 25.25      A    H  
ATOM   3778  N   ASP A 292     -29.311 -14.752  21.283  1.00 23.57      A    N  
ATOM   3779  CA  ASP A 292     -30.382 -15.596  21.890  1.00 24.83      A    C  
ATOM   3780  C   ASP A 292     -31.703 -15.407  21.134  1.00 30.94      A    C  
ATOM   3781  O   ASP A 292     -32.596 -16.266  21.283  1.00 29.14      A    O  
ATOM   3782  CB  ASP A 292     -30.526 -15.326  23.383  1.00 23.57      A    C  
ATOM   3783  CG  ASP A 292     -29.449 -15.975  24.245  1.00 21.72      A    C  
ATOM   3784  OD1 ASP A 292     -28.799 -16.915  23.715  1.00 24.32      A    O  
ATOM   3785  OD2 ASP A 292     -29.261 -15.479  25.397  1.00 25.72      A    O1-
ATOM   3786  H   ASP A 292     -29.093 -14.026  21.785  1.00 24.48      A    H  
ATOM   3787  HA  ASP A 292     -30.112 -16.537  21.784  1.00 25.40      A    H  
ATOM   3788  HB2 ASP A 292     -30.502 -14.360  23.538  1.00 23.41      A    H  
ATOM   3789  HB3 ASP A 292     -31.396 -15.660  23.683  1.00 23.41      A    H  
ATOM   3790  N   MET A 293     -31.833 -14.373  20.301  1.00 29.89      A    N  
ATOM   3791  CA  MET A 293     -33.095 -14.082  19.559  1.00 31.40      A    C  
ATOM   3792  C   MET A 293     -33.215 -14.983  18.338  1.00 35.76      A    C  
ATOM   3793  O   MET A 293     -34.291 -14.957  17.741  1.00 36.03      A    O  
ATOM   3794  CB  MET A 293     -33.100 -12.642  19.047  1.00 31.92      A    C  
ATOM   3795  CG  MET A 293     -33.349 -11.636  20.099  1.00 33.28      A    C  
ATOM   3796  SD  MET A 293     -32.905  -9.964  19.445  0.76 36.24      A    S  
ATOM   3797  CE  MET A 293     -32.808  -9.089  21.000  1.00 40.27      A    C  
ATOM   3798  H   MET A 293     -31.166 -13.776  20.145  1.00 30.44      A    H  
ATOM   3799  HA  MET A 293     -33.864 -14.235  20.155  1.00 31.98      A    H  
ATOM   3800  HB2 MET A 293     -32.237 -12.460  18.635  1.00 32.23      A    H  
ATOM   3801  HB3 MET A 293     -33.786 -12.553  18.356  1.00 32.19      A    H  
ATOM   3802  HG2 MET A 293     -34.295 -11.648  20.357  1.00 33.62      A    H  
ATOM   3803  HG3 MET A 293     -32.805 -11.836  20.890  1.00 33.60      A    H  
ATOM   3804  HE1 MET A 293     -32.575  -8.167  20.835  1.00 38.97      A    H  
ATOM   3805  HE2 MET A 293     -33.662  -9.131  21.447  1.00 38.98      A    H  
ATOM   3806  HE3 MET A 293     -32.133  -9.497  21.556  1.00 38.98      A    H  
ATOM   3807  N   GLY A 294     -32.140 -15.688  17.963  1.00 38.86      A    N  
ATOM   3808  CA  GLY A 294     -32.065 -16.529  16.756  1.00 44.69      A    C  
ATOM   3809  C   GLY A 294     -31.314 -15.819  15.645  1.00 49.59      A    C  
ATOM   3810  O   GLY A 294     -31.399 -16.306  14.506  1.00 50.07      A    O  
ATOM   3811  H   GLY A 294     -31.371 -15.690  18.448  1.00 39.37      A    H  
ATOM   3812  HA2 GLY A 294     -31.602 -17.376  16.978  1.00 44.31      A    H  
ATOM   3813  HA3 GLY A 294     -32.981 -16.746  16.450  1.00 44.33      A    H  
ATOM   3814  N   PHE A 295     -30.573 -14.736  15.967  1.00 58.41      A    N  
ATOM   3815  CA  PHE A 295     -29.872 -13.851  14.985  1.00 62.41      A    C  
ATOM   3816  C   PHE A 295     -28.444 -14.386  14.737  1.00 57.84      A    C  
ATOM   3817  O   PHE A 295     -27.366 -13.884  15.285  1.00 51.07      A    O  
ATOM   3818  CB  PHE A 295     -30.013 -12.374  15.382  1.00 66.86      A    C  
ATOM   3819  CG  PHE A 295     -31.420 -11.854  15.186  1.00 65.86      A    C  
ATOM   3820  CD1 PHE A 295     -32.054 -11.963  13.954  1.00 62.97      A    C  
ATOM   3821  CD2 PHE A 295     -32.137 -11.305  16.240  1.00 67.22      A    C  
ATOM   3822  CE1 PHE A 295     -33.357 -11.515  13.779  1.00 65.55      A    C  
ATOM   3823  CE2 PHE A 295     -33.446 -10.867  16.064  1.00 69.30      A    C  
ATOM   3824  CZ  PHE A 295     -34.054 -10.972  14.836  1.00 66.16      A    C  
ATOM   3825  H   PHE A 295     -30.434 -14.469  16.825  1.00 56.99      A    H  
ATOM   3826  HA  PHE A 295     -30.353 -13.953  14.126  1.00 61.44      A    H  
ATOM   3827  HB2 PHE A 295     -29.759 -12.273  16.323  1.00 65.53      A    H  
ATOM   3828  HB3 PHE A 295     -29.394 -11.841  14.841  1.00 65.54      A    H  
ATOM   3829  HD1 PHE A 295     -31.589 -12.340  13.225  1.00 64.44      A    H  
ATOM   3830  HD2 PHE A 295     -31.730 -11.232  17.086  1.00 66.88      A    H  
ATOM   3831  HE1 PHE A 295     -33.767 -11.588  12.933  1.00 65.13      A    H  
ATOM   3832  HE2 PHE A 295     -33.914 -10.485  16.788  1.00 67.77      A    H  
ATOM   3833  HZ  PHE A 295     -34.936 -10.659  14.713  1.00 66.66      A    H  
ATOM   3834  N   VAL A 296     -28.444 -15.389  13.849  1.00 47.91      A    N  
ATOM   3835  CA  VAL A 296     -27.326 -16.341  13.603  1.00 47.12      A    C  
ATOM   3836  C   VAL A 296     -27.395 -16.831  12.152  1.00 35.79      A    C  
ATOM   3837  O   VAL A 296     -28.483 -17.028  11.619  1.00 43.52      A    O  
ATOM   3838  CB  VAL A 296     -27.401 -17.518  14.597  1.00 45.35      A    C  
ATOM   3839  CG1 VAL A 296     -27.274 -17.012  16.046  1.00 42.53      A    C  
ATOM   3840  CG2 VAL A 296     -28.680 -18.346  14.406  1.00 43.15      A    C  
ATOM   3841  H   VAL A 296     -29.166 -15.558  13.318  1.00 49.91      A    H  
ATOM   3842  HA  VAL A 296     -26.484 -15.871  13.736  1.00 44.44      A    H  
ATOM   3843  HB  VAL A 296     -26.629 -18.108  14.415  1.00 44.70      A    H  
ATOM   3844 HG11 VAL A 296     -26.453 -16.500  16.142  1.00 43.20      A    H  
ATOM   3845 HG12 VAL A 296     -27.252 -17.773  16.651  1.00 43.27      A    H  
ATOM   3846 HG13 VAL A 296     -28.036 -16.449  16.265  1.00 43.35      A    H  
ATOM   3847 HG21 VAL A 296     -29.458 -17.771  14.501  1.00 43.84      A    H  
ATOM   3848 HG22 VAL A 296     -28.714 -19.049  15.078  1.00 43.82      A    H  
ATOM   3849 HG23 VAL A 296     -28.682 -18.749  13.520  1.00 43.80      A    H  
ATOM   3850  N   GLY A 297     -26.250 -17.004  11.522  1.00 28.35      A    N  
ATOM   3851  CA  GLY A 297     -26.151 -17.687  10.225  1.00 22.99      A    C  
ATOM   3852  C   GLY A 297     -24.973 -18.630  10.191  1.00 20.92      A    C  
ATOM   3853  O   GLY A 297     -24.189 -18.680  11.147  1.00 20.19      A    O  
ATOM   3854  H   GLY A 297     -25.456 -16.707  11.857  1.00 28.56      A    H  
ATOM   3855  HA2 GLY A 297     -26.983 -18.196  10.058  1.00 23.68      A    H  
ATOM   3856  HA3 GLY A 297     -26.052 -17.010   9.509  1.00 23.62      A    H  
ATOM   3857  N   LEU A 298     -24.836 -19.349   9.082  1.00 19.97      A    N  
ATOM   3858  CA  LEU A 298     -23.762 -20.339   8.877  1.00 18.39      A    C  
ATOM   3859  C   LEU A 298     -22.922 -20.028   7.661  1.00 18.78      A    C  
ATOM   3860  O   LEU A 298     -23.448 -19.811   6.569  1.00 19.64      A    O  
ATOM   3861  CB  LEU A 298     -24.376 -21.723   8.730  1.00 19.95      A    C  
ATOM   3862  CG  LEU A 298     -25.316 -22.107   9.858  1.00 20.57      A    C  
ATOM   3863  CD1 LEU A 298     -25.967 -23.453   9.588  1.00 23.44      A    C  
ATOM   3864  CD2 LEU A 298     -24.610 -22.149  11.205  1.00 22.49      A    C  
ATOM   3865  H   LEU A 298     -25.404 -19.273   8.374  1.00 19.81      A    H  
ATOM   3866  HA  LEU A 298     -23.178 -20.328   9.669  1.00 19.05      A    H  
ATOM   3867  HB2 LEU A 298     -24.868 -21.759   7.886  1.00 19.71      A    H  
ATOM   3868  HB3 LEU A 298     -23.654 -22.382   8.684  1.00 19.71      A    H  
ATOM   3869  HG  LEU A 298     -26.032 -21.428   9.909  1.00 21.32      A    H  
ATOM   3870 HD11 LEU A 298     -26.476 -23.408   8.761  1.00 22.51      A    H  
ATOM   3871 HD12 LEU A 298     -26.563 -23.679  10.323  1.00 22.51      A    H  
ATOM   3872 HD13 LEU A 298     -25.279 -24.137   9.508  1.00 22.51      A    H  
ATOM   3873 HD21 LEU A 298     -23.871 -22.781  11.165  1.00 21.88      A    H  
ATOM   3874 HD22 LEU A 298     -25.239 -22.432  11.892  1.00 21.88      A    H  
ATOM   3875 HD23 LEU A 298     -24.269 -21.266  11.425  1.00 21.86      A    H  
ATOM   3876  N   PHE A 299     -21.627 -20.117   7.853  1.00 16.33      A    N  
ATOM   3877  CA  PHE A 299     -20.623 -20.188   6.783  1.00 17.21      A    C  
ATOM   3878  C   PHE A 299     -20.419 -21.686   6.568  1.00 18.16      A    C  
ATOM   3879  O   PHE A 299     -19.758 -22.335   7.391  1.00 18.16      A    O  
ATOM   3880  CB  PHE A 299     -19.379 -19.441   7.242  1.00 16.87      A    C  
ATOM   3881  CG  PHE A 299     -18.239 -19.386   6.270  1.00 16.86      A    C  
ATOM   3882  CD1 PHE A 299     -18.459 -19.358   4.898  1.00 17.24      A    C  
ATOM   3883  CD2 PHE A 299     -16.938 -19.259   6.735  1.00 16.93      A    C  
ATOM   3884  CE1 PHE A 299     -17.383 -19.228   4.043  1.00 16.75      A    C  
ATOM   3885  CE2 PHE A 299     -15.873 -19.153   5.866  1.00 17.23      A    C  
ATOM   3886  CZ  PHE A 299     -16.097 -19.138   4.513  1.00 15.63      A    C  
ATOM   3887  H   PHE A 299     -21.250 -20.143   8.682  1.00 17.09      A    H  
ATOM   3888  HA  PHE A 299     -20.982 -19.774   5.959  1.00 17.17      A    H  
ATOM   3889  HB2 PHE A 299     -19.642 -18.523   7.463  1.00 16.94      A    H  
ATOM   3890  HB3 PHE A 299     -19.060 -19.860   8.068  1.00 16.95      A    H  
ATOM   3891  HD1 PHE A 299     -19.336 -19.408   4.553  1.00 17.00      A    H  
ATOM   3892  HD2 PHE A 299     -16.778 -19.263   7.666  1.00 16.95      A    H  
ATOM   3893  HE1 PHE A 299     -17.533 -19.233   3.111  1.00 16.61      A    H  
ATOM   3894  HE2 PHE A 299     -14.993 -19.089   6.201  1.00 16.77      A    H  
ATOM   3895  HZ  PHE A 299     -15.373 -19.074   3.911  1.00 16.30      A    H  
ATOM   3896  N   LEU A 300     -21.060 -22.192   5.531  1.00 17.77      A    N  
ATOM   3897  CA  LEU A 300     -21.106 -23.670   5.284  1.00 18.87      A    C  
ATOM   3898  C   LEU A 300     -19.933 -24.033   4.412  1.00 18.77      A    C  
ATOM   3899  O   LEU A 300     -19.981 -23.736   3.188  1.00 20.30      A    O  
ATOM   3900  CB  LEU A 300     -22.434 -24.022   4.598  1.00 20.26      A    C  
ATOM   3901  CG  LEU A 300     -23.650 -23.816   5.466  1.00 20.15      A    C  
ATOM   3902  CD1 LEU A 300     -24.926 -23.880   4.622  1.00 23.86      A    C  
ATOM   3903  CD2 LEU A 300     -23.707 -24.827   6.610  1.00 23.44      A    C  
ATOM   3904  H   LEU A 300     -21.500 -21.687   4.914  1.00 18.12      A    H  
ATOM   3905  HA  LEU A 300     -21.033 -24.144   6.143  1.00 18.90      A    H  
ATOM   3906  HB2 LEU A 300     -22.526 -23.474   3.793  1.00 19.91      A    H  
ATOM   3907  HB3 LEU A 300     -22.402 -24.959   4.320  1.00 19.91      A    H  
ATOM   3908  HG  LEU A 300     -23.592 -22.912   5.861  1.00 21.43      A    H  
ATOM   3909 HD11 LEU A 300     -24.902 -23.183   3.943  1.00 22.64      A    H  
ATOM   3910 HD12 LEU A 300     -25.701 -23.748   5.195  1.00 22.65      A    H  
ATOM   3911 HD13 LEU A 300     -24.987 -24.750   4.191  1.00 22.65      A    H  
ATOM   3912 HD21 LEU A 300     -23.716 -25.730   6.245  1.00 22.36      A    H  
ATOM   3913 HD22 LEU A 300     -24.516 -24.681   7.131  1.00 22.36      A    H  
ATOM   3914 HD23 LEU A 300     -22.929 -24.717   7.183  1.00 22.34      A    H  
ATOM   3915  N   VAL A 301     -18.881 -24.569   5.000  1.00 18.62      A    N  
ATOM   3916  CA  VAL A 301     -17.641 -24.863   4.271  1.00 18.51      A    C  
ATOM   3917  C   VAL A 301     -17.642 -26.364   3.971  1.00 18.81      A    C  
ATOM   3918  O   VAL A 301     -17.531 -27.154   4.932  1.00 21.31      A    O  
ATOM   3919  CB  VAL A 301     -16.400 -24.435   5.050  1.00 17.60      A    C  
ATOM   3920  CG1 VAL A 301     -15.111 -24.750   4.357  1.00 19.67      A    C  
ATOM   3921  CG2 VAL A 301     -16.483 -22.942   5.401  1.00 17.81      A    C  
ATOM   3922  H   VAL A 301     -18.856 -24.787   5.884  1.00 18.63      A    H  
ATOM   3923  HA  VAL A 301     -17.656 -24.377   3.429  1.00 18.42      A    H  
ATOM   3924  HB  VAL A 301     -16.406 -24.938   5.902  1.00 18.20      A    H  
ATOM   3925 HG11 VAL A 301     -15.028 -25.712   4.240  1.00 19.02      A    H  
ATOM   3926 HG12 VAL A 301     -14.367 -24.424   4.893  1.00 19.01      A    H  
ATOM   3927 HG13 VAL A 301     -15.096 -24.315   3.486  1.00 19.01      A    H  
ATOM   3928 HG21 VAL A 301     -16.548 -22.420   4.582  1.00 17.75      A    H  
ATOM   3929 HG22 VAL A 301     -15.684 -22.678   5.889  1.00 17.75      A    H  
ATOM   3930 HG23 VAL A 301     -17.267 -22.779   5.952  1.00 17.75      A    H  
ATOM   3931  N   LYS A 302     -17.655 -26.656   2.667  1.00 19.34      A    N  
ATOM   3932  CA  LYS A 302     -17.719 -28.055   2.177  1.00 21.46      A    C  
ATOM   3933  C   LYS A 302     -16.304 -28.589   1.998  1.00 22.67      A    C  
ATOM   3934  O   LYS A 302     -15.394 -27.850   1.598  1.00 21.12      A    O  
ATOM   3935  CB  LYS A 302     -18.462 -28.082   0.843  1.00 21.82      A    C  
ATOM   3936  CG  LYS A 302     -19.913 -27.669   0.928  1.00 24.23      A    C  
ATOM   3937  CD  LYS A 302     -20.619 -27.526  -0.444  1.00 30.53      A    C  
ATOM   3938  CE  LYS A 302     -20.043 -26.431  -1.313  1.00 42.73      A    C  
ATOM   3939  NZ  LYS A 302     -21.074 -25.431  -1.680  1.00 50.21      A    N1+
ATOM   3940  H   LYS A 302     -17.621 -26.025   2.010  1.00 19.69      A    H  
ATOM   3941  HA  LYS A 302     -18.200 -28.608   2.834  1.00 21.33      A    H  
ATOM   3942  HB2 LYS A 302     -18.000 -27.487   0.218  1.00 22.33      A    H  
ATOM   3943  HB3 LYS A 302     -18.417 -28.991   0.480  1.00 22.29      A    H  
ATOM   3944  HG2 LYS A 302     -20.396 -28.334   1.463  1.00 24.96      A    H  
ATOM   3945  HG3 LYS A 302     -19.967 -26.811   1.400  1.00 24.95      A    H  
ATOM   3946  HD2 LYS A 302     -20.551 -28.378  -0.925  1.00 31.32      A    H  
ATOM   3947  HD3 LYS A 302     -21.571 -27.343  -0.293  1.00 31.38      A    H  
ATOM   3948  HE2 LYS A 302     -19.320 -25.979  -0.839  1.00 40.77      A    H  
ATOM   3949  HE3 LYS A 302     -19.673 -26.820  -2.128  1.00 40.94      A    H  
ATOM   3950  HZ1 LYS A 302     -21.705 -25.819  -2.205  1.00 47.72      A    H  
ATOM   3951  HZ2 LYS A 302     -20.691 -24.745  -2.134  1.00 47.72      A    H  
ATOM   3952  HZ3 LYS A 302     -21.469 -25.112  -0.932  1.00 47.56      A    H  
ATOM   3953  N   LYS A 303     -16.132 -29.899   2.160  1.00 20.49      A    N  
ATOM   3954  CA  LYS A 303     -14.910 -30.555   1.683  1.00 21.01      A    C  
ATOM   3955  C   LYS A 303     -14.852 -30.442   0.163  1.00 20.29      A    C  
ATOM   3956  O   LYS A 303     -15.880 -30.161  -0.515  1.00 21.75      A    O  
ATOM   3957  CB  LYS A 303     -14.836 -32.012   2.153  1.00 24.30      A    C  
ATOM   3958  CG  LYS A 303     -14.886 -32.225   3.653  1.00 26.41      A    C  
ATOM   3959  CD  LYS A 303     -14.822 -33.694   4.123  1.00 32.37      A    C  
ATOM   3960  CE  LYS A 303     -13.712 -34.472   3.442  1.00 41.08      A    C  
ATOM   3961  NZ  LYS A 303     -13.295 -35.660   4.232  1.00 43.26      A    N1+
ATOM   3962  H   LYS A 303     -16.749 -30.447   2.546  1.00 21.14      A    H  
ATOM   3963  HA  LYS A 303     -14.138 -30.070   2.058  1.00 21.36      A    H  
ATOM   3964  HB2 LYS A 303     -15.581 -32.501   1.748  1.00 23.97      A    H  
ATOM   3965  HB3 LYS A 303     -14.006 -32.402   1.810  1.00 24.02      A    H  
ATOM   3966  HG2 LYS A 303     -14.138 -31.737   4.059  1.00 27.17      A    H  
ATOM   3967  HG3 LYS A 303     -15.715 -31.827   3.995  1.00 27.14      A    H  
ATOM   3968  HD2 LYS A 303     -14.677 -33.715   5.093  1.00 32.65      A    H  
ATOM   3969  HD3 LYS A 303     -15.680 -34.130   3.935  1.00 32.62      A    H  
ATOM   3970  HE2 LYS A 303     -14.016 -34.769   2.563  1.00 39.29      A    H  
ATOM   3971  HE3 LYS A 303     -12.939 -33.891   3.313  1.00 39.23      A    H  
ATOM   3972  HZ1 LYS A 303     -12.975 -35.396   5.038  1.00 42.55      A    H  
ATOM   3973  HZ2 LYS A 303     -12.645 -36.112   3.788  1.00 42.57      A    H  
ATOM   3974  HZ3 LYS A 303     -14.005 -36.210   4.360  1.00 42.57      A    H  
ATOM   3975  N   THR A 304     -13.708 -30.771  -0.411  1.00 24.66      A    N  
ATOM   3976  CA  THR A 304     -13.568 -30.803  -1.888  1.00 27.12      A    C  
ATOM   3977  C   THR A 304     -14.600 -31.789  -2.502  1.00 26.72      A    C  
ATOM   3978  O   THR A 304     -15.135 -31.447  -3.547  1.00 26.67      A    O  
ATOM   3979  CB  THR A 304     -12.109 -31.061  -2.283  1.00 30.58      A    C  
ATOM   3980  CG2 THR A 304     -11.191 -30.033  -1.668  1.00 33.07      A    C  
ATOM   3981  OG1 THR A 304     -11.656 -32.315  -1.799  1.00 39.52      A    O  
ATOM   3982  H   THR A 304     -12.961 -31.031   0.038  1.00 24.13      A    H  
ATOM   3983  HA  THR A 304     -13.800 -29.902  -2.212  1.00 27.16      A    H  
ATOM   3984  HB  THR A 304     -12.029 -31.034  -3.266  1.00 31.86      A    H  
ATOM   3985  HG1 THR A 304     -10.848 -32.427  -2.024  0.00 39.40      A    H  
ATOM   3986 HG21 THR A 304     -11.470 -29.142  -1.943  1.00 32.27      A    H  
ATOM   3987 HG22 THR A 304     -10.278 -30.193  -1.969  1.00 32.27      A    H  
ATOM   3988 HG23 THR A 304     -11.225 -30.097  -0.698  1.00 32.24      A    H  
ATOM   3989  N   ASP A 305     -15.014 -32.845  -1.798  1.00 28.48      A    N  
ATOM   3990  CA  ASP A 305     -16.005 -33.823  -2.355  1.00 29.25      A    C  
ATOM   3991  C   ASP A 305     -17.445 -33.292  -2.238  1.00 30.68      A    C  
ATOM   3992  O   ASP A 305     -18.374 -33.863  -2.878  1.00 27.13      A    O  
ATOM   3993  CB  ASP A 305     -15.845 -35.190  -1.692  1.00 28.79      A    C  
ATOM   3994  CG  ASP A 305     -16.233 -35.298  -0.235  1.00 34.33      A    C  
ATOM   3995  OD1 ASP A 305     -16.762 -34.307   0.368  1.00 26.44      A    O  
ATOM   3996  OD2 ASP A 305     -16.059 -36.394   0.296  1.00 32.56      A    O1-
ATOM   3997  H   ASP A 305     -14.718 -33.039  -0.959  1.00 28.21      A    H  
ATOM   3998  HA  ASP A 305     -15.803 -33.938  -3.314  1.00 29.26      A    H  
ATOM   3999  HB2 ASP A 305     -16.384 -35.837  -2.191  1.00 30.12      A    H  
ATOM   4000  HB3 ASP A 305     -14.907 -35.459  -1.770  1.00 30.12      A    H  
ATOM   4001  N   GLY A 306     -17.661 -32.160  -1.557  1.00 23.41      A    N  
ATOM   4002  CA  GLY A 306     -19.004 -31.549  -1.463  1.00 22.16      A    C  
ATOM   4003  C   GLY A 306     -19.633 -31.735  -0.081  1.00 21.10      A    C  
ATOM   4004  O   GLY A 306     -20.646 -31.112   0.175  1.00 20.44      A    O  
ATOM   4005  H   GLY A 306     -17.007 -31.716  -1.109  1.00 24.64      A    H  
ATOM   4006  HA2 GLY A 306     -18.929 -30.582  -1.658  1.00 22.20      A    H  
ATOM   4007  HA3 GLY A 306     -19.594 -31.952  -2.147  1.00 22.22      A    H  
ATOM   4008  N   THR A 307     -19.060 -32.563   0.780  1.00 21.27      A    N  
ATOM   4009  CA  THR A 307     -19.703 -32.938   2.064  1.00 21.94      A    C  
ATOM   4010  C   THR A 307     -19.377 -31.935   3.164  1.00 20.84      A    C  
ATOM   4011  O   THR A 307     -18.285 -31.348   3.176  1.00 22.40      A    O  
ATOM   4012  CB  THR A 307     -19.381 -34.380   2.490  1.00 22.62      A    C  
ATOM   4013  CG2 THR A 307     -19.776 -35.321   1.376  1.00 22.39      A    C  
ATOM   4014  OG1 THR A 307     -17.997 -34.515   2.788  1.00 25.46      A    O  
ATOM   4015  H   THR A 307     -18.248 -32.955   0.657  1.00 21.39      A    H  
ATOM   4016  HA  THR A 307     -20.674 -32.896   1.914  1.00 21.72      A    H  
ATOM   4017  HB  THR A 307     -19.908 -34.594   3.296  1.00 22.96      A    H  
ATOM   4018  HG1 THR A 307     -17.831 -35.312   3.022  0.00 25.51      A    H  
ATOM   4019 HG21 THR A 307     -20.718 -35.195   1.165  1.00 22.46      A    H  
ATOM   4020 HG22 THR A 307     -19.626 -36.241   1.658  1.00 22.46      A    H  
ATOM   4021 HG23 THR A 307     -19.241 -35.134   0.584  1.00 22.46      A    H  
ATOM   4022  N   ILE A 308     -20.286 -31.840   4.126  1.00 21.62      A    N  
ATOM   4023  CA  ILE A 308     -20.055 -31.093   5.387  1.00 23.77      A    C  
ATOM   4024  C   ILE A 308     -20.223 -32.059   6.549  1.00 25.53      A    C  
ATOM   4025  O   ILE A 308     -21.282 -32.655   6.663  1.00 25.35      A    O  
ATOM   4026  CB  ILE A 308     -21.022 -29.905   5.530  1.00 24.30      A    C  
ATOM   4027  CG1 ILE A 308     -20.980 -28.973   4.333  1.00 24.71      A    C  
ATOM   4028  CG2 ILE A 308     -20.725 -29.178   6.828  1.00 24.90      A    C  
ATOM   4029  CD1 ILE A 308     -21.924 -27.805   4.410  1.00 29.72      A    C  
ATOM   4030  H   ILE A 308     -21.110 -32.226   4.072  1.00 21.92      A    H  
ATOM   4031  HA  ILE A 308     -19.145 -30.752   5.387  1.00 23.81      A    H  
ATOM   4032  HB  ILE A 308     -21.939 -30.272   5.591  1.00 24.39      A    H  
ATOM   4033 HG12 ILE A 308     -20.067 -28.629   4.238  1.00 25.69      A    H  
ATOM   4034 HG13 ILE A 308     -21.189 -29.489   3.526  1.00 25.70      A    H  
ATOM   4035 HG21 ILE A 308     -20.830 -29.788   7.577  1.00 24.74      A    H  
ATOM   4036 HG22 ILE A 308     -21.340 -28.433   6.936  1.00 24.74      A    H  
ATOM   4037 HG23 ILE A 308     -19.812 -28.842   6.811  1.00 24.72      A    H  
ATOM   4038 HD11 ILE A 308     -22.833 -28.128   4.544  1.00 28.07      A    H  
ATOM   4039 HD12 ILE A 308     -21.882 -27.297   3.581  1.00 28.07      A    H  
ATOM   4040 HD13 ILE A 308     -21.674 -27.228   5.152  1.00 28.06      A    H  
ATOM   4041  N   PRO A 309     -19.264 -32.132   7.507  1.00 33.25      A    N  
ATOM   4042  CA  PRO A 309     -19.486 -32.821   8.788  1.00 35.00      A    C  
ATOM   4043  C   PRO A 309     -20.875 -32.547   9.364  1.00 40.74      A    C  
ATOM   4044  O   PRO A 309     -21.198 -31.393   9.642  1.00 37.74      A    O  
ATOM   4045  CB  PRO A 309     -18.410 -32.203   9.696  1.00 43.10      A    C  
ATOM   4046  CG  PRO A 309     -17.262 -31.933   8.745  1.00 36.74      A    C  
ATOM   4047  CD  PRO A 309     -17.904 -31.561   7.410  1.00 36.15      A    C  
ATOM   4048  HA  PRO A 309     -19.330 -33.794   8.684  1.00 37.13      A    H  
ATOM   4049  HB2 PRO A 309     -18.727 -31.372  10.107  1.00 39.47      A    H  
ATOM   4050  HB3 PRO A 309     -18.142 -32.828  10.403  1.00 39.51      A    H  
ATOM   4051  HG2 PRO A 309     -16.706 -31.198   9.075  1.00 38.00      A    H  
ATOM   4052  HG3 PRO A 309     -16.701 -32.729   8.647  1.00 38.00      A    H  
ATOM   4053  HD2 PRO A 309     -17.938 -30.594   7.297  1.00 35.52      A    H  
ATOM   4054  HD3 PRO A 309     -17.413 -31.952   6.664  1.00 35.57      A    H  
ATOM   4055  N   GLY A 310     -21.715 -33.582   9.464  1.00 42.24      A    N  
ATOM   4056  CA  GLY A 310     -23.181 -33.417   9.465  1.00 38.80      A    C  
ATOM   4057  C   GLY A 310     -23.721 -33.047  10.833  1.00 42.74      A    C  
ATOM   4058  O   GLY A 310     -22.964 -32.572  11.684  1.00 50.28      A    O  
ATOM   4059  H   GLY A 310     -21.427 -34.443   9.539  1.00 41.04      A    H  
ATOM   4060  HA2 GLY A 310     -23.425 -32.710   8.815  1.00 40.49      A    H  
ATOM   4061  HA3 GLY A 310     -23.599 -34.263   9.167  1.00 40.49      A    H  
TER   
ATOM   4062  N   GLY B  43       5.601 -27.013  17.109  1.00 53.94      B    N  
ATOM   4063  CA  GLY B  43       5.463 -26.722  18.579  1.00 47.11      B    C  
ATOM   4064  C   GLY B  43       5.480 -27.992  19.426  1.00 46.78      B    C  
ATOM   4065  O   GLY B  43       6.084 -28.977  19.002  1.00 46.12      B    O  
ATOM   4066  H   GLY B  43       4.865 -26.703  16.670  1.00 51.74      B    H  
ATOM   4067  HA2 GLY B  43       6.207 -26.132  18.860  1.00 48.54      B    H  
ATOM   4068  HA3 GLY B  43       4.615 -26.238  18.733  1.00 48.45      B    H  
ATOM   4069  N   GLU B  44       4.837 -27.963  20.597  1.00 31.02      B    N  
ATOM   4070  CA  GLU B  44       4.754 -29.086  21.558  1.00 29.32      B    C  
ATOM   4071  C   GLU B  44       3.314 -29.577  21.580  1.00 29.19      B    C  
ATOM   4072  O   GLU B  44       2.410 -28.769  21.347  1.00 30.23      B    O  
ATOM   4073  CB  GLU B  44       5.147 -28.610  22.955  1.00 34.08      B    C  
ATOM   4074  CG  GLU B  44       6.631 -28.678  23.233  0.50 37.60      B    C  
ATOM   4075  CD  GLU B  44       6.967 -28.773  24.712  0.50 39.57      B    C  
ATOM   4076  OE1 GLU B  44       8.172 -28.834  25.009  0.50 46.83      B    O  
ATOM   4077  OE2 GLU B  44       6.027 -28.784  25.568  0.50 40.75      B    O1-
ATOM   4078  H   GLU B  44       4.390 -27.221  20.880  1.00 33.79      B    H  
ATOM   4079  HA  GLU B  44       5.350 -29.814  21.269  1.00 30.53      B    H  
ATOM   4080  HB2 GLU B  44       4.846 -27.684  23.067  1.00 33.66      B    H  
ATOM   4081  HB3 GLU B  44       4.674 -29.160  23.614  1.00 33.67      B    H  
ATOM   4082  HG2 GLU B  44       7.009 -29.459  22.777  0.50 37.15      B    H  
ATOM   4083  HG3 GLU B  44       7.064 -27.879  22.865  0.50 37.18      B    H  
ATOM   4084  N   VAL B  45       3.109 -30.849  21.868  1.00 28.01      B    N  
ATOM   4085  CA  VAL B  45       1.769 -31.419  22.160  1.00 28.39      B    C  
ATOM   4086  C   VAL B  45       1.554 -31.434  23.673  1.00 30.18      B    C  
ATOM   4087  O   VAL B  45       2.328 -32.067  24.379  1.00 32.79      B    O  
ATOM   4088  CB  VAL B  45       1.616 -32.801  21.523  1.00 28.69      B    C  
ATOM   4089  CG1 VAL B  45       0.281 -33.452  21.870  1.00 31.37      B    C  
ATOM   4090  CG2 VAL B  45       1.798 -32.681  20.035  1.00 29.20      B    C  
ATOM   4091  H   VAL B  45       3.783 -31.461  21.908  1.00 28.38      B    H  
ATOM   4092  HA  VAL B  45       1.100 -30.833  21.766  1.00 28.72      B    H  
ATOM   4093  HB  VAL B  45       2.340 -33.377  21.875  1.00 29.22      B    H  
ATOM   4094 HG11 VAL B  45       0.227 -33.597  22.831  1.00 30.55      B    H  
ATOM   4095 HG12 VAL B  45       0.208 -34.307  21.411  1.00 30.67      B    H  
ATOM   4096 HG13 VAL B  45      -0.447 -32.871  21.589  1.00 30.56      B    H  
ATOM   4097 HG21 VAL B  45       1.137 -32.063  19.676  1.00 29.03      B    H  
ATOM   4098 HG22 VAL B  45       1.681 -33.554  19.622  1.00 29.03      B    H  
ATOM   4099 HG23 VAL B  45       2.691 -32.349  19.840  1.00 29.03      B    H  
ATOM   4100  N   ARG B  46       0.518 -30.752  24.143  1.00 29.58      B    N  
ATOM   4101  CA  ARG B  46       0.265 -30.541  25.588  1.00 31.71      B    C  
ATOM   4102  C   ARG B  46      -1.080 -31.166  25.941  1.00 32.84      B    C  
ATOM   4103  O   ARG B  46      -1.946 -31.228  25.045  1.00 29.77      B    O  
ATOM   4104  CB  ARG B  46       0.313 -29.038  25.844  1.00 38.05      B    C  
ATOM   4105  CG  ARG B  46       1.695 -28.439  25.588  1.00 45.71      B    C  
ATOM   4106  CD  ARG B  46       1.929 -27.149  26.348  1.00 50.66      B    C  
ATOM   4107  NE  ARG B  46       1.035 -27.074  27.503  1.00 55.55      B    N  
ATOM   4108  CZ  ARG B  46       0.616 -25.957  28.074  1.00 53.47      B    C  
ATOM   4109  NH1 ARG B  46      -0.221 -26.027  29.096  1.00 55.18      B    N1+
ATOM   4110  NH2 ARG B  46       1.057 -24.787  27.643  1.00 51.23      B    N  
ATOM   4111  H   ARG B  46      -0.107 -30.371  23.601  1.00 30.20      B    H  
ATOM   4112  HA  ARG B  46       0.974 -30.984  26.108  1.00 32.63      B    H  
ATOM   4113  HB2 ARG B  46      -0.339 -28.597  25.261  1.00 38.08      B    H  
ATOM   4114  HB3 ARG B  46       0.050 -28.876  26.770  1.00 38.18      B    H  
ATOM   4115  HG2 ARG B  46       2.382 -29.089  25.849  1.00 44.78      B    H  
ATOM   4116  HG3 ARG B  46       1.797 -28.264  24.628  1.00 44.83      B    H  
ATOM   4117  HD2 ARG B  46       2.861 -27.108  26.650  1.00 50.53      B    H  
ATOM   4118  HD3 ARG B  46       1.765 -26.388  25.751  1.00 50.54      B    H  
ATOM   4119  HE  ARG B  46       0.723 -27.818  27.821  1.00 53.66      B    H  
ATOM   4120 HH11 ARG B  46      -0.495 -26.810  29.388  1.00 54.48      B    H  
ATOM   4121 HH12 ARG B  46      -0.485 -25.291  29.497  1.00 54.48      B    H  
ATOM   4122 HH21 ARG B  46       1.609 -24.742  26.960  1.00 52.06      B    H  
ATOM   4123 HH22 ARG B  46       0.782 -24.047  28.033  1.00 52.07      B    H  
ATOM   4124  N   ARG B  47      -1.222 -31.666  27.174  1.00 29.97      B    N  
ATOM   4125  CA  ARG B  47      -2.476 -32.297  27.655  1.00 33.80      B    C  
ATOM   4126  C   ARG B  47      -2.809 -31.696  29.005  1.00 36.12      B    C  
ATOM   4127  O   ARG B  47      -1.893 -31.562  29.866  1.00 34.71      B    O  
ATOM   4128  CB  ARG B  47      -2.371 -33.822  27.779  1.00 38.25      B    C  
ATOM   4129  CG  ARG B  47      -2.529 -34.545  26.456  1.00 45.64      B    C  
ATOM   4130  CD  ARG B  47      -2.612 -36.070  26.473  1.00 51.40      B    C  
ATOM   4131  NE  ARG B  47      -2.579 -36.536  25.088  1.00 48.43      B    N  
ATOM   4132  CZ  ARG B  47      -1.506 -36.508  24.289  1.00 49.66      B    C  
ATOM   4133  NH1 ARG B  47      -0.333 -36.086  24.735  1.00 54.08      B    N1+
ATOM   4134  NH2 ARG B  47      -1.607 -36.923  23.036  1.00 49.80      B    N  
ATOM   4135  H   ARG B  47      -0.552 -31.652  27.792  1.00 31.52      B    H  
ATOM   4136  HA  ARG B  47      -3.197 -32.078  27.024  1.00 34.21      B    H  
ATOM   4137  HB2 ARG B  47      -1.498 -34.048  28.163  1.00 38.73      B    H  
ATOM   4138  HB3 ARG B  47      -3.064 -34.137  28.396  1.00 38.73      B    H  
ATOM   4139  HG2 ARG B  47      -3.340 -34.209  26.024  1.00 44.91      B    H  
ATOM   4140  HG3 ARG B  47      -1.777 -34.288  25.882  1.00 45.04      B    H  
ATOM   4141  HD2 ARG B  47      -1.857 -36.445  26.974  1.00 49.30      B    H  
ATOM   4142  HD3 ARG B  47      -3.447 -36.355  26.903  1.00 49.29      B    H  
ATOM   4143  HE  ARG B  47      -3.330 -36.807  24.739  1.00 49.52      B    H  
ATOM   4144 HH11 ARG B  47      -0.246 -35.804  25.560  1.00 52.40      B    H  
ATOM   4145 HH12 ARG B  47       0.363 -36.085  24.197  1.00 52.44      B    H  
ATOM   4146 HH21 ARG B  47      -2.381 -37.212  22.730  1.00 49.88      B    H  
ATOM   4147 HH22 ARG B  47      -0.897 -36.921  22.514  1.00 49.88      B    H  
ATOM   4148  N   ILE B  48      -4.069 -31.337  29.198  1.00 28.55      B    N  
ATOM   4149  CA  ILE B  48      -4.531 -30.812  30.505  1.00 27.18      B    C  
ATOM   4150  C   ILE B  48      -5.919 -31.364  30.766  1.00 26.11      B    C  
ATOM   4151  O   ILE B  48      -6.560 -31.867  29.839  1.00 27.55      B    O  
ATOM   4152  CB  ILE B  48      -4.530 -29.287  30.601  1.00 29.70      B    C  
ATOM   4153  CG1 ILE B  48      -5.598 -28.661  29.698  1.00 28.29      B    C  
ATOM   4154  CG2 ILE B  48      -3.141 -28.737  30.322  1.00 32.05      B    C  
ATOM   4155  CD1 ILE B  48      -5.832 -27.235  30.004  1.00 28.28      B    C  
ATOM   4156  H   ILE B  48      -4.714 -31.383  28.556  1.00 29.84      B    H  
ATOM   4157  HA  ILE B  48      -3.937 -31.155  31.196  1.00 27.71      B    H  
ATOM   4158  HB  ILE B  48      -4.759 -29.052  31.534  1.00 29.36      B    H  
ATOM   4159 HG12 ILE B  48      -5.315 -28.745  28.763  1.00 28.60      B    H  
ATOM   4160 HG13 ILE B  48      -6.440 -29.150  29.807  1.00 28.61      B    H  
ATOM   4161 HG21 ILE B  48      -2.500 -29.152  30.925  1.00 31.30      B    H  
ATOM   4162 HG22 ILE B  48      -3.136 -27.774  30.460  1.00 31.29      B    H  
ATOM   4163 HG23 ILE B  48      -2.891 -28.931  29.402  1.00 31.31      B    H  
ATOM   4164 HD11 ILE B  48      -6.097 -27.141  30.936  1.00 28.29      B    H  
ATOM   4165 HD12 ILE B  48      -6.540 -26.892  29.432  1.00 28.29      B    H  
ATOM   4166 HD13 ILE B  48      -5.017 -26.728  29.847  1.00 28.30      B    H  
ATOM   4167  N   LYS B  49      -6.270 -31.388  32.038  1.00 26.76      B    N  
ATOM   4168  CA  LYS B  49      -7.642 -31.660  32.439  1.00 26.09      B    C  
ATOM   4169  C   LYS B  49      -8.264 -30.323  32.762  1.00 23.49      B    C  
ATOM   4170  O   LYS B  49      -7.607 -29.447  33.398  1.00 27.65      B    O  
ATOM   4171  CB  LYS B  49      -7.698 -32.655  33.611  1.00 28.26      B    C  
ATOM   4172  CG  LYS B  49      -7.171 -34.045  33.267  1.00 32.40      B    C  
ATOM   4173  CD  LYS B  49      -7.467 -35.083  34.376  1.00 35.32      B    C  
ATOM   4174  CE  LYS B  49      -7.402 -36.511  33.876  1.00 42.48      B    C  
ATOM   4175  NZ  LYS B  49      -7.582 -37.487  34.982  1.00 48.21      B    N1+
ATOM   4176  H   LYS B  49      -5.690 -31.240  32.725  1.00 26.45      B    H  
ATOM   4177  HA  LYS B  49      -8.118 -32.052  31.673  1.00 26.08      B    H  
ATOM   4178  HB2 LYS B  49      -7.172 -32.294  34.355  1.00 28.65      B    H  
ATOM   4179  HB3 LYS B  49      -8.628 -32.736  33.910  1.00 28.66      B    H  
ATOM   4180  HG2 LYS B  49      -7.582 -34.343  32.428  1.00 32.01      B    H  
ATOM   4181  HG3 LYS B  49      -6.201 -33.992  33.126  1.00 32.02      B    H  
ATOM   4182  HD2 LYS B  49      -6.818 -34.971  35.102  1.00 36.15      B    H  
ATOM   4183  HD3 LYS B  49      -8.362 -34.915  34.742  1.00 36.13      B    H  
ATOM   4184  HE2 LYS B  49      -8.100 -36.656  33.210  1.00 41.87      B    H  
ATOM   4185  HE3 LYS B  49      -6.539 -36.670  33.450  1.00 41.90      B    H  
ATOM   4186  HZ1 LYS B  49      -6.927 -37.375  35.600  1.00 46.37      B    H  
ATOM   4187  HZ2 LYS B  49      -7.541 -38.332  34.656  1.00 46.37      B    H  
ATOM   4188  HZ3 LYS B  49      -8.388 -37.359  35.377  1.00 46.37      B    H  
ATOM   4189  N   LEU B  50      -9.558 -30.249  32.484  1.00 23.09      B    N  
ATOM   4190  CA  LEU B  50     -10.400 -29.102  32.844  1.00 23.72      B    C  
ATOM   4191  C   LEU B  50     -11.731 -29.647  33.331  1.00 20.47      B    C  
ATOM   4192  O   LEU B  50     -12.221 -30.634  32.771  1.00 24.73      B    O  
ATOM   4193  CB  LEU B  50     -10.591 -28.191  31.625  1.00 23.94      B    C  
ATOM   4194  CG  LEU B  50     -11.032 -26.767  31.946  1.00 25.76      B    C  
ATOM   4195  CD1 LEU B  50      -9.948 -25.965  32.652  1.00 26.55      B    C  
ATOM   4196  CD2 LEU B  50     -11.448 -26.050  30.645  1.00 26.04      B    C  
ATOM   4197  H   LEU B  50     -10.005 -30.910  32.044  1.00 23.33      B    H  
ATOM   4198  HA  LEU B  50      -9.966 -28.606  33.572  1.00 23.00      B    H  
ATOM   4199  HB2 LEU B  50      -9.745 -28.151  31.135  1.00 24.31      B    H  
ATOM   4200  HB3 LEU B  50     -11.256 -28.598  31.035  1.00 24.30      B    H  
ATOM   4201  HG  LEU B  50     -11.821 -26.813  32.541  1.00 25.60      B    H  
ATOM   4202 HD11 LEU B  50      -9.719 -26.394  33.493  1.00 26.29      B    H  
ATOM   4203 HD12 LEU B  50     -10.272 -25.064  32.826  1.00 26.30      B    H  
ATOM   4204 HD13 LEU B  50      -9.157 -25.921  32.086  1.00 26.30      B    H  
ATOM   4205 HD21 LEU B  50     -10.691 -26.023  30.033  1.00 25.95      B    H  
ATOM   4206 HD22 LEU B  50     -11.730 -25.142  30.851  1.00 25.95      B    H  
ATOM   4207 HD23 LEU B  50     -12.184 -26.532  30.229  1.00 25.95      B    H  
ATOM   4208  N   TYR B  51     -12.283 -28.978  34.323  1.00 21.65      B    N  
ATOM   4209  CA  TYR B  51     -13.577 -29.350  34.933  1.00 24.59      B    C  
ATOM   4210  C   TYR B  51     -14.473 -28.134  34.893  1.00 22.68      B    C  
ATOM   4211  O   TYR B  51     -13.992 -27.034  35.230  1.00 24.28      B    O  
ATOM   4212  CB  TYR B  51     -13.387 -29.779  36.396  1.00 25.77      B    C  
ATOM   4213  CG  TYR B  51     -12.420 -30.923  36.557  1.00 26.23      B    C  
ATOM   4214  CD1 TYR B  51     -11.060 -30.709  36.699  1.00 28.71      B    C  
ATOM   4215  CD2 TYR B  51     -12.886 -32.228  36.564  1.00 27.88      B    C  
ATOM   4216  CE1 TYR B  51     -10.180 -31.778  36.785  1.00 29.46      B    C  
ATOM   4217  CE2 TYR B  51     -12.019 -33.305  36.671  1.00 31.86      B    C  
ATOM   4218  CZ  TYR B  51     -10.664 -33.072  36.809  1.00 34.80      B    C  
ATOM   4219  OH  TYR B  51      -9.813 -34.135  36.880  1.00 35.10      B    O  
ATOM   4220  H   TYR B  51     -11.910 -28.240  34.708  1.00 22.02      B    H  
ATOM   4221  HA  TYR B  51     -13.991 -30.085  34.420  1.00 23.83      B    H  
ATOM   4222  HB2 TYR B  51     -13.061 -29.010  36.909  1.00 25.59      B    H  
ATOM   4223  HB3 TYR B  51     -14.257 -30.040  36.762  1.00 25.60      B    H  
ATOM   4224  HD1 TYR B  51     -10.722 -29.830  36.679  1.00 28.44      B    H  
ATOM   4225  HD2 TYR B  51     -13.810 -32.389  36.468  1.00 28.51      B    H  
ATOM   4226  HE1 TYR B  51      -9.255 -31.621  36.877  1.00 30.35      B    H  
ATOM   4227  HE2 TYR B  51     -12.351 -34.188  36.666  1.00 31.34      B    H  
ATOM   4228  HH  TYR B  51      -9.341 -34.086  37.595  0.00 34.92      B    H  
ATOM   4229  N   ALA B  52     -15.757 -28.356  34.634  1.00 22.31      B    N  
ATOM   4230  CA  ALA B  52     -16.782 -27.342  34.900  1.00 23.12      B    C  
ATOM   4231  C   ALA B  52     -17.490 -27.766  36.191  1.00 22.75      B    C  
ATOM   4232  O   ALA B  52     -17.890 -28.929  36.242  1.00 24.52      B    O  
ATOM   4233  CB  ALA B  52     -17.763 -27.242  33.764  1.00 23.78      B    C  
ATOM   4234  H   ALA B  52     -16.093 -29.128  34.286  1.00 22.59      B    H  
ATOM   4235  HA  ALA B  52     -16.350 -26.468  35.037  1.00 23.02      B    H  
ATOM   4236  HB1 ALA B  52     -18.429 -26.564  33.967  1.00 23.58      B    H  
ATOM   4237  HB2 ALA B  52     -17.293 -26.998  32.949  1.00 23.57      B    H  
ATOM   4238  HB3 ALA B  52     -18.204 -28.100  33.638  1.00 23.58      B    H  
ATOM   4239  N   GLU B  53     -17.623 -26.864  37.135  1.00 23.37      B    N  
ATOM   4240  CA  GLU B  53     -18.237 -27.143  38.463  1.00 26.15      B    C  
ATOM   4241  C   GLU B  53     -19.181 -26.027  38.877  1.00 27.31      B    C  
ATOM   4242  O   GLU B  53     -18.894 -24.806  38.647  1.00 24.96      B    O  
ATOM   4243  CB  GLU B  53     -17.174 -27.206  39.553  1.00 27.66      B    C  
ATOM   4244  CG  GLU B  53     -16.089 -28.220  39.341  1.00 34.40      B    C  
ATOM   4245  CD  GLU B  53     -15.327 -28.409  40.640  0.50 28.63      B    C  
ATOM   4246  OE1 GLU B  53     -15.505 -29.464  41.262  0.50 35.56      B    O  
ATOM   4247  OE2 GLU B  53     -14.669 -27.463  41.073  0.50 28.20      B    O1-
ATOM   4248  H   GLU B  53     -17.344 -26.003  37.033  1.00 23.85      B    H  
ATOM   4249  HA  GLU B  53     -18.727 -27.994  38.425  1.00 26.08      B    H  
ATOM   4250  HB2 GLU B  53     -16.760 -26.320  39.630  1.00 28.74      B    H  
ATOM   4251  HB3 GLU B  53     -17.620 -27.398  40.404  1.00 28.74      B    H  
ATOM   4252  HG2 GLU B  53     -16.478 -29.076  39.062  1.00 31.30      B    H  
ATOM   4253  HG3 GLU B  53     -15.473 -27.913  38.642  1.00 31.30      B    H  
ATOM   4254  N   ARG B  54     -20.304 -26.399  39.498  1.00 24.01      B    N  
ATOM   4255  CA  ARG B  54     -21.186 -25.437  40.161  1.00 28.11      B    C  
ATOM   4256  C   ARG B  54     -20.454 -24.921  41.399  1.00 28.74      B    C  
ATOM   4257  O   ARG B  54     -19.786 -25.715  42.080  1.00 36.40      B    O  
ATOM   4258  CB  ARG B  54     -22.488 -26.185  40.467  1.00 31.05      B    C  
ATOM   4259  CG  ARG B  54     -23.764 -25.447  40.131  1.00 40.16      B    C  
ATOM   4260  CD  ARG B  54     -24.905 -26.435  40.305  1.00 34.58      B    C  
ATOM   4261  NE  ARG B  54     -25.603 -26.827  39.101  1.00 30.05      B    N  
ATOM   4262  CZ  ARG B  54     -26.380 -25.996  38.391  1.00 26.86      B    C  
ATOM   4263  NH1 ARG B  54     -26.502 -24.735  38.748  1.00 26.84      B    N1+
ATOM   4264  NH2 ARG B  54     -27.068 -26.441  37.357  1.00 26.37      B    N  
ATOM   4265  H   ARG B  54     -20.572 -27.268  39.556  1.00 25.72      B    H  
ATOM   4266  HA  ARG B  54     -21.369 -24.689  39.548  1.00 27.93      B    H  
ATOM   4267  HB2 ARG B  54     -22.483 -27.031  39.972  1.00 32.20      B    H  
ATOM   4268  HB3 ARG B  54     -22.499 -26.403  41.423  1.00 32.22      B    H  
ATOM   4269  HG2 ARG B  54     -23.886 -24.684  40.736  1.00 36.49      B    H  
ATOM   4270  HG3 ARG B  54     -23.737 -25.123  39.206  1.00 36.47      B    H  
ATOM   4271  HD2 ARG B  54     -24.555 -27.245  40.733  1.00 34.63      B    H  
ATOM   4272  HD3 ARG B  54     -25.557 -26.045  40.925  1.00 34.61      B    H  
ATOM   4273  HE  ARG B  54     -25.581 -27.667  38.868  1.00 30.03      B    H  
ATOM   4274 HH11 ARG B  54     -26.075 -24.427  39.448  1.00 27.05      B    H  
ATOM   4275 HH12 ARG B  54     -27.010 -24.195  38.274  1.00 27.01      B    H  
ATOM   4276 HH21 ARG B  54     -26.993 -27.283  37.109  1.00 26.72      B    H  
ATOM   4277 HH22 ARG B  54     -27.560 -25.884  36.882  1.00 26.72      B    H  
ATOM   4278  N   LEU B  55     -20.539 -23.638  41.667  1.00 26.40      B    N  
ATOM   4279  CA  LEU B  55     -19.857 -22.966  42.796  1.00 32.72      B    C  
ATOM   4280  C   LEU B  55     -20.914 -22.317  43.702  1.00 37.37      B    C  
ATOM   4281  O   LEU B  55     -22.080 -22.235  43.287  1.00 37.63      B    O  
ATOM   4282  CB  LEU B  55     -18.900 -21.927  42.201  1.00 32.04      B    C  
ATOM   4283  CG  LEU B  55     -17.634 -22.496  41.576  1.00 33.76      B    C  
ATOM   4284  CD1 LEU B  55     -16.863 -21.405  40.818  1.00 34.76      B    C  
ATOM   4285  CD2 LEU B  55     -16.771 -23.143  42.650  1.00 35.52      B    C  
ATOM   4286  H   LEU B  55     -21.043 -23.073  41.164  1.00 28.34      B    H  
ATOM   4287  HA  LEU B  55     -19.355 -23.633  43.314  1.00 32.10      B    H  
ATOM   4288  HB2 LEU B  55     -19.382 -21.421  41.517  1.00 32.59      B    H  
ATOM   4289  HB3 LEU B  55     -18.644 -21.301  42.907  1.00 32.62      B    H  
ATOM   4290  HG  LEU B  55     -17.897 -23.195  40.928  1.00 33.94      B    H  
ATOM   4291 HD11 LEU B  55     -17.426 -21.040  40.113  1.00 34.45      B    H  
ATOM   4292 HD12 LEU B  55     -16.060 -21.788  40.426  1.00 34.45      B    H  
ATOM   4293 HD13 LEU B  55     -16.615 -20.694  41.435  1.00 34.45      B    H  
ATOM   4294 HD21 LEU B  55     -16.563 -22.488  43.339  1.00 34.97      B    H  
ATOM   4295 HD22 LEU B  55     -15.944 -23.465  42.251  1.00 34.97      B    H  
ATOM   4296 HD23 LEU B  55     -17.248 -23.891  43.048  1.00 34.96      B    H  
ATOM   4297  N   ALA B  56     -20.492 -21.817  44.869  1.00 42.04      B    N  
ATOM   4298  CA  ALA B  56     -21.314 -21.027  45.815  1.00 43.60      B    C  
ATOM   4299  C   ALA B  56     -21.944 -19.818  45.107  1.00 48.45      B    C  
ATOM   4300  O   ALA B  56     -21.266 -19.177  44.212  1.00 41.77      B    O  
ATOM   4301  CB  ALA B  56     -20.455 -20.585  46.977  1.00 50.15      B    C  
ATOM   4302  H   ALA B  56     -19.640 -21.932  45.170  1.00 41.26      B    H  
ATOM   4303  HA  ALA B  56     -22.037 -21.604  46.156  1.00 45.36      B    H  
ATOM   4304  HB1 ALA B  56     -20.991 -20.062  47.597  1.00 48.03      B    H  
ATOM   4305  HB2 ALA B  56     -20.100 -21.365  47.435  1.00 48.01      B    H  
ATOM   4306  HB3 ALA B  56     -19.719 -20.041  46.649  1.00 48.03      B    H  
ATOM   4307  N   ASP B  57     -23.173 -19.502  45.514  1.00 43.82      B    N  
ATOM   4308  CA  ASP B  57     -23.938 -18.292  45.115  1.00 44.85      B    C  
ATOM   4309  C   ASP B  57     -24.410 -18.453  43.674  1.00 42.87      B    C  
ATOM   4310  O   ASP B  57     -24.469 -17.432  42.929  1.00 45.71      B    O  
ATOM   4311  CB  ASP B  57     -23.111 -17.031  45.391  1.00 47.53      B    C  
ATOM   4312  CG  ASP B  57     -22.894 -16.820  46.877  0.50 44.38      B    C  
ATOM   4313  OD1 ASP B  57     -23.904 -16.769  47.608  0.50 45.16      B    O  
ATOM   4314  OD2 ASP B  57     -21.723 -16.743  47.293  0.50 41.62      B    O1-
ATOM   4315  H   ASP B  57     -23.639 -20.036  46.088  1.00 45.11      B    H  
ATOM   4316  HA  ASP B  57     -24.740 -18.249  45.688  1.00 44.76      B    H  
ATOM   4317  HB2 ASP B  57     -22.242 -17.092  44.947  1.00 46.12      B    H  
ATOM   4318  HB3 ASP B  57     -23.583 -16.251  45.036  1.00 46.13      B    H  
ATOM   4319  N   GLY B  58     -24.689 -19.696  43.285  1.00 41.25      B    N  
ATOM   4320  CA  GLY B  58     -25.265 -20.065  41.983  1.00 37.73      B    C  
ATOM   4321  C   GLY B  58     -24.282 -19.810  40.842  1.00 35.47      B    C  
ATOM   4322  O   GLY B  58     -24.738 -19.489  39.737  1.00 36.21      B    O  
ATOM   4323  H   GLY B  58     -24.541 -20.413  43.827  1.00 40.78      B    H  
ATOM   4324  HA2 GLY B  58     -25.511 -21.024  41.998  1.00 37.97      B    H  
ATOM   4325  HA3 GLY B  58     -26.088 -19.536  41.832  1.00 37.97      B    H  
ATOM   4326  N   GLN B  59     -22.990 -19.878  41.116  1.00 32.61      B    N  
ATOM   4327  CA  GLN B  59     -21.952 -19.611  40.073  1.00 29.74      B    C  
ATOM   4328  C   GLN B  59     -21.501 -20.938  39.466  1.00 30.20      B    C  
ATOM   4329  O   GLN B  59     -21.907 -22.043  39.906  1.00 29.20      B    O  
ATOM   4330  CB  GLN B  59     -20.727 -18.857  40.595  1.00 31.36      B    C  
ATOM   4331  CG  GLN B  59     -20.976 -17.590  41.391  1.00 33.55      B    C  
ATOM   4332  CD  GLN B  59     -21.262 -16.375  40.562  1.00 35.96      B    C  
ATOM   4333  NE2 GLN B  59     -20.260 -15.542  40.348  1.00 30.16      B    N  
ATOM   4334  OE1 GLN B  59     -22.391 -16.167  40.140  1.00 48.52      B    O  
ATOM   4335  H   GLN B  59     -22.659 -20.094  41.936  1.00 32.56      B    H  
ATOM   4336  HA  GLN B  59     -22.365 -19.071  39.360  1.00 30.68      B    H  
ATOM   4337  HB2 GLN B  59     -20.215 -19.473  41.156  1.00 31.46      B    H  
ATOM   4338  HB3 GLN B  59     -20.163 -18.631  39.827  1.00 31.43      B    H  
ATOM   4339  HG2 GLN B  59     -21.734 -17.741  41.995  1.00 33.58      B    H  
ATOM   4340  HG3 GLN B  59     -20.190 -17.410  41.949  1.00 33.56      B    H  
ATOM   4341 HE21 GLN B  59     -20.386 -14.819  39.863  0.00 30.44      B    H  
ATOM   4342 HE22 GLN B  59     -19.463 -15.718  40.689  0.00 30.44      B    H  
ATOM   4343  N   MET B  60     -20.740 -20.843  38.384  1.00 24.66      B    N  
ATOM   4344  CA  MET B  60     -20.183 -21.996  37.674  1.00 22.63      B    C  
ATOM   4345  C   MET B  60     -18.796 -21.535  37.235  1.00 23.94      B    C  
ATOM   4346  O   MET B  60     -18.675 -20.409  36.720  1.00 22.83      B    O  
ATOM   4347  CB  MET B  60     -20.977 -22.431  36.455  1.00 22.93      B    C  
ATOM   4348  CG  MET B  60     -22.455 -22.752  36.705  1.00 24.22      B    C  
ATOM   4349  SD  MET B  60     -23.263 -23.077  35.184  0.93 24.27      B    S  
ATOM   4350  CE  MET B  60     -24.833 -23.714  35.819  1.00 26.75      B    C  
ATOM   4351  H   MET B  60     -20.526 -20.042  38.007  1.00 25.38      B    H  
ATOM   4352  HA  MET B  60     -20.093 -22.745  38.303  1.00 23.33      B    H  
ATOM   4353  HB2 MET B  60     -20.925 -21.719  35.786  1.00 23.16      B    H  
ATOM   4354  HB3 MET B  60     -20.546 -23.222  36.073  1.00 23.15      B    H  
ATOM   4355  HG2 MET B  60     -22.529 -23.538  37.288  1.00 23.92      B    H  
ATOM   4356  HG3 MET B  60     -22.889 -21.993  37.149  1.00 23.93      B    H  
ATOM   4357  HE1 MET B  60     -25.408 -23.944  35.079  1.00 25.96      B    H  
ATOM   4358  HE2 MET B  60     -24.667 -24.500  36.355  1.00 25.96      B    H  
ATOM   4359  HE3 MET B  60     -25.258 -23.039  36.360  1.00 25.97      B    H  
ATOM   4360  N   GLY B  61     -17.819 -22.372  37.433  1.00 23.32      B    N  
ATOM   4361  CA  GLY B  61     -16.429 -22.077  37.053  1.00 23.31      B    C  
ATOM   4362  C   GLY B  61     -15.751 -23.271  36.433  1.00 23.69      B    C  
ATOM   4363  O   GLY B  61     -16.155 -24.464  36.620  1.00 24.36      B    O  
ATOM   4364  H   GLY B  61     -17.943 -23.190  37.817  1.00 23.45      B    H  
ATOM   4365  HA2 GLY B  61     -16.420 -21.325  36.409  1.00 23.38      B    H  
ATOM   4366  HA3 GLY B  61     -15.927 -21.797  37.859  1.00 23.39      B    H  
ATOM   4367  N   TYR B  62     -14.701 -22.968  35.682  1.00 20.72      B    N  
ATOM   4368  CA  TYR B  62     -13.742 -23.946  35.175  1.00 21.51      B    C  
ATOM   4369  C   TYR B  62     -12.570 -24.019  36.156  1.00 20.95      B    C  
ATOM   4370  O   TYR B  62     -12.201 -22.991  36.755  1.00 23.09      B    O  
ATOM   4371  CB  TYR B  62     -13.191 -23.525  33.817  1.00 22.78      B    C  
ATOM   4372  CG  TYR B  62     -14.184 -23.496  32.681  1.00 21.04      B    C  
ATOM   4373  CD1 TYR B  62     -14.644 -24.646  32.090  1.00 20.12      B    C  
ATOM   4374  CD2 TYR B  62     -14.556 -22.282  32.136  1.00 22.32      B    C  
ATOM   4375  CE1 TYR B  62     -15.516 -24.621  31.006  1.00 22.37      B    C  
ATOM   4376  CE2 TYR B  62     -15.426 -22.242  31.067  1.00 20.62      B    C  
ATOM   4377  CZ  TYR B  62     -15.870 -23.397  30.465  1.00 20.53      B    C  
ATOM   4378  OH  TYR B  62     -16.656 -23.404  29.344  1.00 21.66      B    O  
ATOM   4379  H   TYR B  62     -14.498 -22.117  35.428  1.00 21.58      B    H  
ATOM   4380  HA  TYR B  62     -14.173 -24.830  35.102  1.00 21.50      B    H  
ATOM   4381  HB2 TYR B  62     -12.797 -22.633  33.912  1.00 22.05      B    H  
ATOM   4382  HB3 TYR B  62     -12.467 -24.141  33.579  1.00 22.06      B    H  
ATOM   4383  HD1 TYR B  62     -14.375 -25.479  32.439  1.00 20.90      B    H  
ATOM   4384  HD2 TYR B  62     -14.239 -21.478  32.513  1.00 21.58      B    H  
ATOM   4385  HE1 TYR B  62     -15.801 -25.423  30.600  1.00 21.39      B    H  
ATOM   4386  HE2 TYR B  62     -15.652 -21.411  30.688  1.00 21.02      B    H  
ATOM   4387  HH  TYR B  62     -17.400 -23.799  29.509  0.00 21.72      B    H  
ATOM   4388  N   GLY B  63     -12.031 -25.212  36.307  1.00 21.30      B    N  
ATOM   4389  CA  GLY B  63     -10.824 -25.440  37.116  1.00 22.89      B    C  
ATOM   4390  C   GLY B  63      -9.954 -26.524  36.555  1.00 21.73      B    C  
ATOM   4391  O   GLY B  63     -10.411 -27.385  35.803  1.00 23.40      B    O  
ATOM   4392  H   GLY B  63     -12.377 -25.961  35.920  1.00 21.58      B    H  
ATOM   4393  HA2 GLY B  63     -10.305 -24.598  37.165  1.00 22.26      B    H  
ATOM   4394  HA3 GLY B  63     -11.097 -25.685  38.035  1.00 22.26      B    H  
ATOM   4395  N   LEU B  64      -8.677 -26.480  36.948  1.00 24.89      B    N  
ATOM   4396  CA  LEU B  64      -7.690 -27.485  36.529  1.00 26.02      B    C  
ATOM   4397  C   LEU B  64      -7.756 -28.703  37.465  1.00 26.42      B    C  
ATOM   4398  O   LEU B  64      -7.252 -29.710  37.059  1.00 25.81      B    O  
ATOM   4399  CB  LEU B  64      -6.293 -26.873  36.589  1.00 26.83      B    C  
ATOM   4400  CG  LEU B  64      -5.997 -25.697  35.658  1.00 29.33      B    C  
ATOM   4401  CD1 LEU B  64      -4.617 -25.134  35.974  1.00 29.32      B    C  
ATOM   4402  CD2 LEU B  64      -6.088 -26.138  34.209  1.00 27.16      B    C  
ATOM   4403  H   LEU B  64      -8.347 -25.832  37.498  1.00 24.37      B    H  
ATOM   4404  HA  LEU B  64      -7.893 -27.771  35.609  1.00 26.02      B    H  
ATOM   4405  HB2 LEU B  64      -6.132 -26.580  37.508  1.00 27.20      B    H  
ATOM   4406  HB3 LEU B  64      -5.647 -27.582  36.396  1.00 27.20      B    H  
ATOM   4407  HG  LEU B  64      -6.669 -24.991  35.819  1.00 28.39      B    H  
ATOM   4408 HD11 LEU B  64      -4.594 -24.828  36.897  1.00 29.32      B    H  
ATOM   4409 HD12 LEU B  64      -4.427 -24.387  35.380  1.00 29.32      B    H  
ATOM   4410 HD13 LEU B  64      -3.946 -25.828  35.846  1.00 29.32      B    H  
ATOM   4411 HD21 LEU B  64      -5.462 -26.865  34.051  1.00 27.81      B    H  
ATOM   4412 HD22 LEU B  64      -5.868 -25.389  33.628  1.00 27.81      B    H  
ATOM   4413 HD23 LEU B  64      -6.992 -26.441  34.016  1.00 27.80      B    H  
ATOM   4414  N   GLU B  65      -8.358 -28.537  38.649  1.00 27.74      B    N  
ATOM   4415  CA  GLU B  65      -8.628 -29.628  39.641  1.00 27.76      B    C  
ATOM   4416  C   GLU B  65     -10.069 -29.478  40.178  1.00 26.90      B    C  
ATOM   4417  O   GLU B  65     -10.558 -28.332  40.374  1.00 27.48      B    O  
ATOM   4418  CB  GLU B  65      -7.568 -29.510  40.740  1.00 27.29      B    C  
ATOM   4419  CG  GLU B  65      -6.116 -29.572  40.270  1.00 29.69      B    C  
ATOM   4420  CD  GLU B  65      -5.447 -28.214  39.993  1.00 32.95      B    C  
ATOM   4421  OE1 GLU B  65      -5.861 -27.209  40.622  1.00 36.61      B    O  
ATOM   4422  OE2 GLU B  65      -4.526 -28.147  39.148  1.00 34.50      B    O1-
ATOM   4423  H   GLU B  65      -8.637 -27.721  38.938  1.00 27.41      B    H  
ATOM   4424  HA  GLU B  65      -8.538 -30.500  39.192  1.00 27.50      B    H  
ATOM   4425  HB2 GLU B  65      -7.710 -28.665  41.213  1.00 27.98      B    H  
ATOM   4426  HB3 GLU B  65      -7.715 -30.235  41.384  1.00 27.95      B    H  
ATOM   4427  HG2 GLU B  65      -5.586 -30.040  40.950  1.00 29.83      B    H  
ATOM   4428  HG3 GLU B  65      -6.074 -30.106  39.449  1.00 29.82      B    H  
ATOM   4429  N   LYS B  66     -10.743 -30.578  40.549  1.00 33.18      B    N  
ATOM   4430  CA  LYS B  66     -12.067 -30.505  41.242  1.00 33.20      B    C  
ATOM   4431  C   LYS B  66     -11.941 -29.707  42.544  1.00 31.48      B    C  
ATOM   4432  O   LYS B  66     -10.915 -29.894  43.295  1.00 33.61      B    O  
ATOM   4433  CB  LYS B  66     -12.647 -31.906  41.477  1.00 38.10      B    C  
ATOM   4434  CG  LYS B  66     -12.978 -32.677  40.206  1.00 43.78      B    C  
ATOM   4435  CD  LYS B  66     -13.744 -33.961  40.443  1.00 43.77      B    C  
ATOM   4436  CE  LYS B  66     -13.830 -34.841  39.217  1.00 46.50      B    C  
ATOM   4437  NZ  LYS B  66     -14.949 -35.813  39.310  1.00 48.31      B    N1+
ATOM   4438  H   LYS B  66     -10.433 -31.423  40.408  1.00 31.64      B    H  
ATOM   4439  HA  LYS B  66     -12.683 -30.019  40.647  1.00 33.74      B    H  
ATOM   4440  HB2 LYS B  66     -12.001 -32.427  41.999  1.00 38.11      B    H  
ATOM   4441  HB3 LYS B  66     -13.464 -31.819  42.011  1.00 38.11      B    H  
ATOM   4442  HG2 LYS B  66     -13.506 -32.097  39.617  1.00 42.36      B    H  
ATOM   4443  HG3 LYS B  66     -12.140 -32.890  39.742  1.00 42.33      B    H  
ATOM   4444  HD2 LYS B  66     -13.308 -34.464  41.163  1.00 44.39      B    H  
ATOM   4445  HD3 LYS B  66     -14.653 -33.740  40.738  1.00 44.40      B    H  
ATOM   4446  HE2 LYS B  66     -13.960 -34.285  38.426  1.00 46.17      B    H  
ATOM   4447  HE3 LYS B  66     -12.992 -35.331  39.108  1.00 46.24      B    H  
ATOM   4448  HZ1 LYS B  66     -14.836 -36.344  40.036  1.00 47.74      B    H  
ATOM   4449  HZ2 LYS B  66     -14.970 -36.330  38.565  1.00 47.74      B    H  
ATOM   4450  HZ3 LYS B  66     -15.736 -35.369  39.385  1.00 47.73      B    H  
ATOM   4451  N   GLY B  67     -12.910 -28.828  42.791  1.00 34.13      B    N  
ATOM   4452  CA  GLY B  67     -12.964 -27.858  43.896  1.00 33.37      B    C  
ATOM   4453  C   GLY B  67     -11.864 -26.822  43.877  1.00 36.43      B    C  
ATOM   4454  O   GLY B  67     -11.678 -26.160  44.915  1.00 36.35      B    O  
ATOM   4455  H   GLY B  67     -13.644 -28.785  42.262  1.00 33.30      B    H  
ATOM   4456  HA2 GLY B  67     -13.839 -27.395  43.866  1.00 34.25      B    H  
ATOM   4457  HA3 GLY B  67     -12.921 -28.354  44.752  1.00 34.25      B    H  
ATOM   4458  N   ARG B  68     -11.223 -26.589  42.722  1.00 34.39      B    N  
ATOM   4459  CA  ARG B  68     -10.312 -25.441  42.529  1.00 32.52      B    C  
ATOM   4460  C   ARG B  68     -10.815 -24.606  41.339  1.00 33.02      B    C  
ATOM   4461  O   ARG B  68      -9.992 -23.876  40.738  1.00 32.26      B    O  
ATOM   4462  CB  ARG B  68      -8.872 -25.905  42.279  1.00 33.33      B    C  
ATOM   4463  CG  ARG B  68      -8.227 -26.647  43.446  1.00 38.05      B    C  
ATOM   4464  CD  ARG B  68      -7.994 -25.742  44.623  1.00 37.67      B    C  
ATOM   4465  NE  ARG B  68      -7.049 -24.696  44.294  1.00 41.75      B    N  
ATOM   4466  CZ  ARG B  68      -6.873 -23.587  45.005  1.00 43.45      B    C  
ATOM   4467  NH1 ARG B  68      -7.567 -23.386  46.111  1.00 47.04      B    N1+
ATOM   4468  NH2 ARG B  68      -5.993 -22.684  44.605  1.00 46.97      B    N  
ATOM   4469  H   ARG B  68     -11.315 -27.116  41.986  1.00 34.38      B    H  
ATOM   4470  HA  ARG B  68     -10.333 -24.880  43.336  1.00 33.15      B    H  
ATOM   4471  HB2 ARG B  68      -8.869 -26.492  41.495  1.00 34.19      B    H  
ATOM   4472  HB3 ARG B  68      -8.325 -25.121  42.066  1.00 34.21      B    H  
ATOM   4473  HG2 ARG B  68      -8.808 -27.388  43.721  1.00 36.79      B    H  
ATOM   4474  HG3 ARG B  68      -7.369 -27.025  43.157  1.00 36.79      B    H  
ATOM   4475  HD2 ARG B  68      -8.845 -25.342  44.900  1.00 38.69      B    H  
ATOM   4476  HD3 ARG B  68      -7.647 -26.268  45.375  1.00 38.68      B    H  
ATOM   4477  HE  ARG B  68      -6.576 -24.789  43.567  1.00 41.37      B    H  
ATOM   4478 HH11 ARG B  68      -8.154 -23.979  46.382  1.00 45.65      B    H  
ATOM   4479 HH12 ARG B  68      -7.441 -22.651  46.578  1.00 45.67      B    H  
ATOM   4480 HH21 ARG B  68      -5.527 -22.819  43.869  1.00 45.63      B    H  
ATOM   4481 HH22 ARG B  68      -5.868 -21.951  45.078  1.00 45.63      B    H  
ATOM   4482  N   ALA B  69     -12.102 -24.673  41.012  1.00 30.78      B    N  
ATOM   4483  CA  ALA B  69     -12.652 -23.818  39.927  1.00 32.94      B    C  
ATOM   4484  C   ALA B  69     -12.537 -22.357  40.354  1.00 33.94      B    C  
ATOM   4485  O   ALA B  69     -12.600 -22.060  41.563  1.00 31.62      B    O  
ATOM   4486  CB  ALA B  69     -14.057 -24.220  39.580  1.00 33.31      B    C  
ATOM   4487  H   ALA B  69     -12.722 -25.211  41.407  1.00 31.81      B    H  
ATOM   4488  HA  ALA B  69     -12.092 -23.945  39.129  1.00 32.69      B    H  
ATOM   4489  HB1 ALA B  69     -14.397 -23.640  38.878  1.00 33.17      B    H  
ATOM   4490  HB2 ALA B  69     -14.066 -25.141  39.271  1.00 33.19      B    H  
ATOM   4491  HB3 ALA B  69     -14.622 -24.138  40.367  1.00 33.19      B    H  
ATOM   4492  N   THR B  70     -12.289 -21.453  39.392  1.00 25.75      B    N  
ATOM   4493  CA  THR B  70     -12.072 -20.017  39.629  1.00 28.14      B    C  
ATOM   4494  C   THR B  70     -12.848 -19.305  38.518  1.00 23.58      B    C  
ATOM   4495  O   THR B  70     -13.139 -19.957  37.487  1.00 25.55      B    O  
ATOM   4496  CB  THR B  70     -10.586 -19.613  39.614  1.00 30.01      B    C  
ATOM   4497  CG2 THR B  70      -9.739 -20.378  40.612  1.00 29.74      B    C  
ATOM   4498  OG1 THR B  70     -10.008 -19.857  38.327  1.00 26.65      B    O  
ATOM   4499  H   THR B  70     -12.229 -21.674  38.510  1.00 28.06      B    H  
ATOM   4500  HA  THR B  70     -12.463 -19.778  40.501  1.00 27.09      B    H  
ATOM   4501  HB  THR B  70     -10.524 -18.648  39.816  1.00 28.93      B    H  
ATOM   4502  HG1 THR B  70      -9.188 -19.631  38.338  0.00 26.75      B    H  
ATOM   4503 HG21 THR B  70     -10.081 -20.229  41.512  1.00 29.82      B    H  
ATOM   4504 HG22 THR B  70      -8.816 -20.069  40.562  1.00 29.82      B    H  
ATOM   4505 HG23 THR B  70      -9.772 -21.329  40.407  1.00 29.83      B    H  
ATOM   4506  N   ILE B  71     -13.260 -18.100  38.847  1.00 26.14      B    N  
ATOM   4507  CA  ILE B  71     -13.864 -17.156  37.875  1.00 23.88      B    C  
ATOM   4508  C   ILE B  71     -13.020 -15.896  37.932  1.00 25.83      B    C  
ATOM   4509  O   ILE B  71     -12.969 -15.209  38.953  1.00 26.17      B    O  
ATOM   4510  CB  ILE B  71     -15.330 -16.900  38.219  1.00 25.41      B    C  
ATOM   4511  CG1 ILE B  71     -16.115 -18.209  38.278  1.00 24.71      B    C  
ATOM   4512  CG2 ILE B  71     -15.915 -15.878  37.249  1.00 26.11      B    C  
ATOM   4513  CD1 ILE B  71     -17.467 -18.061  38.910  1.00 26.70      B    C  
ATOM   4514  H   ILE B  71     -13.204 -17.769  39.695  1.00 24.99      B    H  
ATOM   4515  HA  ILE B  71     -13.817 -17.541  36.987  1.00 24.92      B    H  
ATOM   4516  HB  ILE B  71     -15.355 -16.501  39.123  1.00 25.11      B    H  
ATOM   4517 HG12 ILE B  71     -16.226 -18.553  37.367  1.00 25.32      B    H  
ATOM   4518 HG13 ILE B  71     -15.600 -18.867  38.789  1.00 25.32      B    H  
ATOM   4519 HG21 ILE B  71     -15.432 -15.037  37.327  1.00 25.89      B    H  
ATOM   4520 HG22 ILE B  71     -16.853 -15.728  37.458  1.00 25.90      B    H  
ATOM   4521 HG23 ILE B  71     -15.837 -16.212  36.338  1.00 25.89      B    H  
ATOM   4522 HD11 ILE B  71     -17.365 -17.764  39.831  1.00 26.07      B    H  
ATOM   4523 HD12 ILE B  71     -17.927 -18.919  38.897  1.00 26.07      B    H  
ATOM   4524 HD13 ILE B  71     -17.990 -17.407  38.418  1.00 26.06      B    H  
ATOM   4525  N   PRO B  72     -12.312 -15.520  36.851  1.00 23.34      B    N  
ATOM   4526  CA  PRO B  72     -12.223 -16.309  35.628  1.00 20.74      B    C  
ATOM   4527  C   PRO B  72     -11.550 -17.659  35.808  1.00 20.86      B    C  
ATOM   4528  O   PRO B  72     -10.845 -17.827  36.796  1.00 24.92      B    O  
ATOM   4529  CB  PRO B  72     -11.305 -15.440  34.721  1.00 22.50      B    C  
ATOM   4530  CG  PRO B  72     -10.617 -14.490  35.632  1.00 23.42      B    C  
ATOM   4531  CD  PRO B  72     -11.589 -14.253  36.762  1.00 25.32      B    C  
ATOM   4532  HA  PRO B  72     -13.117 -16.408  35.215  1.00 21.57      B    H  
ATOM   4533  HB2 PRO B  72     -10.651 -15.998  34.249  1.00 22.28      B    H  
ATOM   4534  HB3 PRO B  72     -11.837 -14.954  34.056  1.00 22.28      B    H  
ATOM   4535  HG2 PRO B  72      -9.782 -14.875  35.968  1.00 23.63      B    H  
ATOM   4536  HG3 PRO B  72     -10.414 -13.651  35.169  1.00 23.63      B    H  
ATOM   4537  HD2 PRO B  72     -11.120 -14.057  37.594  1.00 24.39      B    H  
ATOM   4538  HD3 PRO B  72     -12.196 -13.519  36.556  1.00 24.39      B    H  
ATOM   4539  N   GLY B  73     -11.728 -18.530  34.844  1.00 20.85      B    N  
ATOM   4540  CA  GLY B  73     -11.072 -19.834  34.778  1.00 19.33      B    C  
ATOM   4541  C   GLY B  73      -9.554 -19.708  34.661  1.00 20.97      B    C  
ATOM   4542  O   GLY B  73      -8.968 -18.614  34.511  1.00 20.62      B    O  
ATOM   4543  H   GLY B  73     -12.285 -18.364  34.143  1.00 20.48      B    H  
ATOM   4544  HA2 GLY B  73     -11.297 -20.347  35.594  1.00 20.07      B    H  
ATOM   4545  HA3 GLY B  73     -11.422 -20.329  33.996  1.00 20.06      B    H  
ATOM   4546  N   PRO B  74      -8.873 -20.858  34.693  1.00 20.15      B    N  
ATOM   4547  CA  PRO B  74      -7.427 -20.847  34.628  1.00 22.75      B    C  
ATOM   4548  C   PRO B  74      -6.899 -20.232  33.325  1.00 21.50      B    C  
ATOM   4549  O   PRO B  74      -7.474 -20.451  32.257  1.00 21.20      B    O  
ATOM   4550  CB  PRO B  74      -7.004 -22.318  34.704  1.00 23.96      B    C  
ATOM   4551  CG  PRO B  74      -8.264 -23.107  34.445  1.00 25.66      B    C  
ATOM   4552  CD  PRO B  74      -9.433 -22.201  34.778  1.00 21.08      B    C  
ATOM   4553  HA  PRO B  74      -7.066 -20.358  35.409  1.00 22.19      B    H  
ATOM   4554  HB2 PRO B  74      -6.323 -22.523  34.028  1.00 24.05      B    H  
ATOM   4555  HB3 PRO B  74      -6.640 -22.530  35.590  1.00 24.05      B    H  
ATOM   4556  HG2 PRO B  74      -8.306 -23.385  33.507  1.00 24.11      B    H  
ATOM   4557  HG3 PRO B  74      -8.288 -23.909  35.006  1.00 24.12      B    H  
ATOM   4558  HD2 PRO B  74     -10.159 -22.319  34.138  1.00 21.84      B    H  
ATOM   4559  HD3 PRO B  74      -9.771 -22.381  35.675  1.00 21.85      B    H  
ATOM   4560  N   LEU B  75      -5.771 -19.557  33.459  1.00 19.50      B    N  
ATOM   4561  CA  LEU B  75      -5.013 -19.037  32.304  1.00 20.41      B    C  
ATOM   4562  C   LEU B  75      -4.382 -20.181  31.518  1.00 22.52      B    C  
ATOM   4563  O   LEU B  75      -3.547 -20.979  32.064  1.00 23.26      B    O  
ATOM   4564  CB  LEU B  75      -3.971 -18.049  32.765  1.00 20.72      B    C  
ATOM   4565  CG  LEU B  75      -3.057 -17.574  31.642  1.00 23.13      B    C  
ATOM   4566  CD1 LEU B  75      -3.846 -16.743  30.635  1.00 21.33      B    C  
ATOM   4567  CD2 LEU B  75      -1.913 -16.792  32.241  1.00 24.39      B    C  
ATOM   4568  H   LEU B  75      -5.395 -19.374  34.269  1.00 20.18      B    H  
ATOM   4569  HA  LEU B  75      -5.649 -18.577  31.715  1.00 20.67      B    H  
ATOM   4570  HB2 LEU B  75      -4.422 -17.275  33.157  1.00 21.19      B    H  
ATOM   4571  HB3 LEU B  75      -3.427 -18.467  33.462  1.00 21.20      B    H  
ATOM   4572  HG  LEU B  75      -2.685 -18.363  31.177  1.00 22.53      B    H  
ATOM   4573 HD11 LEU B  75      -4.538 -17.292  30.228  1.00 21.86      B    H  
ATOM   4574 HD12 LEU B  75      -3.245 -16.417  29.943  1.00 21.86      B    H  
ATOM   4575 HD13 LEU B  75      -4.257 -15.986  31.088  1.00 21.87      B    H  
ATOM   4576 HD21 LEU B  75      -2.263 -16.026  32.729  1.00 23.99      B    H  
ATOM   4577 HD22 LEU B  75      -1.324 -16.482  31.531  1.00 23.99      B    H  
ATOM   4578 HD23 LEU B  75      -1.413 -17.362  32.851  1.00 23.99      B    H  
ATOM   4579  N   ILE B  76      -4.712 -20.268  30.240  1.00 20.42      B    N  
ATOM   4580  CA  ILE B  76      -4.084 -21.252  29.324  1.00 20.84      B    C  
ATOM   4581  C   ILE B  76      -3.083 -20.503  28.448  1.00 24.23      B    C  
ATOM   4582  O   ILE B  76      -3.444 -19.453  27.895  1.00 22.28      B    O  
ATOM   4583  CB  ILE B  76      -5.124 -22.031  28.524  1.00 22.66      B    C  
ATOM   4584  CG1 ILE B  76      -5.976 -22.850  29.494  1.00 22.69      B    C  
ATOM   4585  CG2 ILE B  76      -4.482 -22.855  27.424  1.00 22.53      B    C  
ATOM   4586  CD1 ILE B  76      -7.151 -23.508  28.860  1.00 23.43      B    C  
ATOM   4587  H   ILE B  76      -5.338 -19.737  29.845  1.00 20.99      B    H  
ATOM   4588  HA  ILE B  76      -3.590 -21.893  29.864  1.00 21.73      B    H  
ATOM   4589  HB  ILE B  76      -5.720 -21.371  28.093  1.00 22.28      B    H  
ATOM   4590 HG12 ILE B  76      -5.411 -23.541  29.903  1.00 22.85      B    H  
ATOM   4591 HG13 ILE B  76      -6.295 -22.261  30.210  1.00 22.84      B    H  
ATOM   4592 HG21 ILE B  76      -4.018 -22.269  26.803  1.00 22.58      B    H  
ATOM   4593 HG22 ILE B  76      -5.168 -23.350  26.943  1.00 22.58      B    H  
ATOM   4594 HG23 ILE B  76      -3.847 -23.481  27.813  1.00 22.57      B    H  
ATOM   4595 HD11 ILE B  76      -7.714 -22.834  28.442  1.00 23.20      B    H  
ATOM   4596 HD12 ILE B  76      -7.663 -23.981  29.539  1.00 23.20      B    H  
ATOM   4597 HD13 ILE B  76      -6.848 -24.140  28.186  1.00 23.19      B    H  
ATOM   4598  N   GLU B  77      -1.853 -20.979  28.420  1.00 20.91      B    N  
ATOM   4599  CA  GLU B  77      -0.789 -20.259  27.679  1.00 22.93      B    C  
ATOM   4600  C   GLU B  77      -0.199 -21.242  26.682  1.00 22.90      B    C  
ATOM   4601  O   GLU B  77       0.252 -22.353  27.101  1.00 24.39      B    O  
ATOM   4602  CB  GLU B  77       0.241 -19.652  28.632  1.00 23.74      B    C  
ATOM   4603  CG  GLU B  77       1.359 -18.968  27.880  1.00 29.37      B    C  
ATOM   4604  CD  GLU B  77       2.343 -18.130  28.667  0.50 25.87      B    C  
ATOM   4605  OE1 GLU B  77       1.982 -17.724  29.823  0.50 28.32      B    O  
ATOM   4606  OE2 GLU B  77       3.462 -17.892  28.102  0.50 21.20      B    O1-
ATOM   4607  H   GLU B  77      -1.591 -21.747  28.835  1.00 22.12      B    H  
ATOM   4608  HA  GLU B  77      -1.208 -19.527  27.177  1.00 22.66      B    H  
ATOM   4609  HB2 GLU B  77      -0.207 -19.002  29.213  1.00 24.76      B    H  
ATOM   4610  HB3 GLU B  77       0.614 -20.363  29.194  1.00 24.76      B    H  
ATOM   4611  HG2 GLU B  77       1.873 -19.655  27.405  1.00 27.10      B    H  
ATOM   4612  HG3 GLU B  77       0.958 -18.390  27.196  1.00 27.11      B    H  
ATOM   4613  N   LEU B  78      -0.121 -20.853  25.422  1.00 19.67      B    N  
ATOM   4614  CA  LEU B  78       0.474 -21.697  24.361  1.00 22.00      B    C  
ATOM   4615  C   LEU B  78       1.410 -20.846  23.514  1.00 21.52      B    C  
ATOM   4616  O   LEU B  78       1.288 -19.614  23.496  1.00 21.96      B    O  
ATOM   4617  CB  LEU B  78      -0.621 -22.262  23.461  1.00 22.69      B    C  
ATOM   4618  CG  LEU B  78      -1.599 -23.237  24.102  1.00 25.40      B    C  
ATOM   4619  CD1 LEU B  78      -2.800 -23.504  23.219  1.00 25.78      B    C  
ATOM   4620  CD2 LEU B  78      -0.913 -24.548  24.424  1.00 25.43      B    C  
ATOM   4621  H   LEU B  78      -0.428 -20.046  25.130  1.00 20.94      B    H  
ATOM   4622  HA  LEU B  78       0.986 -22.429  24.775  1.00 21.59      B    H  
ATOM   4623  HB2 LEU B  78      -1.132 -21.511  23.099  1.00 23.13      B    H  
ATOM   4624  HB3 LEU B  78      -0.191 -22.713  22.707  1.00 23.13      B    H  
ATOM   4625  HG  LEU B  78      -1.921 -22.841  24.949  1.00 24.92      B    H  
ATOM   4626 HD11 LEU B  78      -3.272 -22.670  23.052  1.00 25.66      B    H  
ATOM   4627 HD12 LEU B  78      -3.397 -24.131  23.663  1.00 25.66      B    H  
ATOM   4628 HD13 LEU B  78      -2.504 -23.884  22.373  1.00 25.66      B    H  
ATOM   4629 HD21 LEU B  78      -0.563 -24.941  23.606  1.00 25.42      B    H  
ATOM   4630 HD22 LEU B  78      -1.554 -25.158  24.829  1.00 25.41      B    H  
ATOM   4631 HD23 LEU B  78      -0.182 -24.389  25.046  1.00 25.40      B    H  
ATOM   4632  N   ASN B  79       2.361 -21.486  22.857  1.00 21.34      B    N  
ATOM   4633  CA  ASN B  79       3.203 -20.856  21.824  1.00 21.17      B    C  
ATOM   4634  C   ASN B  79       2.676 -21.278  20.467  1.00 20.70      B    C  
ATOM   4635  O   ASN B  79       2.243 -22.428  20.296  1.00 22.27      B    O  
ATOM   4636  CB  ASN B  79       4.640 -21.351  21.954  1.00 24.08      B    C  
ATOM   4637  CG  ASN B  79       5.251 -20.971  23.277  1.00 24.71      B    C  
ATOM   4638  ND2 ASN B  79       5.886 -21.934  23.924  1.00 28.71      B    N  
ATOM   4639  OD1 ASN B  79       5.129 -19.847  23.715  1.00 24.73      B    O  
ATOM   4640  H   ASN B  79       2.556 -22.362  23.007  1.00 21.36      B    H  
ATOM   4641  HA  ASN B  79       3.181 -19.876  21.914  1.00 21.63      B    H  
ATOM   4642  HB2 ASN B  79       4.652 -22.326  21.861  1.00 23.50      B    H  
ATOM   4643  HB3 ASN B  79       5.176 -20.969  21.230  1.00 23.50      B    H  
ATOM   4644 HD21 ASN B  79       6.266 -21.769  24.701  0.00 28.57      B    H  
ATOM   4645 HD22 ASN B  79       5.936 -22.744  23.568  0.00 28.57      B    H  
ATOM   4646  N   GLU B  80       2.722 -20.389  19.495  1.00 20.12      B    N  
ATOM   4647  CA  GLU B  80       2.309 -20.761  18.127  1.00 20.04      B    C  
ATOM   4648  C   GLU B  80       2.943 -22.084  17.659  1.00 20.17      B    C  
ATOM   4649  O   GLU B  80       4.216 -22.216  17.698  1.00 19.78      B    O  
ATOM   4650  CB  GLU B  80       2.632 -19.666  17.122  1.00 19.03      B    C  
ATOM   4651  CG  GLU B  80       1.721 -18.467  17.252  1.00 18.81      B    C  
ATOM   4652  CD  GLU B  80       2.073 -17.345  16.312  1.00 19.67      B    C  
ATOM   4653  OE1 GLU B  80       3.282 -17.111  16.105  1.00 19.34      B    O  
ATOM   4654  OE2 GLU B  80       1.129 -16.673  15.806  1.00 18.98      B    O1-
ATOM   4655  H   GLU B  80       3.001 -19.528  19.603  1.00 20.23      B    H  
ATOM   4656  HA  GLU B  80       1.332 -20.882  18.139  1.00 19.88      B    H  
ATOM   4657  HB2 GLU B  80       3.560 -19.381  17.254  1.00 19.21      B    H  
ATOM   4658  HB3 GLU B  80       2.552 -20.032  16.216  1.00 19.21      B    H  
ATOM   4659  HG2 GLU B  80       0.797 -18.746  17.076  1.00 19.06      B    H  
ATOM   4660  HG3 GLU B  80       1.761 -18.130  18.172  1.00 19.06      B    H  
ATOM   4661  N   GLY B  81       2.097 -22.979  17.158  1.00 19.68      B    N  
ATOM   4662  CA  GLY B  81       2.482 -24.328  16.732  1.00 22.78      B    C  
ATOM   4663  C   GLY B  81       2.096 -25.376  17.749  1.00 21.88      B    C  
ATOM   4664  O   GLY B  81       1.978 -26.509  17.332  1.00 23.26      B    O  
ATOM   4665  H   GLY B  81       1.212 -22.799  17.052  1.00 20.49      B    H  
ATOM   4666  HA2 GLY B  81       2.040 -24.530  15.870  1.00 21.80      B    H  
ATOM   4667  HA3 GLY B  81       3.461 -24.356  16.587  1.00 21.79      B    H  
ATOM   4668  N   ASP B  82       1.919 -25.010  19.012  1.00 22.43      B    N  
ATOM   4669  CA  ASP B  82       1.524 -25.971  20.068  1.00 23.29      B    C  
ATOM   4670  C   ASP B  82       0.144 -26.523  19.747  1.00 24.27      B    C  
ATOM   4671  O   ASP B  82      -0.753 -25.749  19.296  1.00 22.06      B    O  
ATOM   4672  CB  ASP B  82       1.529 -25.368  21.460  1.00 23.25      B    C  
ATOM   4673  CG  ASP B  82       2.881 -25.011  22.054  1.00 23.36      B    C  
ATOM   4674  OD1 ASP B  82       3.936 -25.365  21.453  1.00 26.25      B    O  
ATOM   4675  OD2 ASP B  82       2.875 -24.319  23.087  1.00 25.43      B    O1-
ATOM   4676  H   ASP B  82       2.032 -24.157  19.306  1.00 22.48      B    H  
ATOM   4677  HA  ASP B  82       2.168 -26.715  20.054  1.00 23.31      B    H  
ATOM   4678  HB2 ASP B  82       0.990 -24.551  21.442  1.00 23.28      B    H  
ATOM   4679  HB3 ASP B  82       1.096 -25.998  22.071  1.00 23.28      B    H  
ATOM   4680  N   THR B  83      -0.081 -27.769  20.148  1.00 22.33      B    N  
ATOM   4681  CA  THR B  83      -1.411 -28.415  20.144  1.00 22.17      B    C  
ATOM   4682  C   THR B  83      -1.790 -28.639  21.594  1.00 23.89      B    C  
ATOM   4683  O   THR B  83      -0.913 -29.084  22.372  1.00 24.72      B    O  
ATOM   4684  CB  THR B  83      -1.374 -29.740  19.390  1.00 23.30      B    C  
ATOM   4685  CG2 THR B  83      -2.657 -30.531  19.500  1.00 24.46      B    C  
ATOM   4686  OG1 THR B  83      -1.066 -29.489  18.025  1.00 25.33      B    O  
ATOM   4687  H   THR B  83       0.574 -28.321  20.457  1.00 22.74      B    H  
ATOM   4688  HA  THR B  83      -2.064 -27.812  19.720  1.00 22.73      B    H  
ATOM   4689  HB  THR B  83      -0.645 -30.282  19.776  1.00 23.66      B    H  
ATOM   4690  HG1 THR B  83      -1.048 -30.222  17.597  0.00 25.41      B    H  
ATOM   4691 HG21 THR B  83      -2.818 -30.769  20.430  1.00 24.09      B    H  
ATOM   4692 HG22 THR B  83      -2.583 -31.344  18.968  1.00 24.09      B    H  
ATOM   4693 HG23 THR B  83      -3.400 -29.995  19.168  1.00 24.09      B    H  
ATOM   4694  N   LEU B  84      -3.019 -28.344  21.964  1.00 24.06      B    N  
ATOM   4695  CA  LEU B  84      -3.487 -28.624  23.337  1.00 21.49      B    C  
ATOM   4696  C   LEU B  84      -4.687 -29.559  23.301  1.00 25.44      B    C  
ATOM   4697  O   LEU B  84      -5.706 -29.243  22.627  1.00 22.14      B    O  
ATOM   4698  CB  LEU B  84      -3.847 -27.321  24.038  1.00 22.98      B    C  
ATOM   4699  CG  LEU B  84      -4.387 -27.454  25.460  1.00 23.62      B    C  
ATOM   4700  CD1 LEU B  84      -3.308 -28.013  26.383  1.00 25.34      B    C  
ATOM   4701  CD2 LEU B  84      -4.837 -26.102  25.980  1.00 24.72      B    C  
ATOM   4702  H   LEU B  84      -3.637 -27.964  21.413  1.00 23.39      B    H  
ATOM   4703  HA  LEU B  84      -2.760 -29.066  23.829  1.00 22.99      B    H  
ATOM   4704  HB2 LEU B  84      -3.049 -26.757  24.063  1.00 22.77      B    H  
ATOM   4705  HB3 LEU B  84      -4.517 -26.857  23.497  1.00 22.76      B    H  
ATOM   4706  HG  LEU B  84      -5.159 -28.070  25.458  1.00 24.03      B    H  
ATOM   4707 HD11 LEU B  84      -3.057 -28.905  26.089  1.00 24.78      B    H  
ATOM   4708 HD12 LEU B  84      -3.650 -28.057  27.292  1.00 24.80      B    H  
ATOM   4709 HD13 LEU B  84      -2.528 -27.432  26.359  1.00 24.79      B    H  
ATOM   4710 HD21 LEU B  84      -4.083 -25.487  25.982  1.00 24.38      B    H  
ATOM   4711 HD22 LEU B  84      -5.178 -26.199  26.886  1.00 24.38      B    H  
ATOM   4712 HD23 LEU B  84      -5.540 -25.750  25.406  1.00 24.38      B    H  
ATOM   4713  N   HIS B  85      -4.598 -30.683  24.041  1.00 23.55      B    N  
ATOM   4714  CA  HIS B  85      -5.733 -31.605  24.253  1.00 24.51      B    C  
ATOM   4715  C   HIS B  85      -6.277 -31.353  25.643  1.00 25.60      B    C  
ATOM   4716  O   HIS B  85      -5.528 -31.476  26.589  1.00 24.57      B    O  
ATOM   4717  CB  HIS B  85      -5.303 -33.059  24.095  1.00 24.61      B    C  
ATOM   4718  CG  HIS B  85      -4.744 -33.363  22.762  1.00 23.44      B    C  
ATOM   4719  CD2 HIS B  85      -3.485 -33.642  22.386  1.00 28.13      B    C  
ATOM   4720  ND1 HIS B  85      -5.516 -33.418  21.621  1.00 25.53      B    N  
ATOM   4721  CE1 HIS B  85      -4.750 -33.751  20.600  1.00 26.14      B    C  
ATOM   4722  NE2 HIS B  85      -3.501 -33.856  21.033  1.00 27.66      B    N  
ATOM   4723  H   HIS B  85      -3.837 -30.956  24.461  1.00 24.20      B    H  
ATOM   4724  HA  HIS B  85      -6.434 -31.402  23.592  1.00 24.54      B    H  
ATOM   4725  HB2 HIS B  85      -4.629 -33.266  24.777  1.00 24.36      B    H  
ATOM   4726  HB3 HIS B  85      -6.080 -33.640  24.255  1.00 24.32      B    H  
ATOM   4727  HD1 HIS B  85      -6.378 -33.279  21.584  0.00 25.55      B    H  
ATOM   4728  HD2 HIS B  85      -2.728 -33.671  22.942  1.00 26.79      B    H  
ATOM   4729  HE1 HIS B  85      -5.034 -33.835  19.705  1.00 26.32      B    H  
ATOM   4730  HE2 HIS B  85      -2.805 -34.066  20.540  0.00 27.42      B    H  
ATOM   4731  N   ILE B  86      -7.548 -30.977  25.733  1.00 24.69      B    N  
ATOM   4732  CA  ILE B  86      -8.212 -30.651  27.013  1.00 24.19      B    C  
ATOM   4733  C   ILE B  86      -9.206 -31.778  27.297  1.00 24.23      B    C  
ATOM   4734  O   ILE B  86     -10.166 -31.953  26.543  1.00 25.53      B    O  
ATOM   4735  CB  ILE B  86      -8.906 -29.285  26.962  1.00 25.38      B    C  
ATOM   4736  CG1 ILE B  86      -7.926 -28.186  26.559  1.00 27.36      B    C  
ATOM   4737  CG2 ILE B  86      -9.556 -28.958  28.291  1.00 24.44      B    C  
ATOM   4738  CD1 ILE B  86      -8.588 -26.998  25.973  1.00 32.88      B    C  
ATOM   4739  H   ILE B  86      -8.094 -30.897  25.008  1.00 24.78      B    H  
ATOM   4740  HA  ILE B  86      -7.543 -30.632  27.720  1.00 24.53      B    H  
ATOM   4741  HB  ILE B  86      -9.615 -29.329  26.274  1.00 25.35      B    H  
ATOM   4742 HG12 ILE B  86      -7.417 -27.908  27.351  1.00 28.06      B    H  
ATOM   4743 HG13 ILE B  86      -7.293 -28.548  25.904  1.00 28.04      B    H  
ATOM   4744 HG21 ILE B  86     -10.235 -29.623  28.498  1.00 24.73      B    H  
ATOM   4745 HG22 ILE B  86      -9.972 -28.079  28.244  1.00 24.75      B    H  
ATOM   4746 HG23 ILE B  86      -8.882 -28.957  28.993  1.00 24.73      B    H  
ATOM   4747 HD11 ILE B  86      -9.100 -27.264  25.190  1.00 31.04      B    H  
ATOM   4748 HD12 ILE B  86      -7.915 -26.345  25.714  1.00 31.06      B    H  
ATOM   4749 HD13 ILE B  86      -9.185 -26.602  26.630  1.00 31.02      B    H  
ATOM   4750  N   GLU B  87      -8.885 -32.545  28.333  1.00 26.47      B    N  
ATOM   4751  CA  GLU B  87      -9.763 -33.619  28.842  1.00 26.78      B    C  
ATOM   4752  C   GLU B  87     -10.751 -32.939  29.782  1.00 22.67      B    C  
ATOM   4753  O   GLU B  87     -10.418 -32.626  30.932  1.00 25.21      B    O  
ATOM   4754  CB  GLU B  87      -8.919 -34.724  29.478  1.00 29.70      B    C  
ATOM   4755  CG  GLU B  87      -9.764 -35.947  29.788  1.00 36.17      B    C  
ATOM   4756  CD  GLU B  87      -8.960 -37.034  30.475  0.50 31.45      B    C  
ATOM   4757  OE1 GLU B  87      -7.741 -37.111  30.226  0.50 32.18      B    O  
ATOM   4758  OE2 GLU B  87      -9.550 -37.762  31.275  0.50 36.71      B    O1-
ATOM   4759  H   GLU B  87      -8.103 -32.457  28.793  1.00 25.99      B    H  
ATOM   4760  HA  GLU B  87     -10.260 -34.001  28.082  1.00 26.38      B    H  
ATOM   4761  HB2 GLU B  87      -8.199 -34.972  28.861  1.00 30.37      B    H  
ATOM   4762  HB3 GLU B  87      -8.516 -34.387  30.304  1.00 30.36      B    H  
ATOM   4763  HG2 GLU B  87     -10.512 -35.690  30.368  1.00 33.40      B    H  
ATOM   4764  HG3 GLU B  87     -10.136 -36.306  28.954  1.00 33.42      B    H  
ATOM   4765  N   PHE B  88     -11.909 -32.600  29.244  1.00 23.36      B    N  
ATOM   4766  CA  PHE B  88     -12.914 -31.750  29.876  1.00 25.40      B    C  
ATOM   4767  C   PHE B  88     -13.946 -32.643  30.547  1.00 25.69      B    C  
ATOM   4768  O   PHE B  88     -14.502 -33.506  29.863  1.00 30.19      B    O  
ATOM   4769  CB  PHE B  88     -13.569 -30.850  28.842  1.00 25.27      B    C  
ATOM   4770  CG  PHE B  88     -14.699 -30.080  29.433  1.00 22.46      B    C  
ATOM   4771  CD1 PHE B  88     -14.486 -29.129  30.406  1.00 23.95      B    C  
ATOM   4772  CD2 PHE B  88     -15.992 -30.316  29.019  1.00 24.32      B    C  
ATOM   4773  CE1 PHE B  88     -15.549 -28.458  30.977  1.00 23.04      B    C  
ATOM   4774  CE2 PHE B  88     -17.045 -29.600  29.552  1.00 22.43      B    C  
ATOM   4775  CZ  PHE B  88     -16.829 -28.654  30.498  1.00 21.45      B    C  
ATOM   4776  H   PHE B  88     -12.171 -32.884  28.418  1.00 23.68      B    H  
ATOM   4777  HA  PHE B  88     -12.477 -31.188  30.560  1.00 25.02      B    H  
ATOM   4778  HB2 PHE B  88     -12.899 -30.227  28.490  1.00 24.60      B    H  
ATOM   4779  HB3 PHE B  88     -13.899 -31.398  28.101  1.00 24.60      B    H  
ATOM   4780  HD1 PHE B  88     -13.610 -28.974  30.721  1.00 23.35      B    H  
ATOM   4781  HD2 PHE B  88     -16.152 -30.948  28.339  1.00 23.40      B    H  
ATOM   4782  HE1 PHE B  88     -15.388 -27.793  31.627  1.00 22.90      B    H  
ATOM   4783  HE2 PHE B  88     -17.923 -29.765  29.246  1.00 22.68      B    H  
ATOM   4784  HZ  PHE B  88     -17.557 -28.193  30.883  1.00 22.16      B    H  
ATOM   4785  N   GLU B  89     -14.134 -32.445  31.845  1.00 24.04      B    N  
ATOM   4786  CA  GLU B  89     -15.235 -33.144  32.571  1.00 25.68      B    C  
ATOM   4787  C   GLU B  89     -16.259 -32.132  33.041  1.00 21.36      B    C  
ATOM   4788  O   GLU B  89     -15.943 -31.175  33.778  1.00 22.10      B    O  
ATOM   4789  CB  GLU B  89     -14.684 -33.993  33.717  1.00 26.45      B    C  
ATOM   4790  CG  GLU B  89     -15.779 -34.770  34.421  1.00 28.47      B    C  
ATOM   4791  CD  GLU B  89     -15.260 -35.657  35.544  1.00 30.63      B    C  
ATOM   4792  OE1 GLU B  89     -14.142 -36.139  35.424  1.00 30.70      B    O  
ATOM   4793  OE2 GLU B  89     -15.996 -35.820  36.526  1.00 31.67      B    O1-
ATOM   4794  H   GLU B  89     -13.621 -31.892  32.357  1.00 24.80      B    H  
ATOM   4795  HA  GLU B  89     -15.676 -33.750  31.934  1.00 24.63      B    H  
ATOM   4796  HB2 GLU B  89     -14.020 -34.619  33.358  1.00 26.73      B    H  
ATOM   4797  HB3 GLU B  89     -14.236 -33.407  34.362  1.00 26.73      B    H  
ATOM   4798  HG2 GLU B  89     -16.432 -34.142  34.796  1.00 28.46      B    H  
ATOM   4799  HG3 GLU B  89     -16.246 -35.332  33.767  1.00 28.47      B    H  
ATOM   4800  N   ASN B  90     -17.483 -32.379  32.610  1.00 22.66      B    N  
ATOM   4801  CA  ASN B  90     -18.651 -31.613  33.032  1.00 22.05      B    C  
ATOM   4802  C   ASN B  90     -19.205 -32.260  34.297  1.00 23.91      B    C  
ATOM   4803  O   ASN B  90     -19.889 -33.277  34.151  1.00 26.85      B    O  
ATOM   4804  CB  ASN B  90     -19.734 -31.604  31.965  1.00 23.78      B    C  
ATOM   4805  CG  ASN B  90     -20.960 -30.873  32.431  1.00 19.45      B    C  
ATOM   4806  ND2 ASN B  90     -22.055 -31.010  31.682  1.00 23.86      B    N  
ATOM   4807  OD1 ASN B  90     -20.898 -30.156  33.424  1.00 23.35      B    O  
ATOM   4808  H   ASN B  90     -17.675 -33.046  32.020  1.00 22.22      B    H  
ATOM   4809  HA  ASN B  90     -18.383 -30.683  33.222  1.00 22.84      B    H  
ATOM   4810  HB2 ASN B  90     -19.386 -31.171  31.159  1.00 22.28      B    H  
ATOM   4811  HB3 ASN B  90     -19.972 -32.526  31.738  1.00 22.29      B    H  
ATOM   4812 HD21 ASN B  90     -22.802 -30.597  31.912  0.00 23.91      B    H  
ATOM   4813 HD22 ASN B  90     -22.032 -31.509  30.953  0.00 23.91      B    H  
ATOM   4814  N   THR B  91     -18.912 -31.687  35.457  1.00 24.56      B    N  
ATOM   4815  CA  THR B  91     -19.307 -32.301  36.766  1.00 25.77      B    C  
ATOM   4816  C   THR B  91     -20.719 -31.857  37.092  1.00 29.57      B    C  
ATOM   4817  O   THR B  91     -21.225 -32.200  38.163  1.00 27.05      B    O  
ATOM   4818  CB  THR B  91     -18.376 -31.933  37.921  1.00 23.70      B    C  
ATOM   4819  CG2 THR B  91     -16.932 -32.220  37.601  1.00 25.95      B    C  
ATOM   4820  OG1 THR B  91     -18.546 -30.593  38.357  1.00 27.73      B    O  
ATOM   4821  H   THR B  91     -18.467 -30.898  35.546  1.00 24.68      B    H  
ATOM   4822  HA  THR B  91     -19.303 -33.281  36.659  1.00 25.80      B    H  
ATOM   4823  HB  THR B  91     -18.624 -32.517  38.677  1.00 25.25      B    H  
ATOM   4824  HG1 THR B  91     -18.016 -30.433  38.995  0.00 27.78      B    H  
ATOM   4825 HG21 THR B  91     -16.825 -33.166  37.397  1.00 25.23      B    H  
ATOM   4826 HG22 THR B  91     -16.377 -31.990  38.368  1.00 25.23      B    H  
ATOM   4827 HG23 THR B  91     -16.655 -31.690  36.832  1.00 25.23      B    H  
ATOM   4828  N   MET B  92     -21.328 -31.026  36.241  1.00 23.81      B    N  
ATOM   4829  CA  MET B  92     -22.629 -30.421  36.587  1.00 24.19      B    C  
ATOM   4830  C   MET B  92     -23.771 -31.329  36.108  1.00 23.30      B    C  
ATOM   4831  O   MET B  92     -23.527 -32.318  35.353  1.00 23.87      B    O  
ATOM   4832  CB  MET B  92     -22.733 -29.025  35.961  1.00 24.48      B    C  
ATOM   4833  CG  MET B  92     -21.563 -28.128  36.324  1.00 25.56      B    C  
ATOM   4834  SD  MET B  92     -21.799 -26.364  35.897  1.00 24.75      B    S  
ATOM   4835  CE  MET B  92     -21.976 -26.507  34.124  1.00 25.03      B    C  
ATOM   4836  H   MET B  92     -20.998 -30.788  35.428  1.00 25.14      B    H  
ATOM   4837  HA  MET B  92     -22.683 -30.341  37.567  1.00 24.01      B    H  
ATOM   4838  HB2 MET B  92     -22.778 -29.118  34.989  1.00 24.66      B    H  
ATOM   4839  HB3 MET B  92     -23.563 -28.604  36.260  1.00 24.66      B    H  
ATOM   4840  HG2 MET B  92     -21.399 -28.195  37.289  1.00 25.11      B    H  
ATOM   4841  HG3 MET B  92     -20.759 -28.453  35.864  1.00 25.11      B    H  
ATOM   4842  HE1 MET B  92     -22.090 -25.628  33.741  1.00 24.94      B    H  
ATOM   4843  HE2 MET B  92     -21.186 -26.919  33.754  1.00 24.94      B    H  
ATOM   4844  HE3 MET B  92     -22.748 -27.049  33.920  1.00 24.94      B    H  
ATOM   4845  N   ASP B  93     -24.979 -30.903  36.462  1.00 24.63      B    N  
ATOM   4846  CA  ASP B  93     -26.252 -31.628  36.242  1.00 24.77      B    C  
ATOM   4847  C   ASP B  93     -26.969 -31.095  35.006  1.00 26.59      B    C  
ATOM   4848  O   ASP B  93     -28.037 -31.621  34.686  1.00 27.53      B    O  
ATOM   4849  CB  ASP B  93     -27.119 -31.596  37.525  1.00 26.45      B    C  
ATOM   4850  CG  ASP B  93     -27.513 -30.224  38.050  0.50 21.58      B    C  
ATOM   4851  OD1 ASP B  93     -27.058 -29.200  37.486  0.50 18.31      B    O  
ATOM   4852  OD2 ASP B  93     -28.304 -30.166  38.995  0.50 17.37      B    O1-
ATOM   4853  H   ASP B  93     -25.099 -30.106  36.883  1.00 24.34      B    H  
ATOM   4854  HA  ASP B  93     -26.028 -32.572  36.071  1.00 25.40      B    H  
ATOM   4855  HB2 ASP B  93     -27.942 -32.097  37.352  1.00 24.84      B    H  
ATOM   4856  HB3 ASP B  93     -26.632 -32.059  38.238  1.00 24.82      B    H  
ATOM   4857  N   VAL B  94     -26.338 -30.154  34.263  1.00 25.06      B    N  
ATOM   4858  CA  VAL B  94     -26.855 -29.603  32.982  1.00 24.73      B    C  
ATOM   4859  C   VAL B  94     -25.741 -29.746  31.959  1.00 26.46      B    C  
ATOM   4860  O   VAL B  94     -24.577 -29.805  32.378  1.00 26.05      B    O  
ATOM   4861  CB  VAL B  94     -27.289 -28.125  33.088  1.00 25.94      B    C  
ATOM   4862  CG1 VAL B  94     -28.533 -27.941  33.965  1.00 28.32      B    C  
ATOM   4863  CG2 VAL B  94     -26.143 -27.233  33.564  1.00 26.08      B    C  
ATOM   4864  H   VAL B  94     -25.538 -29.796  34.506  1.00 25.33      B    H  
ATOM   4865  HA  VAL B  94     -27.616 -30.137  32.693  1.00 25.35      B    H  
ATOM   4866  HB  VAL B  94     -27.529 -27.830  32.175  1.00 26.17      B    H  
ATOM   4867 HG11 VAL B  94     -29.266 -28.470  33.604  1.00 27.56      B    H  
ATOM   4868 HG12 VAL B  94     -28.785 -27.003  33.973  1.00 27.56      B    H  
ATOM   4869 HG13 VAL B  94     -28.338 -28.233  34.872  1.00 27.56      B    H  
ATOM   4870 HG21 VAL B  94     -25.841 -27.530  34.440  1.00 26.03      B    H  
ATOM   4871 HG22 VAL B  94     -26.454 -26.313  33.625  1.00 26.04      B    H  
ATOM   4872 HG23 VAL B  94     -25.405 -27.282  32.933  1.00 26.04      B    H  
ATOM   4873  N   ARG B  95     -26.096 -29.819  30.674  1.00 24.66      B    N  
ATOM   4874  CA  ARG B  95     -25.093 -29.864  29.590  1.00 25.00      B    C  
ATOM   4875  C   ARG B  95     -24.222 -28.611  29.678  1.00 22.82      B    C  
ATOM   4876  O   ARG B  95     -24.716 -27.538  30.029  1.00 21.98      B    O  
ATOM   4877  CB  ARG B  95     -25.782 -29.958  28.230  1.00 26.71      B    C  
ATOM   4878  CG  ARG B  95     -26.608 -31.228  28.095  1.00 28.54      B    C  
ATOM   4879  CD  ARG B  95     -27.188 -31.408  26.712  1.00 29.09      B    C  
ATOM   4880  NE  ARG B  95     -26.150 -31.824  25.769  1.00 31.56      B    N  
ATOM   4881  CZ  ARG B  95     -25.709 -33.079  25.589  1.00 34.43      B    C  
ATOM   4882  NH1 ARG B  95     -26.246 -34.083  26.280  1.00 35.16      B    N1+
ATOM   4883  NH2 ARG B  95     -24.735 -33.323  24.720  1.00 31.81      B    N  
ATOM   4884  H   ARG B  95     -26.963 -29.824  30.398  1.00 25.17      B    H  
ATOM   4885  HA  ARG B  95     -24.528 -30.657  29.721  1.00 24.81      B    H  
ATOM   4886  HB2 ARG B  95     -26.366 -29.180  28.113  1.00 26.71      B    H  
ATOM   4887  HB3 ARG B  95     -25.101 -29.940  27.525  1.00 26.71      B    H  
ATOM   4888  HG2 ARG B  95     -26.043 -32.001  28.303  1.00 28.23      B    H  
ATOM   4889  HG3 ARG B  95     -27.342 -31.208  28.744  1.00 28.21      B    H  
ATOM   4890  HD2 ARG B  95     -27.901 -32.080  26.738  1.00 29.56      B    H  
ATOM   4891  HD3 ARG B  95     -27.580 -30.561  26.411  1.00 29.53      B    H  
ATOM   4892  HE  ARG B  95     -25.763 -31.198  25.306  1.00 31.70      B    H  
ATOM   4893 HH11 ARG B  95     -26.883 -33.931  26.863  1.00 34.63      B    H  
ATOM   4894 HH12 ARG B  95     -25.955 -34.903  26.154  1.00 34.63      B    H  
ATOM   4895 HH21 ARG B  95     -24.382 -32.664  24.258  1.00 32.59      B    H  
ATOM   4896 HH22 ARG B  95     -24.455 -34.149  24.595  1.00 32.60      B    H  
ATOM   4897  N   ALA B  96     -22.952 -28.762  29.338  1.00 23.74      B    N  
ATOM   4898  CA  ALA B  96     -21.976 -27.647  29.329  1.00 22.47      B    C  
ATOM   4899  C   ALA B  96     -20.973 -27.896  28.222  1.00 21.63      B    C  
ATOM   4900  O   ALA B  96     -20.872 -28.995  27.690  1.00 22.89      B    O  
ATOM   4901  CB  ALA B  96     -21.316 -27.482  30.681  1.00 24.14      B    C  
ATOM   4902  H   ALA B  96     -22.583 -29.558  29.092  1.00 23.22      B    H  
ATOM   4903  HA  ALA B  96     -22.461 -26.815  29.118  1.00 22.85      B    H  
ATOM   4904  HB1 ALA B  96     -20.682 -26.745  30.646  1.00 23.61      B    H  
ATOM   4905  HB2 ALA B  96     -21.993 -27.294  31.352  1.00 23.61      B    H  
ATOM   4906  HB3 ALA B  96     -20.847 -28.300  30.916  1.00 23.61      B    H  
ATOM   4907  N   SER B  97     -20.230 -26.865  27.848  1.00 21.07      B    N  
ATOM   4908  CA  SER B  97     -19.236 -27.006  26.771  1.00 20.95      B    C  
ATOM   4909  C   SER B  97     -18.034 -26.090  27.016  1.00 17.96      B    C  
ATOM   4910  O   SER B  97     -18.017 -25.280  27.956  1.00 19.84      B    O  
ATOM   4911  CB  SER B  97     -19.845 -26.755  25.394  1.00 22.75      B    C  
ATOM   4912  OG  SER B  97     -20.015 -25.353  25.157  1.00 22.24      B    O  
ATOM   4913  H   SER B  97     -20.271 -26.027  28.204  1.00 21.16      B    H  
ATOM   4914  HA  SER B  97     -18.903 -27.944  26.789  1.00 20.69      B    H  
ATOM   4915  HB2 SER B  97     -19.257 -27.135  24.703  1.00 22.19      B    H  
ATOM   4916  HB3 SER B  97     -20.717 -27.206  25.336  1.00 22.20      B    H  
ATOM   4917  HG  SER B  97     -20.353 -25.250  24.390  0.00 22.23      B    H  
ATOM   4918  N   LEU B  98     -17.052 -26.313  26.161  1.00 20.58      B    N  
ATOM   4919  CA  LEU B  98     -15.864 -25.446  26.042  1.00 20.10      B    C  
ATOM   4920  C   LEU B  98     -15.724 -25.015  24.587  1.00 20.01      B    C  
ATOM   4921  O   LEU B  98     -15.560 -25.853  23.715  1.00 20.22      B    O  
ATOM   4922  CB  LEU B  98     -14.678 -26.249  26.549  1.00 21.71      B    C  
ATOM   4923  CG  LEU B  98     -13.342 -25.528  26.571  1.00 21.61      B    C  
ATOM   4924  CD1 LEU B  98     -13.325 -24.418  27.580  1.00 21.27      B    C  
ATOM   4925  CD2 LEU B  98     -12.226 -26.512  26.808  1.00 22.13      B    C  
ATOM   4926  H   LEU B  98     -17.047 -27.024  25.592  1.00 19.84      B    H  
ATOM   4927  HA  LEU B  98     -15.993 -24.650  26.605  1.00 20.47      B    H  
ATOM   4928  HB2 LEU B  98     -14.880 -26.550  27.457  1.00 21.30      B    H  
ATOM   4929  HB3 LEU B  98     -14.588 -27.045  25.990  1.00 21.30      B    H  
ATOM   4930  HG  LEU B  98     -13.201 -25.125  25.679  1.00 21.66      B    H  
ATOM   4931 HD11 LEU B  98     -14.003 -23.759  27.351  1.00 21.37      B    H  
ATOM   4932 HD12 LEU B  98     -12.450 -23.993  27.580  1.00 21.37      B    H  
ATOM   4933 HD13 LEU B  98     -13.510 -24.779  28.464  1.00 21.37      B    H  
ATOM   4934 HD21 LEU B  98     -12.367 -26.965  27.657  1.00 21.97      B    H  
ATOM   4935 HD22 LEU B  98     -11.376 -26.039  26.831  1.00 21.99      B    H  
ATOM   4936 HD23 LEU B  98     -12.212 -27.168  26.089  1.00 21.97      B    H  
ATOM   4937  N   HIS B  99     -15.769 -23.698  24.384  1.00 20.69      B    N
[truncated: 595,878 more chars]
