# Supplementary material for: Hydrophobic tuning with non-canonical amino acids in a copper metalloenzyme
Source: Nat Chem. 2026 Apr 13;18(7):1269–77. doi: 10.1038/s41557-026-02116-7 (PMC13323077; doi:10.1038/s41557-026-02116-7)
Supplement: Supplementary file 4 — Code related to logP prediction, PDB analysis and redox deconvolution. [file 41557_2026_2116_MOESM4_ESM.zip › Code_lite/PDB_analysis_lite/inputs/starting_pdbs/3pps.pdb]

CRYST1   61.360  178.950  118.130  90.00  90.26  90.00 P 1 21 1      1
ATOM      1  N   SER A   1      21.724  24.250  18.442  1.00 15.51           N  
ATOM      2  CA  SER A   1      20.599  23.780  19.246  1.00 35.15           C  
ATOM      3  C   SER A   1      20.461  22.250  19.234  1.00 33.97           C  
ATOM      4  O   SER A   1      20.192  21.637  18.198  1.00 38.77           O  
ATOM      5  CB  SER A   1      19.287  24.440  18.790  1.00 27.77           C  
ATOM      6  OG  SER A   1      19.294  25.832  19.048  1.00 24.77           O  
ATOM      7  N   GLY A   2      20.658  21.636  20.393  1.00 27.32           N  
ATOM      8  CA  GLY A   2      20.371  20.223  20.563  1.00 21.36           C  
ATOM      9  C   GLY A   2      19.117  20.082  21.407  1.00 23.07           C  
ATOM     10  O   GLY A   2      18.155  20.820  21.204  1.00 33.89           O  
ATOM     11  N   PRO A   3      19.127  19.153  22.373  1.00 17.75           N  
ATOM     12  CA  PRO A   3      18.008  18.961  23.295  1.00 18.44           C  
ATOM     13  C   PRO A   3      18.008  20.029  24.380  1.00 26.68           C  
ATOM     14  O   PRO A   3      19.060  20.603  24.678  1.00 26.90           O  
ATOM     15  CB  PRO A   3      18.312  17.601  23.944  1.00 20.00           C  
ATOM     16  CG  PRO A   3      19.513  17.058  23.237  1.00 19.79           C  
ATOM     17  CD  PRO A   3      20.228  18.229  22.663  1.00 25.35           C  
ATOM     18  N   THR A   4      16.838  20.282  24.962  1.00 30.44           N  
ATOM     19  CA  THR A   4      16.725  21.125  26.149  1.00 27.03           C  
ATOM     20  C   THR A   4      15.905  20.422  27.233  1.00 26.08           C  
ATOM     21  O   THR A   4      15.929  20.824  28.390  1.00 24.66           O  
ATOM     22  CB  THR A   4      16.110  22.509  25.840  1.00 28.09           C  
ATOM     23  CG2 THR A   4      16.896  23.219  24.733  1.00 25.45           C  
ATOM     24  OG1 THR A   4      14.737  22.360  25.450  1.00 24.15           O  
ATOM     25  N   CYS A   5      15.190  19.365  26.858  1.00 24.29           N  
ATOM     26  CA  CYS A   5      14.418  18.587  27.829  1.00 25.43           C  
ATOM     27  C   CYS A   5      14.510  17.082  27.582  1.00 25.32           C  
ATOM     28  O   CYS A   5      13.592  16.323  27.910  1.00 27.50           O  
ATOM     29  CB  CYS A   5      12.955  19.027  27.836  1.00 29.60           C  
ATOM     30  SG  CYS A   5      12.193  19.014  26.212  1.00 23.75           S  
ATOM     31  N   ASN A   6      15.625  16.654  27.007  1.00 28.42           N  
ATOM     32  CA  ASN A   6      15.841  15.241  26.734  1.00 29.46           C  
ATOM     33  C   ASN A   6      16.665  14.593  27.836  1.00 21.56           C  
ATOM     34  O   ASN A   6      17.878  14.706  27.855  1.00 19.36           O  
ATOM     35  CB  ASN A   6      16.518  15.057  25.377  1.00 24.06           C  
ATOM     36  CG  ASN A   6      16.670  13.610  25.008  1.00 18.84           C  
ATOM     37  ND2 ASN A   6      16.160  13.239  23.847  1.00 20.70           N  
ATOM     38  OD1 ASN A   6      17.228  12.826  25.768  1.00 18.34           O  
ATOM     39  N   THR A   7      15.990  13.916  28.754  1.00 18.27           N  
ATOM     40  CA  THR A   7      16.653  13.337  29.909  1.00 16.86           C  
ATOM     41  C   THR A   7      16.353  11.846  30.014  1.00 19.33           C  
ATOM     42  O   THR A   7      15.419  11.356  29.393  1.00 21.46           O  
ATOM     43  CB  THR A   7      16.229  14.057  31.197  1.00 17.86           C  
ATOM     44  CG2 THR A   7      16.831  15.442  31.228  1.00 22.99           C  
ATOM     45  OG1 THR A   7      14.796  14.163  31.243  1.00 27.73           O  
ATOM     46  N   PRO A   8      17.162  11.118  30.794  1.00 18.06           N  
ATOM     47  CA  PRO A   8      16.995   9.683  31.031  1.00 18.04           C  
ATOM     48  C   PRO A   8      15.563   9.276  31.323  1.00 19.42           C  
ATOM     49  O   PRO A   8      15.128   8.198  30.930  1.00 25.40           O  
ATOM     50  CB  PRO A   8      17.837   9.462  32.274  1.00 18.84           C  
ATOM     51  CG  PRO A   8      18.935  10.437  32.115  1.00 14.86           C  
ATOM     52  CD  PRO A   8      18.333  11.652  31.505  1.00 12.96           C  
ATOM     53  N   SER A   9      14.834  10.140  32.016  1.00 28.27           N  
ATOM     54  CA  SER A   9      13.466   9.848  32.426  1.00 24.69           C  
ATOM     55  C   SER A   9      12.440  10.323  31.399  1.00 24.92           C  
ATOM     56  O   SER A   9      11.373   9.726  31.260  1.00 22.07           O  
ATOM     57  CB  SER A   9      13.189  10.472  33.795  1.00 27.37           C  
ATOM     58  OG  SER A   9      13.791  11.754  33.899  1.00 25.14           O  
ATOM     59  N   ASN A  10      12.773  11.391  30.677  1.00 20.18           N  
ATOM     60  CA  ASN A  10      11.871  11.949  29.677  1.00 21.89           C  
ATOM     61  C   ASN A  10      12.487  12.020  28.286  1.00 17.95           C  
ATOM     62  O   ASN A  10      12.807  13.097  27.796  1.00 23.30           O  
ATOM     63  CB  ASN A  10      11.406  13.348  30.095  1.00 21.55           C  
ATOM     64  CG  ASN A  10      10.165  13.804  29.346  1.00 25.37           C  
ATOM     65  ND2 ASN A  10       9.200  12.901  29.180  1.00 27.40           N  
ATOM     66  OD1 ASN A  10      10.074  14.951  28.926  1.00 25.54           O  
ATOM     67  N   ARG A  11      12.631  10.870  27.644  1.00 17.47           N  
ATOM     68  CA  ARG A  11      13.198  10.810  26.301  1.00 18.02           C  
ATOM     69  C   ARG A  11      12.245  11.304  25.211  1.00 18.75           C  
ATOM     70  O   ARG A  11      12.678  11.621  24.107  1.00 19.47           O  
ATOM     71  CB  ARG A  11      13.671   9.385  25.985  1.00 24.24           C  
ATOM     72  CG  ARG A  11      14.793   8.868  26.893  1.00 17.23           C  
ATOM     73  CD  ARG A  11      16.007   9.781  26.866  1.00 18.81           C  
ATOM     74  NE  ARG A  11      17.196   9.136  27.417  1.00 29.76           N  
ATOM     75  CZ  ARG A  11      18.393   9.712  27.506  1.00 17.69           C  
ATOM     76  NH1 ARG A  11      18.563  10.957  27.091  1.00 13.72           N1+
ATOM     77  NH2 ARG A  11      19.417   9.045  28.019  1.00 18.05           N  
ATOM     78  N   ALA A  12      10.953  11.377  25.528  1.00 27.03           N  
ATOM     79  CA  ALA A  12       9.925  11.796  24.572  1.00 16.74           C  
ATOM     80  C   ALA A  12      10.033  13.269  24.212  1.00 25.33           C  
ATOM     81  O   ALA A  12       9.720  13.671  23.090  1.00 18.90           O  
ATOM     82  CB  ALA A  12       8.544  11.497  25.118  1.00 11.13           C  
ATOM     83  N   CYS A  13      10.471  14.071  25.174  1.00 31.81           N  
ATOM     84  CA  CYS A  13      10.664  15.496  24.960  1.00 24.04           C  
ATOM     85  C   CYS A  13      12.077  15.752  24.464  1.00 29.03           C  
ATOM     86  O   CYS A  13      13.033  15.163  24.967  1.00 33.90           O  
ATOM     87  CB  CYS A  13      10.439  16.244  26.264  1.00 26.10           C  
ATOM     88  SG  CYS A  13      10.459  18.005  26.079  1.00 15.47           S  
ATOM     89  N   TRP A  14      12.201  16.633  23.472  1.00 30.81           N  
ATOM     90  CA  TRP A  14      13.474  16.949  22.828  1.00 23.21           C  
ATOM     91  C   TRP A  14      13.843  18.391  23.146  1.00 27.40           C  
ATOM     92  O   TRP A  14      14.811  18.664  23.849  1.00 25.61           O  
ATOM     93  CB  TRP A  14      13.342  16.767  21.312  1.00 27.46           C  
ATOM     94  CG  TRP A  14      14.614  17.023  20.545  1.00 30.15           C  
ATOM     95  CD1 TRP A  14      14.826  17.973  19.581  1.00 26.50           C  
ATOM     96  CD2 TRP A  14      15.853  16.316  20.690  1.00 24.23           C  
ATOM     97  CE2 TRP A  14      16.770  16.887  19.785  1.00 17.11           C  
ATOM     98  CE3 TRP A  14      16.273  15.252  21.498  1.00 21.59           C  
ATOM     99  NE1 TRP A  14      16.122  17.895  19.118  1.00 16.11           N  
ATOM    100  CZ2 TRP A  14      18.078  16.424  19.663  1.00 15.92           C  
ATOM    101  CZ3 TRP A  14      17.573  14.796  21.375  1.00 18.05           C  
ATOM    102  CH2 TRP A  14      18.459  15.381  20.464  1.00 15.07           C  
ATOM    103  N   THR A  15      13.060  19.311  22.601  1.00 32.02           N  
ATOM    104  CA  THR A  15      13.103  20.710  22.980  1.00 27.54           C  
ATOM    105  C   THR A  15      11.655  21.180  23.035  1.00 33.53           C  
ATOM    106  O   THR A  15      10.763  20.539  22.474  1.00 36.91           O  
ATOM    107  CB  THR A  15      13.840  21.585  21.955  1.00 31.84           C  
ATOM    108  CG2 THR A  15      15.208  21.005  21.634  1.00 30.58           C  
ATOM    109  OG1 THR A  15      13.074  21.671  20.744  1.00 36.32           O  
ATOM    110  N   ASN A  16      11.418  22.293  23.716  1.00 39.64           N  
ATOM    111  CA  ASN A  16      10.112  22.915  23.700  1.00 42.70           C  
ATOM    112  C   ASN A  16       9.612  23.059  22.259  1.00 37.93           C  
ATOM    113  O   ASN A  16      10.264  23.678  21.406  1.00 35.68           O  
ATOM    114  CB  ASN A  16      10.165  24.294  24.338  1.00 38.25           C  
ATOM    115  CG  ASN A  16       8.784  24.861  24.578  1.00 59.92           C  
ATOM    116  ND2 ASN A  16       8.579  26.116  24.190  1.00 64.21           N  
ATOM    117  OD1 ASN A  16       7.903  24.173  25.093  1.00 40.29           O  
ATOM    118  N   GLY A  17       8.458  22.477  21.974  1.00 40.26           N  
ATOM    119  CA  GLY A  17       7.894  22.583  20.641  1.00 35.86           C  
ATOM    120  C   GLY A  17       8.204  21.400  19.749  1.00 32.28           C  
ATOM    121  O   GLY A  17       7.715  21.340  18.626  1.00 36.54           O  
ATOM    122  N   PHE A  18       9.008  20.459  20.237  1.00 23.25           N  
ATOM    123  CA  PHE A  18       9.284  19.235  19.477  1.00 27.30           C  
ATOM    124  C   PHE A  18       9.446  18.016  20.382  1.00 32.27           C  
ATOM    125  O   PHE A  18      10.144  18.082  21.397  1.00 35.26           O  
ATOM    126  CB  PHE A  18      10.551  19.385  18.614  1.00 25.40           C  
ATOM    127  CG  PHE A  18      10.476  20.485  17.596  1.00 23.56           C  
ATOM    128  CD1 PHE A  18      10.879  21.772  17.916  1.00 26.97           C  
ATOM    129  CD2 PHE A  18      10.009  20.233  16.322  1.00 22.68           C  
ATOM    130  CE1 PHE A  18      10.816  22.786  16.979  1.00 25.26           C  
ATOM    131  CE2 PHE A  18       9.938  21.246  15.380  1.00 22.94           C  
ATOM    132  CZ  PHE A  18      10.343  22.520  15.708  1.00 20.88           C  
ATOM    133  N   ASP A  19       8.839  16.894  20.002  1.00 26.50           N  
ATOM    134  CA  ASP A  19       9.004  15.663  20.766  1.00 30.59           C  
ATOM    135  C   ASP A  19       8.775  14.391  19.950  1.00 23.48           C  
ATOM    136  O   ASP A  19       8.921  14.385  18.729  1.00 20.54           O  
ATOM    137  CB  ASP A  19       8.056  15.668  21.962  1.00 32.39           C  
ATOM    138  CG  ASP A  19       6.592  15.754  21.560  1.00 24.40           C  
ATOM    139  OD1 ASP A  19       5.770  16.032  22.451  1.00 21.78           O  
ATOM    140  OD2 ASP A  19       6.277  15.562  20.376  1.00 26.79           O1-
ATOM    141  N   ILE A  20       8.422  13.308  20.637  1.00 20.28           N  
ATOM    142  CA  ILE A  20       8.259  12.024  19.976  1.00 18.50           C  
ATOM    143  C   ILE A  20       6.926  11.962  19.226  1.00 29.24           C  
ATOM    144  O   ILE A  20       6.706  11.077  18.391  1.00 27.40           O  
ATOM    145  CB  ILE A  20       8.349  10.863  20.976  1.00 17.44           C  
ATOM    146  CG1 ILE A  20       8.756   9.571  20.261  1.00 11.98           C  
ATOM    147  CG2 ILE A  20       7.027  10.692  21.735  1.00 12.81           C  
ATOM    148  CD1 ILE A  20      10.156   9.593  19.694  1.00 12.66           C  
ATOM    149  N   ASN A  21       6.039  12.905  19.526  1.00 24.43           N  
ATOM    150  CA  ASN A  21       4.752  12.982  18.848  1.00 22.74           C  
ATOM    151  C   ASN A  21       4.757  13.942  17.654  1.00 22.79           C  
ATOM    152  O   ASN A  21       3.811  13.964  16.869  1.00 22.03           O  
ATOM    153  CB  ASN A  21       3.656  13.399  19.827  1.00 26.15           C  
ATOM    154  CG  ASN A  21       3.130  12.242  20.658  1.00 24.43           C  
ATOM    155  ND2 ASN A  21       2.770  12.534  21.899  1.00 18.98           N  
ATOM    156  OD1 ASN A  21       3.037  11.102  20.189  1.00 24.34           O  
ATOM    157  N   THR A  22       5.820  14.733  17.525  1.00 17.96           N  
ATOM    158  CA  THR A  22       5.920  15.721  16.459  1.00 16.25           C  
ATOM    159  C   THR A  22       6.029  15.047  15.099  1.00 19.83           C  
ATOM    160  O   THR A  22       6.880  14.173  14.906  1.00 21.33           O  
ATOM    161  CB  THR A  22       7.156  16.613  16.655  1.00 18.62           C  
ATOM    162  CG2 THR A  22       7.213  17.706  15.603  1.00 17.41           C  
ATOM    163  OG1 THR A  22       7.114  17.207  17.955  1.00 23.55           O  
ATOM    164  N   ASP A  23       5.183  15.453  14.155  1.00 13.65           N  
ATOM    165  CA  ASP A  23       5.235  14.887  12.810  1.00 21.11           C  
ATOM    166  C   ASP A  23       6.488  15.380  12.091  1.00 22.27           C  
ATOM    167  O   ASP A  23       6.532  16.515  11.622  1.00 24.41           O  
ATOM    168  CB  ASP A  23       3.970  15.228  12.008  1.00 19.81           C  
ATOM    169  CG  ASP A  23       3.861  14.429  10.709  1.00 22.59           C  
ATOM    170  OD1 ASP A  23       2.953  14.706   9.898  1.00 22.49           O  
ATOM    171  OD2 ASP A  23       4.677  13.516  10.496  1.00 18.50           O1-
ATOM    172  N   TYR A  24       7.503  14.520  12.008  1.00 17.51           N  
ATOM    173  CA  TYR A  24       8.810  14.937  11.502  1.00 19.02           C  
ATOM    174  C   TYR A  24       8.787  15.186  10.004  1.00 20.10           C  
ATOM    175  O   TYR A  24       9.703  15.793   9.460  1.00 22.20           O  
ATOM    176  CB  TYR A  24       9.894  13.911  11.851  1.00 24.55           C  
ATOM    177  CG  TYR A  24       9.393  12.494  11.785  1.00 27.34           C  
ATOM    178  CD1 TYR A  24       9.341  11.807  10.577  1.00 21.85           C  
ATOM    179  CD2 TYR A  24       8.944  11.847  12.933  1.00 20.75           C  
ATOM    180  CE1 TYR A  24       8.862  10.504  10.519  1.00 24.13           C  
ATOM    181  CE2 TYR A  24       8.465  10.556  12.883  1.00 20.31           C  
ATOM    182  CZ  TYR A  24       8.425   9.886  11.673  1.00 15.24           C  
ATOM    183  OH  TYR A  24       7.950   8.594  11.621  1.00 14.07           O  
ATOM    184  N   GLU A  25       7.743  14.722   9.333  1.00 22.82           N  
ATOM    185  CA  GLU A  25       7.626  14.978   7.905  1.00 20.21           C  
ATOM    186  C   GLU A  25       6.958  16.325   7.613  1.00 25.90           C  
ATOM    187  O   GLU A  25       6.702  16.665   6.456  1.00 25.56           O  
ATOM    188  CB  GLU A  25       6.907  13.825   7.198  1.00 19.67           C  
ATOM    189  CG  GLU A  25       7.722  12.541   7.147  1.00 25.18           C  
ATOM    190  CD  GLU A  25       7.120  11.480   6.240  1.00 25.57           C  
ATOM    191  OE1 GLU A  25       5.978  11.667   5.767  1.00 23.76           O  
ATOM    192  OE2 GLU A  25       7.796  10.453   5.997  1.00 21.11           O1-
ATOM    193  N   VAL A  26       6.689  17.100   8.661  1.00 27.46           N  
ATOM    194  CA  VAL A  26       6.152  18.446   8.468  1.00 30.79           C  
ATOM    195  C   VAL A  26       6.961  19.522   9.198  1.00 30.95           C  
ATOM    196  O   VAL A  26       7.474  20.448   8.577  1.00 24.56           O  
ATOM    197  CB  VAL A  26       4.652  18.548   8.866  1.00 29.34           C  
ATOM    198  CG1 VAL A  26       3.788  17.736   7.923  1.00 22.81           C  
ATOM    199  CG2 VAL A  26       4.444  18.099  10.298  1.00 36.95           C  
ATOM    200  N   SER A  27       7.085  19.391  10.513  1.00 34.59           N  
ATOM    201  CA  SER A  27       7.800  20.385  11.295  1.00 28.92           C  
ATOM    202  C   SER A  27       9.227  19.926  11.575  1.00 31.02           C  
ATOM    203  O   SER A  27       9.435  18.849  12.132  1.00 28.39           O  
ATOM    204  CB  SER A  27       7.059  20.669  12.601  1.00 31.59           C  
ATOM    205  OG  SER A  27       7.607  21.788  13.280  1.00 37.15           O  
ATOM    206  N   THR A  28      10.201  20.749  11.176  1.00 29.90           N  
ATOM    207  CA  THR A  28      11.616  20.472  11.413  1.00 20.90           C  
ATOM    208  C   THR A  28      12.246  21.576  12.250  1.00 24.22           C  
ATOM    209  O   THR A  28      12.113  22.758  11.930  1.00 30.62           O  
ATOM    210  CB  THR A  28      12.412  20.338  10.101  1.00 19.04           C  
ATOM    211  CG2 THR A  28      13.885  20.201  10.408  1.00 17.75           C  
ATOM    212  OG1 THR A  28      11.988  19.169   9.390  1.00 27.64           O  
ATOM    213  N   PRO A  29      12.925  21.194  13.340  1.00 24.28           N  
ATOM    214  CA  PRO A  29      13.618  22.138  14.227  1.00 24.18           C  
ATOM    215  C   PRO A  29      14.608  23.014  13.461  1.00 28.33           C  
ATOM    216  O   PRO A  29      15.571  22.494  12.894  1.00 20.75           O  
ATOM    217  CB  PRO A  29      14.382  21.217  15.188  1.00 23.79           C  
ATOM    218  CG  PRO A  29      13.612  19.958  15.202  1.00 22.92           C  
ATOM    219  CD  PRO A  29      13.026  19.805  13.820  1.00 24.69           C  
ATOM    220  N   ASN A  30      14.373  24.323  13.436  1.00 36.93           N  
ATOM    221  CA  ASN A  30      15.348  25.228  12.834  1.00 39.15           C  
ATOM    222  C   ASN A  30      16.538  25.526  13.741  1.00 24.97           C  
ATOM    223  O   ASN A  30      16.515  26.464  14.542  1.00 23.10           O  
ATOM    224  CB  ASN A  30      14.730  26.547  12.378  1.00 30.11           C  
ATOM    225  CG  ASN A  30      15.736  27.407  11.640  1.00 31.27           C  
ATOM    226  ND2 ASN A  30      15.538  28.717  11.656  1.00 37.08           N  
ATOM    227  OD1 ASN A  30      16.700  26.888  11.073  1.00 32.02           O  
ATOM    228  N   THR A  31      17.573  24.714  13.615  1.00 29.17           N  
ATOM    229  CA  THR A  31      18.807  24.969  14.324  1.00 31.51           C  
ATOM    230  C   THR A  31      19.777  25.558  13.313  1.00 36.82           C  
ATOM    231  O   THR A  31      19.904  25.043  12.199  1.00 40.12           O  
ATOM    232  CB  THR A  31      19.377  23.683  14.928  1.00 34.17           C  
ATOM    233  CG2 THR A  31      18.320  22.982  15.766  1.00 24.52           C  
ATOM    234  OG1 THR A  31      19.805  22.810  13.876  1.00 38.22           O  
ATOM    235  N   GLY A  32      20.435  26.649  13.688  1.00 20.45           N  
ATOM    236  CA  GLY A  32      21.298  27.357  12.764  1.00 19.82           C  
ATOM    237  C   GLY A  32      22.669  26.726  12.710  1.00 29.61           C  
ATOM    238  O   GLY A  32      23.676  27.401  12.500  1.00 22.24           O  
ATOM    239  N   ARG A  33      22.701  25.413  12.909  1.00 33.62           N  
ATOM    240  CA  ARG A  33      23.947  24.661  12.919  1.00 19.04           C  
ATOM    241  C   ARG A  33      24.073  23.834  11.639  1.00 20.64           C  
ATOM    242  O   ARG A  33      23.093  23.234  11.173  1.00 22.63           O  
ATOM    243  CB  ARG A  33      24.015  23.767  14.165  1.00 13.34           C  
ATOM    244  CG  ARG A  33      25.200  22.853  14.208  1.00 17.33           C  
ATOM    245  CD  ARG A  33      25.442  22.305  15.607  1.00 30.01           C  
ATOM    246  NE  ARG A  33      26.631  21.458  15.641  1.00 36.14           N  
ATOM    247  CZ  ARG A  33      26.619  20.150  15.892  1.00 42.24           C  
ATOM    248  NH1 ARG A  33      25.473  19.530  16.155  1.00 24.53           N1+
ATOM    249  NH2 ARG A  33      27.760  19.461  15.890  1.00 37.58           N  
ATOM    250  N   THR A  34      25.276  23.852  11.062  1.00 20.07           N  
ATOM    251  CA  THR A  34      25.681  22.965   9.973  1.00 13.77           C  
ATOM    252  C   THR A  34      26.800  22.096  10.520  1.00 15.15           C  
ATOM    253  O   THR A  34      27.588  22.546  11.343  1.00 15.37           O  
ATOM    254  CB  THR A  34      26.226  23.753   8.751  1.00 11.56           C  
ATOM    255  CG2 THR A  34      26.807  22.824   7.721  1.00  8.98           C  
ATOM    256  OG1 THR A  34      25.167  24.493   8.129  1.00 24.33           O  
ATOM    257  N   VAL A  35      26.874  20.848  10.077  1.00 18.48           N  
ATOM    258  CA  VAL A  35      27.990  19.972  10.448  1.00 16.41           C  
ATOM    259  C   VAL A  35      28.677  19.415   9.209  1.00 16.26           C  
ATOM    260  O   VAL A  35      28.017  18.959   8.278  1.00 18.32           O  
ATOM    261  CB  VAL A  35      27.538  18.785  11.340  1.00 19.81           C  
ATOM    262  CG1 VAL A  35      27.446  19.205  12.795  1.00 19.98           C  
ATOM    263  CG2 VAL A  35      26.210  18.224  10.849  1.00 17.11           C  
ATOM    264  N   ALA A  36      30.008  19.452   9.212  1.00 19.22           N  
ATOM    265  CA  ALA A  36      30.807  18.961   8.095  1.00 20.49           C  
ATOM    266  C   ALA A  36      31.552  17.674   8.446  1.00 19.05           C  
ATOM    267  O   ALA A  36      32.024  17.501   9.569  1.00 19.60           O  
ATOM    268  CB  ALA A  36      31.793  20.029   7.640  1.00 13.94           C  
ATOM    269  N   TYR A  37      31.648  16.773   7.474  1.00 15.31           N  
ATOM    270  CA  TYR A  37      32.418  15.541   7.630  1.00 17.91           C  
ATOM    271  C   TYR A  37      33.315  15.318   6.411  1.00 15.44           C  
ATOM    272  O   TYR A  37      32.974  15.741   5.306  1.00 16.29           O  
ATOM    273  CB  TYR A  37      31.480  14.348   7.847  1.00 13.43           C  
ATOM    274  CG  TYR A  37      30.876  14.337   9.228  1.00 15.37           C  
ATOM    275  CD1 TYR A  37      29.738  15.086   9.516  1.00 17.15           C  
ATOM    276  CD2 TYR A  37      31.453  13.594  10.254  1.00 16.44           C  
ATOM    277  CE1 TYR A  37      29.190  15.091  10.786  1.00 18.69           C  
ATOM    278  CE2 TYR A  37      30.912  13.599  11.531  1.00 13.13           C  
ATOM    279  CZ  TYR A  37      29.785  14.348  11.788  1.00 21.12           C  
ATOM    280  OH  TYR A  37      29.249  14.348  13.053  1.00 27.46           O  
ATOM    281  N   GLN A  38      34.465  14.680   6.603  1.00 10.32           N  
ATOM    282  CA  GLN A  38      35.257  14.268   5.445  1.00 11.91           C  
ATOM    283  C   GLN A  38      35.462  12.769   5.388  1.00 11.53           C  
ATOM    284  O   GLN A  38      35.799  12.155   6.397  1.00 13.33           O  
ATOM    285  CB  GLN A  38      36.602  14.990   5.391  1.00 13.46           C  
ATOM    286  CG  GLN A  38      37.227  14.956   4.006  1.00  8.03           C  
ATOM    287  CD  GLN A  38      38.469  15.785   3.923  1.00 17.75           C  
ATOM    288  NE2 GLN A  38      38.415  16.874   3.164  1.00 18.29           N  
ATOM    289  OE1 GLN A  38      39.477  15.455   4.539  1.00 22.70           O  
ATOM    290  N   LEU A  39      35.251  12.189   4.207  1.00 10.40           N  
ATOM    291  CA  LEU A  39      35.405  10.750   4.013  1.00 10.66           C  
ATOM    292  C   LEU A  39      36.309  10.477   2.836  1.00 14.04           C  
ATOM    293  O   LEU A  39      36.000  10.881   1.712  1.00 13.17           O  
ATOM    294  CB  LEU A  39      34.054  10.076   3.763  1.00 14.48           C  
ATOM    295  CG  LEU A  39      32.904  10.472   4.683  1.00 15.53           C  
ATOM    296  CD1 LEU A  39      31.596   9.864   4.190  1.00 10.92           C  
ATOM    297  CD2 LEU A  39      33.199  10.077   6.128  1.00 11.88           C  
ATOM    298  N   THR A  40      37.404   9.765   3.102  1.00 13.44           N  
ATOM    299  CA  THR A  40      38.470   9.543   2.128  1.00 15.62           C  
ATOM    300  C   THR A  40      38.591   8.058   1.768  1.00 21.61           C  
ATOM    301  O   THR A  40      38.856   7.222   2.627  1.00 20.02           O  
ATOM    302  CB  THR A  40      39.825  10.057   2.685  1.00 27.41           C  
ATOM    303  CG2 THR A  40      40.928   9.990   1.629  1.00 11.90           C  
ATOM    304  OG1 THR A  40      39.669  11.411   3.141  1.00 28.80           O  
ATOM    305  N   LEU A  41      38.395   7.730   0.496  1.00 22.99           N  
ATOM    306  CA  LEU A  41      38.406   6.331   0.079  1.00 21.19           C  
ATOM    307  C   LEU A  41      39.762   5.891  -0.475  1.00 23.61           C  
ATOM    308  O   LEU A  41      40.242   6.417  -1.479  1.00 23.32           O  
ATOM    309  CB  LEU A  41      37.294   6.040  -0.941  1.00 23.42           C  
ATOM    310  CG  LEU A  41      35.865   6.525  -0.638  1.00 21.16           C  
ATOM    311  CD1 LEU A  41      34.876   5.902  -1.599  1.00 12.55           C  
ATOM    312  CD2 LEU A  41      35.462   6.224   0.784  1.00 17.43           C  
ATOM    313  N   THR A  42      40.377   4.920   0.189  1.00 16.38           N  
ATOM    314  CA  THR A  42      41.616   4.338  -0.309  1.00 25.51           C  
ATOM    315  C   THR A  42      41.399   2.892  -0.725  1.00 25.04           C  
ATOM    316  O   THR A  42      40.400   2.270  -0.351  1.00 19.32           O  
ATOM    317  CB  THR A  42      42.783   4.425   0.716  1.00 21.00           C  
ATOM    318  CG2 THR A  42      43.172   5.870   0.944  1.00 15.03           C  
ATOM    319  OG1 THR A  42      42.386   3.838   1.961  1.00 19.78           O  
ATOM    320  N   GLU A  43      42.342   2.366  -1.503  1.00 22.43           N  
ATOM    321  CA  GLU A  43      42.260   0.999  -1.984  1.00 17.51           C  
ATOM    322  C   GLU A  43      43.498   0.227  -1.543  1.00 25.90           C  
ATOM    323  O   GLU A  43      44.622   0.739  -1.614  1.00 20.24           O  
ATOM    324  CB  GLU A  43      42.102   0.980  -3.511  1.00 13.12           C  
ATOM    325  CG  GLU A  43      41.892  -0.404  -4.115  1.00 10.39           C  
ATOM    326  CD  GLU A  43      41.568  -0.331  -5.583  1.00 11.12           C  
ATOM    327  OE1 GLU A  43      41.023   0.706  -6.010  1.00 16.14           O  
ATOM    328  OE2 GLU A  43      41.861  -1.293  -6.313  1.00  9.94           O1-
ATOM    329  N   LYS A  44      43.298  -1.004  -1.079  1.00 24.21           N  
ATOM    330  CA  LYS A  44      44.408  -1.797  -0.568  1.00 14.83           C  
ATOM    331  C   LYS A  44      44.408  -3.233  -1.075  1.00 21.90           C  
ATOM    332  O   LYS A  44      43.487  -3.995  -0.804  1.00 18.67           O  
ATOM    333  CB  LYS A  44      44.436  -1.747   0.959  1.00 19.27           C  
ATOM    334  CG  LYS A  44      44.716  -0.345   1.497  1.00 32.13           C  
ATOM    335  CD  LYS A  44      44.895  -0.324   3.013  1.00 41.42           C  
ATOM    336  CE  LYS A  44      45.187   1.092   3.524  1.00 36.13           C  
ATOM    337  NZ  LYS A  44      45.280   1.148   5.014  1.00 34.10           N1+
ATOM    338  N   GLU A  45      45.463  -3.590  -1.810  1.00 27.34           N  
ATOM    339  CA  GLU A  45      45.631  -4.941  -2.348  1.00 26.17           C  
ATOM    340  C   GLU A  45      46.434  -5.819  -1.400  1.00 24.10           C  
ATOM    341  O   GLU A  45      47.314  -5.339  -0.689  1.00 28.57           O  
ATOM    342  CB  GLU A  45      46.331  -4.904  -3.708  1.00 26.18           C  
ATOM    343  CG  GLU A  45      45.413  -4.661  -4.906  1.00 34.27           C  
ATOM    344  CD  GLU A  45      44.804  -3.259  -4.938  1.00 28.24           C  
ATOM    345  OE1 GLU A  45      45.532  -2.269  -4.651  1.00 18.96           O  
ATOM    346  OE2 GLU A  45      43.598  -3.160  -5.272  1.00 18.51           O1-
ATOM    347  N   ASN A  46      46.131  -7.112  -1.391  1.00 30.43           N  
ATOM    348  CA  ASN A  46      46.859  -8.049  -0.538  1.00 28.06           C  
ATOM    349  C   ASN A  46      46.926  -7.582   0.914  1.00 30.10           C  
ATOM    350  O   ASN A  46      48.007  -7.415   1.481  1.00 26.66           O  
ATOM    351  CB  ASN A  46      48.253  -8.280  -1.104  1.00 21.44           C  
ATOM    352  CG  ASN A  46      48.212  -8.954  -2.463  1.00 27.25           C  
ATOM    353  ND2 ASN A  46      49.028  -8.469  -3.401  1.00 20.21           N  
ATOM    354  OD1 ASN A  46      47.448  -9.900  -2.668  1.00 16.37           O  
ATOM    355  N   TRP A  47      45.747  -7.392   1.503  1.00 22.14           N  
ATOM    356  CA  TRP A  47      45.602  -6.769   2.814  1.00 21.00           C  
ATOM    357  C   TRP A  47      45.113  -7.803   3.830  1.00 22.16           C  
ATOM    358  O   TRP A  47      44.422  -8.751   3.475  1.00 22.30           O  
ATOM    359  CB  TRP A  47      44.608  -5.610   2.703  1.00 23.82           C  
ATOM    360  CG  TRP A  47      44.520  -4.716   3.896  1.00 24.18           C  
ATOM    361  CD1 TRP A  47      45.421  -3.767   4.279  1.00 27.74           C  
ATOM    362  CD2 TRP A  47      43.450  -4.658   4.844  1.00 22.37           C  
ATOM    363  CE2 TRP A  47      43.777  -3.660   5.780  1.00 24.33           C  
ATOM    364  CE3 TRP A  47      42.254  -5.362   4.996  1.00 18.92           C  
ATOM    365  NE1 TRP A  47      44.987  -3.132   5.414  1.00 25.74           N  
ATOM    366  CZ2 TRP A  47      42.955  -3.348   6.854  1.00 20.01           C  
ATOM    367  CZ3 TRP A  47      41.436  -5.046   6.059  1.00 23.11           C  
ATOM    368  CH2 TRP A  47      41.789  -4.046   6.974  1.00 17.23           C  
ATOM    369  N   ILE A  48      45.480  -7.621   5.094  1.00 23.96           N  
ATOM    370  CA  ILE A  48      45.072  -8.537   6.164  1.00 18.72           C  
ATOM    371  C   ILE A  48      43.850  -8.018   6.910  1.00 22.65           C  
ATOM    372  O   ILE A  48      43.922  -7.031   7.654  1.00 18.14           O  
ATOM    373  CB  ILE A  48      46.219  -8.777   7.167  1.00 19.95           C  
ATOM    374  CG1 ILE A  48      47.424  -9.384   6.449  1.00 17.15           C  
ATOM    375  CG2 ILE A  48      45.769  -9.673   8.309  1.00 15.89           C  
ATOM    376  CD1 ILE A  48      47.105 -10.652   5.687  1.00 19.68           C  
ATOM    377  N   GLY A  49      42.729  -8.701   6.706  1.00 26.99           N  
ATOM    378  CA  GLY A  49      41.446  -8.244   7.205  1.00 22.41           C  
ATOM    379  C   GLY A  49      41.175  -8.586   8.655  1.00 23.62           C  
ATOM    380  O   GLY A  49      42.006  -9.194   9.318  1.00 30.15           O  
ATOM    381  N   PRO A  50      39.991  -8.199   9.148  1.00 32.19           N  
ATOM    382  CA  PRO A  50      39.606  -8.366  10.552  1.00 26.90           C  
ATOM    383  C   PRO A  50      39.959  -9.734  11.135  1.00 27.24           C  
ATOM    384  O   PRO A  50      40.419  -9.784  12.275  1.00 30.26           O  
ATOM    385  CB  PRO A  50      38.090  -8.173  10.513  1.00 35.83           C  
ATOM    386  CG  PRO A  50      37.863  -7.249   9.354  1.00 24.22           C  
ATOM    387  CD  PRO A  50      38.922  -7.569   8.345  1.00 22.71           C  
ATOM    388  N   ASP A  51      39.770 -10.818  10.381  1.00 24.14           N  
ATOM    389  CA  ASP A  51      39.993 -12.159  10.941  1.00 22.68           C  
ATOM    390  C   ASP A  51      41.336 -12.809  10.614  1.00 25.88           C  
ATOM    391  O   ASP A  51      41.496 -14.029  10.751  1.00 19.56           O  
ATOM    392  CB  ASP A  51      38.828 -13.120  10.633  1.00 23.26           C  
ATOM    393  CG  ASP A  51      38.553 -13.275   9.146  1.00 22.23           C  
ATOM    394  OD1 ASP A  51      39.266 -12.666   8.322  1.00 22.33           O  
ATOM    395  OD2 ASP A  51      37.603 -14.015   8.804  1.00 15.84           O1-
ATOM    396  N   GLY A  52      42.300 -11.987  10.202  1.00 28.68           N  
ATOM    397  CA  GLY A  52      43.641 -12.453   9.890  1.00 12.62           C  
ATOM    398  C   GLY A  52      43.804 -13.047   8.500  1.00 22.92           C  
ATOM    399  O   GLY A  52      44.914 -13.368   8.093  1.00 23.50           O  
ATOM    400  N   VAL A  53      42.707 -13.205   7.767  1.00 19.83           N  
ATOM    401  CA  VAL A  53      42.772 -13.814   6.438  1.00 22.53           C  
ATOM    402  C   VAL A  53      43.043 -12.773   5.339  1.00 24.98           C  
ATOM    403  O   VAL A  53      42.518 -11.652   5.357  1.00 21.85           O  
ATOM    404  CB  VAL A  53      41.508 -14.675   6.125  1.00 16.34           C  
ATOM    405  CG1 VAL A  53      41.625 -15.346   4.768  1.00 15.13           C  
ATOM    406  CG2 VAL A  53      41.305 -15.735   7.201  1.00 14.91           C  
ATOM    407  N   LEU A  54      43.887 -13.157   4.391  1.00 23.77           N  
ATOM    408  CA  LEU A  54      44.299 -12.269   3.315  1.00 22.90           C  
ATOM    409  C   LEU A  54      43.128 -11.884   2.402  1.00 21.95           C  
ATOM    410  O   LEU A  54      42.411 -12.742   1.885  1.00 20.61           O  
ATOM    411  CB  LEU A  54      45.416 -12.931   2.508  1.00 22.19           C  
ATOM    412  CG  LEU A  54      46.252 -12.096   1.540  1.00 18.00           C  
ATOM    413  CD1 LEU A  54      45.600 -12.032   0.166  1.00 26.72           C  
ATOM    414  CD2 LEU A  54      46.482 -10.718   2.112  1.00 20.79           C  
ATOM    415  N   LYS A  55      42.937 -10.583   2.228  1.00 18.39           N  
ATOM    416  CA  LYS A  55      41.995 -10.049   1.257  1.00 21.32           C  
ATOM    417  C   LYS A  55      42.767  -9.521   0.046  1.00 19.74           C  
ATOM    418  O   LYS A  55      43.669  -8.695   0.199  1.00 21.37           O  
ATOM    419  CB  LYS A  55      41.195  -8.909   1.887  1.00 17.75           C  
ATOM    420  CG  LYS A  55      40.306  -9.321   3.038  1.00 15.25           C  
ATOM    421  CD  LYS A  55      38.991  -9.849   2.519  1.00 11.49           C  
ATOM    422  CE  LYS A  55      38.393  -8.879   1.524  1.00 13.40           C  
ATOM    423  NZ  LYS A  55      37.230  -9.449   0.781  1.00 13.73           N1+
ATOM    424  N   ASN A  56      42.429  -9.986  -1.154  1.00 16.89           N  
ATOM    425  CA  ASN A  56      43.147  -9.533  -2.345  1.00 26.12           C  
ATOM    426  C   ASN A  56      42.956  -8.044  -2.633  1.00 22.14           C  
ATOM    427  O   ASN A  56      43.749  -7.426  -3.336  1.00 26.76           O  
ATOM    428  CB  ASN A  56      42.810 -10.382  -3.575  1.00 21.54           C  
ATOM    429  CG  ASN A  56      41.358 -10.310  -3.955  1.00 30.43           C  
ATOM    430  ND2 ASN A  56      41.053 -10.639  -5.207  1.00 27.96           N  
ATOM    431  OD1 ASN A  56      40.515  -9.963  -3.137  1.00 29.56           O  
ATOM    432  N   VAL A  57      41.914  -7.472  -2.052  1.00 19.43           N  
ATOM    433  CA  VAL A  57      41.605  -6.053  -2.212  1.00 23.20           C  
ATOM    434  C   VAL A  57      40.472  -5.637  -1.282  1.00 17.47           C  
ATOM    435  O   VAL A  57      39.571  -6.421  -0.991  1.00 22.48           O  
ATOM    436  CB  VAL A  57      41.210  -5.697  -3.659  1.00 28.03           C  
ATOM    437  CG1 VAL A  57      40.008  -6.548  -4.113  1.00 31.95           C  
ATOM    438  CG2 VAL A  57      40.891  -4.221  -3.776  1.00 20.19           C  
ATOM    439  N   VAL A  58      40.528  -4.399  -0.813  1.00 17.39           N  
ATOM    440  CA  VAL A  58      39.449  -3.814  -0.025  1.00 20.32           C  
ATOM    441  C   VAL A  58      39.484  -2.316  -0.259  1.00 15.79           C  
ATOM    442  O   VAL A  58      40.509  -1.760  -0.653  1.00 16.01           O  
ATOM    443  CB  VAL A  58      39.566  -4.095   1.491  1.00 20.63           C  
ATOM    444  CG1 VAL A  58      39.498  -5.595   1.781  1.00 12.30           C  
ATOM    445  CG2 VAL A  58      40.842  -3.482   2.055  1.00 16.37           C  
ATOM    446  N   MET A  59      38.356  -1.668  -0.021  1.00 14.37           N  
ATOM    447  CA  MET A  59      38.220  -0.247  -0.277  1.00 18.49           C  
ATOM    448  C   MET A  59      37.622   0.385   0.958  1.00 13.60           C  
ATOM    449  O   MET A  59      36.484   0.091   1.305  1.00 21.40           O  
ATOM    450  CB  MET A  59      37.342  -0.026  -1.510  1.00 13.37           C  
ATOM    451  CG  MET A  59      37.799  -0.846  -2.708  1.00 10.29           C  
ATOM    452  SD  MET A  59      36.900  -0.498  -4.226  1.00 10.00           S  
ATOM    453  CE  MET A  59      37.756  -1.653  -5.315  1.00 10.51           C  
ATOM    454  N   LEU A  60      38.398   1.248   1.610  1.00 17.17           N  
ATOM    455  CA  LEU A  60      38.132   1.674   2.978  1.00 17.72           C  
ATOM    456  C   LEU A  60      37.741   3.132   3.089  1.00 22.60           C  
ATOM    457  O   LEU A  60      38.361   3.984   2.459  1.00 19.32           O  
ATOM    458  CB  LEU A  60      39.376   1.465   3.841  1.00 22.99           C  
ATOM    459  CG  LEU A  60      40.119   0.125   3.775  1.00 26.10           C  
ATOM    460  CD1 LEU A  60      41.330   0.151   4.686  1.00 22.35           C  
ATOM    461  CD2 LEU A  60      39.196  -1.023   4.149  1.00 21.09           C  
ATOM    462  N   VAL A  61      36.722   3.408   3.907  1.00 19.10           N  
ATOM    463  CA  VAL A  61      36.386   4.775   4.296  1.00 20.98           C  
ATOM    464  C   VAL A  61      37.219   5.219   5.503  1.00 25.65           C  
ATOM    465  O   VAL A  61      36.970   4.779   6.636  1.00 22.83           O  
ATOM    466  CB  VAL A  61      34.887   4.937   4.615  1.00 16.49           C  
ATOM    467  CG1 VAL A  61      34.603   6.331   5.142  1.00  9.40           C  
ATOM    468  CG2 VAL A  61      34.061   4.642   3.381  1.00 14.61           C  
ATOM    469  N   ASN A  62      38.203   6.086   5.241  1.00 25.45           N  
ATOM    470  CA  ASN A  62      39.086   6.634   6.268  1.00 18.90           C  
ATOM    471  C   ASN A  62      39.972   5.582   6.917  1.00 18.34           C  
ATOM    472  O   ASN A  62      40.082   5.523   8.142  1.00 17.44           O  
ATOM    473  CB  ASN A  62      38.298   7.398   7.339  1.00 19.28           C  
ATOM    474  CG  ASN A  62      37.784   8.738   6.845  1.00 19.13           C  
ATOM    475  ND2 ASN A  62      37.099   9.478   7.723  1.00 11.59           N  
ATOM    476  OD1 ASN A  62      37.999   9.105   5.688  1.00 14.99           O  
ATOM    477  N   ASP A  63      40.595   4.754   6.084  1.00 20.94           N  
ATOM    478  CA  ASP A  63      41.650   3.829   6.516  1.00 24.23           C  
ATOM    479  C   ASP A  63      41.190   2.706   7.452  1.00 25.50           C  
ATOM    480  O   ASP A  63      42.004   1.899   7.893  1.00 35.26           O  
ATOM    481  CB  ASP A  63      42.817   4.604   7.141  1.00 21.79           C  
ATOM    482  CG  ASP A  63      44.055   3.749   7.339  1.00 41.83           C  
ATOM    483  OD1 ASP A  63      44.085   2.603   6.851  1.00 42.62           O  
ATOM    484  OD2 ASP A  63      45.009   4.230   7.985  1.00 52.58           O1-
ATOM    485  N   LYS A  64      39.898   2.646   7.757  1.00 19.32           N  
ATOM    486  CA  LYS A  64      39.374   1.561   8.581  1.00 15.92           C  
ATOM    487  C   LYS A  64      38.460   0.662   7.767  1.00 20.59           C  
ATOM    488  O   LYS A  64      37.980   1.059   6.707  1.00 21.66           O  
ATOM    489  CB  LYS A  64      38.647   2.107   9.811  1.00 24.73           C  
ATOM    490  CG  LYS A  64      39.576   2.421  10.978  1.00 26.17           C  
ATOM    491  CD  LYS A  64      38.790   2.698  12.248  1.00 30.27           C  
ATOM    492  CE  LYS A  64      39.720   2.846  13.447  1.00 38.93           C  
ATOM    493  NZ  LYS A  64      38.976   2.996  14.731  1.00 31.73           N1+
ATOM    494  N   ILE A  65      38.215  -0.547   8.256  1.00 20.99           N  
ATOM    495  CA  ILE A  65      37.335  -1.479   7.549  1.00 22.04           C  
ATOM    496  C   ILE A  65      35.873  -1.005   7.582  1.00 25.82           C  
ATOM    497  O   ILE A  65      35.010  -1.543   6.882  1.00 24.10           O  
ATOM    498  CB  ILE A  65      37.481  -2.917   8.104  1.00 15.92           C  
ATOM    499  CG1 ILE A  65      36.601  -3.901   7.325  1.00 26.25           C  
ATOM    500  CG2 ILE A  65      37.167  -2.959   9.591  1.00 21.45           C  
ATOM    501  CD1 ILE A  65      36.852  -3.916   5.821  1.00 18.60           C  
ATOM    502  N   ILE A  66      35.607   0.025   8.383  1.00 22.80           N  
ATOM    503  CA  ILE A  66      34.268   0.591   8.480  1.00 23.31           C  
ATOM    504  C   ILE A  66      34.366   2.100   8.604  1.00 25.70           C  
ATOM    505  O   ILE A  66      35.194   2.606   9.371  1.00 27.68           O  
ATOM    506  CB  ILE A  66      33.504   0.045   9.700  1.00 25.24           C  
ATOM    507  CG1 ILE A  66      33.322  -1.469   9.584  1.00 33.21           C  
ATOM    508  CG2 ILE A  66      32.157   0.722   9.821  1.00 20.23           C  
ATOM    509  CD1 ILE A  66      32.569  -1.897   8.335  1.00 24.96           C  
ATOM    510  N   GLY A  67      33.524   2.815   7.855  1.00 18.81           N  
ATOM    511  CA  GLY A  67      33.530   4.267   7.868  1.00 17.95           C  
ATOM    512  C   GLY A  67      33.083   4.830   9.203  1.00 19.22           C  
ATOM    513  O   GLY A  67      32.457   4.132   9.996  1.00 14.68           O  
ATOM    514  N   PRO A  68      33.414   6.099   9.468  1.00 21.32           N  
ATOM    515  CA  PRO A  68      32.948   6.744  10.699  1.00 15.12           C  
ATOM    516  C   PRO A  68      31.433   6.985  10.668  1.00 20.98           C  
ATOM    517  O   PRO A  68      30.767   6.690   9.671  1.00 18.04           O  
ATOM    518  CB  PRO A  68      33.686   8.088  10.699  1.00 10.19           C  
ATOM    519  CG  PRO A  68      34.801   7.935   9.717  1.00 21.76           C  
ATOM    520  CD  PRO A  68      34.303   6.971   8.686  1.00 20.90           C  
ATOM    521  N   THR A  69      30.908   7.517  11.766  1.00 16.07           N  
ATOM    522  CA  THR A  69      29.492   7.811  11.899  1.00 15.15           C  
ATOM    523  C   THR A  69      29.228   9.259  11.550  1.00 19.30           C  
ATOM    524  O   THR A  69      29.894  10.163  12.046  1.00 21.62           O  
ATOM    525  CB  THR A  69      29.007   7.591  13.344  1.00 11.86           C  
ATOM    526  CG2 THR A  69      27.590   8.016  13.495  1.00  9.30           C  
ATOM    527  OG1 THR A  69      29.112   6.204  13.682  1.00 17.04           O  
ATOM    528  N   ILE A  70      28.252   9.484  10.690  1.00 18.87           N  
ATOM    529  CA  ILE A  70      27.825  10.844  10.426  1.00 17.54           C  
ATOM    530  C   ILE A  70      26.801  11.239  11.474  1.00 17.82           C  
ATOM    531  O   ILE A  70      25.650  10.807  11.437  1.00 19.79           O  
ATOM    532  CB  ILE A  70      27.271  10.977   9.015  1.00 21.05           C  
ATOM    533  CG1 ILE A  70      28.414  10.797   8.021  1.00 18.04           C  
ATOM    534  CG2 ILE A  70      26.583  12.314   8.828  1.00 12.14           C  
ATOM    535  CD1 ILE A  70      27.985  10.900   6.596  1.00 30.50           C  
ATOM    536  N   ARG A  71      27.249  12.041  12.430  1.00 18.65           N  
ATOM    537  CA  ARG A  71      26.439  12.386  13.587  1.00 18.44           C  
ATOM    538  C   ARG A  71      25.964  13.818  13.485  1.00 17.52           C  
ATOM    539  O   ARG A  71      26.627  14.653  12.881  1.00 17.74           O  
ATOM    540  CB  ARG A  71      27.260  12.196  14.868  1.00 21.50           C  
ATOM    541  CG  ARG A  71      26.442  12.244  16.135  1.00 21.21           C  
ATOM    542  CD  ARG A  71      26.676  11.009  16.968  1.00 20.57           C  
ATOM    543  NE  ARG A  71      26.026  11.116  18.271  1.00 21.02           N  
ATOM    544  CZ  ARG A  71      26.319  10.345  19.309  1.00 18.45           C  
ATOM    545  NH1 ARG A  71      27.263   9.416  19.195  1.00 18.96           N1+
ATOM    546  NH2 ARG A  71      25.682  10.513  20.461  1.00 14.76           N  
ATOM    547  N   ALA A  72      24.812  14.094  14.083  1.00 19.65           N  
ATOM    548  CA  ALA A  72      24.209  15.424  14.057  1.00 17.47           C  
ATOM    549  C   ALA A  72      22.858  15.360  14.772  1.00 22.20           C  
ATOM    550  O   ALA A  72      22.350  14.279  15.053  1.00 23.07           O  
ATOM    551  CB  ALA A  72      24.035  15.918  12.613  1.00 11.39           C  
ATOM    552  N   ASN A  73      22.279  16.516  15.069  1.00 28.14           N  
ATOM    553  CA  ASN A  73      20.963  16.560  15.700  1.00 23.85           C  
ATOM    554  C   ASN A  73      19.838  16.802  14.702  1.00 19.80           C  
ATOM    555  O   ASN A  73      20.033  17.447  13.677  1.00 21.85           O  
ATOM    556  CB  ASN A  73      20.919  17.633  16.791  1.00 27.18           C  
ATOM    557  CG  ASN A  73      21.848  17.325  17.959  1.00 28.15           C  
ATOM    558  ND2 ASN A  73      22.080  18.314  18.799  1.00 37.46           N  
ATOM    559  OD1 ASN A  73      22.336  16.210  18.105  1.00 31.87           O  
ATOM    560  N   TRP A  74      18.663  16.267  15.009  1.00 20.74           N  
ATOM    561  CA  TRP A  74      17.463  16.530  14.234  1.00 19.07           C  
ATOM    562  C   TRP A  74      17.415  18.027  13.896  1.00 25.64           C  
ATOM    563  O   TRP A  74      17.319  18.862  14.794  1.00 30.03           O  
ATOM    564  CB  TRP A  74      16.238  16.073  15.047  1.00 20.02           C  
ATOM    565  CG  TRP A  74      14.880  16.270  14.406  1.00 23.79           C  
ATOM    566  CD1 TRP A  74      14.614  16.434  13.078  1.00 22.66           C  
ATOM    567  CD2 TRP A  74      13.609  16.302  15.074  1.00 15.10           C  
ATOM    568  CE2 TRP A  74      12.625  16.503  14.085  1.00 14.51           C  
ATOM    569  CE3 TRP A  74      13.208  16.188  16.411  1.00 20.10           C  
ATOM    570  NE1 TRP A  74      13.266  16.577  12.877  1.00 12.41           N  
ATOM    571  CZ2 TRP A  74      11.262  16.595  14.388  1.00 21.73           C  
ATOM    572  CZ3 TRP A  74      11.847  16.279  16.714  1.00 15.50           C  
ATOM    573  CH2 TRP A  74      10.895  16.478  15.703  1.00 22.48           C  
ATOM    574  N   GLY A  75      17.528  18.360  12.608  1.00 19.94           N  
ATOM    575  CA  GLY A  75      17.420  19.736  12.143  1.00 20.63           C  
ATOM    576  C   GLY A  75      18.688  20.330  11.551  1.00 22.53           C  
ATOM    577  O   GLY A  75      18.639  21.195  10.672  1.00 20.48           O  
ATOM    578  N   ASP A  76      19.834  19.877  12.042  1.00 24.66           N  
ATOM    579  CA  ASP A  76      21.108  20.399  11.590  1.00 18.40           C  
ATOM    580  C   ASP A  76      21.280  20.132  10.116  1.00 19.62           C  
ATOM    581  O   ASP A  76      20.726  19.181   9.580  1.00 17.54           O  
ATOM    582  CB  ASP A  76      22.259  19.738  12.339  1.00 20.51           C  
ATOM    583  CG  ASP A  76      22.200  19.977  13.826  1.00 25.53           C  
ATOM    584  OD1 ASP A  76      21.538  20.948  14.260  1.00 18.42           O  
ATOM    585  OD2 ASP A  76      22.832  19.189  14.557  1.00 27.06           O1-
ATOM    586  N   ASN A  77      22.055  20.989   9.471  1.00 17.48           N  
ATOM    587  CA  ASN A  77      22.439  20.795   8.093  1.00 13.74           C  
ATOM    588  C   ASN A  77      23.779  20.089   8.048  1.00 18.78           C  
ATOM    589  O   ASN A  77      24.592  20.235   8.961  1.00 16.90           O  
ATOM    590  CB  ASN A  77      22.549  22.142   7.400  1.00 22.68           C  
ATOM    591  CG  ASN A  77      21.225  22.655   6.932  1.00 14.72           C  
ATOM    592  ND2 ASN A  77      20.727  23.707   7.582  1.00 17.82           N  
ATOM    593  OD1 ASN A  77      20.646  22.117   5.988  1.00 19.90           O  
ATOM    594  N   ILE A  78      24.016  19.344   6.972  1.00 24.02           N  
ATOM    595  CA  ILE A  78      25.153  18.432   6.887  1.00 17.33           C  
ATOM    596  C   ILE A  78      25.847  18.530   5.532  1.00 14.84           C  
ATOM    597  O   ILE A  78      25.211  18.513   4.487  1.00 16.98           O  
ATOM    598  CB  ILE A  78      24.681  16.974   7.103  1.00 17.11           C  
ATOM    599  CG1 ILE A  78      23.994  16.825   8.453  1.00 13.31           C  
ATOM    600  CG2 ILE A  78      25.838  15.996   6.982  1.00 16.52           C  
ATOM    601  CD1 ILE A  78      23.277  15.509   8.627  1.00 15.77           C  
ATOM    602  N   GLU A  79      27.161  18.634   5.561  1.00 18.92           N  
ATOM    603  CA  GLU A  79      27.970  18.615   4.348  1.00 21.14           C  
ATOM    604  C   GLU A  79      29.065  17.557   4.507  1.00 20.81           C  
ATOM    605  O   GLU A  79      29.903  17.662   5.400  1.00 14.33           O  
ATOM    606  CB  GLU A  79      28.607  19.987   4.100  1.00 16.40           C  
ATOM    607  CG  GLU A  79      27.635  21.160   4.162  1.00 13.32           C  
ATOM    608  CD  GLU A  79      28.301  22.479   3.779  1.00 20.34           C  
ATOM    609  OE1 GLU A  79      27.577  23.447   3.451  1.00 19.44           O  
ATOM    610  OE2 GLU A  79      29.549  22.549   3.803  1.00 13.44           O1-
ATOM    611  N   VAL A  80      29.035  16.536   3.650  1.00 19.79           N  
ATOM    612  CA  VAL A  80      30.010  15.462   3.701  1.00 10.34           C  
ATOM    613  C   VAL A  80      30.837  15.396   2.430  1.00 15.21           C  
ATOM    614  O   VAL A  80      30.313  15.187   1.340  1.00 18.83           O  
ATOM    615  CB  VAL A  80      29.349  14.098   3.909  1.00 15.87           C  
ATOM    616  CG1 VAL A  80      30.412  13.052   4.276  1.00 15.56           C  
ATOM    617  CG2 VAL A  80      28.282  14.180   4.990  1.00 14.09           C  
ATOM    618  N   THR A  81      32.145  15.565   2.586  1.00 13.78           N  
ATOM    619  CA  THR A  81      33.068  15.568   1.468  1.00 10.86           C  
ATOM    620  C   THR A  81      33.617  14.172   1.242  1.00 19.79           C  
ATOM    621  O   THR A  81      34.348  13.628   2.084  1.00 13.11           O  
ATOM    622  CB  THR A  81      34.251  16.525   1.714  1.00 13.20           C  
ATOM    623  CG2 THR A  81      35.063  16.700   0.433  1.00 12.25           C  
ATOM    624  OG1 THR A  81      33.763  17.801   2.146  1.00 14.03           O  
ATOM    625  N   VAL A  82      33.248  13.589   0.106  1.00 19.07           N  
ATOM    626  CA  VAL A  82      33.757  12.285  -0.266  1.00 14.71           C  
ATOM    627  C   VAL A  82      34.897  12.469  -1.244  1.00 24.05           C  
ATOM    628  O   VAL A  82      34.721  13.034  -2.323  1.00 24.03           O  
ATOM    629  CB  VAL A  82      32.668  11.415  -0.884  1.00 16.98           C  
ATOM    630  CG1 VAL A  82      33.237  10.073  -1.276  1.00 12.91           C  
ATOM    631  CG2 VAL A  82      31.504  11.269   0.094  1.00 10.28           C  
ATOM    632  N   ILE A  83      36.077  12.009  -0.840  1.00 28.32           N  
ATOM    633  CA  ILE A  83      37.273  12.099  -1.659  1.00 19.34           C  
ATOM    634  C   ILE A  83      37.607  10.709  -2.167  1.00 17.66           C  
ATOM    635  O   ILE A  83      37.926   9.821  -1.379  1.00 21.63           O  
ATOM    636  CB  ILE A  83      38.445  12.654  -0.840  1.00 18.41           C  
ATOM    637  CG1 ILE A  83      38.071  14.021  -0.264  1.00 16.15           C  
ATOM    638  CG2 ILE A  83      39.689  12.748  -1.688  1.00 15.32           C  
ATOM    639  CD1 ILE A  83      38.921  14.438   0.909  1.00 15.76           C  
ATOM    640  N   ASN A  84      37.516  10.522  -3.481  1.00 15.68           N  
ATOM    641  CA  ASN A  84      37.703   9.212  -4.089  1.00 15.51           C  
ATOM    642  C   ASN A  84      39.138   9.000  -4.558  1.00 27.96           C  
ATOM    643  O   ASN A  84      39.497   9.346  -5.690  1.00 31.11           O  
ATOM    644  CB  ASN A  84      36.732   9.018  -5.251  1.00 15.89           C  
ATOM    645  CG  ASN A  84      36.888   7.664  -5.936  1.00 22.26           C  
ATOM    646  ND2 ASN A  84      36.289   7.528  -7.119  1.00 23.47           N  
ATOM    647  OD1 ASN A  84      37.527   6.755  -5.411  1.00 19.30           O  
ATOM    648  N   ASN A  85      39.960   8.424  -3.687  1.00 26.49           N  
ATOM    649  CA  ASN A  85      41.344   8.149  -4.037  1.00 26.06           C  
ATOM    650  C   ASN A  85      41.541   6.705  -4.462  1.00 23.64           C  
ATOM    651  O   ASN A  85      42.642   6.163  -4.378  1.00 19.47           O  
ATOM    652  CB  ASN A  85      42.269   8.506  -2.875  1.00 25.87           C  
ATOM    653  CG  ASN A  85      42.406  10.010  -2.683  1.00 30.54           C  
ATOM    654  ND2 ASN A  85      42.678  10.433  -1.448  1.00 26.48           N  
ATOM    655  OD1 ASN A  85      42.272  10.782  -3.636  1.00 22.05           O  
ATOM    656  N   LEU A  86      40.462   6.076  -4.915  1.00 25.65           N  
ATOM    657  CA  LEU A  86      40.539   4.696  -5.379  1.00 21.95           C  
ATOM    658  C   LEU A  86      41.337   4.652  -6.670  1.00 19.94           C  
ATOM    659  O   LEU A  86      41.471   5.670  -7.355  1.00 23.86           O  
ATOM    660  CB  LEU A  86      39.145   4.111  -5.586  1.00 22.40           C  
ATOM    661  CG  LEU A  86      38.243   4.044  -4.352  1.00 18.03           C  
ATOM    662  CD1 LEU A  86      36.851   3.610  -4.756  1.00 19.71           C  
ATOM    663  CD2 LEU A  86      38.804   3.109  -3.298  1.00 22.07           C  
ATOM    664  N   LYS A  87      41.861   3.476  -6.999  1.00 18.44           N  
ATOM    665  CA  LYS A  87      42.771   3.333  -8.130  1.00 19.02           C  
ATOM    666  C   LYS A  87      42.072   3.420  -9.477  1.00 19.61           C  
ATOM    667  O   LYS A  87      42.612   3.998 -10.424  1.00 16.48           O  
ATOM    668  CB  LYS A  87      43.532   2.005  -8.047  1.00 22.38           C  
ATOM    669  CG  LYS A  87      44.572   1.937  -6.951  1.00 18.43           C  
ATOM    670  CD  LYS A  87      45.525   0.785  -7.192  1.00 19.94           C  
ATOM    671  CE  LYS A  87      46.694   0.821  -6.226  1.00 25.87           C  
ATOM    672  NZ  LYS A  87      46.273   0.713  -4.791  1.00 17.57           N1+
ATOM    673  N   THR A  88      40.875   2.845  -9.562  1.00 17.98           N  
ATOM    674  CA  THR A  88      40.203   2.705 -10.843  1.00 17.59           C  
ATOM    675  C   THR A  88      38.708   2.954 -10.751  1.00 20.07           C  
ATOM    676  O   THR A  88      38.083   3.366 -11.725  1.00 24.41           O  
ATOM    677  CB  THR A  88      40.451   1.296 -11.442  1.00 19.46           C  
ATOM    678  CG2 THR A  88      39.762   0.228 -10.628  1.00 11.71           C  
ATOM    679  OG1 THR A  88      39.975   1.251 -12.791  1.00 26.93           O  
ATOM    680  N   ASN A  89      38.135   2.717  -9.577  1.00 17.97           N  
ATOM    681  CA  ASN A  89      36.683   2.719  -9.425  1.00 19.07           C  
ATOM    682  C   ASN A  89      36.088   4.105  -9.211  1.00 22.37           C  
ATOM    683  O   ASN A  89      36.636   4.924  -8.476  1.00 29.61           O  
ATOM    684  CB  ASN A  89      36.259   1.816  -8.263  1.00 23.67           C  
ATOM    685  CG  ASN A  89      36.092   0.360  -8.665  1.00 20.00           C  
ATOM    686  ND2 ASN A  89      36.491   0.015  -9.881  1.00 14.84           N  
ATOM    687  OD1 ASN A  89      35.607  -0.446  -7.877  1.00 16.93           O  
ATOM    688  N   GLY A  90      34.959   4.361  -9.862  1.00 21.34           N  
ATOM    689  CA  GLY A  90      34.156   5.536  -9.577  1.00 18.14           C  
ATOM    690  C   GLY A  90      33.442   5.264  -8.268  1.00 22.15           C  
ATOM    691  O   GLY A  90      33.639   4.208  -7.664  1.00 21.36           O  
ATOM    692  N   THR A  91      32.630   6.204  -7.807  1.00 13.66           N  
ATOM    693  CA  THR A  91      31.862   5.967  -6.592  1.00 16.93           C  
ATOM    694  C   THR A  91      30.651   6.877  -6.470  1.00 14.33           C  
ATOM    695  O   THR A  91      30.644   8.004  -6.971  1.00 13.90           O  
ATOM    696  CB  THR A  91      32.735   6.069  -5.310  1.00 21.66           C  
ATOM    697  CG2 THR A  91      33.221   7.496  -5.083  1.00 18.11           C  
ATOM    698  OG1 THR A  91      31.974   5.643  -4.174  1.00 18.73           O  
ATOM    699  N   SER A  92      29.620   6.354  -5.815  1.00 18.36           N  
ATOM    700  CA  SER A  92      28.411   7.111  -5.499  1.00 15.69           C  
ATOM    701  C   SER A  92      28.096   6.905  -4.028  1.00 12.50           C  
ATOM    702  O   SER A  92      27.828   5.786  -3.606  1.00 10.82           O  
ATOM    703  CB  SER A  92      27.240   6.626  -6.345  1.00 13.50           C  
ATOM    704  OG  SER A  92      27.310   7.148  -7.653  1.00 10.91           O  
ATOM    705  N   MET A  93      28.155   7.970  -3.236  1.00 14.76           N  
ATOM    706  CA  MET A  93      27.812   7.849  -1.817  1.00 14.03           C  
ATOM    707  C   MET A  93      26.318   8.067  -1.588  1.00 14.48           C  
ATOM    708  O   MET A  93      25.795   9.169  -1.802  1.00 10.20           O  
ATOM    709  CB  MET A  93      28.619   8.823  -0.967  1.00 14.18           C  
ATOM    710  CG  MET A  93      28.607   8.473   0.503  1.00 14.34           C  
ATOM    711  SD  MET A  93      29.266   6.813   0.775  1.00 22.71           S  
ATOM    712  CE  MET A  93      30.924   7.016   0.100  1.00 13.75           C  
ATOM    713  N   HIS A  94      25.636   7.001  -1.169  1.00 15.22           N  
ATOM    714  CA  HIS A  94      24.223   7.060  -0.852  1.00 13.80           C  
ATOM    715  C   HIS A  94      23.997   7.127   0.651  1.00 15.97           C  
ATOM    716  O   HIS A  94      24.596   6.373   1.409  1.00 15.36           O  
ATOM    717  CB  HIS A  94      23.496   5.848  -1.433  1.00 16.01           C  
ATOM    718  CG  HIS A  94      22.039   5.792  -1.086  1.00 10.75           C  
ATOM    719  CD2 HIS A  94      21.335   4.926  -0.326  1.00 15.51           C  
ATOM    720  ND1 HIS A  94      21.131   6.712  -1.555  1.00 12.51           N  
ATOM    721  CE1 HIS A  94      19.928   6.419  -1.099  1.00 17.54           C  
ATOM    722  NE2 HIS A  94      20.026   5.333  -0.343  1.00 19.46           N  
ATOM    723  N   TRP A  95      23.113   8.025   1.069  1.00 14.99           N  
ATOM    724  CA  TRP A  95      22.732   8.130   2.464  1.00 12.77           C  
ATOM    725  C   TRP A  95      21.406   7.379   2.671  1.00 16.28           C  
ATOM    726  O   TRP A  95      20.323   7.932   2.531  1.00 17.61           O  
ATOM    727  CB  TRP A  95      22.656   9.600   2.847  1.00 11.39           C  
ATOM    728  CG  TRP A  95      23.673  10.413   2.073  1.00 16.86           C  
ATOM    729  CD1 TRP A  95      23.461  11.109   0.914  1.00 14.46           C  
ATOM    730  CD2 TRP A  95      25.069  10.565   2.375  1.00 14.41           C  
ATOM    731  CE2 TRP A  95      25.630  11.375   1.369  1.00 14.20           C  
ATOM    732  CE3 TRP A  95      25.897  10.087   3.398  1.00 11.20           C  
ATOM    733  NE1 TRP A  95      24.630  11.700   0.492  1.00 13.28           N  
ATOM    734  CZ2 TRP A  95      26.981  11.727   1.361  1.00 20.52           C  
ATOM    735  CZ3 TRP A  95      27.227  10.433   3.389  1.00 12.72           C  
ATOM    736  CH2 TRP A  95      27.761  11.251   2.380  1.00 20.73           C  
ATOM    737  N   HIS A  96      21.520   6.095   2.989  1.00 19.56           N  
ATOM    738  CA  HIS A  96      20.385   5.184   3.021  1.00 14.26           C  
ATOM    739  C   HIS A  96      19.339   5.611   4.034  1.00 14.81           C  
ATOM    740  O   HIS A  96      19.635   5.753   5.213  1.00 12.97           O  
ATOM    741  CB  HIS A  96      20.880   3.770   3.349  1.00 13.35           C  
ATOM    742  CG  HIS A  96      19.803   2.732   3.332  1.00 14.24           C  
ATOM    743  CD2 HIS A  96      18.674   2.601   4.068  1.00 13.72           C  
ATOM    744  ND1 HIS A  96      19.814   1.661   2.460  1.00 19.50           N  
ATOM    745  CE1 HIS A  96      18.739   0.920   2.662  1.00 18.15           C  
ATOM    746  NE2 HIS A  96      18.030   1.467   3.636  1.00 11.90           N  
ATOM    747  N   GLY A  97      18.113   5.815   3.568  1.00 17.96           N  
ATOM    748  CA  GLY A  97      16.999   6.124   4.444  1.00 10.69           C  
ATOM    749  C   GLY A  97      16.713   7.608   4.527  1.00 11.46           C  
ATOM    750  O   GLY A  97      15.657   8.020   5.012  1.00  9.75           O  
ATOM    751  N   LEU A  98      17.647   8.421   4.054  1.00 11.45           N  
ATOM    752  CA  LEU A  98      17.416   9.857   4.043  1.00 14.09           C  
ATOM    753  C   LEU A  98      16.317  10.229   3.043  1.00 13.03           C  
ATOM    754  O   LEU A  98      16.322   9.781   1.893  1.00 10.82           O  
ATOM    755  CB  LEU A  98      18.708  10.632   3.773  1.00 11.25           C  
ATOM    756  CG  LEU A  98      19.794  10.506   4.844  1.00 15.80           C  
ATOM    757  CD1 LEU A  98      20.773  11.666   4.748  1.00 19.38           C  
ATOM    758  CD2 LEU A  98      19.195  10.439   6.246  1.00 10.36           C  
ATOM    759  N   ARG A  99      15.376  11.046   3.507  1.00  9.33           N  
ATOM    760  CA  ARG A  99      14.204  11.415   2.732  1.00 13.71           C  
ATOM    761  C   ARG A  99      14.581  12.299   1.558  1.00 13.03           C  
ATOM    762  O   ARG A  99      13.830  12.418   0.591  1.00 12.13           O  
ATOM    763  CB  ARG A  99      13.200  12.144   3.623  1.00 10.46           C  
ATOM    764  CG  ARG A  99      11.930  12.598   2.927  1.00 11.01           C  
ATOM    765  CD  ARG A  99      11.050  13.419   3.887  1.00 14.67           C  
ATOM    766  NE  ARG A  99       9.699  13.662   3.394  1.00 13.46           N  
ATOM    767  CZ  ARG A  99       8.858  14.530   3.944  1.00 22.19           C  
ATOM    768  NH1 ARG A  99       9.240  15.231   4.998  1.00 23.61           N1+
ATOM    769  NH2 ARG A  99       7.635  14.701   3.449  1.00 20.05           N  
ATOM    770  N   GLN A 100      15.749  12.922   1.650  1.00 15.90           N  
ATOM    771  CA  GLN A 100      16.189  13.863   0.631  1.00 16.47           C  
ATOM    772  C   GLN A 100      15.007  14.688   0.127  1.00 14.04           C  
ATOM    773  O   GLN A 100      14.738  14.765  -1.062  1.00 16.77           O  
ATOM    774  CB  GLN A 100      16.871  13.128  -0.520  1.00 12.91           C  
ATOM    775  CG  GLN A 100      18.084  12.314  -0.090  1.00 15.97           C  
ATOM    776  CD  GLN A 100      19.074  13.128   0.706  1.00 19.76           C  
ATOM    777  NE2 GLN A 100      20.239  12.545   0.972  1.00 16.20           N  
ATOM    778  OE1 GLN A 100      18.802  14.273   1.077  1.00 21.71           O  
ATOM    779  N   LEU A 101      14.284  15.297   1.049  1.00 13.79           N  
ATOM    780  CA  LEU A 101      13.113  16.060   0.659  1.00 20.36           C  
ATOM    781  C   LEU A 101      13.557  17.194  -0.265  1.00 23.26           C  
ATOM    782  O   LEU A 101      14.483  17.959   0.053  1.00 19.35           O  
ATOM    783  CB  LEU A 101      12.370  16.603   1.885  1.00 14.23           C  
ATOM    784  CG  LEU A 101      11.167  17.520   1.619  1.00 13.00           C  
ATOM    785  CD1 LEU A 101      10.094  16.828   0.798  1.00 11.32           C  
ATOM    786  CD2 LEU A 101      10.587  18.041   2.926  1.00  7.72           C  
ATOM    787  N   GLY A 102      12.906  17.287  -1.419  1.00 24.73           N  
ATOM    788  CA  GLY A 102      13.263  18.275  -2.417  1.00 16.33           C  
ATOM    789  C   GLY A 102      14.758  18.480  -2.607  1.00 14.31           C  
ATOM    790  O   GLY A 102      15.181  19.566  -2.987  1.00 23.73           O  
ATOM    791  N   ASN A 103      15.560  17.445  -2.371  1.00 18.22           N  
ATOM    792  CA  ASN A 103      17.016  17.547  -2.512  1.00 20.54           C  
ATOM    793  C   ASN A 103      17.607  16.358  -3.264  1.00 17.97           C  
ATOM    794  O   ASN A 103      18.574  15.739  -2.808  1.00 18.28           O  
ATOM    795  CB  ASN A 103      17.673  17.667  -1.132  1.00 13.01           C  
ATOM    796  CG  ASN A 103      19.158  17.900  -1.214  1.00 21.02           C  
ATOM    797  ND2 ASN A 103      19.588  18.595  -2.251  1.00 25.49           N  
ATOM    798  OD1 ASN A 103      19.916  17.449  -0.359  1.00 30.81           O  
ATOM    799  N   VAL A 104      17.026  16.044  -4.418  1.00 15.99           N  
ATOM    800  CA  VAL A 104      17.403  14.853  -5.178  1.00 19.28           C  
ATOM    801  C   VAL A 104      18.877  14.822  -5.566  1.00 18.21           C  
ATOM    802  O   VAL A 104      19.486  13.754  -5.610  1.00 21.21           O  
ATOM    803  CB  VAL A 104      16.562  14.693  -6.468  1.00 23.52           C  
ATOM    804  CG1 VAL A 104      16.679  13.266  -6.999  1.00 18.19           C  
ATOM    805  CG2 VAL A 104      15.112  15.043  -6.209  1.00 22.77           C  
ATOM    806  N   PHE A 105      19.443  15.993  -5.847  1.00 24.77           N  
ATOM    807  CA  PHE A 105      20.825  16.109  -6.322  1.00 19.67           C  
ATOM    808  C   PHE A 105      21.855  15.443  -5.405  1.00 18.71           C  
ATOM    809  O   PHE A 105      22.949  15.082  -5.838  1.00 17.38           O  
ATOM    810  CB  PHE A 105      21.197  17.578  -6.548  1.00 14.00           C  
ATOM    811  CG  PHE A 105      20.876  18.087  -7.930  1.00 18.64           C  
ATOM    812  CD1 PHE A 105      20.035  19.182  -8.106  1.00 28.52           C  
ATOM    813  CD2 PHE A 105      21.418  17.477  -9.054  1.00 14.61           C  
ATOM    814  CE1 PHE A 105      19.736  19.661  -9.384  1.00 22.04           C  
ATOM    815  CE2 PHE A 105      21.124  17.947 -10.334  1.00 20.42           C  
ATOM    816  CZ  PHE A 105      20.287  19.042 -10.500  1.00 16.74           C  
ATOM    817  N   ASN A 106      21.504  15.274  -4.139  1.00 24.52           N  
ATOM    818  CA  ASN A 106      22.437  14.735  -3.162  1.00 20.22           C  
ATOM    819  C   ASN A 106      22.060  13.345  -2.677  1.00 16.58           C  
ATOM    820  O   ASN A 106      22.633  12.846  -1.715  1.00 22.32           O  
ATOM    821  CB  ASN A 106      22.545  15.668  -1.963  1.00 21.51           C  
ATOM    822  CG  ASN A 106      23.026  17.051  -2.341  1.00 18.60           C  
ATOM    823  ND2 ASN A 106      22.262  17.735  -3.182  1.00 28.59           N  
ATOM    824  OD1 ASN A 106      24.063  17.506  -1.871  1.00 19.65           O  
ATOM    825  N   ASP A 107      21.102  12.720  -3.343  1.00 19.37           N  
ATOM    826  CA  ASP A 107      20.674  11.380  -2.964  1.00 20.60           C  
ATOM    827  C   ASP A 107      21.846  10.403  -3.004  1.00 16.14           C  
ATOM    828  O   ASP A 107      22.065   9.635  -2.068  1.00 23.91           O  
ATOM    829  CB  ASP A 107      19.551  10.885  -3.876  1.00 14.74           C  
ATOM    830  CG  ASP A 107      19.048   9.529  -3.474  1.00 14.39           C  
ATOM    831  OD1 ASP A 107      18.933   9.277  -2.263  1.00 16.26           O  
ATOM    832  OD2 ASP A 107      18.767   8.712  -4.364  1.00 19.79           O1-
ATOM    833  N   GLY A 108      22.597  10.433  -4.096  1.00  9.45           N  
ATOM    834  CA  GLY A 108      23.738   9.558  -4.232  1.00 12.61           C  
ATOM    835  C   GLY A 108      23.450   8.292  -5.006  1.00 13.53           C  
ATOM    836  O   GLY A 108      23.771   7.191  -4.549  1.00 15.71           O  
ATOM    837  N   ALA A 109      22.850   8.438  -6.183  1.00  9.06           N  
ATOM    838  CA  ALA A 109      22.619   7.293  -7.042  1.00 10.56           C  
ATOM    839  C   ALA A 109      23.181   7.526  -8.435  1.00  9.72           C  
ATOM    840  O   ALA A 109      22.621   8.290  -9.210  1.00 14.97           O  
ATOM    841  CB  ALA A 109      21.143   6.990  -7.103  1.00 10.93           C  
ATOM    842  N   ASN A 110      24.293   6.872  -8.755  1.00 14.82           N  
ATOM    843  CA  ASN A 110      24.946   7.113 -10.044  1.00 14.33           C  
ATOM    844  C   ASN A 110      24.094   6.680 -11.230  1.00 15.72           C  
ATOM    845  O   ASN A 110      23.323   5.721 -11.141  1.00 14.88           O  
ATOM    846  CB  ASN A 110      26.359   6.535 -10.111  1.00 11.37           C  
ATOM    847  CG  ASN A 110      26.470   5.134  -9.533  1.00 16.54           C  
ATOM    848  ND2 ASN A 110      25.390   4.382  -9.578  1.00 13.34           N  
ATOM    849  OD1 ASN A 110      27.535   4.734  -9.066  1.00 18.90           O  
ATOM    850  N   GLY A 111      24.207   7.428 -12.322  1.00 13.07           N  
ATOM    851  CA  GLY A 111      23.366   7.211 -13.479  1.00 15.39           C  
ATOM    852  C   GLY A 111      21.920   7.613 -13.249  1.00 17.45           C  
ATOM    853  O   GLY A 111      21.103   7.528 -14.163  1.00 18.26           O  
ATOM    854  N   VAL A 112      21.601   8.053 -12.032  1.00 16.22           N  
ATOM    855  CA  VAL A 112      20.245   8.462 -11.699  1.00 14.80           C  
ATOM    856  C   VAL A 112      20.187   9.916 -11.227  1.00 19.20           C  
ATOM    857  O   VAL A 112      19.401  10.712 -11.746  1.00 18.38           O  
ATOM    858  CB  VAL A 112      19.598   7.537 -10.617  1.00 17.73           C  
ATOM    859  CG1 VAL A 112      18.188   8.009 -10.263  1.00 12.35           C  
ATOM    860  CG2 VAL A 112      19.561   6.096 -11.084  1.00 11.17           C  
ATOM    861  N   THR A 113      21.000  10.257 -10.228  1.00 15.03           N  
ATOM    862  CA  THR A 113      21.017  11.618  -9.682  1.00 15.44           C  
ATOM    863  C   THR A 113      22.398  12.270  -9.753  1.00 17.91           C  
ATOM    864  O   THR A 113      22.569  13.448  -9.388  1.00 11.98           O  
ATOM    865  CB  THR A 113      20.504  11.687  -8.211  1.00 15.45           C  
ATOM    866  CG2 THR A 113      19.146  11.014  -8.059  1.00 18.01           C  
ATOM    867  OG1 THR A 113      21.452  11.082  -7.330  1.00 16.28           O  
ATOM    868  N   GLU A 114      23.371  11.511 -10.249  1.00 19.04           N  
ATOM    869  CA  GLU A 114      24.745  11.990 -10.315  1.00 12.23           C  
ATOM    870  C   GLU A 114      25.607  11.141 -11.245  1.00 12.24           C  
ATOM    871  O   GLU A 114      25.292   9.998 -11.559  1.00 13.63           O  
ATOM    872  CB  GLU A 114      25.364  11.969  -8.918  1.00 10.99           C  
ATOM    873  CG  GLU A 114      25.754  10.573  -8.469  1.00 12.33           C  
ATOM    874  CD  GLU A 114      26.321  10.546  -7.078  1.00 13.15           C  
ATOM    875  OE1 GLU A 114      26.265  11.583  -6.394  1.00 14.18           O  
ATOM    876  OE2 GLU A 114      26.831   9.486  -6.673  1.00 16.54           O1-
ATOM    877  N   CYS A 115      26.713  11.713 -11.685  1.00 21.22           N  
ATOM    878  CA  CYS A 115      27.748  10.924 -12.329  1.00 17.97           C  
ATOM    879  C   CYS A 115      28.751  10.553 -11.241  1.00 18.25           C  
ATOM    880  O   CYS A 115      29.006  11.344 -10.330  1.00 16.92           O  
ATOM    881  CB  CYS A 115      28.432  11.720 -13.443  1.00 15.28           C  
ATOM    882  SG  CYS A 115      27.381  12.162 -14.856  1.00 19.35           S  
ATOM    883  N   PRO A 116      29.291   9.334 -11.315  1.00 15.51           N  
ATOM    884  CA  PRO A 116      30.323   8.836 -10.406  1.00 16.60           C  
ATOM    885  C   PRO A 116      31.527   9.785 -10.268  1.00 18.79           C  
ATOM    886  O   PRO A 116      31.988  10.378 -11.245  1.00 16.97           O  
ATOM    887  CB  PRO A 116      30.747   7.528 -11.069  1.00 16.34           C  
ATOM    888  CG  PRO A 116      29.531   7.066 -11.763  1.00 19.59           C  
ATOM    889  CD  PRO A 116      28.845   8.298 -12.258  1.00 15.93           C  
ATOM    890  N   ILE A 117      32.011   9.922  -9.038  1.00 13.46           N  
ATOM    891  CA  ILE A 117      33.176  10.729  -8.728  1.00 13.89           C  
ATOM    892  C   ILE A 117      34.378   9.982  -9.265  1.00 22.42           C  
ATOM    893  O   ILE A 117      34.532   8.795  -8.989  1.00 26.82           O  
ATOM    894  CB  ILE A 117      33.340  10.874  -7.200  1.00 16.70           C  
ATOM    895  CG1 ILE A 117      31.985  11.156  -6.530  1.00 16.84           C  
ATOM    896  CG2 ILE A 117      34.353  11.942  -6.865  1.00 14.63           C  
ATOM    897  CD1 ILE A 117      32.020  11.090  -4.997  1.00 12.41           C  
ATOM    898  N   PRO A 118      35.247  10.661 -10.031  1.00 27.29           N  
ATOM    899  CA  PRO A 118      36.343   9.920 -10.670  1.00 20.79           C  
ATOM    900  C   PRO A 118      37.350   9.416  -9.647  1.00 18.44           C  
ATOM    901  O   PRO A 118      37.346   9.898  -8.525  1.00 19.16           O  
ATOM    902  CB  PRO A 118      36.978  10.962 -11.593  1.00 20.19           C  
ATOM    903  CG  PRO A 118      36.006  12.117 -11.640  1.00 14.04           C  
ATOM    904  CD  PRO A 118      35.320  12.100 -10.324  1.00 16.04           C  
ATOM    905  N   PRO A 119      38.190   8.432 -10.013  1.00 18.84           N  
ATOM    906  CA  PRO A 119      39.204   7.987  -9.055  1.00 22.61           C  
ATOM    907  C   PRO A 119      40.318   9.017  -8.972  1.00 32.81           C  
ATOM    908  O   PRO A 119      40.116  10.166  -9.366  1.00 34.45           O  
ATOM    909  CB  PRO A 119      39.735   6.680  -9.671  1.00 19.01           C  
ATOM    910  CG  PRO A 119      38.840   6.375 -10.820  1.00 16.51           C  
ATOM    911  CD  PRO A 119      38.262   7.662 -11.263  1.00 21.73           C  
ATOM    912  N   LYS A 120      41.478   8.608  -8.477  1.00 30.57           N  
ATOM    913  CA  LYS A 120      42.652   9.467  -8.494  1.00 30.71           C  
ATOM    914  C   LYS A 120      42.418  10.829  -7.826  1.00 32.44           C  
ATOM    915  O   LYS A 120      43.005  11.841  -8.225  1.00 27.43           O  
ATOM    916  CB  LYS A 120      43.128   9.659  -9.929  1.00 32.55           C  
ATOM    917  CG  LYS A 120      43.221   8.371 -10.708  1.00 30.73           C  
ATOM    918  CD  LYS A 120      43.516   8.637 -12.171  1.00 30.21           C  
ATOM    919  CE  LYS A 120      43.576   7.343 -12.936  1.00 20.71           C  
ATOM    920  NZ  LYS A 120      44.377   6.342 -12.186  1.00 22.56           N1+
ATOM    921  N   GLY A 121      41.543  10.854  -6.827  1.00 25.97           N  
ATOM    922  CA  GLY A 121      41.398  12.026  -5.993  1.00 18.72           C  
ATOM    923  C   GLY A 121      40.296  12.985  -6.390  1.00 20.34           C  
ATOM    924  O   GLY A 121      40.268  14.119  -5.915  1.00 24.29           O  
ATOM    925  N   GLY A 122      39.397  12.543  -7.264  1.00 19.73           N  
ATOM    926  CA  GLY A 122      38.221  13.319  -7.606  1.00 16.53           C  
ATOM    927  C   GLY A 122      37.272  13.337  -6.418  1.00 23.05           C  
ATOM    928  O   GLY A 122      37.210  12.368  -5.666  1.00 28.84           O  
ATOM    929  N   ARG A 123      36.530  14.427  -6.240  1.00 16.02           N  
ATOM    930  CA  ARG A 123      35.691  14.582  -5.055  1.00 18.20           C  
ATOM    931  C   ARG A 123      34.319  15.188  -5.338  1.00 23.07           C  
ATOM    932  O   ARG A 123      34.000  15.531  -6.475  1.00 19.92           O  
ATOM    933  CB  ARG A 123      36.403  15.444  -4.008  1.00 20.10           C  
ATOM    934  CG  ARG A 123      36.482  16.926  -4.376  1.00 26.00           C  
ATOM    935  CD  ARG A 123      37.054  17.782  -3.244  1.00 21.10           C  
ATOM    936  NE  ARG A 123      38.368  17.316  -2.796  1.00 24.27           N  
ATOM    937  CZ  ARG A 123      38.933  17.684  -1.649  1.00 18.79           C  
ATOM    938  NH1 ARG A 123      38.303  18.521  -0.837  1.00 17.72           N1+
ATOM    939  NH2 ARG A 123      40.117  17.203  -1.305  1.00  9.74           N  
ATOM    940  N   LYS A 124      33.517  15.292  -4.279  1.00 16.88           N  
ATOM    941  CA  LYS A 124      32.236  15.994  -4.297  1.00 12.70           C  
ATOM    942  C   LYS A 124      31.798  16.223  -2.856  1.00 14.59           C  
ATOM    943  O   LYS A 124      31.959  15.342  -2.014  1.00 19.37           O  
ATOM    944  CB  LYS A 124      31.174  15.175  -5.030  1.00 18.25           C  
ATOM    945  CG  LYS A 124      29.770  15.807  -4.997  1.00 14.47           C  
ATOM    946  CD  LYS A 124      28.759  14.954  -5.728  1.00 15.26           C  
ATOM    947  CE  LYS A 124      27.338  15.527  -5.607  1.00 25.41           C  
ATOM    948  NZ  LYS A 124      27.124  16.754  -6.437  1.00 16.71           N1+
ATOM    949  N   THR A 125      31.263  17.403  -2.561  1.00 17.52           N  
ATOM    950  CA  THR A 125      30.690  17.649  -1.236  1.00 14.86           C  
ATOM    951  C   THR A 125      29.166  17.585  -1.237  1.00 17.34           C  
ATOM    952  O   THR A 125      28.491  18.508  -1.704  1.00 20.26           O  
ATOM    953  CB  THR A 125      31.165  18.971  -0.625  1.00  9.49           C  
ATOM    954  CG2 THR A 125      30.424  19.243   0.673  1.00 12.96           C  
ATOM    955  OG1 THR A 125      32.562  18.878  -0.339  1.00 12.92           O  
ATOM    956  N   TYR A 126      28.649  16.472  -0.718  1.00 20.76           N  
ATOM    957  CA  TYR A 126      27.214  16.246  -0.564  1.00 17.78           C  
ATOM    958  C   TYR A 126      26.626  17.100   0.544  1.00 19.48           C  
ATOM    959  O   TYR A 126      27.082  17.054   1.682  1.00 18.91           O  
ATOM    960  CB  TYR A 126      26.937  14.784  -0.218  1.00 19.38           C  
ATOM    961  CG  TYR A 126      27.232  13.800  -1.321  1.00 21.82           C  
ATOM    962  CD1 TYR A 126      28.471  13.184  -1.408  1.00 14.21           C  
ATOM    963  CD2 TYR A 126      26.261  13.471  -2.267  1.00 21.69           C  
ATOM    964  CE1 TYR A 126      28.744  12.282  -2.398  1.00 14.58           C  
ATOM    965  CE2 TYR A 126      26.531  12.564  -3.276  1.00 17.87           C  
ATOM    966  CZ  TYR A 126      27.783  11.969  -3.329  1.00 15.46           C  
ATOM    967  OH  TYR A 126      28.088  11.054  -4.309  1.00 14.91           O  
ATOM    968  N   LYS A 127      25.581  17.845   0.214  1.00 26.25           N  
ATOM    969  CA  LYS A 127      24.890  18.676   1.188  1.00 18.70           C  
ATOM    970  C   LYS A 127      23.445  18.209   1.351  1.00 16.47           C  
ATOM    971  O   LYS A 127      22.776  17.901   0.370  1.00 21.74           O  
ATOM    972  CB  LYS A 127      24.931  20.137   0.733  1.00 18.37           C  
ATOM    973  CG  LYS A 127      26.335  20.650   0.447  1.00 18.05           C  
ATOM    974  CD  LYS A 127      26.303  22.090  -0.049  1.00 16.00           C  
ATOM    975  CE  LYS A 127      27.676  22.577  -0.473  1.00 24.76           C  
ATOM    976  NZ  LYS A 127      28.623  22.593   0.675  1.00 31.89           N1+
ATOM    977  N   PHE A 128      22.964  18.167   2.591  1.00 15.58           N  
ATOM    978  CA  PHE A 128      21.587  17.752   2.873  1.00 16.54           C  
ATOM    979  C   PHE A 128      21.168  18.061   4.317  1.00 11.03           C  
ATOM    980  O   PHE A 128      22.001  18.262   5.189  1.00 13.83           O  
ATOM    981  CB  PHE A 128      21.399  16.260   2.565  1.00 18.76           C  
ATOM    982  CG  PHE A 128      22.389  15.370   3.260  1.00 15.09           C  
ATOM    983  CD1 PHE A 128      22.162  14.944   4.553  1.00 17.27           C  
ATOM    984  CD2 PHE A 128      23.560  14.975   2.624  1.00 15.22           C  
ATOM    985  CE1 PHE A 128      23.074  14.138   5.197  1.00 21.36           C  
ATOM    986  CE2 PHE A 128      24.481  14.172   3.260  1.00 13.96           C  
ATOM    987  CZ  PHE A 128      24.243  13.747   4.546  1.00 19.09           C  
ATOM    988  N   ARG A 129      19.868  18.101   4.562  1.00 16.13           N  
ATOM    989  CA  ARG A 129      19.342  18.474   5.873  1.00 20.18           C  
ATOM    990  C   ARG A 129      18.749  17.270   6.612  1.00 20.78           C  
ATOM    991  O   ARG A 129      18.023  16.465   6.027  1.00 21.22           O  
ATOM    992  CB  ARG A 129      18.290  19.583   5.717  1.00 16.43           C  
ATOM    993  CG  ARG A 129      17.662  20.061   7.023  1.00 21.19           C  
ATOM    994  CD  ARG A 129      17.714  21.580   7.161  1.00 15.05           C  
ATOM    995  NE  ARG A 129      17.107  22.050   8.411  1.00 23.56           N  
ATOM    996  CZ  ARG A 129      15.879  22.564   8.518  1.00 17.50           C  
ATOM    997  NH1 ARG A 129      15.110  22.694   7.447  1.00  6.67           N1+
ATOM    998  NH2 ARG A 129      15.418  22.959   9.698  1.00 16.93           N  
ATOM    999  N   ALA A 130      19.058  17.147   7.899  1.00 17.32           N  
ATOM   1000  CA  ALA A 130      18.460  16.092   8.718  1.00 12.99           C  
ATOM   1001  C   ALA A 130      17.009  16.421   9.041  1.00 19.63           C  
ATOM   1002  O   ALA A 130      16.717  17.112  10.019  1.00 17.77           O  
ATOM   1003  CB  ALA A 130      19.249  15.900   9.997  1.00 13.12           C  
ATOM   1004  N   THR A 131      16.093  15.933   8.214  1.00 26.62           N  
ATOM   1005  CA  THR A 131      14.670  16.120   8.481  1.00 15.93           C  
ATOM   1006  C   THR A 131      14.088  14.881   9.162  1.00 15.18           C  
ATOM   1007  O   THR A 131      12.874  14.687   9.209  1.00 15.12           O  
ATOM   1008  CB  THR A 131      13.893  16.426   7.194  1.00 20.33           C  
ATOM   1009  CG2 THR A 131      14.599  17.537   6.394  1.00 19.32           C  
ATOM   1010  OG1 THR A 131      13.814  15.240   6.392  1.00 22.95           O  
ATOM   1011  N   GLN A 132      14.974  14.036   9.677  1.00 17.04           N  
ATOM   1012  CA  GLN A 132      14.570  12.866  10.444  1.00 19.05           C  
ATOM   1013  C   GLN A 132      15.519  12.671  11.605  1.00 14.71           C  
ATOM   1014  O   GLN A 132      16.528  13.359  11.706  1.00 22.92           O  
ATOM   1015  CB  GLN A 132      14.588  11.607   9.577  1.00 20.07           C  
ATOM   1016  CG  GLN A 132      13.537  11.577   8.496  1.00 19.86           C  
ATOM   1017  CD  GLN A 132      14.036  10.896   7.244  1.00 17.67           C  
ATOM   1018  NE2 GLN A 132      13.484   9.718   6.941  1.00 17.35           N  
ATOM   1019  OE1 GLN A 132      14.911  11.418   6.558  1.00 13.26           O  
ATOM   1020  N   TYR A 133      15.188  11.721  12.472  1.00 15.79           N  
ATOM   1021  CA  TYR A 133      16.071  11.308  13.557  1.00 13.51           C  
ATOM   1022  C   TYR A 133      15.959   9.804  13.778  1.00 13.85           C  
ATOM   1023  O   TYR A 133      14.871   9.233  13.689  1.00 14.65           O  
ATOM   1024  CB  TYR A 133      15.747  12.067  14.846  1.00 13.09           C  
ATOM   1025  CG  TYR A 133      14.351  11.840  15.372  1.00 17.49           C  
ATOM   1026  CD1 TYR A 133      14.097  10.875  16.337  1.00 16.43           C  
ATOM   1027  CD2 TYR A 133      13.281  12.600  14.905  1.00 20.24           C  
ATOM   1028  CE1 TYR A 133      12.813  10.668  16.824  1.00 10.38           C  
ATOM   1029  CE2 TYR A 133      12.004  12.403  15.382  1.00 19.54           C  
ATOM   1030  CZ  TYR A 133      11.773  11.437  16.338  1.00 14.36           C  
ATOM   1031  OH  TYR A 133      10.486  11.258  16.792  1.00 23.39           O  
ATOM   1032  N   GLY A 134      17.087   9.166  14.051  1.00 10.52           N  
ATOM   1033  CA  GLY A 134      17.115   7.736  14.249  1.00 11.63           C  
ATOM   1034  C   GLY A 134      18.454   7.139  13.877  1.00 16.11           C  
ATOM   1035  O   GLY A 134      19.508   7.755  14.048  1.00 16.83           O  
ATOM   1036  N   THR A 135      18.419   5.922  13.360  1.00 15.63           N  
ATOM   1037  CA  THR A 135      19.636   5.221  13.004  1.00 10.01           C  
ATOM   1038  C   THR A 135      19.614   4.810  11.543  1.00 10.00           C  
ATOM   1039  O   THR A 135      18.652   4.180  11.106  1.00  6.80           O  
ATOM   1040  CB  THR A 135      19.794   3.947  13.855  1.00 10.00           C  
ATOM   1041  CG2 THR A 135      21.218   3.408  13.741  1.00 14.45           C  
ATOM   1042  OG1 THR A 135      19.515   4.243  15.229  1.00 15.85           O  
ATOM   1043  N   SER A 136      20.658   5.164  10.791  1.00  9.65           N  
ATOM   1044  CA  SER A 136      20.824   4.584   9.461  1.00 13.39           C  
ATOM   1045  C   SER A 136      22.286   4.366   9.069  1.00 15.01           C  
ATOM   1046  O   SER A 136      23.180   4.243   9.922  1.00 13.44           O  
ATOM   1047  CB  SER A 136      20.089   5.398   8.393  1.00 16.67           C  
ATOM   1048  OG  SER A 136      19.786   4.580   7.274  1.00 17.97           O  
ATOM   1049  N   TRP A 137      22.528   4.323   7.766  1.00 13.49           N  
ATOM   1050  CA  TRP A 137      23.871   4.062   7.264  1.00 16.73           C  
ATOM   1051  C   TRP A 137      24.070   4.691   5.887  1.00 16.15           C  
ATOM   1052  O   TRP A 137      23.115   5.121   5.245  1.00 17.13           O  
ATOM   1053  CB  TRP A 137      24.174   2.546   7.236  1.00  8.90           C  
ATOM   1054  CG  TRP A 137      23.218   1.730   6.398  1.00 15.16           C  
ATOM   1055  CD1 TRP A 137      21.851   1.776   6.431  1.00 10.56           C  
ATOM   1056  CD2 TRP A 137      23.557   0.722   5.433  1.00 13.21           C  
ATOM   1057  CE2 TRP A 137      22.348   0.218   4.915  1.00 11.75           C  
ATOM   1058  CE3 TRP A 137      24.764   0.206   4.950  1.00 11.51           C  
ATOM   1059  NE1 TRP A 137      21.323   0.880   5.536  1.00 10.55           N  
ATOM   1060  CZ2 TRP A 137      22.315  -0.780   3.944  1.00 12.77           C  
ATOM   1061  CZ3 TRP A 137      24.722  -0.782   3.985  1.00  9.41           C  
ATOM   1062  CH2 TRP A 137      23.513  -1.262   3.495  1.00  8.57           C  
ATOM   1063  N   TYR A 138      25.320   4.758   5.450  1.00 15.29           N  
ATOM   1064  CA  TYR A 138      25.632   5.223   4.114  1.00 16.51           C  
ATOM   1065  C   TYR A 138      26.499   4.188   3.410  1.00 15.09           C  
ATOM   1066  O   TYR A 138      27.161   3.390   4.063  1.00 12.44           O  
ATOM   1067  CB  TYR A 138      26.315   6.596   4.140  1.00 13.10           C  
ATOM   1068  CG  TYR A 138      27.607   6.662   4.922  1.00 11.46           C  
ATOM   1069  CD1 TYR A 138      28.821   6.301   4.341  1.00 13.08           C  
ATOM   1070  CD2 TYR A 138      27.621   7.120   6.230  1.00 13.87           C  
ATOM   1071  CE1 TYR A 138      30.022   6.374   5.059  1.00 13.00           C  
ATOM   1072  CE2 TYR A 138      28.807   7.205   6.952  1.00 18.86           C  
ATOM   1073  CZ  TYR A 138      30.004   6.830   6.364  1.00 14.66           C  
ATOM   1074  OH  TYR A 138      31.163   6.916   7.094  1.00  9.94           O  
ATOM   1075  N   HIS A 139      26.485   4.200   2.082  1.00 13.85           N  
ATOM   1076  CA  HIS A 139      27.212   3.199   1.310  1.00 14.88           C  
ATOM   1077  C   HIS A 139      27.240   3.530  -0.177  1.00 12.78           C  
ATOM   1078  O   HIS A 139      26.344   4.197  -0.688  1.00 21.67           O  
ATOM   1079  CB  HIS A 139      26.597   1.813   1.522  1.00 10.71           C  
ATOM   1080  CG  HIS A 139      25.205   1.677   0.987  1.00 10.01           C  
ATOM   1081  CD2 HIS A 139      24.000   1.778   1.601  1.00 16.17           C  
ATOM   1082  ND1 HIS A 139      24.944   1.379  -0.329  1.00  8.72           N  
ATOM   1083  CE1 HIS A 139      23.635   1.316  -0.514  1.00 19.68           C  
ATOM   1084  NE2 HIS A 139      23.040   1.556   0.644  1.00 14.21           N  
ATOM   1085  N   SER A 140      28.248   3.036  -0.874  1.00 10.33           N  
ATOM   1086  CA  SER A 140      28.352   3.242  -2.316  1.00 13.57           C  
ATOM   1087  C   SER A 140      27.170   2.695  -3.090  1.00 14.23           C  
ATOM   1088  O   SER A 140      26.589   1.677  -2.720  1.00 16.22           O  
ATOM   1089  CB  SER A 140      29.624   2.593  -2.863  1.00 14.36           C  
ATOM   1090  OG  SER A 140      29.657   2.674  -4.277  1.00 17.40           O  
ATOM   1091  N   HIS A 141      26.828   3.367  -4.183  1.00 17.47           N  
ATOM   1092  CA  HIS A 141      25.849   2.816  -5.106  1.00 15.61           C  
ATOM   1093  C   HIS A 141      26.510   2.454  -6.427  1.00 13.24           C  
ATOM   1094  O   HIS A 141      25.831   2.118  -7.394  1.00 16.09           O  
ATOM   1095  CB  HIS A 141      24.658   3.755  -5.314  1.00 13.87           C  
ATOM   1096  CG  HIS A 141      23.338   3.072  -5.163  1.00 16.07           C  
ATOM   1097  CD2 HIS A 141      22.443   3.058  -4.145  1.00 13.23           C  
ATOM   1098  ND1 HIS A 141      22.814   2.232  -6.132  1.00 20.18           N  
ATOM   1099  CE1 HIS A 141      21.662   1.744  -5.719  1.00 15.25           C  
ATOM   1100  NE2 HIS A 141      21.412   2.229  -4.516  1.00 16.39           N  
ATOM   1101  N   PHE A 142      27.838   2.504  -6.447  1.00 10.65           N  
ATOM   1102  CA  PHE A 142      28.616   2.194  -7.649  1.00 13.67           C  
ATOM   1103  C   PHE A 142      28.819   0.682  -7.793  1.00 18.07           C  
ATOM   1104  O   PHE A 142      29.826   0.124  -7.332  1.00 21.63           O  
ATOM   1105  CB  PHE A 142      29.967   2.915  -7.605  1.00 13.64           C  
ATOM   1106  CG  PHE A 142      30.805   2.734  -8.849  1.00 16.75           C  
ATOM   1107  CD1 PHE A 142      30.692   3.610  -9.912  1.00 14.78           C  
ATOM   1108  CD2 PHE A 142      31.723   1.698  -8.940  1.00 13.16           C  
ATOM   1109  CE1 PHE A 142      31.455   3.448 -11.033  1.00 14.89           C  
ATOM   1110  CE2 PHE A 142      32.501   1.536 -10.064  1.00 10.86           C  
ATOM   1111  CZ  PHE A 142      32.366   2.406 -11.111  1.00 15.96           C  
ATOM   1112  N   SER A 143      27.871   0.024  -8.446  1.00 11.95           N  
ATOM   1113  CA  SER A 143      27.850  -1.426  -8.472  1.00 17.43           C  
ATOM   1114  C   SER A 143      27.826  -1.975  -7.048  1.00 20.83           C  
ATOM   1115  O   SER A 143      27.192  -1.390  -6.166  1.00 24.38           O  
ATOM   1116  CB  SER A 143      29.027  -1.993  -9.250  1.00 14.46           C  
ATOM   1117  OG  SER A 143      28.890  -1.690 -10.616  1.00 19.32           O  
ATOM   1118  N   ALA A 144      28.513  -3.099  -6.836  1.00 19.35           N  
ATOM   1119  CA  ALA A 144      28.524  -3.767  -5.537  1.00 13.13           C  
ATOM   1120  C   ALA A 144      29.693  -3.283  -4.698  1.00 12.48           C  
ATOM   1121  O   ALA A 144      30.199  -4.019  -3.859  1.00 17.89           O  
ATOM   1122  CB  ALA A 144      28.570  -5.272  -5.707  1.00  9.09           C  
ATOM   1123  N   GLN A 145      30.112  -2.042  -4.916  1.00 12.03           N  
ATOM   1124  CA  GLN A 145      31.378  -1.573  -4.355  1.00 16.92           C  
ATOM   1125  C   GLN A 145      31.408  -1.515  -2.831  1.00 12.05           C  
ATOM   1126  O   GLN A 145      32.471  -1.659  -2.234  1.00 13.21           O  
ATOM   1127  CB  GLN A 145      31.761  -0.214  -4.941  1.00 16.25           C  
ATOM   1128  CG  GLN A 145      33.055   0.341  -4.404  1.00  9.43           C  
ATOM   1129  CD  GLN A 145      33.222   1.809  -4.731  1.00 13.29           C  
ATOM   1130  NE2 GLN A 145      34.262   2.142  -5.497  1.00 15.99           N  
ATOM   1131  OE1 GLN A 145      32.433   2.638  -4.292  1.00 13.36           O  
ATOM   1132  N   TYR A 146      30.260  -1.296  -2.201  1.00  9.53           N  
ATOM   1133  CA  TYR A 146      30.242  -1.159  -0.749  1.00 12.91           C  
ATOM   1134  C   TYR A 146      30.631  -2.454  -0.053  1.00 13.83           C  
ATOM   1135  O   TYR A 146      31.142  -2.437   1.053  1.00 17.64           O  
ATOM   1136  CB  TYR A 146      28.909  -0.567  -0.224  1.00 14.79           C  
ATOM   1137  CG  TYR A 146      27.720  -1.489  -0.074  1.00  9.57           C  
ATOM   1138  CD1 TYR A 146      27.381  -2.021   1.165  1.00  9.11           C  
ATOM   1139  CD2 TYR A 146      26.901  -1.784  -1.158  1.00 14.91           C  
ATOM   1140  CE1 TYR A 146      26.280  -2.853   1.317  1.00 10.93           C  
ATOM   1141  CE2 TYR A 146      25.776  -2.615  -1.018  1.00 14.30           C  
ATOM   1142  CZ  TYR A 146      25.474  -3.142   0.224  1.00 15.97           C  
ATOM   1143  OH  TYR A 146      24.373  -3.957   0.374  1.00  7.49           O  
ATOM   1144  N   GLY A 147      30.416  -3.575  -0.723  1.00 17.65           N  
ATOM   1145  CA  GLY A 147      30.793  -4.854  -0.168  1.00 13.72           C  
ATOM   1146  C   GLY A 147      32.293  -5.005  -0.098  1.00 15.17           C  
ATOM   1147  O   GLY A 147      32.801  -6.038   0.330  1.00 21.68           O  
ATOM   1148  N   ASN A 148      33.004  -3.969  -0.532  1.00 21.23           N  
ATOM   1149  CA  ASN A 148      34.468  -3.951  -0.498  1.00 10.13           C  
ATOM   1150  C   ASN A 148      34.971  -3.129   0.669  1.00 11.42           C  
ATOM   1151  O   ASN A 148      36.164  -3.054   0.905  1.00 14.82           O  
ATOM   1152  CB  ASN A 148      35.027  -3.375  -1.797  1.00  9.12           C  
ATOM   1153  CG  ASN A 148      35.603  -4.436  -2.715  1.00 13.05           C  
ATOM   1154  ND2 ASN A 148      35.777  -4.083  -3.974  1.00 11.64           N  
ATOM   1155  OD1 ASN A 148      35.901  -5.555  -2.295  1.00 19.59           O  
ATOM   1156  N   GLY A 149      34.059  -2.500   1.398  1.00 16.17           N  
ATOM   1157  CA  GLY A 149      34.438  -1.715   2.560  1.00 19.02           C  
ATOM   1158  C   GLY A 149      33.942  -0.278   2.551  1.00 20.25           C  
ATOM   1159  O   GLY A 149      34.142   0.454   3.515  1.00 26.04           O  
ATOM   1160  N   VAL A 150      33.301   0.127   1.460  1.00 21.27           N  
ATOM   1161  CA  VAL A 150      32.727   1.457   1.349  1.00 16.30           C  
ATOM   1162  C   VAL A 150      31.329   1.473   1.966  1.00 20.90           C  
ATOM   1163  O   VAL A 150      30.327   1.459   1.262  1.00  8.81           O  
ATOM   1164  CB  VAL A 150      32.633   1.899  -0.112  1.00 12.45           C  
ATOM   1165  CG1 VAL A 150      32.338   3.398  -0.195  1.00 14.16           C  
ATOM   1166  CG2 VAL A 150      33.905   1.562  -0.834  1.00  5.19           C  
ATOM   1167  N   VAL A 151      31.286   1.509   3.294  1.00 25.96           N  
ATOM   1168  CA  VAL A 151      30.044   1.465   4.045  1.00 11.44           C  
ATOM   1169  C   VAL A 151      30.305   2.220   5.340  1.00 15.92           C  
ATOM   1170  O   VAL A 151      31.454   2.394   5.734  1.00 15.24           O  
ATOM   1171  CB  VAL A 151      29.640  -0.002   4.349  1.00 15.73           C  
ATOM   1172  CG1 VAL A 151      30.538  -0.604   5.439  1.00 13.25           C  
ATOM   1173  CG2 VAL A 151      28.181  -0.104   4.736  1.00 19.88           C  
ATOM   1174  N   GLY A 152      29.242   2.684   5.995  1.00 20.31           N  
ATOM   1175  CA  GLY A 152      29.377   3.471   7.208  1.00 13.06           C  
ATOM   1176  C   GLY A 152      28.009   3.785   7.756  1.00 15.13           C  
ATOM   1177  O   GLY A 152      27.019   3.398   7.160  1.00 19.32           O  
ATOM   1178  N   THR A 153      27.959   4.515   8.866  1.00 17.21           N  
ATOM   1179  CA  THR A 153      26.731   4.679   9.638  1.00 16.19           C  
ATOM   1180  C   THR A 153      26.208   6.121   9.714  1.00 15.94           C  
ATOM   1181  O   THR A 153      26.923   7.083   9.431  1.00 19.03           O  
ATOM   1182  CB  THR A 153      26.931   4.140  11.080  1.00 20.42           C  
ATOM   1183  CG2 THR A 153      26.902   2.623  11.095  1.00 11.75           C  
ATOM   1184  OG1 THR A 153      28.199   4.579  11.583  1.00 18.02           O  
ATOM   1185  N   ILE A 154      24.947   6.262  10.095  1.00 16.05           N  
ATOM   1186  CA  ILE A 154      24.370   7.578  10.371  1.00 14.76           C  
ATOM   1187  C   ILE A 154      23.746   7.529  11.767  1.00 14.31           C  
ATOM   1188  O   ILE A 154      23.329   6.468  12.218  1.00 10.29           O  
ATOM   1189  CB  ILE A 154      23.304   7.974   9.314  1.00 11.34           C  
ATOM   1190  CG1 ILE A 154      23.910   8.000   7.914  1.00 12.42           C  
ATOM   1191  CG2 ILE A 154      22.700   9.326   9.627  1.00 15.49           C  
ATOM   1192  CD1 ILE A 154      22.874   8.106   6.809  1.00  9.01           C  
ATOM   1193  N   GLN A 155      23.731   8.657  12.469  1.00 15.59           N  
ATOM   1194  CA  GLN A 155      22.987   8.750  13.722  1.00 15.48           C  
ATOM   1195  C   GLN A 155      22.598  10.179  14.024  1.00 16.76           C  
ATOM   1196  O   GLN A 155      23.402  10.960  14.521  1.00 24.76           O  
ATOM   1197  CB  GLN A 155      23.761   8.176  14.908  1.00 15.23           C  
ATOM   1198  CG  GLN A 155      23.053   8.405  16.243  1.00 12.10           C  
ATOM   1199  CD  GLN A 155      23.873   7.965  17.440  1.00 20.48           C  
ATOM   1200  NE2 GLN A 155      23.488   8.425  18.621  1.00 19.30           N  
ATOM   1201  OE1 GLN A 155      24.837   7.219  17.305  1.00 18.48           O  
ATOM   1202  N   ILE A 156      21.351  10.511  13.724  1.00 24.44           N  
ATOM   1203  CA  ILE A 156      20.816  11.825  14.034  1.00 21.54           C  
ATOM   1204  C   ILE A 156      20.075  11.760  15.372  1.00 21.60           C  
ATOM   1205  O   ILE A 156      19.106  11.012  15.523  1.00 18.13           O  
ATOM   1206  CB  ILE A 156      19.872  12.305  12.923  1.00 23.51           C  
ATOM   1207  CG1 ILE A 156      20.588  12.269  11.569  1.00 21.75           C  
ATOM   1208  CG2 ILE A 156      19.336  13.710  13.227  1.00 20.11           C  
ATOM   1209  CD1 ILE A 156      19.641  12.142  10.387  1.00 14.40           C  
ATOM   1210  N   ASP A 157      20.548  12.526  16.351  1.00 14.06           N  
ATOM   1211  CA  ASP A 157      19.946  12.481  17.672  1.00 14.05           C  
ATOM   1212  C   ASP A 157      18.567  13.184  17.707  1.00 18.54           C  
ATOM   1213  O   ASP A 157      18.354  14.241  17.098  1.00 10.06           O  
ATOM   1214  CB  ASP A 157      20.893  13.056  18.729  1.00 19.68           C  
ATOM   1215  CG  ASP A 157      22.178  12.234  18.892  1.00 24.09           C  
ATOM   1216  OD1 ASP A 157      22.117  10.987  18.790  1.00 20.64           O  
ATOM   1217  OD2 ASP A 157      23.251  12.843  19.135  1.00 18.10           O1-
ATOM   1218  N   GLY A 158      17.634  12.573  18.429  1.00 12.68           N  
ATOM   1219  CA  GLY A 158      16.281  13.074  18.530  1.00 15.70           C  
ATOM   1220  C   GLY A 158      15.645  12.499  19.770  1.00 17.29           C  
ATOM   1221  O   GLY A 158      16.356  12.002  20.638  1.00 14.57           O  
ATOM   1222  N   PRO A 159      14.307  12.562  19.862  1.00 18.11           N  
ATOM   1223  CA  PRO A 159      13.544  11.971  20.970  1.00 13.77           C  
ATOM   1224  C   PRO A 159      13.452  10.447  20.859  1.00 14.79           C  
ATOM   1225  O   PRO A 159      13.912   9.853  19.877  1.00 12.47           O  
ATOM   1226  CB  PRO A 159      12.147  12.581  20.800  1.00 15.57           C  
ATOM   1227  CG  PRO A 159      12.303  13.705  19.860  1.00 16.76           C  
ATOM   1228  CD  PRO A 159      13.445  13.345  18.968  1.00 17.13           C  
ATOM   1229  N   ALA A 160      12.857   9.825  21.869  1.00 14.06           N  
ATOM   1230  CA  ALA A 160      12.641   8.388  21.854  1.00 15.44           C  
ATOM   1231  C   ALA A 160      11.252   8.037  22.390  1.00 20.37           C  
ATOM   1232  O   ALA A 160      10.643   8.814  23.119  1.00 17.10           O  
ATOM   1233  CB  ALA A 160      13.712   7.686  22.650  1.00 16.71           C  
ATOM   1234  N   SER A 161      10.750   6.869  22.016  1.00 21.43           N  
ATOM   1235  CA  SER A 161       9.434   6.449  22.475  1.00 16.36           C  
ATOM   1236  C   SER A 161       9.510   5.769  23.848  1.00 27.04           C  
ATOM   1237  O   SER A 161       8.487   5.526  24.485  1.00 22.66           O  
ATOM   1238  CB  SER A 161       8.753   5.553  21.431  1.00 15.31           C  
ATOM   1239  OG  SER A 161       9.484   4.367  21.203  1.00 16.13           O  
ATOM   1240  N   LEU A 162      10.724   5.481  24.312  1.00 28.93           N  
ATOM   1241  CA  LEU A 162      10.900   4.855  25.620  1.00 22.05           C  
ATOM   1242  C   LEU A 162      12.128   5.386  26.353  1.00 30.87           C  
ATOM   1243  O   LEU A 162      13.213   5.460  25.779  1.00 34.18           O  
ATOM   1244  CB  LEU A 162      10.991   3.335  25.481  1.00 20.73           C  
ATOM   1245  CG  LEU A 162      10.341   2.566  26.630  1.00 31.78           C  
ATOM   1246  CD1 LEU A 162       8.853   2.907  26.730  1.00 22.90           C  
ATOM   1247  CD2 LEU A 162      10.542   1.076  26.480  1.00 20.41           C  
ATOM   1248  N   PRO A 163      11.958   5.764  27.630  1.00 29.72           N  
ATOM   1249  CA  PRO A 163      13.063   6.265  28.451  1.00 23.93           C  
ATOM   1250  C   PRO A 163      14.210   5.275  28.542  1.00 33.02           C  
ATOM   1251  O   PRO A 163      14.010   4.076  28.326  1.00 25.73           O  
ATOM   1252  CB  PRO A 163      12.423   6.436  29.823  1.00 28.48           C  
ATOM   1253  CG  PRO A 163      10.984   6.713  29.519  1.00 27.63           C  
ATOM   1254  CD  PRO A 163      10.672   5.840  28.339  1.00 28.32           C  
ATOM   1255  N   TYR A 164      15.398   5.790  28.852  1.00 24.42           N  
ATOM   1256  CA  TYR A 164      16.580   4.970  29.043  1.00 21.42           C  
ATOM   1257  C   TYR A 164      17.701   5.851  29.555  1.00 21.11           C  
ATOM   1258  O   TYR A 164      17.576   7.071  29.564  1.00 21.15           O  
ATOM   1259  CB  TYR A 164      16.988   4.298  27.740  1.00 23.23           C  
ATOM   1260  CG  TYR A 164      17.212   5.264  26.600  1.00 25.10           C  
ATOM   1261  CD1 TYR A 164      18.455   5.837  26.383  1.00 18.21           C  
ATOM   1262  CD2 TYR A 164      16.181   5.592  25.731  1.00 26.73           C  
ATOM   1263  CE1 TYR A 164      18.661   6.707  25.337  1.00 19.30           C  
ATOM   1264  CE2 TYR A 164      16.381   6.467  24.687  1.00 20.05           C  
ATOM   1265  CZ  TYR A 164      17.621   7.019  24.495  1.00 17.09           C  
ATOM   1266  OH  TYR A 164      17.835   7.886  23.456  1.00 17.17           O  
ATOM   1267  N   ASP A 165      18.800   5.230  29.965  1.00 22.88           N  
ATOM   1268  CA  ASP A 165      19.875   5.946  30.648  1.00 25.05           C  
ATOM   1269  C   ASP A 165      21.147   6.098  29.802  1.00 28.14           C  
ATOM   1270  O   ASP A 165      21.636   7.213  29.604  1.00 18.64           O  
ATOM   1271  CB  ASP A 165      20.204   5.254  31.976  1.00 27.52           C  
ATOM   1272  CG  ASP A 165      18.976   5.049  32.851  1.00 26.48           C  
ATOM   1273  OD1 ASP A 165      18.227   6.026  33.064  1.00 35.44           O  
ATOM   1274  OD2 ASP A 165      18.761   3.915  33.331  1.00 20.18           O1-
ATOM   1275  N   ILE A 166      21.685   4.976  29.325  1.00 31.25           N  
ATOM   1276  CA  ILE A 166      22.870   4.984  28.462  1.00 22.71           C  
ATOM   1277  C   ILE A 166      22.448   4.724  27.017  1.00 23.81           C  
ATOM   1278  O   ILE A 166      21.461   4.021  26.771  1.00 18.54           O  
ATOM   1279  CB  ILE A 166      23.923   3.907  28.890  1.00 24.40           C  
ATOM   1280  CG1 ILE A 166      24.413   4.130  30.326  1.00 27.15           C  
ATOM   1281  CG2 ILE A 166      25.105   3.886  27.938  1.00 18.50           C  
ATOM   1282  CD1 ILE A 166      23.659   3.325  31.365  1.00 31.36           C  
ATOM   1283  N   ASP A 167      23.183   5.314  26.071  1.00 24.12           N  
ATOM   1284  CA  ASP A 167      23.001   5.041  24.638  1.00 23.26           C  
ATOM   1285  C   ASP A 167      24.287   4.451  24.079  1.00 18.29           C  
ATOM   1286  O   ASP A 167      25.216   5.187  23.755  1.00 23.45           O  
ATOM   1287  CB  ASP A 167      22.626   6.321  23.864  1.00 17.33           C  
ATOM   1288  CG  ASP A 167      22.504   6.092  22.349  1.00 20.30           C  
ATOM   1289  OD1 ASP A 167      23.265   5.272  21.788  1.00 25.31           O  
ATOM   1290  OD2 ASP A 167      21.653   6.744  21.708  1.00 13.02           O1-
ATOM   1291  N   LEU A 168      24.332   3.127  23.960  1.00 19.53           N  
ATOM   1292  CA  LEU A 168      25.554   2.444  23.558  1.00 20.99           C  
ATOM   1293  C   LEU A 168      26.163   2.973  22.256  1.00 22.82           C  
ATOM   1294  O   LEU A 168      27.388   3.088  22.145  1.00 23.65           O  
ATOM   1295  CB  LEU A 168      25.327   0.936  23.482  1.00 21.49           C  
ATOM   1296  CG  LEU A 168      25.163   0.244  24.838  1.00 20.35           C  
ATOM   1297  CD1 LEU A 168      24.804  -1.225  24.667  1.00 20.37           C  
ATOM   1298  CD2 LEU A 168      26.420   0.381  25.643  1.00 17.53           C  
ATOM   1299  N   GLY A 169      25.317   3.303  21.283  1.00 17.81           N  
ATOM   1300  CA  GLY A 169      25.799   3.790  20.006  1.00 16.80           C  
ATOM   1301  C   GLY A 169      25.499   2.815  18.894  1.00 19.71           C  
ATOM   1302  O   GLY A 169      24.941   1.747  19.134  1.00 23.16           O  
ATOM   1303  N   VAL A 170      25.873   3.178  17.675  1.00 16.49           N  
ATOM   1304  CA  VAL A 170      25.579   2.345  16.518  1.00 15.55           C  
ATOM   1305  C   VAL A 170      26.277   0.996  16.630  1.00 17.75           C  
ATOM   1306  O   VAL A 170      27.335   0.884  17.245  1.00 22.26           O  
ATOM   1307  CB  VAL A 170      25.984   3.031  15.202  1.00 20.22           C  
ATOM   1308  CG1 VAL A 170      25.140   4.277  14.977  1.00  7.82           C  
ATOM   1309  CG2 VAL A 170      27.482   3.367  15.213  1.00 10.28           C  
ATOM   1310  N   PHE A 171      25.670  -0.022  16.031  1.00 15.71           N  
ATOM   1311  CA  PHE A 171      26.153  -1.391  16.145  1.00 13.38           C  
ATOM   1312  C   PHE A 171      25.953  -2.090  14.804  1.00 17.72           C  
ATOM   1313  O   PHE A 171      25.071  -2.942  14.663  1.00 14.39           O  
ATOM   1314  CB  PHE A 171      25.410  -2.112  17.274  1.00 16.23           C  
ATOM   1315  CG  PHE A 171      25.963  -3.461  17.608  1.00 17.51           C  
ATOM   1316  CD1 PHE A 171      25.123  -4.557  17.740  1.00 21.24           C  
ATOM   1317  CD2 PHE A 171      27.327  -3.645  17.788  1.00 23.21           C  
ATOM   1318  CE1 PHE A 171      25.636  -5.811  18.049  1.00 19.71           C  
ATOM   1319  CE2 PHE A 171      27.839  -4.901  18.098  1.00 17.83           C  
ATOM   1320  CZ  PHE A 171      26.988  -5.981  18.233  1.00  8.58           C  
ATOM   1321  N   PRO A 172      26.776  -1.712  13.806  1.00 19.54           N  
ATOM   1322  CA  PRO A 172      26.676  -2.221  12.438  1.00 16.62           C  
ATOM   1323  C   PRO A 172      27.030  -3.693  12.389  1.00 17.00           C  
ATOM   1324  O   PRO A 172      28.119  -4.064  12.809  1.00 17.90           O  
ATOM   1325  CB  PRO A 172      27.758  -1.431  11.680  1.00 15.27           C  
ATOM   1326  CG  PRO A 172      28.222  -0.361  12.599  1.00 19.02           C  
ATOM   1327  CD  PRO A 172      27.954  -0.845  13.982  1.00 19.88           C  
ATOM   1328  N   LEU A 173      26.128  -4.519  11.884  1.00 12.02           N  
ATOM   1329  CA  LEU A 173      26.448  -5.905  11.619  1.00 15.93           C  
ATOM   1330  C   LEU A 173      26.498  -6.101  10.109  1.00 14.08           C  
ATOM   1331  O   LEU A 173      25.613  -5.660   9.390  1.00 16.52           O  
ATOM   1332  CB  LEU A 173      25.415  -6.834  12.259  1.00 16.55           C  
ATOM   1333  CG  LEU A 173      25.153  -6.594  13.748  1.00 18.81           C  
ATOM   1334  CD1 LEU A 173      24.130  -7.587  14.272  1.00 19.50           C  
ATOM   1335  CD2 LEU A 173      26.444  -6.649  14.564  1.00 11.76           C  
ATOM   1336  N   MET A 174      27.539  -6.761   9.623  1.00 13.88           N  
ATOM   1337  CA  MET A 174      27.697  -6.906   8.190  1.00 11.47           C  
ATOM   1338  C   MET A 174      28.421  -8.184   7.811  1.00 14.58           C  
ATOM   1339  O   MET A 174      29.503  -8.474   8.324  1.00 19.12           O  
ATOM   1340  CB  MET A 174      28.459  -5.714   7.639  1.00 16.52           C  
ATOM   1341  CG  MET A 174      28.616  -5.727   6.132  1.00 17.82           C  
ATOM   1342  SD  MET A 174      29.629  -4.351   5.595  1.00 14.01           S  
ATOM   1343  CE  MET A 174      29.659  -4.623   3.835  1.00 17.35           C  
ATOM   1344  N   ASP A 175      27.820  -8.947   6.906  1.00 17.17           N  
ATOM   1345  CA  ASP A 175      28.437 -10.178   6.421  1.00 20.72           C  
ATOM   1346  C   ASP A 175      29.805  -9.876   5.825  1.00 14.20           C  
ATOM   1347  O   ASP A 175      30.063  -8.762   5.382  1.00 15.27           O  
ATOM   1348  CB  ASP A 175      27.533 -10.879   5.396  1.00 19.93           C  
ATOM   1349  CG  ASP A 175      27.167  -9.987   4.231  1.00 20.17           C  
ATOM   1350  OD1 ASP A 175      27.602  -8.819   4.220  1.00 29.67           O  
ATOM   1351  OD2 ASP A 175      26.441 -10.450   3.327  1.00 22.86           O1-
ATOM   1352  N   TYR A 176      30.676 -10.876   5.817  1.00 23.23           N  
ATOM   1353  CA  TYR A 176      32.071 -10.695   5.402  1.00 16.23           C  
ATOM   1354  C   TYR A 176      32.538 -11.845   4.504  1.00 15.54           C  
ATOM   1355  O   TYR A 176      32.460 -13.003   4.881  1.00 19.03           O  
ATOM   1356  CB  TYR A 176      32.965 -10.580   6.639  1.00  8.14           C  
ATOM   1357  CG  TYR A 176      34.425 -10.362   6.341  1.00 14.58           C  
ATOM   1358  CD1 TYR A 176      34.877  -9.163   5.809  1.00 12.87           C  
ATOM   1359  CD2 TYR A 176      35.356 -11.357   6.598  1.00 16.45           C  
ATOM   1360  CE1 TYR A 176      36.212  -8.966   5.529  1.00 13.59           C  
ATOM   1361  CE2 TYR A 176      36.696 -11.173   6.320  1.00 16.21           C  
ATOM   1362  CZ  TYR A 176      37.123  -9.976   5.789  1.00 18.87           C  
ATOM   1363  OH  TYR A 176      38.462  -9.784   5.523  1.00 22.18           O  
ATOM   1364  N   TYR A 177      33.002 -11.512   3.306  1.00 18.26           N  
ATOM   1365  CA  TYR A 177      33.559 -12.494   2.388  1.00 14.42           C  
ATOM   1366  C   TYR A 177      35.038 -12.214   2.136  1.00 20.94           C  
ATOM   1367  O   TYR A 177      35.454 -11.058   2.039  1.00 18.25           O  
ATOM   1368  CB  TYR A 177      32.842 -12.447   1.046  1.00 13.17           C  
ATOM   1369  CG  TYR A 177      31.343 -12.578   1.123  1.00 16.43           C  
ATOM   1370  CD1 TYR A 177      30.548 -11.477   1.391  1.00  9.82           C  
ATOM   1371  CD2 TYR A 177      30.722 -13.802   0.916  1.00 12.69           C  
ATOM   1372  CE1 TYR A 177      29.191 -11.588   1.456  1.00 16.92           C  
ATOM   1373  CE2 TYR A 177      29.354 -13.923   0.989  1.00 18.35           C  
ATOM   1374  CZ  TYR A 177      28.591 -12.810   1.256  1.00 15.20           C  
ATOM   1375  OH  TYR A 177      27.223 -12.915   1.313  1.00 11.02           O  
ATOM   1376  N   TYR A 178      35.827 -13.276   2.023  1.00 16.55           N  
ATOM   1377  CA  TYR A 178      37.211 -13.143   1.612  1.00 13.71           C  
ATOM   1378  C   TYR A 178      37.303 -12.797   0.128  1.00 18.09           C  
ATOM   1379  O   TYR A 178      38.258 -12.144  -0.292  1.00 25.67           O  
ATOM   1380  CB  TYR A 178      38.007 -14.414   1.911  1.00 14.39           C  
ATOM   1381  CG  TYR A 178      37.867 -14.916   3.327  1.00 18.31           C  
ATOM   1382  CD1 TYR A 178      37.575 -16.256   3.584  1.00 17.81           C  
ATOM   1383  CD2 TYR A 178      38.012 -14.056   4.407  1.00 11.12           C  
ATOM   1384  CE1 TYR A 178      37.444 -16.729   4.878  1.00 13.27           C  
ATOM   1385  CE2 TYR A 178      37.880 -14.520   5.710  1.00 14.82           C  
ATOM   1386  CZ  TYR A 178      37.593 -15.861   5.939  1.00 16.35           C  
ATOM   1387  OH  TYR A 178      37.456 -16.339   7.225  1.00 17.00           O  
ATOM   1388  N   ARG A 179      36.328 -13.235  -0.666  1.00 12.88           N  
ATOM   1389  CA  ARG A 179      36.286 -12.846  -2.072  1.00 15.84           C  
ATOM   1390  C   ARG A 179      35.885 -11.382  -2.225  1.00 13.67           C  
ATOM   1391  O   ARG A 179      35.248 -10.802  -1.343  1.00 10.25           O  
ATOM   1392  CB  ARG A 179      35.347 -13.745  -2.885  1.00 17.14           C  
ATOM   1393  CG  ARG A 179      35.704 -15.212  -2.833  1.00 11.08           C  
ATOM   1394  CD  ARG A 179      34.543 -16.037  -2.288  1.00 17.91           C  
ATOM   1395  NE  ARG A 179      33.750 -16.574  -3.382  1.00 12.02           N  
ATOM   1396  CZ  ARG A 179      32.743 -17.418  -3.228  1.00 12.10           C  
ATOM   1397  NH1 ARG A 179      32.387 -17.828  -2.017  1.00 12.23           N1+
ATOM   1398  NH2 ARG A 179      32.086 -17.846  -4.286  1.00 20.39           N  
ATOM   1399  N   SER A 180      36.260 -10.785  -3.351  1.00 15.57           N  
ATOM   1400  CA  SER A 180      36.025  -9.366  -3.549  1.00 15.83           C  
ATOM   1401  C   SER A 180      34.643  -9.143  -4.137  1.00 21.15           C  
ATOM   1402  O   SER A 180      34.009 -10.077  -4.627  1.00 21.15           O  
ATOM   1403  CB  SER A 180      37.110  -8.757  -4.443  1.00 18.04           C  
ATOM   1404  OG  SER A 180      37.087  -9.321  -5.739  1.00 22.61           O  
ATOM   1405  N   ALA A 181      34.173  -7.905  -4.069  1.00 19.73           N  
ATOM   1406  CA  ALA A 181      32.832  -7.565  -4.528  1.00 12.96           C  
ATOM   1407  C   ALA A 181      32.670  -7.844  -6.014  1.00 16.58           C  
ATOM   1408  O   ALA A 181      31.596  -8.213  -6.462  1.00 23.88           O  
ATOM   1409  CB  ALA A 181      32.510  -6.110  -4.214  1.00 10.61           C  
ATOM   1410  N   ASP A 182      33.730  -7.679  -6.788  1.00 15.92           N  
ATOM   1411  CA  ASP A 182      33.640  -7.905  -8.227  1.00 17.98           C  
ATOM   1412  C   ASP A 182      33.738  -9.383  -8.587  1.00 19.91           C  
ATOM   1413  O   ASP A 182      33.235  -9.801  -9.619  1.00 22.29           O  
ATOM   1414  CB  ASP A 182      34.721  -7.117  -8.965  1.00 17.02           C  
ATOM   1415  CG  ASP A 182      34.719  -5.651  -8.596  1.00 23.83           C  
ATOM   1416  OD1 ASP A 182      34.001  -4.877  -9.268  1.00 22.26           O  
ATOM   1417  OD2 ASP A 182      35.425  -5.278  -7.626  1.00 22.20           O1-
ATOM   1418  N   GLU A 183      34.404 -10.165  -7.746  1.00 17.88           N  
ATOM   1419  CA  GLU A 183      34.449 -11.606  -7.933  1.00 17.49           C  
ATOM   1420  C   GLU A 183      33.090 -12.207  -7.551  1.00 20.88           C  
ATOM   1421  O   GLU A 183      32.588 -13.123  -8.205  1.00 20.17           O  
ATOM   1422  CB  GLU A 183      35.571 -12.225  -7.094  1.00 20.46           C  
ATOM   1423  CG  GLU A 183      36.985 -11.829  -7.530  1.00 20.01           C  
ATOM   1424  CD  GLU A 183      38.044 -12.182  -6.489  1.00 27.08           C  
ATOM   1425  OE1 GLU A 183      37.661 -12.486  -5.332  1.00 27.67           O  
ATOM   1426  OE2 GLU A 183      39.252 -12.146  -6.819  1.00 24.77           O1-
ATOM   1427  N   LEU A 184      32.495 -11.682  -6.490  1.00 17.05           N  
ATOM   1428  CA  LEU A 184      31.178 -12.133  -6.075  1.00 20.53           C  
ATOM   1429  C   LEU A 184      30.081 -11.712  -7.059  1.00 15.80           C  
ATOM   1430  O   LEU A 184      29.079 -12.402  -7.216  1.00 17.25           O  
ATOM   1431  CB  LEU A 184      30.865 -11.661  -4.651  1.00 17.32           C  
ATOM   1432  CG  LEU A 184      31.576 -12.490  -3.581  1.00 12.44           C  
ATOM   1433  CD1 LEU A 184      31.419 -11.888  -2.196  1.00 12.67           C  
ATOM   1434  CD2 LEU A 184      31.047 -13.910  -3.616  1.00 11.36           C  
ATOM   1435  N   VAL A 185      30.265 -10.587  -7.732  1.00 17.99           N  
ATOM   1436  CA  VAL A 185      29.298 -10.200  -8.747  1.00 16.93           C  
ATOM   1437  C   VAL A 185      29.413 -11.162  -9.911  1.00 14.46           C  
ATOM   1438  O   VAL A 185      28.412 -11.610 -10.467  1.00 16.10           O  
ATOM   1439  CB  VAL A 185      29.499  -8.756  -9.232  1.00 18.42           C  
ATOM   1440  CG1 VAL A 185      28.857  -8.559 -10.613  1.00 14.66           C  
ATOM   1441  CG2 VAL A 185      28.930  -7.772  -8.214  1.00 14.98           C  
ATOM   1442  N   HIS A 186      30.650 -11.499 -10.253  1.00 21.74           N  
ATOM   1443  CA  HIS A 186      30.933 -12.436 -11.334  1.00 21.87           C  
ATOM   1444  C   HIS A 186      30.571 -13.867 -10.963  1.00 18.81           C  
ATOM   1445  O   HIS A 186      30.180 -14.662 -11.821  1.00 22.02           O  
ATOM   1446  CB  HIS A 186      32.405 -12.371 -11.715  1.00 20.12           C  
ATOM   1447  CG  HIS A 186      32.713 -13.001 -13.031  1.00 28.80           C  
ATOM   1448  CD2 HIS A 186      33.529 -14.027 -13.368  1.00 31.34           C  
ATOM   1449  ND1 HIS A 186      32.151 -12.558 -14.215  1.00 28.64           N  
ATOM   1450  CE1 HIS A 186      32.602 -13.292 -15.215  1.00 30.75           C  
ATOM   1451  NE2 HIS A 186      33.443 -14.191 -14.727  1.00 41.12           N  
ATOM   1452  N   PHE A 187      30.707 -14.196  -9.685  1.00 18.45           N  
ATOM   1453  CA  PHE A 187      30.379 -15.533  -9.213  1.00 17.71           C  
ATOM   1454  C   PHE A 187      28.887 -15.808  -9.341  1.00 15.42           C  
ATOM   1455  O   PHE A 187      28.469 -16.849  -9.848  1.00 19.35           O  
ATOM   1456  CB  PHE A 187      30.821 -15.717  -7.757  1.00 15.12           C  
ATOM   1457  CG  PHE A 187      30.371 -17.019  -7.151  1.00 17.19           C  
ATOM   1458  CD1 PHE A 187      31.059 -18.192  -7.404  1.00 16.50           C  
ATOM   1459  CD2 PHE A 187      29.248 -17.073  -6.340  1.00 18.55           C  
ATOM   1460  CE1 PHE A 187      30.633 -19.392  -6.852  1.00 16.99           C  
ATOM   1461  CE2 PHE A 187      28.830 -18.272  -5.778  1.00 16.31           C  
ATOM   1462  CZ  PHE A 187      29.524 -19.430  -6.038  1.00 13.76           C  
ATOM   1463  N   THR A 188      28.089 -14.852  -8.881  1.00 21.40           N  
ATOM   1464  CA  THR A 188      26.641 -15.014  -8.803  1.00 11.62           C  
ATOM   1465  C   THR A 188      25.928 -14.811 -10.134  1.00 11.61           C  
ATOM   1466  O   THR A 188      24.726 -15.060 -10.247  1.00 20.71           O  
ATOM   1467  CB  THR A 188      26.034 -14.093  -7.725  1.00 13.00           C  
ATOM   1468  CG2 THR A 188      26.337 -14.634  -6.342  1.00 13.65           C  
ATOM   1469  OG1 THR A 188      26.602 -12.782  -7.834  1.00 13.74           O  
ATOM   1470  N   GLN A 189      26.666 -14.372 -11.144  1.00  9.98           N  
ATOM   1471  CA  GLN A 189      26.108 -14.240 -12.482  1.00 12.65           C  
ATOM   1472  C   GLN A 189      25.848 -15.608 -13.127  1.00 16.43           C  
ATOM   1473  O   GLN A 189      25.270 -15.694 -14.199  1.00 23.72           O  
ATOM   1474  CB  GLN A 189      27.019 -13.400 -13.378  1.00 19.52           C  
ATOM   1475  CG  GLN A 189      26.842 -11.887 -13.207  1.00 16.68           C  
ATOM   1476  CD  GLN A 189      27.696 -11.089 -14.174  1.00 16.68           C  
ATOM   1477  NE2 GLN A 189      27.617  -9.773 -14.088  1.00 16.94           N  
ATOM   1478  OE1 GLN A 189      28.427 -11.655 -14.986  1.00 23.01           O  
ATOM   1479  N   SER A 190      26.271 -16.678 -12.467  1.00 18.07           N  
ATOM   1480  CA  SER A 190      25.938 -18.023 -12.913  1.00 15.95           C  
ATOM   1481  C   SER A 190      25.941 -19.023 -11.751  1.00 20.95           C  
ATOM   1482  O   SER A 190      25.837 -20.246 -11.951  1.00 26.81           O  
ATOM   1483  CB  SER A 190      26.878 -18.483 -14.032  1.00 10.74           C  
ATOM   1484  OG  SER A 190      28.216 -18.431 -13.607  1.00  9.63           O  
ATOM   1485  N   ASN A 191      26.050 -18.507 -10.531  1.00 16.44           N  
ATOM   1486  CA  ASN A 191      25.918 -19.341  -9.336  1.00 15.98           C  
ATOM   1487  C   ASN A 191      24.962 -18.755  -8.318  1.00 12.30           C  
ATOM   1488  O   ASN A 191      24.740 -17.555  -8.279  1.00 13.43           O  
ATOM   1489  CB  ASN A 191      27.289 -19.576  -8.686  1.00 20.66           C  
ATOM   1490  CG  ASN A 191      28.138 -20.561  -9.460  1.00 21.81           C  
ATOM   1491  ND2 ASN A 191      29.258 -20.082  -9.986  1.00 17.96           N  
ATOM   1492  OD1 ASN A 191      27.791 -21.737  -9.587  1.00 17.11           O  
ATOM   1493  N   GLY A 192      24.393 -19.622  -7.499  1.00 13.66           N  
ATOM   1494  CA  GLY A 192      23.531 -19.168  -6.433  1.00 16.35           C  
ATOM   1495  C   GLY A 192      24.354 -18.371  -5.441  1.00 13.04           C  
ATOM   1496  O   GLY A 192      25.567 -18.467  -5.456  1.00 10.53           O  
ATOM   1497  N   ALA A 193      23.691 -17.591  -4.592  1.00 10.79           N  
ATOM   1498  CA  ALA A 193      24.376 -16.787  -3.594  1.00 13.06           C  
ATOM   1499  C   ALA A 193      25.165 -17.661  -2.622  1.00 17.74           C  
ATOM   1500  O   ALA A 193      24.641 -18.633  -2.085  1.00 23.24           O  
ATOM   1501  CB  ALA A 193      23.386 -15.930  -2.853  1.00 12.81           C  
ATOM   1502  N   PRO A 194      26.430 -17.301  -2.370  1.00 25.75           N  
ATOM   1503  CA  PRO A 194      27.308 -18.054  -1.465  1.00 21.04           C  
ATOM   1504  C   PRO A 194      27.036 -17.651  -0.005  1.00 24.63           C  
ATOM   1505  O   PRO A 194      26.444 -16.585   0.213  1.00 25.03           O  
ATOM   1506  CB  PRO A 194      28.696 -17.585  -1.872  1.00 12.46           C  
ATOM   1507  CG  PRO A 194      28.481 -16.448  -2.855  1.00 12.07           C  
ATOM   1508  CD  PRO A 194      27.061 -16.083  -2.847  1.00 14.99           C  
ATOM   1509  N   PRO A 195      27.453 -18.469   0.974  1.00 18.94           N  
ATOM   1510  CA  PRO A 195      27.339 -18.030   2.365  1.00 17.49           C  
ATOM   1511  C   PRO A 195      28.423 -16.990   2.626  1.00 15.74           C  
ATOM   1512  O   PRO A 195      29.314 -16.830   1.791  1.00 12.91           O  
ATOM   1513  CB  PRO A 195      27.643 -19.301   3.160  1.00 15.87           C  
ATOM   1514  CG  PRO A 195      27.667 -20.420   2.159  1.00 22.62           C  
ATOM   1515  CD  PRO A 195      28.085 -19.785   0.872  1.00 21.04           C  
ATOM   1516  N   SER A 196      28.366 -16.299   3.758  1.00 14.21           N  
ATOM   1517  CA  SER A 196      29.413 -15.344   4.077  1.00 16.03           C  
ATOM   1518  C   SER A 196      30.583 -16.093   4.692  1.00 12.06           C  
ATOM   1519  O   SER A 196      30.413 -17.166   5.254  1.00 15.58           O  
ATOM   1520  CB  SER A 196      28.897 -14.272   5.030  1.00 17.01           C  
ATOM   1521  OG  SER A 196      28.376 -14.861   6.209  1.00 15.34           O  
ATOM   1522  N   ASP A 197      31.780 -15.543   4.581  1.00 15.30           N  
ATOM   1523  CA  ASP A 197      32.932 -16.200   5.183  1.00 12.72           C  
ATOM   1524  C   ASP A 197      33.035 -15.871   6.662  1.00 10.71           C  
ATOM   1525  O   ASP A 197      33.678 -16.589   7.421  1.00 12.91           O  
ATOM   1526  CB  ASP A 197      34.212 -15.843   4.434  1.00 15.65           C  
ATOM   1527  CG  ASP A 197      34.219 -16.397   3.029  1.00 15.31           C  
ATOM   1528  OD1 ASP A 197      34.072 -17.628   2.883  1.00 10.81           O  
ATOM   1529  OD2 ASP A 197      34.335 -15.599   2.076  1.00 18.96           O1-
ATOM   1530  N   ASN A 198      32.345 -14.807   7.064  1.00 16.84           N  
ATOM   1531  CA  ASN A 198      32.315 -14.366   8.451  1.00 17.86           C  
ATOM   1532  C   ASN A 198      31.302 -13.231   8.622  1.00 11.18           C  
ATOM   1533  O   ASN A 198      30.794 -12.711   7.644  1.00 11.22           O  
ATOM   1534  CB  ASN A 198      33.713 -13.914   8.879  1.00 14.86           C  
ATOM   1535  CG  ASN A 198      33.987 -14.171  10.341  1.00 14.29           C  
ATOM   1536  ND2 ASN A 198      35.225 -14.521  10.651  1.00 16.01           N  
ATOM   1537  OD1 ASN A 198      33.103 -14.052  11.186  1.00 16.29           O  
ATOM   1538  N   VAL A 199      31.005 -12.872   9.865  1.00 11.77           N  
ATOM   1539  CA  VAL A 199      30.141 -11.736  10.177  1.00 16.14           C  
ATOM   1540  C   VAL A 199      30.962 -10.720  10.958  1.00 18.34           C  
ATOM   1541  O   VAL A 199      31.691 -11.096  11.871  1.00 18.53           O  
ATOM   1542  CB  VAL A 199      28.935 -12.153  11.067  1.00 20.79           C  
ATOM   1543  CG1 VAL A 199      28.105 -10.935  11.480  1.00 14.34           C  
ATOM   1544  CG2 VAL A 199      28.062 -13.189  10.365  1.00 19.69           C  
ATOM   1545  N   LEU A 200      30.857  -9.444  10.599  1.00 14.77           N  
ATOM   1546  CA  LEU A 200      31.562  -8.386  11.319  1.00 14.74           C  
ATOM   1547  C   LEU A 200      30.699  -7.850  12.453  1.00 16.23           C  
ATOM   1548  O   LEU A 200      29.470  -7.811  12.349  1.00 18.49           O  
ATOM   1549  CB  LEU A 200      31.963  -7.232  10.385  1.00 14.87           C  
ATOM   1550  CG  LEU A 200      32.814  -7.499   9.139  1.00 14.67           C  
ATOM   1551  CD1 LEU A 200      32.962  -6.227   8.327  1.00 11.38           C  
ATOM   1552  CD2 LEU A 200      34.171  -8.070   9.496  1.00 15.07           C  
ATOM   1553  N   PHE A 201      31.340  -7.449  13.544  1.00 15.07           N  
ATOM   1554  CA  PHE A 201      30.630  -6.856  14.663  1.00 17.00           C  
ATOM   1555  C   PHE A 201      31.168  -5.455  14.955  1.00 21.02           C  
ATOM   1556  O   PHE A 201      32.223  -5.295  15.573  1.00 21.02           O  
ATOM   1557  CB  PHE A 201      30.701  -7.760  15.892  1.00 11.11           C  
ATOM   1558  CG  PHE A 201      29.876  -9.013  15.762  1.00 18.14           C  
ATOM   1559  CD1 PHE A 201      30.448 -10.195  15.330  1.00 17.32           C  
ATOM   1560  CD2 PHE A 201      28.520  -9.005  16.061  1.00 13.42           C  
ATOM   1561  CE1 PHE A 201      29.695 -11.340  15.203  1.00 15.22           C  
ATOM   1562  CE2 PHE A 201      27.763 -10.149  15.930  1.00 12.50           C  
ATOM   1563  CZ  PHE A 201      28.353 -11.315  15.502  1.00 15.53           C  
ATOM   1564  N   ASN A 202      30.442  -4.444  14.484  1.00 16.88           N  
ATOM   1565  CA  ASN A 202      30.873  -3.055  14.621  1.00 22.69           C  
ATOM   1566  C   ASN A 202      32.312  -2.881  14.147  1.00 20.50           C  
ATOM   1567  O   ASN A 202      33.119  -2.229  14.805  1.00 19.56           O  
ATOM   1568  CB  ASN A 202      30.698  -2.572  16.068  1.00 16.40           C  
ATOM   1569  CG  ASN A 202      30.837  -1.056  16.217  1.00 22.01           C  
ATOM   1570  ND2 ASN A 202      30.681  -0.572  17.449  1.00 22.56           N  
ATOM   1571  OD1 ASN A 202      31.086  -0.338  15.250  1.00 25.61           O  
ATOM   1572  N   GLY A 203      32.625  -3.493  13.008  1.00 20.10           N  
ATOM   1573  CA  GLY A 203      33.912  -3.310  12.365  1.00 18.26           C  
ATOM   1574  C   GLY A 203      35.003  -4.218  12.890  1.00 23.13           C  
ATOM   1575  O   GLY A 203      36.180  -3.853  12.888  1.00 23.93           O  
ATOM   1576  N   THR A 204      34.608  -5.402  13.339  1.00 19.22           N  
ATOM   1577  CA  THR A 204      35.548  -6.386  13.858  1.00 15.42           C  
ATOM   1578  C   THR A 204      35.116  -7.799  13.515  1.00 19.63           C  
ATOM   1579  O   THR A 204      33.939  -8.063  13.278  1.00 18.13           O  
ATOM   1580  CB  THR A 204      35.724  -6.286  15.380  1.00 16.42           C  
ATOM   1581  CG2 THR A 204      36.346  -4.948  15.762  1.00 16.02           C  
ATOM   1582  OG1 THR A 204      34.455  -6.438  16.023  1.00 17.34           O  
ATOM   1583  N   ALA A 205      36.082  -8.707  13.482  1.00 20.76           N  
ATOM   1584  CA  ALA A 205      35.801 -10.104  13.180  1.00 28.60           C  
ATOM   1585  C   ALA A 205      36.762 -11.048  13.907  1.00 35.55           C  
ATOM   1586  O   ALA A 205      37.906 -10.684  14.210  1.00 27.64           O  
ATOM   1587  CB  ALA A 205      35.840 -10.351  11.670  1.00 15.85           C  
ATOM   1588  N   ARG A 206      36.279 -12.254  14.194  1.00 29.74           N  
ATOM   1589  CA  ARG A 206      37.094 -13.296  14.801  1.00 27.05           C  
ATOM   1590  C   ARG A 206      36.977 -14.592  14.000  1.00 29.63           C  
ATOM   1591  O   ARG A 206      35.865 -15.065  13.715  1.00 24.79           O  
ATOM   1592  CB  ARG A 206      36.653 -13.539  16.242  1.00 29.66           C  
ATOM   1593  CG  ARG A 206      37.451 -14.623  16.929  1.00 32.75           C  
ATOM   1594  CD  ARG A 206      36.842 -15.042  18.251  1.00 35.29           C  
ATOM   1595  NE  ARG A 206      37.588 -16.159  18.832  1.00 46.51           N  
ATOM   1596  CZ  ARG A 206      37.327 -17.444  18.591  1.00 41.14           C  
ATOM   1597  NH1 ARG A 206      36.323 -17.787  17.784  1.00 27.08           N1+
ATOM   1598  NH2 ARG A 206      38.066 -18.388  19.162  1.00 32.12           N  
ATOM   1599  N   HIS A 207      38.119 -15.171  13.643  1.00 21.28           N  
ATOM   1600  CA  HIS A 207      38.126 -16.386  12.835  1.00 21.65           C  
ATOM   1601  C   HIS A 207      37.690 -17.625  13.628  1.00 26.72           C  
ATOM   1602  O   HIS A 207      38.137 -17.835  14.757  1.00 28.99           O  
ATOM   1603  CB  HIS A 207      39.500 -16.600  12.201  1.00 19.99           C  
ATOM   1604  CG  HIS A 207      39.512 -17.638  11.126  1.00 19.71           C  
ATOM   1605  CD2 HIS A 207      39.970 -18.911  11.124  1.00 24.17           C  
ATOM   1606  ND1 HIS A 207      39.005 -17.410   9.865  1.00 23.51           N  
ATOM   1607  CE1 HIS A 207      39.146 -18.504   9.133  1.00 19.91           C  
ATOM   1608  NE2 HIS A 207      39.724 -19.425   9.873  1.00 25.74           N  
ATOM   1609  N   PRO A 208      36.801 -18.446  13.033  1.00 27.92           N  
ATOM   1610  CA  PRO A 208      36.331 -19.708  13.622  1.00 23.49           C  
ATOM   1611  C   PRO A 208      37.479 -20.683  13.913  1.00 42.17           C  
ATOM   1612  O   PRO A 208      37.531 -21.281  14.993  1.00 41.75           O  
ATOM   1613  CB  PRO A 208      35.445 -20.303  12.523  1.00 25.78           C  
ATOM   1614  CG  PRO A 208      35.091 -19.184  11.632  1.00 18.49           C  
ATOM   1615  CD  PRO A 208      36.176 -18.174  11.724  1.00 22.00           C  
ATOM   1616  N   GLU A 209      38.387 -20.843  12.952  1.00 36.70           N  
ATOM   1617  CA  GLU A 209      39.453 -21.834  13.068  1.00 37.00           C  
ATOM   1618  C   GLU A 209      40.648 -21.339  13.868  1.00 27.37           C  
ATOM   1619  O   GLU A 209      40.902 -21.815  14.971  1.00 28.73           O  
ATOM   1620  CB  GLU A 209      39.906 -22.298  11.680  1.00 42.08           C  
ATOM   1621  CG  GLU A 209      38.770 -22.766  10.795  1.00 31.94           C  
ATOM   1622  CD  GLU A 209      37.840 -23.720  11.523  1.00 50.42           C  
ATOM   1623  OE1 GLU A 209      38.340 -24.636  12.216  1.00 43.45           O  
ATOM   1624  OE2 GLU A 209      36.606 -23.552  11.404  1.00 56.03           O1-
ATOM   1625  N   THR A 210      41.387 -20.386  13.312  1.00 28.88           N  
ATOM   1626  CA  THR A 210      42.613 -19.922  13.954  1.00 29.13           C  
ATOM   1627  C   THR A 210      42.323 -19.211  15.268  1.00 28.15           C  
ATOM   1628  O   THR A 210      43.240 -18.845  16.000  1.00 23.46           O  
ATOM   1629  CB  THR A 210      43.399 -18.968  13.047  1.00 32.72           C  
ATOM   1630  CG2 THR A 210      43.836 -19.682  11.771  1.00 13.96           C  
ATOM   1631  OG1 THR A 210      42.581 -17.831  12.725  1.00 26.81           O  
ATOM   1632  N   GLY A 211      41.046 -19.006  15.558  1.00 30.78           N  
ATOM   1633  CA  GLY A 211      40.669 -18.258  16.739  1.00 34.89           C  
ATOM   1634  C   GLY A 211      41.309 -16.883  16.733  1.00 31.82           C  
ATOM   1635  O   GLY A 211      41.364 -16.209  17.765  1.00 25.37           O  
ATOM   1636  N   ALA A 212      41.796 -16.467  15.566  1.00 36.64           N  
ATOM   1637  CA  ALA A 212      42.408 -15.153  15.411  1.00 27.49           C  
ATOM   1638  C   ALA A 212      41.349 -14.066  15.452  1.00 28.95           C  
ATOM   1639  O   ALA A 212      40.209 -14.330  15.826  1.00 36.94           O  
ATOM   1640  CB  ALA A 212      43.181 -15.089  14.103  1.00 20.88           C  
ATOM   1641  N   GLY A 213      41.716 -12.848  15.064  1.00 22.12           N  
ATOM   1642  CA  GLY A 213      40.812 -11.728  15.222  1.00 22.66           C  
ATOM   1643  C   GLY A 213      40.536 -11.474  16.692  1.00 22.56           C  
ATOM   1644  O   GLY A 213      41.412 -11.659  17.524  1.00 20.20           O  
ATOM   1645  N   GLN A 214      39.309 -11.071  17.015  1.00 22.71           N  
ATOM   1646  CA  GLN A 214      38.953 -10.720  18.385  1.00 22.97           C  
ATOM   1647  C   GLN A 214      37.437 -10.635  18.583  1.00 34.05           C  
ATOM   1648  O   GLN A 214      36.690 -10.328  17.650  1.00 30.86           O  
ATOM   1649  CB  GLN A 214      39.573  -9.374  18.749  1.00 23.04           C  
ATOM   1650  CG  GLN A 214      39.163  -8.266  17.799  1.00 26.48           C  
ATOM   1651  CD  GLN A 214      39.588  -6.902  18.279  1.00 33.64           C  
ATOM   1652  NE2 GLN A 214      39.399  -5.894  17.439  1.00 39.60           N  
ATOM   1653  OE1 GLN A 214      40.079  -6.752  19.397  1.00 46.58           O  
ATOM   1654  N   TRP A 215      36.987 -10.906  19.803  1.00 29.65           N  
ATOM   1655  CA  TRP A 215      35.590 -10.705  20.147  1.00 26.41           C  
ATOM   1656  C   TRP A 215      35.341  -9.225  20.404  1.00 30.25           C  
ATOM   1657  O   TRP A 215      36.148  -8.566  21.060  1.00 26.27           O  
ATOM   1658  CB  TRP A 215      35.237 -11.485  21.405  1.00 23.25           C  
ATOM   1659  CG  TRP A 215      35.458 -12.951  21.284  1.00 33.93           C  
ATOM   1660  CD1 TRP A 215      36.582 -13.641  21.630  1.00 25.36           C  
ATOM   1661  CD2 TRP A 215      34.525 -13.917  20.784  1.00 30.08           C  
ATOM   1662  CE2 TRP A 215      35.158 -15.177  20.852  1.00 29.50           C  
ATOM   1663  CE3 TRP A 215      33.218 -13.844  20.285  1.00 21.81           C  
ATOM   1664  NE1 TRP A 215      36.409 -14.979  21.376  1.00 26.75           N  
ATOM   1665  CZ2 TRP A 215      34.530 -16.352  20.436  1.00 31.31           C  
ATOM   1666  CZ3 TRP A 215      32.597 -15.009  19.876  1.00 23.39           C  
ATOM   1667  CH2 TRP A 215      33.251 -16.246  19.956  1.00 26.55           C  
ATOM   1668  N   TYR A 216      34.223  -8.710  19.905  1.00 18.79           N  
ATOM   1669  CA  TYR A 216      33.828  -7.341  20.204  1.00 21.90           C  
ATOM   1670  C   TYR A 216      33.056  -7.243  21.515  1.00 22.60           C  
ATOM   1671  O   TYR A 216      32.064  -7.936  21.708  1.00 26.17           O  
ATOM   1672  CB  TYR A 216      32.991  -6.756  19.069  1.00 22.11           C  
ATOM   1673  CG  TYR A 216      32.805  -5.264  19.192  1.00 19.34           C  
ATOM   1674  CD1 TYR A 216      33.730  -4.376  18.649  1.00 26.40           C  
ATOM   1675  CD2 TYR A 216      31.714  -4.742  19.852  1.00 14.95           C  
ATOM   1676  CE1 TYR A 216      33.555  -3.008  18.766  1.00 23.06           C  
ATOM   1677  CE2 TYR A 216      31.537  -3.384  19.973  1.00 17.46           C  
ATOM   1678  CZ  TYR A 216      32.456  -2.524  19.431  1.00 15.24           C  
ATOM   1679  OH  TYR A 216      32.271  -1.171  19.564  1.00 21.24           O  
ATOM   1680  N   ASN A 217      33.504  -6.360  22.400  1.00 18.58           N  
ATOM   1681  CA  ASN A 217      32.885  -6.188  23.708  1.00 19.01           C  
ATOM   1682  C   ASN A 217      31.897  -5.020  23.766  1.00 28.16           C  
ATOM   1683  O   ASN A 217      32.152  -3.944  23.212  1.00 13.87           O  
ATOM   1684  CB  ASN A 217      33.956  -5.995  24.786  1.00 20.47           C  
ATOM   1685  CG  ASN A 217      35.102  -6.988  24.668  1.00 17.76           C  
ATOM   1686  ND2 ASN A 217      36.318  -6.456  24.459  1.00 23.06           N  
ATOM   1687  OD1 ASN A 217      34.910  -8.200  24.792  1.00 12.17           O  
ATOM   1688  N   VAL A 218      30.772  -5.253  24.445  1.00 27.73           N  
ATOM   1689  CA  VAL A 218      29.823  -4.202  24.797  1.00 22.25           C  
ATOM   1690  C   VAL A 218      29.608  -4.267  26.311  1.00 28.79           C  
ATOM   1691  O   VAL A 218      29.353  -5.342  26.852  1.00 25.61           O  
ATOM   1692  CB  VAL A 218      28.471  -4.379  24.078  1.00 18.07           C  
ATOM   1693  CG1 VAL A 218      27.637  -3.153  24.264  1.00 14.52           C  
ATOM   1694  CG2 VAL A 218      28.676  -4.636  22.608  1.00 20.52           C  
ATOM   1695  N   THR A 219      29.733  -3.133  26.998  1.00 29.62           N  
ATOM   1696  CA  THR A 219      29.593  -3.117  28.453  1.00 26.37           C  
ATOM   1697  C   THR A 219      28.207  -2.646  28.920  1.00 21.45           C  
ATOM   1698  O   THR A 219      27.648  -1.674  28.402  1.00 22.45           O  
ATOM   1699  CB  THR A 219      30.674  -2.246  29.126  1.00 25.03           C  
ATOM   1700  CG2 THR A 219      30.795  -2.587  30.614  1.00 19.37           C  
ATOM   1701  OG1 THR A 219      31.929  -2.474  28.494  1.00 24.57           O  
ATOM   1702  N   LEU A 220      27.667  -3.341  29.913  1.00 22.72           N  
ATOM   1703  CA  LEU A 220      26.367  -3.006  30.490  1.00 18.82           C  
ATOM   1704  C   LEU A 220      26.541  -2.457  31.906  1.00 26.22           C  
ATOM   1705  O   LEU A 220      27.440  -2.883  32.642  1.00 18.77           O  
ATOM   1706  CB  LEU A 220      25.476  -4.242  30.525  1.00 20.17           C  
ATOM   1707  CG  LEU A 220      25.247  -4.944  29.186  1.00 24.04           C  
ATOM   1708  CD1 LEU A 220      24.310  -6.114  29.362  1.00 21.32           C  
ATOM   1709  CD2 LEU A 220      24.685  -3.966  28.161  1.00 30.71           C  
ATOM   1710  N   THR A 221      25.694  -1.502  32.284  1.00 26.39           N  
ATOM   1711  CA  THR A 221      25.748  -0.958  33.633  1.00 22.98           C  
ATOM   1712  C   THR A 221      24.564  -1.454  34.427  1.00 24.95           C  
ATOM   1713  O   THR A 221      23.441  -1.003  34.226  1.00 29.59           O  
ATOM   1714  CB  THR A 221      25.767   0.571  33.657  1.00 25.68           C  
ATOM   1715  CG2 THR A 221      25.560   1.065  35.080  1.00 17.09           C  
ATOM   1716  OG1 THR A 221      27.025   1.048  33.158  1.00 18.00           O  
ATOM   1717  N   PRO A 222      24.821  -2.394  35.344  1.00 34.57           N  
ATOM   1718  CA  PRO A 222      23.806  -3.111  36.120  1.00 25.57           C  
ATOM   1719  C   PRO A 222      22.570  -2.267  36.433  1.00 35.88           C  
ATOM   1720  O   PRO A 222      22.672  -1.222  37.082  1.00 29.41           O  
ATOM   1721  CB  PRO A 222      24.563  -3.477  37.396  1.00 27.97           C  
ATOM   1722  CG  PRO A 222      25.986  -3.680  36.921  1.00 19.40           C  
ATOM   1723  CD  PRO A 222      26.194  -2.731  35.776  1.00 27.49           C  
ATOM   1724  N   GLY A 223      21.415  -2.726  35.958  1.00 38.50           N  
ATOM   1725  CA  GLY A 223      20.162  -2.038  36.198  1.00 32.16           C  
ATOM   1726  C   GLY A 223      19.799  -0.994  35.158  1.00 23.70           C  
ATOM   1727  O   GLY A 223      18.676  -0.981  34.665  1.00 33.62           O  
ATOM   1728  N   LYS A 224      20.735  -0.107  34.837  1.00 26.95           N  
ATOM   1729  CA  LYS A 224      20.486   0.949  33.859  1.00 26.39           C  
ATOM   1730  C   LYS A 224      19.992   0.386  32.531  1.00 35.46           C  
ATOM   1731  O   LYS A 224      20.447  -0.669  32.075  1.00 37.81           O  
ATOM   1732  CB  LYS A 224      21.741   1.794  33.609  1.00 18.59           C  
ATOM   1733  CG  LYS A 224      22.285   2.494  34.837  1.00 25.11           C  
ATOM   1734  CD  LYS A 224      21.192   3.224  35.598  1.00 36.33           C  
ATOM   1735  CE  LYS A 224      21.750   3.948  36.825  1.00 33.38           C  
ATOM   1736  NZ  LYS A 224      22.695   5.052  36.470  1.00 15.65           N1+
ATOM   1737  N   ARG A 225      19.060   1.105  31.917  1.00 26.07           N  
ATOM   1738  CA  ARG A 225      18.530   0.739  30.616  1.00 27.69           C  
ATOM   1739  C   ARG A 225      19.403   1.344  29.507  1.00 25.22           C  
ATOM   1740  O   ARG A 225      19.756   2.526  29.553  1.00 23.97           O  
ATOM   1741  CB  ARG A 225      17.074   1.205  30.496  1.00 23.91           C  
ATOM   1742  CG  ARG A 225      16.456   0.958  29.149  1.00 21.72           C  
ATOM   1743  CD  ARG A 225      15.031   1.482  29.104  1.00 32.86           C  
ATOM   1744  NE  ARG A 225      14.117   0.694  29.934  1.00 36.72           N  
ATOM   1745  CZ  ARG A 225      12.827   0.969  30.105  1.00 25.14           C  
ATOM   1746  NH1 ARG A 225      12.282   2.021  29.507  1.00 16.56           N1+
ATOM   1747  NH2 ARG A 225      12.083   0.190  30.880  1.00 34.01           N  
ATOM   1748  N   HIS A 226      19.757   0.520  28.521  1.00 28.34           N  
ATOM   1749  CA  HIS A 226      20.623   0.941  27.421  1.00 20.88           C  
ATOM   1750  C   HIS A 226      19.861   0.973  26.099  1.00 24.38           C  
ATOM   1751  O   HIS A 226      18.844   0.297  25.939  1.00 21.34           O  
ATOM   1752  CB  HIS A 226      21.818  -0.005  27.281  1.00 20.86           C  
ATOM   1753  CG  HIS A 226      22.513  -0.300  28.573  1.00 19.08           C  
ATOM   1754  CD2 HIS A 226      23.677   0.160  29.081  1.00 20.69           C  
ATOM   1755  ND1 HIS A 226      22.009  -1.175  29.506  1.00 20.98           N  
ATOM   1756  CE1 HIS A 226      22.825  -1.237  30.540  1.00 27.16           C  
ATOM   1757  NE2 HIS A 226      23.851  -0.432  30.305  1.00 24.32           N  
ATOM   1758  N   ARG A 227      20.363   1.759  25.150  1.00 23.04           N  
ATOM   1759  CA  ARG A 227      19.792   1.801  23.810  1.00 20.74           C  
ATOM   1760  C   ARG A 227      20.805   1.312  22.783  1.00 24.39           C  
ATOM   1761  O   ARG A 227      21.923   1.822  22.703  1.00 19.76           O  
ATOM   1762  CB  ARG A 227      19.335   3.214  23.458  1.00 19.71           C  
ATOM   1763  CG  ARG A 227      18.744   3.354  22.063  1.00 11.38           C  
ATOM   1764  CD  ARG A 227      18.431   4.802  21.765  1.00 11.85           C  
ATOM   1765  NE  ARG A 227      17.938   4.975  20.402  1.00 14.89           N  
ATOM   1766  CZ  ARG A 227      17.448   6.114  19.929  1.00 16.41           C  
ATOM   1767  NH1 ARG A 227      17.385   7.182  20.716  1.00 12.59           N1+
ATOM   1768  NH2 ARG A 227      17.014   6.182  18.677  1.00 17.11           N  
ATOM   1769  N   LEU A 228      20.403   0.318  21.994  1.00 21.64           N  
ATOM   1770  CA  LEU A 228      21.284  -0.273  20.998  1.00 15.33           C  
ATOM   1771  C   LEU A 228      20.765  -0.013  19.589  1.00 16.42           C  
ATOM   1772  O   LEU A 228      19.586  -0.228  19.306  1.00 20.59           O  
ATOM   1773  CB  LEU A 228      21.419  -1.773  21.254  1.00 20.72           C  
ATOM   1774  CG  LEU A 228      22.524  -2.528  20.517  1.00 21.76           C  
ATOM   1775  CD1 LEU A 228      23.890  -1.822  20.662  1.00 20.38           C  
ATOM   1776  CD2 LEU A 228      22.582  -3.957  21.022  1.00 12.28           C  
ATOM   1777  N   ARG A 229      21.648   0.479  18.724  1.00 16.28           N  
ATOM   1778  CA  ARG A 229      21.304   0.820  17.347  1.00 18.03           C  
ATOM   1779  C   ARG A 229      21.854  -0.218  16.374  1.00 20.10           C  
ATOM   1780  O   ARG A 229      22.979  -0.093  15.891  1.00 11.77           O  
ATOM   1781  CB  ARG A 229      21.858   2.200  16.998  1.00 14.25           C  
ATOM   1782  CG  ARG A 229      21.324   3.320  17.880  1.00 19.27           C  
ATOM   1783  CD  ARG A 229      22.031   4.630  17.592  1.00 16.01           C  
ATOM   1784  NE  ARG A 229      21.611   5.695  18.492  1.00 14.99           N  
ATOM   1785  CZ  ARG A 229      20.723   6.641  18.185  1.00 17.49           C  
ATOM   1786  NH1 ARG A 229      20.143   6.656  16.993  1.00 11.39           N1+
ATOM   1787  NH2 ARG A 229      20.417   7.581  19.076  1.00 16.98           N  
ATOM   1788  N   ILE A 230      21.051  -1.238  16.082  1.00 20.50           N  
ATOM   1789  CA  ILE A 230      21.495  -2.350  15.241  1.00 23.77           C  
ATOM   1790  C   ILE A 230      21.241  -2.102  13.745  1.00 23.75           C  
ATOM   1791  O   ILE A 230      20.096  -1.879  13.329  1.00 15.75           O  
ATOM   1792  CB  ILE A 230      20.848  -3.687  15.691  1.00 22.43           C  
ATOM   1793  CG1 ILE A 230      20.778  -3.746  17.219  1.00 22.71           C  
ATOM   1794  CG2 ILE A 230      21.635  -4.875  15.148  1.00 19.80           C  
ATOM   1795  CD1 ILE A 230      20.144  -5.001  17.772  1.00 24.05           C  
ATOM   1796  N   ILE A 231      22.315  -2.130  12.951  1.00 17.76           N  
ATOM   1797  CA  ILE A 231      22.215  -1.988  11.496  1.00 20.67           C  
ATOM   1798  C   ILE A 231      22.713  -3.246  10.780  1.00 17.78           C  
ATOM   1799  O   ILE A 231      23.749  -3.792  11.135  1.00 16.31           O  
ATOM   1800  CB  ILE A 231      23.052  -0.791  10.957  1.00 14.68           C  
ATOM   1801  CG1 ILE A 231      22.970   0.425  11.882  1.00 19.63           C  
ATOM   1802  CG2 ILE A 231      22.638  -0.442   9.526  1.00 11.29           C  
ATOM   1803  CD1 ILE A 231      24.117   0.546  12.865  1.00 16.21           C  
ATOM   1804  N   ASN A 232      21.975  -3.697   9.771  1.00 13.11           N  
ATOM   1805  CA  ASN A 232      22.461  -4.752   8.896  1.00 14.99           C  
ATOM   1806  C   ASN A 232      22.929  -4.161   7.565  1.00 17.86           C  
ATOM   1807  O   ASN A 232      22.118  -3.904   6.654  1.00 11.92           O  
ATOM   1808  CB  ASN A 232      21.383  -5.811   8.654  1.00 15.60           C  
ATOM   1809  CG  ASN A 232      21.909  -7.022   7.894  1.00 14.47           C  
ATOM   1810  ND2 ASN A 232      21.033  -7.979   7.640  1.00  8.35           N  
ATOM   1811  OD1 ASN A 232      23.092  -7.097   7.549  1.00 18.45           O  
ATOM   1812  N   THR A 233      24.239  -3.949   7.452  1.00 13.38           N  
ATOM   1813  CA  THR A 233      24.804  -3.342   6.257  1.00 12.72           C  
ATOM   1814  C   THR A 233      25.349  -4.386   5.310  1.00 12.74           C  
ATOM   1815  O   THR A 233      26.305  -4.125   4.605  1.00 15.39           O  
ATOM   1816  CB  THR A 233      25.957  -2.399   6.584  1.00  7.82           C  
ATOM   1817  CG2 THR A 233      25.629  -1.537   7.797  1.00 10.04           C  
ATOM   1818  OG1 THR A 233      27.130  -3.162   6.850  1.00 13.65           O  
ATOM   1819  N   SER A 234      24.743  -5.565   5.290  1.00 11.19           N  
ATOM   1820  CA  SER A 234      25.292  -6.664   4.506  1.00 14.92           C  
ATOM   1821  C   SER A 234      25.102  -6.438   3.028  1.00 15.99           C  
ATOM   1822  O   SER A 234      24.498  -5.447   2.610  1.00 12.84           O  
ATOM   1823  CB  SER A 234      24.643  -7.996   4.887  1.00 17.69           C  
ATOM   1824  OG  SER A 234      25.200  -8.520   6.073  1.00 11.82           O  
ATOM   1825  N   THR A 235      25.633  -7.374   2.243  1.00 19.86           N  
ATOM   1826  CA  THR A 235      25.371  -7.452   0.803  1.00 14.83           C  
ATOM   1827  C   THR A 235      24.393  -8.600   0.490  1.00 13.99           C  
ATOM   1828  O   THR A 235      23.785  -8.635  -0.581  1.00 12.79           O  
ATOM   1829  CB  THR A 235      26.671  -7.655  -0.007  1.00 14.95           C  
ATOM   1830  CG2 THR A 235      27.506  -6.370  -0.030  1.00 14.56           C  
ATOM   1831  OG1 THR A 235      27.446  -8.713   0.573  1.00 11.58           O  
ATOM   1832  N   ASP A 236      24.241  -9.535   1.428  1.00 14.29           N  
ATOM   1833  CA  ASP A 236      23.358 -10.684   1.223  1.00 11.12           C  
ATOM   1834  C   ASP A 236      22.635 -11.167   2.476  1.00 12.54           C  
ATOM   1835  O   ASP A 236      21.402 -11.210   2.503  1.00 18.46           O  
ATOM   1836  CB  ASP A 236      24.120 -11.859   0.589  1.00 12.43           C  
ATOM   1837  CG  ASP A 236      23.206 -13.026   0.228  1.00 18.30           C  
ATOM   1838  OD1 ASP A 236      22.356 -13.408   1.059  1.00 20.05           O  
ATOM   1839  OD2 ASP A 236      23.322 -13.566  -0.896  1.00 18.46           O1-
ATOM   1840  N   ASN A 237      23.399 -11.550   3.495  1.00 13.90           N  
ATOM   1841  CA  ASN A 237      22.834 -12.158   4.705  1.00 12.77           C  
ATOM   1842  C   ASN A 237      21.766 -11.336   5.412  1.00 11.74           C  
ATOM   1843  O   ASN A 237      21.908 -10.130   5.599  1.00 11.90           O  
ATOM   1844  CB  ASN A 237      23.931 -12.477   5.728  1.00 12.40           C  
ATOM   1845  CG  ASN A 237      24.823 -13.598   5.296  1.00 11.85           C  
ATOM   1846  ND2 ASN A 237      25.955 -13.729   5.964  1.00 17.07           N  
ATOM   1847  OD1 ASN A 237      24.495 -14.360   4.388  1.00 14.01           O  
ATOM   1848  N   HIS A 238      20.705 -12.022   5.822  1.00 13.44           N  
ATOM   1849  CA  HIS A 238      19.673 -11.448   6.668  1.00 12.12           C  
ATOM   1850  C   HIS A 238      19.846 -12.043   8.039  1.00  9.54           C  
ATOM   1851  O   HIS A 238      19.730 -13.251   8.208  1.00 16.44           O  
ATOM   1852  CB  HIS A 238      18.296 -11.807   6.122  1.00 12.97           C  
ATOM   1853  CG  HIS A 238      18.035 -11.264   4.758  1.00  9.66           C  
ATOM   1854  CD2 HIS A 238      17.178 -10.317   4.320  1.00 14.05           C  
ATOM   1855  ND1 HIS A 238      18.727 -11.698   3.646  1.00 11.06           N  
ATOM   1856  CE1 HIS A 238      18.299 -11.041   2.582  1.00 13.46           C  
ATOM   1857  NE2 HIS A 238      17.360 -10.197   2.964  1.00 15.54           N  
ATOM   1858  N   PHE A 239      20.122 -11.205   9.023  1.00  9.38           N  
ATOM   1859  CA  PHE A 239      20.501 -11.702  10.338  1.00 12.32           C  
ATOM   1860  C   PHE A 239      19.350 -11.886  11.328  1.00 13.15           C  
ATOM   1861  O   PHE A 239      18.478 -11.031  11.457  1.00 14.45           O  
ATOM   1862  CB  PHE A 239      21.531 -10.769  10.979  1.00 12.26           C  
ATOM   1863  CG  PHE A 239      22.820 -10.662  10.223  1.00 11.96           C  
ATOM   1864  CD1 PHE A 239      23.356  -9.422   9.935  1.00 10.90           C  
ATOM   1865  CD2 PHE A 239      23.500 -11.799   9.810  1.00 13.09           C  
ATOM   1866  CE1 PHE A 239      24.543  -9.305   9.246  1.00 12.71           C  
ATOM   1867  CE2 PHE A 239      24.691 -11.695   9.118  1.00 12.28           C  
ATOM   1868  CZ  PHE A 239      25.216 -10.447   8.837  1.00 18.01           C  
ATOM   1869  N   GLN A 240      19.371 -13.009  12.036  1.00 15.24           N  
ATOM   1870  CA  GLN A 240      18.603 -13.160  13.265  1.00 11.29           C  
ATOM   1871  C   GLN A 240      19.572 -12.885  14.406  1.00 16.76           C  
ATOM   1872  O   GLN A 240      20.590 -13.563  14.541  1.00 20.43           O  
ATOM   1873  CB  GLN A 240      18.049 -14.584  13.406  1.00 15.23           C  
ATOM   1874  CG  GLN A 240      17.124 -15.030  12.269  1.00 15.76           C  
ATOM   1875  CD  GLN A 240      16.549 -16.431  12.454  1.00 12.06           C  
ATOM   1876  NE2 GLN A 240      17.075 -17.172  13.409  1.00 12.58           N  
ATOM   1877  OE1 GLN A 240      15.643 -16.835  11.733  1.00 14.51           O  
ATOM   1878  N   VAL A 241      19.278 -11.875  15.210  1.00 15.12           N  
ATOM   1879  CA  VAL A 241      20.108 -11.566  16.360  1.00 13.89           C  
ATOM   1880  C   VAL A 241      19.331 -11.818  17.644  1.00 12.90           C  
ATOM   1881  O   VAL A 241      18.100 -11.779  17.654  1.00 16.93           O  
ATOM   1882  CB  VAL A 241      20.626 -10.104  16.330  1.00 19.95           C  
ATOM   1883  CG1 VAL A 241      21.575  -9.888  15.144  1.00 17.89           C  
ATOM   1884  CG2 VAL A 241      19.464  -9.100  16.310  1.00 12.27           C  
ATOM   1885  N   SER A 242      20.056 -12.097  18.720  1.00 14.99           N  
ATOM   1886  CA  SER A 242      19.455 -12.307  20.029  1.00 13.20           C  
ATOM   1887  C   SER A 242      20.535 -12.180  21.096  1.00 15.87           C  
ATOM   1888  O   SER A 242      21.722 -12.343  20.796  1.00 20.81           O  
ATOM   1889  CB  SER A 242      18.771 -13.676  20.101  1.00 12.32           C  
ATOM   1890  OG  SER A 242      19.677 -14.739  19.836  1.00 16.77           O  
ATOM   1891  N   LEU A 243      20.130 -11.867  22.326  1.00 13.07           N  
ATOM   1892  CA  LEU A 243      21.063 -11.730  23.445  1.00 16.25           C  
ATOM   1893  C   LEU A 243      20.739 -12.743  24.539  1.00 20.86           C  
ATOM   1894  O   LEU A 243      19.638 -12.746  25.096  1.00 16.33           O  
ATOM   1895  CB  LEU A 243      21.035 -10.303  24.003  1.00 18.22           C  
ATOM   1896  CG  LEU A 243      21.885  -9.918  25.216  1.00 12.67           C  
ATOM   1897  CD1 LEU A 243      23.352 -10.167  24.964  1.00 15.57           C  
ATOM   1898  CD2 LEU A 243      21.638  -8.456  25.553  1.00 14.54           C  
ATOM   1899  N   VAL A 244      21.698 -13.616  24.833  1.00 21.27           N  
ATOM   1900  CA  VAL A 244      21.495 -14.644  25.841  1.00 15.50           C  
ATOM   1901  C   VAL A 244      21.257 -14.017  27.200  1.00 18.29           C  
ATOM   1902  O   VAL A 244      22.099 -13.272  27.705  1.00 21.93           O  
ATOM   1903  CB  VAL A 244      22.700 -15.581  25.961  1.00 16.65           C  
ATOM   1904  CG1 VAL A 244      22.418 -16.649  27.013  1.00 13.95           C  
ATOM   1905  CG2 VAL A 244      23.033 -16.200  24.614  1.00 21.18           C  
ATOM   1906  N   GLY A 245      20.105 -14.320  27.781  1.00 17.46           N  
ATOM   1907  CA  GLY A 245      19.780 -13.878  29.120  1.00 20.63           C  
ATOM   1908  C   GLY A 245      18.936 -12.630  29.131  1.00 24.10           C  
ATOM   1909  O   GLY A 245      18.466 -12.200  30.183  1.00 29.19           O  
ATOM   1910  N   HIS A 246      18.733 -12.043  27.958  1.00 22.84           N  
ATOM   1911  CA  HIS A 246      18.017 -10.776  27.880  1.00 26.99           C  
ATOM   1912  C   HIS A 246      17.007 -10.707  26.741  1.00 24.49           C  
ATOM   1913  O   HIS A 246      17.188 -11.330  25.690  1.00 20.39           O  
ATOM   1914  CB  HIS A 246      19.015  -9.625  27.724  1.00 22.39           C  
ATOM   1915  CG  HIS A 246      20.045  -9.559  28.804  1.00 20.47           C  
ATOM   1916  CD2 HIS A 246      20.185  -8.733  29.863  1.00 21.90           C  
ATOM   1917  ND1 HIS A 246      21.121 -10.421  28.849  1.00 19.68           N  
ATOM   1918  CE1 HIS A 246      21.872 -10.128  29.895  1.00 20.23           C  
ATOM   1919  NE2 HIS A 246      21.323  -9.108  30.531  1.00 21.85           N  
ATOM   1920  N   ASN A 247      15.952  -9.928  26.950  1.00 25.00           N  
ATOM   1921  CA  ASN A 247      15.065  -9.551  25.857  1.00 21.91           C  
ATOM   1922  C   ASN A 247      15.451  -8.173  25.354  1.00 19.82           C  
ATOM   1923  O   ASN A 247      16.291  -7.504  25.956  1.00 19.22           O  
ATOM   1924  CB  ASN A 247      13.600  -9.586  26.293  1.00 19.68           C  
ATOM   1925  CG  ASN A 247      13.121 -10.994  26.615  1.00 30.30           C  
ATOM   1926  ND2 ASN A 247      12.105 -11.085  27.467  1.00 30.68           N  
ATOM   1927  OD1 ASN A 247      13.661 -11.982  26.113  1.00 24.55           O  
ATOM   1928  N   MET A 248      14.845  -7.760  24.246  1.00 22.77           N  
ATOM   1929  CA  MET A 248      15.189  -6.503  23.590  1.00 21.15           C  
ATOM   1930  C   MET A 248      13.928  -5.744  23.205  1.00 22.04           C  
ATOM   1931  O   MET A 248      13.128  -6.251  22.430  1.00 23.53           O  
ATOM   1932  CB  MET A 248      15.995  -6.790  22.329  1.00 16.36           C  
ATOM   1933  CG  MET A 248      17.260  -7.588  22.566  1.00 26.53           C  
ATOM   1934  SD  MET A 248      18.106  -7.956  21.019  1.00 27.63           S  
ATOM   1935  CE  MET A 248      16.864  -8.989  20.234  1.00 12.24           C  
ATOM   1936  N   THR A 249      13.749  -4.532  23.728  1.00 19.35           N  
ATOM   1937  CA  THR A 249      12.541  -3.759  23.423  1.00 23.17           C  
ATOM   1938  C   THR A 249      12.735  -2.844  22.218  1.00 21.17           C  
ATOM   1939  O   THR A 249      13.544  -1.922  22.255  1.00 25.27           O  
ATOM   1940  CB  THR A 249      12.046  -2.928  24.635  1.00 23.32           C  
ATOM   1941  CG2 THR A 249      10.744  -2.239  24.313  1.00 18.25           C  
ATOM   1942  OG1 THR A 249      11.847  -3.786  25.765  1.00 25.43           O  
ATOM   1943  N   VAL A 250      12.001  -3.115  21.145  1.00 16.78           N  
ATOM   1944  CA  VAL A 250      12.052  -2.283  19.950  1.00 21.66           C  
ATOM   1945  C   VAL A 250      11.375  -0.942  20.221  1.00 18.29           C  
ATOM   1946  O   VAL A 250      10.343  -0.887  20.876  1.00 20.56           O  
ATOM   1947  CB  VAL A 250      11.359  -2.980  18.753  1.00 17.57           C  
ATOM   1948  CG1 VAL A 250      11.364  -2.094  17.513  1.00 12.74           C  
ATOM   1949  CG2 VAL A 250      12.020  -4.312  18.467  1.00 16.19           C  
ATOM   1950  N   ILE A 251      11.966   0.141  19.729  1.00 18.97           N  
ATOM   1951  CA  ILE A 251      11.369   1.469  19.866  1.00 19.30           C  
ATOM   1952  C   ILE A 251      11.619   2.284  18.617  1.00 18.29           C  
ATOM   1953  O   ILE A 251      11.336   3.475  18.575  1.00 24.39           O  
ATOM   1954  CB  ILE A 251      11.951   2.259  21.055  1.00 28.09           C  
ATOM   1955  CG1 ILE A 251      13.454   2.488  20.849  1.00 16.45           C  
ATOM   1956  CG2 ILE A 251      11.636   1.561  22.386  1.00 23.85           C  
ATOM   1957  CD1 ILE A 251      14.091   3.339  21.901  1.00 19.49           C  
ATOM   1958  N   ALA A 252      12.184   1.638  17.604  1.00 18.73           N  
ATOM   1959  CA  ALA A 252      12.365   2.271  16.313  1.00 14.02           C  
ATOM   1960  C   ALA A 252      12.624   1.223  15.231  1.00 11.97           C  
ATOM   1961  O   ALA A 252      13.405   0.305  15.421  1.00 10.56           O  
ATOM   1962  CB  ALA A 252      13.493   3.283  16.376  1.00 13.65           C  
ATOM   1963  N   THR A 253      11.928   1.354  14.107  1.00 16.02           N  
ATOM   1964  CA  THR A 253      12.177   0.534  12.929  1.00 12.49           C  
ATOM   1965  C   THR A 253      12.658   1.466  11.830  1.00 11.41           C  
ATOM   1966  O   THR A 253      11.929   2.350  11.413  1.00 12.13           O  
ATOM   1967  CB  THR A 253      10.894  -0.207  12.445  1.00 15.53           C  
ATOM   1968  CG2 THR A 253      10.303  -1.080  13.548  1.00 11.58           C  
ATOM   1969  OG1 THR A 253       9.906   0.744  12.027  1.00 15.11           O  
ATOM   1970  N   ASP A 254      13.885   1.292  11.366  1.00 12.13           N  
ATOM   1971  CA  ASP A 254      14.425   2.220  10.392  1.00 12.57           C  
ATOM   1972  C   ASP A 254      14.416   3.644  10.966  1.00 15.02           C  
ATOM   1973  O   ASP A 254      14.815   3.841  12.119  1.00  6.99           O  
ATOM   1974  CB  ASP A 254      13.660   2.110   9.066  1.00 11.37           C  
ATOM   1975  CG  ASP A 254      13.966   0.802   8.323  1.00 14.23           C  
ATOM   1976  OD1 ASP A 254      14.823   0.032   8.804  1.00 15.29           O  
ATOM   1977  OD2 ASP A 254      13.360   0.540   7.261  1.00 11.98           O1-
ATOM   1978  N   MET A 255      13.959   4.625  10.181  1.00 17.13           N  
ATOM   1979  CA  MET A 255      13.946   6.031  10.621  1.00 15.37           C  
ATOM   1980  C   MET A 255      12.633   6.400  11.296  1.00 16.02           C  
ATOM   1981  O   MET A 255      12.295   7.575  11.451  1.00 17.79           O  
ATOM   1982  CB  MET A 255      14.204   6.995   9.454  1.00 17.77           C  
ATOM   1983  CG  MET A 255      15.601   6.914   8.850  1.00 20.57           C  
ATOM   1984  SD  MET A 255      16.896   7.223  10.043  1.00 18.04           S  
ATOM   1985  CE  MET A 255      16.800   8.996  10.249  1.00 15.73           C  
ATOM   1986  N   VAL A 256      11.893   5.380  11.694  1.00 12.83           N  
ATOM   1987  CA  VAL A 256      10.572   5.575  12.260  1.00 19.21           C  
ATOM   1988  C   VAL A 256      10.505   5.056  13.691  1.00 14.54           C  
ATOM   1989  O   VAL A 256      10.657   3.861  13.926  1.00 12.70           O  
ATOM   1990  CB  VAL A 256       9.486   4.876  11.404  1.00 12.68           C  
ATOM   1991  CG1 VAL A 256       8.123   5.122  11.981  1.00 10.99           C  
ATOM   1992  CG2 VAL A 256       9.550   5.362   9.967  1.00 11.89           C  
ATOM   1993  N   PRO A 257      10.316   5.968  14.654  1.00 15.25           N  
ATOM   1994  CA  PRO A 257      10.064   5.589  16.045  1.00 13.50           C  
ATOM   1995  C   PRO A 257       8.755   4.811  16.144  1.00 13.90           C  
ATOM   1996  O   PRO A 257       7.806   5.157  15.466  1.00 19.69           O  
ATOM   1997  CB  PRO A 257       9.944   6.938  16.757  1.00 12.37           C  
ATOM   1998  CG  PRO A 257      10.769   7.871  15.944  1.00 15.38           C  
ATOM   1999  CD  PRO A 257      10.599   7.409  14.511  1.00 14.40           C  
ATOM   2000  N   VAL A 258       8.714   3.765  16.959  1.00 15.50           N  
ATOM   2001  CA  VAL A 258       7.517   2.939  17.085  1.00 17.61           C  
ATOM   2002  C   VAL A 258       7.239   2.609  18.550  1.00 20.53           C  
ATOM   2003  O   VAL A 258       8.132   2.690  19.402  1.00 18.13           O  
ATOM   2004  CB  VAL A 258       7.635   1.611  16.284  1.00 18.46           C  
ATOM   2005  CG1 VAL A 258       7.940   1.887  14.813  1.00 12.56           C  
ATOM   2006  CG2 VAL A 258       8.697   0.706  16.893  1.00 17.45           C  
ATOM   2007  N   ASN A 259       6.000   2.230  18.842  1.00 25.63           N  
ATOM   2008  CA  ASN A 259       5.606   1.898  20.209  1.00 20.44           C  
ATOM   2009  C   ASN A 259       6.334   0.687  20.776  1.00 18.64           C  
ATOM   2010  O   ASN A 259       6.416  -0.362  20.135  1.00 24.16           O  
ATOM   2011  CB  ASN A 259       4.093   1.706  20.306  1.00 24.18           C  
ATOM   2012  CG  ASN A 259       3.322   2.976  20.002  1.00 22.52           C  
ATOM   2013  ND2 ASN A 259       2.008   2.924  20.170  1.00 14.15           N  
ATOM   2014  OD1 ASN A 259       3.900   3.986  19.611  1.00 26.84           O  
ATOM   2015  N   ALA A 260       6.852   0.839  21.989  1.00 18.95           N  
ATOM   2016  CA  ALA A 260       7.720  -0.174  22.588  1.00 24.80           C  
ATOM   2017  C   ALA A 260       7.174  -1.579  22.413  1.00 15.98           C  
ATOM   2018  O   ALA A 260       6.115  -1.905  22.922  1.00 16.88           O  
ATOM   2019  CB  ALA A 260       7.963   0.124  24.061  1.00 29.16           C  
ATOM   2020  N   PHE A 261       7.915  -2.401  21.688  1.00 13.00           N  
ATOM   2021  CA  PHE A 261       7.545  -3.785  21.463  1.00 16.53           C  
ATOM   2022  C   PHE A 261       8.745  -4.674  21.785  1.00 18.88           C  
ATOM   2023  O   PHE A 261       9.768  -4.612  21.122  1.00 15.68           O  
ATOM   2024  CB  PHE A 261       7.102  -3.978  20.012  1.00 20.60           C  
ATOM   2025  CG  PHE A 261       6.772  -5.404  19.659  1.00 22.64           C  
ATOM   2026  CD1 PHE A 261       5.595  -5.984  20.099  1.00 17.17           C  
ATOM   2027  CD2 PHE A 261       7.641  -6.159  18.878  1.00 17.03           C  
ATOM   2028  CE1 PHE A 261       5.290  -7.293  19.778  1.00 23.42           C  
ATOM   2029  CE2 PHE A 261       7.338  -7.470  18.553  1.00 18.24           C  
ATOM   2030  CZ  PHE A 261       6.159  -8.037  19.006  1.00 20.90           C  
ATOM   2031  N   THR A 262       8.613  -5.490  22.819  1.00 23.60           N  
ATOM   2032  CA  THR A 262       9.701  -6.342  23.270  1.00 17.72           C  
ATOM   2033  C   THR A 262       9.734  -7.640  22.496  1.00 17.29           C  
ATOM   2034  O   THR A 262       8.705  -8.205  22.147  1.00 24.79           O  
ATOM   2035  CB  THR A 262       9.563  -6.667  24.761  1.00 19.27           C  
ATOM   2036  CG2 THR A 262      10.753  -7.486  25.241  1.00 23.01           C  
ATOM   2037  OG1 THR A 262       9.491  -5.442  25.505  1.00 23.26           O  
ATOM   2038  N   VAL A 263      10.935  -8.113  22.226  1.00 22.98           N  
ATOM   2039  CA  VAL A 263      11.119  -9.388  21.560  1.00 20.52           C  
ATOM   2040  C   VAL A 263      12.222 -10.156  22.269  1.00 22.24           C  
ATOM   2041  O   VAL A 263      12.885  -9.627  23.163  1.00 17.13           O  
ATOM   2042  CB  VAL A 263      11.524  -9.195  20.089  1.00 23.18           C  
ATOM   2043  CG1 VAL A 263      10.437  -8.454  19.337  1.00 14.71           C  
ATOM   2044  CG2 VAL A 263      12.854  -8.439  20.000  1.00 15.65           C  
ATOM   2045  N   SER A 264      12.411 -11.405  21.863  1.00 26.43           N  
ATOM   2046  CA  SER A 264      13.496 -12.223  22.380  1.00 21.63           C  
ATOM   2047  C   SER A 264      14.540 -12.424  21.292  1.00 18.29           C  
ATOM   2048  O   SER A 264      15.733 -12.515  21.577  1.00 25.70           O  
ATOM   2049  CB  SER A 264      12.963 -13.570  22.871  1.00 28.84           C  
ATOM   2050  OG  SER A 264      12.325 -14.283  21.827  1.00 24.34           O  
ATOM   2051  N   SER A 265      14.079 -12.494  20.044  1.00 16.66           N  
ATOM   2052  CA  SER A 265      14.966 -12.533  18.888  1.00 14.71           C  
ATOM   2053  C   SER A 265      14.433 -11.598  17.801  1.00 14.33           C  
ATOM   2054  O   SER A 265      13.220 -11.421  17.676  1.00 12.01           O  
ATOM   2055  CB  SER A 265      15.114 -13.973  18.368  1.00 17.22           C  
ATOM   2056  OG  SER A 265      13.884 -14.523  17.926  1.00 13.70           O  
ATOM   2057  N   LEU A 266      15.327 -10.988  17.023  1.00 10.34           N  
ATOM   2058  CA  LEU A 266      14.888 -10.043  15.993  1.00 12.72           C  
ATOM   2059  C   LEU A 266      15.531 -10.273  14.621  1.00  8.80           C  
ATOM   2060  O   LEU A 266      16.730 -10.460  14.510  1.00 14.59           O  
ATOM   2061  CB  LEU A 266      15.091  -8.599  16.466  1.00 15.93           C  
ATOM   2062  CG  LEU A 266      14.672  -7.444  15.553  1.00 11.59           C  
ATOM   2063  CD1 LEU A 266      13.190  -7.394  15.372  1.00 10.95           C  
ATOM   2064  CD2 LEU A 266      15.172  -6.126  16.110  1.00 16.26           C  
ATOM   2065  N   PHE A 267      14.704 -10.254  13.583  1.00 12.08           N  
ATOM   2066  CA  PHE A 267      15.125 -10.504  12.204  1.00 14.98           C  
ATOM   2067  C   PHE A 267      15.479  -9.207  11.493  1.00 14.38           C  
ATOM   2068  O   PHE A 267      14.681  -8.265  11.449  1.00 15.35           O  
ATOM   2069  CB  PHE A 267      14.015 -11.235  11.416  1.00  9.78           C  
ATOM   2070  CG  PHE A 267      14.319 -11.411   9.946  1.00  8.24           C  
ATOM   2071  CD1 PHE A 267      15.069 -12.485   9.508  1.00  6.82           C  
ATOM   2072  CD2 PHE A 267      13.848 -10.507   9.002  1.00 10.36           C  
ATOM   2073  CE1 PHE A 267      15.360 -12.655   8.157  1.00  8.21           C  
ATOM   2074  CE2 PHE A 267      14.134 -10.671   7.649  1.00  8.90           C  
ATOM   2075  CZ  PHE A 267      14.894 -11.745   7.229  1.00  8.83           C  
ATOM   2076  N   LEU A 268      16.670  -9.178  10.911  1.00 14.11           N  
ATOM   2077  CA  LEU A 268      17.162  -7.981  10.245  1.00 17.12           C  
ATOM   2078  C   LEU A 268      17.369  -8.239   8.762  1.00 15.27           C  
ATOM   2079  O   LEU A 268      18.269  -8.982   8.375  1.00 14.55           O  
ATOM   2080  CB  LEU A 268      18.462  -7.481  10.898  1.00 11.67           C  
ATOM   2081  CG  LEU A 268      18.297  -6.564  12.120  1.00 18.87           C  
ATOM   2082  CD1 LEU A 268      18.492  -7.315  13.437  1.00 10.98           C  
ATOM   2083  CD2 LEU A 268      19.226  -5.352  12.033  1.00 19.23           C  
ATOM   2084  N   ALA A 269      16.522  -7.642   7.932  1.00 13.43           N  
ATOM   2085  CA  ALA A 269      16.706  -7.730   6.490  1.00 12.35           C  
ATOM   2086  C   ALA A 269      17.857  -6.825   6.099  1.00 10.99           C  
ATOM   2087  O   ALA A 269      18.243  -5.951   6.871  1.00 10.66           O  
ATOM   2088  CB  ALA A 269      15.429  -7.323   5.756  1.00  9.69           C  
ATOM   2089  N   VAL A 270      18.396  -7.030   4.900  1.00 15.71           N  
ATOM   2090  CA  VAL A 270      19.483  -6.197   4.397  1.00 14.10           C  
ATOM   2091  C   VAL A 270      19.025  -4.742   4.319  1.00 13.19           C  
ATOM   2092  O   VAL A 270      18.013  -4.441   3.690  1.00 10.06           O  
ATOM   2093  CB  VAL A 270      19.961  -6.642   3.005  1.00  9.97           C  
ATOM   2094  CG1 VAL A 270      21.047  -5.703   2.497  1.00 13.64           C  
ATOM   2095  CG2 VAL A 270      20.469  -8.067   3.045  1.00 11.49           C  
ATOM   2096  N   GLY A 271      19.769  -3.851   4.968  1.00 10.88           N  
ATOM   2097  CA  GLY A 271      19.455  -2.437   4.951  1.00 10.96           C  
ATOM   2098  C   GLY A 271      18.597  -1.972   6.115  1.00 11.74           C  
ATOM   2099  O   GLY A 271      18.531  -0.777   6.399  1.00 16.46           O  
ATOM   2100  N   GLN A 272      17.923  -2.907   6.778  1.00 13.40           N  
ATOM   2101  CA  GLN A 272      17.042  -2.562   7.889  1.00 14.76           C  
ATOM   2102  C   GLN A 272      17.861  -2.238   9.114  1.00 11.76           C  
ATOM   2103  O   GLN A 272      18.933  -2.812   9.319  1.00 14.93           O  
ATOM   2104  CB  GLN A 272      16.116  -3.731   8.241  1.00 13.87           C  
ATOM   2105  CG  GLN A 272      14.910  -3.916   7.358  1.00 11.90           C  
ATOM   2106  CD  GLN A 272      13.991  -4.987   7.909  1.00 18.07           C  
ATOM   2107  NE2 GLN A 272      12.711  -4.914   7.556  1.00 15.41           N  
ATOM   2108  OE1 GLN A 272      14.429  -5.870   8.653  1.00 13.41           O  
ATOM   2109  N   ARG A 273      17.362  -1.322   9.930  1.00 10.18           N  
ATOM   2110  CA  ARG A 273      17.871  -1.194  11.285  1.00 11.32           C  
ATOM   2111  C   ARG A 273      16.741  -1.068  12.313  1.00 13.77           C  
ATOM   2112  O   ARG A 273      15.607  -0.706  11.991  1.00  7.25           O  
ATOM   2113  CB  ARG A 273      18.910  -0.072  11.425  1.00 11.19           C  
ATOM   2114  CG  ARG A 273      18.533   1.252  10.834  1.00  7.86           C  
ATOM   2115  CD  ARG A 273      18.792   1.329   9.339  1.00  9.51           C  
ATOM   2116  NE  ARG A 273      18.262   2.581   8.804  1.00 13.82           N  
ATOM   2117  CZ  ARG A 273      17.491   2.683   7.727  1.00 11.04           C  
ATOM   2118  NH1 ARG A 273      17.170   1.602   7.034  1.00 16.38           N1+
ATOM   2119  NH2 ARG A 273      17.052   3.868   7.333  1.00 12.56           N  
ATOM   2120  N   TYR A 274      17.074  -1.399  13.552  1.00 16.17           N  
ATOM   2121  CA  TYR A 274      16.132  -1.334  14.643  1.00 18.20           C  
ATOM   2122  C   TYR A 274      16.824  -0.678  15.833  1.00 18.29           C  
ATOM   2123  O   TYR A 274      18.029  -0.839  16.013  1.00 17.24           O  
ATOM   2124  CB  TYR A 274      15.672  -2.747  15.012  1.00 19.65           C  
ATOM   2125  CG  TYR A 274      14.934  -3.481  13.911  1.00 11.66           C  
ATOM   2126  CD1 TYR A 274      13.550  -3.513  13.881  1.00 15.54           C  
ATOM   2127  CD2 TYR A 274      15.622  -4.150  12.914  1.00 15.92           C  
ATOM   2128  CE1 TYR A 274      12.869  -4.183  12.879  1.00 19.58           C  
ATOM   2129  CE2 TYR A 274      14.959  -4.827  11.908  1.00 15.37           C  
ATOM   2130  CZ  TYR A 274      13.580  -4.841  11.894  1.00 23.54           C  
ATOM   2131  OH  TYR A 274      12.905  -5.520  10.894  1.00 23.41           O  
ATOM   2132  N   ASP A 275      16.070   0.069  16.634  1.00 12.32           N  
ATOM   2133  CA  ASP A 275      16.593   0.609  17.884  1.00 15.28           C  
ATOM   2134  C   ASP A 275      15.938  -0.078  19.067  1.00 16.24           C  
ATOM   2135  O   ASP A 275      14.777   0.165  19.372  1.00 23.17           O  
ATOM   2136  CB  ASP A 275      16.361   2.111  17.983  1.00 13.34           C  
ATOM   2137  CG  ASP A 275      17.144   2.884  16.958  1.00 18.70           C  
ATOM   2138  OD1 ASP A 275      17.727   2.252  16.059  1.00 27.18           O  
ATOM   2139  OD2 ASP A 275      17.180   4.124  17.047  1.00 21.19           O1-
ATOM   2140  N   VAL A 276      16.685  -0.941  19.737  1.00 23.98           N  
ATOM   2141  CA  VAL A 276      16.151  -1.681  20.869  1.00 19.32           C  
ATOM   2142  C   VAL A 276      16.608  -1.085  22.186  1.00 23.32           C  
ATOM   2143  O   VAL A 276      17.677  -0.466  22.260  1.00 21.83           O  
ATOM   2144  CB  VAL A 276      16.606  -3.139  20.824  1.00 17.87           C  
ATOM   2145  CG1 VAL A 276      15.903  -3.873  19.688  1.00 26.38           C  
ATOM   2146  CG2 VAL A 276      18.108  -3.211  20.665  1.00 13.23           C  
ATOM   2147  N   THR A 277      15.794  -1.258  23.225  1.00 25.85           N  
ATOM   2148  CA  THR A 277      16.258  -0.989  24.585  1.00 29.63           C  
ATOM   2149  C   THR A 277      16.610  -2.295  25.307  1.00 26.12           C  
ATOM   2150  O   THR A 277      15.953  -3.324  25.119  1.00 23.96           O  
ATOM   2151  CB  THR A 277      15.257  -0.151  25.414  1.00 24.42           C  
ATOM   2152  CG2 THR A 277      15.301   1.312  24.982  1.00 18.15           C  
ATOM   2153  OG1 THR A 277      13.930  -0.668  25.245  1.00 31.76           O  
ATOM   2154  N   ILE A 278      17.661  -2.243  26.118  1.00 24.16           N  
ATOM   2155  CA  ILE A 278      18.101  -3.398  26.891  1.00 26.25           C  
ATOM   2156  C   ILE A 278      18.229  -3.060  28.382  1.00 26.96           C  
ATOM   2157  O   ILE A 278      19.080  -2.264  28.773  1.00 23.42           O  
ATOM   2158  CB  ILE A 278      19.439  -3.956  26.341  1.00 30.08           C  
ATOM   2159  CG1 ILE A 278      19.251  -4.463  24.907  1.00 27.54           C  
ATOM   2160  CG2 ILE A 278      19.987  -5.065  27.237  1.00 23.23           C  
ATOM   2161  CD1 ILE A 278      20.464  -5.125  24.323  1.00 17.48           C  
ATOM   2162  N   ASP A 279      17.368  -3.662  29.200  1.00 28.83           N  
ATOM   2163  CA  ASP A 279      17.447  -3.531  30.651  1.00 22.80           C  
ATOM   2164  C   ASP A 279      18.414  -4.567  31.210  1.00 30.88           C  
ATOM   2165  O   ASP A 279      18.202  -5.770  31.043  1.00 28.94           O  
ATOM   2166  CB  ASP A 279      16.068  -3.744  31.284  1.00 34.00           C  
ATOM   2167  CG  ASP A 279      15.097  -2.616  30.984  1.00 24.98           C  
ATOM   2168  OD1 ASP A 279      13.952  -2.907  30.588  1.00 20.66           O  
ATOM   2169  OD2 ASP A 279      15.476  -1.443  31.152  1.00 23.87           O1-
ATOM   2170  N   ALA A 280      19.470  -4.107  31.877  1.00 31.14           N  
ATOM   2171  CA  ALA A 280      20.502  -5.006  32.387  1.00 23.34           C  
ATOM   2172  C   ALA A 280      20.159  -5.531  33.789  1.00 25.46           C  
ATOM   2173  O   ALA A 280      20.915  -5.334  34.735  1.00 26.62           O  
ATOM   2174  CB  ALA A 280      21.842  -4.307  32.399  1.00 22.84           C  
ATOM   2175  N   ASN A 281      19.027  -6.216  33.904  1.00 25.64           N  
ATOM   2176  CA  ASN A 281      18.567  -6.749  35.180  1.00 26.67           C  
ATOM   2177  C   ASN A 281      19.020  -8.190  35.441  1.00 24.81           C  
ATOM   2178  O   ASN A 281      18.310  -8.968  36.081  1.00 27.49           O  
ATOM   2179  CB  ASN A 281      17.038  -6.679  35.272  1.00 26.18           C  
ATOM   2180  CG  ASN A 281      16.497  -5.260  35.142  1.00 31.08           C  
ATOM   2181  ND2 ASN A 281      17.189  -4.295  35.735  1.00 22.17           N  
ATOM   2182  OD1 ASN A 281      15.462  -5.040  34.507  1.00 47.95           O  
ATOM   2183  N   SER A 282      20.205  -8.525  34.948  1.00 21.15           N  
ATOM   2184  CA  SER A 282      20.760  -9.869  35.040  1.00 23.20           C  
ATOM   2185  C   SER A 282      21.979  -9.907  35.968  1.00 26.11           C  
ATOM   2186  O   SER A 282      22.474  -8.862  36.396  1.00 21.37           O  
ATOM   2187  CB  SER A 282      21.173 -10.363  33.647  1.00 20.96           C  
ATOM   2188  OG  SER A 282      20.093 -11.012  33.008  1.00 19.65           O  
ATOM   2189  N   PRO A 283      22.449 -11.123  36.300  1.00 30.93           N  
ATOM   2190  CA  PRO A 283      23.682 -11.327  37.071  1.00 19.68           C  
ATOM   2191  C   PRO A 283      24.948 -10.772  36.404  1.00 27.87           C  
ATOM   2192  O   PRO A 283      25.101 -10.870  35.189  1.00 28.15           O  
ATOM   2193  CB  PRO A 283      23.751 -12.850  37.191  1.00 16.76           C  
ATOM   2194  CG  PRO A 283      22.329 -13.278  37.205  1.00 18.14           C  
ATOM   2195  CD  PRO A 283      21.624 -12.350  36.254  1.00 19.32           C  
ATOM   2196  N   VAL A 284      25.850 -10.202  37.202  1.00 22.28           N  
ATOM   2197  CA  VAL A 284      27.082  -9.642  36.666  1.00 27.70           C  
ATOM   2198  C   VAL A 284      27.976 -10.735  36.080  1.00 32.61           C  
ATOM   2199  O   VAL A 284      28.856 -11.292  36.751  1.00 32.32           O  
ATOM   2200  CB  VAL A 284      27.855  -8.834  37.717  1.00 32.41           C  
ATOM   2201  CG1 VAL A 284      29.096  -8.211  37.096  1.00 24.02           C  
ATOM   2202  CG2 VAL A 284      26.965  -7.755  38.291  1.00 37.40           C  
ATOM   2203  N   GLY A 285      27.739 -11.032  34.811  1.00 23.49           N  
ATOM   2204  CA  GLY A 285      28.437 -12.103  34.142  1.00 26.51           C  
ATOM   2205  C   GLY A 285      28.670 -11.727  32.705  1.00 24.43           C  
ATOM   2206  O   GLY A 285      28.806 -10.541  32.392  1.00 25.84           O  
ATOM   2207  N   ASN A 286      28.707 -12.733  31.835  1.00 19.68           N  
ATOM   2208  CA  ASN A 286      28.946 -12.499  30.420  1.00 15.36           C  
ATOM   2209  C   ASN A 286      27.967 -13.235  29.523  1.00 17.02           C  
ATOM   2210  O   ASN A 286      27.660 -14.402  29.750  1.00 18.26           O  
ATOM   2211  CB  ASN A 286      30.388 -12.814  30.063  1.00 21.24           C  
ATOM   2212  CG  ASN A 286      31.321 -11.704  30.460  1.00 32.57           C  
ATOM   2213  ND2 ASN A 286      32.626 -11.989  30.461  1.00 31.09           N  
ATOM   2214  OD1 ASN A 286      30.876 -10.591  30.764  1.00 27.48           O  
ATOM   2215  N   TYR A 287      27.481 -12.533  28.500  1.00 21.47           N  
ATOM   2216  CA  TYR A 287      26.367 -13.008  27.687  1.00 17.85           C  
ATOM   2217  C   TYR A 287      26.630 -12.924  26.184  1.00 18.37           C  
ATOM   2218  O   TYR A 287      27.005 -11.878  25.667  1.00 23.39           O  
ATOM   2219  CB  TYR A 287      25.103 -12.230  28.068  1.00 19.05           C  
ATOM   2220  CG  TYR A 287      24.815 -12.318  29.551  1.00 19.65           C  
ATOM   2221  CD1 TYR A 287      25.460 -11.472  30.457  1.00 23.98           C  
ATOM   2222  CD2 TYR A 287      23.931 -13.263  30.050  1.00 11.80           C  
ATOM   2223  CE1 TYR A 287      25.221 -11.563  31.819  1.00 19.97           C  
ATOM   2224  CE2 TYR A 287      23.682 -13.361  31.405  1.00 16.09           C  
ATOM   2225  CZ  TYR A 287      24.335 -12.512  32.286  1.00 22.48           C  
ATOM   2226  OH  TYR A 287      24.093 -12.610  33.640  1.00 31.41           O  
ATOM   2227  N   TRP A 288      26.442 -14.040  25.489  1.00 19.97           N  
ATOM   2228  CA  TRP A 288      26.644 -14.086  24.045  1.00 19.63           C  
ATOM   2229  C   TRP A 288      25.640 -13.206  23.315  1.00 17.63           C  
ATOM   2230  O   TRP A 288      24.460 -13.220  23.636  1.00 21.44           O  
ATOM   2231  CB  TRP A 288      26.495 -15.520  23.525  1.00 21.28           C  
ATOM   2232  CG  TRP A 288      27.562 -16.454  23.973  1.00 16.96           C  
ATOM   2233  CD1 TRP A 288      27.399 -17.623  24.660  1.00 17.58           C  
ATOM   2234  CD2 TRP A 288      28.968 -16.301  23.769  1.00 20.69           C  
ATOM   2235  CE2 TRP A 288      29.600 -17.416  24.355  1.00 22.96           C  
ATOM   2236  CE3 TRP A 288      29.755 -15.328  23.143  1.00 19.95           C  
ATOM   2237  NE1 TRP A 288      28.619 -18.209  24.892  1.00 25.94           N  
ATOM   2238  CZ2 TRP A 288      30.985 -17.582  24.341  1.00 18.47           C  
ATOM   2239  CZ3 TRP A 288      31.139 -15.497  23.124  1.00 20.38           C  
ATOM   2240  CH2 TRP A 288      31.736 -16.613  23.720  1.00 22.66           C  
ATOM   2241  N   PHE A 289      26.106 -12.438  22.339  1.00 17.94           N  
ATOM   2242  CA  PHE A 289      25.198 -11.767  21.415  1.00 19.00           C  
ATOM   2243  C   PHE A 289      25.272 -12.521  20.098  1.00 19.95           C  
ATOM   2244  O   PHE A 289      26.157 -12.290  19.281  1.00 16.16           O  
ATOM   2245  CB  PHE A 289      25.549 -10.287  21.226  1.00 14.35           C  
ATOM   2246  CG  PHE A 289      24.591  -9.554  20.340  1.00 14.63           C  
ATOM   2247  CD1 PHE A 289      23.400  -9.044  20.856  1.00 20.92           C  
ATOM   2248  CD2 PHE A 289      24.853  -9.394  18.986  1.00 13.61           C  
ATOM   2249  CE1 PHE A 289      22.491  -8.369  20.034  1.00 15.41           C  
ATOM   2250  CE2 PHE A 289      23.959  -8.724  18.162  1.00 15.22           C  
ATOM   2251  CZ  PHE A 289      22.776  -8.209  18.686  1.00 13.45           C  
ATOM   2252  N   ASN A 290      24.334 -13.437  19.907  1.00 20.74           N  
ATOM   2253  CA  ASN A 290      24.432 -14.424  18.843  1.00 18.00           C  
ATOM   2254  C   ASN A 290      23.897 -13.983  17.490  1.00 17.28           C  
ATOM   2255  O   ASN A 290      22.878 -13.298  17.402  1.00 20.97           O  
ATOM   2256  CB  ASN A 290      23.722 -15.710  19.268  1.00 12.69           C  
ATOM   2257  CG  ASN A 290      24.534 -16.526  20.247  1.00 15.08           C  
ATOM   2258  ND2 ASN A 290      25.738 -16.927  19.830  1.00 20.46           N  
ATOM   2259  OD1 ASN A 290      24.094 -16.787  21.357  1.00 15.50           O  
ATOM   2260  N   VAL A 291      24.588 -14.399  16.434  1.00 19.54           N  
ATOM   2261  CA  VAL A 291      24.058 -14.291  15.085  1.00 16.07           C  
ATOM   2262  C   VAL A 291      23.678 -15.666  14.588  1.00 14.88           C  
ATOM   2263  O   VAL A 291      24.513 -16.563  14.554  1.00 15.48           O  
ATOM   2264  CB  VAL A 291      25.063 -13.691  14.117  1.00 13.50           C  
ATOM   2265  CG1 VAL A 291      24.720 -14.099  12.699  1.00  8.68           C  
ATOM   2266  CG2 VAL A 291      25.060 -12.180  14.256  1.00 16.38           C  
ATOM   2267  N   THR A 292      22.410 -15.826  14.211  1.00 14.65           N  
ATOM   2268  CA  THR A 292      21.889 -17.106  13.751  1.00 18.01           C  
ATOM   2269  C   THR A 292      21.112 -16.916  12.454  1.00 14.88           C  
ATOM   2270  O   THR A 292      20.772 -15.788  12.101  1.00 12.26           O  
ATOM   2271  CB  THR A 292      20.941 -17.711  14.792  1.00 18.55           C  
ATOM   2272  CG2 THR A 292      21.651 -17.861  16.121  1.00 14.28           C  
ATOM   2273  OG1 THR A 292      19.813 -16.846  14.953  1.00 17.12           O  
ATOM   2274  N   PHE A 293      20.808 -18.018  11.763  1.00  8.04           N  
ATOM   2275  CA  PHE A 293      20.103 -17.939  10.481  1.00 10.89           C  
ATOM   2276  C   PHE A 293      18.849 -18.820  10.376  1.00 15.89           C  
ATOM   2277  O   PHE A 293      18.803 -19.921  10.924  1.00 26.10           O  
ATOM   2278  CB  PHE A 293      21.050 -18.267   9.326  1.00 10.44           C  
ATOM   2279  CG  PHE A 293      22.115 -17.239   9.098  1.00 10.68           C  
ATOM   2280  CD1 PHE A 293      23.381 -17.421   9.616  1.00 13.07           C  
ATOM   2281  CD2 PHE A 293      21.861 -16.104   8.354  1.00 10.06           C  
ATOM   2282  CE1 PHE A 293      24.374 -16.483   9.398  1.00 11.37           C  
ATOM   2283  CE2 PHE A 293      22.846 -15.171   8.133  1.00  9.17           C  
ATOM   2284  CZ  PHE A 293      24.104 -15.362   8.658  1.00 13.31           C  
ATOM   2285  N   GLY A 294      17.836 -18.335   9.662  1.00 12.70           N  
ATOM   2286  CA  GLY A 294      16.650 -19.128   9.407  1.00 13.69           C  
ATOM   2287  C   GLY A 294      16.792 -19.962   8.147  1.00 14.30           C  
ATOM   2288  O   GLY A 294      17.722 -20.752   8.022  1.00 24.67           O  
ATOM   2289  N   ASP A 295      15.874 -19.782   7.204  1.00 18.86           N  
ATOM   2290  CA  ASP A 295      15.958 -20.441   5.906  1.00 11.54           C  
ATOM   2291  C   ASP A 295      17.152 -19.906   5.124  1.00 17.38           C  
ATOM   2292  O   ASP A 295      17.332 -18.693   4.993  1.00 16.85           O  
ATOM   2293  CB  ASP A 295      14.675 -20.212   5.115  1.00 14.08           C  
ATOM   2294  CG  ASP A 295      14.543 -21.145   3.933  1.00 11.29           C  
ATOM   2295  OD1 ASP A 295      13.603 -21.961   3.939  1.00 12.85           O  
ATOM   2296  OD2 ASP A 295      15.365 -21.071   3.003  1.00 11.31           O1-
ATOM   2297  N   GLY A 296      17.961 -20.827   4.606  1.00 19.23           N  
ATOM   2298  CA  GLY A 296      19.180 -20.500   3.891  1.00 10.32           C  
ATOM   2299  C   GLY A 296      18.978 -19.741   2.593  1.00 11.27           C  
ATOM   2300  O   GLY A 296      19.945 -19.382   1.931  1.00 10.06           O  
ATOM   2301  N   LEU A 297      17.729 -19.489   2.227  1.00 10.69           N  
ATOM   2302  CA  LEU A 297      17.437 -18.719   1.030  1.00 10.35           C  
ATOM   2303  C   LEU A 297      17.659 -17.223   1.260  1.00 15.80           C  
ATOM   2304  O   LEU A 297      17.651 -16.435   0.312  1.00  9.62           O  
ATOM   2305  CB  LEU A 297      16.008 -18.988   0.564  1.00 10.90           C  
ATOM   2306  CG  LEU A 297      15.819 -20.364  -0.080  1.00 11.24           C  
ATOM   2307  CD1 LEU A 297      14.414 -20.532  -0.656  1.00 11.64           C  
ATOM   2308  CD2 LEU A 297      16.879 -20.549  -1.154  1.00 11.44           C  
ATOM   2309  N   CYS A 298      17.850 -16.838   2.524  1.00 14.71           N  
ATOM   2310  CA  CYS A 298      18.177 -15.452   2.859  1.00 12.63           C  
ATOM   2311  C   CYS A 298      19.461 -15.356   3.682  1.00 10.90           C  
ATOM   2312  O   CYS A 298      19.617 -14.474   4.523  1.00 11.11           O  
ATOM   2313  CB  CYS A 298      16.998 -14.729   3.538  1.00 15.71           C  
ATOM   2314  SG  CYS A 298      16.312 -15.509   5.014  1.00 12.36           S  
ATOM   2315  N   GLY A 299      20.370 -16.290   3.431  1.00  9.35           N  
ATOM   2316  CA  GLY A 299      21.701 -16.236   3.986  1.00  9.38           C  
ATOM   2317  C   GLY A 299      22.143 -17.401   4.858  1.00 12.05           C  
ATOM   2318  O   GLY A 299      21.334 -18.154   5.404  1.00 12.34           O  
ATOM   2319  N   SER A 300      23.461 -17.531   4.976  1.00 13.17           N  
ATOM   2320  CA  SER A 300      24.101 -18.420   5.935  1.00 16.32           C  
ATOM   2321  C   SER A 300      25.570 -17.995   5.990  1.00 15.69           C  
ATOM   2322  O   SER A 300      25.984 -17.146   5.198  1.00 14.92           O  
ATOM   2323  CB  SER A 300      23.950 -19.898   5.535  1.00 17.98           C  
ATOM   2324  OG  SER A 300      24.728 -20.238   4.393  1.00 14.34           O  
ATOM   2325  N   SER A 301      26.346 -18.556   6.917  1.00 15.49           N  
ATOM   2326  CA  SER A 301      27.762 -18.215   7.017  1.00  9.64           C  
ATOM   2327  C   SER A 301      28.624 -19.435   7.301  1.00 13.04           C  
ATOM   2328  O   SER A 301      28.203 -20.365   7.979  1.00 19.60           O  
ATOM   2329  CB  SER A 301      27.993 -17.139   8.096  1.00 18.80           C  
ATOM   2330  OG  SER A 301      29.325 -16.632   8.094  1.00 13.09           O  
ATOM   2331  N   ASN A 302      29.846 -19.417   6.786  1.00 17.64           N  
ATOM   2332  CA  ASN A 302      30.807 -20.476   7.041  1.00 10.05           C  
ATOM   2333  C   ASN A 302      31.270 -20.424   8.486  1.00 17.40           C  
ATOM   2334  O   ASN A 302      31.907 -21.348   9.000  1.00 14.60           O  
ATOM   2335  CB  ASN A 302      31.979 -20.346   6.078  1.00 10.28           C  
ATOM   2336  CG  ASN A 302      31.597 -20.701   4.660  1.00 11.65           C  
ATOM   2337  ND2 ASN A 302      32.210 -20.037   3.690  1.00 10.79           N  
ATOM   2338  OD1 ASN A 302      30.762 -21.575   4.440  1.00 16.76           O  
ATOM   2339  N   ASN A 303      30.945 -19.318   9.139  1.00 22.62           N  
ATOM   2340  CA  ASN A 303      31.125 -19.201  10.575  1.00 17.37           C  
ATOM   2341  C   ASN A 303      29.816 -19.603  11.213  1.00 17.36           C  
ATOM   2342  O   ASN A 303      28.817 -18.895  11.075  1.00 19.53           O  
ATOM   2343  CB  ASN A 303      31.460 -17.764  10.944  1.00 15.77           C  
ATOM   2344  CG  ASN A 303      31.754 -17.594  12.414  1.00 18.08           C  
ATOM   2345  ND2 ASN A 303      32.616 -16.644  12.735  1.00 23.08           N  
ATOM   2346  OD1 ASN A 303      31.212 -18.298  13.255  1.00 22.09           O  
ATOM   2347  N   LYS A 304      29.806 -20.738  11.899  1.00 14.39           N  
ATOM   2348  CA  LYS A 304      28.539 -21.289  12.371  1.00 20.89           C  
ATOM   2349  C   LYS A 304      28.078 -20.692  13.688  1.00 17.40           C  
ATOM   2350  O   LYS A 304      26.921 -20.839  14.064  1.00 28.12           O  
ATOM   2351  CB  LYS A 304      28.583 -22.818  12.433  1.00 13.87           C  
ATOM   2352  CG  LYS A 304      28.847 -23.450  11.070  1.00 20.10           C  
ATOM   2353  CD  LYS A 304      27.870 -22.920  10.006  1.00 13.57           C  
ATOM   2354  CE  LYS A 304      28.125 -23.574   8.643  1.00 14.91           C  
ATOM   2355  NZ  LYS A 304      27.436 -22.869   7.526  1.00 12.71           N1+
ATOM   2356  N   PHE A 305      28.974 -20.005  14.381  1.00 13.56           N  
ATOM   2357  CA  PHE A 305      28.589 -19.286  15.591  1.00 21.33           C  
ATOM   2358  C   PHE A 305      29.270 -17.905  15.683  1.00 22.69           C  
ATOM   2359  O   PHE A 305      30.252 -17.719  16.414  1.00 15.16           O  
ATOM   2360  CB  PHE A 305      28.850 -20.139  16.844  1.00 23.50           C  
ATOM   2361  CG  PHE A 305      28.093 -21.448  16.867  1.00 20.84           C  
ATOM   2362  CD1 PHE A 305      28.706 -22.637  16.477  1.00 27.32           C  
ATOM   2363  CD2 PHE A 305      26.768 -21.492  17.276  1.00 25.70           C  
ATOM   2364  CE1 PHE A 305      28.006 -23.840  16.495  1.00 29.74           C  
ATOM   2365  CE2 PHE A 305      26.055 -22.699  17.297  1.00 22.43           C  
ATOM   2366  CZ  PHE A 305      26.676 -23.870  16.905  1.00 19.28           C  
ATOM   2367  N   PRO A 306      28.758 -16.930  14.913  1.00 21.82           N  
ATOM   2368  CA  PRO A 306      29.260 -15.555  15.029  1.00 21.11           C  
ATOM   2369  C   PRO A 306      28.560 -14.857  16.191  1.00 17.76           C  
ATOM   2370  O   PRO A 306      27.364 -15.032  16.379  1.00 11.99           O  
ATOM   2371  CB  PRO A 306      28.858 -14.909  13.693  1.00 12.63           C  
ATOM   2372  CG  PRO A 306      28.383 -16.042  12.820  1.00 18.34           C  
ATOM   2373  CD  PRO A 306      27.863 -17.085  13.757  1.00 16.21           C  
ATOM   2374  N   ALA A 307      29.312 -14.085  16.964  1.00 21.75           N  
ATOM   2375  CA  ALA A 307      28.770 -13.430  18.142  1.00 18.08           C  
ATOM   2376  C   ALA A 307      29.703 -12.338  18.651  1.00 17.27           C  
ATOM   2377  O   ALA A 307      30.846 -12.221  18.210  1.00 20.68           O  
ATOM   2378  CB  ALA A 307      28.512 -14.459  19.238  1.00 16.73           C  
ATOM   2379  N   ALA A 308      29.189 -11.539  19.580  1.00 16.54           N  
ATOM   2380  CA  ALA A 308      29.973 -10.555  20.305  1.00 15.53           C  
ATOM   2381  C   ALA A 308      29.741 -10.809  21.783  1.00 17.08           C  
ATOM   2382  O   ALA A 308      28.938 -11.661  22.147  1.00 14.09           O  
ATOM   2383  CB  ALA A 308      29.548  -9.155  19.927  1.00 14.54           C  
ATOM   2384  N   ILE A 309      30.449 -10.080  22.637  1.00 20.83           N  
ATOM   2385  CA  ILE A 309      30.382 -10.313  24.079  1.00 20.00           C  
ATOM   2386  C   ILE A 309      29.863  -9.084  24.810  1.00 25.22           C  
ATOM   2387  O   ILE A 309      30.522  -8.038  24.829  1.00 24.48           O  
ATOM   2388  CB  ILE A 309      31.772 -10.680  24.675  1.00 25.02           C  
ATOM   2389  CG1 ILE A 309      32.388 -11.875  23.936  1.00 19.45           C  
ATOM   2390  CG2 ILE A 309      31.670 -10.927  26.189  1.00 14.19           C  
ATOM   2391  CD1 ILE A 309      33.667 -12.374  24.554  1.00 18.10           C  
ATOM   2392  N   PHE A 310      28.678  -9.213  25.398  1.00 25.93           N  
ATOM   2393  CA  PHE A 310      28.128  -8.176  26.260  1.00 22.90           C  
ATOM   2394  C   PHE A 310      28.482  -8.479  27.715  1.00 21.83           C  
ATOM   2395  O   PHE A 310      28.132  -9.526  28.248  1.00 15.28           O  
ATOM   2396  CB  PHE A 310      26.613  -8.099  26.107  1.00 21.92           C  
ATOM   2397  CG  PHE A 310      26.157  -7.325  24.905  1.00 29.57           C  
ATOM   2398  CD1 PHE A 310      26.589  -7.678  23.634  1.00 22.69           C  
ATOM   2399  CD2 PHE A 310      25.265  -6.258  25.044  1.00 25.65           C  
ATOM   2400  CE1 PHE A 310      26.150  -6.977  22.520  1.00 20.07           C  
ATOM   2401  CE2 PHE A 310      24.826  -5.554  23.938  1.00 24.23           C  
ATOM   2402  CZ  PHE A 310      25.268  -5.912  22.673  1.00 22.06           C  
ATOM   2403  N   ARG A 311      29.170  -7.545  28.355  1.00 32.35           N  
ATOM   2404  CA  ARG A 311      29.745  -7.779  29.673  1.00 24.76           C  
ATOM   2405  C   ARG A 311      29.215  -6.781  30.684  1.00 18.69           C  
ATOM   2406  O   ARG A 311      29.130  -5.596  30.409  1.00 20.81           O  
ATOM   2407  CB  ARG A 311      31.262  -7.665  29.575  1.00 36.93           C  
ATOM   2408  CG  ARG A 311      31.951  -7.234  30.852  1.00 48.27           C  
ATOM   2409  CD  ARG A 311      33.258  -6.527  30.543  1.00 38.18           C  
ATOM   2410  NE  ARG A 311      34.354  -7.068  31.337  1.00 56.68           N  
ATOM   2411  CZ  ARG A 311      35.619  -6.672  31.237  1.00 62.37           C  
ATOM   2412  NH1 ARG A 311      35.954  -5.721  30.372  1.00 54.74           N1+
ATOM   2413  NH2 ARG A 311      36.548  -7.227  32.005  1.00 55.73           N  
ATOM   2414  N   TYR A 312      28.847  -7.263  31.858  1.00 24.32           N  
ATOM   2415  CA  TYR A 312      28.419  -6.367  32.916  1.00 21.55           C  
ATOM   2416  C   TYR A 312      29.630  -5.671  33.515  1.00 31.40           C  
ATOM   2417  O   TYR A 312      30.724  -6.233  33.562  1.00 32.14           O  
ATOM   2418  CB  TYR A 312      27.656  -7.134  33.995  1.00 20.58           C  
ATOM   2419  CG  TYR A 312      26.183  -7.279  33.695  1.00 26.49           C  
ATOM   2420  CD1 TYR A 312      25.749  -8.027  32.612  1.00 23.02           C  
ATOM   2421  CD2 TYR A 312      25.226  -6.661  34.492  1.00 20.39           C  
ATOM   2422  CE1 TYR A 312      24.409  -8.156  32.328  1.00 20.12           C  
ATOM   2423  CE2 TYR A 312      23.891  -6.789  34.223  1.00 21.41           C  
ATOM   2424  CZ  TYR A 312      23.481  -7.534  33.136  1.00 28.59           C  
ATOM   2425  OH  TYR A 312      22.135  -7.662  32.858  1.00 26.75           O  
ATOM   2426  N   GLN A 313      29.442  -4.440  33.962  1.00 30.63           N  
ATOM   2427  CA  GLN A 313      30.515  -3.737  34.632  1.00 30.86           C  
ATOM   2428  C   GLN A 313      30.900  -4.528  35.870  1.00 23.86           C  
ATOM   2429  O   GLN A 313      30.061  -4.802  36.728  1.00 14.56           O  
ATOM   2430  CB  GLN A 313      30.061  -2.331  35.014  1.00 32.24           C  
ATOM   2431  CG  GLN A 313      31.111  -1.250  34.790  1.00 31.02           C  
ATOM   2432  CD  GLN A 313      30.521   0.134  34.969  1.00 38.21           C  
ATOM   2433  NE2 GLN A 313      31.365   1.159  34.866  1.00 36.48           N  
ATOM   2434  OE1 GLN A 313      29.316   0.279  35.205  1.00 25.62           O  
ATOM   2435  N   GLY A 314      32.168  -4.906  35.955  1.00 34.03           N  
ATOM   2436  CA  GLY A 314      32.654  -5.633  37.110  1.00 33.98           C  
ATOM   2437  C   GLY A 314      32.893  -7.093  36.779  1.00 41.69           C  
ATOM   2438  O   GLY A 314      33.610  -7.787  37.501  1.00 48.82           O  
ATOM   2439  N   ALA A 315      32.292  -7.557  35.687  1.00 27.56           N  
ATOM   2440  CA  ALA A 315      32.452  -8.931  35.248  1.00 26.74           C  
ATOM   2441  C   ALA A 315      33.882  -9.153  34.783  1.00 41.02           C  
ATOM   2442  O   ALA A 315      34.522  -8.235  34.272  1.00 49.34           O  
ATOM   2443  CB  ALA A 315      31.481  -9.244  34.130  1.00 31.89           C  
ATOM   2444  N   PRO A 316      34.401 -10.377  34.970  1.00 42.52           N  
ATOM   2445  CA  PRO A 316      35.788 -10.684  34.602  1.00 34.87           C  
ATOM   2446  C   PRO A 316      35.999 -10.643  33.097  1.00 40.32           C  
ATOM   2447  O   PRO A 316      35.052 -10.378  32.360  1.00 41.60           O  
ATOM   2448  CB  PRO A 316      35.994 -12.112  35.148  1.00 37.11           C  
ATOM   2449  CG  PRO A 316      34.921 -12.292  36.180  1.00 48.10           C  
ATOM   2450  CD  PRO A 316      33.757 -11.506  35.663  1.00 39.61           C  
ATOM   2451  N   ALA A 317      37.225 -10.890  32.651  1.00 47.27           N  
ATOM   2452  CA  ALA A 317      37.513 -10.931  31.228  1.00 51.06           C  
ATOM   2453  C   ALA A 317      37.477 -12.358  30.712  1.00 45.08           C  
ATOM   2454  O   ALA A 317      38.344 -12.764  29.936  1.00 44.28           O  
ATOM   2455  CB  ALA A 317      38.882 -10.274  30.928  1.00 49.05           C  
ATOM   2456  N   THR A 318      36.487 -13.117  31.182  1.00 42.17           N  
ATOM   2457  CA  THR A 318      36.228 -14.467  30.676  1.00 41.77           C  
ATOM   2458  C   THR A 318      35.254 -14.410  29.503  1.00 35.73           C  
ATOM   2459  O   THR A 318      34.869 -13.331  29.049  1.00 33.20           O  
ATOM   2460  CB  THR A 318      35.676 -15.429  31.768  1.00 37.62           C  
ATOM   2461  CG2 THR A 318      36.480 -15.344  33.047  1.00 31.36           C  
ATOM   2462  OG1 THR A 318      34.313 -15.101  32.048  1.00 42.70           O  
ATOM   2463  N   LEU A 319      34.848 -15.581  29.030  1.00 35.35           N  
ATOM   2464  CA  LEU A 319      33.845 -15.683  27.981  1.00 30.40           C  
ATOM   2465  C   LEU A 319      32.532 -16.130  28.606  1.00 34.01           C  
ATOM   2466  O   LEU A 319      32.533 -16.751  29.674  1.00 37.69           O  
ATOM   2467  CB  LEU A 319      34.272 -16.695  26.913  1.00 27.26           C  
ATOM   2468  CG  LEU A 319      35.601 -16.511  26.179  1.00 17.63           C  
ATOM   2469  CD1 LEU A 319      35.772 -17.616  25.166  1.00 16.71           C  
ATOM   2470  CD2 LEU A 319      35.676 -15.159  25.499  1.00 23.67           C  
ATOM   2471  N   PRO A 320      31.404 -15.791  27.960  1.00 28.55           N  
ATOM   2472  CA  PRO A 320      30.118 -16.345  28.387  1.00 25.69           C  
ATOM   2473  C   PRO A 320      30.172 -17.871  28.403  1.00 32.15           C  
ATOM   2474  O   PRO A 320      30.740 -18.483  27.495  1.00 34.39           O  
ATOM   2475  CB  PRO A 320      29.162 -15.876  27.294  1.00 19.79           C  
ATOM   2476  CG  PRO A 320      29.797 -14.643  26.742  1.00 22.11           C  
ATOM   2477  CD  PRO A 320      31.267 -14.822  26.856  1.00 15.74           C  
ATOM   2478  N   THR A 321      29.582 -18.481  29.422  1.00 28.91           N  
ATOM   2479  CA  THR A 321      29.598 -19.936  29.543  1.00 33.88           C  
ATOM   2480  C   THR A 321      28.246 -20.555  29.195  1.00 41.08           C  
ATOM   2481  O   THR A 321      28.137 -21.772  28.991  1.00 32.85           O  
ATOM   2482  CB  THR A 321      30.012 -20.371  30.956  1.00 36.23           C  
ATOM   2483  CG2 THR A 321      31.509 -20.201  31.143  1.00 38.70           C  
ATOM   2484  OG1 THR A 321      29.333 -19.555  31.914  1.00 31.77           O  
ATOM   2485  N   ASP A 322      27.222 -19.708  29.137  1.00 34.97           N  
ATOM   2486  CA  ASP A 322      25.891 -20.126  28.727  1.00 22.99           C  
ATOM   2487  C   ASP A 322      25.735 -19.901  27.235  1.00 31.27           C  
ATOM   2488  O   ASP A 322      25.790 -18.764  26.761  1.00 31.84           O  
ATOM   2489  CB  ASP A 322      24.819 -19.341  29.487  1.00 24.40           C  
ATOM   2490  CG  ASP A 322      23.415 -19.805  29.157  1.00 27.02           C  
ATOM   2491  OD1 ASP A 322      23.269 -20.871  28.527  1.00 32.19           O  
ATOM   2492  OD2 ASP A 322      22.452 -19.110  29.533  1.00 32.46           O1-
ATOM   2493  N   GLN A 323      25.534 -20.988  26.499  1.00 35.53           N  
ATOM   2494  CA  GLN A 323      25.483 -20.932  25.043  1.00 25.66           C  
ATOM   2495  C   GLN A 323      24.112 -20.489  24.555  1.00 22.34           C  
ATOM   2496  O   GLN A 323      23.867 -20.410  23.351  1.00 26.55           O  
ATOM   2497  CB  GLN A 323      25.891 -22.284  24.436  1.00 27.60           C  
ATOM   2498  CG  GLN A 323      27.318 -22.706  24.796  1.00 26.57           C  
ATOM   2499  CD  GLN A 323      27.764 -23.978  24.100  1.00 23.00           C  
ATOM   2500  NE2 GLN A 323      29.014 -24.350  24.304  1.00 30.69           N  
ATOM   2501  OE1 GLN A 323      26.997 -24.613  23.388  1.00 26.21           O  
ATOM   2502  N   GLY A 324      23.227 -20.188  25.499  1.00 28.52           N  
ATOM   2503  CA  GLY A 324      21.881 -19.732  25.187  1.00 24.44           C  
ATOM   2504  C   GLY A 324      20.971 -20.819  24.650  1.00 22.61           C  
ATOM   2505  O   GLY A 324      21.393 -21.941  24.425  1.00 19.15           O  
ATOM   2506  N   LEU A 325      19.712 -20.467  24.432  1.00 18.98           N  
ATOM   2507  CA  LEU A 325      18.714 -21.404  23.939  1.00 22.62           C  
ATOM   2508  C   LEU A 325      18.692 -21.450  22.413  1.00 24.90           C  
ATOM   2509  O   LEU A 325      19.456 -20.741  21.765  1.00 26.42           O  
ATOM   2510  CB  LEU A 325      17.335 -21.004  24.467  1.00 22.55           C  
ATOM   2511  CG  LEU A 325      17.159 -21.172  25.974  1.00 24.32           C  
ATOM   2512  CD1 LEU A 325      15.743 -20.767  26.388  1.00 32.75           C  
ATOM   2513  CD2 LEU A 325      17.462 -22.607  26.385  1.00 15.13           C  
ATOM   2514  N   PRO A 326      17.815 -22.290  21.836  1.00 27.70           N  
ATOM   2515  CA  PRO A 326      17.641 -22.310  20.381  1.00 20.70           C  
ATOM   2516  C   PRO A 326      16.778 -21.150  19.902  1.00 27.25           C  
ATOM   2517  O   PRO A 326      15.737 -20.849  20.498  1.00 27.35           O  
ATOM   2518  CB  PRO A 326      16.903 -23.634  20.131  1.00 33.02           C  
ATOM   2519  CG  PRO A 326      17.028 -24.417  21.408  1.00 34.03           C  
ATOM   2520  CD  PRO A 326      17.089 -23.396  22.487  1.00 31.44           C  
ATOM   2521  N   VAL A 327      17.209 -20.519  18.816  1.00 30.78           N  
ATOM   2522  CA  VAL A 327      16.501 -19.382  18.244  1.00 18.22           C  
ATOM   2523  C   VAL A 327      15.558 -19.836  17.134  1.00 24.40           C  
ATOM   2524  O   VAL A 327      15.994 -20.495  16.179  1.00 16.62           O  
ATOM   2525  CB  VAL A 327      17.497 -18.353  17.666  1.00 15.74           C  
ATOM   2526  CG1 VAL A 327      16.763 -17.136  17.140  1.00 17.77           C  
ATOM   2527  CG2 VAL A 327      18.508 -17.958  18.715  1.00  7.61           C  
ATOM   2528  N   PRO A 328      14.266 -19.466  17.252  1.00 18.40           N  
ATOM   2529  CA  PRO A 328      13.198 -19.747  16.287  1.00 11.99           C  
ATOM   2530  C   PRO A 328      13.527 -19.239  14.889  1.00 17.38           C  
ATOM   2531  O   PRO A 328      14.182 -18.210  14.730  1.00 21.38           O  
ATOM   2532  CB  PRO A 328      11.996 -18.966  16.851  1.00 13.78           C  
ATOM   2533  CG  PRO A 328      12.285 -18.790  18.284  1.00 12.16           C  
ATOM   2534  CD  PRO A 328      13.777 -18.650  18.375  1.00 25.20           C  
ATOM   2535  N   ASN A 329      13.072 -19.974  13.886  1.00 14.88           N  
ATOM   2536  CA  ASN A 329      13.302 -19.630  12.495  1.00 16.23           C  
ATOM   2537  C   ASN A 329      12.329 -18.534  12.076  1.00 15.78           C  
ATOM   2538  O   ASN A 329      11.117 -18.749  12.050  1.00 13.49           O  
ATOM   2539  CB  ASN A 329      13.136 -20.885  11.622  1.00 13.96           C  
ATOM   2540  CG  ASN A 329      13.622 -20.686  10.209  1.00 12.50           C  
ATOM   2541  ND2 ASN A 329      14.148 -21.741   9.617  1.00 12.39           N  
ATOM   2542  OD1 ASN A 329      13.532 -19.594   9.656  1.00 17.24           O  
ATOM   2543  N   HIS A 330      12.866 -17.361  11.757  1.00 13.09           N  
ATOM   2544  CA  HIS A 330      12.061 -16.206  11.361  1.00 14.40           C  
ATOM   2545  C   HIS A 330      11.728 -16.251   9.872  1.00 13.92           C  
ATOM   2546  O   HIS A 330      11.266 -15.269   9.300  1.00 15.06           O  
ATOM   2547  CB  HIS A 330      12.797 -14.901  11.686  1.00 13.03           C  
ATOM   2548  CG  HIS A 330      12.881 -14.586  13.150  1.00 11.36           C  
ATOM   2549  CD2 HIS A 330      13.568 -15.183  14.154  1.00 11.98           C  
ATOM   2550  ND1 HIS A 330      12.212 -13.529  13.725  1.00 10.47           N  
ATOM   2551  CE1 HIS A 330      12.480 -13.485  15.015  1.00  9.54           C  
ATOM   2552  NE2 HIS A 330      13.299 -14.482  15.303  1.00  8.69           N  
ATOM   2553  N   MET A 331      12.005 -17.394   9.251  1.00 16.10           N  
ATOM   2554  CA  MET A 331      11.577 -17.702   7.879  1.00 16.97           C  
ATOM   2555  C   MET A 331      11.796 -16.589   6.858  1.00 15.52           C  
ATOM   2556  O   MET A 331      10.976 -16.392   5.971  1.00 15.46           O  
ATOM   2557  CB  MET A 331      10.111 -18.124   7.866  1.00 14.16           C  
ATOM   2558  CG  MET A 331       9.780 -19.220   8.855  1.00 14.15           C  
ATOM   2559  SD  MET A 331       8.089 -19.808   8.674  1.00 27.90           S  
ATOM   2560  CE  MET A 331       7.166 -18.311   9.034  1.00 13.21           C  
ATOM   2561  N   CYS A 332      12.912 -15.878   6.974  1.00 20.92           N  
ATOM   2562  CA  CYS A 332      13.246 -14.853   5.996  1.00 18.16           C  
ATOM   2563  C   CYS A 332      12.134 -13.832   5.913  1.00 12.16           C  
ATOM   2564  O   CYS A 332      11.749 -13.424   4.822  1.00 16.30           O  
ATOM   2565  CB  CYS A 332      13.446 -15.470   4.612  1.00 18.03           C  
ATOM   2566  SG  CYS A 332      14.756 -16.695   4.491  1.00 15.09           S  
ATOM   2567  N   LEU A 333      11.610 -13.438   7.067  1.00 10.48           N  
ATOM   2568  CA  LEU A 333      10.519 -12.478   7.120  1.00 11.97           C  
ATOM   2569  C   LEU A 333      10.688 -11.528   8.292  1.00 13.02           C  
ATOM   2570  O   LEU A 333      10.921 -11.955   9.414  1.00 12.59           O  
ATOM   2571  CB  LEU A 333       9.189 -13.208   7.245  1.00 14.04           C  
ATOM   2572  CG  LEU A 333       8.706 -13.892   5.966  1.00 15.34           C  
ATOM   2573  CD1 LEU A 333       7.618 -14.906   6.269  1.00 11.48           C  
ATOM   2574  CD2 LEU A 333       8.225 -12.853   4.951  1.00 12.77           C  
ATOM   2575  N   ASP A 334      10.572 -10.235   8.025  1.00 18.51           N  
ATOM   2576  CA  ASP A 334      10.568  -9.237   9.091  1.00 18.61           C  
ATOM   2577  C   ASP A 334       9.149  -9.042   9.682  1.00 18.75           C  
ATOM   2578  O   ASP A 334       8.140  -9.156   8.994  1.00 12.73           O  
ATOM   2579  CB  ASP A 334      11.201  -7.911   8.629  1.00 17.82           C  
ATOM   2580  CG  ASP A 334      10.440  -7.251   7.479  1.00 18.47           C  
ATOM   2581  OD1 ASP A 334      10.080  -7.948   6.508  1.00 15.98           O  
ATOM   2582  OD2 ASP A 334      10.217  -6.017   7.540  1.00 20.19           O1-
ATOM   2583  N   ASN A 335       9.090  -8.791  10.981  1.00 19.17           N  
ATOM   2584  CA  ASN A 335       7.827  -8.726  11.704  1.00 11.08           C  
ATOM   2585  C   ASN A 335       7.106  -7.416  11.438  1.00 20.48           C  
ATOM   2586  O   ASN A 335       7.733  -6.349  11.399  1.00 20.03           O  
ATOM   2587  CB  ASN A 335       8.083  -8.892  13.204  1.00 17.84           C  
ATOM   2588  CG  ASN A 335       6.976  -8.315  14.055  1.00 22.68           C  
ATOM   2589  ND2 ASN A 335       7.348  -7.709  15.181  1.00 18.54           N  
ATOM   2590  OD1 ASN A 335       5.803  -8.416  13.714  1.00 25.86           O  
ATOM   2591  N   LEU A 336       5.787  -7.497  11.259  1.00 17.00           N  
ATOM   2592  CA  LEU A 336       5.007  -6.344  10.836  1.00 14.70           C  
ATOM   2593  C   LEU A 336       4.163  -5.734  11.955  1.00 22.47           C  
ATOM   2594  O   LEU A 336       3.650  -4.629  11.810  1.00 27.31           O  
ATOM   2595  CB  LEU A 336       4.102  -6.711   9.657  1.00 13.34           C  
ATOM   2596  CG  LEU A 336       4.672  -7.103   8.292  1.00 13.23           C  
ATOM   2597  CD1 LEU A 336       3.501  -7.364   7.342  1.00  5.85           C  
ATOM   2598  CD2 LEU A 336       5.615  -6.024   7.725  1.00 11.51           C  
ATOM   2599  N   ASN A 337       4.007  -6.449  13.064  1.00 22.10           N  
ATOM   2600  CA  ASN A 337       3.189  -5.968  14.171  1.00 21.73           C  
ATOM   2601  C   ASN A 337       3.846  -4.824  14.947  1.00 27.54           C  
ATOM   2602  O   ASN A 337       4.050  -4.929  16.162  1.00 24.03           O  
ATOM   2603  CB  ASN A 337       2.846  -7.119  15.124  1.00 31.37           C  
ATOM   2604  CG  ASN A 337       1.952  -8.161  14.482  1.00 35.93           C  
ATOM   2605  ND2 ASN A 337       2.361  -9.424  14.561  1.00 30.39           N  
ATOM   2606  OD1 ASN A 337       0.899  -7.835  13.927  1.00 36.78           O  
ATOM   2607  N   LEU A 338       4.186  -3.745  14.242  1.00 24.23           N  
ATOM   2608  CA  LEU A 338       4.777  -2.569  14.872  1.00 21.04           C  
ATOM   2609  C   LEU A 338       3.978  -1.335  14.580  1.00 21.01           C  
ATOM   2610  O   LEU A 338       3.545  -1.123  13.451  1.00 19.94           O  
ATOM   2611  CB  LEU A 338       6.202  -2.359  14.392  1.00 17.88           C  
ATOM   2612  CG  LEU A 338       7.083  -3.620  14.582  1.00 19.42           C  
ATOM   2613  CD1 LEU A 338       8.463  -3.209  14.672  1.00 25.99           C  
ATOM   2614  CD2 LEU A 338       7.002  -4.253  15.885  1.00 20.58           C  
ATOM   2615  N   THR A 339       3.798  -0.520  15.611  1.00 19.11           N  
ATOM   2616  CA  THR A 339       2.957   0.663  15.529  1.00 15.61           C  
ATOM   2617  C   THR A 339       3.780   1.948  15.586  1.00 20.65           C  
ATOM   2618  O   THR A 339       4.337   2.281  16.628  1.00 21.85           O  
ATOM   2619  CB  THR A 339       1.986   0.702  16.705  1.00 21.27           C  
ATOM   2620  CG2 THR A 339       0.924   1.766  16.481  1.00 22.71           C  
ATOM   2621  OG1 THR A 339       1.359  -0.578  16.860  1.00 22.69           O  
ATOM   2622  N   PRO A 340       3.839   2.690  14.470  1.00 19.78           N  
ATOM   2623  CA  PRO A 340       4.557   3.971  14.443  1.00 17.79           C  
ATOM   2624  C   PRO A 340       3.917   4.979  15.397  1.00 17.84           C  
ATOM   2625  O   PRO A 340       2.686   5.030  15.487  1.00 15.83           O  
ATOM   2626  CB  PRO A 340       4.390   4.438  12.990  1.00 18.32           C  
ATOM   2627  CG  PRO A 340       3.958   3.216  12.221  1.00 13.78           C  
ATOM   2628  CD  PRO A 340       3.186   2.389  13.186  1.00 15.80           C  
ATOM   2629  N   VAL A 341       4.732   5.775  16.083  1.00 17.54           N  
ATOM   2630  CA  VAL A 341       4.212   6.774  17.016  1.00 17.40           C  
ATOM   2631  C   VAL A 341       3.508   7.932  16.307  1.00 19.69           C  
ATOM   2632  O   VAL A 341       2.459   8.392  16.757  1.00 21.15           O  
ATOM   2633  CB  VAL A 341       5.303   7.308  17.956  1.00 14.55           C  
ATOM   2634  CG1 VAL A 341       4.757   8.418  18.843  1.00 15.03           C  
ATOM   2635  CG2 VAL A 341       5.859   6.182  18.796  1.00 14.02           C  
ATOM   2636  N   VAL A 342       4.075   8.396  15.198  1.00 19.66           N  
ATOM   2637  CA  VAL A 342       3.365   9.331  14.323  1.00 18.55           C  
ATOM   2638  C   VAL A 342       2.553   8.500  13.333  1.00 23.15           C  
ATOM   2639  O   VAL A 342       3.133   7.732  12.557  1.00 22.67           O  
ATOM   2640  CB  VAL A 342       4.339  10.278  13.571  1.00 20.70           C  
ATOM   2641  CG1 VAL A 342       3.628  11.048  12.471  1.00 17.94           C  
ATOM   2642  CG2 VAL A 342       5.009  11.231  14.546  1.00 18.72           C  
ATOM   2643  N   THR A 343       1.224   8.649  13.376  1.00 21.88           N  
ATOM   2644  CA  THR A 343       0.301   7.769  12.651  1.00 16.32           C  
ATOM   2645  C   THR A 343       0.014   8.215  11.218  1.00 22.36           C  
ATOM   2646  O   THR A 343      -0.060   9.413  10.923  1.00 16.02           O  
ATOM   2647  CB  THR A 343      -1.079   7.634  13.375  1.00 17.03           C  
ATOM   2648  CG2 THR A 343      -0.917   7.321  14.853  1.00 13.27           C  
ATOM   2649  OG1 THR A 343      -1.820   8.848  13.226  1.00 17.13           O  
ATOM   2650  N   ARG A 344      -0.173   7.223  10.348  1.00 19.78           N  
ATOM   2651  CA  ARG A 344      -0.562   7.421   8.958  1.00 19.17           C  
ATOM   2652  C   ARG A 344      -1.798   6.588   8.631  1.00 26.25           C  
ATOM   2653  O   ARG A 344      -2.201   5.714   9.406  1.00 27.10           O  
ATOM   2654  CB  ARG A 344       0.572   7.007   8.030  1.00 20.27           C  
ATOM   2655  CG  ARG A 344       1.708   7.996   7.965  1.00 22.04           C  
ATOM   2656  CD  ARG A 344       1.291   9.232   7.201  1.00 23.20           C  
ATOM   2657  NE  ARG A 344       2.347  10.244   7.197  1.00 22.69           N  
ATOM   2658  CZ  ARG A 344       2.545  11.120   8.180  1.00 19.61           C  
ATOM   2659  NH1 ARG A 344       1.765  11.114   9.255  1.00 18.98           N1+
ATOM   2660  NH2 ARG A 344       3.523  12.004   8.092  1.00 23.61           N  
ATOM   2661  N   SER A 345      -2.389   6.842   7.471  1.00 25.06           N  
ATOM   2662  CA  SER A 345      -3.653   6.210   7.129  1.00 23.28           C  
ATOM   2663  C   SER A 345      -3.936   6.297   5.637  1.00 22.51           C  
ATOM   2664  O   SER A 345      -4.177   7.375   5.105  1.00 24.72           O  
ATOM   2665  CB  SER A 345      -4.791   6.864   7.912  1.00 23.34           C  
ATOM   2666  OG  SER A 345      -6.052   6.386   7.476  1.00 34.32           O  
ATOM   2667  N   ALA A 346      -3.911   5.154   4.963  1.00 20.46           N  
ATOM   2668  CA  ALA A 346      -4.267   5.097   3.553  1.00 14.90           C  
ATOM   2669  C   ALA A 346      -5.462   4.178   3.381  1.00 20.52           C  
ATOM   2670  O   ALA A 346      -5.649   3.248   4.164  1.00 21.89           O  
ATOM   2671  CB  ALA A 346      -3.089   4.602   2.723  1.00 26.10           C  
ATOM   2672  N   PRO A 347      -6.300   4.457   2.373  1.00 27.78           N  
ATOM   2673  CA  PRO A 347      -7.422   3.584   2.028  1.00 22.29           C  
ATOM   2674  C   PRO A 347      -6.867   2.332   1.377  1.00 29.30           C  
ATOM   2675  O   PRO A 347      -5.974   2.438   0.531  1.00 26.64           O  
ATOM   2676  CB  PRO A 347      -8.202   4.402   0.992  1.00 21.36           C  
ATOM   2677  CG  PRO A 347      -7.689   5.812   1.119  1.00 24.44           C  
ATOM   2678  CD  PRO A 347      -6.270   5.671   1.542  1.00 25.36           C  
ATOM   2679  N   VAL A 348      -7.375   1.169   1.771  1.00 34.81           N  
ATOM   2680  CA  VAL A 348      -6.898  -0.101   1.239  1.00 31.57           C  
ATOM   2681  C   VAL A 348      -8.074  -0.921   0.764  1.00 31.82           C  
ATOM   2682  O   VAL A 348      -7.911  -1.916   0.064  1.00 33.59           O  
ATOM   2683  CB  VAL A 348      -6.150  -0.911   2.308  1.00 33.33           C  
ATOM   2684  CG1 VAL A 348      -4.912  -0.169   2.761  1.00 19.63           C  
ATOM   2685  CG2 VAL A 348      -7.071  -1.203   3.487  1.00 28.82           C  
ATOM   2686  N   ASN A 349      -9.266  -0.484   1.151  1.00 37.60           N  
ATOM   2687  CA  ASN A 349     -10.494  -1.222   0.889  1.00 33.22           C  
ATOM   2688  C   ASN A 349     -10.906  -1.134  -0.579  1.00 33.55           C  
ATOM   2689  O   ASN A 349     -11.893  -1.748  -1.004  1.00 35.19           O  
ATOM   2690  CB  ASN A 349     -11.613  -0.696   1.799  1.00 44.61           C  
ATOM   2691  CG  ASN A 349     -11.130  -0.404   3.231  1.00 46.43           C  
ATOM   2692  ND2 ASN A 349     -11.981  -0.687   4.204  1.00 36.04           N  
ATOM   2693  OD1 ASN A 349     -10.018   0.086   3.449  1.00 39.19           O  
ATOM   2694  N   ASN A 350     -10.130  -0.373  -1.347  1.00 33.27           N  
ATOM   2695  CA  ASN A 350     -10.460  -0.046  -2.730  1.00 32.56           C  
ATOM   2696  C   ASN A 350      -9.422  -0.543  -3.728  1.00 26.34           C  
ATOM   2697  O   ASN A 350      -9.527  -0.287  -4.923  1.00 24.25           O  
ATOM   2698  CB  ASN A 350     -10.609   1.471  -2.887  1.00 36.15           C  
ATOM   2699  CG  ASN A 350      -9.373   2.228  -2.422  1.00 40.79           C  
ATOM   2700  ND2 ASN A 350      -8.915   3.187  -3.232  1.00 32.13           N  
ATOM   2701  OD1 ASN A 350      -8.835   1.952  -1.348  1.00 34.45           O  
ATOM   2702  N   PHE A 351      -8.415  -1.250  -3.238  1.00 28.55           N  
ATOM   2703  CA  PHE A 351      -7.307  -1.675  -4.096  1.00 32.23           C  
ATOM   2704  C   PHE A 351      -7.705  -2.682  -5.180  1.00 32.57           C  
ATOM   2705  O   PHE A 351      -8.262  -3.752  -4.893  1.00 31.66           O  
ATOM   2706  CB  PHE A 351      -6.160  -2.243  -3.266  1.00 28.15           C  
ATOM   2707  CG  PHE A 351      -4.967  -2.642  -4.091  1.00 36.52           C  
ATOM   2708  CD1 PHE A 351      -3.985  -1.710  -4.413  1.00 25.69           C  
ATOM   2709  CD2 PHE A 351      -4.830  -3.944  -4.551  1.00 24.78           C  
ATOM   2710  CE1 PHE A 351      -2.890  -2.064  -5.169  1.00 24.87           C  
ATOM   2711  CE2 PHE A 351      -3.741  -4.309  -5.310  1.00 25.51           C  
ATOM   2712  CZ  PHE A 351      -2.763  -3.363  -5.622  1.00 30.97           C  
ATOM   2713  N   VAL A 352      -7.409  -2.331  -6.425  1.00 21.33           N  
ATOM   2714  CA  VAL A 352      -7.692  -3.207  -7.553  1.00 26.53           C  
ATOM   2715  C   VAL A 352      -6.450  -3.398  -8.436  1.00 31.07           C  
ATOM   2716  O   VAL A 352      -5.986  -2.463  -9.091  1.00 37.10           O  
ATOM   2717  CB  VAL A 352      -8.870  -2.683  -8.400  1.00 22.78           C  
ATOM   2718  CG1 VAL A 352      -9.177  -3.643  -9.535  1.00 26.83           C  
ATOM   2719  CG2 VAL A 352     -10.096  -2.499  -7.532  1.00 27.43           C  
ATOM   2720  N   LYS A 353      -5.918  -4.617  -8.431  1.00 18.53           N  
ATOM   2721  CA  LYS A 353      -4.757  -4.978  -9.223  1.00 19.09           C  
ATOM   2722  C   LYS A 353      -4.911  -4.681 -10.713  1.00 25.05           C  
ATOM   2723  O   LYS A 353      -5.938  -5.004 -11.320  1.00 22.53           O  
ATOM   2724  CB  LYS A 353      -4.439  -6.459  -9.034  1.00 21.13           C  
ATOM   2725  CG  LYS A 353      -3.302  -6.977  -9.923  1.00 20.86           C  
ATOM   2726  CD  LYS A 353      -2.983  -8.426  -9.600  1.00 15.91           C  
ATOM   2727  CE  LYS A 353      -2.422  -9.141 -10.804  1.00 24.86           C  
ATOM   2728  NZ  LYS A 353      -2.388 -10.614 -10.583  1.00 25.34           N1+
ATOM   2729  N   ARG A 354      -3.878  -4.067 -11.294  1.00 25.29           N  
ATOM   2730  CA  ARG A 354      -3.832  -3.803 -12.729  1.00 24.24           C  
ATOM   2731  C   ARG A 354      -2.408  -3.499 -13.176  1.00 24.65           C  
ATOM   2732  O   ARG A 354      -1.539  -3.245 -12.346  1.00 24.36           O  
ATOM   2733  CB  ARG A 354      -4.789  -2.664 -13.117  1.00 23.88           C  
ATOM   2734  CG  ARG A 354      -4.537  -1.353 -12.407  1.00 24.28           C  
ATOM   2735  CD  ARG A 354      -5.481  -0.292 -12.911  1.00 26.22           C  
ATOM   2736  NE  ARG A 354      -6.876  -0.635 -12.636  1.00 41.32           N  
ATOM   2737  CZ  ARG A 354      -7.613  -0.080 -11.675  1.00 30.47           C  
ATOM   2738  NH1 ARG A 354      -7.099   0.856 -10.887  1.00 19.00           N1+
ATOM   2739  NH2 ARG A 354      -8.869  -0.458 -11.505  1.00 27.05           N  
ATOM   2740  N   PRO A 355      -2.162  -3.533 -14.495  1.00 26.44           N  
ATOM   2741  CA  PRO A 355      -0.830  -3.282 -15.053  1.00 16.56           C  
ATOM   2742  C   PRO A 355      -0.123  -2.040 -14.505  1.00 24.58           C  
ATOM   2743  O   PRO A 355       1.053  -2.132 -14.146  1.00 32.09           O  
ATOM   2744  CB  PRO A 355      -1.110  -3.121 -16.544  1.00 21.74           C  
ATOM   2745  CG  PRO A 355      -2.278  -4.030 -16.784  1.00 16.49           C  
ATOM   2746  CD  PRO A 355      -3.131  -3.913 -15.542  1.00 27.11           C  
ATOM   2747  N   SER A 356      -0.817  -0.910 -14.430  1.00 24.79           N  
ATOM   2748  CA  SER A 356      -0.187   0.367 -14.072  1.00 18.85           C  
ATOM   2749  C   SER A 356       0.250   0.506 -12.603  1.00 24.66           C  
ATOM   2750  O   SER A 356       0.937   1.477 -12.254  1.00 24.56           O  
ATOM   2751  CB  SER A 356      -1.109   1.532 -14.425  1.00 34.20           C  
ATOM   2752  OG  SER A 356      -1.985   1.822 -13.343  1.00 39.32           O  
ATOM   2753  N   ASN A 357      -0.150  -0.438 -11.748  1.00 21.18           N  
ATOM   2754  CA  ASN A 357       0.312  -0.445 -10.356  1.00 24.48           C  
ATOM   2755  C   ASN A 357       0.955  -1.758  -9.905  1.00 23.49           C  
ATOM   2756  O   ASN A 357       1.081  -2.003  -8.709  1.00 20.00           O  
ATOM   2757  CB  ASN A 357      -0.829  -0.084  -9.404  1.00 22.74           C  
ATOM   2758  CG  ASN A 357      -1.924  -1.144  -9.369  1.00 27.75           C  
ATOM   2759  ND2 ASN A 357      -2.971  -0.886  -8.594  1.00 26.06           N  
ATOM   2760  OD1 ASN A 357      -1.828  -2.178 -10.027  1.00 24.71           O  
ATOM   2761  N   THR A 358       1.355  -2.597 -10.860  1.00 24.65           N  
ATOM   2762  CA  THR A 358       1.907  -3.920 -10.556  1.00 21.02           C  
ATOM   2763  C   THR A 358       3.316  -4.091 -11.126  1.00 20.89           C  
ATOM   2764  O   THR A 358       3.547  -3.918 -12.318  1.00 17.36           O  
ATOM   2765  CB  THR A 358       1.014  -5.069 -11.099  1.00 24.94           C  
ATOM   2766  CG2 THR A 358       1.653  -6.425 -10.820  1.00 18.01           C  
ATOM   2767  OG1 THR A 358      -0.285  -5.020 -10.495  1.00 13.27           O  
ATOM   2768  N   LEU A 359       4.258  -4.434 -10.257  1.00 23.16           N  
ATOM   2769  CA  LEU A 359       5.636  -4.660 -10.674  1.00 24.78           C  
ATOM   2770  C   LEU A 359       6.010  -6.141 -10.561  1.00 15.81           C  
ATOM   2771  O   LEU A 359       6.074  -6.695  -9.470  1.00 11.41           O  
ATOM   2772  CB  LEU A 359       6.598  -3.773  -9.869  1.00 28.57           C  
ATOM   2773  CG  LEU A 359       6.563  -2.271 -10.195  1.00 20.18           C  
ATOM   2774  CD1 LEU A 359       7.289  -1.429  -9.157  1.00 13.19           C  
ATOM   2775  CD2 LEU A 359       7.135  -2.021 -11.575  1.00 13.62           C  
ATOM   2776  N   GLY A 360       6.238  -6.772 -11.707  1.00 18.42           N  
ATOM   2777  CA  GLY A 360       6.520  -8.189 -11.763  1.00 13.45           C  
ATOM   2778  C   GLY A 360       8.002  -8.459 -11.725  1.00 21.60           C  
ATOM   2779  O   GLY A 360       8.746  -8.044 -12.612  1.00 25.61           O  
ATOM   2780  N   VAL A 361       8.434  -9.147 -10.677  1.00 19.89           N  
ATOM   2781  CA  VAL A 361       9.833  -9.505 -10.514  1.00 13.18           C  
ATOM   2782  C   VAL A 361      10.084 -10.869 -11.139  1.00 17.52           C  
ATOM   2783  O   VAL A 361       9.339 -11.820 -10.908  1.00 20.80           O  
ATOM   2784  CB  VAL A 361      10.230  -9.558  -9.030  1.00 14.57           C  
ATOM   2785  CG1 VAL A 361      11.691  -9.942  -8.889  1.00 12.36           C  
ATOM   2786  CG2 VAL A 361       9.956  -8.224  -8.359  1.00 12.68           C  
ATOM   2787  N   THR A 362      11.136 -10.965 -11.939  1.00 12.12           N  
ATOM   2788  CA  THR A 362      11.426 -12.208 -12.631  1.00 14.04           C  
ATOM   2789  C   THR A 362      12.926 -12.514 -12.661  1.00 16.07           C  
ATOM   2790  O   THR A 362      13.759 -11.618 -12.598  1.00 18.00           O  
ATOM   2791  CB  THR A 362      10.869 -12.178 -14.075  1.00 23.47           C  
ATOM   2792  CG2 THR A 362       9.388 -12.564 -14.101  1.00 11.18           C  
ATOM   2793  OG1 THR A 362      11.026 -10.860 -14.624  1.00 23.24           O  
ATOM   2794  N   LEU A 363      13.261 -13.794 -12.742  1.00 19.66           N  
ATOM   2795  CA  LEU A 363      14.634 -14.229 -12.989  1.00 12.53           C  
ATOM   2796  C   LEU A 363      14.703 -14.889 -14.361  1.00 18.42           C  
ATOM   2797  O   LEU A 363      14.121 -15.956 -14.577  1.00 22.86           O  
ATOM   2798  CB  LEU A 363      15.053 -15.230 -11.915  1.00 15.63           C  
ATOM   2799  CG  LEU A 363      16.258 -16.148 -12.105  1.00 16.13           C  
ATOM   2800  CD1 LEU A 363      17.563 -15.447 -11.738  1.00 12.10           C  
ATOM   2801  CD2 LEU A 363      16.058 -17.368 -11.239  1.00 21.96           C  
ATOM   2802  N   ASP A 364      15.379 -14.239 -15.301  1.00 18.53           N  
ATOM   2803  CA  ASP A 364      15.595 -14.831 -16.615  1.00 24.59           C  
ATOM   2804  C   ASP A 364      16.809 -15.751 -16.570  1.00 24.54           C  
ATOM   2805  O   ASP A 364      17.951 -15.291 -16.492  1.00 22.41           O  
ATOM   2806  CB  ASP A 364      15.773 -13.750 -17.691  1.00 28.66           C  
ATOM   2807  CG  ASP A 364      15.986 -14.332 -19.096  1.00 33.09           C  
ATOM   2808  OD1 ASP A 364      16.101 -15.567 -19.246  1.00 35.91           O  
ATOM   2809  OD2 ASP A 364      16.042 -13.546 -20.063  1.00 31.74           O1-
ATOM   2810  N   ILE A 365      16.550 -17.053 -16.606  1.00 27.64           N  
ATOM   2811  CA  ILE A 365      17.607 -18.053 -16.690  1.00 31.26           C  
ATOM   2812  C   ILE A 365      17.795 -18.413 -18.161  1.00 36.10           C  
ATOM   2813  O   ILE A 365      17.088 -19.254 -18.716  1.00 28.06           O  
ATOM   2814  CB  ILE A 365      17.261 -19.306 -15.873  1.00 28.56           C  
ATOM   2815  CG1 ILE A 365      17.105 -18.938 -14.399  1.00 19.47           C  
ATOM   2816  CG2 ILE A 365      18.335 -20.371 -16.050  1.00 35.05           C  
ATOM   2817  CD1 ILE A 365      16.574 -20.064 -13.545  1.00 31.21           C  
ATOM   2818  N   GLY A 366      18.739 -17.743 -18.804  1.00 41.90           N  
ATOM   2819  CA  GLY A 366      18.926 -17.906 -20.231  1.00 39.63           C  
ATOM   2820  C   GLY A 366      20.382 -18.127 -20.565  1.00 33.79           C  
ATOM   2821  O   GLY A 366      20.827 -19.271 -20.581  1.00 26.15           O  
ATOM   2822  N   GLY A 367      21.130 -17.050 -20.815  1.00 34.37           N  
ATOM   2823  CA  GLY A 367      22.539 -17.188 -21.131  1.00 22.68           C  
ATOM   2824  C   GLY A 367      23.321 -15.897 -21.112  1.00 41.45           C  
ATOM   2825  O   GLY A 367      22.890 -14.898 -21.669  1.00 42.69           O  
ATOM   2826  N   THR A 368      24.452 -15.917 -20.419  1.00 44.81           N  
ATOM   2827  CA  THR A 368      25.416 -14.836 -20.469  1.00 36.46           C  
ATOM   2828  C   THR A 368      24.796 -13.462 -20.147  1.00 42.91           C  
ATOM   2829  O   THR A 368      24.509 -12.701 -21.058  1.00 49.21           O  
ATOM   2830  CB  THR A 368      26.238 -14.933 -21.802  1.00 55.38           C  
ATOM   2831  CG2 THR A 368      25.892 -13.896 -22.795  1.00 56.92           C  
ATOM   2832  OG1 THR A 368      27.611 -14.777 -21.488  1.00 61.45           O  
ATOM   2833  N   PRO A 369      24.520 -13.186 -18.853  1.00 40.86           N  
ATOM   2834  CA  PRO A 369      24.755 -14.088 -17.722  1.00 33.08           C  
ATOM   2835  C   PRO A 369      23.631 -15.110 -17.566  1.00 24.40           C  
ATOM   2836  O   PRO A 369      22.549 -14.911 -18.097  1.00 28.09           O  
ATOM   2837  CB  PRO A 369      24.786 -13.157 -16.522  1.00 27.59           C  
ATOM   2838  CG  PRO A 369      24.790 -11.721 -17.109  1.00 35.27           C  
ATOM   2839  CD  PRO A 369      24.043 -11.880 -18.401  1.00 27.53           C  
ATOM   2840  N   LEU A 370      23.903 -16.202 -16.862  1.00 21.63           N  
ATOM   2841  CA  LEU A 370      22.901 -17.227 -16.624  1.00 25.95           C  
ATOM   2842  C   LEU A 370      21.784 -16.712 -15.721  1.00 23.63           C  
ATOM   2843  O   LEU A 370      20.616 -17.012 -15.942  1.00 26.99           O  
ATOM   2844  CB  LEU A 370      23.546 -18.490 -16.027  1.00 26.05           C  
ATOM   2845  CG  LEU A 370      22.641 -19.693 -15.700  1.00 23.77           C  
ATOM   2846  CD1 LEU A 370      21.931 -20.214 -16.931  1.00 24.97           C  
ATOM   2847  CD2 LEU A 370      23.437 -20.805 -15.054  1.00 19.02           C  
ATOM   2848  N   PHE A 371      22.149 -15.947 -14.700  1.00 19.72           N  
ATOM   2849  CA  PHE A 371      21.156 -15.377 -13.805  1.00 22.66           C  
ATOM   2850  C   PHE A 371      20.969 -13.870 -14.031  1.00 22.91           C  
ATOM   2851  O   PHE A 371      21.905 -13.075 -13.893  1.00 16.49           O  
ATOM   2852  CB  PHE A 371      21.514 -15.664 -12.346  1.00 22.68           C  
ATOM   2853  CG  PHE A 371      21.545 -17.133 -11.997  1.00 21.89           C  
ATOM   2854  CD1 PHE A 371      22.636 -17.681 -11.345  1.00 25.29           C  
ATOM   2855  CD2 PHE A 371      20.483 -17.959 -12.313  1.00 23.81           C  
ATOM   2856  CE1 PHE A 371      22.667 -19.025 -11.013  1.00 24.02           C  
ATOM   2857  CE2 PHE A 371      20.510 -19.297 -11.986  1.00 25.43           C  
ATOM   2858  CZ  PHE A 371      21.609 -19.829 -11.333  1.00 22.78           C  
ATOM   2859  N   VAL A 372      19.745 -13.489 -14.378  1.00 19.25           N  
ATOM   2860  CA  VAL A 372      19.425 -12.101 -14.666  1.00 16.07           C  
ATOM   2861  C   VAL A 372      18.072 -11.725 -14.065  1.00  9.74           C  
ATOM   2862  O   VAL A 372      17.061 -12.313 -14.401  1.00 17.32           O  
ATOM   2863  CB  VAL A 372      19.406 -11.846 -16.185  1.00 19.56           C  
ATOM   2864  CG1 VAL A 372      19.202 -10.374 -16.470  1.00 14.45           C  
ATOM   2865  CG2 VAL A 372      20.704 -12.341 -16.832  1.00 15.91           C  
ATOM   2866  N   TRP A 373      18.060 -10.746 -13.169  1.00 10.49           N  
ATOM   2867  CA  TRP A 373      16.811 -10.288 -12.570  1.00 11.32           C  
ATOM   2868  C   TRP A 373      16.193  -9.150 -13.359  1.00 12.72           C  
ATOM   2869  O   TRP A 373      16.877  -8.218 -13.783  1.00 11.78           O  
ATOM   2870  CB  TRP A 373      17.011  -9.876 -11.115  1.00 12.98           C  
ATOM   2871  CG  TRP A 373      17.404 -11.030 -10.237  1.00 15.75           C  
ATOM   2872  CD1 TRP A 373      18.659 -11.334  -9.800  1.00 13.55           C  
ATOM   2873  CD2 TRP A 373      16.540 -12.048  -9.708  1.00 12.60           C  
ATOM   2874  CE2 TRP A 373      17.339 -12.926  -8.956  1.00  9.73           C  
ATOM   2875  CE3 TRP A 373      15.167 -12.292  -9.792  1.00 15.67           C  
ATOM   2876  NE1 TRP A 373      18.628 -12.469  -9.025  1.00 15.97           N  
ATOM   2877  CZ2 TRP A 373      16.815 -14.028  -8.290  1.00 11.09           C  
ATOM   2878  CZ3 TRP A 373      14.649 -13.396  -9.128  1.00 16.17           C  
ATOM   2879  CH2 TRP A 373      15.472 -14.247  -8.391  1.00 11.52           C  
ATOM   2880  N   LYS A 374      14.885  -9.241 -13.557  1.00 14.95           N  
ATOM   2881  CA  LYS A 374      14.163  -8.266 -14.343  1.00 13.63           C  
ATOM   2882  C   LYS A 374      12.900  -7.854 -13.610  1.00 14.81           C  
ATOM   2883  O   LYS A 374      12.273  -8.659 -12.931  1.00 18.78           O  
ATOM   2884  CB  LYS A 374      13.771  -8.850 -15.701  1.00 15.57           C  
ATOM   2885  CG  LYS A 374      14.913  -9.215 -16.623  1.00 12.18           C  
ATOM   2886  CD  LYS A 374      14.361  -9.854 -17.892  1.00 14.23           C  
ATOM   2887  CE  LYS A 374      15.437 -10.033 -18.947  1.00 17.29           C  
ATOM   2888  NZ  LYS A 374      14.879 -10.613 -20.204  1.00 33.27           N1+
ATOM   2889  N   VAL A 375      12.521  -6.593 -13.770  1.00 16.96           N  
ATOM   2890  CA  VAL A 375      11.246  -6.114 -13.287  1.00 18.93           C  
ATOM   2891  C   VAL A 375      10.412  -5.706 -14.491  1.00 19.39           C  
ATOM   2892  O   VAL A 375      10.906  -5.025 -15.392  1.00 23.28           O  
ATOM   2893  CB  VAL A 375      11.419  -4.926 -12.331  1.00 22.38           C  
ATOM   2894  CG1 VAL A 375      10.054  -4.408 -11.871  1.00  7.23           C  
ATOM   2895  CG2 VAL A 375      12.269  -5.343 -11.140  1.00 12.78           C  
ATOM   2896  N   ASN A 376       9.155  -6.149 -14.505  1.00 20.50           N  
ATOM   2897  CA  ASN A 376       8.224  -5.879 -15.595  1.00 14.46           C  
ATOM   2898  C   ASN A 376       8.849  -6.097 -16.974  1.00 23.19           C  
ATOM   2899  O   ASN A 376       8.658  -5.297 -17.901  1.00 20.26           O  
ATOM   2900  CB  ASN A 376       7.651  -4.473 -15.472  1.00 15.22           C  
ATOM   2901  CG  ASN A 376       6.266  -4.352 -16.071  1.00 23.65           C  
ATOM   2902  ND2 ASN A 376       5.785  -3.118 -16.162  1.00 21.31           N  
ATOM   2903  OD1 ASN A 376       5.631  -5.347 -16.433  1.00 19.55           O  
ATOM   2904  N   GLY A 377       9.603  -7.188 -17.092  1.00 20.52           N  
ATOM   2905  CA  GLY A 377      10.147  -7.626 -18.361  1.00 16.01           C  
ATOM   2906  C   GLY A 377      11.493  -7.027 -18.689  1.00 19.00           C  
ATOM   2907  O   GLY A 377      12.081  -7.335 -19.735  1.00 22.54           O  
ATOM   2908  N   SER A 378      12.000  -6.180 -17.799  1.00 20.48           N  
ATOM   2909  CA  SER A 378      13.229  -5.444 -18.093  1.00 22.36           C  
ATOM   2910  C   SER A 378      14.226  -5.427 -16.953  1.00 21.95           C  
ATOM   2911  O   SER A 378      13.874  -5.154 -15.808  1.00 25.97           O  
ATOM   2912  CB  SER A 378      12.903  -4.004 -18.502  1.00 17.71           C  
ATOM   2913  OG  SER A 378      14.074  -3.268 -18.803  1.00 14.54           O  
ATOM   2914  N   ALA A 379      15.479  -5.712 -17.287  1.00 16.80           N  
ATOM   2915  CA  ALA A 379      16.575  -5.560 -16.355  1.00 14.70           C  
ATOM   2916  C   ALA A 379      17.030  -4.112 -16.425  1.00 24.64           C  
ATOM   2917  O   ALA A 379      17.211  -3.559 -17.513  1.00 24.13           O  
ATOM   2918  CB  ALA A 379      17.716  -6.494 -16.730  1.00 10.81           C  
ATOM   2919  N   ILE A 380      17.209  -3.491 -15.268  1.00 25.18           N  
ATOM   2920  CA  ILE A 380      17.670  -2.115 -15.237  1.00 21.14           C  
ATOM   2921  C   ILE A 380      19.181  -2.053 -15.480  1.00 20.65           C  
ATOM   2922  O   ILE A 380      19.935  -2.920 -15.031  1.00 15.31           O  
ATOM   2923  CB  ILE A 380      17.309  -1.417 -13.908  1.00 19.96           C  
ATOM   2924  CG1 ILE A 380      17.320   0.109 -14.081  1.00 17.22           C  
ATOM   2925  CG2 ILE A 380      18.256  -1.857 -12.805  1.00 22.31           C  
ATOM   2926  CD1 ILE A 380      17.194   0.864 -12.782  1.00 13.06           C  
ATOM   2927  N   ASN A 381      19.609  -1.018 -16.198  1.00 24.31           N  
ATOM   2928  CA  ASN A 381      21.010  -0.851 -16.542  1.00 20.86           C  
ATOM   2929  C   ASN A 381      21.379   0.600 -16.792  1.00 18.35           C  
ATOM   2930  O   ASN A 381      21.582   1.010 -17.930  1.00 16.61           O  
ATOM   2931  CB  ASN A 381      21.352  -1.693 -17.771  1.00 20.76           C  
ATOM   2932  CG  ASN A 381      22.809  -1.595 -18.155  1.00 21.57           C  
ATOM   2933  ND2 ASN A 381      23.101  -0.792 -19.173  1.00 19.88           N  
ATOM   2934  OD1 ASN A 381      23.666  -2.230 -17.544  1.00 26.61           O  
ATOM   2935  N   VAL A 382      21.512   1.352 -15.703  1.00 19.78           N  
ATOM   2936  CA  VAL A 382      21.766   2.789 -15.757  1.00 22.98           C  
ATOM   2937  C   VAL A 382      23.011   3.173 -16.581  1.00 20.56           C  
ATOM   2938  O   VAL A 382      23.844   2.324 -16.898  1.00 15.98           O  
ATOM   2939  CB  VAL A 382      21.891   3.381 -14.346  1.00 18.61           C  
ATOM   2940  CG1 VAL A 382      20.806   2.818 -13.457  1.00 19.92           C  
ATOM   2941  CG2 VAL A 382      23.267   3.095 -13.762  1.00 16.52           C  
ATOM   2942  N   ASP A 383      23.117   4.459 -16.925  1.00 19.05           N  
ATOM   2943  CA  ASP A 383      24.282   4.988 -17.635  1.00 23.03           C  
ATOM   2944  C   ASP A 383      25.054   5.971 -16.758  1.00 14.37           C  
ATOM   2945  O   ASP A 383      24.574   7.060 -16.456  1.00 16.14           O  
ATOM   2946  CB  ASP A 383      23.853   5.655 -18.952  1.00 22.26           C  
ATOM   2947  CG  ASP A 383      25.037   6.099 -19.800  1.00 25.08           C  
ATOM   2948  OD1 ASP A 383      24.879   6.163 -21.040  1.00 23.57           O  
ATOM   2949  OD2 ASP A 383      26.119   6.376 -19.235  1.00 19.32           O1-
ATOM   2950  N   TRP A 384      26.261   5.583 -16.364  1.00 26.21           N  
ATOM   2951  CA  TRP A 384      27.063   6.385 -15.439  1.00 24.15           C  
ATOM   2952  C   TRP A 384      27.364   7.779 -15.988  1.00 21.25           C  
ATOM   2953  O   TRP A 384      27.713   8.689 -15.243  1.00 22.81           O  
ATOM   2954  CB  TRP A 384      28.365   5.662 -15.088  1.00 15.70           C  
ATOM   2955  CG  TRP A 384      28.189   4.507 -14.156  1.00 18.68           C  
ATOM   2956  CD1 TRP A 384      27.203   4.342 -13.214  1.00 17.29           C  
ATOM   2957  CD2 TRP A 384      29.038   3.354 -14.052  1.00 23.19           C  
ATOM   2958  CE2 TRP A 384      28.506   2.529 -13.039  1.00 26.26           C  
ATOM   2959  CE3 TRP A 384      30.194   2.938 -14.719  1.00 18.71           C  
ATOM   2960  NE1 TRP A 384      27.385   3.151 -12.543  1.00 16.29           N  
ATOM   2961  CZ2 TRP A 384      29.097   1.310 -12.682  1.00 24.82           C  
ATOM   2962  CZ3 TRP A 384      30.776   1.728 -14.363  1.00 16.10           C  
ATOM   2963  CH2 TRP A 384      30.232   0.934 -13.356  1.00 16.41           C  
ATOM   2964  N   GLY A 385      27.225   7.938 -17.299  1.00 29.57           N  
ATOM   2965  CA  GLY A 385      27.510   9.201 -17.948  1.00 28.34           C  
ATOM   2966  C   GLY A 385      26.281  10.081 -18.055  1.00 22.94           C  
ATOM   2967  O   GLY A 385      26.343  11.276 -17.795  1.00 22.21           O  
ATOM   2968  N   LYS A 386      25.159   9.486 -18.435  1.00 22.06           N  
ATOM   2969  CA  LYS A 386      23.953  10.261 -18.695  1.00 23.14           C  
ATOM   2970  C   LYS A 386      22.832   9.914 -17.713  1.00 22.16           C  
ATOM   2971  O   LYS A 386      21.992   9.058 -17.999  1.00 22.91           O  
ATOM   2972  CB  LYS A 386      23.504  10.073 -20.152  1.00 26.39           C  
ATOM   2973  CG  LYS A 386      22.598  11.189 -20.687  1.00 24.25           C  
ATOM   2974  CD  LYS A 386      22.413  11.118 -22.211  1.00 20.55           C  
ATOM   2975  CE  LYS A 386      21.405  12.187 -22.684  1.00 33.40           C  
ATOM   2976  NZ  LYS A 386      21.234  12.268 -24.168  1.00 20.60           N1+
ATOM   2977  N   PRO A 387      22.817  10.588 -16.549  1.00 14.80           N  
ATOM   2978  CA  PRO A 387      21.848  10.334 -15.486  1.00 17.15           C  
ATOM   2979  C   PRO A 387      20.449  10.816 -15.856  1.00 19.74           C  
ATOM   2980  O   PRO A 387      20.291  11.731 -16.653  1.00 18.73           O  
ATOM   2981  CB  PRO A 387      22.398  11.150 -14.309  1.00 16.61           C  
ATOM   2982  CG  PRO A 387      23.799  11.439 -14.643  1.00 15.69           C  
ATOM   2983  CD  PRO A 387      23.811  11.585 -16.127  1.00 19.82           C  
ATOM   2984  N   ILE A 388      19.439  10.182 -15.278  1.00 21.81           N  
ATOM   2985  CA  ILE A 388      18.064  10.532 -15.565  1.00 20.65           C  
ATOM   2986  C   ILE A 388      17.828  12.022 -15.352  1.00 23.13           C  
ATOM   2987  O   ILE A 388      17.123  12.660 -16.136  1.00 28.06           O  
ATOM   2988  CB  ILE A 388      17.084   9.692 -14.724  1.00 27.07           C  
ATOM   2989  CG1 ILE A 388      17.098   8.243 -15.208  1.00 26.30           C  
ATOM   2990  CG2 ILE A 388      15.653  10.233 -14.846  1.00 21.92           C  
ATOM   2991  CD1 ILE A 388      16.294   8.037 -16.494  1.00 24.17           C  
ATOM   2992  N   LEU A 389      18.419  12.581 -14.300  1.00 17.64           N  
ATOM   2993  CA  LEU A 389      18.266  14.010 -14.042  1.00 18.11           C  
ATOM   2994  C   LEU A 389      18.576  14.836 -15.294  1.00 22.83           C  
ATOM   2995  O   LEU A 389      17.972  15.877 -15.521  1.00 25.93           O  
ATOM   2996  CB  LEU A 389      19.127  14.477 -12.861  1.00 12.58           C  
ATOM   2997  CG  LEU A 389      18.738  13.989 -11.465  1.00 20.55           C  
ATOM   2998  CD1 LEU A 389      19.453  14.824 -10.414  1.00 16.34           C  
ATOM   2999  CD2 LEU A 389      17.224  14.027 -11.237  1.00 18.84           C  
ATOM   3000  N   ASP A 390      19.516  14.366 -16.108  1.00 23.26           N  
ATOM   3001  CA  ASP A 390      19.830  15.039 -17.364  1.00 28.55           C  
ATOM   3002  C   ASP A 390      18.615  15.123 -18.286  1.00 24.71           C  
ATOM   3003  O   ASP A 390      18.266  16.200 -18.760  1.00 22.81           O  
ATOM   3004  CB  ASP A 390      21.009  14.366 -18.079  1.00 20.12           C  
ATOM   3005  CG  ASP A 390      22.315  15.059 -17.802  1.00 24.28           C  
ATOM   3006  OD1 ASP A 390      22.266  16.247 -17.423  1.00 37.51           O  
ATOM   3007  OD2 ASP A 390      23.385  14.427 -17.952  1.00 25.98           O1-
ATOM   3008  N   TYR A 391      17.976  13.985 -18.538  1.00 28.23           N  
ATOM   3009  CA  TYR A 391      16.752  13.976 -19.330  1.00 32.47           C  
ATOM   3010  C   TYR A 391      15.718  14.938 -18.740  1.00 27.68           C  
ATOM   3011  O   TYR A 391      14.947  15.561 -19.466  1.00 26.71           O  
ATOM   3012  CB  TYR A 391      16.176  12.556 -19.438  1.00 29.94           C  
ATOM   3013  CG  TYR A 391      17.053  11.577 -20.208  1.00 29.75           C  
ATOM   3014  CD1 TYR A 391      17.905  10.703 -19.544  1.00 19.67           C  
ATOM   3015  CD2 TYR A 391      17.023  11.527 -21.598  1.00 31.12           C  
ATOM   3016  CE1 TYR A 391      18.695   9.809 -20.239  1.00 22.70           C  
ATOM   3017  CE2 TYR A 391      17.819  10.632 -22.301  1.00 15.33           C  
ATOM   3018  CZ  TYR A 391      18.648   9.778 -21.613  1.00 16.33           C  
ATOM   3019  OH  TYR A 391      19.438   8.893 -22.299  1.00 18.39           O  
ATOM   3020  N   VAL A 392      15.720  15.061 -17.419  1.00 28.27           N  
ATOM   3021  CA  VAL A 392      14.763  15.919 -16.731  1.00 25.28           C  
ATOM   3022  C   VAL A 392      15.105  17.401 -16.893  1.00 23.02           C  
ATOM   3023  O   VAL A 392      14.248  18.198 -17.251  1.00 23.81           O  
ATOM   3024  CB  VAL A 392      14.646  15.538 -15.237  1.00 22.43           C  
ATOM   3025  CG1 VAL A 392      14.064  16.677 -14.430  1.00 22.74           C  
ATOM   3026  CG2 VAL A 392      13.807  14.285 -15.080  1.00 17.16           C  
ATOM   3027  N   MET A 393      16.362  17.760 -16.646  1.00 28.80           N  
ATOM   3028  CA  MET A 393      16.807  19.149 -16.757  1.00 25.85           C  
ATOM   3029  C   MET A 393      16.888  19.635 -18.201  1.00 33.42           C  
ATOM   3030  O   MET A 393      17.391  20.726 -18.470  1.00 34.19           O  
ATOM   3031  CB  MET A 393      18.154  19.346 -16.072  1.00 21.09           C  
ATOM   3032  CG  MET A 393      18.102  19.311 -14.562  1.00 18.87           C  
ATOM   3033  SD  MET A 393      19.732  19.633 -13.869  1.00 27.69           S  
ATOM   3034  CE  MET A 393      20.685  18.371 -14.691  1.00 20.60           C  
ATOM   3035  N   SER A 394      16.414  18.811 -19.127  1.00 32.04           N  
ATOM   3036  CA  SER A 394      16.259  19.230 -20.510  1.00 26.25           C  
ATOM   3037  C   SER A 394      14.914  18.741 -21.007  1.00 32.55           C  
ATOM   3038  O   SER A 394      14.113  18.218 -20.232  1.00 40.25           O  
ATOM   3039  CB  SER A 394      17.404  18.725 -21.392  1.00 29.53           C  
ATOM   3040  OG  SER A 394      17.515  17.313 -21.375  1.00 35.61           O  
ATOM   3041  N   GLY A 395      14.652  18.915 -22.294  1.00 40.52           N  
ATOM   3042  CA  GLY A 395      13.366  18.533 -22.848  1.00 44.21           C  
ATOM   3043  C   GLY A 395      13.215  17.049 -23.143  1.00 34.09           C  
ATOM   3044  O   GLY A 395      12.108  16.575 -23.380  1.00 30.10           O  
ATOM   3045  N   ASN A 396      14.323  16.313 -23.118  1.00 37.54           N  
ATOM   3046  CA  ASN A 396      14.332  14.914 -23.533  1.00 27.83           C  
ATOM   3047  C   ASN A 396      13.590  14.003 -22.552  1.00 26.73           C  
ATOM   3048  O   ASN A 396      14.026  13.796 -21.424  1.00 23.97           O  
ATOM   3049  CB  ASN A 396      15.774  14.432 -23.759  1.00 24.48           C  
ATOM   3050  CG  ASN A 396      15.858  13.281 -24.748  1.00 31.12           C  
ATOM   3051  ND2 ASN A 396      17.079  12.954 -25.194  1.00 22.39           N  
ATOM   3052  OD1 ASN A 396      14.836  12.690 -25.109  1.00 32.40           O  
ATOM   3053  N   THR A 397      12.452  13.478 -22.995  1.00 28.46           N  
ATOM   3054  CA  THR A 397      11.667  12.526 -22.217  1.00 28.75           C  
ATOM   3055  C   THR A 397      11.827  11.139 -22.813  1.00 25.59           C  
ATOM   3056  O   THR A 397      11.107  10.210 -22.450  1.00 31.41           O  
ATOM   3057  CB  THR A 397      10.142  12.871 -22.195  1.00 33.36           C  
ATOM   3058  CG2 THR A 397       9.891  14.226 -21.541  1.00 27.04           C  
ATOM   3059  OG1 THR A 397       9.618  12.877 -23.531  1.00 28.42           O  
ATOM   3060  N   SER A 398      12.768  11.012 -23.740  1.00 25.54           N  
ATOM   3061  CA  SER A 398      13.036   9.734 -24.386  1.00 25.66           C  
ATOM   3062  C   SER A 398      14.012   8.888 -23.571  1.00 26.28           C  
ATOM   3063  O   SER A 398      15.079   8.514 -24.056  1.00 15.86           O  
ATOM   3064  CB  SER A 398      13.579   9.957 -25.800  1.00 24.24           C  
ATOM   3065  OG  SER A 398      12.599  10.517 -26.656  1.00 19.89           O  
ATOM   3066  N   TYR A 399      13.638   8.585 -22.332  1.00 25.87           N  
ATOM   3067  CA  TYR A 399      14.462   7.746 -21.477  1.00 22.80           C  
ATOM   3068  C   TYR A 399      14.617   6.353 -22.081  1.00 30.71           C  
ATOM   3069  O   TYR A 399      13.667   5.804 -22.663  1.00 28.66           O  
ATOM   3070  CB  TYR A 399      13.843   7.618 -20.089  1.00 21.93           C  
ATOM   3071  CG  TYR A 399      13.169   8.869 -19.560  1.00 29.11           C  
ATOM   3072  CD1 TYR A 399      11.788   9.018 -19.621  1.00 24.99           C  
ATOM   3073  CD2 TYR A 399      13.906   9.888 -18.977  1.00 35.57           C  
ATOM   3074  CE1 TYR A 399      11.166  10.145 -19.127  1.00 26.27           C  
ATOM   3075  CE2 TYR A 399      13.293  11.023 -18.484  1.00 27.45           C  
ATOM   3076  CZ  TYR A 399      11.924  11.147 -18.563  1.00 28.11           C  
ATOM   3077  OH  TYR A 399      11.308  12.278 -18.074  1.00 30.22           O  
ATOM   3078  N   PRO A 400      15.813   5.768 -21.932  1.00 18.12           N  
ATOM   3079  CA  PRO A 400      16.091   4.407 -22.389  1.00 19.49           C  
ATOM   3080  C   PRO A 400      15.229   3.382 -21.659  1.00 25.57           C  
ATOM   3081  O   PRO A 400      14.826   3.621 -20.524  1.00 23.35           O  
ATOM   3082  CB  PRO A 400      17.571   4.215 -22.033  1.00 26.27           C  
ATOM   3083  CG  PRO A 400      18.121   5.597 -21.916  1.00 26.14           C  
ATOM   3084  CD  PRO A 400      16.996   6.394 -21.329  1.00 17.44           C  
ATOM   3085  N   VAL A 401      14.954   2.252 -22.305  1.00 31.19           N  
ATOM   3086  CA  VAL A 401      14.066   1.245 -21.726  1.00 32.84           C  
ATOM   3087  C   VAL A 401      14.653   0.605 -20.472  1.00 20.80           C  
ATOM   3088  O   VAL A 401      13.922   0.280 -19.537  1.00 16.73           O  
ATOM   3089  CB  VAL A 401      13.689   0.148 -22.748  1.00 30.49           C  
ATOM   3090  CG1 VAL A 401      12.914  -0.976 -22.057  1.00 23.38           C  
ATOM   3091  CG2 VAL A 401      12.870   0.744 -23.904  1.00 21.69           C  
ATOM   3092  N   SER A 402      15.976   0.460 -20.458  1.00 24.57           N  
ATOM   3093  CA  SER A 402      16.692  -0.196 -19.364  1.00 22.27           C  
ATOM   3094  C   SER A 402      16.774   0.659 -18.107  1.00 21.11           C  
ATOM   3095  O   SER A 402      17.291   0.215 -17.087  1.00 22.35           O  
ATOM   3096  CB  SER A 402      18.113  -0.562 -19.795  1.00 23.63           C  
ATOM   3097  OG  SER A 402      18.939   0.587 -19.796  1.00 29.04           O  
ATOM   3098  N   ASP A 403      16.289   1.891 -18.175  1.00 23.67           N  
ATOM   3099  CA  ASP A 403      16.249   2.724 -16.985  1.00 17.39           C  
ATOM   3100  C   ASP A 403      14.979   2.407 -16.206  1.00 23.56           C  
ATOM   3101  O   ASP A 403      14.790   2.884 -15.082  1.00 24.51           O  
ATOM   3102  CB  ASP A 403      16.351   4.213 -17.338  1.00 20.62           C  
ATOM   3103  CG  ASP A 403      17.802   4.696 -17.447  1.00 25.92           C  
ATOM   3104  OD1 ASP A 403      18.355   5.171 -16.429  1.00 23.21           O  
ATOM   3105  OD2 ASP A 403      18.395   4.601 -18.544  1.00 18.30           O1-
ATOM   3106  N   ASN A 404      14.127   1.571 -16.801  1.00 25.36           N  
ATOM   3107  CA  ASN A 404      12.895   1.130 -16.157  1.00 14.29           C  
ATOM   3108  C   ASN A 404      12.257   2.256 -15.379  1.00 12.88           C  
ATOM   3109  O   ASN A 404      12.127   2.193 -14.159  1.00 10.49           O  
ATOM   3110  CB  ASN A 404      13.171  -0.054 -15.238  1.00 17.69           C  
ATOM   3111  CG  ASN A 404      13.604  -1.278 -15.998  1.00 19.15           C  
ATOM   3112  ND2 ASN A 404      14.489  -2.063 -15.406  1.00 17.44           N  
ATOM   3113  OD1 ASN A 404      13.143  -1.519 -17.109  1.00 23.80           O  
ATOM   3114  N   ILE A 405      11.890   3.301 -16.104  1.00 16.85           N  
ATOM   3115  CA  ILE A 405      11.255   4.471 -15.517  1.00 11.45           C  
ATOM   3116  C   ILE A 405       9.797   4.174 -15.276  1.00 12.18           C  
ATOM   3117  O   ILE A 405       9.074   3.797 -16.198  1.00 12.55           O  
ATOM   3118  CB  ILE A 405      11.349   5.677 -16.464  1.00 13.82           C  
ATOM   3119  CG1 ILE A 405      12.805   6.085 -16.661  1.00 15.15           C  
ATOM   3120  CG2 ILE A 405      10.554   6.835 -15.922  1.00 25.87           C  
ATOM   3121  CD1 ILE A 405      13.480   6.504 -15.385  1.00 19.14           C  
ATOM   3122  N   VAL A 406       9.367   4.320 -14.028  1.00 15.98           N  
ATOM   3123  CA  VAL A 406       7.949   4.231 -13.701  1.00 12.51           C  
ATOM   3124  C   VAL A 406       7.428   5.601 -13.315  1.00 11.84           C  
ATOM   3125  O   VAL A 406       7.597   6.044 -12.187  1.00 11.46           O  
ATOM   3126  CB  VAL A 406       7.663   3.221 -12.572  1.00 12.86           C  
ATOM   3127  CG1 VAL A 406       6.179   3.112 -12.342  1.00 13.26           C  
ATOM   3128  CG2 VAL A 406       8.241   1.863 -12.922  1.00  9.81           C  
ATOM   3129  N   GLN A 407       6.790   6.267 -14.272  1.00 16.92           N  
ATOM   3130  CA  GLN A 407       6.314   7.632 -14.072  1.00 17.31           C  
ATOM   3131  C   GLN A 407       5.071   7.707 -13.190  1.00 19.97           C  
ATOM   3132  O   GLN A 407       4.164   6.877 -13.290  1.00 16.68           O  
ATOM   3133  CB  GLN A 407       6.070   8.337 -15.413  1.00 13.42           C  
ATOM   3134  CG  GLN A 407       5.684   9.801 -15.266  1.00 20.59           C  
ATOM   3135  CD  GLN A 407       5.848  10.601 -16.550  1.00 27.45           C  
ATOM   3136  NE2 GLN A 407       4.742  11.125 -17.069  1.00 21.42           N  
ATOM   3137  OE1 GLN A 407       6.956  10.760 -17.058  1.00 17.92           O  
ATOM   3138  N   VAL A 408       5.064   8.711 -12.320  1.00 18.52           N  
ATOM   3139  CA  VAL A 408       3.965   8.973 -11.414  1.00 15.38           C  
ATOM   3140  C   VAL A 408       3.651  10.458 -11.463  1.00 21.11           C  
ATOM   3141  O   VAL A 408       4.468  11.291 -11.077  1.00 22.52           O  
ATOM   3142  CB  VAL A 408       4.319   8.596  -9.966  1.00 20.34           C  
ATOM   3143  CG1 VAL A 408       3.106   8.763  -9.073  1.00 22.71           C  
ATOM   3144  CG2 VAL A 408       4.874   7.171  -9.890  1.00 10.95           C  
ATOM   3145  N   ASP A 409       2.457  10.786 -11.936  1.00 26.52           N  
ATOM   3146  CA  ASP A 409       2.066  12.175 -12.149  1.00 26.65           C  
ATOM   3147  C   ASP A 409       1.212  12.730 -11.003  1.00 19.96           C  
ATOM   3148  O   ASP A 409       1.102  13.944 -10.828  1.00 17.62           O  
ATOM   3149  CB  ASP A 409       1.343  12.309 -13.491  1.00 27.83           C  
ATOM   3150  CG  ASP A 409       2.248  11.980 -14.675  1.00 36.83           C  
ATOM   3151  OD1 ASP A 409       3.484  12.092 -14.525  1.00 28.43           O  
ATOM   3152  OD2 ASP A 409       1.727  11.614 -15.753  1.00 42.37           O1-
ATOM   3153  N   ALA A 410       0.630  11.829 -10.220  1.00 20.88           N  
ATOM   3154  CA  ALA A 410      -0.182  12.199  -9.067  1.00 16.89           C  
ATOM   3155  C   ALA A 410       0.539  13.202  -8.194  1.00 17.58           C  
ATOM   3156  O   ALA A 410       1.697  12.998  -7.842  1.00 16.87           O  
ATOM   3157  CB  ALA A 410      -0.534  10.967  -8.258  1.00 10.16           C  
ATOM   3158  N   VAL A 411      -0.151  14.284  -7.847  1.00 12.14           N  
ATOM   3159  CA  VAL A 411       0.437  15.326  -7.012  1.00 12.30           C  
ATOM   3160  C   VAL A 411       0.078  15.114  -5.538  1.00 15.09           C  
ATOM   3161  O   VAL A 411      -1.082  15.219  -5.144  1.00 14.89           O  
ATOM   3162  CB  VAL A 411       0.006  16.748  -7.485  1.00 12.71           C  
ATOM   3163  CG1 VAL A 411       0.566  17.811  -6.563  1.00 19.25           C  
ATOM   3164  CG2 VAL A 411       0.471  17.007  -8.917  1.00  8.81           C  
ATOM   3165  N   ASP A 412       1.086  14.800  -4.729  1.00 18.19           N  
ATOM   3166  CA  ASP A 412       0.900  14.568  -3.290  1.00 18.21           C  
ATOM   3167  C   ASP A 412      -0.326  13.717  -2.946  1.00 20.20           C  
ATOM   3168  O   ASP A 412      -1.053  14.037  -2.001  1.00 23.58           O  
ATOM   3169  CB  ASP A 412       0.843  15.901  -2.532  1.00 21.69           C  
ATOM   3170  CG  ASP A 412       0.926  15.732  -1.011  1.00 20.01           C  
ATOM   3171  OD1 ASP A 412       1.658  14.860  -0.520  1.00 15.89           O  
ATOM   3172  OD2 ASP A 412       0.262  16.498  -0.298  1.00 19.42           O1-
ATOM   3173  N   GLN A 413      -0.563  12.650  -3.713  1.00 20.85           N  
ATOM   3174  CA  GLN A 413      -1.586  11.658  -3.354  1.00 25.93           C  
ATOM   3175  C   GLN A 413      -0.893  10.372  -2.946  1.00 24.02           C  
ATOM   3176  O   GLN A 413       0.272  10.163  -3.298  1.00 20.45           O  
ATOM   3177  CB  GLN A 413      -2.546  11.345  -4.518  1.00 19.52           C  
ATOM   3178  CG  GLN A 413      -3.457  12.484  -4.985  1.00 21.60           C  
ATOM   3179  CD  GLN A 413      -4.345  13.038  -3.888  1.00 29.21           C  
ATOM   3180  NE2 GLN A 413      -4.408  14.365  -3.798  1.00 40.51           N  
ATOM   3181  OE1 GLN A 413      -4.977  12.292  -3.139  1.00 26.09           O  
ATOM   3182  N   TRP A 414      -1.602   9.511  -2.215  1.00 19.41           N  
ATOM   3183  CA  TRP A 414      -1.107   8.164  -1.955  1.00 17.71           C  
ATOM   3184  C   TRP A 414      -0.989   7.414  -3.273  1.00 23.23           C  
ATOM   3185  O   TRP A 414      -1.753   7.656  -4.213  1.00 23.39           O  
ATOM   3186  CB  TRP A 414      -2.046   7.387  -1.032  1.00 27.77           C  
ATOM   3187  CG  TRP A 414      -1.922   7.710   0.423  1.00 26.24           C  
ATOM   3188  CD1 TRP A 414      -2.890   8.230   1.232  1.00 19.51           C  
ATOM   3189  CD2 TRP A 414      -0.772   7.509   1.254  1.00 19.56           C  
ATOM   3190  CE2 TRP A 414      -1.108   7.944   2.549  1.00 23.31           C  
ATOM   3191  CE3 TRP A 414       0.517   7.016   1.021  1.00 20.49           C  
ATOM   3192  NE1 TRP A 414      -2.409   8.377   2.512  1.00 20.33           N  
ATOM   3193  CZ2 TRP A 414      -0.200   7.898   3.617  1.00 21.19           C  
ATOM   3194  CZ3 TRP A 414       1.417   6.965   2.084  1.00 23.28           C  
ATOM   3195  CH2 TRP A 414       1.052   7.402   3.365  1.00 17.89           C  
ATOM   3196  N   THR A 415      -0.037   6.495  -3.335  1.00 21.48           N  
ATOM   3197  CA  THR A 415       0.177   5.698  -4.540  1.00 26.48           C  
ATOM   3198  C   THR A 415       0.523   4.233  -4.201  1.00 19.71           C  
ATOM   3199  O   THR A 415       1.424   3.963  -3.411  1.00 20.78           O  
ATOM   3200  CB  THR A 415       1.232   6.348  -5.463  1.00 18.07           C  
ATOM   3201  CG2 THR A 415       2.601   6.236  -4.871  1.00 18.71           C  
ATOM   3202  OG1 THR A 415       1.224   5.702  -6.738  1.00 32.32           O  
ATOM   3203  N   TYR A 416      -0.219   3.306  -4.809  1.00 23.78           N  
ATOM   3204  CA  TYR A 416      -0.191   1.890  -4.448  1.00 16.30           C  
ATOM   3205  C   TYR A 416       0.562   1.051  -5.474  1.00 20.82           C  
ATOM   3206  O   TYR A 416       0.367   1.196  -6.687  1.00 19.50           O  
ATOM   3207  CB  TYR A 416      -1.616   1.345  -4.295  1.00 21.33           C  
ATOM   3208  CG  TYR A 416      -2.505   2.215  -3.429  1.00 25.72           C  
ATOM   3209  CD1 TYR A 416      -3.107   3.363  -3.944  1.00 14.39           C  
ATOM   3210  CD2 TYR A 416      -2.731   1.900  -2.094  1.00 20.64           C  
ATOM   3211  CE1 TYR A 416      -3.904   4.162  -3.157  1.00 17.62           C  
ATOM   3212  CE2 TYR A 416      -3.530   2.702  -1.298  1.00 18.96           C  
ATOM   3213  CZ  TYR A 416      -4.114   3.829  -1.836  1.00 19.21           C  
ATOM   3214  OH  TYR A 416      -4.914   4.626  -1.053  1.00 28.80           O  
ATOM   3215  N   TRP A 417       1.409   0.154  -4.968  1.00 24.16           N  
ATOM   3216  CA  TRP A 417       2.223  -0.724  -5.797  1.00 17.58           C  
ATOM   3217  C   TRP A 417       2.198  -2.135  -5.263  1.00 14.31           C  
ATOM   3218  O   TRP A 417       2.495  -2.362  -4.092  1.00 14.52           O  
ATOM   3219  CB  TRP A 417       3.663  -0.215  -5.826  1.00 23.84           C  
ATOM   3220  CG  TRP A 417       3.752   1.165  -6.386  1.00 19.67           C  
ATOM   3221  CD1 TRP A 417       3.835   2.332  -5.685  1.00 13.19           C  
ATOM   3222  CD2 TRP A 417       3.721   1.523  -7.771  1.00 13.03           C  
ATOM   3223  CE2 TRP A 417       3.812   2.928  -7.840  1.00 19.97           C  
ATOM   3224  CE3 TRP A 417       3.644   0.790  -8.959  1.00 16.08           C  
ATOM   3225  NE1 TRP A 417       3.880   3.399  -6.552  1.00 18.56           N  
ATOM   3226  CZ2 TRP A 417       3.829   3.619  -9.058  1.00 22.14           C  
ATOM   3227  CZ3 TRP A 417       3.657   1.471 -10.166  1.00 20.89           C  
ATOM   3228  CH2 TRP A 417       3.749   2.872 -10.208  1.00 19.63           C  
ATOM   3229  N   LEU A 418       1.842  -3.081  -6.122  1.00 15.75           N  
ATOM   3230  CA  LEU A 418       1.827  -4.494  -5.751  1.00 19.39           C  
ATOM   3231  C   LEU A 418       3.016  -5.194  -6.400  1.00 13.04           C  
ATOM   3232  O   LEU A 418       3.070  -5.337  -7.618  1.00 14.96           O  
ATOM   3233  CB  LEU A 418       0.521  -5.159  -6.201  1.00 17.64           C  
ATOM   3234  CG  LEU A 418       0.390  -6.681  -6.072  1.00 17.87           C  
ATOM   3235  CD1 LEU A 418       0.149  -7.117  -4.631  1.00 14.34           C  
ATOM   3236  CD2 LEU A 418      -0.742  -7.185  -6.960  1.00 21.56           C  
ATOM   3237  N   ILE A 419       3.982  -5.621  -5.598  1.00 13.52           N  
ATOM   3238  CA  ILE A 419       5.117  -6.337  -6.161  1.00 18.17           C  
ATOM   3239  C   ILE A 419       4.872  -7.843  -6.156  1.00 18.00           C  
ATOM   3240  O   ILE A 419       4.516  -8.426  -5.121  1.00 12.13           O  
ATOM   3241  CB  ILE A 419       6.447  -5.979  -5.463  1.00 27.62           C  
ATOM   3242  CG1 ILE A 419       6.599  -4.457  -5.344  1.00 20.10           C  
ATOM   3243  CG2 ILE A 419       7.628  -6.566  -6.233  1.00 18.78           C  
ATOM   3244  CD1 ILE A 419       6.667  -3.954  -3.917  1.00 18.14           C  
ATOM   3245  N   GLU A 420       5.037  -8.449  -7.331  1.00 15.73           N  
ATOM   3246  CA  GLU A 420       4.808  -9.878  -7.523  1.00 18.41           C  
ATOM   3247  C   GLU A 420       6.129 -10.607  -7.749  1.00 13.73           C  
ATOM   3248  O   GLU A 420       6.879 -10.280  -8.657  1.00 13.78           O  
ATOM   3249  CB  GLU A 420       3.865 -10.118  -8.702  1.00 21.38           C  
ATOM   3250  CG  GLU A 420       2.505  -9.439  -8.546  1.00 24.94           C  
ATOM   3251  CD  GLU A 420       1.519  -9.833  -9.626  1.00 22.41           C  
ATOM   3252  OE1 GLU A 420       1.804  -9.599 -10.821  1.00 27.83           O  
ATOM   3253  OE2 GLU A 420       0.455 -10.380  -9.272  1.00 22.52           O1-
ATOM   3254  N   ASN A 421       6.392 -11.605  -6.918  1.00 12.18           N  
ATOM   3255  CA  ASN A 421       7.671 -12.289  -6.915  1.00 13.29           C  
ATOM   3256  C   ASN A 421       7.707 -13.552  -7.795  1.00 20.48           C  
ATOM   3257  O   ASN A 421       7.754 -14.662  -7.277  1.00 20.67           O  
ATOM   3258  CB  ASN A 421       8.041 -12.620  -5.470  1.00 10.41           C  
ATOM   3259  CG  ASN A 421       9.458 -13.111  -5.324  1.00 14.40           C  
ATOM   3260  ND2 ASN A 421       9.953 -13.161  -4.083  1.00 10.65           N  
ATOM   3261  OD1 ASN A 421      10.106 -13.445  -6.308  1.00 18.86           O  
ATOM   3262  N   ASP A 422       7.680 -13.377  -9.117  1.00 18.42           N  
ATOM   3263  CA  ASP A 422       7.872 -14.479 -10.062  1.00 18.02           C  
ATOM   3264  C   ASP A 422       6.988 -15.673  -9.716  1.00 25.86           C  
ATOM   3265  O   ASP A 422       7.491 -16.736  -9.354  1.00 26.08           O  
ATOM   3266  CB  ASP A 422       9.350 -14.903 -10.073  1.00 19.53           C  
ATOM   3267  CG  ASP A 422       9.789 -15.538 -11.393  1.00 22.79           C  
ATOM   3268  OD1 ASP A 422       8.914 -15.872 -12.223  1.00 21.80           O  
ATOM   3269  OD2 ASP A 422      11.029 -15.692 -11.602  1.00 15.53           O1-
ATOM   3270  N   PRO A 423       5.663 -15.504  -9.841  1.00 30.98           N  
ATOM   3271  CA  PRO A 423       4.673 -16.484  -9.376  1.00 32.97           C  
ATOM   3272  C   PRO A 423       4.461 -17.669 -10.326  1.00 29.65           C  
ATOM   3273  O   PRO A 423       3.957 -18.705  -9.884  1.00 25.80           O  
ATOM   3274  CB  PRO A 423       3.373 -15.655  -9.279  1.00 26.30           C  
ATOM   3275  CG  PRO A 423       3.772 -14.227  -9.506  1.00 23.16           C  
ATOM   3276  CD  PRO A 423       5.005 -14.297 -10.363  1.00 31.76           C  
ATOM   3277  N   THR A 424       4.827 -17.519 -11.597  1.00 23.91           N  
ATOM   3278  CA  THR A 424       4.674 -18.602 -12.567  1.00 24.80           C  
ATOM   3279  C   THR A 424       5.969 -19.385 -12.801  1.00 26.19           C  
ATOM   3280  O   THR A 424       6.062 -20.207 -13.722  1.00 21.65           O  
ATOM   3281  CB  THR A 424       4.173 -18.068 -13.906  1.00 22.13           C  
ATOM   3282  CG2 THR A 424       2.822 -17.405 -13.733  1.00 22.56           C  
ATOM   3283  OG1 THR A 424       5.114 -17.117 -14.420  1.00 25.65           O  
ATOM   3284  N   ASN A 425       6.967 -19.120 -11.966  1.00 21.13           N  
ATOM   3285  CA  ASN A 425       8.254 -19.799 -12.056  1.00 18.52           C  
ATOM   3286  C   ASN A 425       8.189 -21.015 -11.141  1.00 19.36           C  
ATOM   3287  O   ASN A 425       8.088 -20.878  -9.922  1.00 17.08           O  
ATOM   3288  CB  ASN A 425       9.385 -18.840 -11.647  1.00 18.26           C  
ATOM   3289  CG  ASN A 425      10.777 -19.335 -12.064  1.00 23.33           C  
ATOM   3290  ND2 ASN A 425      11.582 -18.442 -12.650  1.00 15.18           N  
ATOM   3291  OD1 ASN A 425      11.127 -20.492 -11.847  1.00 23.38           O  
ATOM   3292  N   PRO A 426       8.209 -22.219 -11.730  1.00 25.53           N  
ATOM   3293  CA  PRO A 426       8.003 -23.444 -10.944  1.00 18.30           C  
ATOM   3294  C   PRO A 426       9.306 -23.937 -10.329  1.00 24.99           C  
ATOM   3295  O   PRO A 426       9.290 -24.831  -9.478  1.00 25.76           O  
ATOM   3296  CB  PRO A 426       7.520 -24.460 -11.990  1.00 15.30           C  
ATOM   3297  CG  PRO A 426       7.751 -23.806 -13.364  1.00 15.91           C  
ATOM   3298  CD  PRO A 426       8.468 -22.507 -13.151  1.00 20.97           C  
ATOM   3299  N   ILE A 427      10.424 -23.354 -10.755  1.00 26.02           N  
ATOM   3300  CA  ILE A 427      11.741 -23.875 -10.397  1.00 15.07           C  
ATOM   3301  C   ILE A 427      12.412 -23.116  -9.248  1.00 20.54           C  
ATOM   3302  O   ILE A 427      13.145 -23.711  -8.459  1.00 21.29           O  
ATOM   3303  CB  ILE A 427      12.662 -24.004 -11.645  1.00 16.80           C  
ATOM   3304  CG1 ILE A 427      14.133 -24.062 -11.236  1.00 25.02           C  
ATOM   3305  CG2 ILE A 427      12.433 -22.865 -12.620  1.00 19.80           C  
ATOM   3306  CD1 ILE A 427      14.554 -25.393 -10.642  1.00 30.50           C  
ATOM   3307  N   VAL A 428      12.151 -21.817  -9.128  1.00 22.15           N  
ATOM   3308  CA  VAL A 428      12.713 -21.051  -8.013  1.00 17.32           C  
ATOM   3309  C   VAL A 428      12.014 -19.708  -7.755  1.00 17.64           C  
ATOM   3310  O   VAL A 428      11.429 -19.100  -8.648  1.00 17.09           O  
ATOM   3311  CB  VAL A 428      14.250 -20.856  -8.159  1.00 20.29           C  
ATOM   3312  CG1 VAL A 428      14.583 -19.996  -9.370  1.00 25.36           C  
ATOM   3313  CG2 VAL A 428      14.853 -20.274  -6.889  1.00 17.94           C  
ATOM   3314  N   SER A 429      12.069 -19.271  -6.505  1.00 16.58           N  
ATOM   3315  CA  SER A 429      11.543 -17.971  -6.091  1.00 14.96           C  
ATOM   3316  C   SER A 429      12.210 -17.564  -4.778  1.00 14.51           C  
ATOM   3317  O   SER A 429      12.114 -18.274  -3.779  1.00 17.55           O  
ATOM   3318  CB  SER A 429      10.030 -18.027  -5.910  1.00 19.95           C  
ATOM   3319  OG  SER A 429       9.493 -16.728  -5.787  1.00 20.14           O  
ATOM   3320  N   LEU A 430      12.908 -16.437  -4.786  1.00 16.62           N  
ATOM   3321  CA  LEU A 430      13.758 -16.068  -3.661  1.00 13.70           C  
ATOM   3322  C   LEU A 430      13.162 -14.896  -2.912  1.00 11.70           C  
ATOM   3323  O   LEU A 430      12.451 -14.086  -3.504  1.00 16.75           O  
ATOM   3324  CB  LEU A 430      15.162 -15.705  -4.156  1.00 14.26           C  
ATOM   3325  CG  LEU A 430      16.005 -16.728  -4.936  1.00 17.39           C  
ATOM   3326  CD1 LEU A 430      17.271 -16.071  -5.450  1.00  6.74           C  
ATOM   3327  CD2 LEU A 430      16.355 -17.961  -4.114  1.00  9.83           C  
ATOM   3328  N   PRO A 431      13.441 -14.803  -1.604  1.00 10.13           N  
ATOM   3329  CA  PRO A 431      13.036 -13.631  -0.828  1.00  9.51           C  
ATOM   3330  C   PRO A 431      13.877 -12.417  -1.249  1.00 19.94           C  
ATOM   3331  O   PRO A 431      15.092 -12.533  -1.488  1.00  6.60           O  
ATOM   3332  CB  PRO A 431      13.376 -14.023   0.615  1.00 12.82           C  
ATOM   3333  CG  PRO A 431      13.595 -15.500   0.603  1.00 13.89           C  
ATOM   3334  CD  PRO A 431      14.102 -15.817  -0.768  1.00 12.31           C  
ATOM   3335  N   HIS A 432      13.228 -11.262  -1.356  1.00 19.03           N  
ATOM   3336  CA  HIS A 432      13.913 -10.038  -1.734  1.00  9.10           C  
ATOM   3337  C   HIS A 432      13.586  -8.945  -0.741  1.00  9.70           C  
ATOM   3338  O   HIS A 432      12.417  -8.693  -0.484  1.00 18.00           O  
ATOM   3339  CB  HIS A 432      13.475  -9.590  -3.129  1.00 11.44           C  
ATOM   3340  CG  HIS A 432      13.722 -10.606  -4.206  1.00 10.31           C  
ATOM   3341  CD2 HIS A 432      12.862 -11.373  -4.920  1.00 11.67           C  
ATOM   3342  ND1 HIS A 432      14.980 -10.903  -4.674  1.00  5.17           N  
ATOM   3343  CE1 HIS A 432      14.894 -11.823  -5.612  1.00  8.68           C  
ATOM   3344  NE2 HIS A 432      13.619 -12.126  -5.793  1.00 13.39           N  
ATOM   3345  N   PRO A 433      14.619  -8.289  -0.182  1.00 13.16           N  
ATOM   3346  CA  PRO A 433      14.472  -7.078   0.638  1.00  9.85           C  
ATOM   3347  C   PRO A 433      14.333  -5.841  -0.247  1.00 13.23           C  
ATOM   3348  O   PRO A 433      15.349  -5.351  -0.743  1.00 11.52           O  
ATOM   3349  CB  PRO A 433      15.808  -6.984   1.381  1.00 10.75           C  
ATOM   3350  CG  PRO A 433      16.665  -8.105   0.876  1.00 12.13           C  
ATOM   3351  CD  PRO A 433      16.030  -8.659  -0.357  1.00 13.84           C  
ATOM   3352  N   MET A 434      13.107  -5.362  -0.446  1.00 14.92           N  
ATOM   3353  CA  MET A 434      12.844  -4.207  -1.301  1.00 14.52           C  
ATOM   3354  C   MET A 434      13.069  -2.866  -0.590  1.00 16.05           C  
ATOM   3355  O   MET A 434      12.630  -2.668   0.542  1.00 16.52           O  
ATOM   3356  CB  MET A 434      11.417  -4.279  -1.840  1.00 16.03           C  
ATOM   3357  CG  MET A 434      11.108  -5.594  -2.512  1.00 18.58           C  
ATOM   3358  SD  MET A 434      12.224  -5.900  -3.891  1.00 15.45           S  
ATOM   3359  CE  MET A 434      11.541  -4.782  -5.095  1.00  8.27           C  
ATOM   3360  N   HIS A 435      13.749  -1.948  -1.273  1.00 21.28           N  
ATOM   3361  CA  HIS A 435      14.036  -0.618  -0.730  1.00 17.30           C  
ATOM   3362  C   HIS A 435      13.627   0.530  -1.662  1.00 14.09           C  
ATOM   3363  O   HIS A 435      13.945   0.522  -2.845  1.00 14.65           O  
ATOM   3364  CB  HIS A 435      15.512  -0.494  -0.397  1.00 15.48           C  
ATOM   3365  CG  HIS A 435      15.912   0.874   0.065  1.00 19.22           C  
ATOM   3366  CD2 HIS A 435      16.678   1.825  -0.520  1.00 18.73           C  
ATOM   3367  ND1 HIS A 435      15.523   1.387   1.282  1.00 21.20           N  
ATOM   3368  CE1 HIS A 435      16.028   2.601   1.424  1.00 20.82           C  
ATOM   3369  NE2 HIS A 435      16.735   2.892   0.349  1.00 13.34           N  
ATOM   3370  N   LEU A 436      12.925   1.514  -1.110  1.00 12.51           N  
ATOM   3371  CA  LEU A 436      12.510   2.692  -1.859  1.00 10.35           C  
ATOM   3372  C   LEU A 436      13.359   3.919  -1.522  1.00 12.30           C  
ATOM   3373  O   LEU A 436      13.584   4.240  -0.358  1.00 13.80           O  
ATOM   3374  CB  LEU A 436      11.033   2.992  -1.597  1.00 15.39           C  
ATOM   3375  CG  LEU A 436      10.417   4.306  -2.086  1.00  9.87           C  
ATOM   3376  CD1 LEU A 436      10.506   4.434  -3.589  1.00  8.22           C  
ATOM   3377  CD2 LEU A 436       8.980   4.366  -1.632  1.00 14.07           C  
ATOM   3378  N   HIS A 437      13.826   4.608  -2.552  1.00 14.10           N  
ATOM   3379  CA  HIS A 437      14.610   5.809  -2.349  1.00 11.35           C  
ATOM   3380  C   HIS A 437      13.670   6.976  -2.184  1.00 12.59           C  
ATOM   3381  O   HIS A 437      12.692   7.090  -2.907  1.00 13.30           O  
ATOM   3382  CB  HIS A 437      15.522   6.071  -3.553  1.00 12.72           C  
ATOM   3383  CG  HIS A 437      16.825   5.329  -3.523  1.00 13.72           C  
ATOM   3384  CD2 HIS A 437      17.113   4.029  -3.262  1.00 17.14           C  
ATOM   3385  ND1 HIS A 437      18.029   5.924  -3.837  1.00 14.45           N  
ATOM   3386  CE1 HIS A 437      19.001   5.032  -3.762  1.00 13.76           C  
ATOM   3387  NE2 HIS A 437      18.469   3.870  -3.415  1.00 16.21           N  
ATOM   3388  N   GLY A 438      13.971   7.849  -1.233  1.00 19.04           N  
ATOM   3389  CA  GLY A 438      13.305   9.131  -1.157  1.00 12.97           C  
ATOM   3390  C   GLY A 438      12.036   9.130  -0.347  1.00 13.56           C  
ATOM   3391  O   GLY A 438      11.569  10.188   0.046  1.00 14.78           O  
ATOM   3392  N   HIS A 439      11.479   7.948  -0.097  1.00 19.89           N  
ATOM   3393  CA  HIS A 439      10.258   7.829   0.708  1.00 15.90           C  
ATOM   3394  C   HIS A 439      10.344   6.756   1.802  1.00 17.94           C  
ATOM   3395  O   HIS A 439      11.172   5.839   1.740  1.00 17.27           O  
ATOM   3396  CB  HIS A 439       9.048   7.525  -0.182  1.00 10.96           C  
ATOM   3397  CG  HIS A 439       8.711   8.618  -1.144  1.00 16.68           C  
ATOM   3398  CD2 HIS A 439       9.079   8.824  -2.430  1.00 15.21           C  
ATOM   3399  ND1 HIS A 439       7.878   9.668  -0.815  1.00 13.15           N  
ATOM   3400  CE1 HIS A 439       7.759  10.471  -1.853  1.00 13.85           C  
ATOM   3401  NE2 HIS A 439       8.481   9.984  -2.849  1.00 10.98           N  
ATOM   3402  N   ASP A 440       9.495   6.899   2.816  1.00 13.35           N  
ATOM   3403  CA  ASP A 440       9.131   5.774   3.656  1.00 15.63           C  
ATOM   3404  C   ASP A 440       7.853   5.255   3.044  1.00 18.22           C  
ATOM   3405  O   ASP A 440       7.076   6.027   2.478  1.00 15.66           O  
ATOM   3406  CB  ASP A 440       8.857   6.213   5.095  1.00 12.50           C  
ATOM   3407  CG  ASP A 440      10.120   6.244   5.961  1.00 21.26           C  
ATOM   3408  OD1 ASP A 440      11.201   5.752   5.529  1.00 15.47           O  
ATOM   3409  OD2 ASP A 440      10.022   6.775   7.088  1.00 16.33           O1-
ATOM   3410  N   PHE A 441       7.625   3.955   3.139  1.00 21.41           N  
ATOM   3411  CA  PHE A 441       6.363   3.398   2.655  1.00 23.79           C  
ATOM   3412  C   PHE A 441       5.565   2.735   3.771  1.00 15.68           C  
ATOM   3413  O   PHE A 441       6.132   2.275   4.763  1.00 14.29           O  
ATOM   3414  CB  PHE A 441       6.601   2.410   1.505  1.00 17.73           C  
ATOM   3415  CG  PHE A 441       7.686   1.396   1.774  1.00 17.23           C  
ATOM   3416  CD1 PHE A 441       7.592   0.518   2.843  1.00 20.07           C  
ATOM   3417  CD2 PHE A 441       8.785   1.295   0.937  1.00 21.06           C  
ATOM   3418  CE1 PHE A 441       8.592  -0.431   3.084  1.00 14.65           C  
ATOM   3419  CE2 PHE A 441       9.773   0.343   1.173  1.00 15.05           C  
ATOM   3420  CZ  PHE A 441       9.670  -0.515   2.247  1.00 10.41           C  
ATOM   3421  N   LEU A 442       4.246   2.703   3.615  1.00 19.33           N  
ATOM   3422  CA  LEU A 442       3.413   1.878   4.486  1.00 18.86           C  
ATOM   3423  C   LEU A 442       3.395   0.488   3.892  1.00 15.61           C  
ATOM   3424  O   LEU A 442       3.303   0.337   2.676  1.00  8.86           O  
ATOM   3425  CB  LEU A 442       1.979   2.397   4.574  1.00 17.63           C  
ATOM   3426  CG  LEU A 442       1.661   3.829   5.009  1.00 21.64           C  
ATOM   3427  CD1 LEU A 442       0.151   3.968   5.158  1.00 15.32           C  
ATOM   3428  CD2 LEU A 442       2.368   4.199   6.294  1.00 15.22           C  
ATOM   3429  N   VAL A 443       3.510  -0.522   4.747  1.00 22.17           N  
ATOM   3430  CA  VAL A 443       3.466  -1.904   4.296  1.00 18.69           C  
ATOM   3431  C   VAL A 443       2.037  -2.403   4.458  1.00 17.64           C  
ATOM   3432  O   VAL A 443       1.673  -2.956   5.498  1.00 16.55           O  
ATOM   3433  CB  VAL A 443       4.444  -2.800   5.079  1.00 15.71           C  
ATOM   3434  CG1 VAL A 443       4.452  -4.221   4.503  1.00 14.37           C  
ATOM   3435  CG2 VAL A 443       5.834  -2.205   5.043  1.00 17.34           C  
ATOM   3436  N   LEU A 444       1.241  -2.190   3.413  1.00 18.94           N  
ATOM   3437  CA  LEU A 444      -0.179  -2.509   3.427  1.00 16.21           C  
ATOM   3438  C   LEU A 444      -0.468  -3.981   3.701  1.00 16.46           C  
ATOM   3439  O   LEU A 444      -1.445  -4.303   4.376  1.00 22.77           O  
ATOM   3440  CB  LEU A 444      -0.827  -2.075   2.107  1.00 16.87           C  
ATOM   3441  CG  LEU A 444      -0.762  -0.577   1.813  1.00 18.87           C  
ATOM   3442  CD1 LEU A 444      -1.457  -0.251   0.490  1.00 14.02           C  
ATOM   3443  CD2 LEU A 444      -1.368   0.213   2.961  1.00 14.96           C  
ATOM   3444  N   GLY A 445       0.369  -4.868   3.165  1.00 16.17           N  
ATOM   3445  CA  GLY A 445       0.182  -6.293   3.344  1.00 13.93           C  
ATOM   3446  C   GLY A 445       1.057  -7.151   2.453  1.00 15.55           C  
ATOM   3447  O   GLY A 445       1.579  -6.684   1.444  1.00 16.08           O  
ATOM   3448  N   ARG A 446       1.206  -8.416   2.838  1.00 17.45           N  
ATOM   3449  CA  ARG A 446       2.006  -9.377   2.100  1.00 14.99           C  
ATOM   3450  C   ARG A 446       1.367 -10.756   2.206  1.00 14.81           C  
ATOM   3451  O   ARG A 446       0.532 -10.997   3.071  1.00 14.53           O  
ATOM   3452  CB  ARG A 446       3.417  -9.438   2.684  1.00 16.77           C  
ATOM   3453  CG  ARG A 446       3.491 -10.284   3.933  1.00 14.22           C  
ATOM   3454  CD  ARG A 446       4.831 -10.225   4.595  1.00  7.84           C  
ATOM   3455  NE  ARG A 446       4.735 -10.692   5.978  1.00  6.88           N  
ATOM   3456  CZ  ARG A 446       5.696 -10.547   6.891  1.00 13.99           C  
ATOM   3457  NH1 ARG A 446       6.836  -9.939   6.573  1.00 13.41           N1+
ATOM   3458  NH2 ARG A 446       5.517 -11.002   8.124  1.00  9.54           N  
ATOM   3459  N   SER A 447       1.786 -11.675   1.344  1.00 13.06           N  
ATOM   3460  CA  SER A 447       1.218 -13.012   1.335  1.00 12.01           C  
ATOM   3461  C   SER A 447       1.457 -13.747   2.655  1.00 15.91           C  
ATOM   3462  O   SER A 447       2.398 -13.439   3.386  1.00 16.84           O  
ATOM   3463  CB  SER A 447       1.755 -13.805   0.138  1.00 13.24           C  
ATOM   3464  OG  SER A 447       3.105 -13.486  -0.122  1.00 17.09           O  
ATOM   3465  N   PRO A 448       0.597 -14.727   2.969  1.00 14.10           N  
ATOM   3466  CA  PRO A 448       0.728 -15.484   4.220  1.00 14.41           C  
ATOM   3467  C   PRO A 448       2.149 -15.991   4.487  1.00 18.09           C  
ATOM   3468  O   PRO A 448       2.826 -16.520   3.604  1.00 20.48           O  
ATOM   3469  CB  PRO A 448      -0.224 -16.651   4.012  1.00 14.86           C  
ATOM   3470  CG  PRO A 448      -1.288 -16.081   3.114  1.00 14.98           C  
ATOM   3471  CD  PRO A 448      -0.550 -15.177   2.167  1.00 15.15           C  
ATOM   3472  N   ASP A 449       2.597 -15.815   5.723  1.00 17.46           N  
ATOM   3473  CA  ASP A 449       3.928 -16.246   6.128  1.00 19.86           C  
ATOM   3474  C   ASP A 449       4.184 -17.723   5.797  1.00 19.92           C  
ATOM   3475  O   ASP A 449       3.378 -18.596   6.147  1.00 13.40           O  
ATOM   3476  CB  ASP A 449       4.153 -15.955   7.620  1.00 22.70           C  
ATOM   3477  CG  ASP A 449       4.362 -14.461   7.910  1.00 18.85           C  
ATOM   3478  OD1 ASP A 449       4.300 -13.658   6.961  1.00 10.11           O  
ATOM   3479  OD2 ASP A 449       4.591 -14.090   9.086  1.00 20.08           O1-
ATOM   3480  N   GLU A 450       5.305 -17.985   5.112  1.00 15.95           N  
ATOM   3481  CA  GLU A 450       5.699 -19.342   4.705  1.00 10.89           C  
ATOM   3482  C   GLU A 450       7.171 -19.649   4.971  1.00 14.92           C  
ATOM   3483  O   GLU A 450       7.981 -18.743   5.170  1.00 12.74           O  
ATOM   3484  CB  GLU A 450       5.425 -19.558   3.212  1.00  9.14           C  
ATOM   3485  CG  GLU A 450       3.956 -19.474   2.787  1.00 17.15           C  
ATOM   3486  CD  GLU A 450       3.141 -20.651   3.269  1.00 20.80           C  
ATOM   3487  OE1 GLU A 450       1.900 -20.582   3.133  1.00 15.45           O  
ATOM   3488  OE2 GLU A 450       3.732 -21.636   3.784  1.00 15.63           O1-
ATOM   3489  N   LEU A 451       7.503 -20.940   4.969  1.00 12.91           N  
ATOM   3490  CA  LEU A 451       8.887 -21.402   4.926  1.00 11.88           C  
ATOM   3491  C   LEU A 451       9.319 -21.390   3.466  1.00 13.89           C  
ATOM   3492  O   LEU A 451       8.787 -22.146   2.645  1.00  7.13           O  
ATOM   3493  CB  LEU A 451       9.012 -22.821   5.498  1.00 13.81           C  
ATOM   3494  CG  LEU A 451      10.410 -23.377   5.831  1.00 15.07           C  
ATOM   3495  CD1 LEU A 451      11.152 -22.483   6.816  1.00 11.90           C  
ATOM   3496  CD2 LEU A 451      10.321 -24.792   6.383  1.00  8.75           C  
ATOM   3497  N   PRO A 452      10.277 -20.512   3.131  1.00 11.76           N  
ATOM   3498  CA  PRO A 452      10.652 -20.269   1.734  1.00 12.84           C  
ATOM   3499  C   PRO A 452      10.981 -21.554   0.966  1.00 14.68           C  
ATOM   3500  O   PRO A 452      10.484 -21.768  -0.146  1.00 12.86           O  
ATOM   3501  CB  PRO A 452      11.891 -19.387   1.860  1.00  9.28           C  
ATOM   3502  CG  PRO A 452      11.710 -18.694   3.147  1.00 10.47           C  
ATOM   3503  CD  PRO A 452      11.041 -19.669   4.057  1.00  9.25           C  
ATOM   3504  N   SER A 453      11.796 -22.409   1.574  1.00 13.75           N  
ATOM   3505  CA  SER A 453      12.288 -23.615   0.916  1.00 12.12           C  
ATOM   3506  C   SER A 453      11.217 -24.696   0.748  1.00 17.75           C  
ATOM   3507  O   SER A 453      11.485 -25.755   0.172  1.00 25.24           O  
ATOM   3508  CB  SER A 453      13.493 -24.175   1.664  1.00 11.00           C  
ATOM   3509  OG  SER A 453      13.139 -24.480   3.000  1.00 17.06           O  
ATOM   3510  N   ALA A 454      10.007 -24.425   1.238  1.00 20.70           N  
ATOM   3511  CA  ALA A 454       8.867 -25.328   1.033  1.00 12.18           C  
ATOM   3512  C   ALA A 454       8.147 -25.030  -0.281  1.00 12.82           C  
ATOM   3513  O   ALA A 454       7.287 -25.798  -0.711  1.00 10.32           O  
ATOM   3514  CB  ALA A 454       7.911 -25.252   2.190  1.00 11.13           C  
ATOM   3515  N   GLY A 455       8.521 -23.916  -0.912  1.00 14.54           N  
ATOM   3516  CA  GLY A 455       8.069 -23.574  -2.254  1.00 10.73           C  
ATOM   3517  C   GLY A 455       6.590 -23.279  -2.412  1.00 15.00           C  
ATOM   3518  O   GLY A 455       6.056 -23.383  -3.517  1.00 19.25           O  
ATOM   3519  N   VAL A 456       5.930 -22.915  -1.317  1.00 16.19           N  
ATOM   3520  CA  VAL A 456       4.501 -22.596  -1.329  1.00 15.74           C  
ATOM   3521  C   VAL A 456       4.255 -21.246  -2.000  1.00 15.96           C  
ATOM   3522  O   VAL A 456       4.694 -20.212  -1.502  1.00 15.42           O  
ATOM   3523  CB  VAL A 456       3.924 -22.573   0.106  1.00 15.38           C  
ATOM   3524  CG1 VAL A 456       2.386 -22.560   0.081  1.00  9.38           C  
ATOM   3525  CG2 VAL A 456       4.455 -23.755   0.901  1.00 10.32           C  
ATOM   3526  N   ARG A 457       3.559 -21.256  -3.133  1.00 18.11           N  
ATOM   3527  CA  ARG A 457       3.301 -20.020  -3.876  1.00 19.69           C  
ATOM   3528  C   ARG A 457       1.975 -19.359  -3.476  1.00 17.04           C  
ATOM   3529  O   ARG A 457       1.058 -20.022  -3.020  1.00  9.62           O  
ATOM   3530  CB  ARG A 457       3.326 -20.282  -5.386  1.00 18.26           C  
ATOM   3531  CG  ARG A 457       4.629 -20.884  -5.912  1.00 19.93           C  
ATOM   3532  CD  ARG A 457       5.781 -19.910  -5.796  1.00 12.13           C  
ATOM   3533  NE  ARG A 457       6.887 -20.233  -6.695  1.00 14.60           N  
ATOM   3534  CZ  ARG A 457       7.838 -21.121  -6.423  1.00 16.57           C  
ATOM   3535  NH1 ARG A 457       7.803 -21.791  -5.279  1.00 15.93           N1+
ATOM   3536  NH2 ARG A 457       8.815 -21.351  -7.293  1.00 11.49           N  
ATOM   3537  N   HIS A 458       1.907 -18.040  -3.645  1.00 26.28           N  
ATOM   3538  CA  HIS A 458       0.730 -17.244  -3.328  1.00 10.89           C  
ATOM   3539  C   HIS A 458       0.630 -16.104  -4.321  1.00 15.70           C  
ATOM   3540  O   HIS A 458       1.530 -15.265  -4.410  1.00 14.75           O  
ATOM   3541  CB  HIS A 458       0.828 -16.656  -1.926  1.00 13.20           C  
ATOM   3542  CG  HIS A 458       0.711 -17.669  -0.830  1.00 16.08           C  
ATOM   3543  CD2 HIS A 458       1.660 -18.275  -0.074  1.00 18.45           C  
ATOM   3544  ND1 HIS A 458      -0.498 -18.158  -0.392  1.00 16.56           N  
ATOM   3545  CE1 HIS A 458      -0.293 -19.028   0.581  1.00 15.63           C  
ATOM   3546  NE2 HIS A 458       1.001 -19.116   0.797  1.00 20.04           N  
ATOM   3547  N   ILE A 459      -0.465 -16.089  -5.073  1.00 21.10           N  
ATOM   3548  CA  ILE A 459      -0.785 -15.001  -5.980  1.00 19.20           C  
ATOM   3549  C   ILE A 459      -1.874 -14.154  -5.327  1.00 17.64           C  
ATOM   3550  O   ILE A 459      -2.702 -14.665  -4.570  1.00 16.10           O  
ATOM   3551  CB  ILE A 459      -1.275 -15.548  -7.346  1.00 23.89           C  
ATOM   3552  CG1 ILE A 459      -0.212 -16.469  -7.951  1.00 18.06           C  
ATOM   3553  CG2 ILE A 459      -1.653 -14.410  -8.298  1.00 13.21           C  
ATOM   3554  CD1 ILE A 459      -0.554 -16.986  -9.325  1.00 18.84           C  
ATOM   3555  N   PHE A 460      -1.873 -12.863  -5.625  1.00 17.11           N  
ATOM   3556  CA  PHE A 460      -2.808 -11.940  -5.001  1.00 14.09           C  
ATOM   3557  C   PHE A 460      -4.261 -12.249  -5.353  1.00 16.39           C  
ATOM   3558  O   PHE A 460      -4.635 -12.270  -6.527  1.00 14.48           O  
ATOM   3559  CB  PHE A 460      -2.459 -10.505  -5.378  1.00 11.30           C  
ATOM   3560  CG  PHE A 460      -3.331  -9.485  -4.731  1.00 11.66           C  
ATOM   3561  CD1 PHE A 460      -3.040  -9.018  -3.467  1.00 12.77           C  
ATOM   3562  CD2 PHE A 460      -4.448  -8.991  -5.387  1.00 14.99           C  
ATOM   3563  CE1 PHE A 460      -3.840  -8.076  -2.863  1.00 12.71           C  
ATOM   3564  CE2 PHE A 460      -5.254  -8.057  -4.790  1.00 15.15           C  
ATOM   3565  CZ  PHE A 460      -4.953  -7.595  -3.528  1.00 18.97           C  
ATOM   3566  N   ASP A 461      -5.071 -12.483  -4.324  1.00 15.25           N  
ATOM   3567  CA  ASP A 461      -6.493 -12.763  -4.509  1.00 24.73           C  
ATOM   3568  C   ASP A 461      -7.379 -11.785  -3.721  1.00 24.00           C  
ATOM   3569  O   ASP A 461      -7.401 -11.809  -2.493  1.00 27.94           O  
ATOM   3570  CB  ASP A 461      -6.806 -14.207  -4.110  1.00 19.61           C  
ATOM   3571  CG  ASP A 461      -8.143 -14.686  -4.649  1.00 24.10           C  
ATOM   3572  OD1 ASP A 461      -9.191 -14.242  -4.135  1.00 22.87           O  
ATOM   3573  OD2 ASP A 461      -8.140 -15.507  -5.590  1.00 25.45           O1-
ATOM   3574  N   PRO A 462      -8.110 -10.915  -4.431  1.00 20.96           N  
ATOM   3575  CA  PRO A 462      -8.979  -9.920  -3.790  1.00 18.78           C  
ATOM   3576  C   PRO A 462      -9.893 -10.498  -2.695  1.00 27.08           C  
ATOM   3577  O   PRO A 462     -10.116  -9.827  -1.690  1.00 27.26           O  
ATOM   3578  CB  PRO A 462      -9.803  -9.397  -4.958  1.00 19.18           C  
ATOM   3579  CG  PRO A 462      -8.884  -9.521  -6.127  1.00 22.56           C  
ATOM   3580  CD  PRO A 462      -8.090 -10.767  -5.896  1.00 18.19           C  
ATOM   3581  N   ALA A 463     -10.384 -11.724  -2.874  1.00 23.67           N  
ATOM   3582  CA  ALA A 463     -11.349 -12.325  -1.947  1.00 18.05           C  
ATOM   3583  C   ALA A 463     -10.757 -12.780  -0.607  1.00 22.63           C  
ATOM   3584  O   ALA A 463     -11.474 -12.903   0.381  1.00 17.84           O  
ATOM   3585  CB  ALA A 463     -12.094 -13.486  -2.625  1.00 13.95           C  
ATOM   3586  N   LYS A 464      -9.452 -13.028  -0.569  1.00 28.93           N  
ATOM   3587  CA  LYS A 464      -8.816 -13.532   0.648  1.00 27.47           C  
ATOM   3588  C   LYS A 464      -7.972 -12.476   1.357  1.00 21.98           C  
ATOM   3589  O   LYS A 464      -7.870 -12.474   2.587  1.00 20.18           O  
ATOM   3590  CB  LYS A 464      -7.950 -14.750   0.323  1.00 21.42           C  
ATOM   3591  CG  LYS A 464      -8.607 -15.726  -0.625  1.00 21.90           C  
ATOM   3592  CD  LYS A 464      -7.733 -16.948  -0.870  1.00 21.05           C  
ATOM   3593  CE  LYS A 464      -8.338 -17.827  -1.941  1.00 31.68           C  
ATOM   3594  NZ  LYS A 464      -7.520 -19.031  -2.218  1.00 29.96           N1+
ATOM   3595  N   ASP A 465      -7.394 -11.572   0.568  1.00 25.06           N  
ATOM   3596  CA  ASP A 465      -6.336 -10.677   1.037  1.00 23.21           C  
ATOM   3597  C   ASP A 465      -6.778  -9.255   1.401  1.00 27.03           C  
ATOM   3598  O   ASP A 465      -6.184  -8.642   2.289  1.00 28.16           O  
ATOM   3599  CB  ASP A 465      -5.201 -10.615   0.008  1.00 19.02           C  
ATOM   3600  CG  ASP A 465      -4.553 -11.974  -0.247  1.00 18.46           C  
ATOM   3601  OD1 ASP A 465      -3.940 -12.559   0.680  1.00 12.36           O  
ATOM   3602  OD2 ASP A 465      -4.643 -12.445  -1.398  1.00 18.45           O1-
ATOM   3603  N   LEU A 466      -7.799  -8.724   0.724  1.00 24.06           N  
ATOM   3604  CA  LEU A 466      -8.283  -7.377   1.044  1.00 21.64           C  
ATOM   3605  C   LEU A 466      -8.714  -7.249   2.508  1.00 19.81           C  
ATOM   3606  O   LEU A 466      -8.552  -6.188   3.115  1.00 13.55           O  
ATOM   3607  CB  LEU A 466      -9.413  -6.938   0.099  1.00 17.11           C  
ATOM   3608  CG  LEU A 466      -9.001  -6.192  -1.174  1.00 15.66           C  
ATOM   3609  CD1 LEU A 466      -7.998  -7.011  -1.985  1.00 23.52           C  
ATOM   3610  CD2 LEU A 466     -10.200  -5.824  -2.019  1.00 23.89           C  
ATOM   3611  N   PRO A 467      -9.286  -8.327   3.069  1.00 25.62           N  
ATOM   3612  CA  PRO A 467      -9.597  -8.345   4.504  1.00 22.22           C  
ATOM   3613  C   PRO A 467      -8.342  -8.360   5.371  1.00 26.94           C  
ATOM   3614  O   PRO A 467      -8.434  -8.051   6.559  1.00 26.43           O  
ATOM   3615  CB  PRO A 467     -10.362  -9.663   4.682  1.00 17.69           C  
ATOM   3616  CG  PRO A 467     -10.937  -9.951   3.340  1.00 18.97           C  
ATOM   3617  CD  PRO A 467      -9.919  -9.452   2.355  1.00 24.94           C  
ATOM   3618  N   ARG A 468      -7.197  -8.715   4.787  1.00 23.53           N  
ATOM   3619  CA  ARG A 468      -5.939  -8.822   5.535  1.00 19.00           C  
ATOM   3620  C   ARG A 468      -5.016  -7.612   5.346  1.00 24.12           C  
ATOM   3621  O   ARG A 468      -4.054  -7.433   6.102  1.00 15.32           O  
ATOM   3622  CB  ARG A 468      -5.179 -10.104   5.154  1.00 21.40           C  
ATOM   3623  CG  ARG A 468      -5.889 -11.420   5.476  1.00 17.93           C  
ATOM   3624  CD  ARG A 468      -4.943 -12.606   5.265  1.00 16.56           C  
ATOM   3625  NE  ARG A 468      -4.124 -12.438   4.068  1.00 13.73           N  
ATOM   3626  CZ  ARG A 468      -2.799 -12.317   4.068  1.00 15.51           C  
ATOM   3627  NH1 ARG A 468      -2.106 -12.364   5.202  1.00 14.38           N1+
ATOM   3628  NH2 ARG A 468      -2.165 -12.154   2.920  1.00 16.63           N  
ATOM   3629  N   LEU A 469      -5.294  -6.807   4.321  1.00 19.67           N  
ATOM   3630  CA  LEU A 469      -4.574  -5.560   4.099  1.00 20.19           C  
ATOM   3631  C   LEU A 469      -4.817  -4.579   5.254  1.00 31.03           C  
ATOM   3632  O   LEU A 469      -5.921  -4.526   5.810  1.00 21.84           O  
ATOM   3633  CB  LEU A 469      -5.017  -4.911   2.788  1.00 20.73           C  
ATOM   3634  CG  LEU A 469      -4.707  -5.580   1.446  1.00 17.79           C  
ATOM   3635  CD1 LEU A 469      -5.180  -4.686   0.296  1.00 19.07           C  
ATOM   3636  CD2 LEU A 469      -3.225  -5.873   1.321  1.00 12.36           C  
ATOM   3637  N   LYS A 470      -3.794  -3.798   5.601  1.00 23.83           N  
ATOM   3638  CA  LYS A 470      -3.885  -2.851   6.708  1.00 19.97           C  
ATOM   3639  C   LYS A 470      -3.639  -1.425   6.232  1.00 23.37           C  
ATOM   3640  O   LYS A 470      -2.571  -1.120   5.707  1.00 28.87           O  
ATOM   3641  CB  LYS A 470      -2.874  -3.209   7.798  1.00 23.89           C  
ATOM   3642  CG  LYS A 470      -3.010  -2.371   9.052  1.00 30.24           C  
ATOM   3643  CD  LYS A 470      -2.106  -2.864  10.173  1.00 23.37           C  
ATOM   3644  CE  LYS A 470      -2.375  -2.084  11.450  1.00 25.68           C  
ATOM   3645  NZ  LYS A 470      -1.637  -2.618  12.624  1.00 28.22           N1+
ATOM   3646  N   GLY A 471      -4.619  -0.550   6.424  1.00 21.97           N  
ATOM   3647  CA  GLY A 471      -4.514   0.819   5.958  1.00 20.33           C  
ATOM   3648  C   GLY A 471      -4.508   1.811   7.102  1.00 19.38           C  
ATOM   3649  O   GLY A 471      -4.216   2.991   6.918  1.00 23.42           O  
ATOM   3650  N   ASN A 472      -4.828   1.324   8.291  1.00 15.72           N  
ATOM   3651  CA  ASN A 472      -4.816   2.149   9.482  1.00 21.65           C  
ATOM   3652  C   ASN A 472      -3.467   2.099  10.199  1.00 32.05           C  
ATOM   3653  O   ASN A 472      -3.265   1.276  11.093  1.00 27.15           O  
ATOM   3654  CB  ASN A 472      -5.927   1.706  10.432  1.00 22.24           C  
ATOM   3655  CG  ASN A 472      -6.085   2.636  11.609  1.00 30.56           C  
ATOM   3656  ND2 ASN A 472      -7.238   2.562  12.261  1.00 46.18           N  
ATOM   3657  OD1 ASN A 472      -5.180   3.411  11.937  1.00 19.80           O  
ATOM   3658  N   ASN A 473      -2.555   2.986   9.796  1.00 32.99           N  
ATOM   3659  CA  ASN A 473      -1.224   3.105  10.392  1.00 22.24           C  
ATOM   3660  C   ASN A 473      -0.442   1.790  10.446  1.00 26.37           C  
ATOM   3661  O   ASN A 473      -0.165   1.267  11.527  1.00 30.13           O  
ATOM   3662  CB  ASN A 473      -1.305   3.751  11.785  1.00 17.13           C  
ATOM   3663  CG  ASN A 473       0.053   4.270  12.280  1.00 21.78           C  
ATOM   3664  ND2 ASN A 473       0.191   4.406  13.596  1.00 18.42           N  
ATOM   3665  OD1 ASN A 473       0.953   4.562  11.484  1.00 21.46           O  
ATOM   3666  N   PRO A 474      -0.064   1.257   9.273  1.00 25.50           N  
ATOM   3667  CA  PRO A 474       0.766   0.046   9.232  1.00 25.00           C  
ATOM   3668  C   PRO A 474       2.174   0.379   9.689  1.00 23.06           C  
ATOM   3669  O   PRO A 474       2.423   1.494  10.146  1.00 27.50           O  
ATOM   3670  CB  PRO A 474       0.803  -0.314   7.739  1.00 18.73           C  
ATOM   3671  CG  PRO A 474      -0.221   0.553   7.082  1.00 15.24           C  
ATOM   3672  CD  PRO A 474      -0.354   1.770   7.927  1.00 22.48           C  
ATOM   3673  N   VAL A 475       3.079  -0.580   9.566  1.00 22.93           N  
ATOM   3674  CA  VAL A 475       4.491  -0.305   9.747  1.00 20.34           C  
ATOM   3675  C   VAL A 475       4.916   0.521   8.553  1.00 22.40           C  
ATOM   3676  O   VAL A 475       4.452   0.275   7.436  1.00 21.08           O  
ATOM   3677  CB  VAL A 475       5.330  -1.597   9.781  1.00 15.10           C  
ATOM   3678  CG1 VAL A 475       6.787  -1.279   9.649  1.00 20.29           C  
ATOM   3679  CG2 VAL A 475       5.088  -2.348  11.066  1.00 27.49           C  
ATOM   3680  N   ARG A 476       5.759   1.523   8.781  1.00 17.10           N  
ATOM   3681  CA  ARG A 476       6.336   2.252   7.662  1.00 16.75           C  
ATOM   3682  C   ARG A 476       7.835   2.416   7.836  1.00 20.45           C  
ATOM   3683  O   ARG A 476       8.331   2.753   8.916  1.00 24.70           O  
ATOM   3684  CB  ARG A 476       5.643   3.594   7.406  1.00 12.26           C  
ATOM   3685  CG  ARG A 476       5.996   4.658   8.378  1.00 15.74           C  
ATOM   3686  CD  ARG A 476       5.357   5.978   8.006  1.00 19.52           C  
ATOM   3687  NE  ARG A 476       5.665   6.992   9.011  1.00 27.20           N  
ATOM   3688  CZ  ARG A 476       4.983   7.146  10.138  1.00 14.73           C  
ATOM   3689  NH1 ARG A 476       3.948   6.362  10.395  1.00 14.45           N1+
ATOM   3690  NH2 ARG A 476       5.339   8.078  11.004  1.00 14.96           N  
ATOM   3691  N   ARG A 477       8.549   2.161   6.752  1.00 21.11           N  
ATOM   3692  CA  ARG A 477       9.991   2.150   6.787  1.00 16.72           C  
ATOM   3693  C   ARG A 477      10.506   2.155   5.359  1.00 13.87           C  
ATOM   3694  O   ARG A 477       9.723   2.246   4.411  1.00 14.40           O  
ATOM   3695  CB  ARG A 477      10.467   0.918   7.559  1.00 20.15           C  
ATOM   3696  CG  ARG A 477       9.888  -0.398   7.064  1.00 13.93           C  
ATOM   3697  CD  ARG A 477      10.075  -1.506   8.092  1.00 16.40           C  
ATOM   3698  NE  ARG A 477      11.447  -1.620   8.587  1.00 10.87           N  
ATOM   3699  CZ  ARG A 477      11.835  -2.493   9.512  1.00 13.20           C  
ATOM   3700  NH1 ARG A 477      10.954  -3.334  10.044  1.00 15.94           N1+
ATOM   3701  NH2 ARG A 477      13.107  -2.525   9.908  1.00 12.79           N  
ATOM   3702  N   ASP A 478      11.821   2.054   5.205  1.00 14.94           N  
ATOM   3703  CA  ASP A 478      12.431   2.123   3.883  1.00 16.75           C  
ATOM   3704  C   ASP A 478      12.840   0.748   3.347  1.00 16.79           C  
ATOM   3705  O   ASP A 478      13.160   0.613   2.166  1.00 14.11           O  
ATOM   3706  CB  ASP A 478      13.605   3.117   3.871  1.00 14.08           C  
ATOM   3707  CG  ASP A 478      14.585   2.890   5.017  1.00 15.64           C  
ATOM   3708  OD1 ASP A 478      14.696   3.764   5.903  1.00 13.39           O  
ATOM   3709  OD2 ASP A 478      15.249   1.836   5.034  1.00 17.48           O1-
ATOM   3710  N   VAL A 479      12.817  -0.267   4.211  1.00 13.51           N  
ATOM   3711  CA  VAL A 479      13.105  -1.642   3.788  1.00 13.75           C  
ATOM   3712  C   VAL A 479      12.105  -2.647   4.350  1.00 15.47           C  
ATOM   3713  O   VAL A 479      11.804  -2.642   5.542  1.00 15.31           O  
ATOM   3714  CB  VAL A 479      14.538  -2.100   4.178  1.00 14.44           C  
ATOM   3715  CG1 VAL A 479      14.746  -3.560   3.796  1.00 12.08           C  
ATOM   3716  CG2 VAL A 479      15.583  -1.221   3.514  1.00 12.88           C  
ATOM   3717  N   THR A 480      11.611  -3.526   3.485  1.00 21.22           N  
ATOM   3718  CA  THR A 480      10.699  -4.584   3.902  1.00 17.27           C  
ATOM   3719  C   THR A 480      10.795  -5.816   3.008  1.00 20.49           C  
ATOM   3720  O   THR A 480      11.238  -5.731   1.850  1.00 12.94           O  
ATOM   3721  CB  THR A 480       9.253  -4.116   3.873  1.00 17.74           C  
ATOM   3722  CG2 THR A 480       8.718  -4.188   2.451  1.00 13.85           C  
ATOM   3723  OG1 THR A 480       8.473  -4.951   4.732  1.00 12.38           O  
ATOM   3724  N   MET A 481      10.354  -6.956   3.544  1.00 19.92           N  
ATOM   3725  CA  MET A 481      10.522  -8.241   2.866  1.00 19.13           C  
ATOM   3726  C   MET A 481       9.467  -8.551   1.817  1.00 12.84           C  
ATOM   3727  O   MET A 481       8.284  -8.681   2.128  1.00 15.71           O  
ATOM   3728  CB  MET A 481      10.577  -9.397   3.872  1.00 16.41           C  
ATOM   3729  CG  MET A 481      11.892  -9.529   4.622  1.00 15.02           C  
ATOM   3730  SD  MET A 481      13.331  -9.617   3.559  1.00 16.39           S  
ATOM   3731  CE  MET A 481      13.124 -11.185   2.736  1.00 10.18           C  
ATOM   3732  N   LEU A 482       9.910  -8.678   0.571  1.00 12.18           N  
ATOM   3733  CA  LEU A 482       9.096  -9.318  -0.450  1.00 11.82           C  
ATOM   3734  C   LEU A 482       9.233 -10.819  -0.208  1.00 11.89           C  
ATOM   3735  O   LEU A 482      10.337 -11.352  -0.245  1.00 10.40           O  
ATOM   3736  CB  LEU A 482       9.595  -8.951  -1.845  1.00 12.19           C  
ATOM   3737  CG  LEU A 482       8.921  -9.637  -3.040  1.00 13.20           C  
ATOM   3738  CD1 LEU A 482       7.454  -9.264  -3.106  1.00  8.69           C  
ATOM   3739  CD2 LEU A 482       9.619  -9.291  -4.359  1.00 10.12           C  
ATOM   3740  N   PRO A 483       8.112 -11.503   0.074  1.00 14.54           N  
ATOM   3741  CA  PRO A 483       8.147 -12.930   0.414  1.00 11.18           C  
ATOM   3742  C   PRO A 483       8.489 -13.844  -0.764  1.00 11.99           C  
ATOM   3743  O   PRO A 483       8.138 -13.546  -1.905  1.00 14.86           O  
ATOM   3744  CB  PRO A 483       6.728 -13.206   0.895  1.00 12.04           C  
ATOM   3745  CG  PRO A 483       6.184 -11.870   1.279  1.00 13.72           C  
ATOM   3746  CD  PRO A 483       6.777 -10.928   0.295  1.00 13.78           C  
ATOM   3747  N   ALA A 484       9.182 -14.945  -0.478  1.00 14.54           N  
ATOM   3748  CA  ALA A 484       9.550 -15.934  -1.492  1.00 10.63           C  
ATOM   3749  C   ALA A 484       8.320 -16.611  -2.091  1.00 14.38           C  
ATOM   3750  O   ALA A 484       7.525 -17.216  -1.380  1.00 14.82           O  
ATOM   3751  CB  ALA A 484      10.482 -16.967  -0.895  1.00 11.06           C  
ATOM   3752  N   GLY A 485       8.163 -16.497  -3.404  1.00 15.68           N  
ATOM   3753  CA  GLY A 485       7.013 -17.069  -4.080  1.00 13.98           C  
ATOM   3754  C   GLY A 485       5.692 -16.378  -3.784  1.00 16.11           C  
ATOM   3755  O   GLY A 485       4.620 -16.906  -4.115  1.00 18.60           O  
ATOM   3756  N   GLY A 486       5.760 -15.189  -3.185  1.00 16.56           N  
ATOM   3757  CA  GLY A 486       4.561 -14.449  -2.821  1.00 14.91           C  
ATOM   3758  C   GLY A 486       4.390 -13.105  -3.515  1.00 12.82           C  
ATOM   3759  O   GLY A 486       4.648 -12.970  -4.709  1.00 13.69           O  
ATOM   3760  N   TRP A 487       3.948 -12.112  -2.750  1.00 13.31           N  
ATOM   3761  CA  TRP A 487       3.628 -10.794  -3.279  1.00 12.07           C  
ATOM   3762  C   TRP A 487       3.646  -9.798  -2.135  1.00 15.80           C  
ATOM   3763  O   TRP A 487       3.366 -10.159  -0.998  1.00 16.11           O  
ATOM   3764  CB  TRP A 487       2.244 -10.800  -3.947  1.00 16.13           C  
ATOM   3765  CG  TRP A 487       1.108 -11.191  -3.020  1.00 17.10           C  
ATOM   3766  CD1 TRP A 487       0.501 -12.412  -2.936  1.00 16.58           C  
ATOM   3767  CD2 TRP A 487       0.450 -10.357  -2.055  1.00 16.35           C  
ATOM   3768  CE2 TRP A 487      -0.528 -11.144  -1.419  1.00 10.83           C  
ATOM   3769  CE3 TRP A 487       0.602  -9.023  -1.666  1.00 19.22           C  
ATOM   3770  NE1 TRP A 487      -0.478 -12.393  -1.978  1.00  9.46           N  
ATOM   3771  CZ2 TRP A 487      -1.356 -10.644  -0.423  1.00 13.00           C  
ATOM   3772  CZ3 TRP A 487      -0.227  -8.531  -0.667  1.00 18.62           C  
ATOM   3773  CH2 TRP A 487      -1.190  -9.338  -0.063  1.00 13.25           C  
ATOM   3774  N   LEU A 488       3.986  -8.550  -2.432  1.00 16.36           N  
ATOM   3775  CA  LEU A 488       4.016  -7.503  -1.414  1.00 15.12           C  
ATOM   3776  C   LEU A 488       3.250  -6.272  -1.896  1.00 16.56           C  
ATOM   3777  O   LEU A 488       3.387  -5.873  -3.048  1.00 12.95           O  
ATOM   3778  CB  LEU A 488       5.463  -7.138  -1.085  1.00 14.11           C  
ATOM   3779  CG  LEU A 488       5.815  -5.912  -0.235  1.00 15.51           C  
ATOM   3780  CD1 LEU A 488       5.777  -6.213   1.255  1.00 10.67           C  
ATOM   3781  CD2 LEU A 488       7.194  -5.450  -0.633  1.00 16.23           C  
ATOM   3782  N   LEU A 489       2.445  -5.688  -1.010  1.00 12.91           N  
ATOM   3783  CA  LEU A 489       1.718  -4.467  -1.317  1.00 18.81           C  
ATOM   3784  C   LEU A 489       2.245  -3.248  -0.547  1.00 19.59           C  
ATOM   3785  O   LEU A 489       2.308  -3.263   0.684  1.00 21.52           O  
ATOM   3786  CB  LEU A 489       0.229  -4.643  -1.009  1.00 23.01           C  
ATOM   3787  CG  LEU A 489      -0.601  -3.437  -1.452  1.00 17.48           C  
ATOM   3788  CD1 LEU A 489      -0.469  -3.244  -2.950  1.00 18.07           C  
ATOM   3789  CD2 LEU A 489      -2.057  -3.606  -1.059  1.00 19.91           C  
ATOM   3790  N   LEU A 490       2.575  -2.181  -1.269  1.00 13.32           N  
ATOM   3791  CA  LEU A 490       3.157  -0.988  -0.653  1.00 17.42           C  
ATOM   3792  C   LEU A 490       2.532   0.341  -1.073  1.00 14.18           C  
ATOM   3793  O   LEU A 490       1.960   0.466  -2.151  1.00 17.12           O  
ATOM   3794  CB  LEU A 490       4.656  -0.929  -0.946  1.00 21.79           C  
ATOM   3795  CG  LEU A 490       5.507  -2.005  -0.280  1.00 13.25           C  
ATOM   3796  CD1 LEU A 490       6.929  -1.906  -0.780  1.00 20.05           C  
ATOM   3797  CD2 LEU A 490       5.428  -1.863   1.231  1.00 10.73           C  
ATOM   3798  N   ALA A 491       2.660   1.346  -0.220  1.00 14.56           N  
ATOM   3799  CA  ALA A 491       2.243   2.693  -0.593  1.00 19.88           C  
ATOM   3800  C   ALA A 491       3.208   3.769  -0.075  1.00 20.03           C  
ATOM   3801  O   ALA A 491       3.743   3.667   1.034  1.00 16.60           O  
ATOM   3802  CB  ALA A 491       0.801   2.970  -0.132  1.00 11.97           C  
ATOM   3803  N   PHE A 492       3.456   4.776  -0.908  1.00 19.66           N  
ATOM   3804  CA  PHE A 492       4.136   5.995  -0.477  1.00 21.01           C  
ATOM   3805  C   PHE A 492       3.383   7.191  -1.046  1.00 24.50           C  
ATOM   3806  O   PHE A 492       2.612   7.064  -1.998  1.00 13.57           O  
ATOM   3807  CB  PHE A 492       5.602   6.021  -0.915  1.00 15.73           C  
ATOM   3808  CG  PHE A 492       5.796   6.006  -2.412  1.00 23.06           C  
ATOM   3809  CD1 PHE A 492       5.855   4.801  -3.106  1.00 18.91           C  
ATOM   3810  CD2 PHE A 492       5.934   7.189  -3.123  1.00 15.43           C  
ATOM   3811  CE1 PHE A 492       6.029   4.779  -4.473  1.00 12.33           C  
ATOM   3812  CE2 PHE A 492       6.113   7.166  -4.493  1.00 14.42           C  
ATOM   3813  CZ  PHE A 492       6.161   5.960  -5.166  1.00 17.91           C  
ATOM   3814  N   LYS A 493       3.598   8.356  -0.457  1.00 22.86           N  
ATOM   3815  CA  LYS A 493       2.911   9.542  -0.930  1.00 17.20           C  
ATOM   3816  C   LYS A 493       3.846  10.363  -1.796  1.00 20.54           C  
ATOM   3817  O   LYS A 493       4.863  10.856  -1.306  1.00 28.05           O  
ATOM   3818  CB  LYS A 493       2.409  10.355   0.256  1.00 17.71           C  
ATOM   3819  CG  LYS A 493       1.640  11.593  -0.117  1.00 19.17           C  
ATOM   3820  CD  LYS A 493       0.768  12.050   1.028  1.00 16.24           C  
ATOM   3821  CE  LYS A 493      -0.345  11.052   1.280  1.00 24.22           C  
ATOM   3822  NZ  LYS A 493      -1.401  11.601   2.177  1.00 19.40           N1+
ATOM   3823  N   THR A 494       3.514  10.486  -3.082  1.00 18.67           N  
ATOM   3824  CA  THR A 494       4.294  11.282  -4.037  1.00 13.53           C  
ATOM   3825  C   THR A 494       4.406  12.751  -3.612  1.00 15.80           C  
ATOM   3826  O   THR A 494       3.853  13.630  -4.265  1.00 17.90           O  
ATOM   3827  CB  THR A 494       3.691  11.222  -5.456  1.00 10.71           C  
ATOM   3828  CG2 THR A 494       3.643   9.788  -5.962  1.00  8.00           C  
ATOM   3829  OG1 THR A 494       2.353  11.735  -5.425  1.00 21.16           O  
ATOM   3830  N   ASP A 495       5.141  12.999  -2.528  1.00 10.74           N  
ATOM   3831  CA  ASP A 495       5.310  14.335  -1.954  1.00 17.22           C  
ATOM   3832  C   ASP A 495       6.757  14.855  -2.114  1.00 20.28           C  
ATOM   3833  O   ASP A 495       7.226  15.681  -1.321  1.00 13.28           O  
ATOM   3834  CB  ASP A 495       4.943  14.297  -0.468  1.00 14.58           C  
ATOM   3835  CG  ASP A 495       5.781  13.285   0.315  1.00 17.75           C  
ATOM   3836  OD1 ASP A 495       6.688  12.678  -0.293  1.00 12.94           O  
ATOM   3837  OD2 ASP A 495       5.537  13.083   1.531  1.00 14.63           O1-
ATOM   3838  N   ASN A 496       7.456  14.360  -3.133  1.00 11.73           N  
ATOM   3839  CA  ASN A 496       8.872  14.627  -3.269  1.00 16.20           C  
ATOM   3840  C   ASN A 496       9.383  14.474  -4.699  1.00 17.05           C  
ATOM   3841  O   ASN A 496      10.221  13.607  -4.975  1.00 13.63           O  
ATOM   3842  CB  ASN A 496       9.659  13.717  -2.314  1.00 16.06           C  
ATOM   3843  CG  ASN A 496      11.124  14.105  -2.201  1.00 11.69           C  
ATOM   3844  ND2 ASN A 496      11.940  13.185  -1.733  1.00 13.91           N  
ATOM   3845  OD1 ASN A 496      11.509  15.220  -2.526  1.00 15.05           O  
ATOM   3846  N   PRO A 497       8.894  15.334  -5.607  1.00 14.38           N  
ATOM   3847  CA  PRO A 497       9.307  15.309  -7.014  1.00 17.39           C  
ATOM   3848  C   PRO A 497      10.769  14.906  -7.128  1.00 17.29           C  
ATOM   3849  O   PRO A 497      11.643  15.598  -6.600  1.00 26.20           O  
ATOM   3850  CB  PRO A 497       9.135  16.763  -7.450  1.00 15.45           C  
ATOM   3851  CG  PRO A 497       8.054  17.269  -6.593  1.00 15.50           C  
ATOM   3852  CD  PRO A 497       8.141  16.549  -5.278  1.00  9.85           C  
ATOM   3853  N   GLY A 498      11.026  13.774  -7.770  1.00 17.73           N  
ATOM   3854  CA  GLY A 498      12.379  13.276  -7.915  1.00 19.03           C  
ATOM   3855  C   GLY A 498      12.408  12.035  -8.781  1.00 13.42           C  
ATOM   3856  O   GLY A 498      11.391  11.635  -9.303  1.00 16.24           O  
ATOM   3857  N   ALA A 499      13.589  11.443  -8.943  1.00 18.27           N  
ATOM   3858  CA  ALA A 499      13.727  10.140  -9.584  1.00 19.67           C  
ATOM   3859  C   ALA A 499      14.232   9.146  -8.537  1.00 17.62           C  
ATOM   3860  O   ALA A 499      15.387   9.207  -8.144  1.00 13.24           O  
ATOM   3861  CB  ALA A 499      14.703  10.223 -10.753  1.00 18.85           C  
ATOM   3862  N   TRP A 500      13.368   8.242  -8.072  1.00 20.04           N  
ATOM   3863  CA  TRP A 500      13.726   7.364  -6.953  1.00 17.58           C  
ATOM   3864  C   TRP A 500      13.826   5.887  -7.313  1.00 15.94           C  
ATOM   3865  O   TRP A 500      12.863   5.278  -7.779  1.00 15.91           O  
ATOM   3866  CB  TRP A 500      12.738   7.532  -5.790  1.00 15.56           C  
ATOM   3867  CG  TRP A 500      12.532   8.946  -5.367  1.00 13.16           C  
ATOM   3868  CD1 TRP A 500      11.386   9.670  -5.481  1.00 17.67           C  
ATOM   3869  CD2 TRP A 500      13.501   9.824  -4.770  1.00 15.10           C  
ATOM   3870  CE2 TRP A 500      12.865  11.058  -4.553  1.00 11.69           C  
ATOM   3871  CE3 TRP A 500      14.846   9.681  -4.404  1.00  8.76           C  
ATOM   3872  NE1 TRP A 500      11.573  10.936  -4.992  1.00 16.66           N  
ATOM   3873  CZ2 TRP A 500      13.518  12.143  -3.983  1.00 11.21           C  
ATOM   3874  CZ3 TRP A 500      15.487  10.753  -3.840  1.00 11.05           C  
ATOM   3875  CH2 TRP A 500      14.828  11.971  -3.633  1.00 13.43           C  
ATOM   3876  N   LEU A 501      14.998   5.308  -7.065  1.00 19.37           N  
ATOM   3877  CA  LEU A 501      15.202   3.875  -7.255  1.00 14.76           C  
ATOM   3878  C   LEU A 501      14.323   3.061  -6.312  1.00 20.08           C  
ATOM   3879  O   LEU A 501      14.170   3.383  -5.133  1.00 19.89           O  
ATOM   3880  CB  LEU A 501      16.651   3.494  -7.006  1.00 16.08           C  
ATOM   3881  CG  LEU A 501      17.715   4.051  -7.937  1.00 13.74           C  
ATOM   3882  CD1 LEU A 501      19.053   3.865  -7.256  1.00 15.87           C  
ATOM   3883  CD2 LEU A 501      17.673   3.360  -9.296  1.00 12.42           C  
ATOM   3884  N   PHE A 502      13.744   2.001  -6.851  1.00 13.46           N  
ATOM   3885  CA  PHE A 502      13.048   1.025  -6.049  1.00 11.75           C  
ATOM   3886  C   PHE A 502      13.625  -0.332  -6.425  1.00 12.89           C  
ATOM   3887  O   PHE A 502      13.384  -0.841  -7.515  1.00 15.07           O  
ATOM   3888  CB  PHE A 502      11.551   1.074  -6.331  1.00 12.56           C  
ATOM   3889  CG  PHE A 502      10.768   0.072  -5.544  1.00 11.57           C  
ATOM   3890  CD1 PHE A 502      10.804   0.087  -4.161  1.00 11.43           C  
ATOM   3891  CD2 PHE A 502       9.998  -0.887  -6.178  1.00 12.59           C  
ATOM   3892  CE1 PHE A 502      10.091  -0.835  -3.429  1.00  9.74           C  
ATOM   3893  CE2 PHE A 502       9.299  -1.796  -5.451  1.00 10.43           C  
ATOM   3894  CZ  PHE A 502       9.348  -1.772  -4.075  1.00 12.07           C  
ATOM   3895  N   HIS A 503      14.420  -0.917  -5.538  1.00 14.03           N  
ATOM   3896  CA  HIS A 503      15.194  -2.090  -5.929  1.00 13.66           C  
ATOM   3897  C   HIS A 503      15.371  -3.077  -4.801  1.00 12.83           C  
ATOM   3898  O   HIS A 503      14.891  -2.854  -3.693  1.00 11.83           O  
ATOM   3899  CB  HIS A 503      16.572  -1.678  -6.458  1.00 10.84           C  
ATOM   3900  CG  HIS A 503      17.441  -1.021  -5.435  1.00 12.90           C  
ATOM   3901  CD2 HIS A 503      17.442   0.244  -4.942  1.00 15.43           C  
ATOM   3902  ND1 HIS A 503      18.462  -1.681  -4.788  1.00 10.96           N  
ATOM   3903  CE1 HIS A 503      19.048  -0.860  -3.942  1.00 12.27           C  
ATOM   3904  NE2 HIS A 503      18.459   0.317  -4.020  1.00 15.75           N  
ATOM   3905  N   CYS A 504      16.067  -4.167  -5.108  1.00  6.66           N  
ATOM   3906  CA  CYS A 504      16.437  -5.164  -4.130  1.00  7.70           C  
ATOM   3907  C   CYS A 504      17.769  -4.777  -3.543  1.00 10.24           C  
ATOM   3908  O   CYS A 504      18.677  -4.402  -4.279  1.00 16.44           O  
ATOM   3909  CB  CYS A 504      16.570  -6.532  -4.798  1.00 14.94           C  
ATOM   3910  SG  CYS A 504      16.806  -7.893  -3.640  1.00 16.08           S  
ATOM   3911  N   HIS A 505      17.898  -4.876  -2.221  1.00 10.22           N  
ATOM   3912  CA  HIS A 505      19.107  -4.413  -1.557  1.00  8.48           C  
ATOM   3913  C   HIS A 505      20.135  -5.539  -1.402  1.00 11.80           C  
ATOM   3914  O   HIS A 505      21.132  -5.409  -0.683  1.00  6.84           O  
ATOM   3915  CB  HIS A 505      18.786  -3.736  -0.216  1.00 13.42           C  
ATOM   3916  CG  HIS A 505      19.757  -2.659   0.152  1.00 12.64           C  
ATOM   3917  CD2 HIS A 505      19.575  -1.329   0.388  1.00 15.55           C  
ATOM   3918  ND1 HIS A 505      21.107  -2.878   0.298  1.00  7.57           N  
ATOM   3919  CE1 HIS A 505      21.715  -1.760   0.606  1.00  6.63           C  
ATOM   3920  NE2 HIS A 505      20.812  -0.798   0.668  1.00 14.19           N  
ATOM   3921  N   ILE A 506      19.885  -6.654  -2.081  1.00 13.08           N  
ATOM   3922  CA  ILE A 506      20.900  -7.683  -2.195  1.00 11.37           C  
ATOM   3923  C   ILE A 506      21.819  -7.295  -3.340  1.00 13.81           C  
ATOM   3924  O   ILE A 506      21.380  -7.191  -4.486  1.00 14.22           O  
ATOM   3925  CB  ILE A 506      20.307  -9.072  -2.468  1.00  9.99           C  
ATOM   3926  CG1 ILE A 506      19.641  -9.634  -1.215  1.00  6.23           C  
ATOM   3927  CG2 ILE A 506      21.402 -10.024  -2.908  1.00 10.87           C  
ATOM   3928  CD1 ILE A 506      19.036 -11.000  -1.428  1.00  5.73           C  
ATOM   3929  N   ALA A 507      23.093  -7.080  -3.030  1.00 12.14           N  
ATOM   3930  CA  ALA A 507      24.035  -6.571  -4.014  1.00 10.34           C  
ATOM   3931  C   ALA A 507      24.016  -7.374  -5.316  1.00 14.47           C  
ATOM   3932  O   ALA A 507      24.084  -6.800  -6.401  1.00 13.07           O  
ATOM   3933  CB  ALA A 507      25.444  -6.520  -3.426  1.00 15.96           C  
ATOM   3934  N   TRP A 508      23.915  -8.698  -5.203  1.00 16.25           N  
ATOM   3935  CA  TRP A 508      23.960  -9.575  -6.375  1.00 16.58           C  
ATOM   3936  C   TRP A 508      22.734  -9.402  -7.264  1.00 10.81           C  
ATOM   3937  O   TRP A 508      22.825  -9.455  -8.484  1.00 10.82           O  
ATOM   3938  CB  TRP A 508      24.117 -11.050  -5.966  1.00 14.52           C  
ATOM   3939  CG  TRP A 508      24.945 -11.250  -4.729  1.00 11.70           C  
ATOM   3940  CD1 TRP A 508      24.676 -12.094  -3.703  1.00  9.80           C  
ATOM   3941  CD2 TRP A 508      26.150 -10.562  -4.374  1.00 11.37           C  
ATOM   3942  CE2 TRP A 508      26.561 -11.061  -3.130  1.00  9.72           C  
ATOM   3943  CE3 TRP A 508      26.933  -9.586  -5.003  1.00 15.70           C  
ATOM   3944  NE1 TRP A 508      25.646 -12.000  -2.743  1.00 10.16           N  
ATOM   3945  CZ2 TRP A 508      27.718 -10.611  -2.485  1.00 11.71           C  
ATOM   3946  CZ3 TRP A 508      28.088  -9.147  -4.365  1.00 11.52           C  
ATOM   3947  CH2 TRP A 508      28.466  -9.660  -3.121  1.00 11.35           C  
ATOM   3948  N   HIS A 509      21.591  -9.167  -6.648  1.00  9.69           N  
ATOM   3949  CA  HIS A 509      20.349  -9.080  -7.403  1.00 12.65           C  
ATOM   3950  C   HIS A 509      20.200  -7.739  -8.114  1.00 16.75           C  
ATOM   3951  O   HIS A 509      19.746  -7.683  -9.263  1.00 18.39           O  
ATOM   3952  CB  HIS A 509      19.146  -9.357  -6.491  1.00 15.42           C  
ATOM   3953  CG  HIS A 509      19.130 -10.738  -5.911  1.00 10.32           C  
ATOM   3954  CD2 HIS A 509      20.065 -11.718  -5.915  1.00  6.89           C  
ATOM   3955  ND1 HIS A 509      18.047 -11.248  -5.228  1.00 17.84           N  
ATOM   3956  CE1 HIS A 509      18.314 -12.483  -4.834  1.00 12.18           C  
ATOM   3957  NE2 HIS A 509      19.539 -12.785  -5.235  1.00 11.69           N  
ATOM   3958  N   VAL A 510      20.585  -6.658  -7.440  1.00 13.92           N  
ATOM   3959  CA  VAL A 510      20.458  -5.332  -8.037  1.00 15.13           C  
ATOM   3960  C   VAL A 510      21.532  -5.069  -9.107  1.00 12.46           C  
ATOM   3961  O   VAL A 510      21.357  -4.231  -9.997  1.00 14.60           O  
ATOM   3962  CB  VAL A 510      20.397  -4.217  -6.961  1.00 12.75           C  
ATOM   3963  CG1 VAL A 510      21.631  -4.253  -6.077  1.00 14.38           C  
ATOM   3964  CG2 VAL A 510      20.205  -2.855  -7.608  1.00 11.76           C  
ATOM   3965  N   SER A 511      22.633  -5.804  -9.022  1.00 13.13           N  
ATOM   3966  CA  SER A 511      23.635  -5.808 -10.078  1.00 10.53           C  
ATOM   3967  C   SER A 511      23.088  -6.632 -11.211  1.00 13.55           C  
ATOM   3968  O   SER A 511      23.417  -6.390 -12.367  1.00 11.07           O  
ATOM   3969  CB  SER A 511      24.946  -6.453  -9.602  1.00 14.97           C  
ATOM   3970  OG  SER A 511      25.606  -5.685  -8.613  1.00 15.03           O  
ATOM   3971  N   GLY A 512      22.261  -7.618 -10.851  1.00 15.67           N  
ATOM   3972  CA  GLY A 512      21.628  -8.514 -11.797  1.00  9.15           C  
ATOM   3973  C   GLY A 512      20.525  -7.829 -12.571  1.00  9.97           C  
ATOM   3974  O   GLY A 512      20.118  -8.304 -13.631  1.00 16.66           O  
ATOM   3975  N   GLY A 513      20.037  -6.716 -12.039  1.00  8.26           N  
ATOM   3976  CA  GLY A 513      19.075  -5.889 -12.743  1.00 12.08           C  
ATOM   3977  C   GLY A 513      17.719  -5.710 -12.079  1.00 10.54           C  
ATOM   3978  O   GLY A 513      16.745  -5.361 -12.732  1.00 14.93           O  
ATOM   3979  N   LEU A 514      17.645  -5.931 -10.775  1.00 12.59           N  
ATOM   3980  CA  LEU A 514      16.346  -5.970 -10.110  1.00 16.37           C  
ATOM   3981  C   LEU A 514      15.984  -4.608  -9.517  1.00 19.31           C  
ATOM   3982  O   LEU A 514      16.059  -4.390  -8.305  1.00 13.75           O  
ATOM   3983  CB  LEU A 514      16.326  -7.066  -9.034  1.00 11.60           C  
ATOM   3984  CG  LEU A 514      14.997  -7.761  -8.743  1.00 14.41           C  
ATOM   3985  CD1 LEU A 514      15.242  -9.077  -8.028  1.00 10.00           C  
ATOM   3986  CD2 LEU A 514      14.004  -6.873  -7.954  1.00 10.90           C  
ATOM   3987  N   SER A 515      15.591  -3.684 -10.381  1.00 15.47           N  
ATOM   3988  CA  SER A 515      15.230  -2.358  -9.923  1.00 14.47           C  
ATOM   3989  C   SER A 515      14.305  -1.683 -10.927  1.00 17.59           C  
ATOM   3990  O   SER A 515      14.272  -2.058 -12.101  1.00 18.65           O  
ATOM   3991  CB  SER A 515      16.505  -1.522  -9.707  1.00 15.40           C  
ATOM   3992  OG  SER A 515      16.240  -0.348  -8.961  1.00 13.92           O  
ATOM   3993  N   VAL A 516      13.538  -0.709 -10.451  1.00 15.29           N  
ATOM   3994  CA  VAL A 516      12.833   0.225 -11.322  1.00 15.00           C  
ATOM   3995  C   VAL A 516      13.187   1.641 -10.872  1.00 19.69           C  
ATOM   3996  O   VAL A 516      13.795   1.829  -9.811  1.00 17.20           O  
ATOM   3997  CB  VAL A 516      11.312   0.040 -11.266  1.00 15.20           C  
ATOM   3998  CG1 VAL A 516      10.885  -1.186 -12.064  1.00 12.47           C  
ATOM   3999  CG2 VAL A 516      10.846  -0.051  -9.828  1.00 15.38           C  
ATOM   4000  N   ASP A 517      12.828   2.629 -11.690  1.00 17.27           N  
ATOM   4001  CA  ASP A 517      13.134   4.026 -11.394  1.00 14.49           C  
ATOM   4002  C   ASP A 517      11.853   4.856 -11.454  1.00 17.75           C  
ATOM   4003  O   ASP A 517      11.338   5.171 -12.532  1.00 13.74           O  
ATOM   4004  CB  ASP A 517      14.197   4.573 -12.369  1.00 16.83           C  
ATOM   4005  CG  ASP A 517      14.796   5.908 -11.919  1.00 16.06           C  
ATOM   4006  OD1 ASP A 517      14.105   6.706 -11.253  1.00 15.56           O  
ATOM   4007  OD2 ASP A 517      15.971   6.162 -12.244  1.00 17.40           O1-
ATOM   4008  N   PHE A 518      11.336   5.189 -10.281  1.00 15.35           N  
ATOM   4009  CA  PHE A 518      10.151   6.023 -10.183  1.00 17.38           C  
ATOM   4010  C   PHE A 518      10.467   7.465 -10.558  1.00 17.68           C  
ATOM   4011  O   PHE A 518      11.123   8.176  -9.800  1.00 21.98           O  
ATOM   4012  CB  PHE A 518       9.591   5.996  -8.762  1.00 17.91           C  
ATOM   4013  CG  PHE A 518       8.976   4.675  -8.353  1.00 18.61           C  
ATOM   4014  CD1 PHE A 518       7.904   4.141  -9.053  1.00 13.21           C  
ATOM   4015  CD2 PHE A 518       9.430   4.007  -7.225  1.00 17.01           C  
ATOM   4016  CE1 PHE A 518       7.331   2.942  -8.665  1.00 18.94           C  
ATOM   4017  CE2 PHE A 518       8.855   2.809  -6.826  1.00 20.35           C  
ATOM   4018  CZ  PHE A 518       7.805   2.275  -7.545  1.00 15.88           C  
ATOM   4019  N   LEU A 519       9.998   7.893 -11.721  1.00 13.37           N  
ATOM   4020  CA  LEU A 519      10.107   9.280 -12.132  1.00 11.43           C  
ATOM   4021  C   LEU A 519       8.932  10.056 -11.603  1.00 15.70           C  
ATOM   4022  O   LEU A 519       7.886  10.133 -12.259  1.00 21.58           O  
ATOM   4023  CB  LEU A 519      10.123   9.378 -13.652  1.00 18.21           C  
ATOM   4024  CG  LEU A 519      10.260  10.801 -14.182  1.00 21.38           C  
ATOM   4025  CD1 LEU A 519      11.444  11.504 -13.528  1.00 22.56           C  
ATOM   4026  CD2 LEU A 519      10.400  10.774 -15.689  1.00 22.33           C  
ATOM   4027  N   GLU A 520       9.099  10.635 -10.419  1.00 13.13           N  
ATOM   4028  CA  GLU A 520       7.994  11.237  -9.677  1.00 14.76           C  
ATOM   4029  C   GLU A 520       7.817  12.736  -9.950  1.00 18.16           C  
ATOM   4030  O   GLU A 520       8.740  13.530  -9.739  1.00 15.23           O  
ATOM   4031  CB  GLU A 520       8.203  10.975  -8.184  1.00 15.41           C  
ATOM   4032  CG  GLU A 520       7.210  11.632  -7.217  1.00 11.25           C  
ATOM   4033  CD  GLU A 520       7.598  11.396  -5.755  1.00 12.93           C  
ATOM   4034  OE1 GLU A 520       8.500  10.569  -5.502  1.00 16.08           O  
ATOM   4035  OE2 GLU A 520       7.033  12.039  -4.860  1.00  9.83           O1-
ATOM   4036  N   ARG A 521       6.625  13.108 -10.420  1.00 22.63           N  
ATOM   4037  CA  ARG A 521       6.270  14.508 -10.695  1.00 19.89           C  
ATOM   4038  C   ARG A 521       7.336  15.248 -11.518  1.00 19.86           C  
ATOM   4039  O   ARG A 521       7.930  16.233 -11.047  1.00 14.70           O  
ATOM   4040  CB  ARG A 521       5.953  15.256  -9.388  1.00 15.16           C  
ATOM   4041  CG  ARG A 521       4.742  14.688  -8.622  1.00 14.34           C  
ATOM   4042  CD  ARG A 521       4.649  15.205  -7.185  1.00  9.36           C  
ATOM   4043  NE  ARG A 521       4.523  16.662  -7.134  1.00 12.75           N  
ATOM   4044  CZ  ARG A 521       4.255  17.356  -6.030  1.00 15.20           C  
ATOM   4045  NH1 ARG A 521       4.068  16.738  -4.874  1.00 10.68           N1+
ATOM   4046  NH2 ARG A 521       4.162  18.678  -6.079  1.00 18.30           N  
ATOM   4047  N   PRO A 522       7.570  14.769 -12.755  1.00 17.90           N  
ATOM   4048  CA  PRO A 522       8.597  15.282 -13.679  1.00 19.35           C  
ATOM   4049  C   PRO A 522       8.464  16.784 -13.928  1.00 19.88           C  
ATOM   4050  O   PRO A 522       9.463  17.500 -13.921  1.00 17.40           O  
ATOM   4051  CB  PRO A 522       8.321  14.511 -14.972  1.00 21.40           C  
ATOM   4052  CG  PRO A 522       7.598  13.287 -14.547  1.00 15.55           C  
ATOM   4053  CD  PRO A 522       6.804  13.656 -13.340  1.00 12.40           C  
ATOM   4054  N   ASN A 523       7.231  17.243 -14.138  1.00 24.76           N  
ATOM   4055  CA  ASN A 523       6.944  18.663 -14.309  1.00 19.88           C  
ATOM   4056  C   ASN A 523       7.468  19.502 -13.142  1.00 17.31           C  
ATOM   4057  O   ASN A 523       8.267  20.410 -13.333  1.00 18.74           O  
ATOM   4058  CB  ASN A 523       5.436  18.883 -14.489  1.00 26.95           C  
ATOM   4059  CG  ASN A 523       4.874  18.143 -15.700  1.00 26.93           C  
ATOM   4060  ND2 ASN A 523       3.546  18.098 -15.806  1.00 17.35           N  
ATOM   4061  OD1 ASN A 523       5.625  17.621 -16.530  1.00 20.31           O  
ATOM   4062  N   ASP A 524       7.016  19.189 -11.931  1.00 26.26           N  
ATOM   4063  CA  ASP A 524       7.458  19.895 -10.731  1.00 15.93           C  
ATOM   4064  C   ASP A 524       8.951  19.739 -10.538  1.00 22.99           C  
ATOM   4065  O   ASP A 524       9.642  20.699 -10.198  1.00 27.64           O  
ATOM   4066  CB  ASP A 524       6.714  19.370  -9.507  1.00 19.03           C  
ATOM   4067  CG  ASP A 524       5.200  19.445  -9.672  1.00 23.67           C  
ATOM   4068  OD1 ASP A 524       4.740  20.431 -10.282  1.00 22.93           O  
ATOM   4069  OD2 ASP A 524       4.473  18.523  -9.209  1.00 22.65           O1-
ATOM   4070  N   LEU A 525       9.453  18.530 -10.778  1.00 25.43           N  
ATOM   4071  CA  LEU A 525      10.878  18.234 -10.589  1.00 25.83           C  
ATOM   4072  C   LEU A 525      11.797  19.057 -11.488  1.00 21.69           C  
ATOM   4073  O   LEU A 525      12.810  19.576 -11.030  1.00 28.32           O  
ATOM   4074  CB  LEU A 525      11.159  16.745 -10.806  1.00 25.52           C  
ATOM   4075  CG  LEU A 525      12.609  16.311 -10.587  1.00 22.16           C  
ATOM   4076  CD1 LEU A 525      13.035  16.600  -9.155  1.00 17.77           C  
ATOM   4077  CD2 LEU A 525      12.783  14.846 -10.924  1.00 12.96           C  
ATOM   4078  N   ARG A 526      11.461  19.156 -12.768  1.00 18.96           N  
ATOM   4079  CA  ARG A 526      12.281  19.930 -13.690  1.00 22.38           C  
ATOM   4080  C   ARG A 526      12.373  21.384 -13.241  1.00 20.06           C  
ATOM   4081  O   ARG A 526      13.461  21.952 -13.150  1.00 28.97           O  
ATOM   4082  CB  ARG A 526      11.753  19.844 -15.127  1.00 27.36           C  
ATOM   4083  CG  ARG A 526      12.558  20.708 -16.084  1.00 23.20           C  
ATOM   4084  CD  ARG A 526      12.267  20.427 -17.542  1.00 24.52           C  
ATOM   4085  NE  ARG A 526      13.266  21.083 -18.386  1.00 34.96           N  
ATOM   4086  CZ  ARG A 526      13.007  21.663 -19.555  1.00 37.62           C  
ATOM   4087  NH1 ARG A 526      11.769  21.667 -20.037  1.00 33.53           N1+
ATOM   4088  NH2 ARG A 526      13.986  22.238 -20.246  1.00 27.61           N  
ATOM   4089  N   THR A 527      11.224  21.975 -12.948  1.00 24.39           N  
ATOM   4090  CA  THR A 527      11.183  23.328 -12.420  1.00 25.43           C  
ATOM   4091  C   THR A 527      12.091  23.483 -11.191  1.00 34.75           C  
ATOM   4092  O   THR A 527      12.719  24.526 -11.003  1.00 38.79           O  
ATOM   4093  CB  THR A 527       9.750  23.744 -12.064  1.00 32.57           C  
ATOM   4094  CG2 THR A 527       9.733  25.156 -11.465  1.00 32.30           C  
ATOM   4095  OG1 THR A 527       8.934  23.708 -13.245  1.00 29.35           O  
ATOM   4096  N   GLN A 528      12.161  22.444 -10.362  1.00 28.84           N  
ATOM   4097  CA  GLN A 528      12.993  22.464  -9.164  1.00 20.24           C  
ATOM   4098  C   GLN A 528      14.472  22.462  -9.525  1.00 27.29           C  
ATOM   4099  O   GLN A 528      15.203  23.387  -9.185  1.00 30.48           O  
ATOM   4100  CB  GLN A 528      12.698  21.250  -8.270  1.00 29.97           C  
ATOM   4101  CG  GLN A 528      11.370  21.285  -7.523  1.00 34.93           C  
ATOM   4102  CD  GLN A 528      11.277  20.191  -6.469  1.00 33.02           C  
ATOM   4103  NE2 GLN A 528      10.505  20.443  -5.415  1.00 25.43           N  
ATOM   4104  OE1 GLN A 528      11.899  19.132  -6.603  1.00 39.94           O  
ATOM   4105  N   LEU A 529      14.910  21.409 -10.204  1.00 22.84           N  
ATOM   4106  CA  LEU A 529      16.312  21.270 -10.588  1.00 33.27           C  
ATOM   4107  C   LEU A 529      16.879  22.476 -11.362  1.00 26.60           C  
ATOM   4108  O   LEU A 529      18.088  22.691 -11.378  1.00 24.84           O  
ATOM   4109  CB  LEU A 529      16.519  19.979 -11.398  1.00 31.39           C  
ATOM   4110  CG  LEU A 529      15.961  18.673 -10.825  1.00 25.82           C  
ATOM   4111  CD1 LEU A 529      16.255  17.526 -11.762  1.00 12.94           C  
ATOM   4112  CD2 LEU A 529      16.504  18.378  -9.428  1.00 24.83           C  
ATOM   4113  N   ASN A 530      16.005  23.249 -12.003  1.00 27.27           N  
ATOM   4114  CA  ASN A 530      16.427  24.393 -12.815  1.00 30.82           C  
ATOM   4115  C   ASN A 530      16.302  25.769 -12.128  1.00 33.60           C  
ATOM   4116  O   ASN A 530      16.906  26.750 -12.563  1.00 25.41           O  
ATOM   4117  CB  ASN A 530      15.666  24.407 -14.142  1.00 30.92           C  
ATOM   4118  CG  ASN A 530      16.064  23.266 -15.055  1.00 33.89           C  
ATOM   4119  ND2 ASN A 530      15.082  22.694 -15.749  1.00 21.00           N  
ATOM   4120  OD1 ASN A 530      17.245  22.909 -15.149  1.00 28.10           O  
ATOM   4121  N   SER A 531      15.509  25.840 -11.064  1.00 28.60           N  
ATOM   4122  CA  SER A 531      15.316  27.089 -10.335  1.00 28.88           C  
ATOM   4123  C   SER A 531      16.635  27.681  -9.865  1.00 27.95           C  
ATOM   4124  O   SER A 531      17.592  26.952  -9.623  1.00 32.26           O  
ATOM   4125  CB  SER A 531      14.400  26.863  -9.132  1.00 24.58           C  
ATOM   4126  OG  SER A 531      14.933  25.877  -8.264  1.00 21.50           O  
ATOM   4127  N   ASN A 532      16.675  29.003  -9.724  1.00 32.46           N  
ATOM   4128  CA  ASN A 532      17.868  29.693  -9.235  1.00 26.26           C  
ATOM   4129  C   ASN A 532      18.496  28.997  -8.042  1.00 22.41           C  
ATOM   4130  O   ASN A 532      19.684  28.728  -8.033  1.00 25.01           O  
ATOM   4131  CB  ASN A 532      17.542  31.144  -8.879  1.00 18.93           C  
ATOM   4132  CG  ASN A 532      17.317  31.995 -10.104  1.00 26.97           C  
ATOM   4133  ND2 ASN A 532      16.359  32.920 -10.029  1.00 23.99           N  
ATOM   4134  OD1 ASN A 532      17.991  31.815 -11.120  1.00 18.23           O  
ATOM   4135  N   ALA A 533      17.672  28.697  -7.044  1.00 36.23           N  
ATOM   4136  CA  ALA A 533      18.113  28.051  -5.809  1.00 30.06           C  
ATOM   4137  C   ALA A 533      19.122  26.948  -6.048  1.00 30.15           C  
ATOM   4138  O   ALA A 533      20.151  26.891  -5.375  1.00 24.08           O  
ATOM   4139  CB  ALA A 533      16.909  27.491  -5.041  1.00 16.72           C  
ATOM   4140  N   LYS A 534      18.817  26.074  -7.004  1.00 23.48           N  
ATOM   4141  CA  LYS A 534      19.610  24.871  -7.226  1.00 24.34           C  
ATOM   4142  C   LYS A 534      20.917  25.090  -8.000  1.00 30.61           C  
ATOM   4143  O   LYS A 534      21.745  24.179  -8.090  1.00 22.34           O  
ATOM   4144  CB  LYS A 534      18.756  23.809  -7.918  1.00 24.90           C  
ATOM   4145  CG  LYS A 534      17.571  23.354  -7.093  1.00 23.72           C  
ATOM   4146  CD  LYS A 534      18.024  22.884  -5.717  1.00 28.17           C  
ATOM   4147  CE  LYS A 534      16.854  22.408  -4.871  1.00 31.75           C  
ATOM   4148  NZ  LYS A 534      17.291  22.023  -3.496  1.00 33.90           N1+
ATOM   4149  N   ARG A 535      21.100  26.290  -8.550  1.00 33.03           N  
ATOM   4150  CA  ARG A 535      22.280  26.593  -9.364  1.00 30.38           C  
ATOM   4151  C   ARG A 535      23.536  25.877  -8.882  1.00 20.16           C  
ATOM   4152  O   ARG A 535      24.271  25.312  -9.683  1.00 24.97           O  
ATOM   4153  CB  ARG A 535      22.541  28.104  -9.445  1.00 30.36           C  
ATOM   4154  CG  ARG A 535      23.899  28.457 -10.048  1.00 31.97           C  
ATOM   4155  CD  ARG A 535      24.000  29.929 -10.377  1.00 36.35           C  
ATOM   4156  NE  ARG A 535      23.008  30.305 -11.375  1.00 39.68           N  
ATOM   4157  CZ  ARG A 535      23.202  30.209 -12.686  1.00 48.62           C  
ATOM   4158  NH1 ARG A 535      24.363  29.754 -13.153  1.00 42.69           N1+
ATOM   4159  NH2 ARG A 535      22.240  30.573 -13.530  1.00 36.86           N  
ATOM   4160  N   ALA A 536      23.781  25.902  -7.578  1.00 21.78           N  
ATOM   4161  CA  ALA A 536      25.009  25.319  -7.033  1.00 22.64           C  
ATOM   4162  C   ALA A 536      24.992  23.798  -7.091  1.00 18.08           C  
ATOM   4163  O   ALA A 536      26.027  23.164  -7.270  1.00 21.75           O  
ATOM   4164  CB  ALA A 536      25.248  25.801  -5.610  1.00 21.97           C  
ATOM   4165  N   ASP A 537      23.810  23.215  -6.936  1.00 25.18           N  
ATOM   4166  CA  ASP A 537      23.655  21.773  -7.046  1.00 19.91           C  
ATOM   4167  C   ASP A 537      23.742  21.324  -8.500  1.00 20.04           C  
ATOM   4168  O   ASP A 537      24.543  20.452  -8.844  1.00 26.52           O  
ATOM   4169  CB  ASP A 537      22.334  21.312  -6.410  1.00 22.04           C  
ATOM   4170  CG  ASP A 537      22.453  21.093  -4.904  1.00 27.61           C  
ATOM   4171  OD1 ASP A 537      21.432  20.764  -4.258  1.00 27.63           O  
ATOM   4172  OD2 ASP A 537      23.574  21.243  -4.366  1.00 31.54           O1-
ATOM   4173  N   ARG A 538      22.921  21.913  -9.357  1.00 17.12           N  
ATOM   4174  CA  ARG A 538      22.944  21.558 -10.768  1.00 19.16           C  
ATOM   4175  C   ARG A 538      24.335  21.737 -11.373  1.00 18.92           C  
ATOM   4176  O   ARG A 538      24.749  20.947 -12.211  1.00 20.68           O  
ATOM   4177  CB  ARG A 538      21.917  22.369 -11.556  1.00 22.53           C  
ATOM   4178  CG  ARG A 538      22.163  22.357 -13.068  1.00 25.79           C  
ATOM   4179  CD  ARG A 538      21.052  23.082 -13.834  1.00 23.33           C  
ATOM   4180  NE  ARG A 538      20.772  24.399 -13.262  1.00 21.86           N  
ATOM   4181  CZ  ARG A 538      21.353  25.529 -13.654  1.00 36.45           C  
ATOM   4182  NH1 ARG A 538      22.247  25.513 -14.638  1.00 34.90           N1+
ATOM   4183  NH2 ARG A 538      21.035  26.675 -13.065  1.00 35.29           N  
ATOM   4184  N   ASP A 539      25.045  22.780 -10.950  1.00 19.21           N  
ATOM   4185  CA  ASP A 539      26.397  23.059 -11.436  1.00 20.40           C  
ATOM   4186  C   ASP A 539      27.413  22.019 -10.960  1.00 19.12           C  
ATOM   4187  O   ASP A 539      28.316  21.642 -11.705  1.00 17.78           O  
ATOM   4188  CB  ASP A 539      26.860  24.457 -10.999  1.00 22.44           C  
ATOM   4189  CG  ASP A 539      26.309  25.571 -11.878  1.00 21.45           C  
ATOM   4190  OD1 ASP A 539      25.490  25.302 -12.778  1.00 18.38           O  
ATOM   4191  OD2 ASP A 539      26.698  26.731 -11.664  1.00 19.73           O1-
ATOM   4192  N   ASP A 540      27.284  21.579  -9.711  1.00 18.52           N  
ATOM   4193  CA  ASP A 540      28.140  20.513  -9.191  1.00 18.04           C  
ATOM   4194  C   ASP A 540      27.855  19.219  -9.965  1.00 25.55           C  
ATOM   4195  O   ASP A 540      28.768  18.607 -10.536  1.00 17.54           O  
ATOM   4196  CB  ASP A 540      27.896  20.313  -7.694  1.00 17.44           C  
ATOM   4197  CG  ASP A 540      29.147  19.855  -6.952  1.00 20.37           C  
ATOM   4198  OD1 ASP A 540      29.099  18.815  -6.272  1.00 19.03           O  
ATOM   4199  OD2 ASP A 540      30.183  20.540  -7.040  1.00 17.26           O1-
ATOM   4200  N   PHE A 541      26.578  18.819  -9.980  1.00 20.76           N  
ATOM   4201  CA  PHE A 541      26.097  17.734 -10.831  1.00 15.17           C  
ATOM   4202  C   PHE A 541      26.773  17.779 -12.186  1.00 14.53           C  
ATOM   4203  O   PHE A 541      27.569  16.913 -12.517  1.00 23.95           O  
ATOM   4204  CB  PHE A 541      24.581  17.834 -11.020  1.00 23.38           C  
ATOM   4205  CG  PHE A 541      23.987  16.715 -11.848  1.00 23.47           C  
ATOM   4206  CD1 PHE A 541      23.566  15.535 -11.249  1.00 13.60           C  
ATOM   4207  CD2 PHE A 541      23.847  16.848 -13.218  1.00 24.70           C  
ATOM   4208  CE1 PHE A 541      23.023  14.513 -11.995  1.00 12.96           C  
ATOM   4209  CE2 PHE A 541      23.301  15.825 -13.978  1.00 27.55           C  
ATOM   4210  CZ  PHE A 541      22.888  14.652 -13.363  1.00 20.54           C  
ATOM   4211  N   ASN A 542      26.450  18.794 -12.974  1.00 20.73           N  
ATOM   4212  CA  ASN A 542      27.095  18.995 -14.268  1.00 25.14           C  
ATOM   4213  C   ASN A 542      28.626  18.887 -14.235  1.00 20.89           C  
ATOM   4214  O   ASN A 542      29.241  18.463 -15.211  1.00 26.04           O  
ATOM   4215  CB  ASN A 542      26.671  20.340 -14.868  1.00 20.30           C  
ATOM   4216  CG  ASN A 542      25.209  20.367 -15.252  1.00 28.00           C  
ATOM   4217  ND2 ASN A 542      24.594  21.542 -15.159  1.00 17.77           N  
ATOM   4218  OD1 ASN A 542      24.635  19.340 -15.629  1.00 36.52           O  
ATOM   4219  N   ARG A 543      29.240  19.266 -13.119  1.00 15.78           N  
ATOM   4220  CA  ARG A 543      30.702  19.289 -13.037  1.00 23.20           C  
ATOM   4221  C   ARG A 543      31.341  17.911 -12.879  1.00 23.39           C  
ATOM   4222  O   ARG A 543      32.284  17.557 -13.595  1.00 19.93           O  
ATOM   4223  CB  ARG A 543      31.157  20.176 -11.879  1.00 27.32           C  
ATOM   4224  CG  ARG A 543      32.623  19.974 -11.507  1.00 20.43           C  
ATOM   4225  CD  ARG A 543      32.915  20.537 -10.125  1.00 17.79           C  
ATOM   4226  NE  ARG A 543      33.749  19.633  -9.346  1.00 28.09           N  
ATOM   4227  CZ  ARG A 543      33.299  18.828  -8.387  1.00 23.20           C  
ATOM   4228  NH1 ARG A 543      32.011  18.809  -8.064  1.00 15.32           N1+
ATOM   4229  NH2 ARG A 543      34.147  18.040  -7.746  1.00 23.00           N  
ATOM   4230  N   VAL A 544      30.835  17.149 -11.916  1.00 24.65           N  
ATOM   4231  CA  VAL A 544      31.338  15.808 -11.655  1.00 28.06           C  
ATOM   4232  C   VAL A 544      31.083  14.889 -12.860  1.00 26.33           C  
ATOM   4233  O   VAL A 544      31.842  13.941 -13.103  1.00 22.03           O  
ATOM   4234  CB  VAL A 544      30.715  15.215 -10.367  1.00 24.95           C  
ATOM   4235  CG1 VAL A 544      31.491  13.994  -9.921  1.00 24.17           C  
ATOM   4236  CG2 VAL A 544      30.705  16.260  -9.249  1.00 15.71           C  
ATOM   4237  N   CYS A 545      30.029  15.190 -13.621  1.00 15.93           N  
ATOM   4238  CA  CYS A 545      29.725  14.449 -14.845  1.00 19.75           C  
ATOM   4239  C   CYS A 545      30.771  14.659 -15.927  1.00 22.66           C  
ATOM   4240  O   CYS A 545      31.137  13.732 -16.653  1.00 28.32           O  
ATOM   4241  CB  CYS A 545      28.357  14.847 -15.398  1.00 28.03           C  
ATOM   4242  SG  CYS A 545      26.937  14.118 -14.535  1.00 22.22           S  
ATOM   4243  N   ARG A 546      31.246  15.893 -16.027  1.00 24.17           N  
ATOM   4244  CA  ARG A 546      32.251  16.259 -17.008  1.00 21.88           C  
ATOM   4245  C   ARG A 546      33.567  15.528 -16.738  1.00 28.48           C  
ATOM   4246  O   ARG A 546      34.206  15.038 -17.664  1.00 31.29           O  
ATOM   4247  CB  ARG A 546      32.444  17.780 -16.994  1.00 25.91           C  
ATOM   4248  CG  ARG A 546      32.963  18.380 -18.283  1.00 25.42           C  
ATOM   4249  CD  ARG A 546      32.432  19.794 -18.446  1.00 33.61           C  
ATOM   4250  NE  ARG A 546      32.375  20.519 -17.175  1.00 34.44           N  
ATOM   4251  CZ  ARG A 546      31.481  21.465 -16.890  1.00 36.55           C  
ATOM   4252  NH1 ARG A 546      30.559  21.800 -17.785  1.00 35.02           N1+
ATOM   4253  NH2 ARG A 546      31.502  22.072 -15.707  1.00 23.40           N  
ATOM   4254  N   GLU A 547      33.968  15.442 -15.472  1.00 25.20           N  
ATOM   4255  CA  GLU A 547      35.243  14.810 -15.143  1.00 23.77           C  
ATOM   4256  C   GLU A 547      35.145  13.300 -15.221  1.00 23.44           C  
ATOM   4257  O   GLU A 547      36.162  12.618 -15.376  1.00 30.03           O  
ATOM   4258  CB  GLU A 547      35.723  15.204 -13.747  1.00 31.74           C  
ATOM   4259  CG  GLU A 547      36.269  16.614 -13.602  1.00 24.88           C  
ATOM   4260  CD  GLU A 547      36.350  17.021 -12.137  1.00 26.72           C  
ATOM   4261  OE1 GLU A 547      37.139  16.415 -11.383  1.00 38.22           O  
ATOM   4262  OE2 GLU A 547      35.609  17.927 -11.729  1.00 27.24           O1-
ATOM   4263  N   TRP A 548      33.934  12.771 -15.095  1.00 21.76           N  
ATOM   4264  CA  TRP A 548      33.751  11.324 -15.191  1.00 21.92           C  
ATOM   4265  C   TRP A 548      33.686  10.857 -16.634  1.00 18.75           C  
ATOM   4266  O   TRP A 548      34.246   9.834 -16.990  1.00 25.78           O  
ATOM   4267  CB  TRP A 548      32.507  10.851 -14.441  1.00 16.77           C  
ATOM   4268  CG  TRP A 548      32.198   9.432 -14.747  1.00 20.14           C  
ATOM   4269  CD1 TRP A 548      31.240   8.963 -15.602  1.00 24.38           C  
ATOM   4270  CD2 TRP A 548      32.878   8.281 -14.233  1.00 28.04           C  
ATOM   4271  CE2 TRP A 548      32.268   7.143 -14.810  1.00 28.85           C  
ATOM   4272  CE3 TRP A 548      33.933   8.095 -13.339  1.00 23.28           C  
ATOM   4273  NE1 TRP A 548      31.271   7.589 -15.638  1.00 23.50           N  
ATOM   4274  CZ2 TRP A 548      32.681   5.844 -14.514  1.00 27.85           C  
ATOM   4275  CZ3 TRP A 548      34.346   6.804 -13.049  1.00 25.44           C  
ATOM   4276  CH2 TRP A 548      33.715   5.695 -13.632  1.00 26.40           C  
ATOM   4277  N   ASN A 549      32.989  11.613 -17.466  1.00 25.42           N  
ATOM   4278  CA  ASN A 549      32.901  11.286 -18.876  1.00 25.61           C  
ATOM   4279  C   ASN A 549      34.257  11.384 -19.562  1.00 29.60           C  
ATOM   4280  O   ASN A 549      34.493  10.726 -20.578  1.00 29.23           O  
ATOM   4281  CB  ASN A 549      31.865  12.174 -19.567  1.00 25.73           C  
ATOM   4282  CG  ASN A 549      30.447  11.910 -19.072  1.00 26.53           C  
ATOM   4283  ND2 ASN A 549      29.770  12.962 -18.634  1.00 24.75           N  
ATOM   4284  OD1 ASN A 549      29.972  10.775 -19.083  1.00 25.12           O  
ATOM   4285  N   ALA A 550      35.146  12.193 -18.981  1.00 28.46           N  
ATOM   4286  CA  ALA A 550      36.497  12.406 -19.506  1.00 26.05           C  
ATOM   4287  C   ALA A 550      37.440  11.318 -19.034  1.00 23.92           C  
ATOM   4288  O   ALA A 550      38.325  10.894 -19.768  1.00 26.55           O  
ATOM   4289  CB  ALA A 550      37.035  13.767 -19.080  1.00 23.50           C  
ATOM   4290  N   TYR A 551      37.257  10.893 -17.790  1.00 26.61           N  
ATOM   4291  CA  TYR A 551      38.060   9.830 -17.217  1.00 23.81           C  
ATOM   4292  C   TYR A 551      37.711   8.482 -17.814  1.00 24.95           C  
ATOM   4293  O   TYR A 551      38.586   7.704 -18.190  1.00 27.92           O  
ATOM   4294  CB  TYR A 551      37.856   9.741 -15.708  1.00 20.20           C  
ATOM   4295  CG  TYR A 551      38.365   8.429 -15.174  1.00 23.76           C  
ATOM   4296  CD1 TYR A 551      39.724   8.206 -15.041  1.00 27.99           C  
ATOM   4297  CD2 TYR A 551      37.492   7.392 -14.848  1.00 24.14           C  
ATOM   4298  CE1 TYR A 551      40.205   6.999 -14.575  1.00 32.03           C  
ATOM   4299  CE2 TYR A 551      37.966   6.178 -14.377  1.00 21.05           C  
ATOM   4300  CZ  TYR A 551      39.323   5.991 -14.243  1.00 22.40           C  
ATOM   4301  OH  TYR A 551      39.822   4.806 -13.782  1.00 22.35           O  
ATOM   4302  N   TRP A 552      36.415   8.211 -17.867  1.00 23.91           N  
ATOM   4303  CA  TRP A 552      35.887   6.915 -18.272  1.00 28.79           C  
ATOM   4304  C   TRP A 552      36.750   6.175 -19.298  1.00 31.01           C  
ATOM   4305  O   TRP A 552      37.235   5.078 -19.020  1.00 27.97           O  
ATOM   4306  CB  TRP A 552      34.441   7.065 -18.766  1.00 37.64           C  
ATOM   4307  CG  TRP A 552      33.743   5.762 -19.018  1.00 33.68           C  
ATOM   4308  CD1 TRP A 552      32.936   5.453 -20.077  1.00 31.67           C  
ATOM   4309  CD2 TRP A 552      33.801   4.590 -18.199  1.00 35.27           C  
ATOM   4310  CE2 TRP A 552      33.005   3.607 -18.821  1.00 40.30           C  
ATOM   4311  CE3 TRP A 552      34.448   4.271 -17.002  1.00 34.33           C  
ATOM   4312  NE1 TRP A 552      32.489   4.159 -19.965  1.00 30.37           N  
ATOM   4313  CZ2 TRP A 552      32.842   2.334 -18.284  1.00 42.65           C  
ATOM   4314  CZ3 TRP A 552      34.283   3.006 -16.470  1.00 28.05           C  
ATOM   4315  CH2 TRP A 552      33.490   2.054 -17.111  1.00 32.11           C  
ATOM   4316  N   PRO A 553      36.961   6.782 -20.477  1.00 27.29           N  
ATOM   4317  CA  PRO A 553      37.672   6.087 -21.553  1.00 28.48           C  
ATOM   4318  C   PRO A 553      39.117   5.696 -21.208  1.00 33.25           C  
ATOM   4319  O   PRO A 553      39.750   4.978 -21.986  1.00 30.55           O  
ATOM   4320  CB  PRO A 553      37.641   7.105 -22.698  1.00 28.36           C  
ATOM   4321  CG  PRO A 553      36.449   7.967 -22.395  1.00 20.70           C  
ATOM   4322  CD  PRO A 553      36.478   8.102 -20.911  1.00 25.83           C  
ATOM   4323  N   THR A 554      39.624   6.152 -20.065  1.00 27.48           N  
ATOM   4324  CA  THR A 554      40.948   5.742 -19.616  1.00 23.87           C  
ATOM   4325  C   THR A 554      40.845   4.548 -18.673  1.00 31.22           C  
ATOM   4326  O   THR A 554      41.856   3.930 -18.333  1.00 28.17           O  
ATOM   4327  CB  THR A 554      41.702   6.877 -18.903  1.00 23.24           C  
ATOM   4328  CG2 THR A 554      41.636   8.165 -19.710  1.00 29.01           C  
ATOM   4329  OG1 THR A 554      41.128   7.091 -17.609  1.00 37.86           O  
ATOM   4330  N   ASN A 555      39.623   4.229 -18.245  1.00 29.44           N  
ATOM   4331  CA  ASN A 555      39.410   3.068 -17.386  1.00 30.23           C  
ATOM   4332  C   ASN A 555      39.730   1.771 -18.122  1.00 26.49           C  
ATOM   4333  O   ASN A 555      39.300   1.583 -19.262  1.00 20.56           O  
ATOM   4334  CB  ASN A 555      37.977   3.030 -16.854  1.00 24.91           C  
ATOM   4335  CG  ASN A 555      37.857   2.251 -15.550  1.00 25.46           C  
ATOM   4336  ND2 ASN A 555      36.999   1.242 -15.538  1.00 24.49           N  
ATOM   4337  OD1 ASN A 555      38.528   2.558 -14.567  1.00 22.01           O  
ATOM   4338  N   PRO A 556      40.498   0.877 -17.467  1.00 22.91           N  
ATOM   4339  CA  PRO A 556      40.943  -0.407 -18.021  1.00 26.73           C  
ATOM   4340  C   PRO A 556      39.866  -1.476 -17.878  1.00 28.28           C  
ATOM   4341  O   PRO A 556      39.943  -2.503 -18.548  1.00 29.48           O  
ATOM   4342  CB  PRO A 556      42.151  -0.776 -17.142  1.00 19.07           C  
ATOM   4343  CG  PRO A 556      42.370   0.389 -16.216  1.00 21.62           C  
ATOM   4344  CD  PRO A 556      41.053   1.091 -16.123  1.00 26.10           C  
ATOM   4345  N   PHE A 557      38.882  -1.231 -17.016  1.00 20.90           N  
ATOM   4346  CA  PHE A 557      37.838  -2.211 -16.763  1.00 27.09           C  
ATOM   4347  C   PHE A 557      36.486  -1.786 -17.352  1.00 34.17           C  
ATOM   4348  O   PHE A 557      36.156  -0.600 -17.383  1.00 34.74           O  
ATOM   4349  CB  PHE A 557      37.696  -2.481 -15.259  1.00 25.13           C  
ATOM   4350  CG  PHE A 557      38.964  -2.943 -14.601  1.00 24.61           C  
ATOM   4351  CD1 PHE A 557      39.485  -2.258 -13.512  1.00 22.27           C  
ATOM   4352  CD2 PHE A 557      39.640  -4.056 -15.071  1.00 23.33           C  
ATOM   4353  CE1 PHE A 557      40.658  -2.679 -12.905  1.00 18.87           C  
ATOM   4354  CE2 PHE A 557      40.804  -4.481 -14.468  1.00 18.58           C  
ATOM   4355  CZ  PHE A 557      41.315  -3.788 -13.381  1.00 13.94           C  
ATOM   4356  N   PRO A 558      35.709  -2.766 -17.832  1.00 25.84           N  
ATOM   4357  CA  PRO A 558      34.339  -2.583 -18.315  1.00 23.86           C  
ATOM   4358  C   PRO A 558      33.322  -2.544 -17.178  1.00 25.19           C  
ATOM   4359  O   PRO A 558      33.638  -2.852 -16.033  1.00 26.82           O  
ATOM   4360  CB  PRO A 558      34.087  -3.849 -19.148  1.00 24.87           C  
ATOM   4361  CG  PRO A 558      35.415  -4.547 -19.263  1.00 24.40           C  
ATOM   4362  CD  PRO A 558      36.196  -4.132 -18.074  1.00 26.32           C  
ATOM   4363  N   LYS A 559      32.097  -2.169 -17.513  1.00 29.38           N  
ATOM   4364  CA  LYS A 559      30.976  -2.236 -16.586  1.00 29.88           C  
ATOM   4365  C   LYS A 559      30.281  -3.590 -16.747  1.00 32.85           C  
ATOM   4366  O   LYS A 559      29.677  -3.869 -17.783  1.00 26.70           O  
ATOM   4367  CB  LYS A 559      30.017  -1.077 -16.849  1.00 18.60           C  
ATOM   4368  CG  LYS A 559      28.629  -1.247 -16.297  1.00 19.78           C  
ATOM   4369  CD  LYS A 559      27.863   0.074 -16.357  1.00 20.28           C  
ATOM   4370  CE  LYS A 559      26.355  -0.139 -16.379  1.00 16.16           C  
ATOM   4371  NZ  LYS A 559      25.942  -0.851 -17.612  1.00 17.24           N1+
ATOM   4372  N   ILE A 560      30.394  -4.431 -15.725  1.00 29.14           N  
ATOM   4373  CA  ILE A 560      29.950  -5.814 -15.814  1.00 26.61           C  
ATOM   4374  C   ILE A 560      28.487  -6.019 -15.456  1.00 27.20           C  
ATOM   4375  O   ILE A 560      27.859  -6.964 -15.934  1.00 25.00           O  
ATOM   4376  CB  ILE A 560      30.802  -6.720 -14.914  1.00 27.09           C  
ATOM   4377  CG1 ILE A 560      30.844  -6.154 -13.487  1.00 30.44           C  
ATOM   4378  CG2 ILE A 560      32.193  -6.845 -15.479  1.00 22.51           C  
ATOM   4379  CD1 ILE A 560      31.667  -6.988 -12.507  1.00 28.00           C  
ATOM   4380  N   ASP A 561      27.943  -5.144 -14.614  1.00 29.25           N  
ATOM   4381  CA  ASP A 561      26.554  -5.268 -14.202  1.00 19.96           C  
ATOM   4382  C   ASP A 561      25.754  -4.023 -14.519  1.00 21.57           C  
ATOM   4383  O   ASP A 561      26.192  -3.152 -15.272  1.00 19.47           O  
ATOM   4384  CB  ASP A 561      26.470  -5.580 -12.712  1.00 22.06           C  
ATOM   4385  CG  ASP A 561      27.130  -4.532 -11.859  1.00 18.42           C  
ATOM   4386  OD1 ASP A 561      27.363  -3.424 -12.373  1.00 22.39           O  
ATOM   4387  OD2 ASP A 561      27.413  -4.827 -10.683  1.00 15.69           O1-
ATOM   4388  N   SER A 562      24.566  -3.953 -13.937  1.00 28.38           N  
ATOM   4389  CA  SER A 562      23.624  -2.880 -14.215  1.00 16.93           C  
ATOM   4390  C   SER A 562      24.204  -1.533 -13.837  1.00 21.19           C  
ATOM   4391  O   SER A 562      23.750  -0.505 -14.326  1.00 24.56           O  
ATOM   4392  CB  SER A 562      22.319  -3.121 -13.462  1.00 17.14           C  
ATOM   4393  OG  SER A 562      22.510  -2.956 -12.073  1.00 17.18           O  
ATOM   4394  N   GLY A 563      25.207  -1.543 -12.965  1.00 24.65           N  
ATOM   4395  CA  GLY A 563      25.844  -0.316 -12.518  1.00 16.44           C  
ATOM   4396  C   GLY A 563      25.411   0.060 -11.113  1.00 14.71           C  
ATOM   4397  O   GLY A 563      26.017   0.898 -10.457  1.00 19.05           O  
ATOM   4398  N   LEU A 564      24.357  -0.586 -10.639  1.00 19.55           N  
ATOM   4399  CA  LEU A 564      23.753  -0.225  -9.361  1.00 23.60           C  
ATOM   4400  C   LEU A 564      24.085  -1.223  -8.263  1.00 16.01           C  
ATOM   4401  O   LEU A 564      24.396  -2.377  -8.528  1.00 15.56           O  
ATOM   4402  CB  LEU A 564      22.233  -0.101  -9.520  1.00 19.08           C  
ATOM   4403  CG  LEU A 564      21.786   0.934 -10.549  1.00 15.15           C  
ATOM   4404  CD1 LEU A 564      20.392   0.601 -11.003  1.00 13.10           C  
ATOM   4405  CD2 LEU A 564      21.881   2.362 -10.004  1.00 11.70           C  
ATOM   4406  OXT LEU A 564      24.042  -0.897  -7.080  1.00 24.71           O1-
TER   
HETATM 4407 CU    CU A 601      16.740  -9.814  -4.507  1.00 31.38          CU  
HETATM 4408 CU    CU A 602      19.574   2.037  -3.452  1.00 11.64          CU  
HETATM 4409 CU    CU A 603      21.145   1.220   0.978  1.00 14.38          CU  
HETATM 4410 CU    CU A 604      18.414   4.192  -0.212  1.00 27.97          CU  
CONECT  722 4410
CONECT  744 4409
CONECT 1084 4409
CONECT 1100 4408
CONECT 3342 4407
CONECT 3369 4410
CONECT 3387 4408
CONECT 3904 4408
CONECT 3910 4407
CONECT 3920 4409
CONECT 3955 4407
CONECT 4407 3342 3910 3955
CONECT 4408 1100 3387 3904
CONECT 4409  744 1084 3920
CONECT 4410  722 3369
END
