# Supplementary material for: Hydrophobic tuning with non-canonical amino acids in a copper metalloenzyme
Source: Nat Chem. 2026 Apr 13;18(7):1269–77. doi: 10.1038/s41557-026-02116-7 (PMC13323077; doi:10.1038/s41557-026-02116-7)
Supplement: Supplementary file 4 — Code related to logP prediction, PDB analysis and redox deconvolution. [file 41557_2026_2116_MOESM4_ESM.zip › Code_lite/PDB_analysis_lite/inputs/starting_pdbs/7b2k.pdb]

CRYST1  177.620  177.620  177.620  90.00  90.00  90.00 P 21 3        2
ATOM      1  N   ILE B  37      15.450 -21.779   3.776  1.00 81.30           N  
ANISOU    1  N   ILE B  37    12119  10440   8332   1204  -1621    314       N  
ATOM      2  CA  ILE B  37      15.903 -21.590   2.399  1.00105.90           C  
ANISOU    2  CA  ILE B  37    14973  13623  11640   1249  -1594    289       C  
ATOM      3  C   ILE B  37      14.906 -20.689   1.656  1.00 89.18           C  
ANISOU    3  C   ILE B  37    12720  11541   9624   1114  -1390    276       C  
ATOM      4  O   ILE B  37      13.773 -21.088   1.389  1.00 89.12           O  
ANISOU    4  O   ILE B  37    12804  11472   9587   1040  -1249    320       O  
ATOM      5  CB  ILE B  37      16.132 -22.982   1.673  1.00100.50           C  
ANISOU    5  CB  ILE B  37    14335  12879  10969   1361  -1635    341       C  
ATOM      6  CG1 ILE B  37      16.909 -22.820   0.359  1.00 91.04           C  
ANISOU    6  CG1 ILE B  37    12868  11762   9960   1433  -1645    302       C  
ATOM      7  CG2 ILE B  37      14.835 -23.783   1.475  1.00 91.11           C  
ANISOU    7  CG2 ILE B  37    13317  11590   9709   1286  -1485    410       C  
ATOM      8  CD1 ILE B  37      18.357 -22.419   0.544  1.00 98.55           C  
ANISOU    8  CD1 ILE B  37    13671  12795  10980   1538  -1820    233       C  
ATOM      9  N   THR B  38      15.314 -19.455   1.352  1.00 78.35           N  
ANISOU    9  N   THR B  38    11135  10262   8373   1081  -1378    213       N  
ATOM     10  CA  THR B  38      14.445 -18.569   0.584  1.00 77.20           C  
ANISOU   10  CA  THR B  38    10855  10145   8331    969  -1201    201       C  
ATOM     11  C   THR B  38      14.196 -19.146  -0.806  1.00 73.33           C  
ANISOU   11  C   THR B  38    10271   9649   7942    997  -1122    235       C  
ATOM     12  O   THR B  38      15.041 -19.833  -1.388  1.00 70.42           O  
ANISOU   12  O   THR B  38     9843   9293   7621   1108  -1209    241       O  
ATOM     13  CB  THR B  38      15.034 -17.157   0.476  1.00 70.53           C  
ANISOU   13  CB  THR B  38     9803   9393   7600    935  -1211    129       C  
ATOM     14  CG2 THR B  38      13.980 -16.156  -0.032  1.00 58.59           C  
ANISOU   14  CG2 THR B  38     8203   7892   6166    808  -1033    119       C  
ATOM     15  OG1 THR B  38      15.492 -16.736   1.764  1.00 75.06           O  
ANISOU   15  OG1 THR B  38    10460   9979   8081    932  -1318     89       O  
ATOM     16  N   ALA B  39      13.002 -18.886  -1.321  1.00 65.66           N  
ANISOU   16  N   ALA B  39     9290   8655   7001    897   -957    253       N  
ATOM     17  CA  ALA B  39      12.584 -19.487  -2.572  1.00 57.45           C  
ANISOU   17  CA  ALA B  39     8192   7601   6037    913   -876    286       C  
ATOM     18  C   ALA B  39      13.367 -18.895  -3.743  1.00 49.43           C  
ANISOU   18  C   ALA B  39     6935   6669   5178    955   -883    256       C  
ATOM     19  O   ALA B  39      13.841 -17.755  -3.695  1.00 52.46           O  
ANISOU   19  O   ALA B  39     7183   7119   5632    927   -894    209       O  
ATOM     20  CB  ALA B  39      11.081 -19.286  -2.765  1.00 46.87           C  
ANISOU   20  CB  ALA B  39     6897   6219   4692    794   -707    301       C  
ATOM     21  N   ARG B  40      13.501 -19.688  -4.801  1.00 45.86           N  
ANISOU   21  N   ARG B  40     6437   6209   4778   1017   -871    281       N  
ATOM     22  CA  ARG B  40      14.111 -19.201  -6.031  1.00 46.73           C  
ANISOU   22  CA  ARG B  40     6334   6393   5030   1045   -851    257       C  
ATOM     23  C   ARG B  40      13.171 -18.241  -6.754  1.00 49.46           C  
ANISOU   23  C   ARG B  40     6586   6756   5449    940   -705    255       C  
ATOM     24  O   ARG B  40      11.965 -18.493  -6.859  1.00 41.89           O  
ANISOU   24  O   ARG B  40     5714   5745   4456    877   -607    285       O  
ATOM     25  CB  ARG B  40      14.447 -20.370  -6.950  1.00 44.40           C  
ANISOU   25  CB  ARG B  40     6031   6081   4759   1139   -872    281       C  
ATOM     26  CG  ARG B  40      15.480 -21.326  -6.397  1.00 58.06           C  
ANISOU   26  CG  ARG B  40     7830   7792   6437   1263  -1027    277       C  
ATOM     27  CD  ARG B  40      15.823 -22.341  -7.475  1.00 66.21           C  
ANISOU   27  CD  ARG B  40     8823   8814   7519   1353  -1032    290       C  
ATOM     28  NE  ARG B  40      14.671 -23.186  -7.777  1.00 59.45           N  
ANISOU   28  NE  ARG B  40     8104   7876   6606   1318   -942    343       N  
ATOM     29  CZ  ARG B  40      14.113 -23.315  -8.979  1.00 71.32           C  
ANISOU   29  CZ  ARG B  40     9541   9384   8173   1291   -834    355       C  
ATOM     30  NH1 ARG B  40      14.591 -22.657 -10.034  1.00 55.41           N1+
ANISOU   30  NH1 ARG B  40     7332   7449   6274   1294   -796    324       N1+
ATOM     31  NH2 ARG B  40      13.067 -24.115  -9.125  1.00 67.38           N  
ANISOU   31  NH2 ARG B  40     9176   8808   7619   1256   -763    396       N  
ATOM     32  N   THR B  41      13.739 -17.152  -7.289  1.00 43.21           N  
ANISOU   32  N   THR B  41     5616   6037   4766    922   -691    218       N  
ATOM     33  CA  THR B  41      12.978 -16.113  -7.977  1.00 39.87           C  
ANISOU   33  CA  THR B  41     5100   5630   4418    831   -569    216       C  
ATOM     34  C   THR B  41      13.596 -15.803  -9.336  1.00 44.04           C  
ANISOU   34  C   THR B  41     5457   6214   5062    859   -541    209       C  
ATOM     35  O   THR B  41      14.802 -15.967  -9.538  1.00 41.77           O  
ANISOU   35  O   THR B  41     5082   5973   4814    930   -616    183       O  
ATOM     36  CB  THR B  41      12.918 -14.835  -7.146  1.00 42.07           C  
ANISOU   36  CB  THR B  41     5351   5928   4706    754   -562    177       C  
ATOM     37  CG2 THR B  41      12.139 -15.079  -5.847  1.00 36.84           C  
ANISOU   37  CG2 THR B  41     4867   5208   3922    710   -564    182       C  
ATOM     38  OG1 THR B  41      14.250 -14.429  -6.823  1.00 41.61           O  
ANISOU   38  OG1 THR B  41     5200   5928   4683    799   -664    132       O  
ATOM     39  N   ALA B  42      12.758 -15.338 -10.264  1.00 37.79           N  
ANISOU   39  N   ALA B  42     4619   5417   4322    802   -431    228       N  
ATOM     40  CA  ALA B  42      13.217 -15.070 -11.623  1.00 43.66           C  
ANISOU   40  CA  ALA B  42     5225   6205   5159    820   -389    230       C  
ATOM     41  C   ALA B  42      14.190 -13.889 -11.639  1.00 44.16           C  
ANISOU   41  C   ALA B  42     5147   6330   5303    798   -405    186       C  
ATOM     42  O   ALA B  42      14.022 -12.932 -10.878  1.00 45.82           O  
ANISOU   42  O   ALA B  42     5354   6539   5516    735   -402    163       O  
ATOM     43  CB  ALA B  42      12.027 -14.780 -12.542  1.00 31.86           C  
ANISOU   43  CB  ALA B  42     3729   4685   3691    762   -279    261       C  
ATOM     44  N   PRO B  43      15.215 -13.925 -12.482  1.00 48.01           N  
ANISOU   44  N   PRO B  43     5514   6869   5858    843   -415    169       N  
ATOM     45  CA  PRO B  43      16.135 -12.790 -12.595  1.00 43.01           C  
ANISOU   45  CA  PRO B  43     4739   6292   5311    810   -413    123       C  
ATOM     46  C   PRO B  43      15.593 -11.766 -13.586  1.00 48.62           C  
ANISOU   46  C   PRO B  43     5388   7001   6085    732   -298    145       C  
ATOM     47  O   PRO B  43      14.592 -11.996 -14.268  1.00 43.86           O  
ANISOU   47  O   PRO B  43     4839   6362   5462    717   -231    191       O  
ATOM     48  CB  PRO B  43      17.416 -13.437 -13.138  1.00 36.77           C  
ANISOU   48  CB  PRO B  43     3852   5554   4565    894   -463     92       C  
ATOM     49  CG  PRO B  43      16.867 -14.548 -14.059  1.00 45.18           C  
ANISOU   49  CG  PRO B  43     4980   6591   5597    942   -423    139       C  
ATOM     50  CD  PRO B  43      15.560 -15.019 -13.414  1.00 42.59           C  
ANISOU   50  CD  PRO B  43     4816   6190   5175    921   -418    184       C  
ATOM     51  N   ALA B  44      16.293 -10.633 -13.664  1.00 42.88           N  
ANISOU   51  N   ALA B  44     4547   6311   5434    684   -281    108       N  
ATOM     52  CA  ALA B  44      15.969  -9.619 -14.661  1.00 46.92           C  
ANISOU   52  CA  ALA B  44     5000   6818   6008    615   -178    129       C  
ATOM     53  C   ALA B  44      16.177 -10.171 -16.068  1.00 46.81           C  
ANISOU   53  C   ALA B  44     4949   6824   6014    651   -124    157       C  
ATOM     54  O   ALA B  44      17.199 -10.797 -16.352  1.00 45.66           O  
ANISOU   54  O   ALA B  44     4738   6723   5887    710   -156    127       O  
ATOM     55  CB  ALA B  44      16.836  -8.377 -14.448  1.00 42.28           C  
ANISOU   55  CB  ALA B  44     4300   6263   5501    557   -171     79       C  
ATOM     56  N   GLY B  45      15.211  -9.932 -16.957  1.00 48.52           N  
ANISOU   56  N   GLY B  45     5206   7006   6226    619    -44    207       N  
ATOM     57  CA  GLY B  45      15.289 -10.408 -18.323  1.00 41.62           C  
ANISOU   57  CA  GLY B  45     4312   6145   5355    647     11    236       C  
ATOM     58  C   GLY B  45      15.978  -9.422 -19.249  1.00 47.53           C  
ANISOU   58  C   GLY B  45     4962   6924   6174    596     84    230       C  
ATOM     59  O   GLY B  45      16.530  -8.404 -18.828  1.00 46.03           O  
ANISOU   59  O   GLY B  45     4705   6745   6038    542     90    197       O  
ATOM     60  N   GLY B  46      15.940  -9.742 -20.544  1.00 45.02           N  
ANISOU   60  N   GLY B  46     4643   6614   5850    610    146    260       N  
ATOM     61  CA  GLY B  46      16.575  -8.913 -21.555  1.00 39.39           C  
ANISOU   61  CA  GLY B  46     3855   5923   5187    560    230    260       C  
ATOM     62  C   GLY B  46      17.543  -9.642 -22.469  1.00 44.43           C  
ANISOU   62  C   GLY B  46     4430   6617   5836    604    262    236       C  
ATOM     63  O   GLY B  46      18.437  -9.024 -23.045  1.00 48.67           O  
ANISOU   63  O   GLY B  46     4879   7188   6425    561    326    212       O  
ATOM     64  N   GLU B  47      17.383 -10.951 -22.616  1.00 46.29           N  
ANISOU   64  N   GLU B  47     4708   6859   6023    685    224    239       N  
ATOM     65  CA  GLU B  47      18.223 -11.744 -23.500  1.00 49.28           C  
ANISOU   65  CA  GLU B  47     5031   7284   6407    735    254    212       C  
ATOM     66  C   GLU B  47      17.523 -12.007 -24.831  1.00 45.14           C  
ANISOU   66  C   GLU B  47     4577   6742   5833    734    326    264       C  
ATOM     67  O   GLU B  47      16.298 -12.147 -24.897  1.00 43.45           O  
ANISOU   67  O   GLU B  47     4467   6478   5566    733    315    315       O  
ATOM     68  CB  GLU B  47      18.600 -13.079 -22.848  1.00 45.50           C  
ANISOU   68  CB  GLU B  47     4556   6820   5911    835    160    174       C  
ATOM     69  CG  GLU B  47      19.751 -13.003 -21.852  1.00 66.55           C  
ANISOU   69  CG  GLU B  47     7122   9528   8636    859     88    102       C  
ATOM     70  CD  GLU B  47      19.757 -14.182 -20.895  0.56 78.71           C  
ANISOU   70  CD  GLU B  47     8715  11054  10137    954    -30     86       C  
ATOM     71  OE1 GLU B  47      19.181 -15.234 -21.255  0.72 79.24           O  
ANISOU   71  OE1 GLU B  47     8870  11092  10147   1010    -38    117       O  
ATOM     72  OE2 GLU B  47      20.349 -14.063 -19.798  0.88 84.29           O1-
ANISOU   72  OE2 GLU B  47     9382  11775  10867    973   -116     41       O1-
ATOM     73  N   VAL B  48      18.319 -12.075 -25.893  1.00 45.18           N  
ANISOU   73  N   VAL B  48     4523   6790   5855    731    402    244       N  
ATOM     74  CA  VAL B  48      17.854 -12.523 -27.202  1.00 42.75           C  
ANISOU   74  CA  VAL B  48     4278   6476   5490    743    464    281       C  
ATOM     75  C   VAL B  48      17.987 -14.041 -27.244  1.00 43.13           C  
ANISOU   75  C   VAL B  48     4341   6538   5509    842    416    252       C  
ATOM     76  O   VAL B  48      19.089 -14.577 -27.095  1.00 45.94           O  
ANISOU   76  O   VAL B  48     4606   6941   5907    889    402    188       O  
ATOM     77  CB  VAL B  48      18.661 -11.862 -28.334  1.00 46.95           C  
ANISOU   77  CB  VAL B  48     4751   7045   6045    686    580    270       C  
ATOM     78  CG1 VAL B  48      18.188 -12.359 -29.686  1.00 41.16           C  
ANISOU   78  CG1 VAL B  48     4095   6306   5239    700    641    307       C  
ATOM     79  CG2 VAL B  48      18.543 -10.353 -28.258  1.00 41.71           C  
ANISOU   79  CG2 VAL B  48     4083   6354   5411    586    627    301       C  
ATOM     80  N   ARG B  49      16.873 -14.743 -27.433  1.00 46.26           N  
ANISOU   80  N   ARG B  49     4848   6891   5839    874    388    294       N  
ATOM     81  CA  ARG B  49      16.887 -16.199 -27.495  1.00 38.37           C  
ANISOU   81  CA  ARG B  49     3880   5891   4808    964    344    271       C  
ATOM     82  C   ARG B  49      16.476 -16.668 -28.882  1.00 42.56           C  
ANISOU   82  C   ARG B  49     4465   6422   5284    973    408    292       C  
ATOM     83  O   ARG B  49      15.660 -16.033 -29.554  1.00 42.04           O  
ANISOU   83  O   ARG B  49     4459   6333   5182    920    450    342       O  
ATOM     84  CB  ARG B  49      15.944 -16.813 -26.456  1.00 42.69           C  
ANISOU   84  CB  ARG B  49     4516   6382   5321    995    254    292       C  
ATOM     85  CG  ARG B  49      16.129 -16.275 -25.060  1.00 47.61           C  
ANISOU   85  CG  ARG B  49     5113   6997   5978    977    191    280       C  
ATOM     86  CD  ARG B  49      15.076 -16.835 -24.087  1.00 42.01           C  
ANISOU   86  CD  ARG B  49     4512   6228   5223    993    121    306       C  
ATOM     87  NE  ARG B  49      15.363 -16.365 -22.741  1.00 46.70           N  
ANISOU   87  NE  ARG B  49     5086   6819   5840    979     60    288       N  
ATOM     88  CZ  ARG B  49      16.237 -16.941 -21.925  1.00 57.77           C  
ANISOU   88  CZ  ARG B  49     6459   8236   7254   1039    -16    247       C  
ATOM     89  NH1 ARG B  49      16.461 -16.428 -20.721  1.00 55.00           N1+
ANISOU   89  NH1 ARG B  49     6097   7883   6916   1021    -74    230       N1+
ATOM     90  NH2 ARG B  49      16.887 -18.029 -22.319  1.00 56.69           N  
ANISOU   90  NH2 ARG B  49     6307   8116   7116   1122    -37    218       N  
ATOM     91  N   HIS B  50      17.039 -17.798 -29.291  1.00 42.19           N  
ANISOU   91  N   HIS B  50     4402   6399   5231   1046    406    249       N  
ATOM     92  CA  HIS B  50      16.762 -18.424 -30.570  1.00 45.21           C  
ANISOU   92  CA  HIS B  50     4835   6784   5558   1065    461    254       C  
ATOM     93  C   HIS B  50      16.250 -19.836 -30.344  1.00 53.29           C  
ANISOU   93  C   HIS B  50     5932   7771   6546   1145    394    245       C  
ATOM     94  O   HIS B  50      16.722 -20.549 -29.455  1.00 52.88           O  
ANISOU   94  O   HIS B  50     5856   7712   6523   1208    325    210       O  
ATOM     95  CB  HIS B  50      18.010 -18.486 -31.435  1.00 44.76           C  
ANISOU   95  CB  HIS B  50     4686   6791   5529   1074    543    199       C  
ATOM     96  CG  HIS B  50      18.474 -17.151 -31.916  1.00 51.07           C  
ANISOU   96  CG  HIS B  50     5432   7622   6352    984    633    210       C  
ATOM     97  CD2 HIS B  50      19.215 -16.193 -31.309  1.00 50.32           C  
ANISOU   97  CD2 HIS B  50     5242   7551   6327    934    646    191       C  
ATOM     98  ND1 HIS B  50      18.179 -16.672 -33.175  1.00 55.26           N  
ANISOU   98  ND1 HIS B  50     6016   8156   6825    930    726    246       N  
ATOM     99  CE1 HIS B  50      18.721 -15.475 -33.324  1.00 61.98           C  
ANISOU   99  CE1 HIS B  50     6814   9026   7710    849    797    252       C  
ATOM    100  NE2 HIS B  50      19.355 -15.161 -32.206  1.00 64.94           N  
ANISOU  100  NE2 HIS B  50     7092   9415   8166    848    752    216       N  
ATOM    101  N   LEU B  51      15.227 -20.229 -31.105  1.00 43.12           N  
ANISOU  101  N   LEU B  51     4735   6456   5194   1144    414    273       N  
ATOM    102  CA  LEU B  51      14.653 -21.582 -30.886  1.00 48.51           C  
ANISOU  102  CA  LEU B  51     5499   7091   5843   1203    355    268       C  
ATOM    103  C   LEU B  51      13.996 -22.105 -32.165  1.00 50.80           C  
ANISOU  103  C   LEU B  51     5850   7381   6072   1212    402    268       C  
ATOM    104  O   LEU B  51      13.359 -21.311 -32.885  1.00 44.71           O  
ANISOU  104  O   LEU B  51     5095   6624   5266   1159    458    297       O  
ATOM    105  CB  LEU B  51      13.640 -21.507 -29.739  1.00 50.26           C  
ANISOU  105  CB  LEU B  51     5788   7254   6054   1169    295    311       C  
ATOM    106  CG  LEU B  51      12.800 -22.764 -29.521  1.00 57.64           C  
ANISOU  106  CG  LEU B  51     6815   8124   6960   1198    231    317       C  
ATOM    107  CD1 LEU B  51      12.375 -22.885 -28.065  1.00 51.16           C  
ANISOU  107  CD1 LEU B  51     6012   7270   6156   1155    187    343       C  
ATOM    108  CD2 LEU B  51      11.582 -22.768 -30.432  1.00 62.35           C  
ANISOU  108  CD2 LEU B  51     7486   8696   7507   1177    255    335       C  
ATOM    109  N   LYS B  52      14.164 -23.405 -32.413  1.00 39.42           N  
ANISOU  109  N   LYS B  52     4447   5918   4613   1282    375    233       N  
ATOM    110  CA  LYS B  52      13.578 -24.086 -33.563  1.00 45.07           C  
ANISOU  110  CA  LYS B  52     5234   6624   5268   1295    405    227       C  
ATOM    111  C   LYS B  52      12.277 -24.773 -33.165  1.00 45.79           C  
ANISOU  111  C   LYS B  52     5426   6645   5328   1297    345    247       C  
ATOM    112  O   LYS B  52      12.220 -25.442 -32.129  1.00 48.81           O  
ANISOU  112  O   LYS B  52     5831   6984   5732   1331    285    239       O  
ATOM    113  CB  LYS B  52      14.540 -25.133 -34.139  1.00 42.15           C  
ANISOU  113  CB  LYS B  52     4833   6279   4903   1370    431    161       C  
ATOM    114  CG  LYS B  52      15.413 -24.618 -35.265  1.00 55.30           C  
ANISOU  114  CG  LYS B  52     6436   8015   6562   1351    530    135       C  
ATOM    115  CD  LYS B  52      16.142 -25.762 -35.960  1.00 69.26           C  
ANISOU  115  CD  LYS B  52     8187   9802   8327   1426    561     63       C  
ATOM    116  CE  LYS B  52      17.620 -25.438 -36.172  1.00 67.88           C  
ANISOU  116  CE  LYS B  52     7883   9696   8210   1438    628      5       C  
ATOM    117  NZ  LYS B  52      18.405 -26.604 -36.690  1.00 74.31           N1+
ANISOU  117  NZ  LYS B  52     8666  10527   9041   1524    651    -79       N1+
ATOM    118  N   MET B  53      11.237 -24.627 -33.996  1.00 39.89           N  
ANISOU  118  N   MET B  53     4743   5885   4529   1260    361    269       N  
ATOM    119  CA  MET B  53       9.987 -25.357 -33.814  1.00 38.21           C  
ANISOU  119  CA  MET B  53     4617   5610   4290   1258    315    272       C  
ATOM    120  C   MET B  53       9.497 -25.961 -35.118  1.00 44.63           C  
ANISOU  120  C   MET B  53     5486   6426   5045   1269    338    250       C  
ATOM    121  O   MET B  53       9.722 -25.421 -36.204  1.00 41.51           O  
ANISOU  121  O   MET B  53     5082   6077   4613   1253    387    255       O  
ATOM    122  CB  MET B  53       8.859 -24.492 -33.262  1.00 36.52           C  
ANISOU  122  CB  MET B  53     4425   5368   4084   1192    287    315       C  
ATOM    123  CG  MET B  53       9.046 -24.133 -31.829  1.00 54.57           C  
ANISOU  123  CG  MET B  53     6682   7634   6417   1180    253    330       C  
ATOM    124  SD  MET B  53       7.704 -23.134 -31.165  1.00 57.26           S  
ANISOU  124  SD  MET B  53     7043   7939   6773   1103    230    368       S  
ATOM    125  CE  MET B  53       6.523 -24.414 -30.725  1.00 46.70           C  
ANISOU  125  CE  MET B  53     5796   6529   5420   1107    194    344       C  
ATOM    126  N   TYR B  54       8.777 -27.071 -34.979  1.00 38.31           N  
ANISOU  126  N   TYR B  54     4753   5571   4231   1290    302    226       N  
ATOM    127  CA  TYR B  54       8.192 -27.808 -36.089  1.00 44.95           C  
ANISOU  127  CA  TYR B  54     5655   6404   5019   1302    310    195       C  
ATOM    128  C   TYR B  54       6.724 -28.064 -35.799  1.00 45.49           C  
ANISOU  128  C   TYR B  54     5786   6416   5085   1263    265    198       C  
ATOM    129  O   TYR B  54       6.350 -28.295 -34.648  1.00 40.96           O  
ANISOU  129  O   TYR B  54     5224   5791   4546   1250    233    206       O  
ATOM    130  CB  TYR B  54       8.902 -29.149 -36.307  1.00 33.22           C  
ANISOU  130  CB  TYR B  54     4186   4904   3531   1374    319    140       C  
ATOM    131  CG  TYR B  54      10.402 -29.007 -36.498  1.00 43.28           C  
ANISOU  131  CG  TYR B  54     5383   6234   4825   1419    363    119       C  
ATOM    132  CD1 TYR B  54      11.263 -28.918 -35.403  1.00 36.63           C  
ANISOU  132  CD1 TYR B  54     4483   5392   4045   1448    341    122       C  
ATOM    133  CD2 TYR B  54      10.952 -28.949 -37.774  1.00 39.44           C  
ANISOU  133  CD2 TYR B  54     4882   5804   4299   1429    428     91       C  
ATOM    134  CE1 TYR B  54      12.634 -28.778 -35.579  1.00 38.59           C  
ANISOU  134  CE1 TYR B  54     4643   5694   4324   1488    380     91       C  
ATOM    135  CE2 TYR B  54      12.324 -28.810 -37.961  1.00 44.07           C  
ANISOU  135  CE2 TYR B  54     5388   6446   4913   1463    481     61       C  
ATOM    136  CZ  TYR B  54      13.157 -28.730 -36.859  1.00 41.15           C  
ANISOU  136  CZ  TYR B  54     4945   6074   4615   1494    455     58       C  
ATOM    137  OH  TYR B  54      14.510 -28.587 -37.043  1.00 50.15           O  
ANISOU  137  OH  TYR B  54     5989   7272   5795   1527    505     16       O  
ATOM    138  N   ALA B  55       5.897 -28.019 -36.838  1.00 34.51           N  
ANISOU  138  N   ALA B  55     4433   5032   3648   1242    264    188       N  
ATOM    139  CA  ALA B  55       4.564 -28.589 -36.762  1.00 40.03           C  
ANISOU  139  CA  ALA B  55     5185   5678   4346   1216    223    165       C  
ATOM    140  C   ALA B  55       4.580 -29.887 -37.550  1.00 34.14           C  
ANISOU  140  C   ALA B  55     4493   4915   3563   1256    229    107       C  
ATOM    141  O   ALA B  55       5.168 -29.953 -38.631  1.00 36.75           O  
ANISOU  141  O   ALA B  55     4827   5291   3846   1285    261     91       O  
ATOM    142  CB  ALA B  55       3.504 -27.635 -37.323  1.00 31.43           C  
ANISOU  142  CB  ALA B  55     4097   4604   3241   1168    200    183       C  
ATOM    143  N   GLU B  56       3.944 -30.925 -37.018  1.00 32.98           N  
ANISOU  143  N   GLU B  56     4394   4699   3436   1253    205     74       N  
ATOM    144  CA  GLU B  56       3.953 -32.174 -37.768  1.00 39.04           C  
ANISOU  144  CA  GLU B  56     5216   5444   4173   1289    210     15       C  
ATOM    145  C   GLU B  56       2.678 -32.993 -37.546  1.00 41.50           C  
ANISOU  145  C   GLU B  56     5584   5684   4498   1251    180    -24       C  
ATOM    146  O   GLU B  56       2.023 -32.893 -36.503  1.00 39.28           O  
ANISOU  146  O   GLU B  56     5307   5357   4261   1206    165     -9       O  
ATOM    147  CB  GLU B  56       5.264 -32.922 -37.462  1.00 36.74           C  
ANISOU  147  CB  GLU B  56     4922   5144   3895   1360    234      2       C  
ATOM    148  CG  GLU B  56       5.454 -33.671 -36.178  1.00 53.95           C  
ANISOU  148  CG  GLU B  56     7131   7249   6120   1379    212      5       C  
ATOM    149  CD  GLU B  56       6.963 -33.904 -35.898  1.00 64.47           C  
ANISOU  149  CD  GLU B  56     8425   8599   7471   1458    225      4       C  
ATOM    150  OE1 GLU B  56       7.807 -33.240 -36.527  1.00 64.32           O  
ANISOU  150  OE1 GLU B  56     8339   8657   7442   1478    258      7       O  
ATOM    151  OE2 GLU B  56       7.314 -34.776 -35.081  1.00 68.76           O1-
ANISOU  151  OE2 GLU B  56     9008   9077   8040   1500    200     -5       O1-
ATOM    152  N   LYS B  57       2.283 -33.713 -38.608  1.00 37.42           N  
ANISOU  152  N   LYS B  57     5110   5165   3943   1261    177    -80       N  
ATOM    153  CA  LYS B  57       1.220 -34.718 -38.559  1.00 40.49           C  
ANISOU  153  CA  LYS B  57     5555   5484   4345   1229    156   -136       C  
ATOM    154  C   LYS B  57       1.726 -35.931 -37.795  1.00 43.41           C  
ANISOU  154  C   LYS B  57     5978   5776   4741   1261    170   -153       C  
ATOM    155  O   LYS B  57       2.822 -36.432 -38.063  1.00 42.01           O  
ANISOU  155  O   LYS B  57     5809   5605   4547   1330    190   -162       O  
ATOM    156  CB  LYS B  57       0.797 -35.096 -39.996  1.00 45.75           C  
ANISOU  156  CB  LYS B  57     6250   6177   4955   1237    144   -195       C  
ATOM    157  CG  LYS B  57       0.058 -33.999 -40.827  1.00 53.27           C  
ANISOU  157  CG  LYS B  57     7173   7194   5875   1205    110   -185       C  
ATOM    158  CD  LYS B  57      -1.413 -33.749 -40.505  1.00 67.15           C  
ANISOU  158  CD  LYS B  57     8915   8922   7676   1140     63   -207       C  
ATOM    159  CE  LYS B  57      -2.297 -34.828 -41.162  1.00 67.03           C  
ANISOU  159  CE  LYS B  57     8945   8870   7652   1123     37   -296       C  
ATOM    160  NZ  LYS B  57      -2.208 -34.581 -42.673  1.00 69.77           N1+
ANISOU  160  NZ  LYS B  57     9312   9285   7913   1156     12   -317       N1+
ATOM    161  N   LEU B  58       0.946 -36.376 -36.814  1.00 35.58           N  
ANISOU  161  N   LEU B  58     5023   4705   3789   1211    162   -158       N  
ATOM    162  CA  LEU B  58       1.260 -37.543 -36.006  1.00 38.83           C  
ANISOU  162  CA  LEU B  58     5509   5024   4221   1233    171   -168       C  
ATOM    163  C   LEU B  58       0.595 -38.784 -36.592  1.00 45.03           C  
ANISOU  163  C   LEU B  58     6366   5745   4999   1220    173   -243       C  
ATOM    164  O   LEU B  58      -0.377 -38.701 -37.343  1.00 40.11           O  
ANISOU  164  O   LEU B  58     5730   5141   4369   1172    162   -288       O  
ATOM    165  CB  LEU B  58       0.800 -37.329 -34.561  1.00 36.62           C  
ANISOU  165  CB  LEU B  58     5246   4688   3978   1177    171   -129       C  
ATOM    166  CG  LEU B  58       1.290 -35.989 -34.003  1.00 44.04           C  
ANISOU  166  CG  LEU B  58     6111   5694   4928   1178    166    -62       C  
ATOM    167  CD1 LEU B  58       0.853 -35.808 -32.567  1.00 43.89           C  
ANISOU  167  CD1 LEU B  58     6118   5620   4939   1122    170    -29       C  
ATOM    168  CD2 LEU B  58       2.808 -35.943 -34.106  1.00 40.48           C  
ANISOU  168  CD2 LEU B  58     5635   5283   4463   1268    166    -37       C  
ATOM    169  N   ALA B  59       1.129 -39.950 -36.220  1.00 40.15           N  
ANISOU  169  N   ALA B  59     5825   5045   4387   1264    181   -259       N  
ATOM    170  CA  ALA B  59       0.662 -41.199 -36.814  1.00 41.06           C  
ANISOU  170  CA  ALA B  59     6013   5092   4495   1259    187   -334       C  
ATOM    171  C   ALA B  59      -0.837 -41.401 -36.610  1.00 50.78           C  
ANISOU  171  C   ALA B  59     7269   6273   5754   1153    189   -372       C  
ATOM    172  O   ALA B  59      -1.521 -41.926 -37.497  1.00 47.32           O  
ANISOU  172  O   ALA B  59     6846   5827   5308   1128    185   -445       O  
ATOM    173  CB  ALA B  59       1.448 -42.377 -36.236  1.00 45.87           C  
ANISOU  173  CB  ALA B  59     6712   5603   5114   1323    191   -335       C  
ATOM    174  N   ASP B  60      -1.373 -40.972 -35.458  1.00 42.72           N  
ANISOU  174  N   ASP B  60     6247   5220   4765   1088    197   -332       N  
ATOM    175  CA  ASP B  60      -2.776 -41.217 -35.123  1.00 46.49           C  
ANISOU  175  CA  ASP B  60     6743   5641   5279    981    213   -376       C  
ATOM    176  C   ASP B  60      -3.742 -40.199 -35.730  1.00 47.05           C  
ANISOU  176  C   ASP B  60     6715   5797   5365    927    191   -402       C  
ATOM    177  O   ASP B  60      -4.929 -40.257 -35.425  1.00 51.36           O  
ANISOU  177  O   ASP B  60     7252   6310   5954    837    203   -446       O  
ATOM    178  CB  ASP B  60      -2.968 -41.257 -33.601  1.00 44.46           C  
ANISOU  178  CB  ASP B  60     6539   5307   5048    927    241   -330       C  
ATOM    179  CG  ASP B  60      -2.585 -39.944 -32.913  0.81 46.24           C  
ANISOU  179  CG  ASP B  60     6692   5602   5274    934    232   -254       C  
ATOM    180  OD1 ASP B  60      -2.310 -38.938 -33.599  0.81 43.36           O  
ANISOU  180  OD1 ASP B  60     6234   5342   4900    967    207   -238       O  
ATOM    181  OD2 ASP B  60      -2.532 -39.929 -31.667  0.94 58.02           O1-
ANISOU  181  OD2 ASP B  60     8233   7040   6774    905    252   -210       O1-
ATOM    182  N   GLY B  61      -3.282 -39.276 -36.564  1.00 45.53           N  
ANISOU  182  N   GLY B  61     6449   5710   5140    978    161   -380       N  
ATOM    183  CA  GLY B  61      -4.147 -38.272 -37.143  1.00 39.05           C  
ANISOU  183  CA  GLY B  61     5545   4963   4328    940    129   -397       C  
ATOM    184  C   GLY B  61      -4.075 -36.921 -36.469  1.00 44.99           C  
ANISOU  184  C   GLY B  61     6227   5766   5099    927    125   -328       C  
ATOM    185  O   GLY B  61      -4.649 -35.956 -36.979  1.00 45.51           O  
ANISOU  185  O   GLY B  61     6225   5897   5172    911     90   -332       O  
ATOM    186  N   GLN B  62      -3.386 -36.815 -35.345  1.00 38.61           N  
ANISOU  186  N   GLN B  62     5440   4929   4301    937    152   -265       N  
ATOM    187  CA  GLN B  62      -3.296 -35.517 -34.701  1.00 43.34           C  
ANISOU  187  CA  GLN B  62     5973   5576   4918    924    149   -204       C  
ATOM    188  C   GLN B  62      -2.184 -34.677 -35.324  1.00 37.03           C  
ANISOU  188  C   GLN B  62     5128   4863   4077    998    133   -151       C  
ATOM    189  O   GLN B  62      -1.517 -35.081 -36.281  1.00 38.26           O  
ANISOU  189  O   GLN B  62     5302   5046   4189   1057    130   -165       O  
ATOM    190  CB  GLN B  62      -3.088 -35.690 -33.208  1.00 39.30           C  
ANISOU  190  CB  GLN B  62     5504   4999   4428    896    181   -164       C  
ATOM    191  CG  GLN B  62      -4.313 -36.238 -32.528  1.00 53.11           C  
ANISOU  191  CG  GLN B  62     7288   6671   6220    801    211   -213       C  
ATOM    192  CD  GLN B  62      -4.091 -36.451 -31.056  1.00 64.37           C  
ANISOU  192  CD  GLN B  62     8779   8026   7651    771    248   -171       C  
ATOM    193  NE2 GLN B  62      -4.772 -35.656 -30.251  1.00 61.45           N  
ANISOU  193  NE2 GLN B  62     8369   7662   7316    702    268   -164       N  
ATOM    194  OE1 GLN B  62      -3.299 -37.305 -30.641  1.00 64.16           O  
ANISOU  194  OE1 GLN B  62     8842   7940   7594    814    255   -146       O  
ATOM    195  N   MET B  63      -1.989 -33.489 -34.750  1.00 37.87           N  
ANISOU  195  N   MET B  63     5179   5010   4200    988    132    -94       N  
ATOM    196  CA  MET B  63      -1.010 -32.504 -35.194  1.00 38.26           C  
ANISOU  196  CA  MET B  63     5179   5138   4221   1039    126    -41       C  
ATOM    197  C   MET B  63      -0.350 -31.934 -33.948  1.00 46.63           C  
ANISOU  197  C   MET B  63     6220   6192   5304   1038    141     18       C  
ATOM    198  O   MET B  63      -1.052 -31.549 -33.008  1.00 42.72           O  
ANISOU  198  O   MET B  63     5715   5668   4848    980    145     26       O  
ATOM    199  CB  MET B  63      -1.688 -31.384 -35.996  1.00 34.65           C  
ANISOU  199  CB  MET B  63     4665   4741   3760   1019     95    -40       C  
ATOM    200  CG  MET B  63      -2.254 -31.809 -37.344  1.00 39.26           C  
ANISOU  200  CG  MET B  63     5268   5344   4307   1029     67    -96       C  
ATOM    201  SD  MET B  63      -2.945 -30.376 -38.215  1.00 42.15           S  
ANISOU  201  SD  MET B  63     5579   5775   4660   1019     15    -81       S  
ATOM    202  CE  MET B  63      -3.432 -31.077 -39.800  1.00 41.11           C  
ANISOU  202  CE  MET B  63     5491   5664   4466   1042    -26   -151       C  
ATOM    203  N   GLY B  64       0.976 -31.872 -33.935  1.00 36.56           N  
ANISOU  203  N   GLY B  64     4937   4947   4009   1100    151     53       N  
ATOM    204  CA  GLY B  64       1.687 -31.391 -32.763  1.00 35.34           C  
ANISOU  204  CA  GLY B  64     4764   4788   3875   1105    156    102       C  
ATOM    205  C   GLY B  64       2.856 -30.497 -33.120  1.00 37.66           C  
ANISOU  205  C   GLY B  64     4993   5159   4158   1149    162    140       C  
ATOM    206  O   GLY B  64       3.450 -30.609 -34.193  1.00 36.05           O  
ANISOU  206  O   GLY B  64     4777   4999   3923   1193    173    127       O  
ATOM    207  N   TYR B  65       3.176 -29.598 -32.196  1.00 33.36           N  
ANISOU  207  N   TYR B  65     4409   4629   3640   1131    160    183       N  
ATOM    208  CA  TYR B  65       4.394 -28.802 -32.246  1.00 34.98           C  
ANISOU  208  CA  TYR B  65     4550   4895   3847   1166    170    216       C  
ATOM    209  C   TYR B  65       5.507 -29.512 -31.487  1.00 39.38           C  
ANISOU  209  C   TYR B  65     5121   5431   4412   1224    160    215       C  
ATOM    210  O   TYR B  65       5.250 -30.287 -30.560  1.00 35.92           O  
ANISOU  210  O   TYR B  65     4747   4924   3979   1223    141    211       O  
ATOM    211  CB  TYR B  65       4.187 -27.433 -31.598  1.00 34.63           C  
ANISOU  211  CB  TYR B  65     4453   4874   3832   1116    167    256       C  
ATOM    212  CG  TYR B  65       3.247 -26.468 -32.292  1.00 38.01           C  
ANISOU  212  CG  TYR B  65     4854   5326   4260   1070    167    263       C  
ATOM    213  CD1 TYR B  65       3.580 -25.888 -33.516  1.00 36.48           C  
ANISOU  213  CD1 TYR B  65     4635   5189   4037   1086    180    274       C  
ATOM    214  CD2 TYR B  65       2.047 -26.092 -31.689  1.00 36.91           C  
ANISOU  214  CD2 TYR B  65     4719   5153   4152   1012    153    259       C  
ATOM    215  CE1 TYR B  65       2.723 -24.963 -34.130  1.00 36.37           C  
ANISOU  215  CE1 TYR B  65     4609   5190   4020   1051    167    286       C  
ATOM    216  CE2 TYR B  65       1.192 -25.176 -32.285  1.00 38.80           C  
ANISOU  216  CE2 TYR B  65     4929   5411   4401    980    140    262       C  
ATOM    217  CZ  TYR B  65       1.535 -24.609 -33.498  1.00 35.35           C  
ANISOU  217  CZ  TYR B  65     4476   5025   3931   1003    141    279       C  
ATOM    218  OH  TYR B  65       0.672 -23.700 -34.064  1.00 33.93           O  
ANISOU  218  OH  TYR B  65     4280   4856   3757    979    116    285       O  
ATOM    219  N   GLY B  66       6.749 -29.205 -31.858  1.00 37.15           N  
ANISOU  219  N   GLY B  66     4779   5205   4132   1274    173    219       N  
ATOM    220  CA  GLY B  66       7.888 -29.707 -31.105  1.00 29.41           C  
ANISOU  220  CA  GLY B  66     3790   4213   3170   1337    152    214       C  
ATOM    221  C   GLY B  66       9.114 -28.868 -31.373  1.00 41.76           C  
ANISOU  221  C   GLY B  66     5255   5856   4755   1362    172    219       C  
ATOM    222  O   GLY B  66       9.181 -28.138 -32.366  1.00 36.76           O  
ANISOU  222  O   GLY B  66     4576   5281   4109   1340    214    223       O  
ATOM    223  N   PHE B  67      10.077 -28.951 -30.447  1.00 39.38           N  
ANISOU  223  N   PHE B  67     4924   5553   4485   1406    140    219       N  
ATOM    224  CA  PHE B  67      11.402 -28.350 -30.621  1.00 36.36           C  
ANISOU  224  CA  PHE B  67     4436   5242   4135   1440    157    206       C  
ATOM    225  C   PHE B  67      12.312 -29.208 -31.481  1.00 46.25           C  
ANISOU  225  C   PHE B  67     5665   6518   5391   1518    178    153       C  
ATOM    226  O   PHE B  67      13.359 -28.733 -31.936  1.00 43.97           O  
ANISOU  226  O   PHE B  67     5280   6296   5129   1537    214    129       O  
ATOM    227  CB  PHE B  67      12.101 -28.157 -29.263  1.00 36.96           C  
ANISOU  227  CB  PHE B  67     4485   5310   4249   1464    101    214       C  
ATOM    228  CG  PHE B  67      11.429 -27.144 -28.351  1.00 45.14           C  
ANISOU  228  CG  PHE B  67     5528   6337   5288   1387     87    259       C  
ATOM    229  CD1 PHE B  67      10.693 -26.089 -28.874  1.00 37.65           C  
ANISOU  229  CD1 PHE B  67     4558   5416   4333   1309    131    286       C  
ATOM    230  CD2 PHE B  67      11.550 -27.250 -26.972  1.00 37.28           C  
ANISOU  230  CD2 PHE B  67     4565   5302   4299   1397     26    272       C  
ATOM    231  CE1 PHE B  67      10.087 -25.157 -28.043  1.00 40.72           C  
ANISOU  231  CE1 PHE B  67     4948   5793   4732   1244    120    319       C  
ATOM    232  CE2 PHE B  67      10.944 -26.309 -26.133  1.00 42.11           C  
ANISOU  232  CE2 PHE B  67     5181   5906   4912   1324     20    305       C  
ATOM    233  CZ  PHE B  67      10.212 -25.270 -26.674  1.00 37.96           C  
ANISOU  233  CZ  PHE B  67     4625   5408   4389   1249     70    326       C  
ATOM    234  N   GLU B  68      11.961 -30.474 -31.664  1.00 40.05           N  
ANISOU  234  N   GLU B  68     4961   5672   4583   1561    160    127       N  
ATOM    235  CA  GLU B  68      12.773 -31.400 -32.428  1.00 44.74           C  
ANISOU  235  CA  GLU B  68     5541   6277   5184   1642    177     69       C  
ATOM    236  C   GLU B  68      11.865 -32.212 -33.330  1.00 42.95           C  
ANISOU  236  C   GLU B  68     5400   6012   4909   1632    200     50       C  
ATOM    237  O   GLU B  68      10.791 -32.674 -32.920  1.00 44.01           O  
ANISOU  237  O   GLU B  68     5626   6074   5020   1599    171     69       O  
ATOM    238  CB  GLU B  68      13.589 -32.332 -31.523  1.00 42.55           C  
ANISOU  238  CB  GLU B  68     5274   5950   4942   1736    110     43       C  
ATOM    239  CG  GLU B  68      14.953 -31.779 -31.134  1.00 44.80           C  
ANISOU  239  CG  GLU B  68     5438   6298   5287   1782     97     20       C  
ATOM    240  CD  GLU B  68      15.717 -32.701 -30.178  1.00 63.92           C  
ANISOU  240  CD  GLU B  68     7876   8666   7743   1885      9     -6       C  
ATOM    241  OE1 GLU B  68      15.085 -33.280 -29.267  1.00 67.60           O  
ANISOU  241  OE1 GLU B  68     8456   9044   8183   1889    -54     28       O  
ATOM    242  OE2 GLU B  68      16.950 -32.851 -30.342  1.00 70.19           O1-
ANISOU  242  OE2 GLU B  68     8574   9504   8593   1963      2    -63       O1-
ATOM    243  N   LYS B  69      12.309 -32.344 -34.565  1.00 41.84           N  
ANISOU  243  N   LYS B  69     5225   5920   4751   1654    256      8       N  
ATOM    244  CA  LYS B  69      11.649 -33.153 -35.567  1.00 43.27           C  
ANISOU  244  CA  LYS B  69     5479   6077   4885   1655    279    -25       C  
ATOM    245  C   LYS B  69      11.511 -34.599 -35.078  1.00 42.76           C  
ANISOU  245  C   LYS B  69     5499   5917   4831   1717    231    -55       C  
ATOM    246  O   LYS B  69      12.501 -35.247 -34.731  1.00 43.54           O  
ANISOU  246  O   LYS B  69     5577   5999   4968   1803    208    -89       O  
ATOM    247  CB  LYS B  69      12.494 -33.046 -36.838  1.00 52.16           C  
ANISOU  247  CB  LYS B  69     6544   7278   5994   1681    352    -73       C  
ATOM    248  CG  LYS B  69      11.904 -33.598 -38.057  1.00 47.09           C  
ANISOU  248  CG  LYS B  69     5966   6634   5291   1673    386   -108       C  
ATOM    249  CD  LYS B  69      10.735 -32.772 -38.497  1.00 62.36           C  
ANISOU  249  CD  LYS B  69     7939   8584   7173   1584    391    -61       C  
ATOM    250  CE  LYS B  69      10.004 -33.528 -39.589  1.00 65.85           C  
ANISOU  250  CE  LYS B  69     8459   9008   7553   1582    402   -103       C  
ATOM    251  NZ  LYS B  69       9.267 -34.676 -39.013  1.00 63.80           N1+
ANISOU  251  NZ  LYS B  69     8278   8654   7310   1597    348   -123       N1+
ATOM    252  N   GLY B  70      10.287 -35.101 -35.027  1.00 47.26           N  
ANISOU  252  N   GLY B  70     6165   6420   5370   1673    213    -46       N  
ATOM    253  CA  GLY B  70      10.032 -36.415 -34.472  1.00 39.24           C  
ANISOU  253  CA  GLY B  70     5248   5300   4362   1714    172    -66       C  
ATOM    254  C   GLY B  70       9.718 -36.435 -32.985  1.00 53.61           C  
ANISOU  254  C   GLY B  70     7119   7051   6201   1695    117    -17       C  
ATOM    255  O   GLY B  70       9.518 -37.520 -32.423  1.00 49.07           O  
ANISOU  255  O   GLY B  70     6642   6377   5627   1725     83    -25       O  
ATOM    256  N   LYS B  71       9.678 -35.278 -32.322  1.00 42.78           N  
ANISOU  256  N   LYS B  71     5693   5721   4839   1646    110     34       N  
ATOM    257  CA  LYS B  71       9.359 -35.232 -30.899  1.00 40.15           C  
ANISOU  257  CA  LYS B  71     5415   5327   4515   1622     64     78       C  
ATOM    258  C   LYS B  71       8.284 -34.182 -30.635  1.00 40.21           C  
ANISOU  258  C   LYS B  71     5412   5355   4512   1514     83    119       C  
ATOM    259  O   LYS B  71       8.295 -33.504 -29.607  1.00 42.24           O  
ANISOU  259  O   LYS B  71     5657   5613   4780   1485     61    159       O  
ATOM    260  CB  LYS B  71      10.626 -34.999 -30.069  1.00 38.91           C  
ANISOU  260  CB  LYS B  71     5203   5189   4390   1692     19     88       C  
ATOM    261  CG  LYS B  71      11.513 -36.281 -30.102  1.00 54.72           C  
ANISOU  261  CG  LYS B  71     7243   7140   6410   1808    -18     44       C  
ATOM    262  CD  LYS B  71      12.953 -36.086 -29.684  1.00 66.33           C  
ANISOU  262  CD  LYS B  71     8624   8652   7926   1898    -62     27       C  
ATOM    263  CE  LYS B  71      13.236 -36.258 -28.199  1.00 69.31           C  
ANISOU  263  CE  LYS B  71     9059   8967   8307   1932   -148     62       C  
ATOM    264  NZ  LYS B  71      13.032 -37.663 -27.765  1.00 61.01           N1+
ANISOU  264  NZ  LYS B  71     8154   7792   7236   1990   -197     57       N1+
ATOM    265  N   ALA B  72       7.357 -34.037 -31.576  1.00 35.45           N  
ANISOU  265  N   ALA B  72     4812   4770   3889   1459    119    104       N  
ATOM    266  CA  ALA B  72       6.184 -33.208 -31.361  1.00 37.61           C  
ANISOU  266  CA  ALA B  72     5082   5048   4159   1364    129    131       C  
ATOM    267  C   ALA B  72       5.337 -33.800 -30.241  1.00 41.96           C  
ANISOU  267  C   ALA B  72     5728   5504   4711   1320    113    140       C  
ATOM    268  O   ALA B  72       5.351 -35.010 -29.994  1.00 46.34           O  
ANISOU  268  O   ALA B  72     6372   5980   5257   1351    101    121       O  
ATOM    269  CB  ALA B  72       5.367 -33.098 -32.647  1.00 39.44           C  
ANISOU  269  CB  ALA B  72     5306   5311   4370   1328    156    102       C  
ATOM    270  N   SER B  73       4.619 -32.932 -29.534  1.00 36.87           N  
ANISOU  270  N   SER B  73     5069   4863   4077   1245    117    170       N  
ATOM    271  CA  SER B  73       3.803 -33.358 -28.403  1.00 39.88           C  
ANISOU  271  CA  SER B  73     5537   5159   4456   1189    116    178       C  
ATOM    272  C   SER B  73       2.509 -32.550 -28.387  1.00 41.39           C  
ANISOU  272  C   SER B  73     5698   5364   4664   1092    143    174       C  
ATOM    273  O   SER B  73       2.432 -31.456 -28.952  1.00 34.44           O  
ANISOU  273  O   SER B  73     4729   4559   3799   1077    147    182       O  
ATOM    274  CB  SER B  73       4.546 -33.175 -27.072  1.00 36.74           C  
ANISOU  274  CB  SER B  73     5164   4740   4054   1212     86    219       C  
ATOM    275  OG  SER B  73       4.853 -31.793 -26.859  1.00 36.21           O  
ANISOU  275  OG  SER B  73     5000   4751   4007   1193     84    246       O  
ATOM    276  N   VAL B  74       1.486 -33.113 -27.743  1.00 39.95           N  
ANISOU  276  N   VAL B  74     5592   5104   4482   1025    162    158       N  
ATOM    277  CA  VAL B  74       0.224 -32.422 -27.487  1.00 38.50           C  
ANISOU  277  CA  VAL B  74     5379   4923   4326    930    190    143       C  
ATOM    278  C   VAL B  74      -0.036 -32.483 -25.987  1.00 40.37           C  
ANISOU  278  C   VAL B  74     5686   5096   4556    878    207    164       C  
ATOM    279  O   VAL B  74      -0.249 -33.580 -25.453  1.00 42.72           O  
ANISOU  279  O   VAL B  74     6095   5305   4831    862    221    155       O  
ATOM    280  CB  VAL B  74      -0.949 -33.043 -28.262  1.00 36.45           C  
ANISOU  280  CB  VAL B  74     5133   4634   4081    883    210     83       C  
ATOM    281  CG1 VAL B  74      -2.246 -32.276 -27.954  1.00 31.46           C  
ANISOU  281  CG1 VAL B  74     4453   4008   3491    789    234     58       C  
ATOM    282  CG2 VAL B  74      -0.668 -33.045 -29.748  1.00 31.54           C  
ANISOU  282  CG2 VAL B  74     4460   4072   3450    937    189     62       C  
ATOM    283  N   PRO B  75      -0.019 -31.353 -25.258  1.00 36.78           N  
ANISOU  283  N   PRO B  75     5182   4678   4115    847    208    192       N  
ATOM    284  CA  PRO B  75       0.260 -29.994 -25.753  1.00 34.79           C  
ANISOU  284  CA  PRO B  75     4810   4518   3889    860    193    209       C  
ATOM    285  C   PRO B  75       1.697 -29.843 -26.241  1.00 37.39           C  
ANISOU  285  C   PRO B  75     5101   4903   4204    953    158    239       C  
ATOM    286  O   PRO B  75       2.530 -30.703 -25.943  1.00 34.09           O  
ANISOU  286  O   PRO B  75     4743   4452   3760   1011    137    248       O  
ATOM    287  CB  PRO B  75       0.021 -29.093 -24.528  1.00 35.08           C  
ANISOU  287  CB  PRO B  75     4839   4553   3938    804    207    229       C  
ATOM    288  CG  PRO B  75      -0.031 -30.009 -23.341  1.00 35.67           C  
ANISOU  288  CG  PRO B  75     5036   4541   3974    781    220    235       C  
ATOM    289  CD  PRO B  75      -0.349 -31.387 -23.817  1.00 40.01           C  
ANISOU  289  CD  PRO B  75     5667   5027   4508    788    231    207       C  
ATOM    290  N   GLY B  76       1.962 -28.787 -27.006  1.00 31.67           N  
ANISOU  290  N   GLY B  76     4278   4257   3498    965    153    249       N  
ATOM    291  CA  GLY B  76       3.293 -28.485 -27.459  1.00 34.03           C  
ANISOU  291  CA  GLY B  76     4525   4614   3790   1037    135    271       C  
ATOM    292  C   GLY B  76       4.198 -28.164 -26.290  1.00 33.52           C  
ANISOU  292  C   GLY B  76     4460   4550   3726   1056    113    301       C  
ATOM    293  O   GLY B  76       3.733 -27.944 -25.172  1.00 33.41           O  
ANISOU  293  O   GLY B  76     4482   4500   3713   1007    114    311       O  
ATOM    294  N   PRO B  77       5.509 -28.122 -26.531  1.00 37.35           N  
ANISOU  294  N   PRO B  77     4900   5079   4212   1126     93    309       N  
ATOM    295  CA  PRO B  77       6.454 -27.872 -25.435  1.00 35.17           C  
ANISOU  295  CA  PRO B  77     4617   4806   3939   1154     58    329       C  
ATOM    296  C   PRO B  77       6.263 -26.485 -24.821  1.00 38.59           C  
ANISOU  296  C   PRO B  77     4993   5274   4396   1094     65    350       C  
ATOM    297  O   PRO B  77       5.817 -25.543 -25.478  1.00 33.39           O  
ANISOU  297  O   PRO B  77     4272   4656   3759   1053     94    354       O  
ATOM    298  CB  PRO B  77       7.827 -28.000 -26.115  1.00 32.31           C  
ANISOU  298  CB  PRO B  77     4188   4498   3589   1237     44    317       C  
ATOM    299  CG  PRO B  77       7.554 -27.631 -27.550  1.00 34.47           C  
ANISOU  299  CG  PRO B  77     4408   4822   3867   1224     89    306       C  
ATOM    300  CD  PRO B  77       6.180 -28.185 -27.848  1.00 32.61           C  
ANISOU  300  CD  PRO B  77     4245   4534   3612   1178    105    294       C  
ATOM    301  N   LEU B  78       6.613 -26.379 -23.536  1.00 34.51           N  
ANISOU  301  N   LEU B  78     4507   4735   3871   1092     34    364       N  
ATOM    302  CA  LEU B  78       6.521 -25.120 -22.799  1.00 35.02           C  
ANISOU  302  CA  LEU B  78     4526   4826   3956   1038     37    378       C  
ATOM    303  C   LEU B  78       7.573 -24.130 -23.283  1.00 38.35           C  
ANISOU  303  C   LEU B  78     4831   5327   4414   1062     33    382       C  
ATOM    304  O   LEU B  78       8.751 -24.473 -23.409  1.00 37.12           O  
ANISOU  304  O   LEU B  78     4642   5199   4264   1131      4    373       O  
ATOM    305  CB  LEU B  78       6.712 -25.382 -21.299  1.00 35.22           C  
ANISOU  305  CB  LEU B  78     4628   4805   3949   1035     -1    387       C  
ATOM    306  CG  LEU B  78       6.952 -24.185 -20.367  1.00 41.00           C  
ANISOU  306  CG  LEU B  78     5317   5567   4696    996    -13    396       C  
ATOM    307  CD1 LEU B  78       5.760 -23.288 -20.366  1.00 34.78           C  
ANISOU  307  CD1 LEU B  78     4508   4776   3930    907     39    394       C  
ATOM    308  CD2 LEU B  78       7.254 -24.641 -18.937  1.00 36.81           C  
ANISOU  308  CD2 LEU B  78     4882   4989   4116   1007    -62    404       C  
ATOM    309  N   ILE B  79       7.160 -22.896 -23.541  1.00 38.45           N  
ANISOU  309  N   ILE B  79     4781   5373   4457   1006     64    392       N  
ATOM    310  CA  ILE B  79       8.107 -21.812 -23.799  1.00 36.70           C  
ANISOU  310  CA  ILE B  79     4458   5215   4271   1009     69    398       C  
ATOM    311  C   ILE B  79       8.086 -20.892 -22.583  1.00 43.64           C  
ANISOU  311  C   ILE B  79     5325   6091   5167    963     53    404       C  
ATOM    312  O   ILE B  79       7.030 -20.355 -22.231  1.00 43.23           O  
ANISOU  312  O   ILE B  79     5295   6011   5119    900     74    408       O  
ATOM    313  CB  ILE B  79       7.761 -21.056 -25.092  1.00 39.36           C  
ANISOU  313  CB  ILE B  79     4743   5587   4627    983    115    408       C  
ATOM    314  CG1 ILE B  79       7.972 -21.972 -26.312  1.00 37.50           C  
ANISOU  314  CG1 ILE B  79     4517   5363   4367   1034    130    396       C  
ATOM    315  CG2 ILE B  79       8.606 -19.806 -25.212  1.00 37.26           C  
ANISOU  315  CG2 ILE B  79     4385   5373   4398    966    131    417       C  
ATOM    316  CD1 ILE B  79       7.509 -21.383 -27.627  1.00 37.47           C  
ANISOU  316  CD1 ILE B  79     4491   5385   4360   1011    169    407       C  
ATOM    317  N   GLU B  80       9.235 -20.730 -21.923  1.00 35.92           N  
ANISOU  317  N   GLU B  80     4310   5139   4199    994     14    396       N  
ATOM    318  CA  GLU B  80       9.335 -19.940 -20.695  1.00 36.98           C  
ANISOU  318  CA  GLU B  80     4439   5271   4341    956    -10    394       C  
ATOM    319  C   GLU B  80      10.441 -18.903 -20.859  1.00 37.42           C  
ANISOU  319  C   GLU B  80     4380   5390   4447    956    -11    385       C  
ATOM    320  O   GLU B  80      11.572 -19.259 -21.197  1.00 36.68           O  
ANISOU  320  O   GLU B  80     4233   5335   4369   1014    -32    367       O  
ATOM    321  CB  GLU B  80       9.615 -20.839 -19.480  1.00 29.95           C  
ANISOU  321  CB  GLU B  80     3635   4341   3404    992    -73    388       C  
ATOM    322  CG  GLU B  80       9.882 -20.064 -18.189  1.00 40.11           C  
ANISOU  322  CG  GLU B  80     4921   5632   4689    960   -107    381       C  
ATOM    323  CD  GLU B  80       9.931 -20.964 -16.956  0.69 39.45           C  
ANISOU  323  CD  GLU B  80     4955   5495   4538    987   -168    382       C  
ATOM    324  OE1 GLU B  80       9.689 -22.184 -17.089  1.00 46.75           O  
ANISOU  324  OE1 GLU B  80     5968   6373   5422   1026   -178    391       O  
ATOM    325  OE2 GLU B  80      10.219 -20.451 -15.852  0.90 48.71           O1-
ANISOU  325  OE2 GLU B  80     6143   6671   5696    968   -207    374       O1-
ATOM    326  N   VAL B  81      10.123 -17.622 -20.637  1.00 36.52           N  
ANISOU  326  N   VAL B  81     4226   5285   4365    889     15    390       N  
ATOM    327  CA  VAL B  81      11.101 -16.539 -20.783  1.00 35.86           C  
ANISOU  327  CA  VAL B  81     4037   5254   4334    873     24    380       C  
ATOM    328  C   VAL B  81      10.922 -15.534 -19.650  1.00 38.06           C  
ANISOU  328  C   VAL B  81     4311   5521   4629    816     10    372       C  
ATOM    329  O   VAL B  81       9.933 -15.564 -18.915  1.00 37.84           O  
ANISOU  329  O   VAL B  81     4356   5447   4573    782      7    377       O  
ATOM    330  CB  VAL B  81      10.987 -15.813 -22.143  1.00 38.51           C  
ANISOU  330  CB  VAL B  81     4319   5613   4700    845     91    398       C  
ATOM    331  CG1 VAL B  81      11.207 -16.788 -23.304  1.00 36.87           C  
ANISOU  331  CG1 VAL B  81     4118   5421   4471    899    110    400       C  
ATOM    332  CG2 VAL B  81       9.644 -15.091 -22.263  1.00 36.81           C  
ANISOU  332  CG2 VAL B  81     4141   5358   4487    785    123    422       C  
ATOM    333  N   ASN B  82      11.887 -14.616 -19.531  1.00 38.93           N  
ANISOU  333  N   ASN B  82     4330   5673   4787    799      7    353       N  
ATOM    334  CA  ASN B  82      11.806 -13.499 -18.587  1.00 38.62           C  
ANISOU  334  CA  ASN B  82     4273   5628   4773    739      0    340       C  
ATOM    335  C   ASN B  82      11.391 -12.224 -19.313  1.00 39.32           C  
ANISOU  335  C   ASN B  82     4316   5713   4910    675     66    358       C  
ATOM    336  O   ASN B  82      11.782 -12.010 -20.467  1.00 37.99           O  
ANISOU  336  O   ASN B  82     4099   5570   4767    679    109    372       O  
ATOM    337  CB  ASN B  82      13.151 -13.261 -17.893  1.00 40.23           C  
ANISOU  337  CB  ASN B  82     4405   5876   5005    757    -53    299       C  
ATOM    338  CG  ASN B  82      13.603 -14.433 -17.060  1.00 35.79           C  
ANISOU  338  CG  ASN B  82     3896   5311   4393    828   -137    281       C  
ATOM    339  ND2 ASN B  82      14.794 -14.944 -17.361  1.00 39.48           N  
ANISOU  339  ND2 ASN B  82     4294   5822   4883    893   -173    253       N  
ATOM    340  OD1 ASN B  82      12.892 -14.888 -16.164  1.00 42.78           O  
ANISOU  340  OD1 ASN B  82     4886   6151   5219    825   -167    290       O  
ATOM    341  N   GLU B  83      10.605 -11.377 -18.630  1.00 39.97           N  
ANISOU  341  N   GLU B  83     4423   5760   5004    618     75    356       N  
ATOM    342  CA  GLU B  83      10.194 -10.082 -19.183  1.00 40.29           C  
ANISOU  342  CA  GLU B  83     4428   5784   5095    561    127    372       C  
ATOM    343  C   GLU B  83      11.396  -9.311 -19.710  1.00 42.49           C  
ANISOU  343  C   GLU B  83     4615   6104   5425    544    150    366       C  
ATOM    344  O   GLU B  83      12.382  -9.114 -18.994  1.00 36.49           O  
ANISOU  344  O   GLU B  83     3802   5376   4686    541    119    329       O  
ATOM    345  CB  GLU B  83       9.496  -9.234 -18.118  1.00 40.42           C  
ANISOU  345  CB  GLU B  83     4467   5763   5127    506    124    353       C  
ATOM    346  CG  GLU B  83       8.007  -9.353 -18.073  1.00 39.21           C  
ANISOU  346  CG  GLU B  83     4381   5560   4959    491    143    362       C  
ATOM    347  CD  GLU B  83       7.386  -8.410 -17.051  1.00 40.55           C  
ANISOU  347  CD  GLU B  83     4560   5694   5153    435    149    332       C  
ATOM    348  OE1 GLU B  83       8.092  -7.987 -16.098  1.00 38.20           O  
ANISOU  348  OE1 GLU B  83     4243   5412   4861    414    125    303       O  
ATOM    349  OE2 GLU B  83       6.179  -8.112 -17.196  1.00 39.79           O1-
ANISOU  349  OE2 GLU B  83     4488   5555   5074    414    177    333       O1-
ATOM    350  N   GLY B  84      11.295  -8.843 -20.951  1.00 36.63           N  
ANISOU  350  N   GLY B  84     3857   5359   4701    530    206    398       N  
ATOM    351  CA  GLY B  84      12.396  -8.204 -21.631  1.00 35.26           C  
ANISOU  351  CA  GLY B  84     3606   5221   4569    507    247    396       C  
ATOM    352  C   GLY B  84      13.076  -9.079 -22.661  1.00 38.59           C  
ANISOU  352  C   GLY B  84     4007   5687   4970    554    270    400       C  
ATOM    353  O   GLY B  84      13.692  -8.547 -23.589  1.00 42.68           O  
ANISOU  353  O   GLY B  84     4481   6223   5510    527    330    410       O  
ATOM    354  N   ASP B  85      12.965 -10.402 -22.534  1.00 38.16           N  
ANISOU  354  N   ASP B  85     3987   5643   4869    620    229    393       N  
ATOM    355  CA  ASP B  85      13.572 -11.304 -23.510  1.00 40.83           C  
ANISOU  355  CA  ASP B  85     4307   6019   5186    671    250    390       C  
ATOM    356  C   ASP B  85      12.914 -11.152 -24.876  1.00 36.17           C  
ANISOU  356  C   ASP B  85     3762   5411   4569    659    309    436       C  
ATOM    357  O   ASP B  85      11.736 -10.812 -24.982  1.00 38.50           O  
ANISOU  357  O   ASP B  85     4122   5660   4848    638    308    469       O  
ATOM    358  CB  ASP B  85      13.444 -12.767 -23.075  1.00 38.40           C  
ANISOU  358  CB  ASP B  85     4047   5711   4834    746    190    375       C  
ATOM    359  CG  ASP B  85      14.293 -13.111 -21.856  1.00 46.60           C  
ANISOU  359  CG  ASP B  85     5048   6770   5887    777    119    329       C  
ATOM    360  OD1 ASP B  85      15.119 -12.280 -21.414  1.00 38.70           O  
ANISOU  360  OD1 ASP B  85     3968   5798   4937    745    116    299       O  
ATOM    361  OD2 ASP B  85      14.133 -14.240 -21.354  1.00 39.83           O1-
ANISOU  361  OD2 ASP B  85     4248   5898   4987    836     63    323       O1-
ATOM    362  N   THR B  86      13.690 -11.418 -25.923  1.00 37.86           N  
ANISOU  362  N   THR B  86     3941   5665   4778    674    359    432       N  
ATOM    363  CA  THR B  86      13.192 -11.569 -27.284  1.00 36.91           C  
ANISOU  363  CA  THR B  86     3874   5537   4612    678    407    470       C  
ATOM    364  C   THR B  86      13.370 -13.022 -27.715  1.00 39.18           C  
ANISOU  364  C   THR B  86     4179   5850   4859    751    393    450       C  
ATOM    365  O   THR B  86      14.433 -13.602 -27.481  1.00 41.63           O  
ANISOU  365  O   THR B  86     4424   6202   5190    788    386    404       O  
ATOM    366  CB  THR B  86      13.958 -10.634 -28.230  1.00 39.70           C  
ANISOU  366  CB  THR B  86     4187   5912   4984    625    493    481       C  
ATOM    367  CG2 THR B  86      13.583 -10.881 -29.685  1.00 39.41           C  
ANISOU  367  CG2 THR B  86     4217   5873   4885    633    543    518       C  
ATOM    368  OG1 THR B  86      13.671  -9.274 -27.891  1.00 42.30           O  
ANISOU  368  OG1 THR B  86     4517   6203   5350    556    506    506       O  
ATOM    369  N   LEU B  87      12.339 -13.616 -28.328  1.00 36.39           N  
ANISOU  369  N   LEU B  87     3908   5467   4451    775    385    476       N  
ATOM    370  CA  LEU B  87      12.439 -14.928 -28.965  1.00 43.04           C  
ANISOU  370  CA  LEU B  87     4777   6327   5250    838    383    459       C  
ATOM    371  C   LEU B  87      12.333 -14.842 -30.474  1.00 41.74           C  
ANISOU  371  C   LEU B  87     4646   6175   5040    830    445    482       C  
ATOM    372  O   LEU B  87      11.337 -14.336 -31.000  1.00 42.42           O  
ANISOU  372  O   LEU B  87     4795   6226   5096    804    447    523       O  
ATOM    373  CB  LEU B  87      11.360 -15.910 -28.512  1.00 37.31           C  
ANISOU  373  CB  LEU B  87     4127   5558   4491    875    323    460       C  
ATOM    374  CG  LEU B  87      11.575 -16.836 -27.352  1.00 60.53           C  
ANISOU  374  CG  LEU B  87     7071   8489   7439    919    262    428       C  
ATOM    375  CD1 LEU B  87      10.297 -17.578 -27.179  1.00 59.02           C  
ANISOU  375  CD1 LEU B  87     6968   8246   7210    929    230    439       C  
ATOM    376  CD2 LEU B  87      12.673 -17.790 -27.786  1.00 53.17           C  
ANISOU  376  CD2 LEU B  87     6101   7597   6504    983    269    391       C  
ATOM    377  N   HIS B  88      13.321 -15.419 -31.156  1.00 37.64           N  
ANISOU  377  N   HIS B  88     4089   5702   4512    860    489    450       N  
ATOM    378  CA  HIS B  88      13.280 -15.677 -32.595  1.00 38.14           C  
ANISOU  378  CA  HIS B  88     4195   5781   4514    866    548    461       C  
ATOM    379  C   HIS B  88      13.065 -17.179 -32.784  1.00 44.59           C  
ANISOU  379  C   HIS B  88     5049   6598   5296    940    514    429       C  
ATOM    380  O   HIS B  88      13.926 -17.987 -32.411  1.00 41.62           O  
ANISOU  380  O   HIS B  88     4618   6249   4948    990    504    380       O  
ATOM    381  CB  HIS B  88      14.568 -15.202 -33.273  1.00 36.24           C  
ANISOU  381  CB  HIS B  88     3886   5594   4290    836    640    440       C  
ATOM    382  CG  HIS B  88      14.850 -13.739 -33.084  1.00 41.65           C  
ANISOU  382  CG  HIS B  88     4537   6272   5014    756    681    467       C  
ATOM    383  CD2 HIS B  88      15.886 -13.098 -32.491  1.00 41.97           C  
ANISOU  383  CD2 HIS B  88     4478   6341   5127    720    709    436       C  
ATOM    384  ND1 HIS B  88      14.009 -12.750 -33.550  1.00 39.88           N  
ANISOU  384  ND1 HIS B  88     4390   6005   4758    705    693    530       N  
ATOM    385  CE1 HIS B  88      14.514 -11.565 -33.254  1.00 42.96           C  
ANISOU  385  CE1 HIS B  88     4735   6391   5197    638    732    541       C  
ATOM    386  NE2 HIS B  88      15.653 -11.749 -32.609  1.00 45.30           N  
ANISOU  386  NE2 HIS B  88     4921   6733   5558    642    745    482       N  
ATOM    387  N   ILE B  89      11.910 -17.548 -33.335  1.00 35.83           N  
ANISOU  387  N   ILE B  89     4029   5455   4131    949    491    454       N  
ATOM    388  CA  ILE B  89      11.502 -18.936 -33.508  1.00 39.00           C  
ANISOU  388  CA  ILE B  89     4477   5843   4498   1009    456    426       C  
ATOM    389  C   ILE B  89      11.566 -19.261 -34.993  1.00 37.98           C  
ANISOU  389  C   ILE B  89     4390   5738   4302   1020    510    421       C  
ATOM    390  O   ILE B  89      10.766 -18.758 -35.790  1.00 37.03           O  
ANISOU  390  O   ILE B  89     4334   5603   4132    990    517    457       O  
ATOM    391  CB  ILE B  89      10.097 -19.195 -32.952  1.00 39.37           C  
ANISOU  391  CB  ILE B  89     4590   5832   4537   1006    388    443       C  
ATOM    392  CG1 ILE B  89      10.048 -18.882 -31.455  1.00 41.74           C  
ANISOU  392  CG1 ILE B  89     4859   6108   4893    991    343    444       C  
ATOM    393  CG2 ILE B  89       9.695 -20.644 -33.208  1.00 37.99           C  
ANISOU  393  CG2 ILE B  89     4469   5638   4327   1060    361    410       C  
ATOM    394  CD1 ILE B  89       8.630 -18.938 -30.840  1.00 41.10           C  
ANISOU  394  CD1 ILE B  89     4836   5971   4811    971    292    457       C  
ATOM    395  N   GLU B  90      12.515 -20.102 -35.370  1.00 35.04           N  
ANISOU  395  N   GLU B  90     3984   5402   3927   1065    545    372       N  
ATOM    396  CA  GLU B  90      12.589 -20.608 -36.733  1.00 42.90           C  
ANISOU  396  CA  GLU B  90     5026   6422   4854   1082    598    355       C  
ATOM    397  C   GLU B  90      11.616 -21.770 -36.844  1.00 41.81           C  
ANISOU  397  C   GLU B  90     4964   6244   4679   1127    539    340       C  
ATOM    398  O   GLU B  90      11.921 -22.887 -36.428  1.00 40.92           O  
ANISOU  398  O   GLU B  90     4839   6122   4588   1184    513    295       O  
ATOM    399  CB  GLU B  90      14.012 -21.031 -37.069  1.00 40.66           C  
ANISOU  399  CB  GLU B  90     4665   6192   4592   1112    666    297       C  
ATOM    400  CG  GLU B  90      14.187 -21.484 -38.505  1.00 45.48           C  
ANISOU  400  CG  GLU B  90     5322   6833   5127   1122    737    274       C  
ATOM    401  CD  GLU B  90      15.562 -22.081 -38.744  0.80 55.91           C  
ANISOU  401  CD  GLU B  90     6556   8205   6482   1162    803    199       C  
ATOM    402  OE1 GLU B  90      15.641 -23.246 -39.193  0.94 64.60           O  
ANISOU  402  OE1 GLU B  90     7679   9307   7558   1223    802    148       O  
ATOM    403  OE2 GLU B  90      16.559 -21.383 -38.468  0.96 66.08           O1-
ANISOU  403  OE2 GLU B  90     7748   9531   7827   1132    854    184       O1-
ATOM    404  N   PHE B  91      10.444 -21.512 -37.416  1.00 39.14           N  
ANISOU  404  N   PHE B  91     4704   5878   4287   1101    515    373       N  
ATOM    405  CA  PHE B  91       9.347 -22.465 -37.459  1.00 35.77           C  
ANISOU  405  CA  PHE B  91     4346   5410   3835   1128    455    357       C  
ATOM    406  C   PHE B  91       9.289 -23.127 -38.831  1.00 38.89           C  
ANISOU  406  C   PHE B  91     4800   5824   4151   1152    485    330       C  
ATOM    407  O   PHE B  91       9.207 -22.437 -39.851  1.00 42.83           O  
ANISOU  407  O   PHE B  91     5336   6346   4590   1123    521    356       O  
ATOM    408  CB  PHE B  91       8.033 -21.743 -37.149  1.00 32.03           C  
ANISOU  408  CB  PHE B  91     3908   4895   3366   1087    399    398       C  
ATOM    409  CG  PHE B  91       6.806 -22.582 -37.372  1.00 41.53           C  
ANISOU  409  CG  PHE B  91     5177   6060   4544   1101    344    376       C  
ATOM    410  CD1 PHE B  91       6.429 -23.542 -36.443  1.00 41.95           C  
ANISOU  410  CD1 PHE B  91     5233   6072   4634   1120    304    345       C  
ATOM    411  CD2 PHE B  91       6.019 -22.401 -38.501  1.00 44.14           C  
ANISOU  411  CD2 PHE B  91     5568   6392   4811   1093    330    383       C  
ATOM    412  CE1 PHE B  91       5.288 -24.321 -36.647  1.00 45.68           C  
ANISOU  412  CE1 PHE B  91     5761   6506   5089   1123    262    317       C  
ATOM    413  CE2 PHE B  91       4.877 -23.167 -38.712  1.00 39.19           C  
ANISOU  413  CE2 PHE B  91     4991   5732   4169   1103    276    351       C  
ATOM    414  CZ  PHE B  91       4.515 -24.137 -37.785  1.00 36.69           C  
ANISOU  414  CZ  PHE B  91     4668   5375   3898   1115    247    316       C  
ATOM    415  N   THR B  92       9.333 -24.458 -38.854  1.00 38.36           N  
ANISOU  415  N   THR B  92     4751   5744   4081   1204    471    277       N  
ATOM    416  CA  THR B  92       9.212 -25.247 -40.079  1.00 40.38           C  
ANISOU  416  CA  THR B  92     5068   6013   4263   1230    493    239       C  
ATOM    417  C   THR B  92       7.902 -26.030 -40.069  1.00 40.36           C  
ANISOU  417  C   THR B  92     5133   5957   4244   1238    422    222       C  
ATOM    418  O   THR B  92       7.608 -26.749 -39.108  1.00 40.92           O  
ANISOU  418  O   THR B  92     5199   5982   4365   1256    379    204       O  
ATOM    419  CB  THR B  92      10.388 -26.215 -40.235  1.00 39.44           C  
ANISOU  419  CB  THR B  92     4911   5917   4156   1287    541    178       C  
ATOM    420  CG2 THR B  92      10.248 -27.031 -41.527  1.00 41.21           C  
ANISOU  420  CG2 THR B  92     5203   6154   4301   1313    570    132       C  
ATOM    421  OG1 THR B  92      11.615 -25.477 -40.277  1.00 43.62           O  
ANISOU  421  OG1 THR B  92     5363   6500   4710   1275    613    182       O  
ATOM    422  N   ASN B  93       7.119 -25.892 -41.133  1.00 41.63           N  
ANISOU  422  N   ASN B  93     5360   6123   4332   1222    410    225       N  
ATOM    423  CA  ASN B  93       5.858 -26.623 -41.275  1.00 40.90           C  
ANISOU  423  CA  ASN B  93     5327   5989   4226   1225    344    196       C  
ATOM    424  C   ASN B  93       6.153 -27.894 -42.061  1.00 42.79           C  
ANISOU  424  C   ASN B  93     5607   6232   4419   1270    367    130       C  
ATOM    425  O   ASN B  93       6.344 -27.845 -43.273  1.00 41.52           O  
ANISOU  425  O   ASN B  93     5490   6109   4178   1274    400    118       O  
ATOM    426  CB  ASN B  93       4.818 -25.759 -41.982  1.00 39.50           C  
ANISOU  426  CB  ASN B  93     5194   5813   4000   1190    302    227       C  
ATOM    427  CG  ASN B  93       3.541 -26.531 -42.343  1.00 43.45           C  
ANISOU  427  CG  ASN B  93     5748   6280   4482   1194    234    181       C  
ATOM    428  ND2 ASN B  93       2.714 -25.934 -43.198  1.00 35.99           N  
ANISOU  428  ND2 ASN B  93     4850   5344   3483   1180    189    195       N  
ATOM    429  OD1 ASN B  93       3.304 -27.641 -41.859  1.00 37.59           O  
ANISOU  429  OD1 ASN B  93     5007   5501   3775   1210    219    133       O  
ATOM    430  N   THR B  94       6.190 -29.044 -41.388  1.00 37.45           N  
ANISOU  430  N   THR B  94     4928   5512   3788   1302    350     88       N  
ATOM    431  CA  THR B  94       6.479 -30.288 -42.104  1.00 39.53           C  
ANISOU  431  CA  THR B  94     5233   5771   4016   1348    371     20       C  
ATOM    432  C   THR B  94       5.235 -30.957 -42.673  1.00 43.29           C  
ANISOU  432  C   THR B  94     5781   6212   4455   1337    320    -20       C  
ATOM    433  O   THR B  94       5.352 -32.035 -43.264  1.00 40.70           O  
ANISOU  433  O   THR B  94     5495   5873   4098   1371    332    -82       O  
ATOM    434  CB  THR B  94       7.199 -31.289 -41.193  1.00 43.35           C  
ANISOU  434  CB  THR B  94     5690   6215   4564   1398    376    -12       C  
ATOM    435  CG2 THR B  94       8.365 -30.615 -40.455  1.00 38.00           C  
ANISOU  435  CG2 THR B  94     4930   5571   3939   1410    408     21       C  
ATOM    436  OG1 THR B  94       6.252 -31.826 -40.257  1.00 37.34           O  
ANISOU  436  OG1 THR B  94     4959   5382   3849   1382    316    -13       O  
ATOM    437  N   MET B  95       4.054 -30.359 -42.497  1.00 39.66           N  
ANISOU  437  N   MET B  95     5332   5736   4003   1290    262      6       N  
ATOM    438  CA  MET B  95       2.797 -30.966 -42.902  1.00 40.20           C  
ANISOU  438  CA  MET B  95     5450   5769   4054   1275    204    -40       C  
ATOM    439  C   MET B  95       2.511 -30.678 -44.380  1.00 42.53           C  
ANISOU  439  C   MET B  95     5798   6111   4250   1276    194    -54       C  
ATOM    440  O   MET B  95       3.219 -29.911 -45.038  1.00 42.92           O  
ANISOU  440  O   MET B  95     5853   6214   4242   1280    236    -18       O  
ATOM    441  CB  MET B  95       1.677 -30.436 -42.020  1.00 38.32           C  
ANISOU  441  CB  MET B  95     5186   5495   3880   1227    148    -17       C  
ATOM    442  CG  MET B  95       2.001 -30.545 -40.535  1.00 41.35           C  
ANISOU  442  CG  MET B  95     5528   5837   4345   1219    162      7       C  
ATOM    443  SD  MET B  95       0.534 -30.430 -39.499  1.00 41.41           S  
ANISOU  443  SD  MET B  95     5522   5785   4426   1158    110      0       S  
ATOM    444  CE  MET B  95       0.173 -28.688 -39.717  1.00 32.47           C  
ANISOU  444  CE  MET B  95     4346   4701   3291   1131     84     60       C  
ATOM    445  N   ASP B  96       1.454 -31.308 -44.902  1.00 40.82           N  
ANISOU  445  N   ASP B  96     5628   5871   4012   1268    138   -111       N  
ATOM    446  CA  ASP B  96       1.013 -31.097 -46.280  1.00 44.34           C  
ANISOU  446  CA  ASP B  96     6135   6354   4358   1270    107   -131       C  
ATOM    447  C   ASP B  96      -0.017 -29.981 -46.405  1.00 46.61           C  
ANISOU  447  C   ASP B  96     6418   6649   4641   1240     31    -93       C  
ATOM    448  O   ASP B  96      -0.511 -29.743 -47.507  1.00 46.38           O  
ANISOU  448  O   ASP B  96     6448   6647   4529   1245    -16   -106       O  
ATOM    449  CB  ASP B  96       0.418 -32.392 -46.855  1.00 37.02           C  
ANISOU  449  CB  ASP B  96     5259   5400   3408   1281     77   -223       C  
ATOM    450  CG  ASP B  96      -0.795 -32.866 -46.061  0.71 50.81           C  
ANISOU  450  CG  ASP B  96     6980   7084   5241   1247     15   -262       C  
ATOM    451  OD1 ASP B  96      -0.774 -32.738 -44.812  1.00 45.93           O  
ANISOU  451  OD1 ASP B  96     6310   6430   4713   1228     28   -230       O  
ATOM    452  OD2 ASP B  96      -1.765 -33.359 -46.669  1.00 54.95           O1-
ANISOU  452  OD2 ASP B  96     7536   7596   5745   1235    -45   -327       O1-
ATOM    453  N   VAL B  97      -0.380 -29.311 -45.311  1.00 37.94           N  
ANISOU  453  N   VAL B  97     5257   5526   3631   1213     11    -51       N  
ATOM    454  CA  VAL B  97      -1.290 -28.173 -45.375  1.00 40.06           C  
ANISOU  454  CA  VAL B  97     5514   5798   3908   1191    -60    -15       C  
ATOM    455  C   VAL B  97      -0.604 -26.973 -44.733  1.00 42.99           C  
ANISOU  455  C   VAL B  97     5844   6183   4309   1179    -20     71       C  
ATOM    456  O   VAL B  97       0.354 -27.111 -43.962  1.00 46.67           O  
ANISOU  456  O   VAL B  97     6271   6647   4814   1180     49     92       O  
ATOM    457  CB  VAL B  97      -2.649 -28.452 -44.692  1.00 48.34           C  
ANISOU  457  CB  VAL B  97     6521   6801   5047   1162   -131    -64       C  
ATOM    458  CG1 VAL B  97      -3.379 -29.615 -45.379  1.00 34.03           C  
ANISOU  458  CG1 VAL B  97     4747   4974   3210   1166   -174   -158       C  
ATOM    459  CG2 VAL B  97      -2.451 -28.724 -43.178  1.00 38.96           C  
ANISOU  459  CG2 VAL B  97     5271   5569   3962   1136    -86    -55       C  
ATOM    460  N   ARG B  98      -1.090 -25.784 -45.082  1.00 36.19           N  
ANISOU  460  N   ARG B  98     4992   5332   3427   1171    -69    117       N  
ATOM    461  CA  ARG B  98      -0.608 -24.565 -44.444  1.00 37.35           C  
ANISOU  461  CA  ARG B  98     5100   5482   3610   1153    -40    195       C  
ATOM    462  C   ARG B  98      -0.858 -24.614 -42.940  1.00 42.67           C  
ANISOU  462  C   ARG B  98     5691   6118   4404   1128    -36    191       C  
ATOM    463  O   ARG B  98      -1.855 -25.172 -42.471  1.00 36.98           O  
ANISOU  463  O   ARG B  98     4947   5363   3743   1115    -83    137       O  
ATOM    464  CB  ARG B  98      -1.296 -23.337 -45.053  1.00 37.09           C  
ANISOU  464  CB  ARG B  98     5100   5450   3542   1152   -110    238       C  
ATOM    465  CG  ARG B  98      -1.125 -23.228 -46.576  1.00 40.45           C  
ANISOU  465  CG  ARG B  98     5631   5909   3831   1175   -121    248       C  
ATOM    466  CD  ARG B  98      -1.622 -21.865 -47.115  1.00 42.73           C  
ANISOU  466  CD  ARG B  98     5968   6189   4078   1179   -187    311       C  
ATOM    467  NE  ARG B  98      -0.735 -20.771 -46.710  1.00 52.41           N  
ANISOU  467  NE  ARG B  98     7182   7417   5317   1155   -116    393       N  
ATOM    468  CZ  ARG B  98       0.376 -20.412 -47.360  1.00 55.95           C  
ANISOU  468  CZ  ARG B  98     7689   7895   5677   1144    -29    441       C  
ATOM    469  NH1 ARG B  98       0.757 -21.053 -48.471  1.00 49.97           N1+
ANISOU  469  NH1 ARG B  98     7012   7170   4803   1159      1    416       N1+
ATOM    470  NH2 ARG B  98       1.111 -19.403 -46.896  1.00 44.04           N  
ANISOU  470  NH2 ARG B  98     6156   6381   4196   1115     34    509       N  
ATOM    471  N   ALA B  99       0.070 -24.038 -42.185  1.00 35.97           N  
ANISOU  471  N   ALA B  99     4802   5276   3590   1116     25    242       N  
ATOM    472  CA  ALA B  99      -0.007 -23.985 -40.734  1.00 42.97           C  
ANISOU  472  CA  ALA B  99     5621   6130   4576   1091     34    246       C  
ATOM    473  C   ALA B  99       0.683 -22.704 -40.298  1.00 43.19           C  
ANISOU  473  C   ALA B  99     5615   6171   4624   1075     67    316       C  
ATOM    474  O   ALA B  99       1.384 -22.057 -41.087  1.00 40.21           O  
ANISOU  474  O   ALA B  99     5266   5827   4185   1080     99    358       O  
ATOM    475  CB  ALA B  99       0.630 -25.221 -40.083  1.00 42.91           C  
ANISOU  475  CB  ALA B  99     5603   6108   4593   1103     80    210       C  
ATOM    476  N   SER B 100       0.466 -22.322 -39.041  1.00 33.74           N  
ANISOU  476  N   SER B 100     4362   4946   3511   1048     64    327       N  
ATOM    477  CA  SER B 100       1.063 -21.095 -38.540  1.00 31.84           C  
ANISOU  477  CA  SER B 100     4086   4714   3299   1027     91    386       C  
ATOM    478  C   SER B 100       1.323 -21.240 -37.051  1.00 38.36           C  
ANISOU  478  C   SER B 100     4855   5517   4201   1008    112    381       C  
ATOM    479  O   SER B 100       0.977 -22.245 -36.426  1.00 39.89           O  
ANISOU  479  O   SER B 100     5049   5686   4423   1008    105    338       O  
ATOM    480  CB  SER B 100       0.167 -19.883 -38.803  1.00 33.83           C  
ANISOU  480  CB  SER B 100     4342   4948   3562   1013     37    415       C  
ATOM    481  OG  SER B 100      -0.913 -19.864 -37.878  1.00 34.85           O  
ANISOU  481  OG  SER B 100     4429   5039   3773    993     -7    382       O  
ATOM    482  N   LEU B 101       1.941 -20.212 -36.492  1.00 41.08           N  
ANISOU  482  N   LEU B 101     5162   5870   4577    987    139    426       N  
ATOM    483  CA  LEU B 101       2.178 -20.090 -35.063  1.00 35.09           C  
ANISOU  483  CA  LEU B 101     4355   5092   3885    965    151    427       C  
ATOM    484  C   LEU B 101       1.685 -18.716 -34.637  1.00 42.79           C  
ANISOU  484  C   LEU B 101     5301   6050   4907    931    132    458       C  
ATOM    485  O   LEU B 101       2.147 -17.694 -35.159  1.00 38.92           O  
ANISOU  485  O   LEU B 101     4811   5576   4399    924    148    502       O  
ATOM    486  CB  LEU B 101       3.663 -20.287 -34.750  1.00 45.02           C  
ANISOU  486  CB  LEU B 101     5585   6381   5138    980    204    438       C  
ATOM    487  CG  LEU B 101       4.111 -20.499 -33.316  1.00 44.52           C  
ANISOU  487  CG  LEU B 101     5486   6303   5127    973    208    431       C  
ATOM    488  CD1 LEU B 101       3.626 -21.825 -32.783  1.00 40.37           C  
ANISOU  488  CD1 LEU B 101     4992   5741   4604    987    188    388       C  
ATOM    489  CD2 LEU B 101       5.635 -20.469 -33.319  1.00 46.14           C  
ANISOU  489  CD2 LEU B 101     5653   6551   5328    994    252    440       C  
ATOM    490  N   HIS B 102       0.717 -18.697 -33.730  1.00 36.09           N  
ANISOU  490  N   HIS B 102     4432   5164   4116    907    103    431       N  
ATOM    491  CA  HIS B 102       0.135 -17.467 -33.222  1.00 41.83           C  
ANISOU  491  CA  HIS B 102     5127   5867   4898    877     84    448       C  
ATOM    492  C   HIS B 102       0.207 -17.476 -31.700  1.00 44.58           C  
ANISOU  492  C   HIS B 102     5440   6196   5303    845    103    433       C  
ATOM    493  O   HIS B 102      -0.033 -18.513 -31.072  1.00 39.65           O  
ANISOU  493  O   HIS B 102     4826   5555   4683    840    108    395       O  
ATOM    494  CB  HIS B 102      -1.310 -17.333 -33.671  1.00 31.40           C  
ANISOU  494  CB  HIS B 102     3813   4521   3598    878     26    416       C  
ATOM    495  CG  HIS B 102      -1.980 -16.127 -33.129  1.00 41.87           C  
ANISOU  495  CG  HIS B 102     5101   5817   4990    855      2    421       C  
ATOM    496  CD2 HIS B 102      -1.858 -14.817 -33.458  1.00 41.60           C  
ANISOU  496  CD2 HIS B 102     5065   5775   4964    856    -10    467       C  
ATOM    497  ND1 HIS B 102      -2.885 -16.186 -32.092  1.00 41.82           N  
ANISOU  497  ND1 HIS B 102     5056   5780   5056    825     -4    373       N  
ATOM    498  CE1 HIS B 102      -3.291 -14.961 -31.810  1.00 49.94           C  
ANISOU  498  CE1 HIS B 102     6053   6786   6138    813    -23    384       C  
ATOM    499  NE2 HIS B 102      -2.686 -14.114 -32.627  1.00 44.37           N  
ANISOU  499  NE2 HIS B 102     5373   6091   5396    833    -30    443       N  
ATOM    500  N   VAL B 103       0.530 -16.331 -31.099  1.00 37.97           N  
ANISOU  500  N   VAL B 103     4569   5355   4504    820    115    461       N  
ATOM    501  CA  VAL B 103       0.775 -16.270 -29.661  1.00 31.90           C  
ANISOU  501  CA  VAL B 103     3772   4572   3775    790    134    449       C  
ATOM    502  C   VAL B 103      -0.137 -15.230 -29.027  1.00 37.97           C  
ANISOU  502  C   VAL B 103     4512   5308   4609    755    120    438       C  
ATOM    503  O   VAL B 103      -0.432 -14.191 -29.631  1.00 33.97           O  
ANISOU  503  O   VAL B 103     3994   4793   4118    757    101    460       O  
ATOM    504  CB  VAL B 103       2.256 -15.973 -29.340  1.00 37.84           C  
ANISOU  504  CB  VAL B 103     4504   5357   4517    793    167    481       C  
ATOM    505  CG1 VAL B 103       2.616 -14.514 -29.659  1.00 35.66           C  
ANISOU  505  CG1 VAL B 103     4201   5086   4262    774    178    521       C  
ATOM    506  CG2 VAL B 103       2.569 -16.325 -27.872  1.00 30.93           C  
ANISOU  506  CG2 VAL B 103     3619   4471   3663    775    174    461       C  
ATOM    507  N   HIS B 104      -0.602 -15.531 -27.813  1.00 36.42           N  
ANISOU  507  N   HIS B 104     4307   5086   4445    723    130    400       N  
ATOM    508  CA  HIS B 104      -1.344 -14.586 -26.993  1.00 33.63           C  
ANISOU  508  CA  HIS B 104     3919   4702   4155    685    129    379       C  
ATOM    509  C   HIS B 104      -0.389 -13.795 -26.099  1.00 37.55           C  
ANISOU  509  C   HIS B 104     4395   5206   4665    663    153    404       C  
ATOM    510  O   HIS B 104       0.664 -14.290 -25.697  1.00 32.40           O  
ANISOU  510  O   HIS B 104     3756   4578   3978    670    168    419       O  
ATOM    511  CB  HIS B 104      -2.374 -15.313 -26.117  1.00 30.88           C  
ANISOU  511  CB  HIS B 104     3577   4323   3832    651    141    318       C  
ATOM    512  CG  HIS B 104      -3.611 -15.729 -26.849  1.00 39.31           C  
ANISOU  512  CG  HIS B 104     4639   5375   4920    658    115    274       C  
ATOM    513  CD2 HIS B 104      -3.785 -16.546 -27.918  1.00 32.29           C  
ANISOU  513  CD2 HIS B 104     3776   4498   3995    691     91    269       C  
ATOM    514  ND1 HIS B 104      -4.869 -15.282 -26.497  1.00 36.00           N  
ANISOU  514  ND1 HIS B 104     4180   4927   4572    629    109    218       N  
ATOM    515  CE1 HIS B 104      -5.766 -15.807 -27.316  1.00 36.73           C  
ANISOU  515  CE1 HIS B 104     4266   5015   4674    645     77    179       C  
ATOM    516  NE2 HIS B 104      -5.133 -16.576 -28.190  1.00 39.12           N  
ANISOU  516  NE2 HIS B 104     4613   5342   4909    681     64    211       N  
ATOM    517  N   GLY B 105      -0.765 -12.549 -25.808  1.00 36.80           N  
ANISOU  517  N   GLY B 105     4268   5090   4625    639    149    404       N  
ATOM    518  CA  GLY B 105      -0.123 -11.786 -24.752  1.00 34.30           C  
ANISOU  518  CA  GLY B 105     3929   4772   4332    607    171    409       C  
ATOM    519  C   GLY B 105       1.212 -11.143 -25.079  1.00 40.35           C  
ANISOU  519  C   GLY B 105     4681   5566   5083    614    181    458       C  
ATOM    520  O   GLY B 105       1.473 -10.013 -24.657  1.00 34.71           O  
ANISOU  520  O   GLY B 105     3939   4840   4409    586    189    466       O  
ATOM    521  N   LEU B 106       2.075 -11.845 -25.806  1.00 31.69           N  
ANISOU  521  N   LEU B 106     3599   4506   3934    645    185    484       N  
ATOM    522  CA  LEU B 106       3.413 -11.330 -26.065  1.00 35.72           C  
ANISOU  522  CA  LEU B 106     4087   5050   4436    645    207    518       C  
ATOM    523  C   LEU B 106       3.368 -10.276 -27.171  1.00 37.02           C  
ANISOU  523  C   LEU B 106     4254   5204   4610    643    212    558       C  
ATOM    524  O   LEU B 106       2.390 -10.165 -27.916  1.00 34.11           O  
ANISOU  524  O   LEU B 106     3912   4809   4238    659    188    564       O  
ATOM    525  CB  LEU B 106       4.363 -12.482 -26.429  1.00 29.31           C  
ANISOU  525  CB  LEU B 106     3284   4281   3572    681    215    520       C  
ATOM    526  CG  LEU B 106       4.854 -13.323 -25.232  1.00 39.33           C  
ANISOU  526  CG  LEU B 106     4553   5559   4831    687    206    491       C  
ATOM    527  CD1 LEU B 106       3.743 -14.151 -24.584  1.00 38.13           C  
ANISOU  527  CD1 LEU B 106     4446   5371   4670    682    189    460       C  
ATOM    528  CD2 LEU B 106       5.991 -14.259 -25.646  1.00 34.00           C  
ANISOU  528  CD2 LEU B 106     3874   4926   4118    731    210    493       C  
ATOM    529  N   ASP B 107       4.435  -9.482 -27.260  1.00 36.16           N  
ANISOU  529  N   ASP B 107     4119   5109   4509    621    243    584       N  
ATOM    530  CA  ASP B 107       4.543  -8.472 -28.310  1.00 36.79           C  
ANISOU  530  CA  ASP B 107     4218   5173   4588    612    259    630       C  
ATOM    531  C   ASP B 107       5.003  -9.118 -29.616  1.00 39.30           C  
ANISOU  531  C   ASP B 107     4570   5525   4838    642    278    656       C  
ATOM    532  O   ASP B 107       5.914  -9.945 -29.625  1.00 40.53           O  
ANISOU  532  O   ASP B 107     4706   5729   4966    655    303    643       O  
ATOM    533  CB  ASP B 107       5.539  -7.373 -27.921  1.00 36.30           C  
ANISOU  533  CB  ASP B 107     4117   5110   4563    565    297    644       C  
ATOM    534  CG  ASP B 107       5.223  -6.709 -26.580  1.00 45.28           C  
ANISOU  534  CG  ASP B 107     5222   6218   5765    532    283    612       C  
ATOM    535  OD1 ASP B 107       4.030  -6.468 -26.270  1.00 39.38           O  
ANISOU  535  OD1 ASP B 107     4489   5427   5047    535    251    596       O  
ATOM    536  OD2 ASP B 107       6.193  -6.412 -25.840  1.00 41.44           O1-
ANISOU  536  OD2 ASP B 107     4689   5752   5302    501    304    596       O1-
ATOM    537  N   TYR B 108       4.375  -8.737 -30.725  1.00 37.92           N  
ANISOU  537  N   TYR B 108     4450   5325   4634    656    263    690       N  
ATOM    538  CA  TYR B 108       4.837  -9.176 -32.036  1.00 37.24           C  
ANISOU  538  CA  TYR B 108     4408   5268   4473    677    288    718       C  
ATOM    539  C   TYR B 108       4.364  -8.149 -33.057  1.00 43.19           C  
ANISOU  539  C   TYR B 108     5228   5979   5204    673    277    770       C  
ATOM    540  O   TYR B 108       3.292  -7.558 -32.893  1.00 42.22           O  
ANISOU  540  O   TYR B 108     5120   5804   5117    681    222    771       O  
ATOM    541  CB  TYR B 108       4.325 -10.589 -32.394  1.00 33.81           C  
ANISOU  541  CB  TYR B 108     3996   4858   3994    724    258    687       C  
ATOM    542  CG  TYR B 108       2.822 -10.746 -32.267  1.00 41.84           C  
ANISOU  542  CG  TYR B 108     5031   5836   5032    745    190    664       C  
ATOM    543  CD1 TYR B 108       2.233 -11.119 -31.054  1.00 38.64           C  
ANISOU  543  CD1 TYR B 108     4586   5416   4679    737    169    617       C  
ATOM    544  CD2 TYR B 108       1.984 -10.502 -33.352  1.00 39.25           C  
ANISOU  544  CD2 TYR B 108     4759   5484   4669    770    148    683       C  
ATOM    545  CE1 TYR B 108       0.840 -11.246 -30.933  1.00 37.57           C  
ANISOU  545  CE1 TYR B 108     4455   5246   4574    748    117    584       C  
ATOM    546  CE2 TYR B 108       0.591 -10.622 -33.238  1.00 35.41           C  
ANISOU  546  CE2 TYR B 108     4274   4965   4216    791     81    650       C  
ATOM    547  CZ  TYR B 108       0.029 -10.989 -32.029  1.00 44.00           C  
ANISOU  547  CZ  TYR B 108     5310   6042   5368    777     71    597       C  
ATOM    548  OH  TYR B 108      -1.347 -11.106 -31.919  1.00 45.82           O  
ANISOU  548  OH  TYR B 108     5530   6242   5639    790     16    552       O  
ATOM    549  N   GLU B 109       5.176  -7.912 -34.085  1.00 38.79           N  
ANISOU  549  N   GLU B 109     4712   5437   4587    660    330    810       N  
ATOM    550  CA  GLU B 109       4.709  -7.106 -35.199  1.00 43.19           C  
ANISOU  550  CA  GLU B 109     5361   5951   5098    664    314    866       C  
ATOM    551  C   GLU B 109       3.727  -7.912 -36.045  1.00 39.63           C  
ANISOU  551  C   GLU B 109     4969   5503   4587    721    249    858       C  
ATOM    552  O   GLU B 109       3.635  -9.139 -35.937  1.00 42.15           O  
ANISOU  552  O   GLU B 109     5261   5863   4889    749    239    813       O  
ATOM    553  CB  GLU B 109       5.885  -6.625 -36.047  1.00 38.71           C  
ANISOU  553  CB  GLU B 109     4833   5398   4476    623    402    910       C  
ATOM    554  CG  GLU B 109       6.773  -5.656 -35.318  1.00 45.54           C  
ANISOU  554  CG  GLU B 109     5645   6252   5408    559    463    917       C  
ATOM    555  CD  GLU B 109       7.976  -5.245 -36.131  1.00 45.71           C  
ANISOU  555  CD  GLU B 109     5694   6291   5382    507    566    950       C  
ATOM    556  OE1 GLU B 109       7.820  -4.483 -37.109  0.88 52.21           O  
ANISOU  556  OE1 GLU B 109     6621   7068   6148    490    582   1011       O  
ATOM    557  OE2 GLU B 109       9.083  -5.694 -35.788  0.77 47.98           O1-
ANISOU  557  OE2 GLU B 109     5902   6638   5689    483    631    912       O1-
ATOM    558  N   ILE B 110       3.002  -7.207 -36.919  1.00 38.59           N  
ANISOU  558  N   ILE B 110     4923   5322   4419    740    200    901       N  
ATOM    559  CA  ILE B 110       1.933  -7.847 -37.685  1.00 41.62           C  
ANISOU  559  CA  ILE B 110     5358   5703   4754    797    119    886       C  
ATOM    560  C   ILE B 110       2.483  -8.953 -38.584  1.00 46.91           C  
ANISOU  560  C   ILE B 110     6064   6432   5327    812    156    878       C  
ATOM    561  O   ILE B 110       1.782  -9.930 -38.878  1.00 44.00           O  
ANISOU  561  O   ILE B 110     5702   6082   4934    854    103    838       O  
ATOM    562  CB  ILE B 110       1.135  -6.785 -38.478  1.00 40.73           C  
ANISOU  562  CB  ILE B 110     5337   5522   4618    820     50    937       C  
ATOM    563  CG1 ILE B 110      -0.270  -7.299 -38.799  1.00 47.76           C  
ANISOU  563  CG1 ILE B 110     6238   6399   5509    883    -64    897       C  
ATOM    564  CG2 ILE B 110       1.862  -6.376 -39.770  1.00 38.30           C  
ANISOU  564  CG2 ILE B 110     5147   5211   4196    805     98   1008       C  
ATOM    565  CD1 ILE B 110      -1.179  -7.410 -37.579  1.00 47.61           C  
ANISOU  565  CD1 ILE B 110     6117   6365   5609    891   -111    830       C  
ATOM    566  N   SER B 111       3.753  -8.852 -38.992  1.00 44.48           N  
ANISOU  566  N   SER B 111     5774   6156   4971    775    253    907       N  
ATOM    567  CA  SER B 111       4.379  -9.904 -39.783  1.00 39.67           C  
ANISOU  567  CA  SER B 111     5189   5606   4278    787    302    889       C  
ATOM    568  C   SER B 111       4.604 -11.200 -39.005  1.00 41.46           C  
ANISOU  568  C   SER B 111     5326   5881   4546    806    309    820       C  
ATOM    569  O   SER B 111       4.961 -12.205 -39.627  1.00 44.73           O  
ANISOU  569  O   SER B 111     5758   6338   4898    828    335    795       O  
ATOM    570  CB  SER B 111       5.721  -9.424 -40.337  1.00 37.34           C  
ANISOU  570  CB  SER B 111     4919   5333   3934    736    416    926       C  
ATOM    571  OG  SER B 111       6.571  -9.030 -39.272  1.00 41.41           O  
ANISOU  571  OG  SER B 111     5337   5858   4539    692    474    913       O  
ATOM    572  N   SER B 112       4.452 -11.215 -37.675  1.00 38.82           N  
ANISOU  572  N   SER B 112     4905   5537   4308    798    290    789       N  
ATOM    573  CA  SER B 112       4.452 -12.471 -36.917  1.00 44.39           C  
ANISOU  573  CA  SER B 112     5550   6273   5045    821    281    728       C  
ATOM    574  C   SER B 112       3.083 -12.769 -36.298  1.00 49.77           C  
ANISOU  574  C   SER B 112     6217   6918   5775    842    197    694       C  
ATOM    575  O   SER B 112       2.980 -13.446 -35.270  1.00 42.86           O  
ANISOU  575  O   SER B 112     5289   6047   4950    843    190    651       O  
ATOM    576  CB  SER B 112       5.551 -12.481 -35.853  1.00 39.31           C  
ANISOU  576  CB  SER B 112     4821   5654   4460    794    336    711       C  
ATOM    577  OG  SER B 112       6.836 -12.411 -36.458  1.00 43.44           O  
ANISOU  577  OG  SER B 112     5341   6219   4946    777    419    724       O  
ATOM    578  N   ASP B 113       2.025 -12.263 -36.938  1.00 43.83           N  
ANISOU  578  N   ASP B 113     5516   6130   5007    858    133    710       N  
ATOM    579  CA  ASP B 113       0.646 -12.513 -36.521  1.00 40.32           C  
ANISOU  579  CA  ASP B 113     5053   5655   4613    878     54    666       C  
ATOM    580  C   ASP B 113       0.261 -13.986 -36.638  1.00 39.96           C  
ANISOU  580  C   ASP B 113     5006   5633   4544    904     36    609       C  
ATOM    581  O   ASP B 113      -0.581 -14.464 -35.880  1.00 41.93           O  
ANISOU  581  O   ASP B 113     5216   5865   4852    902      3    558       O  
ATOM    582  CB  ASP B 113      -0.282 -11.652 -37.390  1.00 42.35           C  
ANISOU  582  CB  ASP B 113     5369   5872   4851    901    -19    694       C  
ATOM    583  CG  ASP B 113      -1.611 -11.385 -36.756  1.00 60.84           C  
ANISOU  583  CG  ASP B 113     7666   8172   7278    912    -94    651       C  
ATOM    584  OD1 ASP B 113      -2.575 -11.217 -37.538  1.00 56.82           O  
ANISOU  584  OD1 ASP B 113     7196   7641   6753    950   -175    644       O  
ATOM    585  OD2 ASP B 113      -1.701 -11.364 -35.502  1.00 61.78           O1-
ANISOU  585  OD2 ASP B 113     7713   8281   7478    884    -73    619       O1-
ATOM    586  N   GLY B 114       0.825 -14.708 -37.601  1.00 40.60           N  
ANISOU  586  N   GLY B 114     5135   5750   4542    924     61    612       N  
ATOM    587  CA  GLY B 114       0.397 -16.068 -37.846  1.00 39.52           C  
ANISOU  587  CA  GLY B 114     5007   5628   4380    950     40    556       C  
ATOM    588  C   GLY B 114      -0.958 -16.230 -38.506  1.00 44.45           C  
ANISOU  588  C   GLY B 114     5664   6232   4994    976    -48    525       C  
ATOM    589  O   GLY B 114      -1.554 -17.303 -38.388  1.00 38.80           O  
ANISOU  589  O   GLY B 114     4937   5516   4289    985    -72    465       O  
ATOM    590  N   THR B 115      -1.472 -15.207 -39.198  1.00 41.37           N  
ANISOU  590  N   THR B 115     5315   5820   4584    988   -101    561       N  
ATOM    591  CA  THR B 115      -2.752 -15.303 -39.888  1.00 44.58           C  
ANISOU  591  CA  THR B 115     5748   6208   4981   1021   -200    526       C  
ATOM    592  C   THR B 115      -2.568 -15.299 -41.401  1.00 49.59           C  
ANISOU  592  C   THR B 115     6486   6861   5494   1052   -223    557       C  
ATOM    593  O   THR B 115      -1.600 -14.736 -41.925  1.00 41.83           O  
ANISOU  593  O   THR B 115     5560   5891   4444   1042   -167    622       O  
ATOM    594  CB  THR B 115      -3.676 -14.145 -39.514  1.00 45.20           C  
ANISOU  594  CB  THR B 115     5799   6240   5136   1025   -268    533       C  
ATOM    595  CG2 THR B 115      -3.883 -14.122 -38.006  1.00 41.40           C  
ANISOU  595  CG2 THR B 115     5221   5741   4768    989   -237    498       C  
ATOM    596  OG1 THR B 115      -3.090 -12.906 -39.947  1.00 40.76           O  
ANISOU  596  OG1 THR B 115     5291   5660   4536   1023   -254    615       O  
ATOM    597  N   ALA B 116      -3.538 -15.902 -42.102  1.00 40.42           N  
ANISOU  597  N   ALA B 116     5351   5701   4305   1086   -307    507       N  
ATOM    598  CA  ALA B 116      -3.554 -15.819 -43.561  1.00 49.28           C  
ANISOU  598  CA  ALA B 116     6583   6836   5306   1120   -350    532       C  
ATOM    599  C   ALA B 116      -3.761 -14.385 -44.032  1.00 49.10           C  
ANISOU  599  C   ALA B 116     6622   6775   5258   1136   -402    603       C  
ATOM    600  O   ALA B 116      -3.180 -13.965 -45.041  1.00 44.38           O  
ANISOU  600  O   ALA B 116     6132   6183   4546   1142   -384    664       O  
ATOM    601  CB  ALA B 116      -4.647 -16.728 -44.137  1.00 40.96           C  
ANISOU  601  CB  ALA B 116     5536   5789   4238   1154   -444    453       C  
ATOM    602  N   MET B 117      -4.588 -13.621 -43.313  1.00 43.59           N  
ANISOU  602  N   MET B 117     5863   6033   4665   1142   -464    594       N  
ATOM    603  CA  MET B 117      -4.920 -12.266 -43.746  1.00 46.65           C  
ANISOU  603  CA  MET B 117     6313   6372   5041   1167   -531    656       C  
ATOM    604  C   MET B 117      -3.675 -11.406 -43.907  1.00 54.48           C  
ANISOU  604  C   MET B 117     7371   7355   5972   1131   -435    752       C  
ATOM    605  O   MET B 117      -3.551 -10.653 -44.881  1.00 52.58           O  
ANISOU  605  O   MET B 117     7250   7089   5638   1148   -463    819       O  
ATOM    606  CB  MET B 117      -5.875 -11.622 -42.747  1.00 41.98           C  
ANISOU  606  CB  MET B 117     5624   5735   4591   1173   -591    620       C  
ATOM    607  CG  MET B 117      -6.484 -10.324 -43.256  1.00 58.46           C  
ANISOU  607  CG  MET B 117     7772   7761   6677   1218   -692    666       C  
ATOM    608  SD  MET B 117      -7.243  -9.358 -41.935  1.00 64.20           S  
ANISOU  608  SD  MET B 117     8383   8432   7580   1215   -723    636       S  
ATOM    609  CE  MET B 117      -5.820  -8.905 -40.944  1.00 61.09           C  
ANISOU  609  CE  MET B 117     7964   8041   7206   1137   -564    697       C  
ATOM    610  N   ASN B 118      -2.744 -11.507 -42.960  1.00 43.38           N  
ANISOU  610  N   ASN B 118     5895   5969   4620   1079   -322    757       N  
ATOM    611  CA  ASN B 118      -1.519 -10.724 -42.951  1.00 53.60           C  
ANISOU  611  CA  ASN B 118     7225   7259   5881   1035   -220    832       C  
ATOM    612  C   ASN B 118      -0.343 -11.478 -43.558  1.00 50.61           C  
ANISOU  612  C   ASN B 118     6887   6939   5405   1012   -117    842       C  
ATOM    613  O   ASN B 118       0.811 -11.115 -43.301  1.00 50.65           O  
ANISOU  613  O   ASN B 118     6880   6956   5408    965    -10    878       O  
ATOM    614  CB  ASN B 118      -1.202 -10.282 -41.522  1.00 44.65           C  
ANISOU  614  CB  ASN B 118     5983   6112   4871    994   -168    825       C  
ATOM    615  CG  ASN B 118      -2.201  -9.245 -41.007  1.00 54.96           C  
ANISOU  615  CG  ASN B 118     7262   7351   6267   1011   -252    827       C  
ATOM    616  ND2 ASN B 118      -2.689  -9.439 -39.787  1.00 50.13           N  
ANISOU  616  ND2 ASN B 118     6539   6736   5772   1000   -260    769       N  
ATOM    617  OD1 ASN B 118      -2.534  -8.288 -41.711  1.00 52.71           O  
ANISOU  617  OD1 ASN B 118     7063   7018   5946   1035   -309    880       O  
ATOM    618  N   LYS B 119      -0.625 -12.525 -44.346  1.00 44.17           N  
ANISOU  618  N   LYS B 119     6111   6158   4513   1043   -147    800       N  
ATOM    619  CA  LYS B 119       0.384 -13.272 -45.102  1.00 51.06           C  
ANISOU  619  CA  LYS B 119     7034   7084   5284   1031    -57    800       C  
ATOM    620  C   LYS B 119       1.470 -13.827 -44.178  1.00 44.70           C  
ANISOU  620  C   LYS B 119     6127   6317   4541    994     55    775       C  
ATOM    621  O   LYS B 119       2.662 -13.811 -44.486  1.00 51.42           O  
ANISOU  621  O   LYS B 119     6995   7199   5342    964    161    797       O  
ATOM    622  CB  LYS B 119       0.973 -12.395 -46.205  1.00 48.14           C  
ANISOU  622  CB  LYS B 119     6796   6702   4793   1013    -16    880       C  
ATOM    623  CG  LYS B 119      -0.004 -12.112 -47.363  1.00 53.76           C  
ANISOU  623  CG  LYS B 119     7637   7384   5405   1061   -133    901       C  
ATOM    624  CD  LYS B 119       0.518 -10.969 -48.243  1.00 71.69           C  
ANISOU  624  CD  LYS B 119    10051   9621   7568   1037    -95    997       C  
ATOM    625  CE  LYS B 119      -0.605 -10.070 -48.760  1.00 78.88           C  
ANISOU  625  CE  LYS B 119    11059  10462   8449   1087   -240   1040       C  
ATOM    626  NZ  LYS B 119      -1.740 -10.853 -49.331  1.00 79.86           N1+
ANISOU  626  NZ  LYS B 119    11205  10600   8539   1155   -376    978       N1+
ATOM    627  N   SER B 120       1.045 -14.349 -43.038  1.00 44.12           N  
ANISOU  627  N   SER B 120     5949   6240   4575    998     28    722       N  
ATOM    628  CA  SER B 120       1.935 -14.631 -41.923  1.00 41.89           C  
ANISOU  628  CA  SER B 120     5570   5977   4368    968    109    705       C  
ATOM    629  C   SER B 120       1.962 -16.113 -41.563  1.00 46.22           C  
ANISOU  629  C   SER B 120     6071   6555   4934    988    116    634       C  
ATOM    630  O   SER B 120       2.586 -16.492 -40.562  1.00 42.96           O  
ANISOU  630  O   SER B 120     5583   6154   4586    974    163    613       O  
ATOM    631  CB  SER B 120       1.497 -13.782 -40.724  1.00 38.21           C  
ANISOU  631  CB  SER B 120     5033   5469   4014    948     79    715       C  
ATOM    632  OG  SER B 120       2.522 -13.710 -39.766  1.00 64.94           O  
ANISOU  632  OG  SER B 120     8346   8872   7457    914    157    716       O  
ATOM    633  N   ASP B 121       1.275 -16.958 -42.333  1.00 44.35           N  
ANISOU  633  N   ASP B 121     5882   6325   4642   1022     64    594       N  
ATOM    634  CA  ASP B 121       1.299 -18.398 -42.127  1.00 41.74           C  
ANISOU  634  CA  ASP B 121     5524   6015   4320   1040     73    526       C  
ATOM    635  C   ASP B 121       2.403 -19.001 -42.993  1.00 39.71           C  
ANISOU  635  C   ASP B 121     5310   5804   3975   1049    152    521       C  
ATOM    636  O   ASP B 121       3.122 -18.290 -43.695  1.00 43.89           O  
ANISOU  636  O   ASP B 121     5885   6351   4439   1034    206    569       O  
ATOM    637  CB  ASP B 121      -0.065 -19.012 -42.449  1.00 40.14           C  
ANISOU  637  CB  ASP B 121     5342   5793   4118   1065    -24    472       C  
ATOM    638  CG  ASP B 121      -0.518 -18.731 -43.883  1.00 46.67           C  
ANISOU  638  CG  ASP B 121     6268   6627   4839   1090    -78    487       C  
ATOM    639  OD1 ASP B 121       0.064 -17.841 -44.548  1.00 47.45           O  
ANISOU  639  OD1 ASP B 121     6428   6732   4868   1083    -47    551       O  
ATOM    640  OD2 ASP B 121      -1.460 -19.415 -44.348  1.00 51.52           O1-
ANISOU  640  OD2 ASP B 121     6903   7236   5435   1115   -153    431       O1-
ATOM    641  N   VAL B 122       2.525 -20.329 -42.975  1.00 42.01           N  
ANISOU  641  N   VAL B 122     5590   6110   4263   1072    164    460       N  
ATOM    642  CA  VAL B 122       3.653 -21.019 -43.593  1.00 38.42           C  
ANISOU  642  CA  VAL B 122     5153   5697   3747   1085    247    440       C  
ATOM    643  C   VAL B 122       3.133 -22.096 -44.544  1.00 50.18           C  
ANISOU  643  C   VAL B 122     6708   7194   5163   1118    214    384       C  
ATOM    644  O   VAL B 122       2.296 -22.921 -44.158  1.00 41.53           O  
ANISOU  644  O   VAL B 122     5597   6073   4110   1132    154    333       O  
ATOM    645  CB  VAL B 122       4.576 -21.637 -42.523  1.00 44.18           C  
ANISOU  645  CB  VAL B 122     5797   6434   4554   1090    303    414       C  
ATOM    646  CG1 VAL B 122       5.822 -22.233 -43.168  1.00 45.28           C  
ANISOU  646  CG1 VAL B 122     5941   6619   4642   1107    392    388       C  
ATOM    647  CG2 VAL B 122       4.940 -20.605 -41.455  1.00 36.92           C  
ANISOU  647  CG2 VAL B 122     4810   5504   3714   1057    318    459       C  
ATOM    648  N   GLU B 123       3.660 -22.109 -45.776  1.00 38.13           N  
ANISOU  648  N   GLU B 123     5257   5704   3528   1124    260    388       N  
ATOM    649  CA  GLU B 123       3.275 -23.090 -46.785  1.00 42.16           C  
ANISOU  649  CA  GLU B 123     5838   6226   3954   1153    235    332       C  
ATOM    650  C   GLU B 123       3.765 -24.494 -46.403  1.00 42.36           C  
ANISOU  650  C   GLU B 123     5820   6257   4019   1179    274    260       C  
ATOM    651  O   GLU B 123       4.679 -24.638 -45.592  1.00 41.62           O  
ANISOU  651  O   GLU B 123     5654   6169   3992   1179    336    260       O  
ATOM    652  CB  GLU B 123       3.848 -22.663 -48.140  1.00 43.63           C  
ANISOU  652  CB  GLU B 123     6122   6450   4006   1147    290    359       C  
ATOM    653  CG  GLU B 123       5.334 -22.963 -48.283  1.00 51.47           C  
ANISOU  653  CG  GLU B 123     7088   7485   4982   1140    424    344       C  
ATOM    654  CD  GLU B 123       6.225 -21.802 -47.849  0.43 47.79           C  
ANISOU  654  CD  GLU B 123     6579   7029   4551   1099    500    409       C  
ATOM    655  OE1 GLU B 123       7.374 -21.739 -48.334  1.00 56.63           O  
ANISOU  655  OE1 GLU B 123     7700   8188   5628   1082    613    405       O  
ATOM    656  OE2 GLU B 123       5.789 -20.972 -47.008  0.88 48.94           O1-
ANISOU  656  OE2 GLU B 123     6682   7141   4771   1080    451    456       O1-
ATOM    657  N   PRO B 124       3.169 -25.544 -46.974  1.00 45.26           N  
ANISOU  657  N   PRO B 124     6233   6618   4347   1204    233    195       N  
ATOM    658  CA  PRO B 124       3.637 -26.910 -46.680  1.00 43.49           C  
ANISOU  658  CA  PRO B 124     5980   6387   4156   1233    269    125       C  
ATOM    659  C   PRO B 124       5.130 -27.056 -46.950  1.00 44.92           C  
ANISOU  659  C   PRO B 124     6145   6611   4311   1246    382    120       C  
ATOM    660  O   PRO B 124       5.625 -26.685 -48.015  1.00 41.52           O  
ANISOU  660  O   PRO B 124     5770   6221   3783   1240    437    131       O  
ATOM    661  CB  PRO B 124       2.812 -27.783 -47.635  1.00 44.75           C  
ANISOU  661  CB  PRO B 124     6216   6542   4246   1251    215     60       C  
ATOM    662  CG  PRO B 124       1.573 -26.964 -47.944  1.00 43.65           C  
ANISOU  662  CG  PRO B 124     6111   6391   4084   1233    115     88       C  
ATOM    663  CD  PRO B 124       2.051 -25.533 -47.942  1.00 39.25           C  
ANISOU  663  CD  PRO B 124     5554   5852   3509   1211    145    177       C  
ATOM    664  N   GLY B 125       5.855 -27.610 -45.974  1.00 45.05           N  
ANISOU  664  N   GLY B 125     6085   6616   4417   1265    418    100       N  
ATOM    665  CA  GLY B 125       7.289 -27.805 -46.109  1.00 38.78           C  
ANISOU  665  CA  GLY B 125     5251   5861   3622   1285    519     81       C  
ATOM    666  C   GLY B 125       8.125 -26.554 -45.939  1.00 44.41           C  
ANISOU  666  C   GLY B 125     5918   6610   4347   1250    583    141       C  
ATOM    667  O   GLY B 125       9.356 -26.645 -45.997  1.00 43.65           O  
ANISOU  667  O   GLY B 125     5770   6550   4264   1261    671    118       O  
ATOM    668  N   GLY B 126       7.498 -25.385 -45.726  1.00 45.68           N  
ANISOU  668  N   GLY B 126     6088   6757   4509   1208    541    211       N  
ATOM    669  CA  GLY B 126       8.212 -24.124 -45.684  1.00 40.28           C  
ANISOU  669  CA  GLY B 126     5377   6101   3828   1166    602    270       C  
ATOM    670  C   GLY B 126       8.714 -23.763 -44.290  1.00 43.06           C  
ANISOU  670  C   GLY B 126     5621   6441   4298   1158    604    289       C  
ATOM    671  O   GLY B 126       8.436 -24.436 -43.296  1.00 41.37           O  
ANISOU  671  O   GLY B 126     5364   6194   4161   1185    552    265       O  
ATOM    672  N   THR B 127       9.470 -22.661 -44.232  1.00 41.16           N  
ANISOU  672  N   THR B 127     5346   6225   4068   1117    668    333       N  
ATOM    673  CA  THR B 127      10.071 -22.164 -43.002  1.00 42.22           C  
ANISOU  673  CA  THR B 127     5378   6356   4308   1103    676    348       C  
ATOM    674  C   THR B 127       9.840 -20.663 -42.880  1.00 46.99           C  
ANISOU  674  C   THR B 127     5992   6948   4915   1043    676    423       C  
ATOM    675  O   THR B 127       9.852 -19.940 -43.877  1.00 47.53           O  
ANISOU  675  O   THR B 127     6129   7027   4902   1009    718    460       O  
ATOM    676  CB  THR B 127      11.581 -22.462 -42.954  1.00 44.01           C  
ANISOU  676  CB  THR B 127     5521   6631   4570   1116    771    301       C  
ATOM    677  CG2 THR B 127      12.207 -21.926 -41.663  1.00 40.58           C  
ANISOU  677  CG2 THR B 127     4979   6196   4244   1103    767    312       C  
ATOM    678  OG1 THR B 127      11.778 -23.876 -42.986  1.00 48.00           O  
ANISOU  678  OG1 THR B 127     6018   7137   5083   1181    762    229       O  
ATOM    679  N   ARG B 128       9.627 -20.199 -41.652  1.00 41.94           N  
ANISOU  679  N   ARG B 128     5291   6281   4365   1031    629    445       N  
ATOM    680  CA  ARG B 128       9.444 -18.780 -41.387  1.00 39.92           C  
ANISOU  680  CA  ARG B 128     5034   6006   4129    977    627    510       C  
ATOM    681  C   ARG B 128       9.984 -18.481 -40.000  1.00 45.79           C  
ANISOU  681  C   ARG B 128     5673   6745   4980    966    623    506       C  
ATOM    682  O   ARG B 128       9.799 -19.285 -39.084  1.00 45.66           O  
ANISOU  682  O   ARG B 128     5617   6714   5017   1002    571    472       O  
ATOM    683  CB  ARG B 128       7.963 -18.391 -41.479  1.00 40.79           C  
ANISOU  683  CB  ARG B 128     5215   6067   4217    974    533    547       C  
ATOM    684  CG  ARG B 128       7.718 -16.909 -41.324  1.00 44.45           C  
ANISOU  684  CG  ARG B 128     5691   6503   4697    926    527    613       C  
ATOM    685  CD  ARG B 128       6.230 -16.585 -41.330  1.00 46.53           C  
ANISOU  685  CD  ARG B 128     6007   6716   4956    935    423    636       C  
ATOM    686  NE  ARG B 128       6.010 -15.145 -41.372  1.00 42.88           N  
ANISOU  686  NE  ARG B 128     5573   6221   4499    897    417    700       N  
ATOM    687  CZ  ARG B 128       5.772 -14.451 -42.484  1.00 52.78           C  
ANISOU  687  CZ  ARG B 128     6928   7461   5666    886    417    748       C  
ATOM    688  NH1 ARG B 128       5.719 -15.060 -43.666  1.00 42.45           N1+
ANISOU  688  NH1 ARG B 128     5701   6175   4252    909    424    737       N1+
ATOM    689  NH2 ARG B 128       5.584 -13.141 -42.410  1.00 37.05           N  
ANISOU  689  NH2 ARG B 128     4962   5427   3689    854    407    808       N  
ATOM    690  N   THR B 129      10.648 -17.335 -39.833  1.00 42.08           N  
ANISOU  690  N   THR B 129     5165   6284   4538    915    676    539       N  
ATOM    691  CA  THR B 129      11.096 -16.915 -38.506  1.00 44.33           C  
ANISOU  691  CA  THR B 129     5356   6565   4923    899    663    535       C  
ATOM    692  C   THR B 129      10.071 -15.953 -37.908  1.00 45.18           C  
ANISOU  692  C   THR B 129     5487   6619   5059    868    599    585       C  
ATOM    693  O   THR B 129       9.891 -14.832 -38.399  1.00 46.61           O  
ANISOU  693  O   THR B 129     5712   6783   5216    823    620    636       O  
ATOM    694  CB  THR B 129      12.487 -16.282 -38.537  1.00 44.77           C  
ANISOU  694  CB  THR B 129     5336   6663   5012    859    759    524       C  
ATOM    695  CG2 THR B 129      12.895 -15.853 -37.105  1.00 39.62           C  
ANISOU  695  CG2 THR B 129     4586   6005   4463    846    729    514       C  
ATOM    696  OG1 THR B 129      13.430 -17.250 -39.005  1.00 46.37           O  
ANISOU  696  OG1 THR B 129     5500   6915   5202    895    816    463       O  
ATOM    697  N   TYR B 130       9.399 -16.405 -36.851  1.00 42.54           N  
ANISOU  697  N   TYR B 130     5131   6257   4775    892    523    568       N  
ATOM    698  CA  TYR B 130       8.523 -15.566 -36.047  1.00 39.75           C  
ANISOU  698  CA  TYR B 130     4779   5857   4468    864    467    599       C  
ATOM    699  C   TYR B 130       9.333 -14.900 -34.941  1.00 41.13           C  
ANISOU  699  C   TYR B 130     4870   6039   4720    833    487    596       C  
ATOM    700  O   TYR B 130      10.216 -15.520 -34.347  1.00 43.95           O  
ANISOU  700  O   TYR B 130     5164   6426   5110    854    499    556       O  
ATOM    701  CB  TYR B 130       7.409 -16.402 -35.414  1.00 39.32           C  
ANISOU  701  CB  TYR B 130     4742   5768   4429    895    390    573       C  
ATOM    702  CG  TYR B 130       6.392 -16.982 -36.374  1.00 43.43           C  
ANISOU  702  CG  TYR B 130     5339   6275   4888    921    353    568       C  
ATOM    703  CD1 TYR B 130       5.432 -16.179 -36.963  1.00 41.33           C  
ANISOU  703  CD1 TYR B 130     5124   5980   4598    906    318    602       C  
ATOM    704  CD2 TYR B 130       6.379 -18.340 -36.668  1.00 38.93           C  
ANISOU  704  CD2 TYR B 130     4788   5716   4286    964    347    524       C  
ATOM    705  CE1 TYR B 130       4.488 -16.703 -37.822  1.00 43.31           C  
ANISOU  705  CE1 TYR B 130     5440   6221   4796    933    272    590       C  
ATOM    706  CE2 TYR B 130       5.451 -18.874 -37.525  1.00 40.36           C  
ANISOU  706  CE2 TYR B 130     5035   5886   4414    984    310    511       C  
ATOM    707  CZ  TYR B 130       4.501 -18.052 -38.096  1.00 42.89           C  
ANISOU  707  CZ  TYR B 130     5400   6183   4711    968    270    542       C  
ATOM    708  OH  TYR B 130       3.559 -18.576 -38.944  1.00 42.27           O  
ANISOU  708  OH  TYR B 130     5382   6095   4582    991    221    522       O  
ATOM    709  N   THR B 131       9.023 -13.643 -34.648  1.00 40.23           N  
ANISOU  709  N   THR B 131     4755   5893   4636    786    482    634       N  
ATOM    710  CA  THR B 131       9.675 -12.931 -33.554  1.00 41.05           C  
ANISOU  710  CA  THR B 131     4784   5999   4815    751    493    628       C  
ATOM    711  C   THR B 131       8.619 -12.527 -32.533  1.00 42.99           C  
ANISOU  711  C   THR B 131     5034   6194   5104    741    426    634       C  
ATOM    712  O   THR B 131       7.644 -11.845 -32.880  1.00 39.95           O  
ANISOU  712  O   THR B 131     4701   5768   4712    727    401    667       O  
ATOM    713  CB  THR B 131      10.451 -11.707 -34.060  1.00 39.67           C  
ANISOU  713  CB  THR B 131     4597   5830   4645    692    566    660       C  
ATOM    714  CG2 THR B 131      10.947 -10.859 -32.892  1.00 37.78           C  
ANISOU  714  CG2 THR B 131     4282   5583   4488    650    567    650       C  
ATOM    715  OG1 THR B 131      11.583 -12.145 -34.827  1.00 39.56           O  
ANISOU  715  OG1 THR B 131     4559   5871   4603    695    643    638       O  
ATOM    716  N   TRP B 132       8.806 -12.975 -31.289  1.00 33.93           N  
ANISOU  716  N   TRP B 132     3838   5050   4002    751    396    599       N  
ATOM    717  CA  TRP B 132       8.010 -12.566 -30.138  1.00 43.70           C  
ANISOU  717  CA  TRP B 132     5071   6247   5286    732    349    594       C  
ATOM    718  C   TRP B 132       8.883 -11.716 -29.226  1.00 39.17           C  
ANISOU  718  C   TRP B 132     4430   5683   4769    693    366    587       C  
ATOM    719  O   TRP B 132      10.014 -12.094 -28.919  1.00 44.71           O  
ANISOU  719  O   TRP B 132     5078   6427   5483    704    382    559       O  
ATOM    720  CB  TRP B 132       7.482 -13.768 -29.339  1.00 34.90           C  
ANISOU  720  CB  TRP B 132     3971   5122   4166    767    301    559       C  
ATOM    721  CG  TRP B 132       6.620 -14.779 -30.082  1.00 34.55           C  
ANISOU  721  CG  TRP B 132     3987   5067   4075    804    281    552       C  
ATOM    722  CD1 TRP B 132       6.011 -14.629 -31.300  1.00 34.47           C  
ANISOU  722  CD1 TRP B 132     4021   5050   4025    810    283    573       C  
ATOM    723  CD2 TRP B 132       6.281 -16.102 -29.623  1.00 31.27           C  
ANISOU  723  CD2 TRP B 132     3597   4641   3643    837    252    518       C  
ATOM    724  CE2 TRP B 132       5.466 -16.696 -30.610  1.00 36.32           C  
ANISOU  724  CE2 TRP B 132     4287   5271   4243    858    241    515       C  
ATOM    725  CE3 TRP B 132       6.596 -16.837 -28.471  1.00 37.89           C  
ANISOU  725  CE3 TRP B 132     4429   5473   4494    851    232    491       C  
ATOM    726  NE1 TRP B 132       5.311 -15.782 -31.624  1.00 32.05           N  
ANISOU  726  NE1 TRP B 132     3756   4735   3686    844    256    548       N  
ATOM    727  CZ2 TRP B 132       4.950 -17.992 -30.477  1.00 35.29           C  
ANISOU  727  CZ2 TRP B 132     4194   5122   4091    886    219    482       C  
ATOM    728  CZ3 TRP B 132       6.076 -18.127 -28.337  1.00 45.05           C  
ANISOU  728  CZ3 TRP B 132     5386   6356   5374    881    209    467       C  
ATOM    729  CH2 TRP B 132       5.263 -18.689 -29.342  1.00 30.99           C  
ANISOU  729  CH2 TRP B 132     3649   4565   3561    895    207    461       C  
ATOM    730  N   ARG B 133       8.372 -10.575 -28.796  1.00 34.02           N  
ANISOU  730  N   ARG B 133     3779   4992   4156    650    358    604       N  
ATOM    731  CA  ARG B 133       9.088  -9.750 -27.843  1.00 39.38           C  
ANISOU  731  CA  ARG B 133     4398   5675   4891    609    368    590       C  
ATOM    732  C   ARG B 133       8.275  -9.662 -26.556  1.00 44.40           C  
ANISOU  732  C   ARG B 133     5037   6275   5557    600    320    567       C  
ATOM    733  O   ARG B 133       7.072  -9.955 -26.527  1.00 38.08           O  
ANISOU  733  O   ARG B 133     4283   5440   4745    614    290    568       O  
ATOM    734  CB  ARG B 133       9.377  -8.352 -28.422  1.00 32.79           C  
ANISOU  734  CB  ARG B 133     3559   4820   4079    555    416    625       C  
ATOM    735  CG  ARG B 133      10.556  -8.333 -29.425  1.00 42.32           C  
ANISOU  735  CG  ARG B 133     4744   6070   5264    543    486    634       C  
ATOM    736  CD  ARG B 133      10.649  -6.997 -30.177  1.00 40.96           C  
ANISOU  736  CD  ARG B 133     4601   5863   5098    486    539    681       C  
ATOM    737  NE  ARG B 133       9.461  -6.800 -31.008  1.00 49.56           N  
ANISOU  737  NE  ARG B 133     5785   6904   6142    504    514    728       N  
ATOM    738  CZ  ARG B 133       8.402  -6.056 -30.681  1.00 51.32           C  
ANISOU  738  CZ  ARG B 133     6043   7064   6393    497    469    747       C  
ATOM    739  NH1 ARG B 133       8.354  -5.386 -29.527  1.00 43.89           N1+
ANISOU  739  NH1 ARG B 133     5057   6099   5521    467    452    724       N1+
ATOM    740  NH2 ARG B 133       7.376  -5.985 -31.524  1.00 48.23           N  
ANISOU  740  NH2 ARG B 133     5732   6634   5961    525    436    782       N  
ATOM    741  N   THR B 134       8.964  -9.302 -25.477  1.00 37.08           N  
ANISOU  741  N   THR B 134     4060   5361   4669    576    314    540       N  
ATOM    742  CA  THR B 134       8.342  -9.037 -24.189  1.00 36.95           C  
ANISOU  742  CA  THR B 134     4048   5312   4678    555    279    515       C  
ATOM    743  C   THR B 134       8.947  -7.756 -23.630  1.00 41.53           C  
ANISOU  743  C   THR B 134     4579   5887   5315    501    295    507       C  
ATOM    744  O   THR B 134      10.043  -7.344 -24.017  1.00 39.41           O  
ANISOU  744  O   THR B 134     4261   5649   5064    483    328    509       O  
ATOM    745  CB  THR B 134       8.532 -10.203 -23.187  1.00 34.76           C  
ANISOU  745  CB  THR B 134     3779   5053   4374    589    238    480       C  
ATOM    746  CG2 THR B 134       7.904 -11.499 -23.703  1.00 32.30           C  
ANISOU  746  CG2 THR B 134     3523   4737   4011    637    225    485       C  
ATOM    747  OG1 THR B 134       9.929 -10.420 -22.954  1.00 39.92           O  
ANISOU  747  OG1 THR B 134     4376   5756   5035    603    234    459       O  
ATOM    748  N   HIS B 135       8.222  -7.121 -22.714  1.00 38.61           N  
ANISOU  748  N   HIS B 135     4219   5476   4974    471    277    490       N  
ATOM    749  CA  HIS B 135       8.682  -5.883 -22.099  1.00 42.56           C  
ANISOU  749  CA  HIS B 135     4678   5963   5530    416    290    476       C  
ATOM    750  C   HIS B 135       8.376  -5.899 -20.606  1.00 38.01           C  
ANISOU  750  C   HIS B 135     4105   5375   4961    401    255    430       C  
ATOM    751  O   HIS B 135       7.452  -6.579 -20.140  1.00 38.58           O  
ANISOU  751  O   HIS B 135     4224   5430   5005    420    233    418       O  
ATOM    752  CB  HIS B 135       8.025  -4.654 -22.745  1.00 36.13           C  
ANISOU  752  CB  HIS B 135     3883   5091   4753    384    317    508       C  
ATOM    753  CG  HIS B 135       6.534  -4.650 -22.617  1.00 36.14           C  
ANISOU  753  CG  HIS B 135     3931   5042   4757    398    293    507       C  
ATOM    754  CD2 HIS B 135       5.721  -4.144 -21.658  1.00 32.89           C  
ANISOU  754  CD2 HIS B 135     3524   4590   4382    376    278    473       C  
ATOM    755  ND1 HIS B 135       5.709  -5.255 -23.541  1.00 38.83           N  
ANISOU  755  ND1 HIS B 135     4315   5373   5064    439    282    532       N  
ATOM    756  CE1 HIS B 135       4.449  -5.119 -23.159  1.00 37.67           C  
ANISOU  756  CE1 HIS B 135     4190   5184   4941    441    261    511       C  
ATOM    757  NE2 HIS B 135       4.429  -4.455 -22.016  1.00 37.22           N  
ANISOU  757  NE2 HIS B 135     4109   5107   4926    403    262    475       N  
ATOM    758  N   LYS B 136       9.166  -5.132 -19.867  1.00 41.13           N  
ANISOU  758  N   LYS B 136     4453   5780   5394    361    254    401       N  
ATOM    759  CA  LYS B 136       8.994  -4.897 -18.445  1.00 41.79           C  
ANISOU  759  CA  LYS B 136     4541   5852   5484    336    225    355       C  
ATOM    760  C   LYS B 136       7.940  -3.809 -18.249  1.00 39.43           C  
ANISOU  760  C   LYS B 136     4262   5489   5230    296    245    352       C  
ATOM    761  O   LYS B 136       7.722  -2.998 -19.147  1.00 40.54           O  
ANISOU  761  O   LYS B 136     4397   5596   5408    282    275    384       O  
ATOM    762  CB  LYS B 136      10.312  -4.436 -17.831  1.00 36.86           C  
ANISOU  762  CB  LYS B 136     3851   5265   4888    309    211    319       C  
ATOM    763  CG  LYS B 136      11.296  -5.542 -17.473  1.00 45.87           C  
ANISOU  763  CG  LYS B 136     4971   6467   5990    356    166    297       C  
ATOM    764  CD  LYS B 136      12.728  -4.995 -17.539  1.00 38.88           C  
ANISOU  764  CD  LYS B 136     3991   5627   5155    333    169    268       C  
ATOM    765  CE  LYS B 136      13.774  -6.087 -17.658  1.00 46.63           C  
ANISOU  765  CE  LYS B 136     4932   6670   6113    393    133    250       C  
ATOM    766  NZ  LYS B 136      15.020  -5.671 -16.961  1.00 54.87           N1+
ANISOU  766  NZ  LYS B 136     5889   7758   7202    374     99    190       N1+
ATOM    767  N   PRO B 137       7.265  -3.755 -17.098  1.00 39.01           N  
ANISOU  767  N   PRO B 137     4236   5413   5172    278    229    311       N  
ATOM    768  CA  PRO B 137       6.385  -2.610 -16.836  1.00 37.22           C  
ANISOU  768  CA  PRO B 137     4015   5126   5002    239    251    294       C  
ATOM    769  C   PRO B 137       7.218  -1.375 -16.527  1.00 39.85           C  
ANISOU  769  C   PRO B 137     4301   5451   5391    189    261    275       C  
ATOM    770  O   PRO B 137       8.404  -1.467 -16.206  1.00 45.90           O  
ANISOU  770  O   PRO B 137     5027   6262   6148    179    247    260       O  
ATOM    771  CB  PRO B 137       5.544  -3.043 -15.623  1.00 35.74           C  
ANISOU  771  CB  PRO B 137     3869   4925   4785    230    241    245       C  
ATOM    772  CG  PRO B 137       6.306  -4.130 -14.965  1.00 33.86           C  
ANISOU  772  CG  PRO B 137     3650   4738   4476    250    206    234       C  
ATOM    773  CD  PRO B 137       7.317  -4.696 -15.963  1.00 34.00           C  
ANISOU  773  CD  PRO B 137     3637   4803   4480    291    195    276       C  
ATOM    774  N   GLY B 138       6.586  -0.207 -16.627  1.00 38.18           N  
ANISOU  774  N   GLY B 138     4090   5176   5241    159    284    272       N  
ATOM    775  CA  GLY B 138       7.304   1.039 -16.375  1.00 40.37           C  
ANISOU  775  CA  GLY B 138     4329   5432   5578    104    300    254       C  
ATOM    776  C   GLY B 138       6.399   2.247 -16.532  1.00 43.72           C  
ANISOU  776  C   GLY B 138     4768   5772   6070     83    322    252       C  
ATOM    777  O   GLY B 138       5.279   2.160 -17.045  1.00 37.50           O  
ANISOU  777  O   GLY B 138     4013   4945   5289    117    321    272       O  
ATOM    778  N   ARG B 139       6.920   3.389 -16.094  1.00 44.41           N  
ANISOU  778  N   ARG B 139     4830   5829   6215     28    337    224       N  
ATOM    779  CA  ARG B 139       6.193   4.652 -16.153  1.00 46.70           C  
ANISOU  779  CA  ARG B 139     5135   6030   6579      6    355    217       C  
ATOM    780  C   ARG B 139       6.285   5.231 -17.565  1.00 46.07           C  
ANISOU  780  C   ARG B 139     5075   5903   6527     13    377    291       C  
ATOM    781  O   ARG B 139       7.378   5.350 -18.118  1.00 48.22           O  
ANISOU  781  O   ARG B 139     5327   6200   6794    -14    401    322       O  
ATOM    782  CB  ARG B 139       6.776   5.618 -15.110  1.00 48.36           C  
ANISOU  782  CB  ARG B 139     5315   6223   6836    -59    363    154       C  
ATOM    783  CG  ARG B 139       5.931   6.832 -14.732  1.00 48.10           C  
ANISOU  783  CG  ARG B 139     5298   6097   6879    -82    377    118       C  
ATOM    784  CD  ARG B 139       4.609   6.456 -14.086  1.00 50.04           C  
ANISOU  784  CD  ARG B 139     5566   6329   7116    -50    366     73       C  
ATOM    785  NE  ARG B 139       4.732   5.765 -12.806  1.00 46.44           N  
ANISOU  785  NE  ARG B 139     5108   5932   6604    -66    355     10       N  
ATOM    786  CZ  ARG B 139       3.684   5.339 -12.100  1.00 57.09           C  
ANISOU  786  CZ  ARG B 139     6481   7277   7933    -54    359    -38       C  
ATOM    787  NH1 ARG B 139       2.457   5.544 -12.569  1.00 46.81           N1+
ANISOU  787  NH1 ARG B 139     5188   5919   6677    -21    371    -37       N1+
ATOM    788  NH2 ARG B 139       3.849   4.702 -10.943  1.00 48.93           N  
ANISOU  788  NH2 ARG B 139     5464   6293   6833    -73    352    -89       N  
ATOM    789  N   ARG B 140       5.140   5.541 -18.171  1.00 43.19           N  
ANISOU  789  N   ARG B 140     4751   5473   6186     51    369    317       N  
ATOM    790  CA  ARG B 140       5.157   6.228 -19.458  1.00 49.58           C  
ANISOU  790  CA  ARG B 140     5600   6222   7016     58    383    389       C  
ATOM    791  C   ARG B 140       5.445   7.717 -19.267  1.00 43.76           C  
ANISOU  791  C   ARG B 140     4868   5401   6356      2    408    379       C  
ATOM    792  O   ARG B 140       5.329   8.261 -18.165  1.00 45.83           O  
ANISOU  792  O   ARG B 140     5105   5643   6666    -31    408    310       O  
ATOM    793  CB  ARG B 140       3.826   6.065 -20.187  1.00 42.18           C  
ANISOU  793  CB  ARG B 140     4708   5240   6079    126    349    417       C  
ATOM    794  CG  ARG B 140       3.400   4.647 -20.503  1.00 46.23           C  
ANISOU  794  CG  ARG B 140     5222   5821   6522    180    324    426       C  
ATOM    795  CD  ARG B 140       2.278   4.696 -21.527  1.00 36.83           C  
ANISOU  795  CD  ARG B 140     4077   4578   5338    243    288    464       C  
ATOM    796  NE  ARG B 140       1.771   3.376 -21.852  1.00 36.49           N  
ANISOU  796  NE  ARG B 140     4035   4593   5235    292    264    465       N  
ATOM    797  CZ  ARG B 140       0.808   2.757 -21.172  1.00 42.83           C  
ANISOU  797  CZ  ARG B 140     4815   5411   6048    313    246    405       C  
ATOM    798  NH1 ARG B 140       0.243   3.344 -20.114  1.00 30.75           N1+
ANISOU  798  NH1 ARG B 140     3257   3844   4581    291    251    337       N1+
ATOM    799  NH2 ARG B 140       0.408   1.555 -21.563  1.00 32.13           N  
ANISOU  799  NH2 ARG B 140     3466   4103   4640    352    228    410       N  
ATOM    800  N   ASP B 141       5.791   8.390 -20.373  1.00 46.31           N  
ANISOU  800  N   ASP B 141     5236   5670   6690    -12    433    448       N  
ATOM    801  CA  ASP B 141       6.021   9.836 -20.321  1.00 54.04           C  
ANISOU  801  CA  ASP B 141     6237   6553   7744    -66    460    448       C  
ATOM    802  C   ASP B 141       4.778  10.621 -19.915  1.00 60.74           C  
ANISOU  802  C   ASP B 141     7111   7307   8661    -34    427    415       C  
ATOM    803  O   ASP B 141       4.914  11.748 -19.421  1.00 62.15           O  
ANISOU  803  O   ASP B 141     7291   7411   8911    -81    445    384       O  
ATOM    804  CB  ASP B 141       6.530  10.378 -21.664  1.00 59.97           C  
ANISOU  804  CB  ASP B 141     7054   7252   8481    -86    497    538       C  
ATOM    805  CG  ASP B 141       7.937   9.894 -22.006  0.47 70.57           C  
ANISOU  805  CG  ASP B 141     8359   8677   9779   -139    552    555       C  
ATOM    806  OD1 ASP B 141       8.705   9.556 -21.076  0.90 66.96           O  
ANISOU  806  OD1 ASP B 141     7819   8293   9329   -177    561    490       O  
ATOM    807  OD2 ASP B 141       8.290   9.895 -23.207  1.00 74.61           O1-
ANISOU  807  OD2 ASP B 141     8925   9175  10248   -143    586    629       O1-
ATOM    808  N   ASP B 142       3.572  10.073 -20.107  1.00 57.60           N  
ANISOU  808  N   ASP B 142     6728   6907   8252     44    379    414       N  
ATOM    809  CA  ASP B 142       2.366  10.764 -19.659  1.00 53.73           C  
ANISOU  809  CA  ASP B 142     6244   6334   7839     78    348    365       C  
ATOM    810  C   ASP B 142       2.021  10.466 -18.205  1.00 56.33           C  
ANISOU  810  C   ASP B 142     6509   6705   8187     62    351    262       C  
ATOM    811  O   ASP B 142       0.953  10.875 -17.739  1.00 58.90           O  
ANISOU  811  O   ASP B 142     6827   6977   8576     91    332    205       O  
ATOM    812  CB  ASP B 142       1.164  10.453 -20.578  1.00 48.89           C  
ANISOU  812  CB  ASP B 142     5669   5687   7219    169    292    401       C  
ATOM    813  CG  ASP B 142       0.735   8.996 -20.556  1.00 53.13           C  
ANISOU  813  CG  ASP B 142     6174   6324   7691    211    272    386       C  
ATOM    814  OD1 ASP B 142       1.293   8.197 -19.775  1.00 56.00           O  
ANISOU  814  OD1 ASP B 142     6491   6775   8010    176    298    349       O  
ATOM    815  OD2 ASP B 142      -0.188   8.638 -21.333  1.00 54.36           O1-
ANISOU  815  OD2 ASP B 142     6353   6463   7838    281    224    410       O1-
ATOM    816  N   GLY B 143       2.904   9.787 -17.474  1.00 54.99           N  
ANISOU  816  N   GLY B 143     6299   6629   7967     16    374    232       N  
ATOM    817  CA  GLY B 143       2.666   9.484 -16.079  1.00 53.20           C  
ANISOU  817  CA  GLY B 143     6030   6443   7739     -5    377    139       C  
ATOM    818  C   GLY B 143       1.852   8.235 -15.807  1.00 51.63           C  
ANISOU  818  C   GLY B 143     5823   6307   7488     41    360    114       C  
ATOM    819  O   GLY B 143       1.749   7.833 -14.641  1.00 48.90           O  
ANISOU  819  O   GLY B 143     5456   6003   7120     17    369     43       O  
ATOM    820  N   THR B 144       1.263   7.608 -16.829  1.00 39.91           N  
ANISOU  820  N   THR B 144     4358   4827   5978    101    335    168       N  
ATOM    821  CA  THR B 144       0.545   6.356 -16.622  1.00 41.28           C  
ANISOU  821  CA  THR B 144     4523   5061   6101    137    323    144       C  
ATOM    822  C   THR B 144       1.529   5.179 -16.546  1.00 40.28           C  
ANISOU  822  C   THR B 144     4394   5032   5878    124    328    171       C  
ATOM    823  O   THR B 144       2.730   5.315 -16.786  1.00 44.98           O  
ANISOU  823  O   THR B 144     4986   5654   6452     95    338    209       O  
ATOM    824  CB  THR B 144      -0.481   6.122 -17.737  1.00 41.81           C  
ANISOU  824  CB  THR B 144     4607   5096   6183    208    288    180       C  
ATOM    825  CG2 THR B 144      -1.463   7.280 -17.824  1.00 39.49           C  
ANISOU  825  CG2 THR B 144     4313   4701   5991    234    270    149       C  
ATOM    826  OG1 THR B 144       0.198   5.980 -18.989  1.00 39.84           O  
ANISOU  826  OG1 THR B 144     4392   4856   5889    226    276    274       O  
ATOM    827  N   TRP B 145       1.007   4.008 -16.202  1.00 39.91           N  
ANISOU  827  N   TRP B 145     4348   5036   5780    145    323    146       N  
ATOM    828  CA  TRP B 145       1.820   2.822 -15.961  1.00 36.58           C  
ANISOU  828  CA  TRP B 145     3931   4700   5269    140    322    161       C  
ATOM    829  C   TRP B 145       1.587   1.816 -17.086  1.00 46.46           C  
ANISOU  829  C   TRP B 145     5199   5980   6474    194    304    218       C  
ATOM    830  O   TRP B 145       0.456   1.366 -17.304  1.00 41.53           O  
ANISOU  830  O   TRP B 145     4583   5341   5857    227    295    203       O  
ATOM    831  CB  TRP B 145       1.481   2.207 -14.596  1.00 41.25           C  
ANISOU  831  CB  TRP B 145     4527   5321   5823    116    333     89       C  
ATOM    832  CG  TRP B 145       2.406   1.072 -14.157  1.00 39.67           C  
ANISOU  832  CG  TRP B 145     4343   5198   5531    112    321    100       C  
ATOM    833  CD1 TRP B 145       2.120  -0.269 -14.159  1.00 37.94           C  
ANISOU  833  CD1 TRP B 145     4154   5020   5243    140    315    108       C  
ATOM    834  CD2 TRP B 145       3.750   1.193 -13.651  1.00 43.82           C  
ANISOU  834  CD2 TRP B 145     4855   5765   6030     83    309     99       C  
ATOM    835  CE2 TRP B 145       4.211  -0.113 -13.374  1.00 37.84           C  
ANISOU  835  CE2 TRP B 145     4121   5069   5185    104    287    108       C  
ATOM    836  CE3 TRP B 145       4.608   2.279 -13.413  1.00 45.96           C  
ANISOU  836  CE3 TRP B 145     5094   6022   6346     41    311     85       C  
ATOM    837  NE1 TRP B 145       3.198  -0.985 -13.690  1.00 43.25           N  
ANISOU  837  NE1 TRP B 145     4838   5749   5845    136    295    117       N  
ATOM    838  CZ2 TRP B 145       5.495  -0.367 -12.867  1.00 36.41           C  
ANISOU  838  CZ2 TRP B 145     3928   4941   4965     94    258    103       C  
ATOM    839  CZ3 TRP B 145       5.890   2.028 -12.908  1.00 43.22           C  
ANISOU  839  CZ3 TRP B 145     4728   5733   5961     22    288     75       C  
ATOM    840  CH2 TRP B 145       6.319   0.714 -12.645  1.00 44.66           C  
ANISOU  840  CH2 TRP B 145     4930   5980   6060     53    258     83       C  
ATOM    841  N   ARG B 146       2.649   1.470 -17.795  1.00 39.55           N  
ANISOU  841  N   ARG B 146     4326   5146   5555    200    301    277       N  
ATOM    842  CA  ARG B 146       2.552   0.478 -18.852  1.00 40.80           C  
ANISOU  842  CA  ARG B 146     4505   5337   5662    249    286    327       C  
ATOM    843  C   ARG B 146       2.648  -0.916 -18.246  1.00 40.18           C  
ANISOU  843  C   ARG B 146     4433   5320   5513    259    281    304       C  
ATOM    844  O   ARG B 146       3.641  -1.220 -17.578  1.00 36.66           O  
ANISOU  844  O   ARG B 146     3977   4919   5033    238    281    293       O  
ATOM    845  CB  ARG B 146       3.660   0.674 -19.874  1.00 34.32           C  
ANISOU  845  CB  ARG B 146     3685   4533   4822    248    296    392       C  
ATOM    846  CG  ARG B 146       3.596  -0.288 -21.050  1.00 37.85           C  
ANISOU  846  CG  ARG B 146     4158   5012   5212    297    286    443       C  
ATOM    847  CD  ARG B 146       4.878  -0.195 -21.886  1.00 34.28           C  
ANISOU  847  CD  ARG B 146     3703   4591   4733    284    312    495       C  
ATOM    848  NE  ARG B 146       4.815  -1.083 -23.044  1.00 41.75           N  
ANISOU  848  NE  ARG B 146     4678   5565   5619    330    306    539       N  
ATOM    849  CZ  ARG B 146       5.842  -1.339 -23.848  1.00 43.40           C  
ANISOU  849  CZ  ARG B 146     4887   5813   5790    328    334    577       C  
ATOM    850  NH1 ARG B 146       7.022  -0.775 -23.611  1.00 39.67           N1+
ANISOU  850  NH1 ARG B 146     4376   5358   5340    280    371    573       N1+
ATOM    851  NH2 ARG B 146       5.694  -2.173 -24.876  1.00 37.18           N  
ANISOU  851  NH2 ARG B 146     4132   5050   4945    371    329    610       N  
ATOM    852  N   PRO B 147       1.665  -1.781 -18.456  1.00 38.34           N  
ANISOU  852  N   PRO B 147     4221   5089   5259    292    271    295       N  
ATOM    853  CA  PRO B 147       1.761  -3.146 -17.922  1.00 37.50           C  
ANISOU  853  CA  PRO B 147     4135   5030   5081    299    269    279       C  
ATOM    854  C   PRO B 147       2.888  -3.911 -18.601  1.00 36.21           C  
ANISOU  854  C   PRO B 147     3976   4921   4861    326    258    329       C  
ATOM    855  O   PRO B 147       3.240  -3.648 -19.755  1.00 43.71           O  
ANISOU  855  O   PRO B 147     4920   5872   5817    346    257    378       O  
ATOM    856  CB  PRO B 147       0.393  -3.766 -18.259  1.00 33.79           C  
ANISOU  856  CB  PRO B 147     3681   4541   4617    325    267    259       C  
ATOM    857  CG  PRO B 147      -0.461  -2.627 -18.858  1.00 38.15           C  
ANISOU  857  CG  PRO B 147     4210   5033   5251    335    259    256       C  
ATOM    858  CD  PRO B 147       0.528  -1.613 -19.376  1.00 30.24           C  
ANISOU  858  CD  PRO B 147     3200   4020   4268    328    256    306       C  
ATOM    859  N   GLY B 148       3.469  -4.858 -17.865  1.00 36.10           N  
ANISOU  859  N   GLY B 148     3978   4948   4789    327    249    314       N  
ATOM    860  CA  GLY B 148       4.449  -5.749 -18.454  1.00 35.06           C  
ANISOU  860  CA  GLY B 148     3847   4867   4607    363    236    350       C  
ATOM    861  C   GLY B 148       3.798  -6.935 -19.165  1.00 33.46           C  
ANISOU  861  C   GLY B 148     3680   4670   4362    405    230    366       C  
ATOM    862  O   GLY B 148       2.586  -7.135 -19.109  1.00 36.71           O  
ANISOU  862  O   GLY B 148     4115   5050   4785    403    236    345       O  
ATOM    863  N   SER B 149       4.635  -7.740 -19.823  1.00 32.95           N  
ANISOU  863  N   SER B 149     3616   4646   4255    442    221    396       N  
ATOM    864  CA  SER B 149       4.185  -8.943 -20.519  1.00 37.08           C  
ANISOU  864  CA  SER B 149     4177   5178   4736    484    214    409       C  
ATOM    865  C   SER B 149       3.951 -10.134 -19.593  1.00 37.99           C  
ANISOU  865  C   SER B 149     4340   5293   4801    491    202    381       C  
ATOM    866  O   SER B 149       3.383 -11.141 -20.041  1.00 36.44           O  
ANISOU  866  O   SER B 149     4181   5091   4574    516    201    383       O  
ATOM    867  CB  SER B 149       5.208  -9.352 -21.593  1.00 30.72           C  
ANISOU  867  CB  SER B 149     3355   4414   3903    522    215    446       C  
ATOM    868  OG  SER B 149       5.516  -8.263 -22.440  1.00 32.73           O  
ANISOU  868  OG  SER B 149     3579   4665   4193    507    236    476       O  
ATOM    869  N   ALA B 150       4.364 -10.050 -18.333  1.00 30.74           N  
ANISOU  869  N   ALA B 150     3432   4377   3870    467    192    355       N  
ATOM    870  CA  ALA B 150       4.369 -11.231 -17.477  1.00 36.27           C  
ANISOU  870  CA  ALA B 150     4197   5076   4508    478    176    339       C  
ATOM    871  C   ALA B 150       2.983 -11.864 -17.379  1.00 40.49           C  
ANISOU  871  C   ALA B 150     4784   5569   5029    461    202    319       C  
ATOM    872  O   ALA B 150       1.960 -11.172 -17.256  1.00 30.49           O  
ANISOU  872  O   ALA B 150     3504   4273   3809    423    230    292       O  
ATOM    873  CB  ALA B 150       4.876 -10.876 -16.079  1.00 29.92           C  
ANISOU  873  CB  ALA B 150     3407   4273   3686    449    159    311       C  
ATOM    874  N   GLY B 151       2.960 -13.189 -17.418  1.00 32.44           N  
ANISOU  874  N   GLY B 151     3825   4547   3955    489    193    324       N  
ATOM    875  CA  GLY B 151       1.729 -13.915 -17.186  1.00 31.86           C  
ANISOU  875  CA  GLY B 151     3807   4432   3866    463    223    298       C  
ATOM    876  C   GLY B 151       1.790 -15.297 -17.797  1.00 38.70           C  
ANISOU  876  C   GLY B 151     4721   5297   4687    506    212    315       C  
ATOM    877  O   GLY B 151       2.822 -15.736 -18.325  1.00 31.96           O  
ANISOU  877  O   GLY B 151     3859   4472   3810    560    180    345       O  
ATOM    878  N   TYR B 152       0.645 -15.974 -17.708  1.00 32.82           N  
ANISOU  878  N   TYR B 152     4022   4513   3936    476    245    287       N  
ATOM    879  CA  TYR B 152       0.431 -17.298 -18.284  1.00 37.11           C  
ANISOU  879  CA  TYR B 152     4616   5041   4444    504    244    292       C  
ATOM    880  C   TYR B 152      -0.314 -17.139 -19.612  1.00 35.47           C  
ANISOU  880  C   TYR B 152     4352   4841   4285    516    249    285       C  
ATOM    881  O   TYR B 152      -1.467 -16.691 -19.644  1.00 32.30           O  
ANISOU  881  O   TYR B 152     3920   4419   3932    475    275    247       O  
ATOM    882  CB  TYR B 152      -0.345 -18.180 -17.306  1.00 30.18           C  
ANISOU  882  CB  TYR B 152     3832   4111   3525    455    281    261       C  
ATOM    883  CG  TYR B 152       0.423 -18.485 -16.017  1.00 33.93           C  
ANISOU  883  CG  TYR B 152     4390   4572   3930    451    265    275       C  
ATOM    884  CD1 TYR B 152       1.341 -19.538 -15.962  1.00 26.74           C  
ANISOU  884  CD1 TYR B 152     3548   3656   2957    507    221    306       C  
ATOM    885  CD2 TYR B 152       0.241 -17.712 -14.870  1.00 31.66           C  
ANISOU  885  CD2 TYR B 152     4114   4276   3639    397    286    252       C  
ATOM    886  CE1 TYR B 152       2.056 -19.821 -14.790  1.00 34.59           C  
ANISOU  886  CE1 TYR B 152     4624   4634   3883    514    190    319       C  
ATOM    887  CE2 TYR B 152       0.938 -17.981 -13.689  1.00 33.48           C  
ANISOU  887  CE2 TYR B 152     4431   4495   3797    396    261    263       C  
ATOM    888  CZ  TYR B 152       1.851 -19.037 -13.654  1.00 45.54           C  
ANISOU  888  CZ  TYR B 152     6029   6016   5259    457    208    299       C  
ATOM    889  OH  TYR B 152       2.541 -19.316 -12.490  1.00 42.71           O  
ANISOU  889  OH  TYR B 152     5763   5642   4823    465    169    310       O  
ATOM    890  N   TRP B 153       0.342 -17.525 -20.701  1.00 32.14           N  
ANISOU  890  N   TRP B 153     3915   4448   3849    573    221    316       N  
ATOM    891  CA  TRP B 153      -0.161 -17.339 -22.049  1.00 33.19           C  
ANISOU  891  CA  TRP B 153     4004   4594   4012    594    214    317       C  
ATOM    892  C   TRP B 153      -0.086 -18.656 -22.815  1.00 33.76           C  
ANISOU  892  C   TRP B 153     4120   4664   4043    633    206    319       C  
ATOM    893  O   TRP B 153       0.199 -19.710 -22.234  1.00 33.12           O  
ANISOU  893  O   TRP B 153     4105   4560   3917    639    209    316       O  
ATOM    894  CB  TRP B 153       0.655 -16.262 -22.758  1.00 29.24           C  
ANISOU  894  CB  TRP B 153     3443   4134   3532    621    196    355       C  
ATOM    895  CG  TRP B 153       0.719 -14.931 -22.042  1.00 32.30           C  
ANISOU  895  CG  TRP B 153     3789   4520   3962    586    203    354       C  
ATOM    896  CD1 TRP B 153       1.779 -14.418 -21.336  1.00 32.77           C  
ANISOU  896  CD1 TRP B 153     3835   4600   4017    582    199    370       C  
ATOM    897  CD2 TRP B 153      -0.319 -13.936 -21.987  1.00 28.00           C  
ANISOU  897  CD2 TRP B 153     3208   3953   3479    551    213    330       C  
ATOM    898  CE2 TRP B 153       0.181 -12.843 -21.238  1.00 31.54           C  
ANISOU  898  CE2 TRP B 153     3627   4403   3954    526    218    335       C  
ATOM    899  CE3 TRP B 153      -1.618 -13.862 -22.507  1.00 31.81           C  
ANISOU  899  CE3 TRP B 153     3674   4410   4002    543    212    297       C  
ATOM    900  NE1 TRP B 153       1.460 -13.157 -20.848  1.00 35.39           N  
ANISOU  900  NE1 TRP B 153     4128   4919   4399    542    209    359       N  
ATOM    901  CZ2 TRP B 153      -0.569 -11.691 -21.007  1.00 28.37           C  
ANISOU  901  CZ2 TRP B 153     3187   3976   3616    495    227    311       C  
ATOM    902  CZ3 TRP B 153      -2.369 -12.707 -22.282  1.00 28.92           C  
ANISOU  902  CZ3 TRP B 153     3262   4021   3703    517    215    272       C  
ATOM    903  CH2 TRP B 153      -1.840 -11.639 -21.537  1.00 27.76           C  
ANISOU  903  CH2 TRP B 153     3093   3873   3580    494    224    281       C  
ATOM    904  N   HIS B 154      -0.269 -18.602 -24.129  1.00 30.74           N  
ANISOU  904  N   HIS B 154     3709   4302   3669    663    191    326       N  
ATOM    905  CA  HIS B 154      -0.267 -19.816 -24.926  1.00 33.66           C  
ANISOU  905  CA  HIS B 154     4119   4670   4001    698    184    319       C  
ATOM    906  C   HIS B 154      -0.080 -19.437 -26.387  1.00 39.64           C  
ANISOU  906  C   HIS B 154     4842   5465   4756    737    165    339       C  
ATOM    907  O   HIS B 154      -0.266 -18.279 -26.776  1.00 34.96           O  
ANISOU  907  O   HIS B 154     4203   4886   4194    730    157    354       O  
ATOM    908  CB  HIS B 154      -1.560 -20.623 -24.720  1.00 29.97           C  
ANISOU  908  CB  HIS B 154     3686   4156   3545    659    201    268       C  
ATOM    909  CG  HIS B 154      -2.813 -19.852 -25.010  1.00 32.09           C  
ANISOU  909  CG  HIS B 154     3901   4417   3874    624    200    231       C  
ATOM    910  CD2 HIS B 154      -3.446 -18.877 -24.310  1.00 31.44           C  
ANISOU  910  CD2 HIS B 154     3778   4323   3845    580    214    210       C  
ATOM    911  ND1 HIS B 154      -3.570 -20.062 -26.142  1.00 32.90           N  
ANISOU  911  ND1 HIS B 154     3985   4524   3990    639    177    205       N  
ATOM    912  CE1 HIS B 154      -4.614 -19.250 -26.131  1.00 35.52           C  
ANISOU  912  CE1 HIS B 154     4264   4847   4386    611    170    170       C  
ATOM    913  NE2 HIS B 154      -4.568 -18.527 -25.026  1.00 35.53           N  
ANISOU  913  NE2 HIS B 154     4248   4836   4414    575    196    170       N  
ATOM    914  N   TYR B 155       0.332 -20.429 -27.178  1.00 31.98           N  
ANISOU  914  N   TYR B 155     3904   4506   3743    779    159    340       N  
ATOM    915  CA  TYR B 155       0.440 -20.315 -28.621  1.00 35.29           C  
ANISOU  915  CA  TYR B 155     4311   4956   4141    815    146    352       C  
ATOM    916  C   TYR B 155      -0.400 -21.401 -29.275  1.00 37.40           C  
ANISOU  916  C   TYR B 155     4617   5204   4391    822    135    311       C  
ATOM    917  O   TYR B 155      -0.618 -22.470 -28.693  1.00 37.62           O  
ANISOU  917  O   TYR B 155     4687   5195   4410    812    146    283       O  
ATOM    918  CB  TYR B 155       1.907 -20.438 -29.085  1.00 32.70           C  
ANISOU  918  CB  TYR B 155     3978   4671   3776    861    157    385       C  
ATOM    919  CG  TYR B 155       2.580 -21.745 -28.690  1.00 33.67           C  
ANISOU  919  CG  TYR B 155     4141   4783   3869    894    161    370       C  
ATOM    920  CD1 TYR B 155       2.459 -22.890 -29.482  1.00 31.95           C  
ANISOU  920  CD1 TYR B 155     3965   4557   3616    927    158    347       C  
ATOM    921  CD2 TYR B 155       3.322 -21.838 -27.516  1.00 31.83           C  
ANISOU  921  CD2 TYR B 155     3910   4542   3642    897    160    378       C  
ATOM    922  CE1 TYR B 155       3.080 -24.085 -29.123  1.00 33.92           C  
ANISOU  922  CE1 TYR B 155     4258   4788   3844    964    158    333       C  
ATOM    923  CE2 TYR B 155       3.936 -23.031 -27.141  1.00 34.56           C  
ANISOU  923  CE2 TYR B 155     4301   4869   3961    937    151    367       C  
ATOM    924  CZ  TYR B 155       3.821 -24.152 -27.950  1.00 38.77           C  
ANISOU  924  CZ  TYR B 155     4876   5390   4464    972    151    346       C  
ATOM    925  OH  TYR B 155       4.435 -25.348 -27.587  1.00 34.74           O  
ANISOU  925  OH  TYR B 155     4417   4852   3932   1019    139    334       O  
ATOM    926  N   HIS B 156      -0.848 -21.138 -30.502  1.00 32.53           N  
ANISOU  926  N   HIS B 156     3992   4605   3763    839    112    308       N  
ATOM    927  CA  HIS B 156      -1.600 -22.143 -31.236  1.00 34.73           C  
ANISOU  927  CA  HIS B 156     4302   4869   4023    848     96    263       C  
ATOM    928  C   HIS B 156      -1.647 -21.779 -32.708  1.00 35.12           C  
ANISOU  928  C   HIS B 156     4353   4953   4036    882     66    274       C  
ATOM    929  O   HIS B 156      -1.272 -20.674 -33.120  1.00 37.49           O  
ANISOU  929  O   HIS B 156     4634   5279   4330    891     60    318       O  
ATOM    930  CB  HIS B 156      -3.020 -22.290 -30.689  1.00 31.79           C  
ANISOU  930  CB  HIS B 156     3918   4456   3706    798     87    207       C  
ATOM    931  CG  HIS B 156      -3.844 -21.057 -30.836  1.00 35.19           C  
ANISOU  931  CG  HIS B 156     4295   4890   4186    782     58    203       C  
ATOM    932  CD2 HIS B 156      -4.116 -20.056 -29.964  1.00 30.57           C  
ANISOU  932  CD2 HIS B 156     3668   4293   3655    750     67    208       C  
ATOM    933  ND1 HIS B 156      -4.514 -20.750 -32.002  1.00 32.69           N  
ANISOU  933  ND1 HIS B 156     3966   4587   3867    805      7    187       N  
ATOM    934  CE1 HIS B 156      -5.168 -19.614 -31.840  1.00 37.88           C  
ANISOU  934  CE1 HIS B 156     4576   5238   4580    793    -19    185       C  
ATOM    935  NE2 HIS B 156      -4.945 -19.175 -30.613  1.00 33.79           N  
ANISOU  935  NE2 HIS B 156     4036   4704   4099    757     21    195       N  
ATOM    936  N   ASP B 157      -2.150 -22.728 -33.493  1.00 37.68           N  
ANISOU  936  N   ASP B 157     4711   5272   4333    896     47    233       N  
ATOM    937  CA  ASP B 157      -2.283 -22.549 -34.931  1.00 36.35           C  
ANISOU  937  CA  ASP B 157     4561   5134   4116    929     13    235       C  
ATOM    938  C   ASP B 157      -3.470 -21.657 -35.272  1.00 31.81           C  
ANISOU  938  C   ASP B 157     3958   4552   3577    917    -44    220       C  
ATOM    939  O   ASP B 157      -4.474 -21.613 -34.557  1.00 36.15           O  
ANISOU  939  O   ASP B 157     4471   5070   4195    882    -57    177       O  
ATOM    940  CB  ASP B 157      -2.440 -23.905 -35.617  1.00 32.89           C  
ANISOU  940  CB  ASP B 157     4170   4692   3637    949      8    186       C  
ATOM    941  CG  ASP B 157      -2.882 -23.775 -37.067  1.00 46.26           C  
ANISOU  941  CG  ASP B 157     5888   6411   5279    976    -40    173       C  
ATOM    942  OD1 ASP B 157      -2.088 -23.332 -37.937  1.00 40.83           O  
ANISOU  942  OD1 ASP B 157     5227   5762   4526   1007    -31    217       O  
ATOM    943  OD2 ASP B 157      -4.075 -24.067 -37.305  1.00 39.93           O1-
ANISOU  943  OD2 ASP B 157     5080   5590   4502    963    -88    116       O1-
ATOM    944  N   HIS B 158      -3.362 -20.960 -36.400  1.00 37.49           N  
ANISOU  944  N   HIS B 158     4698   5298   4249    948    -77    253       N  
ATOM    945  CA  HIS B 158      -4.413 -20.042 -36.816  1.00 36.67           C  
ANISOU  945  CA  HIS B 158     4575   5184   4174    951   -146    244       C  
ATOM    946  C   HIS B 158      -4.914 -20.264 -38.246  1.00 40.79           C  
ANISOU  946  C   HIS B 158     5143   5722   4633    989   -212    224       C  
ATOM    947  O   HIS B 158      -5.728 -19.463 -38.720  1.00 36.49           O  
ANISOU  947  O   HIS B 158     4592   5169   4104   1005   -284    221       O  
ATOM    948  CB  HIS B 158      -3.913 -18.600 -36.650  1.00 37.42           C  
ANISOU  948  CB  HIS B 158     4657   5280   4279    951   -139    314       C  
ATOM    949  CG  HIS B 158      -4.988 -17.613 -36.320  1.00 34.15           C  
ANISOU  949  CG  HIS B 158     4198   4836   3941    942   -194    299       C  
ATOM    950  CD2 HIS B 158      -5.184 -16.834 -35.229  1.00 33.53           C  
ANISOU  950  CD2 HIS B 158     4065   4732   3942    912   -177    301       C  
ATOM    951  ND1 HIS B 158      -6.020 -17.324 -37.186  1.00 40.50           N  
ANISOU  951  ND1 HIS B 158     5009   5631   4746    972   -281    271       N  
ATOM    952  CE1 HIS B 158      -6.809 -16.412 -36.643  1.00 37.23           C  
ANISOU  952  CE1 HIS B 158     4541   5188   4418    964   -317    255       C  
ATOM    953  NE2 HIS B 158      -6.326 -16.102 -35.455  1.00 38.42           N  
ANISOU  953  NE2 HIS B 158     4654   5327   4615    926   -250    273       N  
ATOM    954  N   VAL B 159      -4.472 -21.311 -38.958  1.00 37.91           N  
ANISOU  954  N   VAL B 159     4828   5378   4196   1008   -195    207       N  
ATOM    955  CA  VAL B 159      -4.925 -21.466 -40.346  1.00 45.26           C  
ANISOU  955  CA  VAL B 159     5813   6328   5057   1043   -260    187       C  
ATOM    956  C   VAL B 159      -5.325 -22.886 -40.741  1.00 38.66           C  
ANISOU  956  C   VAL B 159     4997   5491   4201   1046   -271    109       C  
ATOM    957  O   VAL B 159      -5.822 -23.089 -41.854  1.00 41.63           O  
ANISOU  957  O   VAL B 159     5416   5882   4521   1073   -335     79       O  
ATOM    958  CB  VAL B 159      -3.864 -20.969 -41.349  1.00 46.63           C  
ANISOU  958  CB  VAL B 159     6058   6536   5123   1071   -235    258       C  
ATOM    959  CG1 VAL B 159      -3.567 -19.484 -41.161  1.00 37.64           C  
ANISOU  959  CG1 VAL B 159     4913   5391   3998   1066   -232    333       C  
ATOM    960  CG2 VAL B 159      -2.616 -21.794 -41.213  1.00 37.21           C  
ANISOU  960  CG2 VAL B 159     4881   5366   3893   1070   -144    266       C  
ATOM    961  N   VAL B 160      -5.109 -23.877 -39.875  1.00 39.78           N  
ANISOU  961  N   VAL B 160     5120   5613   4382   1019   -214     77       N  
ATOM    962  CA  VAL B 160      -5.459 -25.260 -40.215  1.00 35.64           C  
ANISOU  962  CA  VAL B 160     4622   5078   3843   1018   -218      2       C  
ATOM    963  C   VAL B 160      -6.966 -25.457 -40.070  1.00 41.19           C  
ANISOU  963  C   VAL B 160     5278   5752   4619    989   -281    -80       C  
ATOM    964  O   VAL B 160      -7.553 -25.135 -39.026  1.00 42.21           O  
ANISOU  964  O   VAL B 160     5346   5853   4839    950   -272    -96       O  
ATOM    965  CB  VAL B 160      -4.687 -26.261 -39.338  1.00 38.66           C  
ANISOU  965  CB  VAL B 160     5013   5437   4241   1002   -137     -1       C  
ATOM    966  CG1 VAL B 160      -5.206 -27.691 -39.580  1.00 33.20           C  
ANISOU  966  CG1 VAL B 160     4351   4717   3548    993   -142    -84       C  
ATOM    967  CG2 VAL B 160      -3.191 -26.187 -39.615  1.00 42.09           C  
ANISOU  967  CG2 VAL B 160     5481   5904   4607   1038    -81     61       C  
ATOM    968  N   GLY B 161      -7.602 -25.978 -41.122  1.00 40.99           N  
ANISOU  968  N   GLY B 161     5279   5738   4556   1007   -344   -141       N  
ATOM    969  CA  GLY B 161      -9.031 -26.257 -41.102  1.00 32.70           C  
ANISOU  969  CA  GLY B 161     4176   4667   3580    981   -409   -236       C  
ATOM    970  C   GLY B 161      -9.895 -25.044 -41.381  1.00 46.43           C  
ANISOU  970  C   GLY B 161     5868   6416   5356   1000   -501   -237       C  
ATOM    971  O   GLY B 161     -10.754 -25.070 -42.263  1.00 41.84           O  
ANISOU  971  O   GLY B 161     5284   5847   4767   1024   -597   -296       O  
ATOM    972  N   THR B 162      -9.704 -23.977 -40.614  1.00 39.71           N  
ANISOU  972  N   THR B 162     4979   5558   4552    994   -480   -178       N  
ATOM    973  CA  THR B 162     -10.284 -22.689 -40.951  1.00 35.37           C  
ANISOU  973  CA  THR B 162     4401   5013   4024   1026   -566   -159       C  
ATOM    974  C   THR B 162      -9.236 -21.622 -40.689  1.00 42.91           C  
ANISOU  974  C   THR B 162     5385   5975   4945   1040   -520    -46       C  
ATOM    975  O   THR B 162      -8.189 -21.867 -40.084  1.00 35.72           O  
ANISOU  975  O   THR B 162     4491   5065   4014   1019   -425      3       O  
ATOM    976  CB  THR B 162     -11.562 -22.365 -40.141  1.00 38.44           C  
ANISOU  976  CB  THR B 162     4681   5373   4550    994   -600   -236       C  
ATOM    977  CG2 THR B 162     -12.488 -23.572 -40.057  1.00 37.15           C  
ANISOU  977  CG2 THR B 162     4476   5196   4442    953   -605   -355       C  
ATOM    978  OG1 THR B 162     -11.200 -21.944 -38.813  1.00 35.44           O  
ANISOU  978  OG1 THR B 162     4260   4970   4233    952   -514   -200       O  
ATOM    979  N   GLU B 163      -9.544 -20.433 -41.178  1.00 35.52           N  
ANISOU  979  N   GLU B 163     4454   5040   4004   1078   -596    -10       N  
ATOM    980  CA  GLU B 163      -8.930 -19.136 -40.910  1.00 35.96           C  
ANISOU  980  CA  GLU B 163     4520   5087   4055   1087   -576     82       C  
ATOM    981  C   GLU B 163      -8.895 -18.736 -39.442  1.00 41.88           C  
ANISOU  981  C   GLU B 163     5192   5811   4909   1041   -510     86       C  
ATOM    982  O   GLU B 163      -8.280 -17.710 -39.119  1.00 37.34           O  
ANISOU  982  O   GLU B 163     4624   5228   4335   1042   -482    160       O  
ATOM    983  CB  GLU B 163      -9.673 -18.155 -41.807  1.00 43.17           C  
ANISOU  983  CB  GLU B 163     5457   5992   4956   1141   -699     91       C  
ATOM    984  CG  GLU B 163      -9.171 -18.228 -43.256  1.00 54.42           C  
ANISOU  984  CG  GLU B 163     7000   7443   6233   1186   -737    136       C  
ATOM    985  CD  GLU B 163     -10.094 -17.534 -44.221  0.00 58.17           C  
ANISOU  985  CD  GLU B 163     7509   7907   6685   1245   -881    125       C  
ATOM    986  OE1 GLU B 163     -11.266 -17.342 -43.878  0.91 72.20           O  
ANISOU  986  OE1 GLU B 163     9200   9663   8569   1256   -962     52       O  
ATOM    987  OE2 GLU B 163      -9.548 -16.966 -45.204  0.85 74.60           O1-
ANISOU  987  OE2 GLU B 163     9703   9994   8648   1280   -904    203       O1-
ATOM    988  N   HIS B 164      -9.474 -19.509 -38.526  1.00 38.16           N  
ANISOU  988  N   HIS B 164     4654   5324   4520    995   -476      9       N  
ATOM    989  CA  HIS B 164      -9.190 -19.282 -37.114  1.00 41.55           C  
ANISOU  989  CA  HIS B 164     5035   5732   5019    946   -394     22       C  
ATOM    990  C   HIS B 164      -8.571 -20.506 -36.459  1.00 42.13           C  
ANISOU  990  C   HIS B 164     5128   5805   5074    907   -304     11       C  
ATOM    991  O   HIS B 164      -8.631 -20.649 -35.232  1.00 39.30           O  
ANISOU  991  O   HIS B 164     4734   5424   4776    858   -243     -7       O  
ATOM    992  CB  HIS B 164     -10.453 -18.829 -36.392  1.00 36.12           C  
ANISOU  992  CB  HIS B 164     4254   5015   4454    922   -425    -52       C  
ATOM    993  CG  HIS B 164     -10.801 -17.411 -36.690  1.00 38.70           C  
ANISOU  993  CG  HIS B 164     4561   5332   4813    963   -497    -23       C  
ATOM    994  CD2 HIS B 164     -10.393 -16.252 -36.119  1.00 40.90           C  
ANISOU  994  CD2 HIS B 164     4829   5594   5119    962   -475     37       C  
ATOM    995  ND1 HIS B 164     -11.629 -17.058 -37.733  1.00 44.17           N  
ANISOU  995  ND1 HIS B 164     5253   6025   5505   1018   -614    -53       N  
ATOM    996  CE1 HIS B 164     -11.740 -15.741 -37.774  1.00 39.83           C  
ANISOU  996  CE1 HIS B 164     4696   5454   4984   1051   -662    -11       C  
ATOM    997  NE2 HIS B 164     -11.004 -15.230 -36.802  1.00 41.52           N  
ANISOU  997  NE2 HIS B 164     4902   5657   5218   1015   -575     42       N  
ATOM    998  N   GLY B 165      -7.963 -21.381 -37.266  1.00 36.82           N  
ANISOU  998  N   GLY B 165     4521   5155   4314    929   -296     21       N  
ATOM    999  CA  GLY B 165      -7.255 -22.548 -36.776  1.00 35.75           C  
ANISOU  999  CA  GLY B 165     4418   5014   4153    907   -220     17       C  
ATOM   1000  C   GLY B 165      -8.100 -23.599 -36.085  1.00 37.95           C  
ANISOU 1000  C   GLY B 165     4670   5256   4492    857   -198    -69       C  
ATOM   1001  O   GLY B 165      -7.559 -24.380 -35.303  1.00 35.59           O  
ANISOU 1001  O   GLY B 165     4398   4936   4190    830   -129    -64       O  
ATOM   1002  N   THR B 166      -9.409 -23.653 -36.356  1.00 36.27           N  
ANISOU 1002  N   THR B 166     4410   5032   4338    843   -255   -151       N  
ATOM   1003  CA  THR B 166     -10.288 -24.567 -35.621  1.00 37.55           C  
ANISOU 1003  CA  THR B 166     4540   5156   4572    779   -221   -240       C  
ATOM   1004  C   THR B 166      -9.824 -26.014 -35.738  1.00 36.72           C  
ANISOU 1004  C   THR B 166     4504   5034   4415    768   -176   -257       C  
ATOM   1005  O   THR B 166      -9.814 -26.760 -34.743  1.00 37.18           O  
ANISOU 1005  O   THR B 166     4577   5049   4500    715   -104   -277       O  
ATOM   1006  CB  THR B 166     -11.717 -24.418 -36.130  1.00 40.64           C  
ANISOU 1006  CB  THR B 166     4861   5548   5033    774   -299   -336       C  
ATOM   1007  CG2 THR B 166     -12.660 -25.436 -35.458  1.00 35.59           C  
ANISOU 1007  CG2 THR B 166     4185   4868   4471    697   -254   -441       C  
ATOM   1008  OG1 THR B 166     -12.159 -23.084 -35.858  1.00 38.32           O  
ANISOU 1008  OG1 THR B 166     4501   5259   4801    786   -338   -324       O  
ATOM   1009  N   GLY B 167      -9.393 -26.414 -36.939  1.00 39.27           N  
ANISOU 1009  N   GLY B 167     4879   5386   4657    819   -214   -248       N  
ATOM   1010  CA  GLY B 167      -8.921 -27.776 -37.140  1.00 31.92           C  
ANISOU 1010  CA  GLY B 167     4015   4436   3677    817   -175   -268       C  
ATOM   1011  C   GLY B 167      -7.554 -28.021 -36.532  1.00 35.17           C  
ANISOU 1011  C   GLY B 167     4479   4841   4043    832   -103   -191       C  
ATOM   1012  O   GLY B 167      -7.312 -29.075 -35.934  1.00 40.81           O  
ANISOU 1012  O   GLY B 167     5236   5512   4760    808    -50   -208       O  
ATOM   1013  N   GLY B 168      -6.643 -27.053 -36.665  1.00 37.06           N  
ANISOU 1013  N   GLY B 168     4719   5120   4244    872   -103   -109       N  
ATOM   1014  CA  GLY B 168      -5.330 -27.207 -36.053  1.00 36.12           C  
ANISOU 1014  CA  GLY B 168     4632   4999   4093    889    -42    -45       C  
ATOM   1015  C   GLY B 168      -5.415 -27.305 -34.544  1.00 33.28           C  
ANISOU 1015  C   GLY B 168     4260   4593   3791    839      7    -41       C  
ATOM   1016  O   GLY B 168      -4.798 -28.182 -33.927  1.00 35.17           O  
ANISOU 1016  O   GLY B 168     4547   4800   4015    838     51    -34       O  
ATOM   1017  N   ILE B 169      -6.193 -26.410 -33.930  1.00 33.76           N  
ANISOU 1017  N   ILE B 169     4262   4648   3916    800     -2    -49       N  
ATOM   1018  CA  ILE B 169      -6.406 -26.462 -32.484  1.00 32.85           C  
ANISOU 1018  CA  ILE B 169     4140   4490   3852    744     48    -54       C  
ATOM   1019  C   ILE B 169      -7.029 -27.797 -32.080  1.00 34.93           C  
ANISOU 1019  C   ILE B 169     4444   4694   4132    695     82   -120       C  
ATOM   1020  O   ILE B 169      -6.563 -28.458 -31.144  1.00 35.29           O  
ANISOU 1020  O   ILE B 169     4546   4697   4165    675    133   -103       O  
ATOM   1021  CB  ILE B 169      -7.279 -25.282 -32.027  1.00 35.77           C  
ANISOU 1021  CB  ILE B 169     4433   4864   4293    709     33    -69       C  
ATOM   1022  CG1 ILE B 169      -6.535 -23.952 -32.207  1.00 37.05           C  
ANISOU 1022  CG1 ILE B 169     4569   5068   4439    750     12      6       C  
ATOM   1023  CG2 ILE B 169      -7.717 -25.495 -30.574  1.00 31.39           C  
ANISOU 1023  CG2 ILE B 169     3877   4260   3789    638     95    -95       C  
ATOM   1024  CD1 ILE B 169      -7.459 -22.707 -32.081  1.00 30.86           C  
ANISOU 1024  CD1 ILE B 169     3710   4288   3727    734    -23    -13       C  
ATOM   1025  N   ARG B 170      -8.097 -28.212 -32.776  1.00 38.51           N  
ANISOU 1025  N   ARG B 170     4875   5142   4614    675     52   -198       N  
ATOM   1026  CA  ARG B 170      -8.725 -29.492 -32.452  1.00 37.45           C  
ANISOU 1026  CA  ARG B 170     4781   4948   4501    619     91   -268       C  
ATOM   1027  C   ARG B 170      -7.724 -30.648 -32.536  1.00 40.82           C  
ANISOU 1027  C   ARG B 170     5304   5345   4860    652    117   -240       C  
ATOM   1028  O   ARG B 170      -7.761 -31.574 -31.717  1.00 35.66           O  
ANISOU 1028  O   ARG B 170     4714   4624   4210    608    171   -254       O  
ATOM   1029  CB  ARG B 170      -9.914 -29.759 -33.382  1.00 40.47           C  
ANISOU 1029  CB  ARG B 170     5117   5337   4922    601     42   -363       C  
ATOM   1030  CG  ARG B 170     -10.964 -30.644 -32.720  1.00 58.81           C  
ANISOU 1030  CG  ARG B 170     7439   7595   7309    509     94   -453       C  
ATOM   1031  CD  ARG B 170     -12.013 -31.228 -33.667  1.00 57.96           C  
ANISOU 1031  CD  ARG B 170     7296   7488   7238    490     50   -559       C  
ATOM   1032  NE  ARG B 170     -12.706 -30.295 -34.564  1.00 72.28           N  
ANISOU 1032  NE  ARG B 170     9017   9361   9084    525    -42   -595       N  
ATOM   1033  CZ  ARG B 170     -13.669 -29.449 -34.200  1.00 61.74           C  
ANISOU 1033  CZ  ARG B 170     7583   8037   7838    493    -59   -643       C  
ATOM   1034  NH1 ARG B 170     -14.047 -29.361 -32.934  1.00 65.65           N1+
ANISOU 1034  NH1 ARG B 170     8055   8493   8396    417     21   -660       N1+
ATOM   1035  NH2 ARG B 170     -14.255 -28.680 -35.104  1.00 61.78           N  
ANISOU 1035  NH2 ARG B 170     7516   8090   7868    538   -159   -675       N  
ATOM   1036  N   ASN B 171      -6.813 -30.606 -33.511  1.00 30.98           N  
ANISOU 1036  N   ASN B 171     4076   4144   3550    729     83   -200       N  
ATOM   1037  CA  ASN B 171      -5.886 -31.708 -33.726  1.00 36.53           C  
ANISOU 1037  CA  ASN B 171     4860   4822   4196    770    103   -187       C  
ATOM   1038  C   ASN B 171      -4.715 -31.700 -32.754  1.00 35.58           C  
ANISOU 1038  C   ASN B 171     4779   4686   4053    795    139   -114       C  
ATOM   1039  O   ASN B 171      -3.989 -32.700 -32.688  1.00 37.36           O  
ANISOU 1039  O   ASN B 171     5076   4875   4245    829    156   -108       O  
ATOM   1040  CB  ASN B 171      -5.328 -31.674 -35.155  1.00 37.80           C  
ANISOU 1040  CB  ASN B 171     5024   5041   4297    841     62   -181       C  
ATOM   1041  CG  ASN B 171      -6.352 -32.089 -36.194  1.00 47.40           C  
ANISOU 1041  CG  ASN B 171     6231   6262   5518    826     20   -263       C  
ATOM   1042  ND2 ASN B 171      -6.108 -31.711 -37.448  1.00 48.16           N  
ANISOU 1042  ND2 ASN B 171     6320   6417   5559    879    -26   -257       N  
ATOM   1043  OD1 ASN B 171      -7.336 -32.759 -35.883  1.00 42.76           O  
ANISOU 1043  OD1 ASN B 171     5645   5623   4979    766     30   -333       O  
ATOM   1044  N   GLY B 172      -4.491 -30.594 -32.036  1.00 35.44           N  
ANISOU 1044  N   GLY B 172     4716   4694   4054    787    143    -64       N  
ATOM   1045  CA  GLY B 172      -3.450 -30.546 -31.017  1.00 32.73           C  
ANISOU 1045  CA  GLY B 172     4405   4336   3693    806    168     -3       C  
ATOM   1046  C   GLY B 172      -2.388 -29.462 -31.143  1.00 34.64           C  
ANISOU 1046  C   GLY B 172     4599   4645   3917    858    153     62       C  
ATOM   1047  O   GLY B 172      -1.411 -29.459 -30.375  1.00 34.09           O  
ANISOU 1047  O   GLY B 172     4550   4570   3834    883    164    105       O  
ATOM   1048  N   LEU B 173      -2.551 -28.532 -32.091  1.00 31.25           N  
ANISOU 1048  N   LEU B 173     4110   4275   3487    872    125     68       N  
ATOM   1049  CA  LEU B 173      -1.563 -27.464 -32.293  1.00 35.19           C  
ANISOU 1049  CA  LEU B 173     4567   4834   3969    911    119    128       C  
ATOM   1050  C   LEU B 173      -1.821 -26.337 -31.289  1.00 32.44           C  
ANISOU 1050  C   LEU B 173     4173   4487   3667    869    125    155       C  
ATOM   1051  O   LEU B 173      -2.362 -25.272 -31.611  1.00 34.31           O  
ANISOU 1051  O   LEU B 173     4358   4749   3928    853    104    160       O  
ATOM   1052  CB  LEU B 173      -1.592 -26.957 -33.736  1.00 33.12           C  
ANISOU 1052  CB  LEU B 173     4283   4627   3675    942     92    129       C  
ATOM   1053  CG  LEU B 173      -1.049 -27.954 -34.771  1.00 33.43           C  
ANISOU 1053  CG  LEU B 173     4368   4678   3658    991     95    107       C  
ATOM   1054  CD1 LEU B 173      -1.264 -27.472 -36.204  1.00 29.50           C  
ANISOU 1054  CD1 LEU B 173     3864   4228   3115   1012     66    103       C  
ATOM   1055  CD2 LEU B 173       0.440 -28.263 -34.522  1.00 34.83           C  
ANISOU 1055  CD2 LEU B 173     4556   4869   3810   1040    127    140       C  
ATOM   1056  N   TYR B 174      -1.408 -26.581 -30.045  1.00 34.19           N  
ANISOU 1056  N   TYR B 174     4181   5051   3760    713    240    146       N  
ATOM   1057  CA  TYR B 174      -1.459 -25.579 -28.984  1.00 29.89           C  
ANISOU 1057  CA  TYR B 174     3630   4471   3258    703    229    191       C  
ATOM   1058  C   TYR B 174      -0.399 -25.931 -27.957  1.00 33.47           C  
ANISOU 1058  C   TYR B 174     4103   4883   3733    734    228    185       C  
ATOM   1059  O   TYR B 174      -0.023 -27.100 -27.813  1.00 33.33           O  
ANISOU 1059  O   TYR B 174     4118   4840   3705    762    235    146       O  
ATOM   1060  CB  TYR B 174      -2.842 -25.517 -28.307  1.00 29.00           C  
ANISOU 1060  CB  TYR B 174     3541   4312   3166    671    222    189       C  
ATOM   1061  CG  TYR B 174      -3.328 -26.854 -27.771  1.00 35.50           C  
ANISOU 1061  CG  TYR B 174     4420   5079   3990    669    229    139       C  
ATOM   1062  CD1 TYR B 174      -2.810 -27.391 -26.590  1.00 33.52           C  
ANISOU 1062  CD1 TYR B 174     4211   4765   3762    690    231    130       C  
ATOM   1063  CD2 TYR B 174      -4.287 -27.593 -28.456  1.00 31.72           C  
ANISOU 1063  CD2 TYR B 174     3953   4612   3487    644    234    100       C  
ATOM   1064  CE1 TYR B 174      -3.249 -28.617 -26.101  1.00 33.38           C  
ANISOU 1064  CE1 TYR B 174     4250   4688   3745    688    241     91       C  
ATOM   1065  CE2 TYR B 174      -4.741 -28.824 -27.967  1.00 30.78           C  
ANISOU 1065  CE2 TYR B 174     3889   4433   3372    634    245     53       C  
ATOM   1066  CZ  TYR B 174      -4.222 -29.327 -26.790  1.00 37.37           C  
ANISOU 1066  CZ  TYR B 174     4770   5197   4232    658    250     52       C  
ATOM   1067  OH  TYR B 174      -4.668 -30.545 -26.295  1.00 34.81           O  
ANISOU 1067  OH  TYR B 174     4507   4807   3913    649    266     12       O  
ATOM   1068  N   GLY B 175       0.070 -24.916 -27.237  1.00 32.76           N  
ANISOU 1068  N   GLY B 175     3992   4785   3670    730    219    224       N  
ATOM   1069  CA  GLY B 175       1.033 -25.115 -26.175  1.00 31.24           C  
ANISOU 1069  CA  GLY B 175     3811   4563   3495    755    212    222       C  
ATOM   1070  C   GLY B 175       1.116 -23.900 -25.272  1.00 35.70           C  
ANISOU 1070  C   GLY B 175     4361   5112   4092    732    201    258       C  
ATOM   1071  O   GLY B 175       0.605 -22.827 -25.612  1.00 31.64           O  
ANISOU 1071  O   GLY B 175     3823   4610   3589    701    203    288       O  
ATOM   1072  N   PRO B 176       1.770 -24.039 -24.112  1.00 33.21           N  
ANISOU 1072  N   PRO B 176     4060   4768   3790    747    189    255       N  
ATOM   1073  CA  PRO B 176       1.837 -22.944 -23.139  1.00 31.36           C  
ANISOU 1073  CA  PRO B 176     3819   4515   3584    720    178    278       C  
ATOM   1074  C   PRO B 176       3.067 -22.053 -23.268  1.00 37.85           C  
ANISOU 1074  C   PRO B 176     4587   5382   4412    714    174    299       C  
ATOM   1075  O   PRO B 176       4.146 -22.472 -23.707  1.00 32.64           O  
ANISOU 1075  O   PRO B 176     3898   4768   3736    743    174    293       O  
ATOM   1076  CB  PRO B 176       1.876 -23.692 -21.797  1.00 30.56           C  
ANISOU 1076  CB  PRO B 176     3764   4366   3483    739    166    260       C  
ATOM   1077  CG  PRO B 176       2.656 -24.945 -22.110  1.00 34.73           C  
ANISOU 1077  CG  PRO B 176     4299   4909   3988    789    167    239       C  
ATOM   1078  CD  PRO B 176       2.364 -25.282 -23.579  1.00 34.15           C  
ANISOU 1078  CD  PRO B 176     4211   4867   3897    790    185    228       C  
ATOM   1079  N   VAL B 177       2.885 -20.795 -22.837  1.00 32.61           N  
ANISOU 1079  N   VAL B 177     3913   4704   3776    675    173    322       N  
ATOM   1080  CA  VAL B 177       3.960 -19.809 -22.721  1.00 37.61           C  
ANISOU 1080  CA  VAL B 177     4500   5366   4422    654    170    339       C  
ATOM   1081  C   VAL B 177       3.889 -19.200 -21.329  1.00 41.00           C  
ANISOU 1081  C   VAL B 177     4950   5753   4874    629    157    333       C  
ATOM   1082  O   VAL B 177       2.812 -18.804 -20.881  1.00 38.76           O  
ANISOU 1082  O   VAL B 177     4701   5419   4608    609    163    335       O  
ATOM   1083  CB  VAL B 177       3.856 -18.687 -23.771  1.00 44.50           C  
ANISOU 1083  CB  VAL B 177     5338   6262   5308    623    190    375       C  
ATOM   1084  CG1 VAL B 177       5.073 -17.773 -23.669  1.00 34.56           C  
ANISOU 1084  CG1 VAL B 177     4033   5034   4064    596    191    389       C  
ATOM   1085  CG2 VAL B 177       3.702 -19.253 -25.174  1.00 30.77           C  
ANISOU 1085  CG2 VAL B 177     3584   4568   3538    645    203    380       C  
ATOM   1086  N   ILE B 178       5.025 -19.121 -20.647  1.00 30.79           N  
ANISOU 1086  N   ILE B 178     3634   4485   3579    629    140    323       N  
ATOM   1087  CA  ILE B 178       5.122 -18.438 -19.366  1.00 34.99           C  
ANISOU 1087  CA  ILE B 178     4180   4990   4126    598    126    313       C  
ATOM   1088  C   ILE B 178       6.103 -17.288 -19.526  1.00 37.31           C  
ANISOU 1088  C   ILE B 178     4421   5317   4439    555    128    324       C  
ATOM   1089  O   ILE B 178       7.228 -17.495 -20.013  1.00 33.23           O  
ANISOU 1089  O   ILE B 178     3854   4863   3910    567    123    326       O  
ATOM   1090  CB  ILE B 178       5.571 -19.389 -18.240  1.00 37.01           C  
ANISOU 1090  CB  ILE B 178     4457   5249   4356    632     98    290       C  
ATOM   1091  CG1 ILE B 178       4.494 -20.444 -17.956  1.00 37.46           C  
ANISOU 1091  CG1 ILE B 178     4575   5258   4400    663    102    281       C  
ATOM   1092  CG2 ILE B 178       5.877 -18.605 -16.964  1.00 33.50           C  
ANISOU 1092  CG2 ILE B 178     4016   4795   3919    595     81    276       C  
ATOM   1093  CD1 ILE B 178       4.978 -21.553 -16.996  1.00 31.79           C  
ANISOU 1093  CD1 ILE B 178     3883   4543   3653    707     79    267       C  
ATOM   1094  N   VAL B 179       5.679 -16.079 -19.136  1.00 33.06           N  
ANISOU 1094  N   VAL B 179     3894   4736   3931    505    140    329       N  
ATOM   1095  CA  VAL B 179       6.580 -14.925 -19.058  1.00 32.89           C  
ANISOU 1095  CA  VAL B 179     3831   4732   3932    453    143    332       C  
ATOM   1096  C   VAL B 179       6.698 -14.536 -17.588  1.00 35.75           C  
ANISOU 1096  C   VAL B 179     4216   5070   4298    423    124    299       C  
ATOM   1097  O   VAL B 179       5.682 -14.272 -16.925  1.00 33.11           O  
ANISOU 1097  O   VAL B 179     3933   4673   3975    415    131    290       O  
ATOM   1098  CB  VAL B 179       6.098 -13.734 -19.905  1.00 35.35           C  
ANISOU 1098  CB  VAL B 179     4140   5012   4280    415    178    366       C  
ATOM   1099  CG1 VAL B 179       7.128 -12.586 -19.832  1.00 33.89           C  
ANISOU 1099  CG1 VAL B 179     3914   4842   4121    354    186    368       C  
ATOM   1100  CG2 VAL B 179       5.864 -14.142 -21.369  1.00 28.69           C  
ANISOU 1100  CG2 VAL B 179     3277   4199   3423    446    196    400       C  
ATOM   1101  N   ARG B 180       7.935 -14.511 -17.081  1.00 31.33           N  
ANISOU 1101  N   ARG B 180     3613   4564   3725    408     99    279       N  
ATOM   1102  CA  ARG B 180       8.212 -14.230 -15.675  1.00 33.91           C  
ANISOU 1102  CA  ARG B 180     3955   4887   4044    380     74    243       C  
ATOM   1103  C   ARG B 180       8.637 -12.780 -15.477  1.00 33.97           C  
ANISOU 1103  C   ARG B 180     3941   4879   4085    300     88    232       C  
ATOM   1104  O   ARG B 180       9.440 -12.245 -16.247  1.00 42.10           O  
ANISOU 1104  O   ARG B 180     4918   5945   5132    269    100    246       O  
ATOM   1105  CB  ARG B 180       9.325 -15.137 -15.142  1.00 39.68           C  
ANISOU 1105  CB  ARG B 180     4648   5695   4733    414     33    227       C  
ATOM   1106  CG  ARG B 180       9.164 -16.614 -15.449  1.00 41.94           C  
ANISOU 1106  CG  ARG B 180     4949   5998   4989    495     24    240       C  
ATOM   1107  CD  ARG B 180       8.573 -17.318 -14.263  1.00 39.31           C  
ANISOU 1107  CD  ARG B 180     4675   5634   4627    524      4    224       C  
ATOM   1108  NE  ARG B 180       8.589 -18.770 -14.415  1.00 41.05           N  
ANISOU 1108  NE  ARG B 180     4911   5868   4819    601     -7    235       N  
ATOM   1109  CZ  ARG B 180       7.614 -19.560 -13.970  1.00 38.43           C  
ANISOU 1109  CZ  ARG B 180     4646   5484   4473    633     -3    236       C  
ATOM   1110  NH1 ARG B 180       6.560 -19.026 -13.353  1.00 34.73           N1+
ANISOU 1110  NH1 ARG B 180     4227   4954   4014    598     11    227       N1+
ATOM   1111  NH2 ARG B 180       7.679 -20.873 -14.152  1.00 33.92           N  
ANISOU 1111  NH2 ARG B 180     4092   4918   3879    699     -7    245       N  
ATOM   1112  N   ARG B 181       8.113 -12.159 -14.429  1.00 34.35           N  
ANISOU 1112  N   ARG B 181     4034   4875   4142    265     88    203       N  
ATOM   1113  CA  ARG B 181       8.599 -10.871 -13.958  1.00 38.57           C  
ANISOU 1113  CA  ARG B 181     4556   5394   4705    185     96    176       C  
ATOM   1114  C   ARG B 181       9.765 -11.106 -13.011  1.00 37.02           C  
ANISOU 1114  C   ARG B 181     4321   5274   4472    166     51    137       C  
ATOM   1115  O   ARG B 181       9.820 -12.122 -12.311  1.00 37.05           O  
ANISOU 1115  O   ARG B 181     4334   5314   4430    215     16    126       O  
ATOM   1116  CB  ARG B 181       7.481 -10.095 -13.241  1.00 33.21           C  
ANISOU 1116  CB  ARG B 181     3946   4623   4050    159    121    157       C  
ATOM   1117  CG  ARG B 181       7.879  -8.769 -12.558  1.00 34.31           C  
ANISOU 1117  CG  ARG B 181     4088   4731   4218     74    132    116       C  
ATOM   1118  CD  ARG B 181       6.654  -7.773 -12.507  1.00 29.36           C  
ANISOU 1118  CD  ARG B 181     3525   3993   3639     56    180    119       C  
ATOM   1119  NE  ARG B 181       6.058  -7.682 -13.845  1.00 36.04           N  
ANISOU 1119  NE  ARG B 181     4368   4808   4517     88    214    179       N  
ATOM   1120  CZ  ARG B 181       4.759  -7.549 -14.120  1.00 34.51           C  
ANISOU 1120  CZ  ARG B 181     4219   4548   4346    122    244    205       C  
ATOM   1121  NH1 ARG B 181       3.847  -7.448 -13.148  1.00 28.13           N1+
ANISOU 1121  NH1 ARG B 181     3464   3687   3537    129    251    174       N1+
ATOM   1122  NH2 ARG B 181       4.368  -7.522 -15.393  1.00 29.45           N  
ANISOU 1122  NH2 ARG B 181     3565   3900   3726    151    266    262       N  
ATOM   1123  N   LYS B 182      10.701 -10.160 -12.997  1.00 35.87           N  
ANISOU 1123  N   LYS B 182     4129   5154   4346     94     53    118       N  
ATOM   1124  CA  LYS B 182      11.810 -10.228 -12.059  1.00 39.49           C  
ANISOU 1124  CA  LYS B 182     4543   5692   4770     64      8     75       C  
ATOM   1125  C   LYS B 182      11.268 -10.373 -10.640  1.00 41.39           C  
ANISOU 1125  C   LYS B 182     4840   5909   4977     66    -15     34       C  
ATOM   1126  O   LYS B 182      10.394  -9.617 -10.220  1.00 37.34           O  
ANISOU 1126  O   LYS B 182     4387   5313   4488     33     13     15       O  
ATOM   1127  CB  LYS B 182      12.690  -8.977 -12.179  1.00 35.55           C  
ANISOU 1127  CB  LYS B 182     3996   5206   4306    -34     22     53       C  
ATOM   1128  CG  LYS B 182      13.692  -8.854 -11.026  1.00 45.58           C  
ANISOU 1128  CG  LYS B 182     5225   6552   5539    -82    -25     -4       C  
ATOM   1129  CD  LYS B 182      14.778  -7.819 -11.298  1.00 44.78           C  
ANISOU 1129  CD  LYS B 182     5057   6487   5469   -179    -15    -25       C  
ATOM   1130  CE  LYS B 182      15.710  -7.684 -10.093  1.00 56.42           C  
ANISOU 1130  CE  LYS B 182     6489   8045   6903   -232    -67    -88       C  
ATOM   1131  NZ  LYS B 182      15.926  -6.263  -9.694  1.00 74.49           N1+
ANISOU 1131  NZ  LYS B 182     8785  10289   9228   -353    -44   -140       N1+
ATOM   1132  N   GLY B 183      11.756 -11.382  -9.913  1.00 38.07           N  
ANISOU 1132  N   GLY B 183     4403   5563   4498    113    -65     24       N  
ATOM   1133  CA  GLY B 183      11.271 -11.643  -8.573  1.00 35.22           C  
ANISOU 1133  CA  GLY B 183     4097   5192   4095    123    -88     -8       C  
ATOM   1134  C   GLY B 183      10.084 -12.594  -8.462  1.00 38.78           C  
ANISOU 1134  C   GLY B 183     4617   5589   4529    198    -78     19       C  
ATOM   1135  O   GLY B 183       9.708 -12.942  -7.341  1.00 38.64           O  
ANISOU 1135  O   GLY B 183     4644   5569   4468    212    -97     -2       O  
ATOM   1136  N   ASP B 184       9.468 -13.010  -9.573  1.00 39.24           N  
ANISOU 1136  N   ASP B 184     4686   5608   4617    242    -47     63       N  
ATOM   1137  CA  ASP B 184       8.448 -14.061  -9.518  1.00 39.25           C  
ANISOU 1137  CA  ASP B 184     4744   5570   4599    312    -40     87       C  
ATOM   1138  C   ASP B 184       9.025 -15.342  -8.901  1.00 43.89           C  
ANISOU 1138  C   ASP B 184     5324   6225   5127    375    -85     93       C  
ATOM   1139  O   ASP B 184      10.138 -15.762  -9.240  1.00 38.14           O  
ANISOU 1139  O   ASP B 184     4534   5574   4384    398   -113    103       O  
ATOM   1140  CB  ASP B 184       7.928 -14.389 -10.932  1.00 35.41           C  
ANISOU 1140  CB  ASP B 184     4254   5052   4146    348     -7    130       C  
ATOM   1141  CG  ASP B 184       6.826 -13.450 -11.415  1.00 43.54           C  
ANISOU 1141  CG  ASP B 184     5319   5997   5226    315     40    138       C  
ATOM   1142  OD1 ASP B 184       6.414 -12.517 -10.672  1.00 36.93           O  
ANISOU 1142  OD1 ASP B 184     4514   5114   4404    266     54    108       O  
ATOM   1143  OD2 ASP B 184       6.351 -13.682 -12.559  1.00 40.11           O1-
ANISOU 1143  OD2 ASP B 184     4881   5543   4814    342     64    173       O1-
ATOM   1144  N   VAL B 185       8.247 -15.980  -8.018  1.00 33.73           N  
ANISOU 1144  N   VAL B 185     4101   4908   3806    407    -90     91       N  
ATOM   1145  CA  VAL B 185       8.649 -17.250  -7.403  1.00 38.44           C  
ANISOU 1145  CA  VAL B 185     4705   5554   4347    474   -127    106       C  
ATOM   1146  C   VAL B 185       8.645 -18.360  -8.449  1.00 39.34           C  
ANISOU 1146  C   VAL B 185     4812   5667   4470    545   -118    147       C  
ATOM   1147  O   VAL B 185       7.693 -18.495  -9.230  1.00 37.43           O  
ANISOU 1147  O   VAL B 185     4601   5361   4260    553    -80    163       O  
ATOM   1148  CB  VAL B 185       7.714 -17.601  -6.234  1.00 38.60           C  
ANISOU 1148  CB  VAL B 185     4803   5533   4330    485   -125     98       C  
ATOM   1149  CG1 VAL B 185       8.144 -18.926  -5.576  1.00 34.69           C  
ANISOU 1149  CG1 VAL B 185     4321   5084   3775    557   -162    122       C  
ATOM   1150  CG2 VAL B 185       7.698 -16.471  -5.215  1.00 39.55           C  
ANISOU 1150  CG2 VAL B 185     4934   5654   4439    413   -130     50       C  
ATOM   1151  N   LEU B 186       9.712 -19.173  -8.463  1.00 36.10           N  
ANISOU 1151  N   LEU B 186     4358   5330   4030    598   -153    161       N  
ATOM   1152  CA  LEU B 186       9.898 -20.260  -9.424  1.00 38.84           C  
ANISOU 1152  CA  LEU B 186     4693   5682   4383    669   -144    193       C  
ATOM   1153  C   LEU B 186       9.508 -21.603  -8.807  1.00 36.62           C  
ANISOU 1153  C   LEU B 186     4474   5378   4063    742   -153    215       C  
ATOM   1154  O   LEU B 186       9.776 -21.844  -7.627  1.00 38.10           O  
ANISOU 1154  O   LEU B 186     4678   5595   4205    756   -186    213       O  
ATOM   1155  CB  LEU B 186      11.353 -20.325  -9.898  1.00 39.81           C  
ANISOU 1155  CB  LEU B 186     4726   5899   4501    689   -171    197       C  
ATOM   1156  CG  LEU B 186      11.928 -19.096 -10.621  1.00 46.82           C  
ANISOU 1156  CG  LEU B 186     5545   6819   5427    617   -160    181       C  
ATOM   1157  CD1 LEU B 186      13.420 -19.287 -10.962  1.00 36.85           C  
ANISOU 1157  CD1 LEU B 186     4187   5661   4153    641   -187    185       C  
ATOM   1158  CD2 LEU B 186      11.122 -18.806 -11.876  1.00 37.00           C  
ANISOU 1158  CD2 LEU B 186     4318   5510   4229    601   -110    195       C  
ATOM   1159  N   PRO B 187       8.878 -22.489  -9.572  1.00 37.55           N  
ANISOU 1159  N   PRO B 187     4627   5444   4196    787   -124    236       N  
ATOM   1160  CA  PRO B 187       8.382 -23.749  -9.021  1.00 35.93           C  
ANISOU 1160  CA  PRO B 187     4491   5199   3962    847   -123    257       C  
ATOM   1161  C   PRO B 187       9.422 -24.859  -9.147  1.00 39.11           C  
ANISOU 1161  C   PRO B 187     4868   5651   4341    933   -146    280       C  
ATOM   1162  O   PRO B 187      10.411 -24.736  -9.865  1.00 39.59           O  
ANISOU 1162  O   PRO B 187     4857   5772   4413    948   -157    279       O  
ATOM   1163  CB  PRO B 187       7.181 -24.045  -9.928  1.00 35.85           C  
ANISOU 1163  CB  PRO B 187     4526   5109   3987    841    -76    260       C  
ATOM   1164  CG  PRO B 187       7.707 -23.620 -11.285  1.00 37.37           C  
ANISOU 1164  CG  PRO B 187     4652   5333   4214    831    -65    256       C  
ATOM   1165  CD  PRO B 187       8.573 -22.378 -11.014  1.00 34.11           C  
ANISOU 1165  CD  PRO B 187     4173   4984   3805    779    -88    240       C  
ATOM   1166  N   ASP B 188       9.164 -25.963  -8.439  1.00 34.48           N  
ANISOU 1166  N   ASP B 188     4345   5034   3723    991   -151    303       N  
ATOM   1167  CA  ASP B 188       9.934 -27.185  -8.688  1.00 34.42           C  
ANISOU 1167  CA  ASP B 188     4331   5047   3701   1085   -161    331       C  
ATOM   1168  C   ASP B 188       9.588 -27.814 -10.039  1.00 41.96           C  
ANISOU 1168  C   ASP B 188     5296   5951   4694   1110   -119    330       C  
ATOM   1169  O   ASP B 188      10.455 -28.432 -10.674  1.00 39.21           O  
ANISOU 1169  O   ASP B 188     4910   5639   4350   1173   -122    338       O  
ATOM   1170  CB  ASP B 188       9.699 -28.206  -7.570  1.00 36.50           C  
ANISOU 1170  CB  ASP B 188     4668   5279   3920   1141   -171    362       C  
ATOM   1171  CG  ASP B 188      10.222 -27.735  -6.230  1.00 39.21           C  
ANISOU 1171  CG  ASP B 188     4995   5689   4212   1131   -219    365       C  
ATOM   1172  OD1 ASP B 188      11.326 -27.149  -6.191  1.00 50.73           O  
ANISOU 1172  OD1 ASP B 188     6370   7243   5660   1126   -257    355       O  
ATOM   1173  OD2 ASP B 188       9.523 -27.946  -5.215  1.00 43.50           O1-
ANISOU 1173  OD2 ASP B 188     5610   6196   4723   1123   -217    377       O1-
ATOM   1174  N   ALA B 189       8.341 -27.680 -10.494  1.00 37.92           N  
ANISOU 1174  N   ALA B 189     4833   5365   4210   1063    -80    317       N  
ATOM   1175  CA  ALA B 189       7.917 -28.308 -11.743  1.00 39.57           C  
ANISOU 1175  CA  ALA B 189     5057   5530   4449   1080    -42    311       C  
ATOM   1176  C   ALA B 189       6.682 -27.592 -12.257  1.00 38.97           C  
ANISOU 1176  C   ALA B 189     4999   5404   4402   1005    -11    292       C  
ATOM   1177  O   ALA B 189       5.918 -27.015 -11.474  1.00 34.71           O  
ANISOU 1177  O   ALA B 189     4491   4838   3859    956    -10    289       O  
ATOM   1178  CB  ALA B 189       7.605 -29.802 -11.553  1.00 36.28           C  
ANISOU 1178  CB  ALA B 189     4716   5048   4021   1147    -25    329       C  
ATOM   1179  N   THR B 190       6.474 -27.665 -13.570  1.00 35.66           N  
ANISOU 1179  N   THR B 190     4562   4978   4010    999     15    281       N  
ATOM   1180  CA  THR B 190       5.332 -27.034 -14.224  1.00 37.62           C  
ANISOU 1180  CA  THR B 190     4819   5190   4284    937     44    267       C  
ATOM   1181  C   THR B 190       4.559 -28.074 -15.018  1.00 40.29           C  
ANISOU 1181  C   THR B 190     5203   5474   4630    955     76    259       C  
ATOM   1182  O   THR B 190       5.148 -28.819 -15.800  1.00 38.76           O  
ANISOU 1182  O   THR B 190     4998   5295   4435   1002     83    254       O  
ATOM   1183  CB  THR B 190       5.786 -25.906 -15.148  1.00 42.11           C  
ANISOU 1183  CB  THR B 190     5314   5814   4874    900     43    261       C  
ATOM   1184  CG2 THR B 190       4.582 -25.260 -15.888  1.00 33.86           C  
ANISOU 1184  CG2 THR B 190     4277   4734   3855    844     71    255       C  
ATOM   1185  OG1 THR B 190       6.464 -24.917 -14.374  1.00 36.45           O  
ANISOU 1185  OG1 THR B 190     4557   5141   4152    872     16    263       O  
ATOM   1186  N   HIS B 191       3.248 -28.122 -14.822  1.00 34.21           N  
ANISOU 1186  N   HIS B 191     4484   4646   3869    915     97    253       N  
ATOM   1187  CA  HIS B 191       2.383 -29.019 -15.573  1.00 37.61           C  
ANISOU 1187  CA  HIS B 191     4955   5027   4308    916    129    238       C  
ATOM   1188  C   HIS B 191       1.354 -28.206 -16.350  1.00 41.63           C  
ANISOU 1188  C   HIS B 191     5443   5535   4838    855    146    226       C  
ATOM   1189  O   HIS B 191       0.865 -27.183 -15.863  1.00 38.29           O  
ANISOU 1189  O   HIS B 191     5008   5114   4424    811    142    232       O  
ATOM   1190  CB  HIS B 191       1.682 -30.010 -14.646  1.00 33.69           C  
ANISOU 1190  CB  HIS B 191     4540   4460   3801    926    143    244       C  
ATOM   1191  CG  HIS B 191       2.616 -30.756 -13.745  1.00 39.97           C  
ANISOU 1191  CG  HIS B 191     5361   5253   4572    990    124    265       C  
ATOM   1192  CD2 HIS B 191       2.845 -30.656 -12.414  1.00 38.69           C  
ANISOU 1192  CD2 HIS B 191     5221   5092   4386   1001    104    288       C  
ATOM   1193  ND1 HIS B 191       3.440 -31.762 -14.200  1.00 37.45           N  
ANISOU 1193  ND1 HIS B 191     5048   4933   4248   1058    127    267       N  
ATOM   1194  CE1 HIS B 191       4.146 -32.242 -13.190  1.00 37.05           C  
ANISOU 1194  CE1 HIS B 191     5019   4883   4173   1112    107    294       C  
ATOM   1195  NE2 HIS B 191       3.800 -31.591 -12.094  1.00 41.00           N  
ANISOU 1195  NE2 HIS B 191     5530   5389   4659   1077     91    308       N  
ATOM   1196  N   THR B 192       1.014 -28.670 -17.552  1.00 35.06           N  
ANISOU 1196  N   THR B 192     4607   4703   4011    854    165    209       N  
ATOM   1197  CA  THR B 192       0.094 -27.961 -18.433  1.00 35.73           C  
ANISOU 1197  CA  THR B 192     4665   4800   4110    804    178    201       C  
ATOM   1198  C   THR B 192      -1.193 -28.763 -18.570  1.00 35.90           C  
ANISOU 1198  C   THR B 192     4737   4771   4134    780    202    182       C  
ATOM   1199  O   THR B 192      -1.163 -29.923 -19.001  1.00 36.56           O  
ANISOU 1199  O   THR B 192     4852   4828   4209    803    216    161       O  
ATOM   1200  CB  THR B 192       0.722 -27.725 -19.806  1.00 34.16           C  
ANISOU 1200  CB  THR B 192     4412   4659   3909    815    179    196       C  
ATOM   1201  CG2 THR B 192      -0.236 -26.940 -20.693  1.00 32.28           C  
ANISOU 1201  CG2 THR B 192     4146   4440   3680    767    189    197       C  
ATOM   1202  OG1 THR B 192       1.917 -26.957 -19.648  1.00 41.39           O  
ANISOU 1202  OG1 THR B 192     5277   5624   4824    829    159    214       O  
ATOM   1203  N   ILE B 193      -2.320 -28.135 -18.242  1.00 30.83           N  
ANISOU 1203  N   ILE B 193     4097   4113   3505    733    209    185       N  
ATOM   1204  CA  ILE B 193      -3.628 -28.766 -18.350  1.00 32.88           C  
ANISOU 1204  CA  ILE B 193     4392   4333   3768    700    232    166       C  
ATOM   1205  C   ILE B 193      -4.468 -27.958 -19.335  1.00 32.74           C  
ANISOU 1205  C   ILE B 193     4325   4354   3760    662    236    164       C  
ATOM   1206  O   ILE B 193      -4.732 -26.771 -19.106  1.00 35.67           O  
ANISOU 1206  O   ILE B 193     4663   4743   4145    643    230    184       O  
ATOM   1207  CB  ILE B 193      -4.313 -28.876 -16.979  1.00 35.67           C  
ANISOU 1207  CB  ILE B 193     4793   4636   4125    682    242    175       C  
ATOM   1208  CG1 ILE B 193      -3.458 -29.737 -16.039  1.00 33.94           C  
ANISOU 1208  CG1 ILE B 193     4624   4383   3890    726    237    184       C  
ATOM   1209  CG2 ILE B 193      -5.725 -29.474 -17.128  1.00 32.45           C  
ANISOU 1209  CG2 ILE B 193     4413   4194   3724    639    269    154       C  
ATOM   1210  CD1 ILE B 193      -3.987 -29.781 -14.602  1.00 36.61           C  
ANISOU 1210  CD1 ILE B 193     5010   4679   4222    712    244    199       C  
ATOM   1211  N   VAL B 194      -4.881 -28.600 -20.428  1.00 34.61           N  
ANISOU 1211  N   VAL B 194     4558   4604   3988    652    246    138       N  
ATOM   1212  CA  VAL B 194      -5.652 -27.959 -21.488  1.00 29.45           C  
ANISOU 1212  CA  VAL B 194     3857   3999   3336    621    246    137       C  
ATOM   1213  C   VAL B 194      -6.984 -28.684 -21.613  1.00 34.31           C  
ANISOU 1213  C   VAL B 194     4495   4592   3951    580    263    108       C  
ATOM   1214  O   VAL B 194      -7.024 -29.892 -21.907  1.00 30.47           O  
ANISOU 1214  O   VAL B 194     4046   4080   3452    579    276     74       O  
ATOM   1215  CB  VAL B 194      -4.905 -27.967 -22.834  1.00 33.88           C  
ANISOU 1215  CB  VAL B 194     4381   4617   3877    641    239    130       C  
ATOM   1216  CG1 VAL B 194      -5.697 -27.160 -23.900  1.00 30.53           C  
ANISOU 1216  CG1 VAL B 194     3902   4251   3447    612    235    140       C  
ATOM   1217  CG2 VAL B 194      -3.499 -27.421 -22.665  1.00 24.88           C  
ANISOU 1217  CG2 VAL B 194     3219   3498   2738    679    225    154       C  
ATOM   1218  N   PHE B 195      -8.066 -27.944 -21.393  1.00 29.36           N  
ANISOU 1218  N   PHE B 195     3843   3974   3338    547    266    121       N  
ATOM   1219  CA  PHE B 195      -9.420 -28.398 -21.711  1.00 34.73           C  
ANISOU 1219  CA  PHE B 195     4521   4658   4017    502    279     96       C  
ATOM   1220  C   PHE B 195      -9.681 -28.032 -23.165  1.00 39.61           C  
ANISOU 1220  C   PHE B 195     5082   5350   4619    494    266     91       C  
ATOM   1221  O   PHE B 195     -10.014 -26.883 -23.471  1.00 37.14           O  
ANISOU 1221  O   PHE B 195     4717   5081   4312    494    256    123       O  
ATOM   1222  CB  PHE B 195     -10.452 -27.745 -20.795  1.00 33.27           C  
ANISOU 1222  CB  PHE B 195     4329   4457   3855    477    289    113       C  
ATOM   1223  CG  PHE B 195     -10.428 -28.249 -19.375  1.00 36.21           C  
ANISOU 1223  CG  PHE B 195     4762   4761   4236    476    306    113       C  
ATOM   1224  CD1 PHE B 195      -9.625 -29.321 -19.008  1.00 39.46           C  
ANISOU 1224  CD1 PHE B 195     5232   5125   4636    496    311    101       C  
ATOM   1225  CD2 PHE B 195     -11.225 -27.655 -18.410  1.00 41.00           C  
ANISOU 1225  CD2 PHE B 195     5367   5351   4860    457    319    128       C  
ATOM   1226  CE1 PHE B 195      -9.600 -29.778 -17.685  1.00 40.15           C  
ANISOU 1226  CE1 PHE B 195     5377   5153   4725    499    325    108       C  
ATOM   1227  CE2 PHE B 195     -11.217 -28.111 -17.088  1.00 41.52           C  
ANISOU 1227  CE2 PHE B 195     5490   5360   4926    455    336    130       C  
ATOM   1228  CZ  PHE B 195     -10.406 -29.169 -16.725  1.00 39.03           C  
ANISOU 1228  CZ  PHE B 195     5234   5000   4596    475    338    123       C  
ATOM   1229  N   ASN B 196      -9.518 -28.999 -24.071  1.00 37.62           N  
ANISOU 1229  N   ASN B 196     4841   5112   4341    489    269     53       N  
ATOM   1230  CA  ASN B 196      -9.700 -28.786 -25.509  1.00 31.39           C  
ANISOU 1230  CA  ASN B 196     4002   4401   3523    480    256     43       C  
ATOM   1231  C   ASN B 196     -10.976 -29.506 -25.935  1.00 39.09           C  
ANISOU 1231  C   ASN B 196     4974   5390   4487    427    263      0       C  
ATOM   1232  O   ASN B 196     -10.997 -30.737 -26.003  1.00 36.22           O  
ANISOU 1232  O   ASN B 196     4658   4990   4114    408    279    -49       O  
ATOM   1233  CB  ASN B 196      -8.492 -29.299 -26.305  1.00 30.06           C  
ANISOU 1233  CB  ASN B 196     3844   4250   3329    514    255     25       C  
ATOM   1234  CG  ASN B 196      -8.555 -28.894 -27.771  1.00 37.68           C  
ANISOU 1234  CG  ASN B 196     4754   5304   4258    510    241     24       C  
ATOM   1235  ND2 ASN B 196      -7.930 -29.672 -28.650  1.00 37.97           N  
ANISOU 1235  ND2 ASN B 196     4803   5362   4262    521    247    -14       N  
ATOM   1236  OD1 ASN B 196      -9.163 -27.879 -28.103  1.00 39.75           O  
ANISOU 1236  OD1 ASN B 196     4965   5619   4520    500    228     59       O  
ATOM   1237  N   ASP B 197     -12.033 -28.744 -26.239  1.00 35.33           N  
ANISOU 1237  N   ASP B 197     4442   4969   4012    403    253     18       N  
ATOM   1238  CA  ASP B 197     -13.368 -29.310 -26.504  1.00 39.33           C  
ANISOU 1238  CA  ASP B 197     4934   5499   4511    346    257    -20       C  
ATOM   1239  C   ASP B 197     -13.700 -30.236 -25.332  1.00 43.78           C  
ANISOU 1239  C   ASP B 197     5561   5973   5100    318    285    -46       C  
ATOM   1240  O   ASP B 197     -13.580 -29.808 -24.175  1.00 42.43           O  
ANISOU 1240  O   ASP B 197     5411   5753   4959    336    295    -13       O  
ATOM   1241  CB  ASP B 197     -13.405 -29.955 -27.888  1.00 37.82           C  
ANISOU 1241  CB  ASP B 197     4726   5369   4274    326    248    -66       C  
ATOM   1242  CG  ASP B 197     -13.508 -28.919 -29.013  1.00 45.85           C  
ANISOU 1242  CG  ASP B 197     5669   6490   5262    343    220    -31       C  
ATOM   1243  OD1 ASP B 197     -14.130 -27.860 -28.782  1.00 42.76           O  
ANISOU 1243  OD1 ASP B 197     5231   6128   4888    351    210     18       O  
ATOM   1244  OD2 ASP B 197     -12.991 -29.166 -30.124  1.00 47.69           O1-
ANISOU 1244  OD2 ASP B 197     5892   6775   5452    351    210    -51       O1-
ATOM   1245  N   MET B 198     -14.097 -31.487 -25.566  1.00 40.68           N  
ANISOU 1245  N   MET B 198     5203   5556   4695    274    301   -104       N  
ATOM   1246  CA  MET B 198     -14.255 -32.446 -24.470  1.00 53.16           C  
ANISOU 1246  CA  MET B 198     6856   7042   6300    250    333   -124       C  
ATOM   1247  C   MET B 198     -13.068 -33.406 -24.452  1.00 66.35           C  
ANISOU 1247  C   MET B 198     8598   8647   7964    284    346   -146       C  
ATOM   1248  O   MET B 198     -13.185 -34.590 -24.762  1.00 78.24           O  
ANISOU 1248  O   MET B 198    10150  10115   9462    253    366   -199       O  
ATOM   1249  CB  MET B 198     -15.565 -33.222 -24.597  1.00 53.41           C  
ANISOU 1249  CB  MET B 198     6885   7078   6332    172    350   -173       C  
ATOM   1250  CG  MET B 198     -16.780 -32.429 -24.983  1.00 47.10           C  
ANISOU 1250  CG  MET B 198     5999   6367   5529    139    334   -164       C  
ATOM   1251  SD  MET B 198     -17.406 -31.736 -23.457  1.00 56.22           S  
ANISOU 1251  SD  MET B 198     7153   7482   6725    141    353   -116       S  
ATOM   1252  CE  MET B 198     -18.766 -30.725 -24.064  1.00 67.70           C  
ANISOU 1252  CE  MET B 198     8495   9050   8176    118    332   -101       C  
ATOM   1253  N   THR B 199     -11.896 -32.858 -24.140  1.00 43.49           N  
ANISOU 1253  N   THR B 199     5710   5742   5073    348    334   -105       N  
ATOM   1254  CA  THR B 199     -10.714 -33.661 -23.846  1.00 44.70           C  
ANISOU 1254  CA  THR B 199     5927   5830   5225    393    346   -112       C  
ATOM   1255  C   THR B 199      -9.890 -32.885 -22.835  1.00 41.15           C  
ANISOU 1255  C   THR B 199     5481   5362   4792    445    335    -56       C  
ATOM   1256  O   THR B 199     -10.026 -31.667 -22.706  1.00 41.08           O  
ANISOU 1256  O   THR B 199     5420   5399   4789    451    317    -18       O  
ATOM   1257  CB  THR B 199      -9.834 -33.972 -25.082  1.00 41.64           C  
ANISOU 1257  CB  THR B 199     5531   5481   4809    423    338   -141       C  
ATOM   1258  CG2 THR B 199     -10.609 -34.553 -26.261  1.00 37.92           C  
ANISOU 1258  CG2 THR B 199     5044   5052   4312    370    342   -201       C  
ATOM   1259  OG1 THR B 199      -9.136 -32.789 -25.501  1.00 38.49           O  
ANISOU 1259  OG1 THR B 199     5073   5152   4401    464    311    -99       O  
ATOM   1260  N   ILE B 200      -9.039 -33.596 -22.107  1.00 35.69           N  
ANISOU 1260  N   ILE B 200     4852   4602   4106    484    347    -51       N  
ATOM   1261  CA  ILE B 200      -7.911 -32.972 -21.430  1.00 33.29           C  
ANISOU 1261  CA  ILE B 200     4546   4297   3806    542    331     -6       C  
ATOM   1262  C   ILE B 200      -6.681 -33.338 -22.231  1.00 36.57           C  
ANISOU 1262  C   ILE B 200     4959   4730   4205    594    324    -19       C  
ATOM   1263  O   ILE B 200      -6.348 -34.525 -22.358  1.00 42.88           O  
ANISOU 1263  O   ILE B 200     5813   5480   5000    610    344    -49       O  
ATOM   1264  CB  ILE B 200      -7.763 -33.425 -19.974  1.00 35.38           C  
ANISOU 1264  CB  ILE B 200     4874   4487   4082    558    344     16       C  
ATOM   1265  CG1 ILE B 200      -9.070 -33.232 -19.210  1.00 35.76           C  
ANISOU 1265  CG1 ILE B 200     4929   4514   4144    502    359     21       C  
ATOM   1266  CG2 ILE B 200      -6.645 -32.634 -19.318  1.00 31.91           C  
ANISOU 1266  CG2 ILE B 200     4418   4065   3642    611    320     59       C  
ATOM   1267  CD1 ILE B 200      -9.068 -33.904 -17.828  1.00 39.07           C  
ANISOU 1267  CD1 ILE B 200     5422   4855   4568    508    381     39       C  
ATOM   1268  N   ASN B 201      -6.024 -32.329 -22.795  1.00 31.71           N  
ANISOU 1268  N   ASN B 201     4282   4184   3581    618    301      4       N  
ATOM   1269  CA  ASN B 201      -4.809 -32.536 -23.573  1.00 32.45           C  
ANISOU 1269  CA  ASN B 201     4362   4308   3658    667    296     -5       C  
ATOM   1270  C   ASN B 201      -5.024 -33.531 -24.723  1.00 35.45           C  
ANISOU 1270  C   ASN B 201     4758   4692   4018    654    314    -61       C  
ATOM   1271  O   ASN B 201      -4.115 -34.289 -25.056  1.00 35.48           O  
ANISOU 1271  O   ASN B 201     4787   4681   4013    699    325    -82       O  
ATOM   1272  CB  ASN B 201      -3.656 -32.993 -22.659  1.00 34.25           C  
ANISOU 1272  CB  ASN B 201     4628   4491   3893    727    296     14       C  
ATOM   1273  CG  ASN B 201      -3.189 -31.889 -21.700  1.00 41.14           C  
ANISOU 1273  CG  ASN B 201     5472   5382   4777    742    273     64       C  
ATOM   1274  ND2 ASN B 201      -2.197 -32.201 -20.854  1.00 30.46           N  
ANISOU 1274  ND2 ASN B 201     4144   4004   3425    793    267     83       N  
ATOM   1275  OD1 ASN B 201      -3.719 -30.774 -21.718  1.00 35.18           O  
ANISOU 1275  OD1 ASN B 201     4674   4664   4030    708    261     84       O  
ATOM   1276  N   ASN B 202      -6.212 -33.543 -25.355  1.00 34.25           N  
ANISOU 1276  N   ASN B 202     4591   4565   3857    594    317    -89       N  
ATOM   1277  CA  ASN B 202      -6.481 -34.436 -26.487  1.00 40.36           C  
ANISOU 1277  CA  ASN B 202     5378   5351   4607    572    332   -150       C  
ATOM   1278  C   ASN B 202      -6.454 -35.907 -26.139  1.00 47.55           C  
ANISOU 1278  C   ASN B 202     6372   6168   5526    574    364   -194       C  
ATOM   1279  O   ASN B 202      -6.339 -36.749 -27.031  1.00 45.60           O  
ANISOU 1279  O   ASN B 202     6146   5918   5260    571    382   -250       O  
ATOM   1280  CB  ASN B 202      -5.538 -34.071 -27.630  1.00 37.89           C  
ANISOU 1280  CB  ASN B 202     5019   5114   4263    609    323   -153       C  
ATOM   1281  CG  ASN B 202      -6.032 -32.849 -28.374  1.00 49.98           C  
ANISOU 1281  CG  ASN B 202     6475   6741   5777    583    299   -126       C  
ATOM   1282  ND2 ASN B 202      -6.615 -33.130 -29.530  1.00 44.21           N  
ANISOU 1282  ND2 ASN B 202     5724   6062   5010    547    300   -169       N  
ATOM   1283  OD1 ASN B 202      -5.615 -31.735 -28.125  1.00 50.81           O  
ANISOU 1283  OD1 ASN B 202     6537   6877   5890    603    281    -72       O  
ATOM   1284  N   ARG B 203      -6.659 -36.236 -24.871  1.00 40.55           N  
ANISOU 1284  N   ARG B 203     5536   5203   4668    574    376   -172       N  
ATOM   1285  CA  ARG B 203      -6.687 -37.623 -24.439  1.00 45.69           C  
ANISOU 1285  CA  ARG B 203     6275   5753   5332    576    410   -204       C  
ATOM   1286  C   ARG B 203      -8.110 -38.159 -24.396  1.00 46.52           C  
ANISOU 1286  C   ARG B 203     6405   5824   5444    490    430   -242       C  
ATOM   1287  O   ARG B 203      -9.077 -37.409 -24.205  1.00 46.24           O  
ANISOU 1287  O   ARG B 203     6325   5831   5413    440    417   -225       O  
ATOM   1288  CB  ARG B 203      -6.026 -37.753 -23.070  1.00 36.50           C  
ANISOU 1288  CB  ARG B 203     5156   4523   4189    628    413   -153       C  
ATOM   1289  CG  ARG B 203      -4.540 -37.527 -23.198  1.00 48.38           C  
ANISOU 1289  CG  ARG B 203     6641   6055   5685    713    397   -129       C  
ATOM   1290  CD  ARG B 203      -3.908 -37.329 -21.879  1.00 51.65           C  
ANISOU 1290  CD  ARG B 203     7075   6437   6111    762    386    -73       C  
ATOM   1291  NE  ARG B 203      -3.686 -38.612 -21.247  1.00 64.52           N  
ANISOU 1291  NE  ARG B 203     8794   7968   7753    794    416    -77       N  
ATOM   1292  CZ  ARG B 203      -2.481 -39.124 -21.043  1.00 63.41           C  
ANISOU 1292  CZ  ARG B 203     8677   7804   7611    878    417    -62       C  
ATOM   1293  NH1 ARG B 203      -1.410 -38.446 -21.431  1.00 57.69           N1+
ANISOU 1293  NH1 ARG B 203     7888   7156   6875    930    391    -46       N1+
ATOM   1294  NH2 ARG B 203      -2.356 -40.300 -20.446  1.00 64.84           N  
ANISOU 1294  NH2 ARG B 203     8944   7888   7804    911    447    -60       N  
ATOM   1295  N   LYS B 204      -8.224 -39.473 -24.587  1.00 37.80           N  
ANISOU 1295  N   LYS B 204     5372   4644   4345    474    466   -294       N  
ATOM   1296  CA  LYS B 204      -9.490 -40.152 -24.441  1.00 42.65           C  
ANISOU 1296  CA  LYS B 204     6021   5212   4970    389    492   -333       C  
ATOM   1297  C   LYS B 204      -9.972 -40.069 -22.990  1.00 45.13           C  
ANISOU 1297  C   LYS B 204     6368   5467   5312    375    502   -282       C  
ATOM   1298  O   LYS B 204      -9.179 -39.829 -22.073  1.00 37.29           O  
ANISOU 1298  O   LYS B 204     5396   4446   4328    440    496   -227       O  
ATOM   1299  CB  LYS B 204      -9.363 -41.607 -24.911  1.00 43.00           C  
ANISOU 1299  CB  LYS B 204     6147   5175   5018    379    533   -400       C  
ATOM   1300  CG  LYS B 204      -9.278 -41.715 -26.453  1.00 54.24           C  
ANISOU 1300  CG  LYS B 204     7533   6668   6407    363    526   -468       C  
ATOM   1301  CD  LYS B 204      -9.354 -43.154 -26.987  1.00 63.61           C  
ANISOU 1301  CD  LYS B 204     8801   7773   7597    335    571   -550       C  
ATOM   1302  CE  LYS B 204      -8.078 -43.962 -26.781  1.00 79.05           C  
ANISOU 1302  CE  LYS B 204    10830   9641   9566    428    598   -547       C  
ATOM   1303  NZ  LYS B 204      -7.144 -43.816 -27.944  1.00 82.23           N1+
ANISOU 1303  NZ  LYS B 204    11196  10113   9935    482    588   -579       N1+
ATOM   1304  N   PRO B 205     -11.279 -40.227 -22.760  1.00 48.51           N  
ANISOU 1304  N   PRO B 205     6797   5886   5750    290    518   -302       N  
ATOM   1305  CA  PRO B 205     -11.792 -40.195 -21.382  1.00 51.48           C  
ANISOU 1305  CA  PRO B 205     7206   6207   6148    273    535   -256       C  
ATOM   1306  C   PRO B 205     -11.137 -41.273 -20.534  1.00 47.77           C  
ANISOU 1306  C   PRO B 205     6841   5617   5693    314    569   -240       C  
ATOM   1307  O   PRO B 205     -10.711 -42.314 -21.042  1.00 41.87           O  
ANISOU 1307  O   PRO B 205     6151   4808   4948    328    594   -281       O  
ATOM   1308  CB  PRO B 205     -13.295 -40.463 -21.544  1.00 53.47           C  
ANISOU 1308  CB  PRO B 205     7443   6467   6407    166    555   -298       C  
ATOM   1309  CG  PRO B 205     -13.604 -40.229 -22.987  1.00 52.06           C  
ANISOU 1309  CG  PRO B 205     7197   6379   6204    133    532   -352       C  
ATOM   1310  CD  PRO B 205     -12.343 -40.410 -23.765  1.00 42.40           C  
ANISOU 1310  CD  PRO B 205     5986   5162   4964    205    520   -366       C  
ATOM   1311  N   HIS B 206     -11.051 -41.007 -19.227  1.00 44.98           N  
ANISOU 1311  N   HIS B 206     6512   5230   5348    339    572   -178       N  
ATOM   1312  CA  HIS B 206     -10.537 -41.976 -18.255  1.00 45.50           C  
ANISOU 1312  CA  HIS B 206     6678   5185   5425    379    603   -148       C  
ATOM   1313  C   HIS B 206      -9.080 -42.342 -18.508  1.00 43.20           C  
ANISOU 1313  C   HIS B 206     6416   4872   5128    479    593   -138       C  
ATOM   1314  O   HIS B 206      -8.647 -43.437 -18.150  1.00 55.21           O  
ANISOU 1314  O   HIS B 206     8025   6294   6660    514    626   -133       O  
ATOM   1315  CB  HIS B 206     -11.389 -43.256 -18.223  1.00 54.66           C  
ANISOU 1315  CB  HIS B 206     7917   6247   6603    307    658   -189       C  
ATOM   1316  CG  HIS B 206     -12.842 -43.008 -17.957  1.00 63.79           C  
ANISOU 1316  CG  HIS B 206     9045   7426   7768    204    673   -202       C  
ATOM   1317  CD2 HIS B 206     -13.927 -43.122 -18.761  1.00 59.46           C  
ANISOU 1317  CD2 HIS B 206     8457   6913   7223    110    683   -264       C  
ATOM   1318  ND1 HIS B 206     -13.308 -42.535 -16.747  1.00 62.19           N  
ANISOU 1318  ND1 HIS B 206     8842   7221   7566    192    679   -148       N  
ATOM   1319  CE1 HIS B 206     -14.622 -42.401 -16.808  1.00 66.53           C  
ANISOU 1319  CE1 HIS B 206     9355   7800   8124     97    695   -175       C  
ATOM   1320  NE2 HIS B 206     -15.021 -42.738 -18.023  1.00 62.77           N  
ANISOU 1320  NE2 HIS B 206     8851   7349   7649     46    695   -244       N  
ATOM   1321  N   THR B 207      -8.301 -41.449 -19.133  1.00 47.61           N  
ANISOU 1321  N   THR B 207     6899   5521   5670    529    551   -133       N  
ATOM   1322  CA  THR B 207      -6.868 -41.693 -19.288  1.00 49.45           C  
ANISOU 1322  CA  THR B 207     7147   5747   5897    628    540   -117       C  
ATOM   1323  C   THR B 207      -6.032 -40.549 -18.715  1.00 44.19           C  
ANISOU 1323  C   THR B 207     6421   5151   5217    688    496    -58       C  
ATOM   1324  O   THR B 207      -4.878 -40.368 -19.118  1.00 50.21           O  
ANISOU 1324  O   THR B 207     7155   5951   5970    759    475    -51       O  
ATOM   1325  CB  THR B 207      -6.489 -41.937 -20.760  1.00 46.71           C  
ANISOU 1325  CB  THR B 207     6772   5435   5541    636    540   -179       C  
ATOM   1326  CG2 THR B 207      -7.291 -43.104 -21.360  1.00 43.20           C  
ANISOU 1326  CG2 THR B 207     6389   4919   5107    571    585   -249       C  
ATOM   1327  OG1 THR B 207      -6.720 -40.750 -21.532  1.00 45.55           O  
ANISOU 1327  OG1 THR B 207     6526   5405   5377    608    504   -187       O  
ATOM   1328  N   GLY B 208      -6.584 -39.774 -17.786  1.00 41.86           N  
ANISOU 1328  N   GLY B 208     6107   4878   4922    658    483    -19       N  
ATOM   1329  CA  GLY B 208      -5.849 -38.689 -17.182  1.00 46.80           C  
ANISOU 1329  CA  GLY B 208     6681   5565   5534    704    443     31       C  
ATOM   1330  C   GLY B 208      -5.793 -37.455 -18.066  1.00 42.71           C  
ANISOU 1330  C   GLY B 208     6067   5151   5011    690    410     20       C  
ATOM   1331  O   GLY B 208      -6.770 -37.109 -18.737  1.00 41.16           O  
ANISOU 1331  O   GLY B 208     5834   4988   4818    625    414    -10       O  
ATOM   1332  N   PRO B 209      -4.630 -36.779 -18.112  1.00 39.23           N  
ANISOU 1332  N   PRO B 209     5580   4765   4560    750    378     45       N  
ATOM   1333  CA  PRO B 209      -3.371 -37.209 -17.488  1.00 39.54           C  
ANISOU 1333  CA  PRO B 209     5650   4782   4593    834    369     77       C  
ATOM   1334  C   PRO B 209      -3.327 -37.069 -15.970  1.00 39.47           C  
ANISOU 1334  C   PRO B 209     5675   4746   4577    848    362    127       C  
ATOM   1335  O   PRO B 209      -3.967 -36.190 -15.392  1.00 38.76           O  
ANISOU 1335  O   PRO B 209     5560   4682   4485    803    352    142       O  
ATOM   1336  CB  PRO B 209      -2.325 -36.265 -18.105  1.00 40.53           C  
ANISOU 1336  CB  PRO B 209     5693   4998   4709    872    334     84       C  
ATOM   1337  CG  PRO B 209      -3.088 -35.031 -18.464  1.00 38.77           C  
ANISOU 1337  CG  PRO B 209     5405   4837   4489    809    320     81       C  
ATOM   1338  CD  PRO B 209      -4.522 -35.439 -18.722  1.00 33.85           C  
ANISOU 1338  CD  PRO B 209     4809   4177   3874    737    347     49       C  
ATOM   1339  N   ASP B 210      -2.549 -37.943 -15.350  1.00 38.14           N  
ANISOU 1339  N   ASP B 210     5563   4527   4401    915    367    152       N  
ATOM   1340  CA  ASP B 210      -2.138 -37.833 -13.963  1.00 41.99           C  
ANISOU 1340  CA  ASP B 210     6076   5006   4871    951    351    205       C  
ATOM   1341  C   ASP B 210      -0.775 -37.151 -13.881  1.00 42.83           C  
ANISOU 1341  C   ASP B 210     6121   5191   4962   1016    307    229       C  
ATOM   1342  O   ASP B 210       0.033 -37.234 -14.808  1.00 41.02           O  
ANISOU 1342  O   ASP B 210     5853   4995   4737   1057    300    210       O  
ATOM   1343  CB  ASP B 210      -2.060 -39.221 -13.327  1.00 39.70           C  
ANISOU 1343  CB  ASP B 210     5885   4619   4579    992    382    227       C  
ATOM   1344  CG  ASP B 210      -3.388 -39.963 -13.369  1.00 46.42           C  
ANISOU 1344  CG  ASP B 210     6802   5388   5449    919    431    203       C  
ATOM   1345  OD1 ASP B 210      -4.452 -39.322 -13.558  1.00 44.94           O  
ANISOU 1345  OD1 ASP B 210     6581   5225   5268    838    436    179       O  
ATOM   1346  OD2 ASP B 210      -3.365 -41.199 -13.211  1.00 48.20           O1-
ANISOU 1346  OD2 ASP B 210     7110   5522   5681    945    466    208       O1-
ATOM   1347  N  APHE B 211      -0.550 -36.446 -12.770  0.58 40.65           N  
ANISOU 1347  N  APHE B 211     5832   4948   4666   1020    280    266       N  
ATOM   1348  N  BPHE B 211      -0.520 -36.480 -12.762  0.42 40.67           N  
ANISOU 1348  N  BPHE B 211     5835   4949   4668   1023    280    266       N  
ATOM   1349  CA APHE B 211       0.734 -35.841 -12.435  0.58 39.85           C  
ANISOU 1349  CA APHE B 211     5676   4920   4546   1077    236    290       C  
ATOM   1350  CA BPHE B 211       0.821 -35.983 -12.493  0.42 39.78           C  
ANISOU 1350  CA BPHE B 211     5670   4907   4537   1085    238    291       C  
ATOM   1351  C  APHE B 211       1.120 -36.289 -11.028  0.58 40.23           C  
ANISOU 1351  C  APHE B 211     5775   4946   4563   1124    225    339       C  
ATOM   1352  C  BPHE B 211       1.130 -36.183 -11.018  0.42 40.16           C  
ANISOU 1352  C  BPHE B 211     5761   4944   4554   1121    222    339       C  
ATOM   1353  O  APHE B 211       0.262 -36.690 -10.238  0.58 35.75           O  
ANISOU 1353  O  APHE B 211     5275   4319   3988   1095    248    355       O  
ATOM   1354  O  BPHE B 211       0.231 -36.283 -10.183  0.42 37.54           O  
ANISOU 1354  O  BPHE B 211     5482   4569   4214   1081    240    352       O  
ATOM   1355  CB APHE B 211       0.679 -34.297 -12.526  0.58 39.40           C  
ANISOU 1355  CB APHE B 211     5537   4943   4489   1026    208    281       C  
ATOM   1356  CB BPHE B 211       1.022 -34.511 -12.911  0.42 40.61           C  
ANISOU 1356  CB BPHE B 211     5682   5101   4645   1047    208    277       C  
ATOM   1357  CG APHE B 211       0.264 -33.769 -13.890  0.58 40.43           C  
ANISOU 1357  CG APHE B 211     5616   5100   4644    981    218    243       C  
ATOM   1358  CG BPHE B 211      -0.036 -33.558 -12.414  0.42 35.13           C  
ANISOU 1358  CG BPHE B 211     4981   4412   3954    970    210    273       C  
ATOM   1359  CD1APHE B 211       1.161 -33.771 -14.964  0.58 40.72           C  
ANISOU 1359  CD1APHE B 211     5603   5183   4687   1017    209    228       C  
ATOM   1360  CD1BPHE B 211      -1.339 -33.629 -12.874  0.42 35.70           C  
ANISOU 1360  CD1BPHE B 211     5073   4446   4046    907    242    248       C  
ATOM   1361  CD2APHE B 211      -1.013 -33.252 -14.097  0.58 42.25           C  
ANISOU 1361  CD2APHE B 211     5844   5320   4890    906    235    225       C  
ATOM   1362  CD2BPHE B 211       0.297 -32.548 -11.528  0.42 35.94           C  
ANISOU 1362  CD2BPHE B 211     5053   4565   4040    961    179    291       C  
ATOM   1363  CE1APHE B 211       0.786 -33.285 -16.233  0.58 34.59           C  
ANISOU 1363  CE1APHE B 211     4780   4437   3925    978    218    196       C  
ATOM   1364  CE1BPHE B 211      -2.297 -32.740 -12.431  0.42 36.48           C  
ANISOU 1364  CE1BPHE B 211     5159   4553   4149    844    246    246       C  
ATOM   1365  CE2APHE B 211      -1.395 -32.764 -15.359  0.58 35.99           C  
ANISOU 1365  CE2APHE B 211     5002   4559   4114    870    241    195       C  
ATOM   1366  CE2BPHE B 211      -0.656 -31.646 -11.083  0.42 34.83           C  
ANISOU 1366  CE2BPHE B 211     4906   4426   3903    895    185    285       C  
ATOM   1367  CZ APHE B 211      -0.490 -32.785 -16.427  0.58 30.32           C  
ANISOU 1367  CZ APHE B 211     4238   3884   3396    905    232    182       C  
ATOM   1368  CZ BPHE B 211      -1.956 -31.745 -11.529  0.42 33.53           C  
ANISOU 1368  CZ BPHE B 211     4759   4221   3760    841    220    265       C  
ATOM   1369  N   GLU B 212       2.422 -36.245 -10.716  1.00 34.47           N  
ANISOU 1369  N   GLU B 212     5014   4271   3814   1197    189    365       N  
ATOM   1370  CA  GLU B 212       2.931 -36.719  -9.433  1.00 34.34           C  
ANISOU 1370  CA  GLU B 212     5040   4246   3761   1255    171    416       C  
ATOM   1371  C   GLU B 212       3.796 -35.663  -8.764  1.00 41.03           C  
ANISOU 1371  C   GLU B 212     5817   5194   4578   1265    118    432       C  
ATOM   1372  O   GLU B 212       4.508 -34.909  -9.432  1.00 38.81           O  
ANISOU 1372  O   GLU B 212     5452   4987   4306   1265     92    411       O  
ATOM   1373  CB  GLU B 212       3.777 -37.999  -9.591  1.00 37.08           C  
ANISOU 1373  CB  GLU B 212     5427   4554   4109   1355    180    440       C  
ATOM   1374  CG  GLU B 212       3.046 -39.132 -10.249  1.00 51.12           C  
ANISOU 1374  CG  GLU B 212     7281   6226   5918   1349    236    420       C  
ATOM   1375  CD  GLU B 212       3.760 -40.465 -10.123  0.97 46.66           C  
ANISOU 1375  CD  GLU B 212     6777   5600   5353   1451    251    452       C  
ATOM   1376  OE1 GLU B 212       4.555 -40.661  -9.175  1.00 43.88           O  
ANISOU 1376  OE1 GLU B 212     6432   5272   4968   1525    223    506       O  
ATOM   1377  OE2 GLU B 212       3.509 -41.323 -10.989  0.82 41.90           O1-
ANISOU 1377  OE2 GLU B 212     6215   4924   4781   1458    294    421       O1-
ATOM   1378  N   ALA B 213       3.732 -35.631  -7.433  1.00 35.14           N  
ANISOU 1378  N   ALA B 213     5108   4452   3792   1270    102    468       N  
ATOM   1379  CA  ALA B 213       4.582 -34.753  -6.633  1.00 39.73           C  
ANISOU 1379  CA  ALA B 213     5632   5130   4336   1281     49    482       C  
ATOM   1380  C   ALA B 213       4.801 -35.405  -5.279  1.00 38.76           C  
ANISOU 1380  C   ALA B 213     5570   4998   4161   1333     35    537       C  
ATOM   1381  O   ALA B 213       4.095 -36.340  -4.896  1.00 43.72           O  
ANISOU 1381  O   ALA B 213     6287   5539   4784   1341     72    562       O  
ATOM   1382  CB  ALA B 213       3.966 -33.355  -6.450  1.00 30.79           C  
ANISOU 1382  CB  ALA B 213     4458   4035   3205   1188     41    450       C  
ATOM   1383  N   THR B 214       5.792 -34.911  -4.552  1.00 36.86           N  
ANISOU 1383  N   THR B 214     5280   4849   3877   1366    -18    555       N  
ATOM   1384  CA  THR B 214       5.962 -35.285  -3.158  1.00 36.83           C  
ANISOU 1384  CA  THR B 214     5325   4857   3811   1404    -39    606       C  
ATOM   1385  C   THR B 214       5.373 -34.172  -2.286  1.00 42.82           C  
ANISOU 1385  C   THR B 214     6076   5654   4538   1320    -51    586       C  
ATOM   1386  O   THR B 214       5.386 -32.997  -2.669  1.00 36.63           O  
ANISOU 1386  O   THR B 214     5223   4920   3773   1257    -65    539       O  
ATOM   1387  CB  THR B 214       7.439 -35.518  -2.837  1.00 39.60           C  
ANISOU 1387  CB  THR B 214     5625   5295   4127   1499    -94    640       C  
ATOM   1388  CG2 THR B 214       7.625 -35.949  -1.377  1.00 37.71           C  
ANISOU 1388  CG2 THR B 214     5439   5076   3815   1545   -119    699       C  
ATOM   1389  OG1 THR B 214       7.947 -36.557  -3.683  1.00 39.89           O  
ANISOU 1389  OG1 THR B 214     5670   5289   4196   1581    -75    655       O  
ATOM   1390  N   VAL B 215       4.800 -34.558  -1.140  1.00 33.30           N  
ANISOU 1390  N   VAL B 215     4948   4419   3286   1318    -40    621       N  
ATOM   1391  CA  VAL B 215       4.343 -33.602  -0.130  1.00 38.54           C  
ANISOU 1391  CA  VAL B 215     5612   5124   3906   1251    -52    606       C  
ATOM   1392  C   VAL B 215       5.399 -32.517   0.054  1.00 38.77           C  
ANISOU 1392  C   VAL B 215     5547   5273   3912   1244   -114    580       C  
ATOM   1393  O   VAL B 215       6.566 -32.819   0.330  1.00 37.65           O  
ANISOU 1393  O   VAL B 215     5371   5200   3735   1316   -161    609       O  
ATOM   1394  CB  VAL B 215       4.049 -34.307   1.214  1.00 45.43           C  
ANISOU 1394  CB  VAL B 215     6572   5978   4712   1280    -46    662       C  
ATOM   1395  CG1 VAL B 215       3.823 -33.280   2.324  1.00 35.50           C  
ANISOU 1395  CG1 VAL B 215     5305   4787   3396   1221    -67    643       C  
ATOM   1396  CG2 VAL B 215       2.824 -35.193   1.088  1.00 40.77           C  
ANISOU 1396  CG2 VAL B 215     6074   5267   4148   1259     24    680       C  
ATOM   1397  N   GLY B 216       5.012 -31.252  -0.119  1.00 39.14           N  
ANISOU 1397  N   GLY B 216     5549   5344   3979   1159   -112    524       N  
ATOM   1398  CA  GLY B 216       5.922 -30.133   0.047  1.00 36.92           C  
ANISOU 1398  CA  GLY B 216     5182   5166   3680   1135   -164    491       C  
ATOM   1399  C   GLY B 216       6.481 -29.541  -1.240  1.00 43.92           C  
ANISOU 1399  C   GLY B 216     5982   6078   4628   1120   -171    455       C  
ATOM   1400  O   GLY B 216       7.026 -28.435  -1.199  1.00 41.87           O  
ANISOU 1400  O   GLY B 216     5653   5890   4366   1076   -202    419       O  
ATOM   1401  N   ASP B 217       6.386 -30.248  -2.372  1.00 37.16           N  
ANISOU 1401  N   ASP B 217     5129   5167   3823   1153   -142    463       N  
ATOM   1402  CA  ASP B 217       6.851 -29.698  -3.644  1.00 36.75           C  
ANISOU 1402  CA  ASP B 217     5000   5139   3826   1137   -143    431       C  
ATOM   1403  C   ASP B 217       6.076 -28.429  -3.991  1.00 45.10           C  
ANISOU 1403  C   ASP B 217     6035   6183   4918   1040   -122    383       C  
ATOM   1404  O   ASP B 217       4.869 -28.330  -3.734  1.00 36.50           O  
ANISOU 1404  O   ASP B 217     5002   5030   3837    995    -85    375       O  
ATOM   1405  CB  ASP B 217       6.655 -30.709  -4.786  1.00 34.13           C  
ANISOU 1405  CB  ASP B 217     4689   4740   3539   1182   -106    442       C  
ATOM   1406  CG  ASP B 217       7.588 -31.903  -4.712  0.75 38.86           C  
ANISOU 1406  CG  ASP B 217     5297   5351   4117   1287   -124    485       C  
ATOM   1407  OD1 ASP B 217       8.447 -31.985  -3.804  1.00 41.28           O  
ANISOU 1407  OD1 ASP B 217     5587   5727   4373   1334   -169    513       O  
ATOM   1408  OD2 ASP B 217       7.451 -32.771  -5.599  0.99 40.06           O1-
ANISOU 1408  OD2 ASP B 217     5474   5444   4304   1326    -91    490       O1-
ATOM   1409  N   ARG B 218       6.763 -27.470  -4.614  1.00 33.16           N  
ANISOU 1409  N   ARG B 218     4440   4729   3431   1010   -141    354       N  
ATOM   1410  CA  ARG B 218       6.107 -26.298  -5.186  1.00 36.89           C  
ANISOU 1410  CA  ARG B 218     4889   5182   3948    928   -117    315       C  
ATOM   1411  C   ARG B 218       5.738 -26.613  -6.633  1.00 37.85           C  
ANISOU 1411  C   ARG B 218     5000   5258   4125    934    -82    313       C  
ATOM   1412  O   ARG B 218       6.610 -26.678  -7.507  1.00 37.18           O  
ANISOU 1412  O   ARG B 218     4857   5212   4057    962    -93    313       O  
ATOM   1413  CB  ARG B 218       7.006 -25.069  -5.097  1.00 31.73           C  
ANISOU 1413  CB  ARG B 218     4156   4607   3293    885   -151    286       C  
ATOM   1414  CG  ARG B 218       6.373 -23.818  -5.725  1.00 31.20           C  
ANISOU 1414  CG  ARG B 218     4068   4512   3276    805   -122    250       C  
ATOM   1415  CD  ARG B 218       7.237 -22.587  -5.450  1.00 34.14           C  
ANISOU 1415  CD  ARG B 218     4375   4953   3645    754   -153    219       C  
ATOM   1416  NE  ARG B 218       7.029 -22.152  -4.077  1.00 34.22           N  
ANISOU 1416  NE  ARG B 218     4418   4975   3609    722   -169    201       N  
ATOM   1417  CZ  ARG B 218       6.061 -21.322  -3.698  1.00 37.59           C  
ANISOU 1417  CZ  ARG B 218     4880   5353   4049    661   -140    173       C  
ATOM   1418  NH1 ARG B 218       5.231 -20.829  -4.609  1.00 31.11           N1+
ANISOU 1418  NH1 ARG B 218     4062   4470   3287    630    -96    165       N1+
ATOM   1419  NH2 ARG B 218       5.921 -20.983  -2.416  1.00 31.74           N  
ANISOU 1419  NH2 ARG B 218     4171   4628   3259    635   -153    152       N  
ATOM   1420  N   VAL B 219       4.450 -26.809  -6.891  1.00 35.36           N  
ANISOU 1420  N   VAL B 219     4738   4865   3832    907    -38    309       N  
ATOM   1421  CA  VAL B 219       3.966 -27.280  -8.183  1.00 33.06           C  
ANISOU 1421  CA  VAL B 219     4449   4530   3584    914     -5    306       C  
ATOM   1422  C   VAL B 219       3.261 -26.128  -8.884  1.00 36.90           C  
ANISOU 1422  C   VAL B 219     4903   5005   4111    845     16    280       C  
ATOM   1423  O   VAL B 219       2.417 -25.455  -8.279  1.00 35.57           O  
ANISOU 1423  O   VAL B 219     4758   4813   3944    796     30    268       O  
ATOM   1424  CB  VAL B 219       3.018 -28.474  -8.007  1.00 36.21           C  
ANISOU 1424  CB  VAL B 219     4929   4851   3978    934     28    322       C  
ATOM   1425  CG1 VAL B 219       2.513 -28.980  -9.367  1.00 35.46           C  
ANISOU 1425  CG1 VAL B 219     4835   4716   3924    935     61    311       C  
ATOM   1426  CG2 VAL B 219       3.717 -29.570  -7.201  1.00 33.85           C  
ANISOU 1426  CG2 VAL B 219     4668   4556   3637   1007      8    357       C  
ATOM   1427  N   GLU B 220       3.593 -25.914 -10.159  1.00 32.62           N  
ANISOU 1427  N   GLU B 220     4311   4482   3601    845     22    273       N  
ATOM   1428  CA  GLU B 220       2.972 -24.892 -10.983  1.00 32.15           C  
ANISOU 1428  CA  GLU B 220     4221   4415   3581    790     43    257       C  
ATOM   1429  C   GLU B 220       2.028 -25.534 -11.993  1.00 35.89           C  
ANISOU 1429  C   GLU B 220     4717   4842   4076    792     77    256       C  
ATOM   1430  O   GLU B 220       2.329 -26.588 -12.565  1.00 39.20           O  
ANISOU 1430  O   GLU B 220     5147   5257   4491    837     81    261       O  
ATOM   1431  CB  GLU B 220       4.033 -24.068 -11.715  1.00 32.25           C  
ANISOU 1431  CB  GLU B 220     4155   4489   3607    781     25    253       C  
ATOM   1432  CG  GLU B 220       3.461 -22.940 -12.582  1.00 31.17           C  
ANISOU 1432  CG  GLU B 220     3989   4344   3510    728     48    245       C  
ATOM   1433  CD  GLU B 220       4.547 -21.971 -13.017  1.00 35.27           C  
ANISOU 1433  CD  GLU B 220     4437   4921   4042    707     32    243       C  
ATOM   1434  OE1 GLU B 220       5.470 -22.406 -13.748  1.00 36.86           O  
ANISOU 1434  OE1 GLU B 220     4597   5168   4239    741     23    250       O  
ATOM   1435  OE2 GLU B 220       4.503 -20.797 -12.596  1.00 32.21           O1-
ANISOU 1435  OE2 GLU B 220     4036   4533   3668    656     31    233       O1-
ATOM   1436  N   ILE B 221       0.883 -24.899 -12.199  1.00 30.96           N  
ANISOU 1436  N   ILE B 221     4101   4187   3476    744    101    248       N  
ATOM   1437  CA  ILE B 221      -0.124 -25.355 -13.148  1.00 31.33           C  
ANISOU 1437  CA  ILE B 221     4161   4200   3541    735    131    243       C  
ATOM   1438  C   ILE B 221      -0.367 -24.223 -14.128  1.00 31.55           C  
ANISOU 1438  C   ILE B 221     4136   4250   3599    701    138    241       C  
ATOM   1439  O   ILE B 221      -0.586 -23.080 -13.711  1.00 32.95           O  
ANISOU 1439  O   ILE B 221     4300   4429   3792    666    139    240       O  
ATOM   1440  CB  ILE B 221      -1.439 -25.766 -12.454  1.00 35.52           C  
ANISOU 1440  CB  ILE B 221     4750   4675   4070    714    156    240       C  
ATOM   1441  CG1 ILE B 221      -1.180 -26.841 -11.384  1.00 35.54           C  
ANISOU 1441  CG1 ILE B 221     4812   4653   4040    747    151    250       C  
ATOM   1442  CG2 ILE B 221      -2.486 -26.191 -13.491  1.00 31.71           C  
ANISOU 1442  CG2 ILE B 221     4272   4170   3608    697    183    231       C  
ATOM   1443  CD1 ILE B 221      -0.745 -28.171 -11.926  1.00 37.45           C  
ANISOU 1443  CD1 ILE B 221     5076   4879   4273    795    154    255       C  
ATOM   1444  N   VAL B 222      -0.243 -24.527 -15.423  1.00 35.75           N  
ANISOU 1444  N   VAL B 222     4641   4802   4140    713    145    241       N  
ATOM   1445  CA  VAL B 222      -0.684 -23.654 -16.514  1.00 34.50           C  
ANISOU 1445  CA  VAL B 222     4441   4663   4005    684    156    245       C  
ATOM   1446  C   VAL B 222      -1.992 -24.226 -17.051  1.00 33.85           C  
ANISOU 1446  C   VAL B 222     4382   4551   3927    672    179    237       C  
ATOM   1447  O   VAL B 222      -2.009 -25.372 -17.516  1.00 35.46           O  
ANISOU 1447  O   VAL B 222     4607   4749   4118    693    185    224       O  
ATOM   1448  CB  VAL B 222       0.357 -23.570 -17.646  1.00 34.68           C  
ANISOU 1448  CB  VAL B 222     4413   4740   4026    703    148    251       C  
ATOM   1449  CG1 VAL B 222      -0.073 -22.476 -18.644  1.00 31.78           C  
ANISOU 1449  CG1 VAL B 222     4003   4392   3679    671    160    265       C  
ATOM   1450  CG2 VAL B 222       1.707 -23.279 -17.102  1.00 38.34           C  
ANISOU 1450  CG2 VAL B 222     4849   5237   4481    718    125    255       C  
ATOM   1451  N   MET B 223      -3.081 -23.467 -16.881  1.00 29.76           N  
ANISOU 1451  N   MET B 223     3860   4019   3429    637    193    241       N  
ATOM   1452  CA  MET B 223      -4.439 -23.909 -17.301  1.00 27.65           C  
ANISOU 1452  CA  MET B 223     3610   3730   3165    621    213    231       C  
ATOM   1453  C   MET B 223      -4.864 -23.153 -18.564  1.00 32.02           C  
ANISOU 1453  C   MET B 223     4116   4317   3734    605    219    243       C  
ATOM   1454  O   MET B 223      -4.896 -21.907 -18.531  1.00 31.47           O  
ANISOU 1454  O   MET B 223     4021   4250   3686    590    222    261       O  
ATOM   1455  CB  MET B 223      -5.463 -23.658 -16.190  1.00 33.40           C  
ANISOU 1455  CB  MET B 223     4377   4415   3899    599    228    226       C  
ATOM   1456  CG  MET B 223      -6.496 -24.762 -16.060  1.00 48.81           C  
ANISOU 1456  CG  MET B 223     6326   6364   5854    581    246    216       C  
ATOM   1457  SD  MET B 223      -8.183 -24.176 -16.360  1.00 66.67           S  
ANISOU 1457  SD  MET B 223     8606   8600   8126    546    273    204       S  
ATOM   1458  CE  MET B 223      -8.717 -25.338 -17.615  1.00 40.15           C  
ANISOU 1458  CE  MET B 223     5216   5279   4759    541    271    191       C  
ATOM   1459  N   ILE B 224      -5.175 -23.899 -19.628  1.00 29.16           N  
ANISOU 1459  N   ILE B 224     3743   3979   3358    608    221    232       N  
ATOM   1460  CA  ILE B 224      -5.590 -23.332 -20.907  1.00 34.18           C  
ANISOU 1460  CA  ILE B 224     4331   4659   3995    599    222    245       C  
ATOM   1461  C   ILE B 224      -6.853 -24.049 -21.358  1.00 38.28           C  
ANISOU 1461  C   ILE B 224     4858   5180   4507    579    233    225       C  
ATOM   1462  O   ILE B 224      -7.023 -25.248 -21.105  1.00 35.77           O  
ANISOU 1462  O   ILE B 224     4580   4835   4177    577    240    195       O  
ATOM   1463  CB  ILE B 224      -4.483 -23.483 -21.968  1.00 30.74           C  
ANISOU 1463  CB  ILE B 224     3868   4271   3540    621    213    248       C  
ATOM   1464  CG1 ILE B 224      -3.176 -22.837 -21.490  1.00 32.55           C  
ANISOU 1464  CG1 ILE B 224     4084   4505   3777    636    202    265       C  
ATOM   1465  CG2 ILE B 224      -4.930 -22.901 -23.308  1.00 29.17           C  
ANISOU 1465  CG2 ILE B 224     3624   4125   3336    612    214    266       C  
ATOM   1466  CD1 ILE B 224      -1.954 -23.345 -22.263  1.00 30.77           C  
ANISOU 1466  CD1 ILE B 224     3839   4321   3530    664    196    259       C  
ATOM   1467  N   THR B 225      -7.744 -23.305 -22.027  1.00 33.33           N  
ANISOU 1467  N   THR B 225     4191   4585   3888    564    235    242       N  
ATOM   1468  CA  THR B 225      -8.990 -23.835 -22.571  1.00 30.93           C  
ANISOU 1468  CA  THR B 225     3877   4300   3575    541    241    224       C  
ATOM   1469  C   THR B 225      -9.075 -23.496 -24.058  1.00 38.21           C  
ANISOU 1469  C   THR B 225     4749   5292   4477    544    231    238       C  
ATOM   1470  O   THR B 225      -8.614 -22.433 -24.483  1.00 34.93           O  
ANISOU 1470  O   THR B 225     4302   4903   4068    560    225    276       O  
ATOM   1471  CB  THR B 225     -10.206 -23.261 -21.784  1.00 34.38           C  
ANISOU 1471  CB  THR B 225     4310   4715   4039    522    254    234       C  
ATOM   1472  CG2 THR B 225     -11.523 -23.772 -22.327  1.00 31.91           C  
ANISOU 1472  CG2 THR B 225     3976   4431   3717    494    259    215       C  
ATOM   1473  OG1 THR B 225     -10.083 -23.632 -20.398  1.00 37.88           O  
ANISOU 1473  OG1 THR B 225     4804   5097   4492    519    266    220       O  
ATOM   1474  N   HIS B 226      -9.629 -24.415 -24.854  1.00 33.69           N  
ANISOU 1474  N   HIS B 226     4173   4750   3877    527    229    205       N  
ATOM   1475  CA  HIS B 226      -9.730 -24.244 -26.300  1.00 31.24           C  
ANISOU 1475  CA  HIS B 226     3817   4517   3535    528    217    212       C  
ATOM   1476  C   HIS B 226     -11.033 -24.840 -26.805  1.00 32.04           C  
ANISOU 1476  C   HIS B 226     3902   4652   3619    494    216    182       C  
ATOM   1477  O   HIS B 226     -11.616 -25.743 -26.195  1.00 33.73           O  
ANISOU 1477  O   HIS B 226     4149   4827   3840    466    227    143       O  
ATOM   1478  CB  HIS B 226      -8.558 -24.913 -27.054  1.00 34.65           C  
ANISOU 1478  CB  HIS B 226     4261   4970   3935    545    215    191       C  
ATOM   1479  CG  HIS B 226      -7.387 -24.009 -27.286  1.00 38.97           C  
ANISOU 1479  CG  HIS B 226     4787   5534   4485    575    211    231       C  
ATOM   1480  CD2 HIS B 226      -6.091 -24.107 -26.898  1.00 32.01           C  
ANISOU 1480  CD2 HIS B 226     3924   4630   3609    599    213    232       C  
ATOM   1481  ND1 HIS B 226      -7.483 -22.837 -28.007  1.00 34.09           N  
ANISOU 1481  ND1 HIS B 226     4122   4967   3865    581    205    281       N  
ATOM   1482  CE1 HIS B 226      -6.296 -22.252 -28.053  1.00 34.17           C  
ANISOU 1482  CE1 HIS B 226     4124   4979   3880    600    207    307       C  
ATOM   1483  NE2 HIS B 226      -5.436 -23.000 -27.384  1.00 35.26           N  
ANISOU 1483  NE2 HIS B 226     4296   5077   4022    611    210    277       N  
ATOM   1484  N   GLY B 227     -11.474 -24.336 -27.950  1.00 38.29           N  
ANISOU 1484  N   GLY B 227     4641   5523   4385    494    202    202       N  
ATOM   1485  CA  GLY B 227     -12.523 -25.003 -28.688  1.00 35.22           C  
ANISOU 1485  CA  GLY B 227     4228   5188   3966    459    194    166       C  
ATOM   1486  C   GLY B 227     -13.867 -24.306 -28.664  1.00 36.33           C  
ANISOU 1486  C   GLY B 227     4318   5367   4119    448    187    192       C  
ATOM   1487  O   GLY B 227     -13.984 -23.122 -29.001  1.00 34.03           O  
ANISOU 1487  O   GLY B 227     3984   5111   3834    476    179    250       O  
ATOM   1488  N   GLU B 228     -14.889 -25.052 -28.259  1.00 31.91           N  
ANISOU 1488  N   GLU B 228     3762   4796   3565    407    194    151       N  
ATOM   1489  CA  GLU B 228     -16.279 -24.653 -28.397  1.00 39.05           C  
ANISOU 1489  CA  GLU B 228     4608   5755   4473    390    187    163       C  
ATOM   1490  C   GLU B 228     -16.999 -24.443 -27.069  1.00 41.05           C  
ANISOU 1490  C   GLU B 228     4872   5949   4775    381    209    168       C  
ATOM   1491  O   GLU B 228     -18.001 -23.721 -27.042  1.00 33.10           O  
ANISOU 1491  O   GLU B 228     3811   4982   3783    387    206    197       O  
ATOM   1492  CB  GLU B 228     -17.034 -25.716 -29.216  1.00 36.85           C  
ANISOU 1492  CB  GLU B 228     4310   5539   4152    338    176    103       C  
ATOM   1493  CG  GLU B 228     -18.467 -25.382 -29.559  1.00 40.38           C  
ANISOU 1493  CG  GLU B 228     4682   6067   4593    317    162    111       C  
ATOM   1494  CD  GLU B 228     -18.575 -24.277 -30.588  0.54 40.88           C  
ANISOU 1494  CD  GLU B 228     4679   6223   4630    360    134    172       C  
ATOM   1495  OE1 GLU B 228     -19.658 -23.664 -30.670  1.00 48.61           O  
ANISOU 1495  OE1 GLU B 228     5594   7259   5616    366    123    201       O  
ATOM   1496  OE2 GLU B 228     -17.580 -24.023 -31.307  1.00 41.95           O1-
ANISOU 1496  OE2 GLU B 228     4827   6375   4739    389    124    193       O1-
ATOM   1497  N   TYR B 229     -16.514 -25.022 -25.968  1.00 34.78           N  
ANISOU 1497  N   TYR B 229     4144   5066   4004    371    232    145       N  
ATOM   1498  CA  TYR B 229     -17.290 -25.109 -24.732  1.00 32.97           C  
ANISOU 1498  CA  TYR B 229     3931   4787   3810    351    257    137       C  
ATOM   1499  C   TYR B 229     -16.634 -24.334 -23.596  1.00 35.07           C  
ANISOU 1499  C   TYR B 229     4232   4982   4112    387    272    172       C  
ATOM   1500  O   TYR B 229     -15.406 -24.179 -23.551  1.00 34.55           O  
ANISOU 1500  O   TYR B 229     4200   4885   4043    415    266    184       O  
ATOM   1501  CB  TYR B 229     -17.468 -26.586 -24.306  1.00 34.90           C  
ANISOU 1501  CB  TYR B 229     4228   4986   4048    299    275     77       C  
ATOM   1502  CG  TYR B 229     -18.005 -27.442 -25.432  1.00 41.15           C  
ANISOU 1502  CG  TYR B 229     4992   5840   4802    255    262     30       C  
ATOM   1503  CD1 TYR B 229     -19.291 -27.246 -25.928  1.00 44.88           C  
ANISOU 1503  CD1 TYR B 229     5393   6392   5268    225    252     25       C  
ATOM   1504  CD2 TYR B 229     -17.212 -28.401 -26.034  1.00 35.83           C  
ANISOU 1504  CD2 TYR B 229     4361   5153   4100    246    259    -10       C  
ATOM   1505  CE1 TYR B 229     -19.777 -28.011 -26.981  1.00 50.37           C  
ANISOU 1505  CE1 TYR B 229     6060   7155   5924    179    237    -22       C  
ATOM   1506  CE2 TYR B 229     -17.689 -29.178 -27.085  1.00 46.17           C  
ANISOU 1506  CE2 TYR B 229     5649   6521   5373    202    248    -60       C  
ATOM   1507  CZ  TYR B 229     -18.963 -28.978 -27.551  1.00 47.79           C  
ANISOU 1507  CZ  TYR B 229     5783   6807   5567    165    236    -68       C  
ATOM   1508  OH  TYR B 229     -19.427 -29.747 -28.584  1.00 52.50           O  
ANISOU 1508  OH  TYR B 229     6357   7468   6123    116    222   -123       O  
ATOM   1509  N   TYR B 230     -17.471 -23.865 -22.666  1.00 31.90           N  
ANISOU 1509  N   TYR B 230     3821   4560   3741    383    292    183       N  
ATOM   1510  CA  TYR B 230     -16.991 -23.382 -21.381  1.00 33.20           C  
ANISOU 1510  CA  TYR B 230     4029   4650   3933    403    312    199       C  
ATOM   1511  C   TYR B 230     -16.804 -24.574 -20.439  1.00 37.69           C  
ANISOU 1511  C   TYR B 230     4666   5156   4497    371    332    160       C  
ATOM   1512  O   TYR B 230     -17.438 -25.625 -20.594  1.00 33.86           O  
ANISOU 1512  O   TYR B 230     4188   4678   4000    328    340    124       O  
ATOM   1513  CB  TYR B 230     -17.972 -22.366 -20.763  1.00 33.35           C  
ANISOU 1513  CB  TYR B 230     4012   4673   3986    415    330    224       C  
ATOM   1514  CG  TYR B 230     -19.027 -23.045 -19.893  1.00 35.78           C  
ANISOU 1514  CG  TYR B 230     4328   4964   4302    374    360    193       C  
ATOM   1515  CD1 TYR B 230     -18.807 -23.244 -18.534  1.00 34.53           C  
ANISOU 1515  CD1 TYR B 230     4230   4736   4156    367    387    183       C  
ATOM   1516  CD2 TYR B 230     -20.219 -23.530 -20.446  1.00 33.19           C  
ANISOU 1516  CD2 TYR B 230     3948   4696   3966    338    360    174       C  
ATOM   1517  CE1 TYR B 230     -19.726 -23.905 -17.742  1.00 37.21           C  
ANISOU 1517  CE1 TYR B 230     4580   5059   4498    327    418    158       C  
ATOM   1518  CE2 TYR B 230     -21.165 -24.191 -19.647  1.00 35.57           C  
ANISOU 1518  CE2 TYR B 230     4255   4983   4275    293    391    144       C  
ATOM   1519  CZ  TYR B 230     -20.903 -24.376 -18.296  1.00 37.81           C  
ANISOU 1519  CZ  TYR B 230     4603   5190   4571    288    422    139       C  
ATOM   1520  OH  TYR B 230     -21.806 -25.032 -17.473  1.00 38.67           O  
ANISOU 1520  OH  TYR B 230     4723   5284   4686    242    458    114       O  
ATOM   1521  N   HIS B 231     -15.943 -24.392 -19.437  1.00 31.44           N  
ANISOU 1521  N   HIS B 231     3928   4303   3715    392    340    170       N  
ATOM   1522  CA  HIS B 231     -15.641 -25.422 -18.449  1.00 31.66           C  
ANISOU 1522  CA  HIS B 231     4025   4268   3735    374    358    146       C  
ATOM   1523  C   HIS B 231     -15.462 -24.762 -17.082  1.00 34.27           C  
ANISOU 1523  C   HIS B 231     4386   4553   4082    389    375    163       C  
ATOM   1524  O   HIS B 231     -15.372 -23.539 -16.969  1.00 33.05           O  
ANISOU 1524  O   HIS B 231     4204   4409   3946    415    371    189       O  
ATOM   1525  CB  HIS B 231     -14.366 -26.193 -18.814  1.00 31.82           C  
ANISOU 1525  CB  HIS B 231     4089   4269   3734    390    341    135       C  
ATOM   1526  CG  HIS B 231     -14.372 -26.755 -20.195  1.00 34.68           C  
ANISOU 1526  CG  HIS B 231     4425   4677   4076    379    325    114       C  
ATOM   1527  CD2 HIS B 231     -13.942 -26.239 -21.372  1.00 38.34           C  
ANISOU 1527  CD2 HIS B 231     4844   5196   4526    400    301    127       C  
ATOM   1528  ND1 HIS B 231     -14.867 -28.007 -20.484  1.00 33.04           N  
ANISOU 1528  ND1 HIS B 231     4238   4460   3854    339    336     73       N  
ATOM   1529  CE1 HIS B 231     -14.752 -28.237 -21.780  1.00 30.22           C  
ANISOU 1529  CE1 HIS B 231     3851   4155   3475    335    318     56       C  
ATOM   1530  NE2 HIS B 231     -14.187 -27.182 -22.341  1.00 37.94           N  
ANISOU 1530  NE2 HIS B 231     4788   5175   4451    374    296     91       N  
ATOM   1531  N   THR B 232     -15.399 -25.576 -16.028  1.00 32.27           N  
ANISOU 1531  N   THR B 232     4193   4247   3820    373    395    149       N  
ATOM   1532  CA  THR B 232     -14.971 -25.096 -14.713  1.00 32.97           C  
ANISOU 1532  CA  THR B 232     4321   4295   3910    390    406    162       C  
ATOM   1533  C   THR B 232     -13.869 -26.021 -14.207  1.00 40.24           C  
ANISOU 1533  C   THR B 232     5309   5172   4806    402    398    158       C  
ATOM   1534  O   THR B 232     -14.115 -27.203 -13.931  1.00 40.36           O  
ANISOU 1534  O   THR B 232     5369   5157   4809    379    415    143       O  
ATOM   1535  CB  THR B 232     -16.131 -25.007 -13.708  1.00 33.57           C  
ANISOU 1535  CB  THR B 232     4402   4356   3996    363    444    156       C  
ATOM   1536  CG2 THR B 232     -17.074 -23.845 -14.028  1.00 34.63           C  
ANISOU 1536  CG2 THR B 232     4468   4531   4159    368    452    167       C  
ATOM   1537  OG1 THR B 232     -16.868 -26.235 -13.681  1.00 35.67           O  
ANISOU 1537  OG1 THR B 232     4689   4611   4253    320    466    135       O  
ATOM   1538  N   PHE B 233     -12.657 -25.478 -14.090  1.00 32.34           N  
ANISOU 1538  N   PHE B 233     4316   4171   3801    438    374    173       N  
ATOM   1539  CA  PHE B 233     -11.517 -26.231 -13.588  1.00 30.95           C  
ANISOU 1539  CA  PHE B 233     4195   3965   3601    460    362    174       C  
ATOM   1540  C   PHE B 233     -11.581 -26.318 -12.067  1.00 34.09           C  
ANISOU 1540  C   PHE B 233     4644   4325   3985    457    380    180       C  
ATOM   1541  O   PHE B 233     -11.714 -25.296 -11.392  1.00 36.63           O  
ANISOU 1541  O   PHE B 233     4954   4651   4312    457    385    185       O  
ATOM   1542  CB  PHE B 233     -10.217 -25.551 -14.027  1.00 35.28           C  
ANISOU 1542  CB  PHE B 233     4720   4538   4148    496    329    188       C  
ATOM   1543  CG  PHE B 233      -8.968 -26.173 -13.455  1.00 38.60           C  
ANISOU 1543  CG  PHE B 233     5184   4938   4544    527    312    192       C  
ATOM   1544  CD1 PHE B 233      -8.393 -27.296 -14.047  1.00 34.75           C  
ANISOU 1544  CD1 PHE B 233     4717   4444   4043    545    305    185       C  
ATOM   1545  CD2 PHE B 233      -8.361 -25.623 -12.321  1.00 34.89           C  
ANISOU 1545  CD2 PHE B 233     4734   4462   4063    540    304    203       C  
ATOM   1546  CE1 PHE B 233      -7.223 -27.873 -13.518  1.00 29.73           C  
ANISOU 1546  CE1 PHE B 233     4118   3793   3385    584    289    194       C  
ATOM   1547  CE2 PHE B 233      -7.194 -26.182 -11.790  1.00 30.36           C  
ANISOU 1547  CE2 PHE B 233     4192   3881   3462    572    284    210       C  
ATOM   1548  CZ  PHE B 233      -6.625 -27.302 -12.389  1.00 33.61           C  
ANISOU 1548  CZ  PHE B 233     4621   4285   3864    598    276    209       C  
ATOM   1549  N   HIS B 234     -11.464 -27.530 -11.524  1.00 32.95           N  
ANISOU 1549  N   HIS B 234     4559   4141   3818    454    392    178       N  
ATOM   1550  CA  HIS B 234     -11.496 -27.727 -10.084  1.00 30.82           C  
ANISOU 1550  CA  HIS B 234     4345   3840   3526    453    409    188       C  
ATOM   1551  C   HIS B 234     -10.382 -28.673  -9.640  1.00 32.84           C  
ANISOU 1551  C   HIS B 234     4658   4068   3751    488    393    203       C  
ATOM   1552  O   HIS B 234     -10.133 -29.686 -10.303  1.00 35.32           O  
ANISOU 1552  O   HIS B 234     4992   4363   4066    497    392    199       O  
ATOM   1553  CB  HIS B 234     -12.814 -28.355  -9.654  1.00 31.72           C  
ANISOU 1553  CB  HIS B 234     4483   3929   3642    408    453    180       C  
ATOM   1554  CG  HIS B 234     -12.889 -28.581  -8.186  1.00 34.85           C  
ANISOU 1554  CG  HIS B 234     4938   4296   4010    405    475    194       C  
ATOM   1555  CD2 HIS B 234     -12.641 -27.752  -7.147  1.00 32.51           C  
ANISOU 1555  CD2 HIS B 234     4649   4009   3695    417    473    201       C  
ATOM   1556  ND1 HIS B 234     -13.320 -29.767  -7.640  1.00 43.00           N  
ANISOU 1556  ND1 HIS B 234     6030   5282   5025    383    507    200       N  
ATOM   1557  CE1 HIS B 234     -13.277 -29.674  -6.321  1.00 40.24           C  
ANISOU 1557  CE1 HIS B 234     5724   4920   4644    387    522    217       C  
ATOM   1558  NE2 HIS B 234     -12.865 -28.461  -5.999  1.00 35.15           N  
ANISOU 1558  NE2 HIS B 234     5048   4312   3996    407    500    214       N  
ATOM   1559  N   MET B 235      -9.768 -28.391  -8.485  1.00 33.63           N  
ANISOU 1559  N   MET B 235     4789   4167   3824    509    384    218       N  
ATOM   1560  CA  MET B 235      -8.817 -29.304  -7.837  1.00 38.59           C  
ANISOU 1560  CA  MET B 235     5474   4771   4417    547    371    240       C  
ATOM   1561  C   MET B 235      -9.246 -29.641  -6.417  1.00 39.77           C  
ANISOU 1561  C   MET B 235     5685   4894   4533    535    397    256       C  
ATOM   1562  O   MET B 235      -9.533 -28.734  -5.630  1.00 39.58           O  
ANISOU 1562  O   MET B 235     5651   4890   4497    520    402    252       O  
ATOM   1563  CB  MET B 235      -7.404 -28.726  -7.729  1.00 32.80           C  
ANISOU 1563  CB  MET B 235     4719   4077   3668    591    325    249       C  
ATOM   1564  CG  MET B 235      -6.597 -28.549  -8.970  1.00 51.02           C  
ANISOU 1564  CG  MET B 235     6976   6413   5996    615    297    241       C  
ATOM   1565  SD  MET B 235      -4.897 -28.145  -8.438  1.00 52.76           S  
ANISOU 1565  SD  MET B 235     7183   6677   6187    665    248    257       S  
ATOM   1566  CE  MET B 235      -4.245 -29.762  -8.096  1.00 43.12           C  
ANISOU 1566  CE  MET B 235     6027   5420   4935    718    246    282       C  
ATOM   1567  N   HIS B 236      -9.213 -30.931  -6.065  1.00 33.44           N  
ANISOU 1567  N   HIS B 236     4949   4044   3711    546    414    276       N  
ATOM   1568  CA  HIS B 236      -9.440 -31.329  -4.680  1.00 36.82           C  
ANISOU 1568  CA  HIS B 236     5443   4450   4099    543    436    301       C  
ATOM   1569  C   HIS B 236      -8.243 -30.960  -3.813  1.00 36.26           C  
ANISOU 1569  C   HIS B 236     5382   4412   3983    591    396    322       C  
ATOM   1570  O   HIS B 236      -7.093 -31.024  -4.260  1.00 31.02           O  
ANISOU 1570  O   HIS B 236     4700   3769   3318    638    355    329       O  
ATOM   1571  CB  HIS B 236      -9.679 -32.840  -4.571  1.00 35.53           C  
ANISOU 1571  CB  HIS B 236     5352   4219   3928    543    467    323       C  
ATOM   1572  CG  HIS B 236     -11.024 -33.281  -5.043  1.00 38.95           C  
ANISOU 1572  CG  HIS B 236     5787   4618   4394    481    516    302       C  
ATOM   1573  CD2 HIS B 236     -11.799 -32.842  -6.062  1.00 37.41           C  
ANISOU 1573  CD2 HIS B 236     5530   4443   4240    440    523    266       C  
ATOM   1574  ND1 HIS B 236     -11.717 -34.312  -4.449  1.00 42.76           N  
ANISOU 1574  ND1 HIS B 236     6339   5042   4865    451    563    320       N  
ATOM   1575  CE1 HIS B 236     -12.863 -34.491  -5.079  1.00 36.34           C  
ANISOU 1575  CE1 HIS B 236     5502   4216   4087    390    598    290       C  
ATOM   1576  NE2 HIS B 236     -12.937 -33.607  -6.059  1.00 32.62           N  
ANISOU 1576  NE2 HIS B 236     4950   3796   3647    384    572    258       N  
ATOM   1577  N   GLY B 237      -8.516 -30.570  -2.565  1.00 33.28           N  
ANISOU 1577  N   GLY B 237     5031   4046   3566    578    407    331       N  
ATOM   1578  CA  GLY B 237      -7.476 -30.461  -1.553  1.00 34.97           C  
ANISOU 1578  CA  GLY B 237     5270   4293   3725    619    372    355       C  
ATOM   1579  C   GLY B 237      -6.505 -29.307  -1.692  1.00 38.97           C  
ANISOU 1579  C   GLY B 237     5715   4862   4230    636    322    334       C  
ATOM   1580  O   GLY B 237      -5.562 -29.226  -0.898  1.00 36.33           O  
ANISOU 1580  O   GLY B 237     5393   4564   3847    669    287    350       O  
ATOM   1581  N   HIS B 238      -6.691 -28.415  -2.666  1.00 31.21           N  
ANISOU 1581  N   HIS B 238     4667   3895   3297    613    318    301       N  
ATOM   1582  CA  HIS B 238      -5.742 -27.340  -2.920  1.00 30.97           C  
ANISOU 1582  CA  HIS B 238     4578   3917   3273    624    275    282       C  
ATOM   1583  C   HIS B 238      -6.513 -26.119  -3.401  1.00 32.84           C  
ANISOU 1583  C   HIS B 238     4765   4158   3553    580    294    248       C  
ATOM   1584  O   HIS B 238      -7.642 -26.225  -3.886  1.00 34.46           O  
ANISOU 1584  O   HIS B 238     4966   4335   3792    552    331    241       O  
ATOM   1585  CB  HIS B 238      -4.668 -27.765  -3.950  1.00 32.31           C  
ANISOU 1585  CB  HIS B 238     4716   4100   3460    666    240    292       C  
ATOM   1586  CG  HIS B 238      -3.848 -28.944  -3.511  1.00 35.71           C  
ANISOU 1586  CG  HIS B 238     5192   4525   3851    721    221    328       C  
ATOM   1587  CD2 HIS B 238      -2.637 -29.015  -2.902  1.00 32.72           C  
ANISOU 1587  CD2 HIS B 238     4812   4191   3430    766    178    347       C  
ATOM   1588  ND1 HIS B 238      -4.283 -30.245  -3.646  1.00 31.89           N  
ANISOU 1588  ND1 HIS B 238     4764   3983   3369    736    250    351       N  
ATOM   1589  CE1 HIS B 238      -3.373 -31.068  -3.148  1.00 38.42           C  
ANISOU 1589  CE1 HIS B 238     5626   4813   4158    794    227    386       C  
ATOM   1590  NE2 HIS B 238      -2.366 -30.346  -2.687  1.00 33.95           N  
ANISOU 1590  NE2 HIS B 238     5023   4314   3563    815    181    386       N  
ATOM   1591  N   ARG B 239      -5.884 -24.953  -3.285  1.00 33.75           N  
ANISOU 1591  N   ARG B 239     4841   4313   3671    575    267    228       N  
ATOM   1592  CA  ARG B 239      -6.542 -23.703  -3.649  1.00 36.63           C  
ANISOU 1592  CA  ARG B 239     5164   4676   4077    540    287    199       C  
ATOM   1593  C   ARG B 239      -5.476 -22.687  -4.034  1.00 36.31           C  
ANISOU 1593  C   ARG B 239     5074   4673   4052    542    249    185       C  
ATOM   1594  O   ARG B 239      -4.296 -22.858  -3.715  1.00 35.78           O  
ANISOU 1594  O   ARG B 239     5004   4639   3951    564    210    191       O  
ATOM   1595  CB  ARG B 239      -7.407 -23.184  -2.490  1.00 30.86           C  
ANISOU 1595  CB  ARG B 239     4464   3936   3325    510    321    181       C  
ATOM   1596  CG  ARG B 239      -6.586 -22.740  -1.276  1.00 28.11           C  
ANISOU 1596  CG  ARG B 239     4137   3620   2921    512    296    169       C  
ATOM   1597  CD  ARG B 239      -7.290 -23.058   0.057  1.00 30.90           C  
ANISOU 1597  CD  ARG B 239     4550   3966   3223    499    328    170       C  
ATOM   1598  NE  ARG B 239      -7.521 -24.496   0.186  1.00 36.61           N  
ANISOU 1598  NE  ARG B 239     5321   4668   3922    519    339    209       N  
ATOM   1599  CZ  ARG B 239      -6.587 -25.392   0.495  1.00 39.98           C  
ANISOU 1599  CZ  ARG B 239     5776   5108   4305    557    306    242       C  
ATOM   1600  NH1 ARG B 239      -5.333 -25.009   0.731  1.00 33.29           N1+
ANISOU 1600  NH1 ARG B 239     4909   4310   3430    578    254    238       N1+
ATOM   1601  NH2 ARG B 239      -6.908 -26.681   0.556  1.00 35.38           N  
ANISOU 1601  NH2 ARG B 239     5242   4491   3708    573    325    278       N  
ATOM   1602  N   TRP B 240      -5.897 -21.624  -4.731  1.00 30.08           N  
ANISOU 1602  N   TRP B 240     4241   3876   3311    519    264    167       N  
ATOM   1603  CA  TRP B 240      -4.957 -20.628  -5.243  1.00 30.46           C  
ANISOU 1603  CA  TRP B 240     4241   3950   3381    515    236    156       C  
ATOM   1604  C   TRP B 240      -5.656 -19.269  -5.339  1.00 35.60           C  
ANISOU 1604  C   TRP B 240     4871   4581   4074    483    265    134       C  
ATOM   1605  O   TRP B 240      -6.870 -19.150  -5.140  1.00 32.57           O  
ANISOU 1605  O   TRP B 240     4502   4168   3704    472    304    128       O  
ATOM   1606  CB  TRP B 240      -4.369 -21.071  -6.595  1.00 30.98           C  
ANISOU 1606  CB  TRP B 240     4267   4031   3472    538    215    177       C  
ATOM   1607  CG  TRP B 240      -5.398 -21.146  -7.708  1.00 34.64           C  
ANISOU 1607  CG  TRP B 240     4712   4472   3979    533    244    185       C  
ATOM   1608  CD1 TRP B 240      -5.686 -20.181  -8.623  1.00 29.53           C  
ANISOU 1608  CD1 TRP B 240     4019   3823   3377    519    253    184       C  
ATOM   1609  CD2 TRP B 240      -6.279 -22.241  -7.990  1.00 30.79           C  
ANISOU 1609  CD2 TRP B 240     4247   3961   3490    539    265    195       C  
ATOM   1610  CE2 TRP B 240      -7.068 -21.867  -9.094  1.00 33.66           C  
ANISOU 1610  CE2 TRP B 240     4573   4321   3896    527    283    197       C  
ATOM   1611  CE3 TRP B 240      -6.469 -23.508  -7.419  1.00 28.91           C  
ANISOU 1611  CE3 TRP B 240     4060   3705   3218    551    272    205       C  
ATOM   1612  NE1 TRP B 240      -6.690 -20.601  -9.462  1.00 30.25           N  
ANISOU 1612  NE1 TRP B 240     4100   3902   3491    520    275    194       N  
ATOM   1613  CZ2 TRP B 240      -8.048 -22.705  -9.628  1.00 27.42           C  
ANISOU 1613  CZ2 TRP B 240     3789   3516   3114    522    305    201       C  
ATOM   1614  CZ3 TRP B 240      -7.432 -24.339  -7.955  1.00 32.92           C  
ANISOU 1614  CZ3 TRP B 240     4581   4188   3741    543    299    209       C  
ATOM   1615  CH2 TRP B 240      -8.206 -23.936  -9.057  1.00 32.83           C  
ANISOU 1615  CH2 TRP B 240     4525   4180   3770    527    313    204       C  
ATOM   1616  N   ALA B 241      -4.870 -18.228  -5.610  1.00 31.65           N  
ANISOU 1616  N   ALA B 241     4336   4094   3594    470    247    121       N  
ATOM   1617  CA  ALA B 241      -5.389 -16.862  -5.687  1.00 33.84           C  
ANISOU 1617  CA  ALA B 241     4599   4344   3915    443    275    101       C  
ATOM   1618  C   ALA B 241      -5.766 -16.525  -7.125  1.00 34.12           C  
ANISOU 1618  C   ALA B 241     4590   4367   4005    451    287    124       C  
ATOM   1619  O   ALA B 241      -5.042 -16.870  -8.063  1.00 37.50           O  
ANISOU 1619  O   ALA B 241     4988   4822   4439    464    261    145       O  
ATOM   1620  CB  ALA B 241      -4.352 -15.851  -5.189  1.00 31.27           C  
ANISOU 1620  CB  ALA B 241     4264   4033   3583    417    255     72       C  
ATOM   1621  N   ASP B 242      -6.889 -15.826  -7.298  1.00 31.32           N  
ANISOU 1621  N   ASP B 242     4232   3979   3689    445    326    122       N  
ATOM   1622  CA  ASP B 242      -7.361 -15.486  -8.646  1.00 36.57           C  
ANISOU 1622  CA  ASP B 242     4855   4638   4402    456    337    150       C  
ATOM   1623  C   ASP B 242      -6.773 -14.135  -9.071  1.00 34.75           C  
ANISOU 1623  C   ASP B 242     4598   4394   4210    442    337    150       C  
ATOM   1624  O   ASP B 242      -7.452 -13.113  -9.151  1.00 36.68           O  
ANISOU 1624  O   ASP B 242     4839   4602   4495    439    370    149       O  
ATOM   1625  CB  ASP B 242      -8.884 -15.488  -8.699  1.00 32.27           C  
ANISOU 1625  CB  ASP B 242     4310   4071   3878    464    376    154       C  
ATOM   1626  CG  ASP B 242      -9.426 -15.457 -10.135  1.00 34.35           C  
ANISOU 1626  CG  ASP B 242     4528   4347   4178    480    379    188       C  
ATOM   1627  OD1 ASP B 242      -8.774 -15.983 -11.052  1.00 34.40           O  
ANISOU 1627  OD1 ASP B 242     4513   4382   4177    488    351    207       O  
ATOM   1628  OD2 ASP B 242     -10.514 -14.911 -10.350  1.00 36.99           O1-
ANISOU 1628  OD2 ASP B 242     4846   4666   4544    488    410    195       O1-
ATOM   1629  N   ASN B 243      -5.470 -14.154  -9.353  1.00 36.01           N  
ANISOU 1629  N   ASN B 243     4741   4582   4358    434    303    152       N  
ATOM   1630  CA  ASN B 243      -4.742 -12.962  -9.791  1.00 29.65           C  
ANISOU 1630  CA  ASN B 243     3911   3767   3588    412    303    154       C  
ATOM   1631  C   ASN B 243      -3.681 -13.407 -10.805  1.00 33.91           C  
ANISOU 1631  C   ASN B 243     4412   4353   4120    420    270    179       C  
ATOM   1632  O   ASN B 243      -3.718 -14.537 -11.302  1.00 33.64           O  
ANISOU 1632  O   ASN B 243     4370   4349   4062    447    255    197       O  
ATOM   1633  CB  ASN B 243      -4.169 -12.207  -8.584  1.00 33.40           C  
ANISOU 1633  CB  ASN B 243     4412   4227   4051    377    302    109       C  
ATOM   1634  CG  ASN B 243      -3.157 -13.046  -7.791  1.00 40.73           C  
ANISOU 1634  CG  ASN B 243     5350   5205   4920    372    261     90       C  
ATOM   1635  ND2 ASN B 243      -2.719 -12.542  -6.632  1.00 27.04           N  
ANISOU 1635  ND2 ASN B 243     3640   3471   3163    341    255     47       N  
ATOM   1636  OD1 ASN B 243      -2.773 -14.123  -8.228  1.00 34.46           O  
ANISOU 1636  OD1 ASN B 243     4543   4450   4101    399    234    113       O  
ATOM   1637  N   ARG B 244      -2.722 -12.521 -11.111  1.00 29.81           N  
ANISOU 1637  N   ARG B 244     3868   3838   3621    394    264    179       N  
ATOM   1638  CA  ARG B 244      -1.778 -12.786 -12.196  1.00 32.64           C  
ANISOU 1638  CA  ARG B 244     4182   4241   3978    399    242    206       C  
ATOM   1639  C   ARG B 244      -0.976 -14.068 -11.958  1.00 34.18           C  
ANISOU 1639  C   ARG B 244     4373   4491   4124    420    204    200       C  
ATOM   1640  O   ARG B 244      -0.918 -14.946 -12.830  1.00 32.85           O  
ANISOU 1640  O   ARG B 244     4187   4352   3944    451    194    223       O  
ATOM   1641  CB  ARG B 244      -0.821 -11.602 -12.391  1.00 34.53           C  
ANISOU 1641  CB  ARG B 244     4398   4477   4247    359    244    203       C  
ATOM   1642  CG  ARG B 244       0.294 -11.966 -13.402  1.00 39.83           C  
ANISOU 1642  CG  ARG B 244     5020   5207   4909    363    221    228       C  
ATOM   1643  CD  ARG B 244       1.282 -10.842 -13.683  1.00 33.21           C  
ANISOU 1643  CD  ARG B 244     4151   4369   4099    316    226    228       C  
ATOM   1644  NE  ARG B 244       2.229 -10.594 -12.586  1.00 33.97           N  
ANISOU 1644  NE  ARG B 244     4248   4484   4177    276    204    183       N  
ATOM   1645  CZ  ARG B 244       3.347 -11.282 -12.351  1.00 37.51           C  
ANISOU 1645  CZ  ARG B 244     4665   5001   4586    278    165    170       C  
ATOM   1646  NH1 ARG B 244       3.700 -12.334 -13.105  1.00 32.60           N1+
ANISOU 1646  NH1 ARG B 244     4014   4431   3940    322    147    197       N1+
ATOM   1647  NH2 ARG B 244       4.115 -10.924 -11.335  1.00 30.59           N  
ANISOU 1647  NH2 ARG B 244     3786   4144   3692    238    144    128       N  
ATOM   1648  N   THR B 245      -0.331 -14.182 -10.794  1.00 34.82           N  
ANISOU 1648  N   THR B 245     4470   4587   4172    406    182    168       N  
ATOM   1649  CA  THR B 245       0.565 -15.301 -10.504  1.00 34.88           C  
ANISOU 1649  CA  THR B 245     4471   4649   4132    431    144    166       C  
ATOM   1650  C   THR B 245      -0.133 -16.479  -9.836  1.00 37.62           C  
ANISOU 1650  C   THR B 245     4864   4987   4443    464    143    165       C  
ATOM   1651  O   THR B 245       0.508 -17.509  -9.619  1.00 32.86           O  
ANISOU 1651  O   THR B 245     4263   4421   3803    494    115    170       O  
ATOM   1652  CB  THR B 245       1.702 -14.848  -9.579  1.00 34.73           C  
ANISOU 1652  CB  THR B 245     4441   4664   4090    400    116    135       C  
ATOM   1653  CG2 THR B 245       2.554 -13.775 -10.229  1.00 32.53           C  
ANISOU 1653  CG2 THR B 245     4114   4399   3846    360    117    135       C  
ATOM   1654  OG1 THR B 245       1.128 -14.310  -8.381  1.00 34.24           O  
ANISOU 1654  OG1 THR B 245     4422   4568   4020    374    129    102       O  
ATOM   1655  N   GLY B 246      -1.410 -16.349  -9.471  1.00 35.79           N  
ANISOU 1655  N   GLY B 246     4669   4708   4222    460    174    160       N  
ATOM   1656  CA  GLY B 246      -2.062 -17.368  -8.670  1.00 29.81           C  
ANISOU 1656  CA  GLY B 246     3959   3940   3429    480    177    157       C  
ATOM   1657  C   GLY B 246      -1.631 -17.433  -7.214  1.00 38.58           C  
ANISOU 1657  C   GLY B 246     5101   5064   4493    471    160    132       C  
ATOM   1658  O   GLY B 246      -2.119 -18.300  -6.478  1.00 37.24           O  
ANISOU 1658  O   GLY B 246     4975   4886   4288    488    164    134       O  
ATOM   1659  N   ILE B 247      -0.734 -16.557  -6.761  1.00 31.98           N  
ANISOU 1659  N   ILE B 247     4247   4250   3652    441    141    108       N  
ATOM   1660  CA  ILE B 247      -0.330 -16.550  -5.361  1.00 30.70           C  
ANISOU 1660  CA  ILE B 247     4113   4111   3439    429    122     79       C  
ATOM   1661  C   ILE B 247      -0.459 -15.133  -4.810  1.00 32.71           C  
ANISOU 1661  C   ILE B 247     4373   4342   3714    377    140     38       C  
ATOM   1662  O   ILE B 247      -0.520 -14.145  -5.549  1.00 36.50           O  
ANISOU 1662  O   ILE B 247     4827   4794   4247    352    160     35       O  
ATOM   1663  CB  ILE B 247       1.103 -17.106  -5.149  1.00 39.77           C  
ANISOU 1663  CB  ILE B 247     5234   5330   4545    446     69     84       C  
ATOM   1664  CG1 ILE B 247       2.146 -16.266  -5.868  1.00 48.86           C  
ANISOU 1664  CG1 ILE B 247     6324   6513   5728    419     53     77       C  
ATOM   1665  CG2 ILE B 247       1.222 -18.565  -5.605  1.00 35.06           C  
ANISOU 1665  CG2 ILE B 247     4642   4748   3929    505     56    123       C  
ATOM   1666  CD1 ILE B 247       3.552 -16.781  -5.627  1.00 44.34           C  
ANISOU 1666  CD1 ILE B 247     5714   6019   5113    436      1     79       C  
ATOM   1667  N   LEU B 248      -0.550 -15.047  -3.495  1.00 36.59           N  
ANISOU 1667  N   LEU B 248     4902   4840   4158    361    137      6       N  
ATOM   1668  CA  LEU B 248      -0.607 -13.764  -2.811  1.00 44.54           C  
ANISOU 1668  CA  LEU B 248     5921   5825   5175    310    155    -44       C  
ATOM   1669  C   LEU B 248       0.790 -13.396  -2.329  1.00 46.25           C  
ANISOU 1669  C   LEU B 248     6110   6103   5359    277    109    -74       C  
ATOM   1670  O   LEU B 248       1.504 -14.240  -1.783  1.00 49.36           O  
ANISOU 1670  O   LEU B 248     6501   6560   5693    299     66    -66       O  
ATOM   1671  CB  LEU B 248      -1.569 -13.817  -1.617  1.00 36.17           C  
ANISOU 1671  CB  LEU B 248     4921   4743   4080    307    183    -70       C  
ATOM   1672  CG  LEU B 248      -2.966 -14.393  -1.813  1.00 37.53           C  
ANISOU 1672  CG  LEU B 248     5122   4870   4267    338    226    -43       C  
ATOM   1673  CD1 LEU B 248      -3.621 -14.675  -0.472  1.00 28.95           C  
ANISOU 1673  CD1 LEU B 248     4091   3783   3125    335    244    -66       C  
ATOM   1674  CD2 LEU B 248      -3.830 -13.424  -2.615  1.00 36.12           C  
ANISOU 1674  CD2 LEU B 248     4930   4630   4165    328    272    -44       C  
ATOM   1675  N   THR B 249       1.184 -12.134  -2.525  1.00 47.62           N  
ANISOU 1675  N   THR B 249     6262   6258   5573    225    119   -107       N  
ATOM   1676  CA  THR B 249       2.480 -11.710  -1.986  1.00 57.05           C  
ANISOU 1676  CA  THR B 249     7426   7514   6735    182     76   -145       C  
ATOM   1677  C   THR B 249       2.420 -11.397  -0.501  1.00 57.63           C  
ANISOU 1677  C   THR B 249     7542   7604   6751    149     71   -202       C  
ATOM   1678  O   THR B 249       3.429 -11.559   0.203  1.00 51.60           O  
ANISOU 1678  O   THR B 249     6759   6918   5929    132     22   -225       O  
ATOM   1679  CB  THR B 249       3.000 -10.476  -2.706  1.00 51.89           C  
ANISOU 1679  CB  THR B 249     6736   6835   6145    127     90   -163       C  
ATOM   1680  CG2 THR B 249       3.290 -10.790  -4.178  1.00 49.63           C  
ANISOU 1680  CG2 THR B 249     6401   6553   5905    156     89   -106       C  
ATOM   1681  OG1 THR B 249       2.026  -9.432  -2.584  1.00 57.94           O  
ANISOU 1681  OG1 THR B 249     7544   7514   6958     99    146   -190       O  
ATOM   1682  N   GLY B 250       1.272 -10.938  -0.008  1.00 42.44           N  
ANISOU 1682  N   GLY B 250     5672   5615   4838    141    120   -226       N  
ATOM   1683  CA  GLY B 250       1.173 -10.548   1.374  1.00 38.36           C  
ANISOU 1683  CA  GLY B 250     5197   5111   4265    107    121   -286       C  
ATOM   1684  C   GLY B 250      -0.253 -10.313   1.806  1.00 41.84           C  
ANISOU 1684  C   GLY B 250     5697   5482   4719    117    182   -300       C  
ATOM   1685  O   GLY B 250      -1.207 -10.621   1.086  1.00 40.41           O  
ANISOU 1685  O   GLY B 250     5522   5251   4583    157    218   -257       O  
ATOM   1686  N   PRO B 251      -0.425  -9.766   3.012  1.00 38.47           N  
ANISOU 1686  N   PRO B 251     5312   5056   4248     81    195   -364       N  
ATOM   1687  CA  PRO B 251      -1.782  -9.617   3.561  1.00 41.25           C  
ANISOU 1687  CA  PRO B 251     5719   5352   4601     94    255   -380       C  
ATOM   1688  C   PRO B 251      -2.622  -8.554   2.871  1.00 48.25           C  
ANISOU 1688  C   PRO B 251     6611   6142   5582     87    318   -390       C  
ATOM   1689  O   PRO B 251      -3.820  -8.472   3.164  1.00 49.82           O  
ANISOU 1689  O   PRO B 251     6845   6294   5792    108    372   -396       O  
ATOM   1690  CB  PRO B 251      -1.534  -9.255   5.035  1.00 37.53           C  
ANISOU 1690  CB  PRO B 251     5289   4921   4052     52    248   -453       C  
ATOM   1691  CG  PRO B 251      -0.134  -8.659   5.056  1.00 36.02           C  
ANISOU 1691  CG  PRO B 251     5058   4777   3850     -3    198   -492       C  
ATOM   1692  CD  PRO B 251       0.628  -9.377   3.971  1.00 41.22           C  
ANISOU 1692  CD  PRO B 251     5656   5472   4533     28    153   -424       C  
ATOM   1693  N   ASP B 252      -2.057  -7.743   1.976  1.00 39.15           N  
ANISOU 1693  N   ASP B 252     5422   4957   4496     60    317   -390       N  
ATOM   1694  CA  ASP B 252      -2.826  -6.645   1.400  1.00 44.37           C  
ANISOU 1694  CA  ASP B 252     6093   5521   5244     55    379   -398       C  
ATOM   1695  C   ASP B 252      -3.545  -7.019   0.105  1.00 44.50           C  
ANISOU 1695  C   ASP B 252     6082   5504   5323    110    398   -322       C  
ATOM   1696  O   ASP B 252      -4.327  -6.212  -0.408  1.00 50.10           O  
ANISOU 1696  O   ASP B 252     6798   6137   6102    121    450   -317       O  
ATOM   1697  CB  ASP B 252      -1.918  -5.429   1.151  1.00 39.91           C  
ANISOU 1697  CB  ASP B 252     5514   4928   4723     -8    378   -440       C  
ATOM   1698  CG  ASP B 252      -1.415  -4.797   2.442  0.95 50.52           C  
ANISOU 1698  CG  ASP B 252     6890   6288   6015    -72    372   -531       C  
ATOM   1699  OD1 ASP B 252      -2.096  -4.904   3.488  0.98 51.80           O  
ANISOU 1699  OD1 ASP B 252     7100   6452   6129    -65    395   -569       O  
ATOM   1700  OD2 ASP B 252      -0.345  -4.170   2.407  0.85 50.46           O1-
ANISOU 1700  OD2 ASP B 252     6862   6297   6015   -134    347   -566       O1-
ATOM   1701  N   ASP B 253      -3.319  -8.203  -0.434  1.00 35.54           N  
ANISOU 1701  N   ASP B 253     4917   4423   4164    147    359   -265       N  
ATOM   1702  CA  ASP B 253      -3.923  -8.560  -1.712  1.00 34.11           C  
ANISOU 1702  CA  ASP B 253     4706   4217   4035    192    373   -199       C  
ATOM   1703  C   ASP B 253      -5.352  -9.046  -1.473  1.00 36.72           C  
ANISOU 1703  C   ASP B 253     5063   4524   4363    234    413   -184       C  
ATOM   1704  O   ASP B 253      -5.539 -10.060  -0.788  1.00 36.30           O  
ANISOU 1704  O   ASP B 253     5031   4513   4249    249    399   -181       O  
ATOM   1705  CB  ASP B 253      -3.070  -9.625  -2.404  1.00 30.50           C  
ANISOU 1705  CB  ASP B 253     4208   3826   3555    212    318   -151       C  
ATOM   1706  CG  ASP B 253      -3.582  -9.999  -3.797  1.00 39.61           C  
ANISOU 1706  CG  ASP B 253     5330   4964   4758    253    328    -88       C  
ATOM   1707  OD1 ASP B 253      -4.759  -9.726  -4.133  1.00 36.15           O  
ANISOU 1707  OD1 ASP B 253     4900   4476   4360    276    373    -73       O  
ATOM   1708  OD2 ASP B 253      -2.780 -10.579  -4.560  1.00 35.24           O1-
ANISOU 1708  OD2 ASP B 253     4738   4453   4198    264    291    -54       O1-
ATOM   1709  N   PRO B 254      -6.370  -8.368  -1.996  1.00 40.12           N  
ANISOU 1709  N   PRO B 254     5493   4892   4858    253    464   -173       N  
ATOM   1710  CA  PRO B 254      -7.762  -8.761  -1.717  1.00 32.30           C  
ANISOU 1710  CA  PRO B 254     4520   3885   3867    288    506   -164       C  
ATOM   1711  C   PRO B 254      -8.350  -9.796  -2.670  1.00 40.15           C  
ANISOU 1711  C   PRO B 254     5483   4903   4871    330    497   -101       C  
ATOM   1712  O   PRO B 254      -9.552 -10.071  -2.570  1.00 36.39           O  
ANISOU 1712  O   PRO B 254     5011   4414   4402    356    534    -91       O  
ATOM   1713  CB  PRO B 254      -8.507  -7.422  -1.855  1.00 39.38           C  
ANISOU 1713  CB  PRO B 254     5425   4705   4832    291    564   -184       C  
ATOM   1714  CG  PRO B 254      -7.779  -6.739  -3.004  1.00 36.51           C  
ANISOU 1714  CG  PRO B 254     5028   4318   4526    282    549   -155       C  
ATOM   1715  CD  PRO B 254      -6.296  -7.155  -2.841  1.00 33.92           C  
ANISOU 1715  CD  PRO B 254     4690   4047   4150    243    489   -166       C  
ATOM   1716  N   SER B 255      -7.541 -10.377  -3.565  1.00 31.87           N  
ANISOU 1716  N   SER B 255     4400   3889   3821    335    452    -62       N  
ATOM   1717  CA  SER B 255      -8.025 -11.340  -4.551  1.00 29.80           C  
ANISOU 1717  CA  SER B 255     4107   3647   3567    370    443     -9       C  
ATOM   1718  C   SER B 255      -8.736 -12.527  -3.898  1.00 40.23           C  
ANISOU 1718  C   SER B 255     5453   4992   4840    384    449     -6       C  
ATOM   1719  O   SER B 255      -8.349 -12.997  -2.819  1.00 33.34           O  
ANISOU 1719  O   SER B 255     4616   4142   3908    371    435    -30       O  
ATOM   1720  CB  SER B 255      -6.852 -11.866  -5.401  1.00 30.31           C  
ANISOU 1720  CB  SER B 255     4140   3753   3623    370    392     21       C  
ATOM   1721  OG  SER B 255      -6.103 -10.822  -6.008  1.00 35.34           O  
ANISOU 1721  OG  SER B 255     4753   4373   4301    350    387     21       O  
ATOM   1722  N   ARG B 256      -9.766 -13.034  -4.582  1.00 30.53           N  
ANISOU 1722  N   ARG B 256     4204   3760   3634    410    469     27       N  
ATOM   1723  CA  ARG B 256     -10.465 -14.229  -4.119  1.00 39.40           C  
ANISOU 1723  CA  ARG B 256     5348   4903   4719    418    477     34       C  
ATOM   1724  C   ARG B 256      -9.524 -15.429  -4.152  1.00 32.06           C  
ANISOU 1724  C   ARG B 256     4428   4011   3741    420    430     52       C  
ATOM   1725  O   ARG B 256      -8.773 -15.632  -5.111  1.00 31.16           O  
ANISOU 1725  O   ARG B 256     4285   3914   3640    428    396     75       O  
ATOM   1726  CB  ARG B 256     -11.713 -14.513  -4.990  1.00 34.11           C  
ANISOU 1726  CB  ARG B 256     4644   4228   4086    438    504     63       C  
ATOM   1727  CG  ARG B 256     -12.695 -15.576  -4.390  1.00 38.24           C  
ANISOU 1727  CG  ARG B 256     5189   4763   4577    436    530     64       C  
ATOM   1728  CD  ARG B 256     -13.937 -15.797  -5.278  1.00 33.33           C  
ANISOU 1728  CD  ARG B 256     4524   4145   3995    449    554     88       C  
ATOM   1729  NE  ARG B 256     -14.711 -14.567  -5.404  1.00 35.16           N  
ANISOU 1729  NE  ARG B 256     4728   4354   4276    463    591     80       N  
ATOM   1730  CZ  ARG B 256     -14.732 -13.787  -6.480  1.00 39.31           C  
ANISOU 1730  CZ  ARG B 256     5211   4873   4852    483    586    102       C  
ATOM   1731  NH1 ARG B 256     -14.046 -14.115  -7.568  1.00 28.70           N1+
ANISOU 1731  NH1 ARG B 256     3843   3550   3514    487    545    132       N1+
ATOM   1732  NH2 ARG B 256     -15.459 -12.672  -6.468  1.00 35.60           N  
ANISOU 1732  NH2 ARG B 256     4724   4376   4428    503    624     98       N  
ATOM   1733  N   VAL B 257      -9.561 -16.221  -3.091  1.00 31.13           N  
ANISOU 1733  N   VAL B 257     4354   3907   3566    415    431     43       N  
ATOM   1734  CA  VAL B 257      -8.894 -17.516  -3.050  1.00 30.43           C  
ANISOU 1734  CA  VAL B 257     4283   3847   3433    427    395     67       C  
ATOM   1735  C   VAL B 257      -9.934 -18.569  -3.430  1.00 32.15           C  
ANISOU 1735  C   VAL B 257     4504   4055   3655    436    420     92       C  
ATOM   1736  O   VAL B 257     -11.043 -18.574  -2.881  1.00 31.82           O  
ANISOU 1736  O   VAL B 257     4479   3999   3613    426    463     82       O  
ATOM   1737  CB  VAL B 257      -8.283 -17.765  -1.658  1.00 34.31           C  
ANISOU 1737  CB  VAL B 257     4822   4360   3855    419    380     48       C  
ATOM   1738  CG1 VAL B 257      -7.801 -19.196  -1.515  1.00 30.61           C  
ANISOU 1738  CG1 VAL B 257     4379   3913   3339    440    353     80       C  
ATOM   1739  CG2 VAL B 257      -7.131 -16.770  -1.416  1.00 30.13           C  
ANISOU 1739  CG2 VAL B 257     4280   3848   3321    403    349     19       C  
ATOM   1740  N   ILE B 258      -9.601 -19.429  -4.403  1.00 31.07           N  
ANISOU 1740  N   ILE B 258     4350   3929   3527    451    395    120       N  
ATOM   1741  CA  ILE B 258     -10.579 -20.279  -5.082  1.00 32.25           C  
ANISOU 1741  CA  ILE B 258     4491   4069   3694    452    416    138       C  
ATOM   1742  C   ILE B 258     -10.009 -21.679  -5.260  1.00 32.47           C  
ANISOU 1742  C   ILE B 258     4544   4101   3691    466    392    159       C  
ATOM   1743  O   ILE B 258      -8.801 -21.900  -5.170  1.00 30.21           O  
ANISOU 1743  O   ILE B 258     4267   3832   3380    485    354    166       O  
ATOM   1744  CB  ILE B 258     -10.978 -19.719  -6.475  1.00 32.90           C  
ANISOU 1744  CB  ILE B 258     4513   4154   3833    457    418    147       C  
ATOM   1745  CG1 ILE B 258      -9.739 -19.552  -7.366  1.00 31.61           C  
ANISOU 1745  CG1 ILE B 258     4323   4010   3678    472    374    159       C  
ATOM   1746  CG2 ILE B 258     -11.710 -18.393  -6.354  1.00 28.48           C  
ANISOU 1746  CG2 ILE B 258     3930   3581   3310    451    449    132       C  
ATOM   1747  CD1 ILE B 258     -10.091 -19.115  -8.818  1.00 31.00           C  
ANISOU 1747  CD1 ILE B 258     4189   3941   3647    478    374    174       C  
ATOM   1748  N   ASP B 259     -10.900 -22.635  -5.543  1.00 30.89           N  
ANISOU 1748  N   ASP B 259     4355   3887   3495    458    417    169       N  
ATOM   1749  CA  ASP B 259     -10.467 -23.943  -6.023  1.00 32.93           C  
ANISOU 1749  CA  ASP B 259     4633   4139   3738    472    400    188       C  
ATOM   1750  C   ASP B 259     -11.253 -24.368  -7.256  1.00 31.55           C  
ANISOU 1750  C   ASP B 259     4425   3962   3600    460    413    189       C  
ATOM   1751  O   ASP B 259     -11.120 -25.512  -7.707  1.00 32.27           O  
ANISOU 1751  O   ASP B 259     4536   4041   3684    464    408    196       O  
ATOM   1752  CB  ASP B 259     -10.557 -25.001  -4.906  1.00 29.01           C  
ANISOU 1752  CB  ASP B 259     4205   3621   3195    470    416    200       C  
ATOM   1753  CG  ASP B 259     -11.987 -25.368  -4.524  1.00 41.58           C  
ANISOU 1753  CG  ASP B 259     5815   5192   4791    436    468    196       C  
ATOM   1754  OD1 ASP B 259     -12.966 -24.869  -5.146  1.00 32.54           O  
ANISOU 1754  OD1 ASP B 259     4623   4053   3687    415    491    182       O  
ATOM   1755  OD2 ASP B 259     -12.127 -26.174  -3.575  1.00 32.11           O1-
ANISOU 1755  OD2 ASP B 259     4675   3973   3553    430    487    209       O1-
ATOM   1756  N   ASN B 260     -12.056 -23.470  -7.813  1.00 29.47           N  
ANISOU 1756  N   ASN B 260     4111   3711   3375    447    428    180       N  
ATOM   1757  CA  ASN B 260     -12.962 -23.750  -8.921  1.00 31.27           C  
ANISOU 1757  CA  ASN B 260     4299   3950   3633    433    439    179       C  
ATOM   1758  C   ASN B 260     -12.948 -22.501  -9.793  1.00 38.08           C  
ANISOU 1758  C   ASN B 260     5100   4839   4532    444    427    182       C  
ATOM   1759  O   ASN B 260     -13.120 -21.406  -9.257  1.00 29.33           O  
ANISOU 1759  O   ASN B 260     3982   3727   3436    447    439    177       O  
ATOM   1760  CB  ASN B 260     -14.411 -23.924  -8.460  1.00 33.08           C  
ANISOU 1760  CB  ASN B 260     4528   4173   3869    401    485    170       C  
ATOM   1761  CG  ASN B 260     -15.218 -24.837  -9.354  1.00 38.09           C  
ANISOU 1761  CG  ASN B 260     5142   4814   4516    376    495    166       C  
ATOM   1762  ND2 ASN B 260     -16.261 -24.253  -9.934  1.00 35.85           N  
ANISOU 1762  ND2 ASN B 260     4799   4560   4263    364    510    161       N  
ATOM   1763  OD1 ASN B 260     -14.764 -25.890  -9.754  1.00 48.85           O  
ANISOU 1763  OD1 ASN B 260     6533   6164   5865    374    483    166       O  
ATOM   1764  N   LYS B 261     -12.829 -22.637 -11.115  1.00 30.31           N  
ANISOU 1764  N   LYS B 261     4076   3878   3562    451    407    189       N  
ATOM   1765  CA  LYS B 261     -12.792 -21.433 -11.954  1.00 35.59           C  
ANISOU 1765  CA  LYS B 261     4690   4572   4263    465    397    200       C  
ATOM   1766  C   LYS B 261     -13.384 -21.691 -13.339  1.00 35.99           C  
ANISOU 1766  C   LYS B 261     4691   4657   4327    461    390    207       C  
ATOM   1767  O   LYS B 261     -12.975 -22.640 -14.017  1.00 33.80           O  
ANISOU 1767  O   LYS B 261     4420   4390   4032    460    373    203       O  
ATOM   1768  CB  LYS B 261     -11.347 -20.925 -12.089  1.00 30.60           C  
ANISOU 1768  CB  LYS B 261     4060   3943   3626    486    365    208       C  
ATOM   1769  CG  LYS B 261     -11.202 -19.594 -12.797  1.00 36.52           C  
ANISOU 1769  CG  LYS B 261     4762   4706   4408    497    359    224       C  
ATOM   1770  CD  LYS B 261      -9.713 -19.190 -12.808  1.00 33.52           C  
ANISOU 1770  CD  LYS B 261     4386   4329   4020    507    331    229       C  
ATOM   1771  CE  LYS B 261      -9.448 -17.964 -13.705  1.00 33.18           C  
ANISOU 1771  CE  LYS B 261     4298   4298   4009    515    327    250       C  
ATOM   1772  NZ  LYS B 261     -10.322 -16.782 -13.463  1.00 34.05           N1+
ANISOU 1772  NZ  LYS B 261     4395   4385   4156    514    356    255       N1+
ATOM   1773  N   ILE B 262     -14.327 -20.829 -13.767  1.00 32.80           N  
ANISOU 1773  N   ILE B 262     4237   4273   3951    463    404    217       N  
ATOM   1774  CA  ILE B 262     -14.939 -20.951 -15.090  1.00 31.52           C  
ANISOU 1774  CA  ILE B 262     4021   4157   3796    462    395    226       C  
ATOM   1775  C   ILE B 262     -13.977 -20.427 -16.152  1.00 35.14           C  
ANISOU 1775  C   ILE B 262     4456   4641   4257    486    364    247       C  
ATOM   1776  O   ILE B 262     -13.285 -19.419 -15.951  1.00 31.19           O  
ANISOU 1776  O   ILE B 262     3956   4124   3771    504    360    263       O  
ATOM   1777  CB  ILE B 262     -16.297 -20.213 -15.152  1.00 34.61           C  
ANISOU 1777  CB  ILE B 262     4364   4570   4217    463    419    234       C  
ATOM   1778  CG1 ILE B 262     -17.029 -20.567 -16.455  1.00 28.10           C  
ANISOU 1778  CG1 ILE B 262     3483   3806   3390    456    405    240       C  
ATOM   1779  CG2 ILE B 262     -16.125 -18.662 -15.064  1.00 28.36           C  
ANISOU 1779  CG2 ILE B 262     3552   3766   3457    496    424    259       C  
ATOM   1780  CD1 ILE B 262     -18.432 -19.934 -16.579  1.00 28.68           C  
ANISOU 1780  CD1 ILE B 262     3496   3913   3488    461    426    251       C  
ATOM   1781  N   THR B 263     -13.914 -21.128 -17.286  1.00 31.52           N  
ANISOU 1781  N   THR B 263     3976   4220   3781    481    345    246       N  
ATOM   1782  CA  THR B 263     -13.026 -20.778 -18.388  1.00 35.40           C  
ANISOU 1782  CA  THR B 263     4443   4743   4266    501    320    265       C  
ATOM   1783  C   THR B 263     -13.745 -20.984 -19.713  1.00 38.75           C  
ANISOU 1783  C   THR B 263     4815   5227   4680    497    309    271       C  
ATOM   1784  O   THR B 263     -14.679 -21.792 -19.829  1.00 38.02           O  
ANISOU 1784  O   THR B 263     4716   5152   4578    471    316    248       O  
ATOM   1785  CB  THR B 263     -11.748 -21.635 -18.416  1.00 39.15           C  
ANISOU 1785  CB  THR B 263     4955   5205   4714    505    302    251       C  
ATOM   1786  CG2 THR B 263     -10.991 -21.555 -17.100  1.00 41.19           C  
ANISOU 1786  CG2 THR B 263     5262   5416   4974    510    306    244       C  
ATOM   1787  OG1 THR B 263     -12.118 -22.996 -18.670  1.00 42.59           O  
ANISOU 1787  OG1 THR B 263     5409   5646   5128    485    304    221       O  
ATOM   1788  N   GLY B 264     -13.267 -20.267 -20.726  1.00 32.49           N  
ANISOU 1788  N   GLY B 264     3988   4470   3886    518    293    302       N  
ATOM   1789  CA  GLY B 264     -13.778 -20.409 -22.065  1.00 34.54           C  
ANISOU 1789  CA  GLY B 264     4199   4799   4127    518    278    311       C  
ATOM   1790  C   GLY B 264     -12.652 -20.495 -23.071  1.00 35.15           C  
ANISOU 1790  C   GLY B 264     4272   4906   4178    531    257    321       C  
ATOM   1791  O   GLY B 264     -11.477 -20.317 -22.732  1.00 34.21           O  
ANISOU 1791  O   GLY B 264     4179   4756   4061    542    255    325       O  
ATOM   1792  N   PRO B 265     -12.997 -20.756 -24.340  1.00 30.70           N  
ANISOU 1792  N   PRO B 265     3670   4412   3585    528    242    324       N  
ATOM   1793  CA  PRO B 265     -11.974 -20.890 -25.388  1.00 28.88           C  
ANISOU 1793  CA  PRO B 265     3432   4219   3323    540    226    331       C  
ATOM   1794  C   PRO B 265     -10.952 -19.756 -25.412  1.00 36.68           C  
ANISOU 1794  C   PRO B 265     4417   5193   4329    566    228    376       C  
ATOM   1795  O   PRO B 265     -11.307 -18.570 -25.492  1.00 31.11           O  
ANISOU 1795  O   PRO B 265     3685   4489   3648    582    233    422       O  
ATOM   1796  CB  PRO B 265     -12.815 -20.918 -26.670  1.00 35.16           C  
ANISOU 1796  CB  PRO B 265     4174   5098   4086    536    212    340       C  
ATOM   1797  CG  PRO B 265     -14.072 -21.625 -26.224  1.00 33.57           C  
ANISOU 1797  CG  PRO B 265     3970   4896   3889    505    217    303       C  
ATOM   1798  CD  PRO B 265     -14.349 -21.038 -24.854  1.00 30.56           C  
ANISOU 1798  CD  PRO B 265     3610   4446   3555    511    238    315       C  
ATOM   1799  N   ALA B 266      -9.675 -20.145 -25.321  1.00 36.23           N  
ANISOU 1799  N   ALA B 266     4387   5119   4261    570    225    361       N  
ATOM   1800  CA  ALA B 266      -8.450 -19.323 -25.354  1.00 33.29           C  
ANISOU 1800  CA  ALA B 266     4012   4737   3899    585    226    392       C  
ATOM   1801  C   ALA B 266      -8.185 -18.579 -24.049  1.00 32.05           C  
ANISOU 1801  C   ALA B 266     3880   4513   3783    583    237    399       C  
ATOM   1802  O   ALA B 266      -7.290 -17.705 -24.016  1.00 31.72           O  
ANISOU 1802  O   ALA B 266     3834   4461   3759    588    240    425       O  
ATOM   1803  CB  ALA B 266      -8.430 -18.323 -26.515  1.00 28.88           C  
ANISOU 1803  CB  ALA B 266     3410   4230   3334    598    224    445       C  
ATOM   1804  N  AASP B 267      -8.930 -18.867 -22.982  0.66 30.08           N  
ANISOU 1804  N  AASP B 267     3658   4221   3551    573    246    375       N  
ATOM   1805  N  BASP B 267      -8.917 -18.878 -22.979  0.34 30.22           N  
ANISOU 1805  N  BASP B 267     3676   4238   3568    573    245    374       N  
ATOM   1806  CA AASP B 267      -8.549 -18.404 -21.655  0.66 32.00           C  
ANISOU 1806  CA AASP B 267     3933   4404   3822    569    255    368       C  
ATOM   1807  CA BASP B 267      -8.544 -18.378 -21.664  0.34 32.05           C  
ANISOU 1807  CA BASP B 267     3939   4410   3828    569    255    369       C  
ATOM   1808  C  AASP B 267      -7.263 -19.087 -21.218  0.66 34.88           C  
ANISOU 1808  C  AASP B 267     4326   4758   4169    570    244    344       C  
ATOM   1809  C  BASP B 267      -7.292 -19.092 -21.176  0.34 34.83           C  
ANISOU 1809  C  BASP B 267     4320   4750   4163    570    244    343       C  
ATOM   1810  O  AASP B 267      -7.045 -20.268 -21.507  0.66 35.23           O  
ANISOU 1810  O  AASP B 267     4383   4819   4185    574    236    319       O  
ATOM   1811  O  BASP B 267      -7.118 -20.293 -21.403  0.34 35.19           O  
ANISOU 1811  O  BASP B 267     4381   4809   4181    573    236    317       O  
ATOM   1812  CB AASP B 267      -9.640 -18.720 -20.631  0.66 31.31           C  
ANISOU 1812  CB AASP B 267     3869   4281   3746    558    269    345       C  
ATOM   1813  CB BASP B 267      -9.673 -18.596 -20.658  0.34 31.55           C  
ANISOU 1813  CB BASP B 267     3897   4311   3780    559    270    348       C  
ATOM   1814  CG AASP B 267     -10.662 -17.606 -20.483  0.66 39.04           C  
ANISOU 1814  CG AASP B 267     4826   5248   4759    563    287    371       C  
ATOM   1815  CG BASP B 267     -10.701 -17.477 -20.670  0.34 38.62           C  
ANISOU 1815  CG BASP B 267     4766   5202   4708    565    286    378       C  
ATOM   1816  OD1AASP B 267     -10.384 -16.451 -20.886  0.66 36.43           O  
ANISOU 1816  OD1AASP B 267     4474   4916   4450    576    291    408       O  
ATOM   1817  OD1BASP B 267     -10.468 -16.435 -21.322  0.34 37.45           O  
ANISOU 1817  OD1BASP B 267     4591   5064   4575    580    287    417       O  
ATOM   1818  OD2AASP B 267     -11.751 -17.897 -19.937  0.66 37.51           O1-
ANISOU 1818  OD2AASP B 267     4637   5043   4572    555    301    355       O1-
ATOM   1819  OD2BASP B 267     -11.746 -17.643 -20.006  0.34 37.75           O1-
ANISOU 1819  OD2BASP B 267     4662   5073   4607    558    302    362       O1-
ATOM   1820  N   SER B 268      -6.421 -18.354 -20.490  1.00 31.20           N  
ANISOU 1820  N   SER B 268     3870   4265   3721    568    244    350       N  
ATOM   1821  CA  SER B 268      -5.249 -18.953 -19.863  1.00 32.96           C  
ANISOU 1821  CA  SER B 268     4116   4481   3927    572    231    328       C  
ATOM   1822  C   SER B 268      -5.024 -18.320 -18.502  1.00 34.46           C  
ANISOU 1822  C   SER B 268     4331   4627   4136    560    235    319       C  
ATOM   1823  O   SER B 268      -5.161 -17.103 -18.337  1.00 30.64           O  
ANISOU 1823  O   SER B 268     3837   4124   3682    548    246    336       O  
ATOM   1824  CB  SER B 268      -3.978 -18.825 -20.739  1.00 31.09           C  
ANISOU 1824  CB  SER B 268     3847   4286   3678    581    220    342       C  
ATOM   1825  OG  SER B 268      -3.646 -17.477 -21.044  1.00 32.21           O  
ANISOU 1825  OG  SER B 268     3961   4431   3846    570    227    374       O  
ATOM   1826  N   PHE B 269      -4.706 -19.161 -17.521  1.00 31.11           N  
ANISOU 1826  N   PHE B 269     3943   4185   3691    564    226    293       N  
ATOM   1827  CA  PHE B 269      -4.281 -18.668 -16.218  1.00 31.64           C  
ANISOU 1827  CA  PHE B 269     4034   4225   3763    552    224    280       C  
ATOM   1828  C   PHE B 269      -3.309 -19.686 -15.654  1.00 33.51           C  
ANISOU 1828  C   PHE B 269     4292   4473   3967    569    202    264       C  
ATOM   1829  O   PHE B 269      -3.151 -20.775 -16.202  1.00 34.19           O  
ANISOU 1829  O   PHE B 269     4382   4575   4033    591    196    261       O  
ATOM   1830  CB  PHE B 269      -5.474 -18.412 -15.266  1.00 30.91           C  
ANISOU 1830  CB  PHE B 269     3972   4089   3683    539    246    269       C  
ATOM   1831  CG  PHE B 269      -6.206 -19.672 -14.814  1.00 31.49           C  
ANISOU 1831  CG  PHE B 269     4081   4150   3733    544    251    253       C  
ATOM   1832  CD1 PHE B 269      -7.228 -20.216 -15.588  1.00 34.04           C  
ANISOU 1832  CD1 PHE B 269     4394   4480   4059    544    263    256       C  
ATOM   1833  CD2 PHE B 269      -5.877 -20.296 -13.612  1.00 30.88           C  
ANISOU 1833  CD2 PHE B 269     4048   4054   3630    546    246    236       C  
ATOM   1834  CE1 PHE B 269      -7.914 -21.369 -15.179  1.00 30.65           C  
ANISOU 1834  CE1 PHE B 269     3999   4034   3612    540    273    240       C  
ATOM   1835  CE2 PHE B 269      -6.551 -21.446 -13.193  1.00 32.73           C  
ANISOU 1835  CE2 PHE B 269     4321   4270   3846    548    257    227       C  
ATOM   1836  CZ  PHE B 269      -7.572 -21.986 -13.982  1.00 30.15           C  
ANISOU 1836  CZ  PHE B 269     3985   3944   3527    542    272    227       C  
ATOM   1837  N   GLY B 270      -2.627 -19.319 -14.568  1.00 31.74           N  
ANISOU 1837  N   GLY B 270     4081   4242   3736    561    191    253       N  
ATOM   1838  CA  GLY B 270      -1.728 -20.263 -13.933  1.00 31.88           C  
ANISOU 1838  CA  GLY B 270     4118   4275   3719    584    168    243       C  
ATOM   1839  C   GLY B 270      -1.618 -19.956 -12.459  1.00 35.37           C  
ANISOU 1839  C   GLY B 270     4592   4701   4147    571    161    227       C  
ATOM   1840  O   GLY B 270      -2.071 -18.907 -11.988  1.00 31.89           O  
ANISOU 1840  O   GLY B 270     4154   4238   3726    541    175    219       O  
ATOM   1841  N   PHE B 271      -1.002 -20.890 -11.730  1.00 30.75           N  
ANISOU 1841  N   PHE B 271     4031   4126   3524    597    141    223       N  
ATOM   1842  CA  PHE B 271      -0.869 -20.736 -10.280  1.00 31.01           C  
ANISOU 1842  CA  PHE B 271     4097   4154   3530    587    131    210       C  
ATOM   1843  C   PHE B 271       0.163 -21.724  -9.750  1.00 33.79           C  
ANISOU 1843  C   PHE B 271     4460   4537   3840    626    100    216       C  
ATOM   1844  O   PHE B 271       0.616 -22.625 -10.462  1.00 34.50           O  
ANISOU 1844  O   PHE B 271     4541   4642   3927    664     92    229       O  
ATOM   1845  CB  PHE B 271      -2.211 -20.935  -9.555  1.00 29.61           C  
ANISOU 1845  CB  PHE B 271     3971   3930   3350    574    161    204       C  
ATOM   1846  CG  PHE B 271      -2.833 -22.298  -9.767  1.00 29.54           C  
ANISOU 1846  CG  PHE B 271     3998   3898   3329    599    174    215       C  
ATOM   1847  CD1 PHE B 271      -3.710 -22.518 -10.825  1.00 33.34           C  
ANISOU 1847  CD1 PHE B 271     4467   4363   3838    594    196    219       C  
ATOM   1848  CD2 PHE B 271      -2.555 -23.355  -8.897  1.00 32.11           C  
ANISOU 1848  CD2 PHE B 271     4369   4218   3614    625    164    222       C  
ATOM   1849  CE1 PHE B 271      -4.297 -23.790 -11.024  1.00 35.88           C  
ANISOU 1849  CE1 PHE B 271     4822   4661   4150    607    211    223       C  
ATOM   1850  CE2 PHE B 271      -3.132 -24.629  -9.078  1.00 32.94           C  
ANISOU 1850  CE2 PHE B 271     4514   4291   3711    643    182    232       C  
ATOM   1851  CZ  PHE B 271      -3.999 -24.852 -10.133  1.00 33.15           C  
ANISOU 1851  CZ  PHE B 271     4529   4299   3768    631    206    229       C  
ATOM   1852  N   GLN B 272       0.531 -21.541  -8.478  1.00 33.55           N  
ANISOU 1852  N   GLN B 272     4451   4521   3777    620     82    206       N  
ATOM   1853  CA  GLN B 272       1.387 -22.490  -7.778  1.00 34.94           C  
ANISOU 1853  CA  GLN B 272     4643   4727   3906    663     51    217       C  
ATOM   1854  C   GLN B 272       0.714 -22.913  -6.483  1.00 38.75           C  
ANISOU 1854  C   GLN B 272     5190   5182   4350    663     60    218       C  
ATOM   1855  O   GLN B 272      -0.030 -22.141  -5.876  1.00 33.89           O  
ANISOU 1855  O   GLN B 272     4593   4545   3737    622     79    199       O  
ATOM   1856  CB  GLN B 272       2.776 -21.904  -7.490  1.00 30.12           C  
ANISOU 1856  CB  GLN B 272     3982   4184   3278    660     10    208       C  
ATOM   1857  CG  GLN B 272       3.527 -21.521  -8.793  1.00 33.31           C  
ANISOU 1857  CG  GLN B 272     4317   4621   3718    660      5    211       C  
ATOM   1858  CD  GLN B 272       4.900 -20.926  -8.533  1.00 35.87           C  
ANISOU 1858  CD  GLN B 272     4584   5016   4028    649    -33    200       C  
ATOM   1859  NE2 GLN B 272       5.582 -20.502  -9.599  1.00 36.96           N  
ANISOU 1859  NE2 GLN B 272     4661   5187   4196    641    -34    203       N  
ATOM   1860  OE1 GLN B 272       5.339 -20.843  -7.389  1.00 40.61           O  
ANISOU 1860  OE1 GLN B 272     5192   5647   4589    645    -60    189       O  
ATOM   1861  N   ILE B 273       0.980 -24.157  -6.081  1.00 33.17           N  
ANISOU 1861  N   ILE B 273     4520   4475   3607    711     49    242       N  
ATOM   1862  CA  ILE B 273       0.504 -24.717  -4.821  1.00 32.79           C  
ANISOU 1862  CA  ILE B 273     4538   4408   3514    719     55    252       C  
ATOM   1863  C   ILE B 273       1.659 -25.472  -4.182  1.00 34.39           C  
ANISOU 1863  C   ILE B 273     4746   4657   3666    774     14    277       C  
ATOM   1864  O   ILE B 273       2.570 -25.948  -4.867  1.00 37.23           O  
ANISOU 1864  O   ILE B 273     5070   5043   4032    817     -8    291       O  
ATOM   1865  CB  ILE B 273      -0.700 -25.674  -5.021  1.00 36.57           C  
ANISOU 1865  CB  ILE B 273     5073   4819   4005    723     99    267       C  
ATOM   1866  CG1 ILE B 273      -0.336 -26.766  -6.050  1.00 33.95           C  
ANISOU 1866  CG1 ILE B 273     4737   4472   3690    769     98    287       C  
ATOM   1867  CG2 ILE B 273      -1.962 -24.893  -5.434  1.00 29.00           C  
ANISOU 1867  CG2 ILE B 273     4107   3823   3088    669    138    244       C  
ATOM   1868  CD1 ILE B 273      -1.476 -27.692  -6.401  1.00 39.61           C  
ANISOU 1868  CD1 ILE B 273     5503   5121   4423    764    141    293       C  
ATOM   1869  N   ILE B 274       1.624 -25.588  -2.862  1.00 31.87           N  
ANISOU 1869  N   ILE B 274     4468   4350   3291    776      4    284       N  
ATOM   1870  CA  ILE B 274       2.503 -26.518  -2.164  1.00 35.34           C  
ANISOU 1870  CA  ILE B 274     4927   4825   3675    838    -31    319       C  
ATOM   1871  C   ILE B 274       1.746 -27.841  -2.094  1.00 40.47           C  
ANISOU 1871  C   ILE B 274     5652   5405   4320    872      4    355       C  
ATOM   1872  O   ILE B 274       0.702 -27.928  -1.441  1.00 39.11           O  
ANISOU 1872  O   ILE B 274     5537   5191   4134    843     38    357       O  
ATOM   1873  CB  ILE B 274       2.890 -26.009  -0.770  1.00 39.82           C  
ANISOU 1873  CB  ILE B 274     5503   5451   4177    824    -63    311       C  
ATOM   1874  CG1 ILE B 274       3.580 -24.648  -0.872  1.00 38.89           C  
ANISOU 1874  CG1 ILE B 274     5312   5393   4070    777    -92    266       C  
ATOM   1875  CG2 ILE B 274       3.806 -27.030  -0.048  1.00 37.70           C  
ANISOU 1875  CG2 ILE B 274     5253   5226   3845    899   -102    357       C  
ATOM   1876  CD1 ILE B 274       4.721 -24.604  -1.856  1.00 32.49           C  
ANISOU 1876  CD1 ILE B 274     4426   4629   3288    803   -122    268       C  
ATOM   1877  N   ALA B 275       2.247 -28.860  -2.797  1.00 33.67           N  
ANISOU 1877  N   ALA B 275     4792   4529   3473    932      0    382       N  
ATOM   1878  CA  ALA B 275       1.582 -30.161  -2.854  1.00 33.86           C  
ANISOU 1878  CA  ALA B 275     4890   4476   3500    962     38    414       C  
ATOM   1879  C   ALA B 275       1.282 -30.698  -1.458  1.00 38.83           C  
ANISOU 1879  C   ALA B 275     5592   5093   4068    976     42    448       C  
ATOM   1880  O   ALA B 275       2.184 -30.843  -0.633  1.00 35.92           O  
ANISOU 1880  O   ALA B 275     5223   4780   3645   1020      1    475       O  
ATOM   1881  CB  ALA B 275       2.468 -31.158  -3.623  1.00 30.61           C  
ANISOU 1881  CB  ALA B 275     4468   4061   3102   1037     26    437       C  
ATOM   1882  N   GLY B 276       0.013 -31.005  -1.195  1.00 37.04           N  
ANISOU 1882  N   GLY B 276     5428   4799   3848    937     93    450       N  
ATOM   1883  CA  GLY B 276      -0.342 -31.593   0.082  1.00 34.97           C  
ANISOU 1883  CA  GLY B 276     5242   4520   3527    948    106    488       C  
ATOM   1884  C   GLY B 276      -0.333 -30.650   1.268  1.00 38.45           C  
ANISOU 1884  C   GLY B 276     5676   5020   3911    915     86    475       C  
ATOM   1885  O   GLY B 276      -0.455 -31.112   2.406  1.00 35.56           O  
ANISOU 1885  O   GLY B 276     5370   4657   3483    930     89    510       O  
ATOM   1886  N   GLU B 277      -0.187 -29.346   1.050  1.00 35.33           N  
ANISOU 1886  N   GLU B 277     5216   4674   3534    869     67    425       N  
ATOM   1887  CA  GLU B 277      -0.014 -28.427   2.175  1.00 37.54           C  
ANISOU 1887  CA  GLU B 277     5489   5016   3758    840     45    404       C  
ATOM   1888  C   GLU B 277      -1.263 -28.423   3.048  1.00 40.20           C  
ANISOU 1888  C   GLU B 277     5891   5315   4070    797     94    402       C  
ATOM   1889  O   GLU B 277      -2.370 -28.160   2.566  1.00 35.80           O  
ANISOU 1889  O   GLU B 277     5337   4703   3562    751    143    378       O  
ATOM   1890  CB  GLU B 277       0.276 -27.017   1.659  1.00 34.41           C  
ANISOU 1890  CB  GLU B 277     5016   4660   3400    792     26    346       C  
ATOM   1891  CG  GLU B 277       0.560 -26.006   2.751  1.00 34.78           C  
ANISOU 1891  CG  GLU B 277     5052   4771   3393    756      1    313       C  
ATOM   1892  CD  GLU B 277       1.014 -24.664   2.192  1.00 42.68           C  
ANISOU 1892  CD  GLU B 277     5977   5805   4434    711    -18    259       C  
ATOM   1893  OE1 GLU B 277       0.305 -24.096   1.316  1.00 35.83           O  
ANISOU 1893  OE1 GLU B 277     5090   4888   3635    674     18    234       O  
ATOM   1894  OE2 GLU B 277       2.086 -24.186   2.632  1.00 38.93           O1-
ANISOU 1894  OE2 GLU B 277     5464   5408   3922    712    -69    244       O1-
ATOM   1895  N   GLY B 278      -1.096 -28.733   4.328  1.00 37.63           N  
ANISOU 1895  N   GLY B 278     5614   5021   3663    815     83    430       N  
ATOM   1896  CA  GLY B 278      -2.234 -28.768   5.219  1.00 33.42           C  
ANISOU 1896  CA  GLY B 278     5144   4458   3097    776    133    432       C  
ATOM   1897  C   GLY B 278      -3.207 -29.902   4.977  1.00 44.68           C  
ANISOU 1897  C   GLY B 278     6632   5797   4548    780    191    471       C  
ATOM   1898  O   GLY B 278      -4.185 -30.020   5.723  1.00 38.68           O  
ANISOU 1898  O   GLY B 278     5925   5011   3760    747    238    477       O  
ATOM   1899  N   VAL B 279      -2.978 -30.745   3.970  1.00 35.17           N  
ANISOU 1899  N   VAL B 279     5425   4546   3394    816    192    494       N  
ATOM   1900  CA  VAL B 279      -3.911 -31.827   3.668  1.00 37.18           C  
ANISOU 1900  CA  VAL B 279     5738   4711   3676    810    249    524       C  
ATOM   1901  C   VAL B 279      -3.239 -33.192   3.560  1.00 37.98           C  
ANISOU 1901  C   VAL B 279     5886   4777   3766    883    239    584       C  
ATOM   1902  O   VAL B 279      -3.929 -34.224   3.655  1.00 39.06           O  
ANISOU 1902  O   VAL B 279     6095   4839   3909    882    287    619       O  
ATOM   1903  CB  VAL B 279      -4.702 -31.513   2.374  1.00 38.97           C  
ANISOU 1903  CB  VAL B 279     5922   4894   3991    764    281    480       C  
ATOM   1904  CG1 VAL B 279      -5.575 -30.263   2.555  1.00 32.32           C  
ANISOU 1904  CG1 VAL B 279     5046   4072   3163    696    304    428       C  
ATOM   1905  CG2 VAL B 279      -3.741 -31.332   1.183  1.00 34.54           C  
ANISOU 1905  CG2 VAL B 279     5294   4353   3476    797    238    463       C  
ATOM   1906  N   GLY B 280      -1.918 -33.273   3.377  1.00 38.62           N  
ANISOU 1906  N   GLY B 280     5933   4908   3834    949    180    600       N  
ATOM   1907  CA  GLY B 280      -1.218 -34.544   3.358  1.00 33.08           C  
ANISOU 1907  CA  GLY B 280     5276   4175   3118   1031    170    661       C  
ATOM   1908  C   GLY B 280      -1.223 -35.222   1.997  1.00 38.25           C  
ANISOU 1908  C   GLY B 280     5922   4762   3849   1049    190    652       C  
ATOM   1909  O   GLY B 280      -1.769 -34.738   0.998  1.00 35.23           O  
ANISOU 1909  O   GLY B 280     5496   4360   3529    997    209    601       O  
ATOM   1910  N   ALA B 281      -0.570 -36.378   1.977  1.00 34.71           N  
ANISOU 1910  N   ALA B 281     5517   4278   3391   1128    185    705       N  
ATOM   1911  CA  ALA B 281      -0.500 -37.212   0.790  1.00 35.58           C  
ANISOU 1911  CA  ALA B 281     5636   4318   3566   1156    208    701       C  
ATOM   1912  C   ALA B 281      -1.882 -37.723   0.400  1.00 38.07           C  
ANISOU 1912  C   ALA B 281     6006   4534   3926   1088    279    685       C  
ATOM   1913  O   ALA B 281      -2.774 -37.883   1.241  1.00 37.36           O  
ANISOU 1913  O   ALA B 281     5974   4411   3808   1045    317    704       O  
ATOM   1914  CB  ALA B 281       0.439 -38.397   1.042  1.00 31.34           C  
ANISOU 1914  CB  ALA B 281     5148   3756   3005   1262    194    767       C  
ATOM   1915  N   GLY B 282      -2.050 -38.001  -0.884  1.00 35.42           N  
ANISOU 1915  N   GLY B 282     5649   4154   3656   1077    298    648       N  
ATOM   1916  CA  GLY B 282      -3.306 -38.542  -1.362  1.00 36.78           C  
ANISOU 1916  CA  GLY B 282     5866   4236   3871   1010    362    627       C  
ATOM   1917  C   GLY B 282      -3.386 -38.469  -2.870  1.00 42.56           C  
ANISOU 1917  C   GLY B 282     6546   4956   4669    990    367    571       C  
ATOM   1918  O   GLY B 282      -2.589 -37.795  -3.539  1.00 38.24           O  
ANISOU 1918  O   GLY B 282     5921   4475   4135   1015    324    545       O  
ATOM   1919  N   ALA B 283      -4.361 -39.202  -3.406  1.00 37.37           N  
ANISOU 1919  N   ALA B 283     5933   4215   4051    942    422    553       N  
ATOM   1920  CA  ALA B 283      -4.713 -39.108  -4.824  1.00 37.95           C  
ANISOU 1920  CA  ALA B 283     5960   4280   4181    904    432    493       C  
ATOM   1921  C   ALA B 283      -5.780 -38.028  -4.951  1.00 40.95           C  
ANISOU 1921  C   ALA B 283     6283   4701   4574    814    441    452       C  
ATOM   1922  O   ALA B 283      -6.965 -38.297  -4.746  1.00 41.11           O  
ANISOU 1922  O   ALA B 283     6337   4677   4605    748    488    444       O  
ATOM   1923  CB  ALA B 283      -5.208 -40.451  -5.352  1.00 32.97           C  
ANISOU 1923  CB  ALA B 283     5403   3541   3584    893    486    488       C  
ATOM   1924  N   TRP B 284      -5.360 -36.795  -5.267  1.00 40.01           N  
ANISOU 1924  N   TRP B 284     6078   4669   4457    814    398    428       N  
ATOM   1925  CA  TRP B 284      -6.240 -35.631  -5.265  1.00 40.82           C  
ANISOU 1925  CA  TRP B 284     6126   4816   4569    745    401    396       C  
ATOM   1926  C   TRP B 284      -6.813 -35.415  -6.663  1.00 39.34           C  
ANISOU 1926  C   TRP B 284     5886   4631   4432    702    412    346       C  
ATOM   1927  O   TRP B 284      -6.073 -35.124  -7.606  1.00 36.71           O  
ANISOU 1927  O   TRP B 284     5500   4333   4115    731    381    328       O  
ATOM   1928  CB  TRP B 284      -5.471 -34.390  -4.803  1.00 31.05           C  
ANISOU 1928  CB  TRP B 284     4830   3662   3306    766    352    397       C  
ATOM   1929  CG  TRP B 284      -4.924 -34.518  -3.423  1.00 36.46           C  
ANISOU 1929  CG  TRP B 284     5559   4360   3933    804    337    441       C  
ATOM   1930  CD1 TRP B 284      -3.628 -34.792  -3.074  1.00 32.88           C  
ANISOU 1930  CD1 TRP B 284     5110   3935   3446    879    295    473       C  
ATOM   1931  CD2 TRP B 284      -5.654 -34.379  -2.187  1.00 36.66           C  
ANISOU 1931  CD2 TRP B 284     5629   4380   3921    770    362    459       C  
ATOM   1932  CE2 TRP B 284      -4.736 -34.582  -1.133  1.00 35.20           C  
ANISOU 1932  CE2 TRP B 284     5477   4222   3677    827    331    502       C  
ATOM   1933  CE3 TRP B 284      -6.993 -34.097  -1.873  1.00 40.07           C  
ANISOU 1933  CE3 TRP B 284     6072   4793   4361    699    408    442       C  
ATOM   1934  NE1 TRP B 284      -3.509 -34.833  -1.697  1.00 37.58           N  
ANISOU 1934  NE1 TRP B 284     5751   4546   3983    894    289    511       N  
ATOM   1935  CZ2 TRP B 284      -5.115 -34.518   0.214  1.00 35.91           C  
ANISOU 1935  CZ2 TRP B 284     5615   4320   3711    813    345    529       C  
ATOM   1936  CZ3 TRP B 284      -7.370 -34.030  -0.532  1.00 39.70           C  
ANISOU 1936  CZ3 TRP B 284     6071   4751   4263    685    426    467       C  
ATOM   1937  CH2 TRP B 284      -6.436 -34.246   0.492  1.00 37.58           C  
ANISOU 1937  CH2 TRP B 284     5840   4508   3931    741    395    510       C  
ATOM   1938  N   MET B 285      -8.125 -35.537  -6.804  1.00 37.52           N  
ANISOU 1938  N   MET B 285     5663   4371   4222    632    454    325       N  
ATOM   1939  CA  MET B 285      -8.691 -35.398  -8.136  1.00 36.71           C  
ANISOU 1939  CA  MET B 285     5510   4278   4161    592    461    280       C  
ATOM   1940  C   MET B 285      -8.634 -33.953  -8.619  1.00 39.46           C  
ANISOU 1940  C   MET B 285     5767   4706   4521    582    428    259       C  
ATOM   1941  O   MET B 285      -8.733 -32.996  -7.844  1.00 36.15           O  
ANISOU 1941  O   MET B 285     5327   4322   4087    575    419    269       O  
ATOM   1942  CB  MET B 285     -10.139 -35.867  -8.175  1.00 38.23           C  
ANISOU 1942  CB  MET B 285     5724   4430   4372    515    512    260       C  
ATOM   1943  CG  MET B 285     -10.398 -37.257  -7.670  1.00 57.68           C  
ANISOU 1943  CG  MET B 285     8281   6805   6829    508    555    280       C  
ATOM   1944  SD  MET B 285     -12.185 -37.499  -7.695  1.00 65.29           S  
ANISOU 1944  SD  MET B 285     9246   7745   7816    402    613    251       S  
ATOM   1945  CE  MET B 285     -12.414 -37.249  -9.487  1.00 49.45           C  
ANISOU 1945  CE  MET B 285     7160   5780   5849    375    593    190       C  
ATOM   1946  N   TYR B 286      -8.474 -33.801  -9.920  1.00 36.84           N  
ANISOU 1946  N   TYR B 286     5385   4399   4214    582    414    230       N  
ATOM   1947  CA  TYR B 286      -8.818 -32.559 -10.586  1.00 37.01           C  
ANISOU 1947  CA  TYR B 286     5325   4483   4254    557    397    210       C  
ATOM   1948  C   TYR B 286      -9.734 -32.918 -11.742  1.00 43.86           C  
ANISOU 1948  C   TYR B 286     6170   5348   5149    511    417    175       C  
ATOM   1949  O   TYR B 286      -9.635 -34.016 -12.315  1.00 38.60           O  
ANISOU 1949  O   TYR B 286     5538   4642   4485    513    430    160       O  
ATOM   1950  CB  TYR B 286      -7.570 -31.771 -11.067  1.00 33.02           C  
ANISOU 1950  CB  TYR B 286     4767   4031   3746    605    352    214       C  
ATOM   1951  CG  TYR B 286      -6.937 -32.315 -12.315  1.00 36.71           C  
ANISOU 1951  CG  TYR B 286     5219   4505   4223    631    341    198       C  
ATOM   1952  CD1 TYR B 286      -7.313 -31.851 -13.574  1.00 31.56           C  
ANISOU 1952  CD1 TYR B 286     4508   3892   3592    606    338    172       C  
ATOM   1953  CD2 TYR B 286      -5.971 -33.313 -12.239  1.00 37.75           C  
ANISOU 1953  CD2 TYR B 286     5396   4607   4342    685    337    209       C  
ATOM   1954  CE1 TYR B 286      -6.742 -32.370 -14.725  1.00 38.40           C  
ANISOU 1954  CE1 TYR B 286     5362   4768   4460    629    331    153       C  
ATOM   1955  CE2 TYR B 286      -5.391 -33.836 -13.380  1.00 37.33           C  
ANISOU 1955  CE2 TYR B 286     5329   4558   4297    713    332    189       C  
ATOM   1956  CZ  TYR B 286      -5.776 -33.365 -14.618  1.00 40.12           C  
ANISOU 1956  CZ  TYR B 286     5626   4953   4667    682    329    159       C  
ATOM   1957  OH  TYR B 286      -5.187 -33.891 -15.749  1.00 40.64           O  
ANISOU 1957  OH  TYR B 286     5680   5028   4734    709    327    136       O  
ATOM   1958  N   HIS B 287     -10.650 -32.004 -12.054  1.00 38.47           N  
ANISOU 1958  N   HIS B 287     5428   4705   4482    469    421    161       N  
ATOM   1959  CA  HIS B 287     -11.576 -32.260 -13.153  1.00 38.62           C  
ANISOU 1959  CA  HIS B 287     5415   4738   4521    424    434    128       C  
ATOM   1960  C   HIS B 287     -12.333 -30.985 -13.506  1.00 38.74           C  
ANISOU 1960  C   HIS B 287     5353   4815   4553    400    427    124       C  
ATOM   1961  O   HIS B 287     -12.372 -30.021 -12.735  1.00 37.34           O  
ANISOU 1961  O   HIS B 287     5161   4652   4376    408    424    143       O  
ATOM   1962  CB  HIS B 287     -12.568 -33.391 -12.812  1.00 37.90           C  
ANISOU 1962  CB  HIS B 287     5377   4591   4433    372    478    114       C  
ATOM   1963  CG  HIS B 287     -13.339 -33.178 -11.545  1.00 41.09           C  
ANISOU 1963  CG  HIS B 287     5802   4977   4831    344    507    133       C  
ATOM   1964  CD2 HIS B 287     -13.079 -33.545 -10.266  1.00 38.52           C  
ANISOU 1964  CD2 HIS B 287     5544   4608   4485    359    524    162       C  
ATOM   1965  ND1 HIS B 287     -14.556 -32.528 -11.514  1.00 45.57           N  
ANISOU 1965  ND1 HIS B 287     6320   5580   5414    296    525    121       N  
ATOM   1966  CE1 HIS B 287     -15.002 -32.489 -10.269  1.00 37.42           C  
ANISOU 1966  CE1 HIS B 287     5322   4525   4371    281    554    140       C  
ATOM   1967  NE2 HIS B 287     -14.125 -33.101  -9.495  1.00 45.32           N  
ANISOU 1967  NE2 HIS B 287     6395   5477   5347    317    553    166       N  
ATOM   1968  N   CYS B 288     -12.911 -30.990 -14.699  1.00 36.81           N  
ANISOU 1968  N   CYS B 288     5061   4606   4320    373    424     99       N  
ATOM   1969  CA  CYS B 288     -13.990 -30.067 -14.983  1.00 38.16           C  
ANISOU 1969  CA  CYS B 288     5165   4826   4507    342    428     96       C  
ATOM   1970  C   CYS B 288     -15.179 -30.428 -14.108  1.00 33.79           C  
ANISOU 1970  C   CYS B 288     4633   4247   3960    293    468     91       C  
ATOM   1971  O   CYS B 288     -15.509 -31.607 -13.949  1.00 38.01           O  
ANISOU 1971  O   CYS B 288     5216   4736   4489    260    493     74       O  
ATOM   1972  CB  CYS B 288     -14.382 -30.113 -16.461  1.00 32.36           C  
ANISOU 1972  CB  CYS B 288     4375   4143   3776    323    414     72       C  
ATOM   1973  SG  CYS B 288     -15.756 -28.987 -16.810  1.00 38.06           S  
ANISOU 1973  SG  CYS B 288     5009   4934   4517    294    416     75       S  
ATOM   1974  N   HIS B 289     -15.822 -29.413 -13.535  1.00 30.20           N  
ANISOU 1974  N   HIS B 289     4142   3817   3516    288    477    104       N  
ATOM   1975  CA  HIS B 289     -16.925 -29.626 -12.603  1.00 31.05           C  
ANISOU 1975  CA  HIS B 289     4264   3906   3628    246    518    101       C  
ATOM   1976  C   HIS B 289     -18.300 -29.516 -13.257  1.00 33.79           C  
ANISOU 1976  C   HIS B 289     4544   4302   3994    198    533     80       C  
ATOM   1977  O   HIS B 289     -19.316 -29.701 -12.570  1.00 31.58           O  
ANISOU 1977  O   HIS B 289     4265   4016   3720    157    571     75       O  
ATOM   1978  CB  HIS B 289     -16.833 -28.639 -11.426  1.00 30.12           C  
ANISOU 1978  CB  HIS B 289     4152   3785   3507    270    527    124       C  
ATOM   1979  CG  HIS B 289     -17.337 -29.199 -10.135  1.00 39.79           C  
ANISOU 1979  CG  HIS B 289     5433   4968   4718    243    569    129       C  
ATOM   1980  CD2 HIS B 289     -16.749 -29.316  -8.916  1.00 30.10           C  
ANISOU 1980  CD2 HIS B 289     4269   3703   3463    263    577    148       C  
ATOM   1981  ND1 HIS B 289     -18.602 -29.737 -10.005  1.00 34.36           N  
ANISOU 1981  ND1 HIS B 289     4736   4280   4039    186    610    114       N  
ATOM   1982  CE1 HIS B 289     -18.776 -30.153  -8.763  1.00 29.93           C  
ANISOU 1982  CE1 HIS B 289     4235   3680   3459    171    645    126       C  
ATOM   1983  NE2 HIS B 289     -17.671 -29.906  -8.082  1.00 35.37           N  
ANISOU 1983  NE2 HIS B 289     4970   4347   4124    219    625    148       N  
ATOM   1984  N   VAL B 290     -18.365 -29.205 -14.553  1.00 30.93           N  
ANISOU 1984  N   VAL B 290     4120   3993   3638    202    504     70       N  
ATOM   1985  CA  VAL B 290     -19.613 -29.383 -15.288  1.00 31.67           C  
ANISOU 1985  CA  VAL B 290     4153   4138   3742    152    513     45       C  
ATOM   1986  C   VAL B 290     -19.971 -30.861 -15.202  1.00 33.58           C  
ANISOU 1986  C   VAL B 290     4446   4337   3976     93    541     13       C  
ATOM   1987  O   VAL B 290     -19.168 -31.726 -15.564  1.00 37.76           O  
ANISOU 1987  O   VAL B 290     5028   4826   4493     98    532     -1       O  
ATOM   1988  CB  VAL B 290     -19.457 -28.904 -16.739  1.00 34.94           C  
ANISOU 1988  CB  VAL B 290     4501   4620   4154    171    473     41       C  
ATOM   1989  CG1 VAL B 290     -20.729 -29.156 -17.549  1.00 33.50           C  
ANISOU 1989  CG1 VAL B 290     4252   4503   3974    118    476     13       C  
ATOM   1990  CG2 VAL B 290     -19.066 -27.441 -16.771  1.00 27.73           C  
ANISOU 1990  CG2 VAL B 290     3547   3737   3252    229    452     79       C  
ATOM   1991  N   GLN B 291     -21.161 -31.165 -14.686  1.00 33.97           N  
ANISOU 1991  N   GLN B 291     4482   4389   4035     36    579      0       N  
ATOM   1992  CA  GLN B 291     -21.404 -32.516 -14.189  1.00 35.01           C  
ANISOU 1992  CA  GLN B 291     4684   4456   4162    -20    618    -20       C  
ATOM   1993  C   GLN B 291     -21.333 -33.549 -15.316  1.00 42.40           C  
ANISOU 1993  C   GLN B 291     5629   5387   5093    -58    608    -63       C  
ATOM   1994  O   GLN B 291     -20.777 -34.641 -15.130  1.00 43.37           O  
ANISOU 1994  O   GLN B 291     5836   5434   5209    -68    624    -73       O  
ATOM   1995  CB  GLN B 291     -22.748 -32.579 -13.452  1.00 37.50           C  
ANISOU 1995  CB  GLN B 291     4975   4783   4490    -79    665    -26       C  
ATOM   1996  CG  GLN B 291     -22.796 -31.863 -12.068  1.00 34.31           C  
ANISOU 1996  CG  GLN B 291     4591   4362   4085    -50    691     10       C  
ATOM   1997  CD  GLN B 291     -21.725 -32.312 -11.069  1.00 35.83           C  
ANISOU 1997  CD  GLN B 291     4887   4472   4257    -16    700     37       C  
ATOM   1998  NE2 GLN B 291     -21.622 -33.624 -10.841  1.00 30.94           N  
ANISOU 1998  NE2 GLN B 291     4343   3783   3628    -54    726     29       N  
ATOM   1999  OE1 GLN B 291     -21.018 -31.478 -10.490  1.00 31.96           O  
ANISOU 1999  OE1 GLN B 291     4408   3978   3757     43    683     65       O  
ATOM   2000  N   SER B 292     -21.854 -33.221 -16.502  1.00 37.90           N  
ANISOU 2000  N   SER B 292     4978   4900   4524    -75    581    -88       N  
ATOM   2001  CA  SER B 292     -21.779 -34.195 -17.591  1.00 42.24           C  
ANISOU 2001  CA  SER B 292     5538   5450   5063   -115    571   -136       C  
ATOM   2002  C   SER B 292     -20.345 -34.389 -18.081  1.00 43.93           C  
ANISOU 2002  C   SER B 292     5801   5628   5261    -54    543   -131       C  
ATOM   2003  O   SER B 292     -20.007 -35.474 -18.573  1.00 42.96           O  
ANISOU 2003  O   SER B 292     5729   5462   5130    -78    550   -169       O  
ATOM   2004  CB  SER B 292     -22.677 -33.787 -18.762  1.00 39.93           C  
ANISOU 2004  CB  SER B 292     5140   5266   4765   -148    545   -164       C  
ATOM   2005  OG  SER B 292     -22.128 -32.684 -19.475  1.00 42.61           O  
ANISOU 2005  OG  SER B 292     5426   5669   5096    -79    499   -136       O  
ATOM   2006  N   HIS B 293     -19.487 -33.365 -17.955  1.00 38.53           N  
ANISOU 2006  N   HIS B 293     5104   4961   4574     23    514    -89       N  
ATOM   2007  CA  HIS B 293     -18.107 -33.502 -18.412  1.00 38.01           C  
ANISOU 2007  CA  HIS B 293     5077   4872   4495     81    488    -83       C  
ATOM   2008  C   HIS B 293     -17.329 -34.429 -17.493  1.00 43.13           C  
ANISOU 2008  C   HIS B 293     5826   5418   5142     98    513    -74       C  
ATOM   2009  O   HIS B 293     -16.593 -35.309 -17.957  1.00 38.00           O  
ANISOU 2009  O   HIS B 293     5227   4727   4483    111    513    -96       O  
ATOM   2010  CB  HIS B 293     -17.413 -32.135 -18.491  1.00 34.66           C  
ANISOU 2010  CB  HIS B 293     4607   4493   4069    150    453    -40       C  
ATOM   2011  CG  HIS B 293     -18.068 -31.175 -19.435  1.00 43.71           C  
ANISOU 2011  CG  HIS B 293     5658   5736   5215    147    428    -38       C  
ATOM   2012  CD2 HIS B 293     -19.265 -31.225 -20.074  1.00 39.94           C  
ANISOU 2012  CD2 HIS B 293     5118   5320   4736     95    429    -64       C  
ATOM   2013  ND1 HIS B 293     -17.498 -29.967 -19.783  1.00 38.45           N  
ANISOU 2013  ND1 HIS B 293     4948   5113   4548    203    398     -1       N  
ATOM   2014  CE1 HIS B 293     -18.307 -29.322 -20.607  1.00 45.19           C  
ANISOU 2014  CE1 HIS B 293     5721   6048   5401    191    382      0       C  
ATOM   2015  NE2 HIS B 293     -19.386 -30.063 -20.801  1.00 39.90           N  
ANISOU 2015  NE2 HIS B 293     5035   5396   4729    128    397    -38       N  
ATOM   2016  N   SER B 294     -17.471 -34.242 -16.176  1.00 38.53           N  
ANISOU 2016  N   SER B 294     5277   4797   4567    103    536    -41       N  
ATOM   2017  CA  SER B 294     -16.782 -35.138 -15.257  1.00 38.09           C  
ANISOU 2017  CA  SER B 294     5319   4649   4505    122    560    -25       C  
ATOM   2018  C   SER B 294     -17.366 -36.543 -15.346  1.00 42.06           C  
ANISOU 2018  C   SER B 294     5878   5089   5014     57    600    -61       C  
ATOM   2019  O   SER B 294     -16.622 -37.526 -15.307  1.00 38.84           O  
ANISOU 2019  O   SER B 294     5547   4608   4602     77    611    -65       O  
ATOM   2020  CB  SER B 294     -16.844 -34.601 -13.822  1.00 34.78           C  
ANISOU 2020  CB  SER B 294     4922   4210   4083    140    575     19       C  
ATOM   2021  OG  SER B 294     -18.177 -34.397 -13.421  1.00 38.77           O  
ANISOU 2021  OG  SER B 294     5394   4737   4600     80    606     12       O  
ATOM   2022  N   ASP B 295     -18.691 -36.659 -15.511  1.00 40.45           N  
ANISOU 2022  N   ASP B 295     5634   4914   4821    -22    623    -90       N  
ATOM   2023  CA  ASP B 295     -19.310 -37.974 -15.656  1.00 37.25           C  
ANISOU 2023  CA  ASP B 295     5278   4452   4425    -97    664   -132       C  
ATOM   2024  C   ASP B 295     -18.822 -38.707 -16.901  1.00 45.54           C  
ANISOU 2024  C   ASP B 295     6342   5493   5469   -101    649   -181       C  
ATOM   2025  O   ASP B 295     -18.872 -39.940 -16.943  1.00 44.17           O  
ANISOU 2025  O   ASP B 295     6241   5240   5303   -141    684   -212       O  
ATOM   2026  CB  ASP B 295     -20.833 -37.848 -15.721  1.00 37.81           C  
ANISOU 2026  CB  ASP B 295     5283   4576   4507   -185    686   -158       C  
ATOM   2027  CG  ASP B 295     -21.461 -37.523 -14.373  1.00 46.36           C  
ANISOU 2027  CG  ASP B 295     6374   5645   5596   -200    722   -120       C  
ATOM   2028  OD1 ASP B 295     -20.836 -37.794 -13.323  1.00 40.07           O  
ANISOU 2028  OD1 ASP B 295     5657   4774   4792   -164    741    -80       O  
ATOM   2029  OD2 ASP B 295     -22.589 -36.979 -14.372  1.00 43.66           O1-
ANISOU 2029  OD2 ASP B 295     5953   5371   5263   -246    730   -129       O1-
ATOM   2030  N   MET B 296     -18.360 -37.986 -17.920  1.00 41.11           N  
ANISOU 2030  N   MET B 296     5716   5008   4895    -60    603   -189       N  
ATOM   2031  CA  MET B 296     -17.842 -38.668 -19.092  1.00 42.69           C  
ANISOU 2031  CA  MET B 296     5932   5203   5084    -59    591   -238       C  
ATOM   2032  C   MET B 296     -16.427 -39.186 -18.892  1.00 46.55           C  
ANISOU 2032  C   MET B 296     6501   5616   5569     18    591   -219       C  
ATOM   2033  O   MET B 296     -15.928 -39.902 -19.760  1.00 46.25           O  
ANISOU 2033  O   MET B 296     6490   5557   5523     24    591   -261       O  
ATOM   2034  CB  MET B 296     -17.866 -37.740 -20.303  1.00 40.10           C  
ANISOU 2034  CB  MET B 296     5507   4991   4739    -45    543   -251       C  
ATOM   2035  CG  MET B 296     -19.258 -37.540 -20.842  1.00 52.43           C  
ANISOU 2035  CG  MET B 296     6989   6632   6300   -125    542   -286       C  
ATOM   2036  SD  MET B 296     -19.267 -36.610 -22.374  1.00 76.24           S  
ANISOU 2036  SD  MET B 296     9899   9783   9286   -106    486   -300       S  
ATOM   2037  CE  MET B 296     -18.579 -35.042 -21.884  1.00 52.07           C  
ANISOU 2037  CE  MET B 296     6797   6759   6229    -11    455   -219       C  
ATOM   2038  N   GLY B 297     -15.769 -38.841 -17.793  1.00 43.58           N  
ANISOU 2038  N   GLY B 297     6160   5204   5195     78    590   -160       N  
ATOM   2039  CA  GLY B 297     -14.427 -39.312 -17.540  1.00 45.19           C  
ANISOU 2039  CA  GLY B 297     6432   5346   5394    156    588   -138       C  
ATOM   2040  C   GLY B 297     -13.307 -38.351 -17.861  1.00 49.61           C  
ANISOU 2040  C   GLY B 297     6945   5965   5939    239    541   -109       C  
ATOM   2041  O   GLY B 297     -12.154 -38.785 -17.947  1.00 56.76           O  
ANISOU 2041  O   GLY B 297     7892   6835   6839    303    535   -102       O  
ATOM   2042  N   PHE B 298     -13.593 -37.061 -18.009  1.00 48.36           N  
ANISOU 2042  N   PHE B 298     6703   5895   5777    240    510    -91       N  
ATOM   2043  CA  PHE B 298     -12.535 -36.072 -18.204  1.00 53.40           C  
ANISOU 2043  CA  PHE B 298     7299   6586   6405    311    470    -60       C  
ATOM   2044  C   PHE B 298     -12.076 -35.586 -16.830  1.00 51.34           C  
ANISOU 2044  C   PHE B 298     7064   6299   6145    352    468     -5       C  
ATOM   2045  O   PHE B 298     -12.410 -34.495 -16.357  1.00 53.05           O  
ANISOU 2045  O   PHE B 298     7234   6558   6364    349    456     21       O  
ATOM   2046  CB  PHE B 298     -13.026 -34.978 -19.140  1.00 52.95           C  
ANISOU 2046  CB  PHE B 298     7146   6629   6345    294    442    -67       C  
ATOM   2047  CG  PHE B 298     -13.365 -35.524 -20.500  1.00 60.64           C  
ANISOU 2047  CG  PHE B 298     8097   7635   7307    258    440   -122       C  
ATOM   2048  CD1 PHE B 298     -12.369 -36.108 -21.278  1.00 51.15           C  
ANISOU 2048  CD1 PHE B 298     6921   6423   6092    296    434   -145       C  
ATOM   2049  CD2 PHE B 298     -14.675 -35.561 -20.956  1.00 57.94           C  
ANISOU 2049  CD2 PHE B 298     7715   7333   6967    184    448   -154       C  
ATOM   2050  CE1 PHE B 298     -12.661 -36.661 -22.512  1.00 54.33           C  
ANISOU 2050  CE1 PHE B 298     7310   6855   6479    260    436   -203       C  
ATOM   2051  CE2 PHE B 298     -14.980 -36.118 -22.202  1.00 50.44           C  
ANISOU 2051  CE2 PHE B 298     6746   6418   6000    146    444   -211       C  
ATOM   2052  CZ  PHE B 298     -13.978 -36.674 -22.972  1.00 50.41           C  
ANISOU 2052  CZ  PHE B 298     6771   6401   5979    183    439   -237       C  
ATOM   2053  N   VAL B 299     -11.284 -36.457 -16.186  1.00 48.61           N  
ANISOU 2053  N   VAL B 299     6795   5880   5794    392    481     10       N  
ATOM   2054  CA  VAL B 299     -10.772 -36.284 -14.832  1.00 51.25           C  
ANISOU 2054  CA  VAL B 299     7169   6183   6120    433    480     60       C  
ATOM   2055  C   VAL B 299      -9.325 -36.766 -14.821  1.00 45.88           C  
ANISOU 2055  C   VAL B 299     6526   5478   5429    513    464     77       C  
ATOM   2056  O   VAL B 299      -8.911 -37.573 -15.653  1.00 51.64           O  
ANISOU 2056  O   VAL B 299     7277   6184   6162    529    471     48       O  
ATOM   2057  CB  VAL B 299     -11.589 -37.083 -13.784  1.00 46.18           C  
ANISOU 2057  CB  VAL B 299     6598   5468   5480    390    525     70       C  
ATOM   2058  CG1 VAL B 299     -13.072 -36.711 -13.834  1.00 47.44           C  
ANISOU 2058  CG1 VAL B 299     6716   5657   5653    308    545     49       C  
ATOM   2059  CG2 VAL B 299     -11.434 -38.574 -14.043  1.00 43.39           C  
ANISOU 2059  CG2 VAL B 299     6325   5029   5134    388    557     50       C  
ATOM   2060  N   GLY B 300      -8.551 -36.268 -13.859  1.00 40.93           N  
ANISOU 2060  N   GLY B 300     5904   4859   4787    563    444    121       N  
ATOM   2061  CA  GLY B 300      -7.194 -36.742 -13.675  1.00 37.48           C  
ANISOU 2061  CA  GLY B 300     5500   4404   4338    643    428    144       C  
ATOM   2062  C   GLY B 300      -6.837 -36.708 -12.204  1.00 42.50           C  
ANISOU 2062  C   GLY B 300     6179   5018   4953    675    424    194       C  
ATOM   2063  O   GLY B 300      -7.608 -36.220 -11.370  1.00 39.14           O  
ANISOU 2063  O   GLY B 300     5754   4596   4520    634    434    208       O  
ATOM   2064  N   LEU B 301      -5.648 -37.230 -11.888  1.00 37.18           N  
ANISOU 2064  N   LEU B 301     5536   4326   4263    752    410    221       N  
ATOM   2065  CA  LEU B 301      -5.181 -37.328 -10.508  1.00 42.46           C  
ANISOU 2065  CA  LEU B 301     6249   4979   4903    792    402    272       C  
ATOM   2066  C   LEU B 301      -3.894 -36.535 -10.324  1.00 37.95           C  
ANISOU 2066  C   LEU B 301     5625   4483   4313    854    351    293       C  
ATOM   2067  O   LEU B 301      -2.957 -36.653 -11.126  1.00 41.00           O  
ANISOU 2067  O   LEU B 301     5980   4894   4706    903    332    283       O  
ATOM   2068  CB  LEU B 301      -4.956 -38.790 -10.088  1.00 37.74           C  
ANISOU 2068  CB  LEU B 301     5748   4289   4301    832    432    296       C  
ATOM   2069  CG  LEU B 301      -6.188 -39.709 -10.119  1.00 40.28           C  
ANISOU 2069  CG  LEU B 301     6137   4526   4643    766    489    279       C  
ATOM   2070  CD1 LEU B 301      -5.782 -41.171 -10.017  1.00 34.50           C  
ANISOU 2070  CD1 LEU B 301     5498   3695   3915    813    520    296       C  
ATOM   2071  CD2 LEU B 301      -7.216 -39.358  -9.035  1.00 38.01           C  
ANISOU 2071  CD2 LEU B 301     5868   4233   4341    705    510    300       C  
ATOM   2072  N   PHE B 302      -3.864 -35.730  -9.263  1.00 36.26           N  
ANISOU 2072  N   PHE B 302     5398   4305   4074    848    331    319       N  
ATOM   2073  CA  PHE B 302      -2.659 -35.125  -8.698  1.00 35.70           C  
ANISOU 2073  CA  PHE B 302     5293   4297   3974    903    285    345       C  
ATOM   2074  C   PHE B 302      -2.217 -36.065  -7.573  1.00 41.67           C  
ANISOU 2074  C   PHE B 302     6125   5013   4697    959    287    393       C  
ATOM   2075  O   PHE B 302      -2.775 -36.042  -6.469  1.00 37.41           O  
ANISOU 2075  O   PHE B 302     5629   4456   4131    935    300    417       O  
ATOM   2076  CB  PHE B 302      -2.991 -33.713  -8.209  1.00 33.58           C  
ANISOU 2076  CB  PHE B 302     4973   4087   3698    856    266    337       C  
ATOM   2077  CG  PHE B 302      -1.821 -32.926  -7.656  1.00 41.70           C  
ANISOU 2077  CG  PHE B 302     5958   5188   4699    895    218    353       C  
ATOM   2078  CD1 PHE B 302      -0.548 -33.050  -8.187  1.00 39.35           C  
ANISOU 2078  CD1 PHE B 302     5622   4929   4400    955    186    357       C  
ATOM   2079  CD2 PHE B 302      -2.022 -32.014  -6.618  1.00 37.94           C  
ANISOU 2079  CD2 PHE B 302     5475   4745   4198    865    206    358       C  
ATOM   2080  CE1 PHE B 302       0.512 -32.296  -7.682  1.00 41.59           C  
ANISOU 2080  CE1 PHE B 302     5857   5287   4658    981    141    368       C  
ATOM   2081  CE2 PHE B 302      -0.963 -31.259  -6.101  1.00 37.58           C  
ANISOU 2081  CE2 PHE B 302     5386   4768   4124    890    160    365       C  
ATOM   2082  CZ  PHE B 302       0.305 -31.406  -6.631  1.00 32.95           C  
ANISOU 2082  CZ  PHE B 302     4758   4223   3537    946    126    371       C  
ATOM   2083  N   LEU B 303      -1.279 -36.961  -7.883  1.00 35.28           N  
ANISOU 2083  N   LEU B 303     5335   4182   3886   1034    281    409       N  
ATOM   2084  CA  LEU B 303      -0.813 -38.000  -6.967  1.00 39.47           C  
ANISOU 2084  CA  LEU B 303     5942   4666   4388   1100    286    461       C  
ATOM   2085  C   LEU B 303       0.276 -37.398  -6.087  1.00 40.94           C  
ANISOU 2085  C   LEU B 303     6091   4935   4529   1154    232    496       C  
ATOM   2086  O   LEU B 303       1.423 -37.239  -6.518  1.00 37.75           O  
ANISOU 2086  O   LEU B 303     5632   4587   4125   1212    196    495       O  
ATOM   2087  CB  LEU B 303      -0.302 -39.204  -7.756  1.00 41.40           C  
ANISOU 2087  CB  LEU B 303     6223   4850   4656   1162    306    460       C  
ATOM   2088  CG  LEU B 303      -1.375 -39.870  -8.635  1.00 41.25           C  
ANISOU 2088  CG  LEU B 303     6245   4748   4678   1102    360    418       C  
ATOM   2089  CD1 LEU B 303      -0.786 -40.822  -9.666  1.00 36.70           C  
ANISOU 2089  CD1 LEU B 303     5686   4128   4130   1157    377    398       C  
ATOM   2090  CD2 LEU B 303      -2.407 -40.599  -7.773  1.00 37.61           C  
ANISOU 2090  CD2 LEU B 303     5878   4200   4211   1061    407    444       C  
ATOM   2091  N   VAL B 304      -0.085 -37.031  -4.855  1.00 37.54           N  
ANISOU 2091  N   VAL B 304     5686   4518   4058   1130    226    522       N  
ATOM   2092  CA  VAL B 304       0.848 -36.447  -3.902  1.00 32.97           C  
ANISOU 2092  CA  VAL B 304     5075   4023   3428   1170    174    551       C  
ATOM   2093  C   VAL B 304       1.312 -37.562  -2.969  1.00 37.69           C  
ANISOU 2093  C   VAL B 304     5750   4587   3984   1248    174    617       C  
ATOM   2094  O   VAL B 304       0.502 -38.160  -2.251  1.00 39.45           O  
ANISOU 2094  O   VAL B 304     6055   4743   4190   1228    212    646       O  
ATOM   2095  CB  VAL B 304       0.205 -35.279  -3.137  1.00 39.50           C  
ANISOU 2095  CB  VAL B 304     5881   4895   4232   1096    167    534       C  
ATOM   2096  CG1 VAL B 304       1.208 -34.660  -2.172  1.00 35.80           C  
ANISOU 2096  CG1 VAL B 304     5378   4518   3706   1131    111    555       C  
ATOM   2097  CG2 VAL B 304      -0.290 -34.224  -4.131  1.00 32.47           C  
ANISOU 2097  CG2 VAL B 304     4920   4027   3388   1027    172    476       C  
ATOM   2098  N   LYS B 305       2.611 -37.854  -2.995  1.00 33.83           N  
ANISOU 2098  N   LYS B 305     5232   4143   3479   1339    134    643       N  
ATOM   2099  CA  LYS B 305       3.225 -38.992  -2.327  1.00 39.67           C  
ANISOU 2099  CA  LYS B 305     6036   4850   4185   1434    131    710       C  
ATOM   2100  C   LYS B 305       3.978 -38.553  -1.076  1.00 40.87           C  
ANISOU 2100  C   LYS B 305     6167   5096   4264   1473     76    753       C  
ATOM   2101  O   LYS B 305       4.456 -37.419  -0.980  1.00 41.60           O  
ANISOU 2101  O   LYS B 305     6176   5291   4340   1446     29    723       O  
ATOM   2102  CB  LYS B 305       4.217 -39.701  -3.265  1.00 38.82           C  
ANISOU 2102  CB  LYS B 305     5906   4733   4110   1523    125    712       C  
ATOM   2103  CG  LYS B 305       3.604 -40.238  -4.570  1.00 45.07           C  
ANISOU 2103  CG  LYS B 305     6719   5437   4969   1493    178    666       C  
ATOM   2104  CD  LYS B 305       4.650 -40.510  -5.670  1.00 44.77           C  
ANISOU 2104  CD  LYS B 305     6626   5422   4962   1565    166    646       C  
ATOM   2105  CE  LYS B 305       5.414 -39.248  -6.080  1.00 41.64           C  
ANISOU 2105  CE  LYS B 305     6107   5152   4562   1550    113    613       C  
ATOM   2106  NZ  LYS B 305       6.325 -39.541  -7.236  1.00 40.05           N1+
ANISOU 2106  NZ  LYS B 305     5852   4971   4393   1612    111    589       N1+
ATOM   2107  N   LYS B 306       4.075 -39.467  -0.115  1.00 40.10           N  
ANISOU 2107  N   LYS B 306     6151   4964   4122   1534     82    822       N  
ATOM   2108  CA  LYS B 306       5.109 -39.414   0.904  1.00 43.44           C  
ANISOU 2108  CA  LYS B 306     6554   5477   4473   1609     23    875       C  
ATOM   2109  C   LYS B 306       6.459 -39.718   0.257  1.00 42.41           C  
ANISOU 2109  C   LYS B 306     6360   5396   4359   1709    -15    884       C  
ATOM   2110  O   LYS B 306       6.500 -40.247  -0.851  1.00 47.12           O  
ANISOU 2110  O   LYS B 306     6957   5930   5018   1731     16    862       O  
ATOM   2111  CB  LYS B 306       4.802 -40.442   1.979  1.00 40.90           C  
ANISOU 2111  CB  LYS B 306     6344   5093   4104   1655     48    955       C  
ATOM   2112  CG  LYS B 306       3.544 -40.199   2.830  1.00 47.99           C  
ANISOU 2112  CG  LYS B 306     7308   5956   4971   1565     85    957       C  
ATOM   2113  CD  LYS B 306       3.418 -41.379   3.857  1.00 55.01           C  
ANISOU 2113  CD  LYS B 306     8312   6781   5809   1628    111   1051       C  
ATOM   2114  CE  LYS B 306       2.273 -41.157   4.913  1.00 76.39           C  
ANISOU 2114  CE  LYS B 306    11086   9470   8468   1546    147   1064       C  
ATOM   2115  NZ  LYS B 306       0.880 -41.187   4.356  1.00 82.60           N1+
ANISOU 2115  NZ  LYS B 306    11909  10159   9316   1442    220   1017       N1+
ATOM   2116  N   PRO B 307       7.580 -39.413   0.936  1.00 60.67           N  
ANISOU 2116  N   PRO B 307     8614   7823   6613   1772    -82    915       N  
ATOM   2117  CA  PRO B 307       8.909 -39.792   0.395  1.00 48.28           C  
ANISOU 2117  CA  PRO B 307     6981   6307   5056   1879   -117    931       C  
ATOM   2118  C   PRO B 307       9.039 -41.263  -0.006  1.00 62.76           C  
ANISOU 2118  C   PRO B 307     8892   8032   6923   1979    -75    978       C  
ATOM   2119  O   PRO B 307       9.709 -41.569  -1.013  1.00 44.74           O  
ANISOU 2119  O   PRO B 307     6564   5747   4687   2035    -71    959       O  
ATOM   2120  CB  PRO B 307       9.862 -39.436   1.549  1.00 49.07           C  
ANISOU 2120  CB  PRO B 307     7034   6539   5072   1930   -191    974       C  
ATOM   2121  CG  PRO B 307       9.164 -38.323   2.271  1.00 46.73           C  
ANISOU 2121  CG  PRO B 307     6730   6288   4737   1816   -204    938       C  
ATOM   2122  CD  PRO B 307       7.687 -38.583   2.147  1.00 45.31           C  
ANISOU 2122  CD  PRO B 307     6646   5978   4591   1739   -130    924       C  
ATOM   2123  N   ASP B 308       8.418 -42.188   0.748  1.00 49.21           N  
ANISOU 2123  N   ASP B 308     7294   6220   5183   2002    -37   1040       N  
ATOM   2124  CA  ASP B 308       8.446 -43.598   0.358  1.00 44.51           C  
ANISOU 2124  CA  ASP B 308     6784   5500   4625   2089     13   1082       C  
ATOM   2125  C   ASP B 308       7.548 -43.905  -0.835  1.00 52.34           C  
ANISOU 2125  C   ASP B 308     7814   6373   5699   2021     83   1020       C  
ATOM   2126  O   ASP B 308       7.387 -45.083  -1.181  1.00 56.12           O  
ANISOU 2126  O   ASP B 308     8379   6730   6215   2074    136   1044       O  
ATOM   2127  CB  ASP B 308       8.060 -44.508   1.534  1.00 50.46           C  
ANISOU 2127  CB  ASP B 308     7659   6183   5329   2132     36   1173       C  
ATOM   2128  CG  ASP B 308       6.671 -44.219   2.090  1.00 57.40           C  
ANISOU 2128  CG  ASP B 308     8608   7008   6195   2011     77   1160       C  
ATOM   2129  OD1 ASP B 308       5.801 -43.681   1.359  1.00 51.32           O  
ANISOU 2129  OD1 ASP B 308     7821   6205   5475   1901    110   1084       O  
ATOM   2130  OD2 ASP B 308       6.460 -44.523   3.286  1.00 61.28           O1-
ANISOU 2130  OD2 ASP B 308     9167   7496   6621   2029     76   1230       O1-
ATOM   2131  N   GLY B 309       6.953 -42.896  -1.462  1.00 45.52           N  
ANISOU 2131  N   GLY B 309     6892   5539   4864   1908     86    941       N  
ATOM   2132  CA  GLY B 309       6.120 -43.128  -2.619  1.00 43.72           C  
ANISOU 2132  CA  GLY B 309     6689   5216   4707   1842    145    880       C  
ATOM   2133  C   GLY B 309       4.707 -43.583  -2.319  1.00 52.44           C  
ANISOU 2133  C   GLY B 309     7898   6204   5823   1761    208    882       C  
ATOM   2134  O   GLY B 309       3.904 -43.700  -3.256  1.00 48.54           O  
ANISOU 2134  O   GLY B 309     7419   5640   5384   1692    255    825       O  
ATOM   2135  N   THR B 310       4.367 -43.839  -1.053  1.00 42.82           N  
ANISOU 2135  N   THR B 310     6749   4968   4551   1765    211    945       N  
ATOM   2136  CA  THR B 310       3.029 -44.323  -0.747  1.00 52.26           C  
ANISOU 2136  CA  THR B 310     8045   6054   5758   1687    277    951       C  
ATOM   2137  C   THR B 310       2.025 -43.181  -0.758  1.00 47.06           C  
ANISOU 2137  C   THR B 310     7342   5438   5101   1556    280    891       C  
ATOM   2138  O   THR B 310       2.342 -42.027  -0.452  1.00 47.75           O  
ANISOU 2138  O   THR B 310     7346   5640   5156   1532    228    871       O  
ATOM   2139  CB  THR B 310       2.959 -45.019   0.612  1.00 40.86           C  
ANISOU 2139  CB  THR B 310     6697   4573   4254   1733    287   1044       C  
ATOM   2140  CG2 THR B 310       3.789 -46.295   0.604  1.00 48.98           C  
ANISOU 2140  CG2 THR B 310     7788   5532   5289   1865    298   1110       C  
ATOM   2141  OG1 THR B 310       3.425 -44.123   1.626  1.00 50.76           O  
ANISOU 2141  OG1 THR B 310     7896   5957   5432   1741    224   1069       O  
ATOM   2142  N   ILE B 311       0.797 -43.533  -1.113  1.00 49.71           N  
ANISOU 2142  N   ILE B 311     7734   5678   5477   1472    344    862       N  
ATOM   2143  CA  ILE B 311      -0.307 -42.583  -1.179  1.00 50.66           C  
ANISOU 2143  CA  ILE B 311     7819   5823   5606   1350    357    808       C  
ATOM   2144  C   ILE B 311      -1.454 -43.212  -0.395  1.00 50.34           C  
ANISOU 2144  C   ILE B 311     7880   5694   5552   1295    418    841       C  
ATOM   2145  O   ILE B 311      -1.933 -44.287  -0.753  1.00 48.97           O  
ANISOU 2145  O   ILE B 311     7785   5406   5416   1289    475    848       O  
ATOM   2146  CB  ILE B 311      -0.734 -42.303  -2.628  1.00 44.32           C  
ANISOU 2146  CB  ILE B 311     6962   5005   4871   1291    375    726       C  
ATOM   2147  CG1 ILE B 311       0.410 -41.666  -3.419  1.00 48.39           C  
ANISOU 2147  CG1 ILE B 311     7377   5610   5398   1342    319    696       C  
ATOM   2148  CG2 ILE B 311      -1.939 -41.407  -2.652  1.00 50.43           C  
ANISOU 2148  CG2 ILE B 311     7705   5800   5655   1174    393    679       C  
ATOM   2149  CD1 ILE B 311       0.179 -41.680  -4.920  1.00 44.14           C  
ANISOU 2149  CD1 ILE B 311     6801   5047   4922   1308    340    627       C  
ATOM   2150  N   PRO B 312      -1.908 -42.593   0.701  1.00 53.21           N  
ANISOU 2150  N   PRO B 312     8247   6107   5861   1253    412    862       N  
ATOM   2151  CA  PRO B 312      -2.974 -43.209   1.511  1.00 53.59           C  
ANISOU 2151  CA  PRO B 312     8392   6077   5892   1202    474    899       C  
ATOM   2152  C   PRO B 312      -4.236 -43.424   0.690  1.00 51.75           C  
ANISOU 2152  C   PRO B 312     8174   5766   5725   1101    537    842       C  
ATOM   2153  O   PRO B 312      -4.704 -42.517  -0.001  1.00 55.50           O  
ANISOU 2153  O   PRO B 312     8568   6288   6231   1033    528    773       O  
ATOM   2154  CB  PRO B 312      -3.205 -42.184   2.628  1.00 49.58           C  
ANISOU 2154  CB  PRO B 312     7856   5664   5317   1165    449    908       C  
ATOM   2155  CG  PRO B 312      -1.971 -41.357   2.667  1.00 54.22           C  
ANISOU 2155  CG  PRO B 312     8358   6368   5873   1228    368    901       C  
ATOM   2156  CD  PRO B 312      -1.438 -41.322   1.265  1.00 48.23           C  
ANISOU 2156  CD  PRO B 312     7536   5606   5182   1250    351    851       C  
ATOM   2157  N   GLY B 313      -4.774 -44.645   0.750  1.00 58.57           N  
ANISOU 2157  N   GLY B 313     9138   6507   6608   1091    601    874       N  
ATOM   2158  CA  GLY B 313      -6.011 -44.976   0.065  1.00 63.81           C  
ANISOU 2158  CA  GLY B 313     9821   7094   7329    989    665    822       C  
ATOM   2159  C   GLY B 313      -5.902 -45.177  -1.432  1.00 69.13           C  
ANISOU 2159  C   GLY B 313    10456   7739   8073    981    666    753       C  
ATOM   2160  O   GLY B 313      -6.931 -45.404  -2.088  1.00 71.79           O  
ANISOU 2160  O   GLY B 313    10798   8023   8455    891    713    702       O  
ATOM   2161  N   TYR B 314      -4.701 -45.087  -1.992  1.00 64.66           N  
ANISOU 2161  N   TYR B 314     9846   7210   7511   1070    616    749       N  
ATOM   2162  CA  TYR B 314      -4.439 -45.332  -3.402  1.00 63.49           C  
ANISOU 2162  CA  TYR B 314     9665   7039   7420   1078    616    688       C  
ATOM   2163  C   TYR B 314      -3.544 -46.555  -3.508  1.00 64.97           C  
ANISOU 2163  C   TYR B 314     9926   7141   7617   1181    629    730       C  
ATOM   2164  O   TYR B 314      -2.570 -46.695  -2.758  1.00 65.82           O  
ANISOU 2164  O   TYR B 314    10051   7275   7684   1281    596    797       O  
ATOM   2165  CB  TYR B 314      -3.764 -44.121  -4.052  1.00 52.87           C  
ANISOU 2165  CB  TYR B 314     8197   5818   6075   1094    550    643       C  
ATOM   2166  CG  TYR B 314      -3.362 -44.281  -5.502  1.00 53.56           C  
ANISOU 2166  CG  TYR B 314     8241   5899   6211   1111    545    584       C  
ATOM   2167  CD1 TYR B 314      -2.094 -44.753  -5.854  1.00 54.59           C  
ANISOU 2167  CD1 TYR B 314     8369   6029   6343   1219    521    601       C  
ATOM   2168  CD2 TYR B 314      -4.225 -43.894  -6.526  1.00 55.26           C  
ANISOU 2168  CD2 TYR B 314     8410   6123   6466   1020    562    510       C  
ATOM   2169  CE1 TYR B 314      -1.714 -44.878  -7.197  1.00 50.80           C  
ANISOU 2169  CE1 TYR B 314     7849   5550   5904   1234    520    543       C  
ATOM   2170  CE2 TYR B 314      -3.854 -44.009  -7.868  1.00 53.26           C  
ANISOU 2170  CE2 TYR B 314     8115   5872   6248   1033    557    454       C  
ATOM   2171  CZ  TYR B 314      -2.600 -44.500  -8.195  1.00 52.63           C  
ANISOU 2171  CZ  TYR B 314     8040   5788   6169   1139    538    469       C  
ATOM   2172  OH  TYR B 314      -2.251 -44.604  -9.523  1.00 57.58           O  
ANISOU 2172  OH  TYR B 314     8627   6424   6828   1150    537    411       O  
ATOM   2173  N   GLU B 315      -3.874 -47.433  -4.429  1.00 80.45           N  
ANISOU 2173  N   GLU B 315    11932   9003   9632   1160    677    689       N  
ATOM   2174  CA  GLU B 315      -3.160 -48.695  -4.506  1.00 95.70           C  
ANISOU 2174  CA  GLU B 315    13950  10831  11579   1254    704    727       C  
ATOM   2175  C   GLU B 315      -2.996 -49.032  -5.987  1.00100.91           C  
ANISOU 2175  C   GLU B 315    14587  11458  12296   1252    718    648       C  
ATOM   2176  O   GLU B 315      -3.979 -49.338  -6.675  1.00102.74           O  
ANISOU 2176  O   GLU B 315    14840  11631  12568   1155    764    586       O  
ATOM   2177  CB  GLU B 315      -3.927 -49.757  -3.703  1.00 99.33           C  
ANISOU 2177  CB  GLU B 315    14540  11160  12039   1223    774    780       C  
ATOM   2178  CG  GLU B 315      -3.418 -51.212  -3.681  1.00117.01           C  
ANISOU 2178  CG  GLU B 315    16898  13258  14302   1309    821    827       C  
ATOM   2179  CD  GLU B 315      -1.959 -51.409  -3.248  1.00123.53           C  
ANISOU 2179  CD  GLU B 315    17725  14116  15096   1469    775    899       C  
ATOM   2180  OE1 GLU B 315      -1.260 -50.436  -2.891  1.00122.37           O  
ANISOU 2180  OE1 GLU B 315    17486  14105  14903   1514    703    917       O  
ATOM   2181  OE2 GLU B 315      -1.526 -52.583  -3.222  1.00121.85           O1-
ANISOU 2181  OE2 GLU B 315    17608  13786  14903   1550    813    942       O1-
ATOM   2182  N   PRO B 316      -1.766 -48.931  -6.521  1.00 96.64           N  
ANISOU 2182  N   PRO B 316    13995  10967  11756   1354    676    644       N  
ATOM   2183  CA  PRO B 316      -1.382 -49.007  -7.941  1.00 94.85           C  
ANISOU 2183  CA  PRO B 316    13721  10747  11570   1367    675    567       C  
ATOM   2184  C   PRO B 316      -1.973 -50.204  -8.690  1.00 93.57           C  
ANISOU 2184  C   PRO B 316    13650  10443  11459   1329    748    521       C  
ATOM   2185  O   PRO B 316      -2.794 -49.988  -9.585  1.00 94.45           O  
ANISOU 2185  O   PRO B 316    13731  10558  11597   1228    766    441       O  
ATOM   2186  CB  PRO B 316       0.147 -49.113  -7.892  1.00 88.82           C  
ANISOU 2186  CB  PRO B 316    12930  10027  10790   1513    633    609       C  
ATOM   2187  CG  PRO B 316       0.551 -48.605  -6.550  1.00 78.02           C  
ANISOU 2187  CG  PRO B 316    11549   8729   9365   1557    588    692       C  
ATOM   2188  CD  PRO B 316      -0.618 -48.674  -5.631  1.00 76.28           C  
ANISOU 2188  CD  PRO B 316    11395   8458   9128   1468    622    721       C  
TER   
HETATM 2189 CU    CU B 401      -6.004 -17.490 -29.781  1.00 40.59          CU  
HETATM 2190 CU    CU B 402      -7.247 -14.690 -33.723  1.00 57.60          CU  
HETATM 2191 CU    CU B 403      -4.872 -14.348 -30.770  1.00118.90          CU  
HETATM 2192 CU    CU B 404     -15.789 -29.181 -19.022  1.00 39.06          CU  
ATOM   2193  N   ILE B  37       3.776  15.450 -21.779  1.00 81.30      E000 N  
ANISOU 2193  N   ILE B  37    12119  10440   8332   1204  -1621    314  E000 N  
ATOM   2194  CA  ILE B  37       2.399  15.903 -21.590  1.00105.90      E000 C  
ANISOU 2194  CA  ILE B  37    14973  13623  11640   1249  -1594    289  E000 C  
ATOM   2195  C   ILE B  37       1.656  14.906 -20.689  1.00 89.18      E000 C  
ANISOU 2195  C   ILE B  37    12720  11541   9624   1114  -1390    276  E000 C  
ATOM   2196  O   ILE B  37       1.389  13.773 -21.088  1.00 89.12      E000 O  
ANISOU 2196  O   ILE B  37    12804  11472   9587   1040  -1249    320  E000 O  
ATOM   2197  CB  ILE B  37       1.673  16.132 -22.982  1.00100.50      E000 C  
ANISOU 2197  CB  ILE B  37    14335  12879  10969   1361  -1635    341  E000 C  
ATOM   2198  CG1 ILE B  37       0.359  16.909 -22.820  1.00 91.04      E000 C  
ANISOU 2198  CG1 ILE B  37    12868  11762   9960   1433  -1645    302  E000 C  
ATOM   2199  CG2 ILE B  37       1.475  14.835 -23.783  1.00 91.11      E000 C  
ANISOU 2199  CG2 ILE B  37    13317  11590   9709   1286  -1485    410  E000 C  
ATOM   2200  CD1 ILE B  37       0.544  18.357 -22.419  1.00 98.55      E000 C  
ANISOU 2200  CD1 ILE B  37    13671  12795  10980   1538  -1820    233  E000 C  
ATOM   2201  N   THR B  38       1.352  15.314 -19.455  1.00 78.35      E000 N  
ANISOU 2201  N   THR B  38    11135  10262   8373   1081  -1378    213  E000 N  
ATOM   2202  CA  THR B  38       0.584  14.445 -18.569  1.00 77.20      E000 C  
ANISOU 2202  CA  THR B  38    10855  10145   8331    969  -1201    201  E000 C  
ATOM   2203  C   THR B  38      -0.806  14.196 -19.146  1.00 73.33      E000 C  
ANISOU 2203  C   THR B  38    10271   9649   7942    997  -1122    235  E000 C  
ATOM   2204  O   THR B  38      -1.388  15.041 -19.833  1.00 70.42      E000 O  
ANISOU 2204  O   THR B  38     9843   9293   7621   1108  -1209    241  E000 O  
ATOM   2205  CB  THR B  38       0.476  15.034 -17.157  1.00 70.53      E000 C  
ANISOU 2205  CB  THR B  38     9803   9393   7600    935  -1211    129  E000 C  
ATOM   2206  CG2 THR B  38      -0.032  13.980 -16.156  1.00 58.59      E000 C  
ANISOU 2206  CG2 THR B  38     8203   7892   6166    808  -1033    119  E000 C  
ATOM   2207  OG1 THR B  38       1.764  15.492 -16.736  1.00 75.06      E000 O  
ANISOU 2207  OG1 THR B  38    10460   9979   8081    932  -1318     89  E000 O  
ATOM   2208  N   ALA B  39      -1.321  13.002 -18.886  1.00 65.66      E000 N  
ANISOU 2208  N   ALA B  39     9290   8655   7001    897   -957    253  E000 N  
ATOM   2209  CA  ALA B  39      -2.572  12.584 -19.487  1.00 57.45      E000 C  
ANISOU 2209  CA  ALA B  39     8192   7601   6037    913   -876    286  E000 C  
ATOM   2210  C   ALA B  39      -3.743  13.367 -18.895  1.00 49.43      E000 C  
ANISOU 2210  C   ALA B  39     6935   6669   5178    955   -883    256  E000 C  
ATOM   2211  O   ALA B  39      -3.695  13.841 -17.755  1.00 52.46      E000 O  
ANISOU 2211  O   ALA B  39     7183   7119   5632    927   -894    209  E000 O  
ATOM   2212  CB  ALA B  39      -2.765  11.081 -19.286  1.00 46.87      E000 C  
ANISOU 2212  CB  ALA B  39     6897   6219   4692    794   -707    301  E000 C  
ATOM   2213  N   ARG B  40      -4.801  13.501 -19.688  1.00 45.86      E000 N  
ANISOU 2213  N   ARG B  40     6437   6209   4778   1017   -871    281  E000 N  
ATOM   2214  CA  ARG B  40      -6.031  14.111 -19.201  1.00 46.73      E000 C  
ANISOU 2214  CA  ARG B  40     6334   6393   5030   1045   -851    257  E000 C  
ATOM   2215  C   ARG B  40      -6.754  13.171 -18.241  1.00 49.46      E000 C  
ANISOU 2215  C   ARG B  40     6586   6756   5449    940   -705    255  E000 C  
ATOM   2216  O   ARG B  40      -6.859  11.965 -18.493  1.00 41.89      E000 O  
ANISOU 2216  O   ARG B  40     5714   5745   4456    877   -607    285  E000 O  
ATOM   2217  CB  ARG B  40      -6.950  14.447 -20.370  1.00 44.40      E000 C  
ANISOU 2217  CB  ARG B  40     6031   6081   4759   1139   -872    281  E000 C  
ATOM   2218  CG  ARG B  40      -6.397  15.480 -21.326  1.00 58.06      E000 C  
ANISOU 2218  CG  ARG B  40     7830   7792   6437   1263  -1027    277  E000 C  
ATOM   2219  CD  ARG B  40      -7.475  15.823 -22.341  1.00 66.21      E000 C  
ANISOU 2219  CD  ARG B  40     8823   8814   7519   1353  -1032    290  E000 C  
ATOM   2220  NE  ARG B  40      -7.777  14.671 -23.186  1.00 59.45      E000 N  
ANISOU 2220  NE  ARG B  40     8104   7876   6606   1318   -942    343  E000 N  
ATOM   2221  CZ  ARG B  40      -8.979  14.113 -23.315  1.00 71.32      E000 C  
ANISOU 2221  CZ  ARG B  40     9541   9384   8173   1291   -834    355  E000 C  
ATOM   2222  NH1 ARG B  40     -10.034  14.591 -22.657  1.00 55.41      E000 N1+
ANISOU 2222  NH1 ARG B  40     7332   7449   6274   1294   -796    324  E000 N1+
ATOM   2223  NH2 ARG B  40      -9.125  13.067 -24.115  1.00 67.38      E000 N  
ANISOU 2223  NH2 ARG B  40     9176   8808   7619   1256   -763    396  E000 N  
ATOM   2224  N   THR B  41      -7.289  13.739 -17.152  1.00 43.21      E000 N  
ANISOU 2224  N   THR B  41     5616   6037   4766    922   -691    218  E000 N  
ATOM   2225  CA  THR B  41      -7.977  12.978 -16.113  1.00 39.87      E000 C  
ANISOU 2225  CA  THR B  41     5100   5630   4418    831   -569    216  E000 C  
ATOM   2226  C   THR B  41      -9.336  13.596 -15.803  1.00 44.04      E000 C  
ANISOU 2226  C   THR B  41     5457   6214   5062    859   -541    209  E000 C  
ATOM   2227  O   THR B  41      -9.538  14.802 -15.967  1.00 41.77      E000 O  
ANISOU 2227  O   THR B  41     5082   5973   4814    930   -616    183  E000 O  
ATOM   2228  CB  THR B  41      -7.146  12.918 -14.835  1.00 42.07      E000 C  
ANISOU 2228  CB  THR B  41     5351   5928   4706    754   -562    177  E000 C  
ATOM   2229  CG2 THR B  41      -5.847  12.139 -15.079  1.00 36.84      E000 C  
ANISOU 2229  CG2 THR B  41     4867   5208   3922    710   -564    182  E000 C  
ATOM   2230  OG1 THR B  41      -6.823  14.250 -14.429  1.00 41.61      E000 O  
ANISOU 2230  OG1 THR B  41     5200   5928   4683    799   -664    132  E000 O  
ATOM   2231  N   ALA B  42     -10.264  12.758 -15.338  1.00 37.79      E000 N  
ANISOU 2231  N   ALA B  42     4619   5417   4322    802   -431    228  E000 N  
ATOM   2232  CA  ALA B  42     -11.623  13.217 -15.070  1.00 43.66      E000 C  
ANISOU 2232  CA  ALA B  42     5225   6205   5159    820   -389    230  E000 C  
ATOM   2233  C   ALA B  42     -11.639  14.190 -13.889  1.00 44.16      E000 C  
ANISOU 2233  C   ALA B  42     5147   6330   5303    798   -405    186  E000 C  
ATOM   2234  O   ALA B  42     -10.878  14.022 -12.932  1.00 45.82      E000 O  
ANISOU 2234  O   ALA B  42     5354   6539   5516    735   -402    163  E000 O  
ATOM   2235  CB  ALA B  42     -12.542  12.027 -14.780  1.00 31.86      E000 C  
ANISOU 2235  CB  ALA B  42     3729   4685   3691    762   -279    261  E000 C  
ATOM   2236  N   PRO B  43     -12.482  15.215 -13.925  1.00 48.01      E000 N  
ANISOU 2236  N   PRO B  43     5514   6869   5858    843   -415    169  E000 N  
ATOM   2237  CA  PRO B  43     -12.595  16.135 -12.790  1.00 43.01      E000 C  
ANISOU 2237  CA  PRO B  43     4739   6292   5311    810   -413    123  E000 C  
ATOM   2238  C   PRO B  43     -13.586  15.593 -11.766  1.00 48.62      E000 C  
ANISOU 2238  C   PRO B  43     5388   7001   6085    732   -298    145  E000 C  
ATOM   2239  O   PRO B  43     -14.268  14.592 -11.996  1.00 43.86      E000 O  
ANISOU 2239  O   PRO B  43     4839   6362   5462    717   -231    191  E000 O  
ATOM   2240  CB  PRO B  43     -13.138  17.416 -13.437  1.00 36.77      E000 C  
ANISOU 2240  CB  PRO B  43     3852   5554   4565    894   -463     92  E000 C  
ATOM   2241  CG  PRO B  43     -14.059  16.867 -14.548  1.00 45.18      E000 C  
ANISOU 2241  CG  PRO B  43     4980   6591   5597    942   -423    139  E000 C  
ATOM   2242  CD  PRO B  43     -13.414  15.560 -15.019  1.00 42.59      E000 C  
ANISOU 2242  CD  PRO B  43     4816   6190   5175    921   -418    184  E000 C  
ATOM   2243  N   ALA B  44     -13.664  16.293 -10.633  1.00 42.88      E000 N  
ANISOU 2243  N   ALA B  44     4547   6311   5434    684   -281    108  E000 N  
ATOM   2244  CA  ALA B  44     -14.661  15.969  -9.619  1.00 46.92      E000 C  
ANISOU 2244  CA  ALA B  44     5000   6818   6008    615   -178    129  E000 C  
ATOM   2245  C   ALA B  44     -16.068  16.177 -10.171  1.00 46.81      E000 C  
ANISOU 2245  C   ALA B  44     4949   6824   6014    651   -124    157  E000 C  
ATOM   2246  O   ALA B  44     -16.352  17.199 -10.797  1.00 45.66      E000 O  
ANISOU 2246  O   ALA B  44     4738   6723   5887    710   -156    127  E000 O  
ATOM   2247  CB  ALA B  44     -14.448  16.836  -8.377  1.00 42.28      E000 C  
ANISOU 2247  CB  ALA B  44     4300   6263   5501    557   -171     79  E000 C  
ATOM   2248  N   GLY B  45     -16.957  15.211  -9.932  1.00 48.52      E000 N  
ANISOU 2248  N   GLY B  45     5206   7006   6226    619    -44    207  E000 N  
ATOM   2249  CA  GLY B  45     -18.323  15.289 -10.408  1.00 41.62      E000 C  
ANISOU 2249  CA  GLY B  45     4312   6145   5355    647     11    236  E000 C  
ATOM   2250  C   GLY B  45     -19.249  15.978  -9.422  1.00 47.53      E000 C  
ANISOU 2250  C   GLY B  45     4962   6924   6174    596     84    230  E000 C  
ATOM   2251  O   GLY B  45     -18.828  16.530  -8.404  1.00 46.03      E000 O  
ANISOU 2251  O   GLY B  45     4705   6745   6038    542     90    197  E000 O  
ATOM   2252  N   GLY B  46     -20.544  15.940  -9.742  1.00 45.02      E000 N  
ANISOU 2252  N   GLY B  46     4643   6614   5850    610    146    260  E000 N  
ATOM   2253  CA  GLY B  46     -21.555  16.575  -8.913  1.00 39.39      E000 C  
ANISOU 2253  CA  GLY B  46     3855   5923   5187    560    230    260  E000 C  
ATOM   2254  C   GLY B  46     -22.469  17.543  -9.642  1.00 44.43      E000 C  
ANISOU 2254  C   GLY B  46     4430   6617   5836    604    262    236  E000 C  
ATOM   2255  O   GLY B  46     -23.045  18.437  -9.024  1.00 48.67      E000 O  
ANISOU 2255  O   GLY B  46     4879   7188   6425    561    326    212  E000 O  
ATOM   2256  N   GLU B  47     -22.616  17.383 -10.951  1.00 46.29      E000 N  
ANISOU 2256  N   GLU B  47     4708   6859   6023    685    224    239  E000 N  
ATOM   2257  CA  GLU B  47     -23.500  18.223 -11.744  1.00 49.28      E000 C  
ANISOU 2257  CA  GLU B  47     5031   7284   6407    735    254    212  E000 C  
ATOM   2258  C   GLU B  47     -24.831  17.523 -12.007  1.00 45.14      E000 C  
ANISOU 2258  C   GLU B  47     4577   6742   5833    734    326    264  E000 C  
ATOM   2259  O   GLU B  47     -24.897  16.298 -12.147  1.00 43.45      E000 O  
ANISOU 2259  O   GLU B  47     4467   6478   5566    733    315    315  E000 O  
ATOM   2260  CB  GLU B  47     -22.848  18.600 -13.079  1.00 45.50      E000 C  
ANISOU 2260  CB  GLU B  47     4556   6820   5911    835    160    174  E000 C  
ATOM   2261  CG  GLU B  47     -21.852  19.751 -13.003  1.00 66.55      E000 C  
ANISOU 2261  CG  GLU B  47     7122   9528   8636    859     88    102  E000 C  
ATOM   2262  CD  GLU B  47     -20.895  19.757 -14.182  0.56 78.71      E000 C  
ANISOU 2262  CD  GLU B  47     8715  11054  10137    954    -30     86  E000 C  
ATOM   2263  OE1 GLU B  47     -21.255  19.181 -15.234  0.72 79.24      E000 O  
ANISOU 2263  OE1 GLU B  47     8870  11092  10147   1010    -38    117  E000 O  
ATOM   2264  OE2 GLU B  47     -19.798  20.349 -14.063  0.88 84.29      E000 O1-
ANISOU 2264  OE2 GLU B  47     9382  11775  10867    973   -116     41  E000 O1-
ATOM   2265  N   VAL B  48     -25.893  18.319 -12.075  1.00 45.18      E000 N  
ANISOU 2265  N   VAL B  48     4523   6790   5855    731    402    244  E000 N  
ATOM   2266  CA  VAL B  48     -27.202  17.854 -12.523  1.00 42.75      E000 C  
ANISOU 2266  CA  VAL B  48     4278   6476   5490    743    464    281  E000 C  
ATOM   2267  C   VAL B  48     -27.244  17.987 -14.041  1.00 43.13      E000 C  
ANISOU 2267  C   VAL B  48     4341   6538   5509    842    416    252  E000 C  
ATOM   2268  O   VAL B  48     -27.095  19.089 -14.577  1.00 45.94      E000 O  
ANISOU 2268  O   VAL B  48     4606   6941   5907    889    402    188  E000 O  
ATOM   2269  CB  VAL B  48     -28.334  18.661 -11.862  1.00 46.95      E000 C  
ANISOU 2269  CB  VAL B  48     4751   7045   6045    686    580    270  E000 C  
ATOM   2270  CG1 VAL B  48     -29.686  18.188 -12.359  1.00 41.16      E000 C  
ANISOU 2270  CG1 VAL B  48     4095   6306   5239    700    641    307  E000 C  
ATOM   2271  CG2 VAL B  48     -28.258  18.543 -10.353  1.00 41.71      E000 C  
ANISOU 2271  CG2 VAL B  48     4083   6354   5411    586    627    301  E000 C  
ATOM   2272  N   ARG B  49     -27.433  16.873 -14.743  1.00 46.26      E000 N  
ANISOU 2272  N   ARG B  49     4848   6891   5839    874    388    294  E000 N  
ATOM   2273  CA  ARG B  49     -27.495  16.887 -16.199  1.00 38.37      E000 C  
ANISOU 2273  CA  ARG B  49     3880   5891   4808    964    344    271  E000 C  
ATOM   2274  C   ARG B  49     -28.882  16.476 -16.668  1.00 42.56      E000 C  
ANISOU 2274  C   ARG B  49     4465   6422   5284    973    408    292  E000 C  
ATOM   2275  O   ARG B  49     -29.554  15.660 -16.033  1.00 42.04      E000 O  
ANISOU 2275  O   ARG B  49     4459   6333   5182    920    450    342  E000 O  
ATOM   2276  CB  ARG B  49     -26.456  15.944 -16.813  1.00 42.69      E000 C  
ANISOU 2276  CB  ARG B  49     4516   6382   5321    995    254    292  E000 C  
ATOM   2277  CG  ARG B  49     -25.060  16.129 -16.275  1.00 47.61      E000 C  
ANISOU 2277  CG  ARG B  49     5113   6997   5978    977    191    280  E000 C  
ATOM   2278  CD  ARG B  49     -24.087  15.076 -16.835  1.00 42.01      E000 C  
ANISOU 2278  CD  ARG B  49     4512   6228   5223    993    121    306  E000 C  
ATOM   2279  NE  ARG B  49     -22.741  15.363 -16.365  1.00 46.70      E000 N  
ANISOU 2279  NE  ARG B  49     5086   6819   5840    979     60    288  E000 N  
ATOM   2280  CZ  ARG B  49     -21.925  16.237 -16.941  1.00 57.77      E000 C  
ANISOU 2280  CZ  ARG B  49     6459   8236   7254   1039    -16    247  E000 C  
ATOM   2281  NH1 ARG B  49     -20.721  16.461 -16.428  1.00 55.00      E000 N1+
ANISOU 2281  NH1 ARG B  49     6097   7883   6916   1021    -74    230  E000 N1+
ATOM   2282  NH2 ARG B  49     -22.319  16.887 -18.029  1.00 56.69      E000 N  
ANISOU 2282  NH2 ARG B  49     6307   8116   7116   1122    -37    218  E000 N  
ATOM   2283  N   HIS B  50     -29.291  17.039 -17.798  1.00 42.19      E000 N  
ANISOU 2283  N   HIS B  50     4402   6399   5231   1046    406    249  E000 N  
ATOM   2284  CA  HIS B  50     -30.570  16.762 -18.424  1.00 45.21      E000 C  
ANISOU 2284  CA  HIS B  50     4835   6784   5558   1065    461    254  E000 C  
ATOM   2285  C   HIS B  50     -30.344  16.250 -19.836  1.00 53.29      E000 C  
ANISOU 2285  C   HIS B  50     5932   7771   6546   1145    394    245  E000 C  
ATOM   2286  O   HIS B  50     -29.455  16.722 -20.549  1.00 52.88      E000 O  
ANISOU 2286  O   HIS B  50     5856   7712   6523   1208    325    210  E000 O  
ATOM   2287  CB  HIS B  50     -31.435  18.010 -18.486  1.00 44.76      E000 C  
ANISOU 2287  CB  HIS B  50     4686   6791   5529   1074    543    199  E000 C  
ATOM   2288  CG  HIS B  50     -31.916  18.474 -17.151  1.00 51.07      E000 C  
ANISOU 2288  CG  HIS B  50     5432   7622   6352    984    633    210  E000 C  
ATOM   2289  CD2 HIS B  50     -31.309  19.215 -16.193  1.00 50.32      E000 C  
ANISOU 2289  CD2 HIS B  50     5242   7551   6327    934    646    191  E000 C  
ATOM   2290  ND1 HIS B  50     -33.175  18.179 -16.672  1.00 55.26      E000 N  
ANISOU 2290  ND1 HIS B  50     6016   8156   6825    930    726    246  E000 N  
ATOM   2291  CE1 HIS B  50     -33.324  18.721 -15.475  1.00 61.98      E000 C  
ANISOU 2291  CE1 HIS B  50     6814   9026   7710    849    797    252  E000 C  
ATOM   2292  NE2 HIS B  50     -32.206  19.355 -15.161  1.00 64.94      E000 N  
ANISOU 2292  NE2 HIS B  50     7092   9415   8166    848    752    216  E000 N  
ATOM   2293  N   LEU B  51     -31.105  15.227 -20.229  1.00 43.12      E000 N  
ANISOU 2293  N   LEU B  51     4735   6456   5194   1144    414    273  E000 N  
ATOM   2294  CA  LEU B  51     -30.886  14.653 -21.582  1.00 48.51      E000 C  
ANISOU 2294  CA  LEU B  51     5499   7091   5843   1203    355    268  E000 C  
ATOM   2295  C   LEU B  51     -32.165  13.996 -22.105  1.00 50.80      E000 C  
ANISOU 2295  C   LEU B  51     5850   7381   6072   1212    402    268  E000 C  
ATOM   2296  O   LEU B  51     -32.885  13.359 -21.311  1.00 44.71      E000 O  
ANISOU 2296  O   LEU B  51     5095   6624   5266   1159    458    297  E000 O  
ATOM   2297  CB  LEU B  51     -29.739  13.640 -21.507  1.00 50.26      E000 C  
ANISOU 2297  CB  LEU B  51     5788   7254   6054   1169    295    311  E000 C  
ATOM   2298  CG  LEU B  51     -29.521  12.800 -22.764  1.00 57.64      E000 C  
ANISOU 2298  CG  LEU B  51     6815   8124   6960   1198    231    317  E000 C  
ATOM   2299  CD1 LEU B  51     -28.065  12.375 -22.885  1.00 51.16      E000 C  
ANISOU 2299  CD1 LEU B  51     6012   7270   6156   1155    187    343  E000 C  
ATOM   2300  CD2 LEU B  51     -30.432  11.582 -22.768  1.00 62.35      E000 C  
ANISOU 2300  CD2 LEU B  51     7486   8696   7507   1177    255    335  E000 C  
ATOM   2301  N   LYS B  52     -32.413  14.164 -23.405  1.00 39.42      E000 N  
ANISOU 2301  N   LYS B  52     4447   5918   4613   1282    375    233  E000 N  
ATOM   2302  CA  LYS B  52     -33.563  13.578 -24.086  1.00 45.07      E000 C  
ANISOU 2302  CA  LYS B  52     5234   6624   5268   1295    405    227  E000 C  
ATOM   2303  C   LYS B  52     -33.165  12.277 -24.773  1.00 45.79      E000 C  
ANISOU 2303  C   LYS B  52     5426   6645   5328   1297    345    247  E000 C  
ATOM   2304  O   LYS B  52     -32.129  12.220 -25.442  1.00 48.81      E000 O  
ANISOU 2304  O   LYS B  52     5831   6984   5732   1331    285    239  E000 O  
ATOM   2305  CB  LYS B  52     -34.139  14.540 -25.133  1.00 42.15      E000 C  
ANISOU 2305  CB  LYS B  52     4833   6279   4903   1370    431    161  E000 C  
ATOM   2306  CG  LYS B  52     -35.265  15.413 -24.618  1.00 55.30      E000 C  
ANISOU 2306  CG  LYS B  52     6436   8015   6562   1351    530    135  E000 C  
ATOM   2307  CD  LYS B  52     -35.960  16.142 -25.762  1.00 69.26      E000 C  
ANISOU 2307  CD  LYS B  52     8187   9802   8327   1426    561     63  E000 C  
ATOM   2308  CE  LYS B  52     -36.172  17.620 -25.438  1.00 67.88      E000 C  
ANISOU 2308  CE  LYS B  52     7883   9696   8210   1438    628      5  E000 C  
ATOM   2309  NZ  LYS B  52     -36.690  18.405 -26.604  1.00 74.31      E000 N1+
ANISOU 2309  NZ  LYS B  52     8666  10527   9041   1524    651    -79  E000 N1+
ATOM   2310  N   MET B  53     -33.996  11.237 -24.627  1.00 39.89      E000 N  
ANISOU 2310  N   MET B  53     4743   5885   4529   1260    361    269  E000 N  
ATOM   2311  CA  MET B  53     -33.814   9.987 -25.357  1.00 38.21      E000 C  
ANISOU 2311  CA  MET B  53     4617   5610   4290   1258    315    272  E000 C  
ATOM   2312  C   MET B  53     -35.118   9.497 -25.961  1.00 44.63      E000 C  
ANISOU 2312  C   MET B  53     5486   6426   5045   1269    338    250  E000 C  
ATOM   2313  O   MET B  53     -36.204   9.722 -25.421  1.00 41.51      E000 O  
ANISOU 2313  O   MET B  53     5082   6077   4613   1253    387    255  E000 O  
ATOM   2314  CB  MET B  53     -33.262   8.859 -24.492  1.00 36.52      E000 C  
ANISOU 2314  CB  MET B  53     4425   5368   4084   1192    287    315  E000 C  
ATOM   2315  CG  MET B  53     -31.829   9.046 -24.133  1.00 54.57      E000 C  
ANISOU 2315  CG  MET B  53     6682   7634   6417   1180    253    330  E000 C  
ATOM   2316  SD  MET B  53     -31.165   7.704 -23.134  1.00 57.26      E000 S  
ANISOU 2316  SD  MET B  53     7043   7939   6773   1103    230    368  E000 S  
ATOM   2317  CE  MET B  53     -30.725   6.523 -24.414  1.00 46.70      E000 C  
ANISOU 2317  CE  MET B  53     5796   6529   5420   1107    194    344  E000 C  
ATOM   2318  N   TYR B  54     -34.979   8.777 -27.071  1.00 38.31      E000 N  
ANISOU 2318  N   TYR B  54     4753   5571   4231   1290    302    226  E000 N  
ATOM   2319  CA  TYR B  54     -36.089   8.192 -27.808  1.00 44.95      E000 C  
ANISOU 2319  CA  TYR B  54     5655   6404   5019   1302    310    195  E000 C  
ATOM   2320  C   TYR B  54     -35.799   6.724 -28.064  1.00 45.49      E000 C  
ANISOU 2320  C   TYR B  54     5786   6416   5085   1263    265    198  E000 C  
ATOM   2321  O   TYR B  54     -34.648   6.350 -28.295  1.00 40.96      E000 O  
ANISOU 2321  O   TYR B  54     5224   5791   4546   1250    233    206  E000 O  
ATOM   2322  CB  TYR B  54     -36.307   8.902 -29.149  1.00 33.22      E000 C  
ANISOU 2322  CB  TYR B  54     4186   4904   3531   1374    319    140  E000 C  
ATOM   2323  CG  TYR B  54     -36.498  10.402 -29.007  1.00 43.28      E000 C  
ANISOU 2323  CG  TYR B  54     5383   6234   4825   1419    363    119  E000 C  
ATOM   2324  CD1 TYR B  54     -35.403  11.263 -28.918  1.00 36.63      E000 C  
ANISOU 2324  CD1 TYR B  54     4483   5392   4045   1448    341    122  E000 C  
ATOM   2325  CD2 TYR B  54     -37.774  10.952 -28.949  1.00 39.44      E000 C  
ANISOU 2325  CD2 TYR B  54     4882   5804   4299   1429    428     91  E000 C  
ATOM   2326  CE1 TYR B  54     -35.579  12.634 -28.778  1.00 38.59      E000 C  
ANISOU 2326  CE1 TYR B  54     4643   5694   4324   1488    380     91  E000 C  
ATOM   2327  CE2 TYR B  54     -37.961  12.324 -28.810  1.00 44.07      E000 C  
ANISOU 2327  CE2 TYR B  54     5388   6446   4913   1463    481     61  E000 C  
ATOM   2328  CZ  TYR B  54     -36.859  13.157 -28.730  1.00 41.15      E000 C  
ANISOU 2328  CZ  TYR B  54     4945   6074   4615   1494    455     58  E000 C  
ATOM   2329  OH  TYR B  54     -37.043  14.510 -28.587  1.00 50.15      E000 O  
ANISOU 2329  OH  TYR B  54     5989   7272   5795   1527    505     16  E000 O  
ATOM   2330  N   ALA B  55     -36.838   5.897 -28.019  1.00 34.51      E000 N  
ANISOU 2330  N   ALA B  55     4433   5032   3648   1242    264    188  E000 N  
ATOM   2331  CA  ALA B  55     -36.762   4.564 -28.589  1.00 40.03      E000 C  
ANISOU 2331  CA  ALA B  55     5185   5678   4346   1216    223    165  E000 C  
ATOM   2332  C   ALA B  55     -37.550   4.580 -29.887  1.00 34.14      E000 C  
ANISOU 2332  C   ALA B  55     4493   4915   3563   1256    229    107  E000 C  
ATOM   2333  O   ALA B  55     -38.631   5.168 -29.953  1.00 36.75      E000 O  
ANISOU 2333  O   ALA B  55     4827   5291   3846   1285    261     91  E000 O  
ATOM   2334  CB  ALA B  55     -37.323   3.504 -27.635  1.00 31.43      E000 C  
ANISOU 2334  CB  ALA B  55     4097   4604   3241   1168    200    183  E000 C  
ATOM   2335  N   GLU B  56     -37.018   3.944 -30.925  1.00 32.98      E000 N  
ANISOU 2335  N   GLU B  56     4394   4699   3436   1253    205     74  E000 N  
ATOM   2336  CA  GLU B  56     -37.768   3.953 -32.174  1.00 39.04      E000 C  
ANISOU 2336  CA  GLU B  56     5216   5444   4173   1289    210     15  E000 C  
ATOM   2337  C   GLU B  56     -37.546   2.678 -32.993  1.00 41.50      E000 C  
ANISOU 2337  C   GLU B  56     5584   5684   4498   1251    180    -24  E000 C  
ATOM   2338  O   GLU B  56     -36.503   2.023 -32.893  1.00 39.28      E000 O  
ANISOU 2338  O   GLU B  56     5307   5357   4261   1206    165     -9  E000 O  
ATOM   2339  CB  GLU B  56     -37.462   5.264 -32.922  1.00 36.74      E000 C  
ANISOU 2339  CB  GLU B  56     4922   5144   3895   1360    234      2  E000 C  
ATOM   2340  CG  GLU B  56     -36.178   5.454 -33.671  1.00 53.95      E000 C  
ANISOU 2340  CG  GLU B  56     7131   7249   6120   1379    212      5  E000 C  
ATOM   2341  CD  GLU B  56     -35.898   6.963 -33.904  1.00 64.47      E000 C  
ANISOU 2341  CD  GLU B  56     8425   8599   7471   1458    225      4  E000 C  
ATOM   2342  OE1 GLU B  56     -36.527   7.807 -33.240  1.00 64.32      E000 O  
ANISOU 2342  OE1 GLU B  56     8339   8657   7442   1478    258      7  E000 O  
ATOM   2343  OE2 GLU B  56     -35.081   7.314 -34.776  1.00 68.76      E000 O1-
ANISOU 2343  OE2 GLU B  56     9008   9077   8040   1500    200     -5  E000 O1-
ATOM   2344  N   LYS B  57     -38.608   2.283 -33.713  1.00 37.42      E000 N  
ANISOU 2344  N   LYS B  57     5110   5165   3943   1261    177    -80  E000 N  
ATOM   2345  CA  LYS B  57     -38.559   1.220 -34.718  1.00 40.49      E000 C  
ANISOU 2345  CA  LYS B  57     5555   5484   4345   1229    156   -136  E000 C  
ATOM   2346  C   LYS B  57     -37.795   1.726 -35.931  1.00 43.41      E000 C  
ANISOU 2346  C   LYS B  57     5978   5776   4741   1261    170   -153  E000 C  
ATOM   2347  O   LYS B  57     -38.063   2.822 -36.432  1.00 42.01      E000 O  
ANISOU 2347  O   LYS B  57     5809   5605   4547   1330    190   -162  E000 O  
ATOM   2348  CB  LYS B  57     -39.996   0.797 -35.096  1.00 45.75      E000 C  
ANISOU 2348  CB  LYS B  57     6250   6177   4955   1237    144   -195  E000 C  
ATOM   2349  CG  LYS B  57     -40.827   0.058 -33.999  1.00 53.27      E000 C  
ANISOU 2349  CG  LYS B  57     7173   7194   5875   1205    110   -185  E000 C  
ATOM   2350  CD  LYS B  57     -40.505  -1.413 -33.749  1.00 67.15      E000 C  
ANISOU 2350  CD  LYS B  57     8915   8922   7676   1140     63   -207  E000 C  
ATOM   2351  CE  LYS B  57     -41.162  -2.297 -34.828  1.00 67.03      E000 C  
ANISOU 2351  CE  LYS B  57     8945   8870   7652   1123     37   -296  E000 C  
ATOM   2352  NZ  LYS B  57     -42.673  -2.208 -34.581  1.00 69.77      E000 N1+
ANISOU 2352  NZ  LYS B  57     9312   9285   7913   1156     12   -317  E000 N1+
ATOM   2353  N   LEU B  58     -36.814   0.946 -36.376  1.00 35.58      E000 N  
ANISOU 2353  N   LEU B  58     5023   4705   3789   1211    162   -158  E000 N  
ATOM   2354  CA  LEU B  58     -36.006   1.260 -37.543  1.00 38.83      E000 C  
ANISOU 2354  CA  LEU B  58     5509   5024   4221   1233    171   -168  E000 C  
ATOM   2355  C   LEU B  58     -36.592   0.595 -38.784  1.00 45.03      E000 C  
ANISOU 2355  C   LEU B  58     6366   5745   4999   1220    173   -243  E000 C  
ATOM   2356  O   LEU B  58     -37.343  -0.377 -38.701  1.00 40.11      E000 O  
ANISOU 2356  O   LEU B  58     5730   5141   4369   1172    162   -288  E000 O  
ATOM   2357  CB  LEU B  58     -34.561   0.800 -37.329  1.00 36.62      E000 C  
ANISOU 2357  CB  LEU B  58     5246   4688   3978   1177    171   -129  E000 C  
ATOM   2358  CG  LEU B  58     -34.003   1.290 -35.989  1.00 44.04      E000 C  
ANISOU 2358  CG  LEU B  58     6111   5694   4928   1178    166    -62  E000 C  
ATOM   2359  CD1 LEU B  58     -32.567   0.853 -35.808  1.00 43.89      E000 C  
ANISOU 2359  CD1 LEU B  58     6118   5620   4939   1122    170    -29  E000 C  
ATOM   2360  CD2 LEU B  58     -34.106   2.808 -35.943  1.00 40.48      E000 C  
ANISOU 2360  CD2 LEU B  58     5635   5283   4463   1268    166    -37  E000 C  
ATOM   2361  N   ALA B  59     -36.220   1.129 -39.950  1.00 40.15      E000 N  
ANISOU 2361  N   ALA B  59     5825   5045   4387   1264    181   -259  E000 N  
ATOM   2362  CA  ALA B  59     -36.814   0.662 -41.199  1.00 41.06      E000 C  
ANISOU 2362  CA  ALA B  59     6013   5092   4495   1259    187   -334  E000 C  
ATOM   2363  C   ALA B  59     -36.610  -0.837 -41.401  1.00 50.78      E000 C  
ANISOU 2363  C   ALA B  59     7269   6273   5754   1153    189   -372  E000 C  
ATOM   2364  O   ALA B  59     -37.497  -1.521 -41.926  1.00 47.32      E000 O  
ANISOU 2364  O   ALA B  59     6846   5827   5308   1128    185   -445  E000 O  
ATOM   2365  CB  ALA B  59     -36.236   1.448 -42.377  1.00 45.87      E000 C  
ANISOU 2365  CB  ALA B  59     6712   5603   5114   1323    191   -335  E000 C  
ATOM   2366  N   ASP B  60     -35.458  -1.373 -40.972  1.00 42.72      E000 N  
ANISOU 2366  N   ASP B  60     6247   5220   4765   1088    197   -332  E000 N  
ATOM   2367  CA  ASP B  60     -35.123  -2.776 -41.217  1.00 46.49      E000 C  
ANISOU 2367  CA  ASP B  60     6743   5641   5279    981    213   -376  E000 C  
ATOM   2368  C   ASP B  60     -35.730  -3.742 -40.199  1.00 47.05      E000 C  
ANISOU 2368  C   ASP B  60     6715   5797   5365    927    191   -402  E000 C  
ATOM   2369  O   ASP B  60     -35.425  -4.929 -40.257  1.00 51.36      E000 O  
ANISOU 2369  O   ASP B  60     7252   6310   5954    837    203   -446  E000 O  
ATOM   2370  CB  ASP B  60     -33.601  -2.968 -41.257  1.00 44.46      E000 C  
ANISOU 2370  CB  ASP B  60     6539   5307   5048    927    241   -330  E000 C  
ATOM   2371  CG  ASP B  60     -32.913  -2.585 -39.944  0.81 46.24      E000 C  
ANISOU 2371  CG  ASP B  60     6692   5602   5274    934    232   -254  E000 C  
ATOM   2372  OD1 ASP B  60     -33.599  -2.310 -38.938  0.81 43.36      E000 O  
ANISOU 2372  OD1 ASP B  60     6234   5342   4900    967    207   -238  E000 O  
ATOM   2373  OD2 ASP B  60     -31.667  -2.532 -39.929  0.94 58.02      E000 O1-
ANISOU 2373  OD2 ASP B  60     8233   7040   6774    905    252   -210  E000 O1-
ATOM   2374  N   GLY B  61     -36.564  -3.282 -39.276  1.00 45.53      E000 N  
ANISOU 2374  N   GLY B  61     6449   5710   5140    978    161   -380  E000 N  
ATOM   2375  CA  GLY B  61     -37.143  -4.147 -38.272  1.00 39.05      E000 C  
ANISOU 2375  CA  GLY B  61     5545   4963   4328    940    129   -397  E000 C  
ATOM   2376  C   GLY B  61     -36.469  -4.075 -36.921  1.00 44.99      E000 C  
ANISOU 2376  C   GLY B  61     6227   5766   5099    927    125   -328  E000 C  
ATOM   2377  O   GLY B  61     -36.979  -4.649 -35.956  1.00 45.51      E000 O  
ANISOU 2377  O   GLY B  61     6225   5897   5172    911     90   -332  E000 O  
ATOM   2378  N   GLN B  62     -35.345  -3.386 -36.815  1.00 38.61      E000 N  
ANISOU 2378  N   GLN B  62     5440   4929   4301    937    152   -265  E000 N  
ATOM   2379  CA  GLN B  62     -34.701  -3.296 -35.517  1.00 43.34      E000 C  
ANISOU 2379  CA  GLN B  62     5973   5576   4918    924    149   -204  E000 C  
ATOM   2380  C   GLN B  62     -35.324  -2.184 -34.677  1.00 37.03      E000 C  
ANISOU 2380  C   GLN B  62     5128   4863   4077    998    133   -151  E000 C  
ATOM   2381  O   GLN B  62     -36.281  -1.517 -35.081  1.00 38.26      E000 O  
ANISOU 2381  O   GLN B  62     5302   5046   4189   1057    130   -165  E000 O  
ATOM   2382  CB  GLN B  62     -33.208  -3.088 -35.690  1.00 39.30      E000 C  
ANISOU 2382  CB  GLN B  62     5504   4999   4428    896    181   -164  E000 C  
ATOM   2383  CG  GLN B  62     -32.528  -4.313 -36.238  1.00 53.11      E000 C  
ANISOU 2383  CG  GLN B  62     7288   6671   6220    801    211   -213  E000 C  
ATOM   2384  CD  GLN B  62     -31.056  -4.091 -36.451  1.00 64.37      E000 C  
ANISOU 2384  CD  GLN B  62     8779   8026   7651    771    248   -171  E000 C  
ATOM   2385  NE2 GLN B  62     -30.251  -4.772 -35.656  1.00 61.45      E000 N  
ANISOU 2385  NE2 GLN B  62     8369   7662   7316    702    268   -164  E000 N  
ATOM   2386  OE1 GLN B  62     -30.641  -3.299 -37.305  1.00 64.16      E000 O  
ANISOU 2386  OE1 GLN B  62     8842   7940   7594    814    255   -146  E000 O  
ATOM   2387  N   MET B  63     -34.750  -1.989 -33.489  1.00 37.87      E000 N  
ANISOU 2387  N   MET B  63     5179   5010   4200    988    132    -94  E000 N  
ATOM   2388  CA  MET B  63     -35.194  -1.010 -32.504  1.00 38.26      E000 C  
ANISOU 2388  CA  MET B  63     5179   5138   4221   1039    126    -41  E000 C  
ATOM   2389  C   MET B  63     -33.948  -0.350 -31.934  1.00 46.63      E000 C  
ANISOU 2389  C   MET B  63     6220   6192   5304   1038    141     18  E000 C  
ATOM   2390  O   MET B  63     -33.008  -1.052 -31.549  1.00 42.72      E000 O  
ANISOU 2390  O   MET B  63     5715   5668   4848    980    145     26  E000 O  
ATOM   2391  CB  MET B  63     -35.996  -1.688 -31.384  1.00 34.65      E000 C  
ANISOU 2391  CB  MET B  63     4665   4741   3760   1019     95    -40  E000 C  
ATOM   2392  CG  MET B  63     -37.344  -2.254 -31.809  1.00 39.26      E000 C  
ANISOU 2392  CG  MET B  63     5268   5344   4307   1029     67    -96  E000 C  
ATOM   2393  SD  MET B  63     -38.215  -2.945 -30.376  1.00 42.15      E000 S  
ANISOU 2393  SD  MET B  63     5579   5775   4660   1019     15    -81  E000 S  
ATOM   2394  CE  MET B  63     -39.800  -3.432 -31.077  1.00 41.11      E000 C  
ANISOU 2394  CE  MET B  63     5491   5664   4466   1042    -26   -151  E000 C  
ATOM   2395  N   GLY B  64     -33.935   0.976 -31.872  1.00 36.56      E000 N  
ANISOU 2395  N   GLY B  64     4937   4947   4009   1100    151     53  E000 N  
ATOM   2396  CA  GLY B  64     -32.763   1.687 -31.391  1.00 35.34      E000 C  
ANISOU 2396  CA  GLY B  64     4764   4788   3875   1105    156    102  E000 C  
ATOM   2397  C   GLY B  64     -33.120   2.856 -30.497  1.00 37.66      E000 C  
ANISOU 2397  C   GLY B  64     4993   5159   4158   1149    162    140  E000 C  
ATOM   2398  O   GLY B  64     -34.193   3.450 -30.609  1.00 36.05      E000 O  
ANISOU 2398  O   GLY B  64     4777   4999   3923   1193    173    127  E000 O  
ATOM   2399  N   TYR B  65     -32.196   3.176 -29.598  1.00 33.36      E000 N  
ANISOU 2399  N   TYR B  65     4409   4629   3640   1131    160    183  E000 N  
ATOM   2400  CA  TYR B  65     -32.246   4.394 -28.802  1.00 34.98      E000 C  
ANISOU 2400  CA  TYR B  65     4550   4895   3847   1166    170    216  E000 C  
ATOM   2401  C   TYR B  65     -31.487   5.507 -29.512  1.00 39.38      E000 C  
ANISOU 2401  C   TYR B  65     5121   5431   4412   1224    160    215  E000 C  
ATOM   2402  O   TYR B  65     -30.560   5.250 -30.287  1.00 35.92      E000 O  
ANISOU 2402  O   TYR B  65     4747   4924   3979   1223    141    211  E000 O  
ATOM   2403  CB  TYR B  65     -31.598   4.187 -27.433  1.00 34.63      E000 C  
ANISOU 2403  CB  TYR B  65     4453   4874   3832   1116    167    256  E000 C  
ATOM   2404  CG  TYR B  65     -32.292   3.247 -26.468  1.00 38.01      E000 C  
ANISOU 2404  CG  TYR B  65     4854   5326   4260   1070    167    263  E000 C  
ATOM   2405  CD1 TYR B  65     -33.516   3.580 -25.888  1.00 36.48      E000 C  
ANISOU 2405  CD1 TYR B  65     4635   5189   4037   1086    180    274  E000 C  
ATOM   2406  CD2 TYR B  65     -31.689   2.047 -26.092  1.00 36.91      E000 C  
ANISOU 2406  CD2 TYR B  65     4719   5153   4152   1012    153    259  E000 C  
ATOM   2407  CE1 TYR B  65     -34.130   2.723 -24.963  1.00 36.37      E000 C  
ANISOU 2407  CE1 TYR B  65     4609   5190   4020   1051    167    286  E000 C  
ATOM   2408  CE2 TYR B  65     -32.285   1.192 -25.176  1.00 38.80      E000 C  
ANISOU 2408  CE2 TYR B  65     4929   5411   4401    980    140    262  E000 C  
ATOM   2409  CZ  TYR B  65     -33.498   1.535 -24.609  1.00 35.35      E000 C  
ANISOU 2409  CZ  TYR B  65     4476   5025   3931   1003    141    279  E000 C  
ATOM   2410  OH  TYR B  65     -34.064   0.672 -23.700  1.00 33.93      E000 O  
ANISOU 2410  OH  TYR B  65     4280   4856   3757    979    116    285  E000 O  
ATOM   2411  N   GLY B  66     -31.858   6.749 -29.205  1.00 37.15      E000 N  
ANISOU 2411  N   GLY B  66     4779   5205   4132   1274    173    219  E000 N  
ATOM   2412  CA  GLY B  66     -31.105   7.888 -29.707  1.00 29.41      E000 C  
ANISOU 2412  CA  GLY B  66     3790   4213   3170   1337    152    214  E000 C  
ATOM   2413  C   GLY B  66     -31.373   9.114 -28.868  1.00 41.76      E000 C  
ANISOU 2413  C   GLY B  66     5255   5856   4755   1362    172    219  E000 C  
ATOM   2414  O   GLY B  66     -32.366   9.181 -28.138  1.00 36.76      E000 O  
ANISOU 2414  O   GLY B  66     4576   5281   4109   1340    214    223  E000 O  
ATOM   2415  N   PHE B  67     -30.447  10.077 -28.951  1.00 39.38      E000 N  
ANISOU 2415  N   PHE B  67     4924   5553   4485   1406    140    219  E000 N  
ATOM   2416  CA  PHE B  67     -30.621  11.402 -28.350  1.00 36.36      E000 C  
ANISOU 2416  CA  PHE B  67     4436   5242   4135   1440    157    206  E000 C  
ATOM   2417  C   PHE B  67     -31.481  12.312 -29.208  1.00 46.25      E000 C  
ANISOU 2417  C   PHE B  67     5665   6518   5391   1518    178    153  E000 C  
ATOM   2418  O   PHE B  67     -31.936  13.359 -28.733  1.00 43.97      E000 O  
ANISOU 2418  O   PHE B  67     5280   6296   5129   1537    214    129  E000 O  
ATOM   2419  CB  PHE B  67     -29.263  12.101 -28.157  1.00 36.96      E000 C  
ANISOU 2419  CB  PHE B  67     4485   5310   4249   1464    101    214  E000 C  
ATOM   2420  CG  PHE B  67     -28.351  11.429 -27.144  1.00 45.14      E000 C  
ANISOU 2420  CG  PHE B  67     5528   6337   5288   1387     87    259  E000 C  
ATOM   2421  CD1 PHE B  67     -28.874  10.693 -26.089  1.00 37.65      E000 C  
ANISOU 2421  CD1 PHE B  67     4558   5416   4333   1309    131    286  E000 C  
ATOM   2422  CD2 PHE B  67     -26.972  11.550 -27.250  1.00 37.28      E000 C  
ANISOU 2422  CD2 PHE B  67     4565   5302   4299   1397     26    272  E000 C  
ATOM   2423  CE1 PHE B  67     -28.043  10.087 -25.157  1.00 40.72      E000 C  
ANISOU 2423  CE1 PHE B  67     4948   5793   4732   1244    120    319  E000 C  
ATOM   2424  CE2 PHE B  67     -26.133  10.944 -26.309  1.00 42.11      E000 C  
ANISOU 2424  CE2 PHE B  67     5181   5906   4912   1324     20    305  E000 C  
ATOM   2425  CZ  PHE B  67     -26.674  10.212 -25.270  1.00 37.96      E000 C  
ANISOU 2425  CZ  PHE B  67     4625   5408   4389   1249     70    326  E000 C  
ATOM   2426  N   GLU B  68     -31.664  11.961 -30.474  1.00 40.05      E000 N  
ANISOU 2426  N   GLU B  68     4961   5672   4583   1561    160    127  E000 N  
ATOM   2427  CA  GLU B  68     -32.428  12.773 -31.400  1.00 44.74      E000 C  
ANISOU 2427  CA  GLU B  68     5541   6277   5184   1642    177     69  E000 C  
ATOM   2428  C   GLU B  68     -33.330  11.865 -32.212  1.00 42.95      E000 C  
ANISOU 2428  C   GLU B  68     5400   6012   4909   1632    200     50  E000 C  
ATOM   2429  O   GLU B  68     -32.920  10.791 -32.674  1.00 44.01      E000 O  
ANISOU 2429  O   GLU B  68     5626   6074   5020   1599    171     69  E000 O  
ATOM   2430  CB  GLU B  68     -31.523  13.589 -32.332  1.00 42.55      E000 C  
ANISOU 2430  CB  GLU B  68     5274   5950   4942   1736    110     43  E000 C  
ATOM   2431  CG  GLU B  68     -31.134  14.953 -31.779  1.00 44.80      E000 C  
ANISOU 2431  CG  GLU B  68     5438   6298   5287   1782     97     20  E000 C  
ATOM   2432  CD  GLU B  68     -30.178  15.717 -32.701  1.00 63.92      E000 C  
ANISOU 2432  CD  GLU B  68     7876   8666   7743   1885      9     -6  E000 C  
ATOM   2433  OE1 GLU B  68     -29.267  15.085 -33.280  1.00 67.60      E000 O  
ANISOU 2433  OE1 GLU B  68     8456   9044   8183   1889    -54     28  E000 O  
ATOM   2434  OE2 GLU B  68     -30.342  16.950 -32.851  1.00 70.19      E000 O1-
ANISOU 2434  OE2 GLU B  68     8574   9504   8593   1963      2    -63  E000 O1-
ATOM   2435  N   LYS B  69     -34.565  12.309 -32.344  1.00 41.84      E000 N  
ANISOU 2435  N   LYS B  69     5225   5920   4751   1654    256      8  E000 N  
ATOM   2436  CA  LYS B  69     -35.567  11.649 -33.153  1.00 43.27      E000 C  
ANISOU 2436  CA  LYS B  69     5479   6077   4885   1655    279    -25  E000 C  
ATOM   2437  C   LYS B  69     -35.078  11.511 -34.599  1.00 42.76      E000 C  
ANISOU 2437  C   LYS B  69     5499   5917   4831   1717    231    -55  E000 C  
ATOM   2438  O   LYS B  69     -34.731  12.501 -35.247  1.00 43.54      E000 O  
ANISOU 2438  O   LYS B  69     5577   5999   4968   1803    208    -89  E000 O  
ATOM   2439  CB  LYS B  69     -36.838  12.494 -33.046  1.00 52.16      E000 C  
ANISOU 2439  CB  LYS B  69     6544   7278   5994   1681    352    -73  E000 C  
ATOM   2440  CG  LYS B  69     -38.057  11.904 -33.598  1.00 47.09      E000 C  
ANISOU 2440  CG  LYS B  69     5966   6634   5291   1673    386   -108  E000 C  
ATOM   2441  CD  LYS B  69     -38.497  10.735 -32.772  1.00 62.36      E000 C  
ANISOU 2441  CD  LYS B  69     7939   8584   7173   1584    391    -61  E000 C  
ATOM   2442  CE  LYS B  69     -39.589  10.004 -33.528  1.00 65.85      E000 C  
ANISOU 2442  CE  LYS B  69     8459   9008   7553   1582    402   -103  E000 C  
ATOM   2443  NZ  LYS B  69     -39.013   9.267 -34.676  1.00 63.80      E000 N1+
ANISOU 2443  NZ  LYS B  69     8278   8654   7310   1597    348   -123  E000 N1+
ATOM   2444  N   GLY B  70     -35.027  10.287 -35.101  1.00 47.26      E000 N  
ANISOU 2444  N   GLY B  70     6165   6420   5370   1673    213    -46  E000 N  
ATOM   2445  CA  GLY B  70     -34.472  10.032 -36.415  1.00 39.24      E000 C  
ANISOU 2445  CA  GLY B  70     5248   5300   4362   1714    172    -66  E000 C  
ATOM   2446  C   GLY B  70     -32.985   9.718 -36.435  1.00 53.61      E000 C  
ANISOU 2446  C   GLY B  70     7119   7051   6201   1695    117    -17  E000 C  
ATOM   2447  O   GLY B  70     -32.423   9.518 -37.520  1.00 49.07      E000 O  
ANISOU 2447  O   GLY B  70     6642   6377   5627   1725     83    -25  E000 O  
ATOM   2448  N   LYS B  71     -32.322   9.678 -35.278  1.00 42.78      E000 N  
ANISOU 2448  N   LYS B  71     5693   5721   4839   1646    110     34  E000 N  
ATOM   2449  CA  LYS B  71     -30.899   9.359 -35.232  1.00 40.15      E000 C  
ANISOU 2449  CA  LYS B  71     5415   5327   4515   1622     64     78  E000 C  
ATOM   2450  C   LYS B  71     -30.635   8.284 -34.182  1.00 40.21      E000 C  
ANISOU 2450  C   LYS B  71     5412   5355   4512   1514     83    119  E000 C  
ATOM   2451  O   LYS B  71     -29.607   8.295 -33.504  1.00 42.24      E000 O  
ANISOU 2451  O   LYS B  71     5657   5613   4780   1485     61    159  E000 O  
ATOM   2452  CB  LYS B  71     -30.069  10.626 -34.999  1.00 38.91      E000 C  
ANISOU 2452  CB  LYS B  71     5203   5189   4390   1692     19     88  E000 C  
ATOM   2453  CG  LYS B  71     -30.102  11.513 -36.281  1.00 54.72      E000 C  
ANISOU 2453  CG  LYS B  71     7243   7140   6410   1808    -18     44  E000 C  
ATOM   2454  CD  LYS B  71     -29.684  12.953 -36.086  1.00 66.33      E000 C  
ANISOU 2454  CD  LYS B  71     8624   8652   7926   1898    -62     27  E000 C  
ATOM   2455  CE  LYS B  71     -28.199  13.236 -36.258  1.00 69.31      E000 C  
ANISOU 2455  CE  LYS B  71     9059   8967   8307   1932   -148     62  E000 C  
ATOM   2456  NZ  LYS B  71     -27.765  13.032 -37.663  1.00 61.01      E000 N1+
ANISOU 2456  NZ  LYS B  71     8154   7792   7236   1990   -197     57  E000 N1+
ATOM   2457  N   ALA B  72     -31.576   7.357 -34.037  1.00 35.45      E000 N  
ANISOU 2457  N   ALA B  72     4812   4770   3889   1459    119    104  E000 N  
ATOM   2458  CA  ALA B  72     -31.361   6.184 -33.208  1.00 37.61      E000 C  
ANISOU 2458  CA  ALA B  72     5082   5048   4159   1364    129    131  E000 C  
ATOM   2459  C   ALA B  72     -30.241   5.337 -33.800  1.00 41.96      E000 C  
ANISOU 2459  C   ALA B  72     5728   5504   4711   1320    113    140  E000 C  
ATOM   2460  O   ALA B  72     -29.994   5.351 -35.010  1.00 46.34      E000 O  
ANISOU 2460  O   ALA B  72     6372   5980   5257   1351    101    121  E000 O  
ATOM   2461  CB  ALA B  72     -32.647   5.367 -33.098  1.00 39.44      E000 C  
ANISOU 2461  CB  ALA B  72     5306   5311   4370   1328    156    102  E000 C  
ATOM   2462  N   SER B  73     -29.534   4.619 -32.932  1.00 36.87      E000 N  
ANISOU 2462  N   SER B  73     5069   4863   4077   1245    117    170  E000 N  
ATOM   2463  CA  SER B  73     -28.403   3.803 -33.358  1.00 39.88      E000 C  
ANISOU 2463  CA  SER B  73     5537   5159   4456   1189    116    178  E000 C  
ATOM   2464  C   SER B  73     -28.387   2.509 -32.550  1.00 41.39      E000 C  
ANISOU 2464  C   SER B  73     5698   5364   4664   1092    143    174  E000 C  
ATOM   2465  O   SER B  73     -28.952   2.432 -31.456  1.00 34.44      E000 O  
ANISOU 2465  O   SER B  73     4729   4559   3799   1077    147    182  E000 O  
ATOM   2466  CB  SER B  73     -27.072   4.546 -33.175  1.00 36.74      E000 C  
ANISOU 2466  CB  SER B  73     5164   4740   4054   1212     86    219  E000 C  
ATOM   2467  OG  SER B  73     -26.859   4.853 -31.793  1.00 36.21      E000 O  
ANISOU 2467  OG  SER B  73     5000   4751   4007   1193     84    246  E000 O  
ATOM   2468  N   VAL B  74     -27.743   1.486 -33.113  1.00 39.95      E000 N  
ANISOU 2468  N   VAL B  74     5592   5104   4482   1025    162    158  E000 N  
ATOM   2469  CA  VAL B  74     -27.487   0.224 -32.422  1.00 38.50      E000 C  
ANISOU 2469  CA  VAL B  74     5379   4923   4326    930    190    143  E000 C  
ATOM   2470  C   VAL B  74     -25.987  -0.036 -32.483  1.00 40.37      E000 C  
ANISOU 2470  C   VAL B  74     5686   5096   4556    878    207    164  E000 C  
ATOM   2471  O   VAL B  74     -25.453  -0.249 -33.580  1.00 42.72      E000 O
[truncated: 664,966 more chars]
