# Supplementary material for: Hydrophobic tuning with non-canonical amino acids in a copper metalloenzyme
Source: Nat Chem. 2026 Apr 13;18(7):1269–77. doi: 10.1038/s41557-026-02116-7 (PMC13323077; doi:10.1038/s41557-026-02116-7)
Supplement: Supplementary file 4 — Code related to logP prediction, PDB analysis and redox deconvolution. [file 41557_2026_2116_MOESM4_ESM.zip › Code_lite/PDB_analysis_lite/inputs/starting_pdbs/6h5y.pdb]

CRYST1  202.610  202.610  202.610  90.00  90.00  90.00 I 2 3         4
ATOM      1  N   SER A   1      28.442   6.170  32.060  1.00 64.30           N  
ATOM      2  CA  SER A   1      27.737   5.398  31.037  1.00 62.22           C  
ATOM      3  C   SER A   1      28.674   5.071  29.870  1.00 51.74           C  
ATOM      4  O   SER A   1      29.843   5.417  29.895  1.00 53.04           O  
ATOM      5  CB  SER A   1      26.504   6.165  30.546  1.00 61.56           C  
ATOM      6  OG  SER A   1      26.850   7.500  30.212  1.00 69.14           O  
ATOM      7  N   ILE A   2      28.174   4.396  28.842  1.00 47.74           N  
ATOM      8  CA  ILE A   2      29.033   3.989  27.741  1.00 49.93           C  
ATOM      9  C   ILE A   2      28.442   4.460  26.420  1.00 49.38           C  
ATOM     10  O   ILE A   2      27.272   4.836  26.327  1.00 50.66           O  
ATOM     11  CB  ILE A   2      29.244   2.463  27.727  1.00 48.74           C  
ATOM     12  CG1 ILE A   2      27.942   1.770  27.320  1.00 47.68           C  
ATOM     13  CG2 ILE A   2      29.698   1.982  29.099  1.00 43.54           C  
ATOM     14  CD1 ILE A   2      27.887   0.305  27.662  1.00 56.65           C  
ATOM     15  N   GLY A   3      29.277   4.428  25.385  1.00 49.28           N  
ATOM     16  CA  GLY A   3      28.829   4.711  24.044  1.00 51.00           C  
ATOM     17  C   GLY A   3      29.141   6.135  23.639  1.00 54.76           C  
ATOM     18  O   GLY A   3      29.635   6.940  24.447  1.00 52.23           O  
ATOM     19  N   PRO A   4      28.817   6.495  22.381  1.00 53.93           N  
ATOM     20  CA  PRO A   4      28.067   5.674  21.403  1.00 53.84           C  
ATOM     21  C   PRO A   4      28.883   4.568  20.698  1.00 47.91           C  
ATOM     22  O   PRO A   4      28.394   3.856  19.826  1.00 43.97           O  
ATOM     23  CB  PRO A   4      27.582   6.713  20.384  1.00 51.06           C  
ATOM     24  CG  PRO A   4      28.620   7.803  20.447  1.00 48.79           C  
ATOM     25  CD  PRO A   4      29.141   7.836  21.854  1.00 45.74           C  
ATOM     26  N   VAL A   5      30.140   4.412  21.084  1.00 53.87           N  
ATOM     27  CA  VAL A   5      30.977   3.347  20.549  1.00 52.14           C  
ATOM     28  C   VAL A   5      31.422   2.516  21.735  1.00 50.61           C  
ATOM     29  O   VAL A   5      32.012   3.048  22.684  1.00 54.85           O  
ATOM     30  CB  VAL A   5      32.169   3.893  19.742  1.00 54.00           C  
ATOM     31  CG1 VAL A   5      32.885   4.983  20.510  1.00 57.11           C  
ATOM     32  CG2 VAL A   5      33.137   2.757  19.359  1.00 52.16           C  
ATOM     33  N   ALA A   6      31.097   1.233  21.720  1.00 45.64           N  
ATOM     34  CA  ALA A   6      31.361   0.455  22.917  1.00 47.88           C  
ATOM     35  C   ALA A   6      31.256  -1.019  22.593  1.00 48.35           C  
ATOM     36  O   ALA A   6      30.731  -1.421  21.545  1.00 51.64           O  
ATOM     37  CB  ALA A   6      30.399   0.831  24.052  1.00 46.34           C  
ATOM     38  N   ASP A   7      31.786  -1.819  23.506  1.00 49.55           N  
ATOM     39  CA  ASP A   7      31.645  -3.265  23.481  1.00 51.70           C  
ATOM     40  C   ASP A   7      30.536  -3.626  24.452  1.00 52.74           C  
ATOM     41  O   ASP A   7      30.472  -3.081  25.558  1.00 57.92           O  
ATOM     42  CB  ASP A   7      32.930  -3.986  23.912  1.00 54.06           C  
ATOM     43  CG  ASP A   7      34.036  -3.936  22.873  1.00 53.57           C  
ATOM     44  OD1 ASP A   7      33.757  -3.937  21.653  1.00 62.47           O  
ATOM     45  OD2 ASP A   7      35.208  -3.928  23.294  1.00 63.18           O1-
ATOM     46  N   LEU A   8      29.661  -4.532  24.041  1.00 50.81           N  
ATOM     47  CA  LEU A   8      28.690  -5.118  24.957  1.00 53.74           C  
ATOM     48  C   LEU A   8      29.027  -6.604  25.024  1.00 54.22           C  
ATOM     49  O   LEU A   8      28.721  -7.363  24.094  1.00 53.47           O  
ATOM     50  CB  LEU A   8      27.246  -4.853  24.499  1.00 53.30           C  
ATOM     51  CG  LEU A   8      26.888  -3.397  24.111  1.00 49.03           C  
ATOM     52  CD1 LEU A   8      25.452  -3.234  23.640  1.00 48.01           C  
ATOM     53  CD2 LEU A   8      27.154  -2.437  25.257  1.00 51.63           C  
ATOM     54  N   THR A   9      29.688  -7.009  26.111  1.00 54.88           N  
ATOM     55  CA  THR A   9      29.948  -8.420  26.397  1.00 53.97           C  
ATOM     56  C   THR A   9      28.789  -9.001  27.193  1.00 51.51           C  
ATOM     57  O   THR A   9      28.428  -8.469  28.246  1.00 46.48           O  
ATOM     58  CB  THR A   9      31.251  -8.582  27.187  1.00 53.80           C  
ATOM     59  CG2 THR A   9      31.645 -10.085  27.337  1.00 42.88           C  
ATOM     60  OG1 THR A   9      32.292  -7.860  26.525  1.00 53.10           O  
ATOM     61  N   ILE A  10      28.227 -10.107  26.711  1.00 55.38           N  
ATOM     62  CA  ILE A  10      27.065 -10.731  27.333  1.00 46.06           C  
ATOM     63  C   ILE A  10      27.489 -12.063  27.937  1.00 50.37           C  
ATOM     64  O   ILE A  10      28.034 -12.927  27.239  1.00 52.05           O  
ATOM     65  CB  ILE A  10      25.915 -10.922  26.331  1.00 53.65           C  
ATOM     66  CG1 ILE A  10      25.503  -9.585  25.731  1.00 58.10           C  
ATOM     67  CG2 ILE A  10      24.707 -11.539  27.009  1.00 45.07           C  
ATOM     68  CD1 ILE A  10      26.278  -9.242  24.523  1.00 60.13           C  
ATOM     69  N   SER A  11      27.221 -12.236  29.228  1.00 49.42           N  
ATOM     70  CA  SER A  11      27.626 -13.434  29.950  1.00 54.45           C  
ATOM     71  C   SER A  11      26.540 -13.808  30.947  1.00 54.97           C  
ATOM     72  O   SER A  11      25.503 -13.139  31.046  1.00 55.71           O  
ATOM     73  CB  SER A  11      28.955 -13.219  30.676  1.00 52.29           C  
ATOM     74  OG  SER A  11      28.870 -12.090  31.526  1.00 53.25           O  
ATOM     75  N   ASN A  12      26.805 -14.872  31.710  1.00 47.14           N  
ATOM     76  CA  ASN A  12      25.898 -15.352  32.739  1.00 45.09           C  
ATOM     77  C   ASN A  12      26.508 -15.140  34.114  1.00 49.39           C  
ATOM     78  O   ASN A  12      27.725 -15.256  34.294  1.00 46.20           O  
ATOM     79  CB  ASN A  12      25.559 -16.824  32.528  1.00 44.01           C  
ATOM     80  CG  ASN A  12      24.818 -17.049  31.225  1.00 56.65           C  
ATOM     81  ND2 ASN A  12      25.437 -17.790  30.313  1.00 48.42           N  
ATOM     82  OD1 ASN A  12      23.711 -16.523  31.027  1.00 56.96           O  
ATOM     83  N   GLY A  13      25.658 -14.813  35.079  1.00 44.77           N  
ATOM     84  CA  GLY A  13      26.129 -14.644  36.441  1.00 43.42           C  
ATOM     85  C   GLY A  13      24.971 -14.749  37.404  1.00 51.70           C  
ATOM     86  O   GLY A  13      23.798 -14.778  37.017  1.00 51.08           O  
ATOM     87  N   ALA A  14      25.324 -14.821  38.679  1.00 49.94           N  
ATOM     88  CA  ALA A  14      24.323 -14.762  39.725  1.00 56.82           C  
ATOM     89  C   ALA A  14      23.926 -13.307  39.960  1.00 55.01           C  
ATOM     90  O   ALA A  14      24.749 -12.394  39.851  1.00 58.00           O  
ATOM     91  CB  ALA A  14      24.853 -15.400  41.012  1.00 54.94           C  
ATOM     92  N   VAL A  15      22.648 -13.090  40.241  1.00 52.95           N  
ATOM     93  CA  VAL A  15      22.137 -11.768  40.585  1.00 57.24           C  
ATOM     94  C   VAL A  15      21.169 -11.944  41.740  1.00 48.53           C  
ATOM     95  O   VAL A  15      20.634 -13.027  41.963  1.00 55.08           O  
ATOM     96  CB  VAL A  15      21.423 -11.065  39.412  1.00 51.75           C  
ATOM     97  CG1 VAL A  15      22.331 -10.990  38.210  1.00 59.78           C  
ATOM     98  CG2 VAL A  15      20.159 -11.821  39.060  1.00 49.77           C  
ATOM     99  N   SER A  16      20.953 -10.858  42.474  1.00 50.14           N  
ATOM    100  CA  SER A  16      19.985 -10.825  43.560  1.00 49.97           C  
ATOM    101  C   SER A  16      19.282  -9.473  43.660  1.00 47.44           C  
ATOM    102  O   SER A  16      19.230  -8.884  44.743  1.00 52.20           O  
ATOM    103  CB  SER A  16      20.679 -11.159  44.874  1.00 46.56           C  
ATOM    104  OG  SER A  16      21.557 -12.251  44.673  1.00 63.55           O  
ATOM    105  N   PRO A  17      18.691  -8.969  42.577  1.00 51.16           N  
ATOM    106  CA  PRO A  17      18.064  -7.642  42.639  1.00 53.49           C  
ATOM    107  C   PRO A  17      16.874  -7.558  43.593  1.00 51.66           C  
ATOM    108  O   PRO A  17      16.388  -6.448  43.820  1.00 56.53           O  
ATOM    109  CB  PRO A  17      17.637  -7.395  41.186  1.00 51.05           C  
ATOM    110  CG  PRO A  17      17.426  -8.735  40.631  1.00 51.46           C  
ATOM    111  CD  PRO A  17      18.459  -9.614  41.271  1.00 52.57           C  
ATOM    112  N   ASP A  18      16.396  -8.681  44.162  1.00 51.94           N  
ATOM    113  CA  ASP A  18      15.379  -8.659  45.214  1.00 56.70           C  
ATOM    114  C   ASP A  18      15.790  -9.483  46.431  1.00 59.91           C  
ATOM    115  O   ASP A  18      14.931  -9.957  47.178  1.00 59.84           O  
ATOM    116  CB  ASP A  18      14.029  -9.162  44.699  1.00 58.15           C  
ATOM    117  CG  ASP A  18      14.073 -10.626  44.299  1.00 62.80           C  
ATOM    118  OD1 ASP A  18      15.174 -11.102  43.951  1.00 58.79           O  
ATOM    119  OD2 ASP A  18      13.015 -11.299  44.317  1.00 64.10           O1-
ATOM    120  N   GLY A  19      17.085  -9.680  46.650  1.00 53.15           N  
ATOM    121  CA  GLY A  19      17.523 -10.504  47.758  1.00 53.76           C  
ATOM    122  C   GLY A  19      17.498 -12.001  47.522  1.00 54.83           C  
ATOM    123  O   GLY A  19      17.992 -12.749  48.375  1.00 58.27           O  
ATOM    124  N   PHE A  20      16.949 -12.474  46.407  1.00 56.57           N  
ATOM    125  CA  PHE A  20      16.898 -13.900  46.101  1.00 52.61           C  
ATOM    126  C   PHE A  20      17.851 -14.193  44.950  1.00 52.31           C  
ATOM    127  O   PHE A  20      17.815 -13.521  43.916  1.00 61.74           O  
ATOM    128  CB  PHE A  20      15.468 -14.328  45.763  1.00 56.75           C  
ATOM    129  CG  PHE A  20      15.347 -15.748  45.282  1.00 64.63           C  
ATOM    130  CD1 PHE A  20      15.269 -16.800  46.183  1.00 63.71           C  
ATOM    131  CD2 PHE A  20      15.289 -16.032  43.922  1.00 64.25           C  
ATOM    132  CE1 PHE A  20      15.148 -18.118  45.736  1.00 61.16           C  
ATOM    133  CE2 PHE A  20      15.168 -17.343  43.470  1.00 63.77           C  
ATOM    134  CZ  PHE A  20      15.096 -18.387  44.384  1.00 63.71           C  
ATOM    135  N   SER A  21      18.713 -15.176  45.131  1.00 49.78           N  
ATOM    136  CA  SER A  21      19.794 -15.420  44.188  1.00 55.90           C  
ATOM    137  C   SER A  21      19.286 -16.284  43.042  1.00 57.42           C  
ATOM    138  O   SER A  21      18.605 -17.288  43.268  1.00 59.65           O  
ATOM    139  CB  SER A  21      20.981 -16.086  44.899  1.00 51.91           C  
ATOM    140  OG  SER A  21      22.094 -16.233  44.039  1.00 62.21           O  
ATOM    141  N   ARG A  22      19.580 -15.865  41.813  1.00 58.65           N  
ATOM    142  CA  ARG A  22      19.284 -16.679  40.640  1.00 57.20           C  
ATOM    143  C   ARG A  22      20.294 -16.345  39.559  1.00 52.36           C  
ATOM    144  O   ARG A  22      20.932 -15.292  39.578  1.00 52.04           O  
ATOM    145  CB  ARG A  22      17.850 -16.481  40.119  1.00 55.29           C  
ATOM    146  CG  ARG A  22      17.507 -15.049  39.678  1.00 55.60           C  
ATOM    147  CD  ARG A  22      16.342 -15.027  38.676  1.00 53.19           C  
ATOM    148  NE  ARG A  22      16.767 -15.455  37.343  1.00 57.66           N  
ATOM    149  CZ  ARG A  22      15.980 -15.486  36.268  1.00 60.18           C  
ATOM    150  NH1 ARG A  22      14.700 -15.118  36.356  1.00 53.20           N1+
ATOM    151  NH2 ARG A  22      16.475 -15.896  35.104  1.00 54.58           N  
ATOM    152  N   GLN A  23      20.458 -17.272  38.628  1.00 57.33           N  
ATOM    153  CA  GLN A  23      21.381 -17.071  37.521  1.00 53.87           C  
ATOM    154  C   GLN A  23      20.676 -16.279  36.422  1.00 55.11           C  
ATOM    155  O   GLN A  23      19.478 -16.459  36.186  1.00 51.77           O  
ATOM    156  CB  GLN A  23      21.869 -18.426  37.011  1.00 55.30           C  
ATOM    157  CG  GLN A  23      23.034 -18.369  36.060  1.00 61.53           C  
ATOM    158  CD  GLN A  23      24.380 -18.206  36.745  1.00 54.75           C  
ATOM    159  NE2 GLN A  23      25.405 -17.934  35.955  1.00 63.83           N  
ATOM    160  OE1 GLN A  23      24.498 -18.324  37.954  1.00 54.43           O  
ATOM    161  N   ALA A  24      21.407 -15.376  35.776  1.00 54.58           N  
ATOM    162  CA  ALA A  24      20.773 -14.426  34.854  1.00 55.36           C  
ATOM    163  C   ALA A  24      21.813 -13.946  33.841  1.00 54.85           C  
ATOM    164  O   ALA A  24      22.879 -14.551  33.690  1.00 52.60           O  
ATOM    165  CB  ALA A  24      20.121 -13.278  35.648  1.00 48.10           C  
ATOM    166  N   ILE A  25      21.509 -12.844  33.152  1.00 52.53           N  
ATOM    167  CA  ILE A  25      22.278 -12.379  31.998  1.00 56.94           C  
ATOM    168  C   ILE A  25      22.977 -11.079  32.358  1.00 55.54           C  
ATOM    169  O   ILE A  25      22.333 -10.128  32.807  1.00 51.43           O  
ATOM    170  CB  ILE A  25      21.371 -12.174  30.775  1.00 56.50           C  
ATOM    171  CG1 ILE A  25      20.726 -13.502  30.385  1.00 53.62           C  
ATOM    172  CG2 ILE A  25      22.147 -11.513  29.626  1.00 54.25           C  
ATOM    173  CD1 ILE A  25      19.864 -13.433  29.149  1.00 44.58           C  
ATOM    174  N   LEU A  26      24.284 -11.025  32.141  1.00 53.80           N  
ATOM    175  CA  LEU A  26      25.058  -9.856  32.515  1.00 49.16           C  
ATOM    176  C   LEU A  26      25.536  -9.122  31.273  1.00 48.87           C  
ATOM    177  O   LEU A  26      25.812  -9.730  30.237  1.00 45.25           O  
ATOM    178  CB  LEU A  26      26.272 -10.224  33.376  1.00 52.99           C  
ATOM    179  CG  LEU A  26      26.146 -11.202  34.550  1.00 54.11           C  
ATOM    180  CD1 LEU A  26      27.498 -11.361  35.237  1.00 40.48           C  
ATOM    181  CD2 LEU A  26      25.067 -10.835  35.521  1.00 52.44           C  
ATOM    182  N   VAL A  27      25.659  -7.805  31.399  1.00 48.13           N  
ATOM    183  CA  VAL A  27      26.182  -6.963  30.330  1.00 51.46           C  
ATOM    184  C   VAL A  27      27.367  -6.198  30.908  1.00 50.17           C  
ATOM    185  O   VAL A  27      27.221  -5.440  31.876  1.00 52.13           O  
ATOM    186  CB  VAL A  27      25.098  -6.044  29.751  1.00 46.40           C  
ATOM    187  CG1 VAL A  27      25.703  -4.975  28.872  1.00 55.05           C  
ATOM    188  CG2 VAL A  27      24.126  -6.902  28.944  1.00 45.43           C  
ATOM    189  N   ASN A  28      28.550  -6.449  30.356  1.00 54.81           N  
ATOM    190  CA  ASN A  28      29.809  -6.016  30.959  1.00 55.18           C  
ATOM    191  C   ASN A  28      29.803  -6.268  32.466  1.00 53.81           C  
ATOM    192  O   ASN A  28      30.000  -5.360  33.273  1.00 57.62           O  
ATOM    193  CB  ASN A  28      30.083  -4.549  30.641  1.00 50.55           C  
ATOM    194  CG  ASN A  28      29.996  -4.279  29.171  1.00 55.28           C  
ATOM    195  ND2 ASN A  28      29.652  -3.054  28.802  1.00 53.08           N  
ATOM    196  OD1 ASN A  28      30.209  -5.186  28.362  1.00 55.70           O  
ATOM    197  N   ASP A  29      29.514  -7.515  32.841  1.00 52.16           N  
ATOM    198  CA  ASP A  29      29.633  -8.015  34.209  1.00 55.18           C  
ATOM    199  C   ASP A  29      28.685  -7.365  35.204  1.00 48.05           C  
ATOM    200  O   ASP A  29      28.860  -7.548  36.402  1.00 47.87           O  
ATOM    201  CB  ASP A  29      31.062  -7.852  34.736  1.00 56.62           C  
ATOM    202  CG  ASP A  29      32.030  -8.746  34.021  1.00 62.63           C  
ATOM    203  OD1 ASP A  29      32.192  -8.582  32.799  1.00 61.83           O  
ATOM    204  OD2 ASP A  29      32.618  -9.626  34.683  1.00 80.44           O1-
ATOM    205  N   VAL A  30      27.701  -6.600  34.767  1.00 52.87           N  
ATOM    206  CA  VAL A  30      26.801  -5.991  35.733  1.00 51.75           C  
ATOM    207  C   VAL A  30      25.371  -6.397  35.413  1.00 51.42           C  
ATOM    208  O   VAL A  30      25.016  -6.637  34.254  1.00 47.54           O  
ATOM    209  CB  VAL A  30      26.944  -4.447  35.791  1.00 54.51           C  
ATOM    210  CG1 VAL A  30      28.345  -4.069  36.233  1.00 50.27           C  
ATOM    211  CG2 VAL A  30      26.598  -3.795  34.446  1.00 49.13           C  
ATOM    212  N   PHE A  31      24.577  -6.553  36.478  1.00 51.63           N  
ATOM    213  CA  PHE A  31      23.131  -6.503  36.433  1.00 48.31           C  
ATOM    214  C   PHE A  31      22.656  -5.319  37.260  1.00 48.74           C  
ATOM    215  O   PHE A  31      23.117  -5.142  38.399  1.00 51.46           O  
ATOM    216  CB  PHE A  31      22.498  -7.763  36.975  1.00 50.35           C  
ATOM    217  CG  PHE A  31      21.003  -7.779  36.847  1.00 45.53           C  
ATOM    218  CD1 PHE A  31      20.204  -7.206  37.818  1.00 46.89           C  
ATOM    219  CD2 PHE A  31      20.402  -8.361  35.748  1.00 45.42           C  
ATOM    220  CE1 PHE A  31      18.826  -7.204  37.687  1.00 51.81           C  
ATOM    221  CE2 PHE A  31      19.023  -8.374  35.611  1.00 46.50           C  
ATOM    222  CZ  PHE A  31      18.237  -7.796  36.578  1.00 48.69           C  
ATOM    223  N   PRO A  32      21.724  -4.495  36.744  1.00 44.34           N  
ATOM    224  CA  PRO A  32      21.117  -4.624  35.410  1.00 41.90           C  
ATOM    225  C   PRO A  32      22.039  -4.040  34.334  1.00 48.51           C  
ATOM    226  O   PRO A  32      23.101  -3.514  34.668  1.00 53.58           O  
ATOM    227  CB  PRO A  32      19.803  -3.820  35.530  1.00 44.81           C  
ATOM    228  CG  PRO A  32      20.032  -2.839  36.681  1.00 46.44           C  
ATOM    229  CD  PRO A  32      21.304  -3.262  37.431  1.00 42.86           C  
ATOM    230  N   SER A  33      21.663  -4.127  33.063  1.00 51.20           N  
ATOM    231  CA  SER A  33      22.600  -3.730  32.025  1.00 49.75           C  
ATOM    232  C   SER A  33      22.842  -2.227  32.109  1.00 46.88           C  
ATOM    233  O   SER A  33      21.971  -1.486  32.564  1.00 47.05           O  
ATOM    234  CB  SER A  33      22.066  -4.109  30.650  1.00 43.97           C  
ATOM    235  OG  SER A  33      21.385  -5.348  30.725  1.00 51.66           O  
ATOM    236  N   PRO A  34      24.022  -1.760  31.711  1.00 44.01           N  
ATOM    237  CA  PRO A  34      24.337  -0.329  31.853  1.00 45.21           C  
ATOM    238  C   PRO A  34      23.656   0.541  30.807  1.00 46.48           C  
ATOM    239  O   PRO A  34      23.363   0.107  29.692  1.00 48.65           O  
ATOM    240  CB  PRO A  34      25.860  -0.280  31.672  1.00 40.97           C  
ATOM    241  CG  PRO A  34      26.149  -1.451  30.802  1.00 48.94           C  
ATOM    242  CD  PRO A  34      25.179  -2.532  31.228  1.00 44.06           C  
ATOM    243  N   LEU A  35      23.447   1.801  31.184  1.00 46.97           N  
ATOM    244  CA  LEU A  35      22.920   2.811  30.275  1.00 44.93           C  
ATOM    245  C   LEU A  35      23.912   3.144  29.153  1.00 52.13           C  
ATOM    246  O   LEU A  35      25.112   3.316  29.393  1.00 47.06           O  
ATOM    247  CB  LEU A  35      22.580   4.064  31.075  1.00 45.39           C  
ATOM    248  CG  LEU A  35      22.489   5.413  30.382  1.00 49.35           C  
ATOM    249  CD1 LEU A  35      21.069   5.562  29.781  1.00 39.36           C  
ATOM    250  CD2 LEU A  35      22.789   6.524  31.395  1.00 44.96           C  
ATOM    251  N   ILE A  36      23.390   3.227  27.910  1.00 47.76           N  
ATOM    252  CA  ILE A  36      24.129   3.692  26.737  1.00 45.42           C  
ATOM    253  C   ILE A  36      23.713   5.124  26.437  1.00 49.53           C  
ATOM    254  O   ILE A  36      22.557   5.521  26.641  1.00 42.17           O  
ATOM    255  CB  ILE A  36      23.897   2.786  25.505  1.00 47.97           C  
ATOM    256  CG1 ILE A  36      24.112   1.319  25.907  1.00 48.66           C  
ATOM    257  CG2 ILE A  36      24.791   3.231  24.287  1.00 41.75           C  
ATOM    258  CD1 ILE A  36      24.483   0.406  24.798  1.00 54.99           C  
ATOM    259  N   THR A  37      24.656   5.906  25.917  1.00 48.66           N  
ATOM    260  CA  THR A  37      24.426   7.323  25.733  1.00 49.66           C  
ATOM    261  C   THR A  37      25.113   7.837  24.473  1.00 52.12           C  
ATOM    262  O   THR A  37      26.167   7.343  24.064  1.00 50.43           O  
ATOM    263  CB  THR A  37      24.864   8.045  27.008  1.00 53.41           C  
ATOM    264  CG2 THR A  37      25.276   9.476  26.769  1.00 56.08           C  
ATOM    265  OG1 THR A  37      23.819   7.919  27.992  1.00 54.70           O  
ATOM    266  N   GLY A  38      24.471   8.822  23.848  1.00 47.83           N  
ATOM    267  CA  GLY A  38      24.985   9.510  22.678  1.00 51.15           C  
ATOM    268  C   GLY A  38      24.287  10.849  22.563  1.00 53.85           C  
ATOM    269  O   GLY A  38      23.305  11.124  23.264  1.00 48.96           O  
ATOM    270  N   ASN A  39      24.860  11.705  21.712  1.00 54.18           N  
ATOM    271  CA  ASN A  39      24.263  12.952  21.249  1.00 55.95           C  
ATOM    272  C   ASN A  39      23.498  12.691  19.953  1.00 54.92           C  
ATOM    273  O   ASN A  39      23.771  11.732  19.229  1.00 59.52           O  
ATOM    274  CB  ASN A  39      25.340  14.025  21.006  1.00 49.09           C  
ATOM    275  CG  ASN A  39      25.851  14.652  22.293  1.00 57.36           C  
ATOM    276  ND2 ASN A  39      27.177  14.796  22.400  1.00 52.37           N  
ATOM    277  OD1 ASN A  39      25.068  14.993  23.189  1.00 54.75           O  
ATOM    278  N   LYS A  40      22.537  13.556  19.655  1.00 51.96           N  
ATOM    279  CA  LYS A  40      21.834  13.450  18.380  1.00 59.06           C  
ATOM    280  C   LYS A  40      22.822  13.508  17.213  1.00 59.03           C  
ATOM    281  O   LYS A  40      23.736  14.337  17.192  1.00 61.54           O  
ATOM    282  CB  LYS A  40      20.793  14.562  18.249  1.00 57.64           C  
ATOM    283  N   GLY A  41      22.654  12.606  16.254  1.00 60.81           N  
ATOM    284  CA  GLY A  41      23.545  12.547  15.119  1.00 55.94           C  
ATOM    285  C   GLY A  41      24.789  11.712  15.305  1.00 53.11           C  
ATOM    286  O   GLY A  41      25.561  11.575  14.354  1.00 59.79           O  
ATOM    287  N   ASP A  42      25.026  11.162  16.491  1.00 54.80           N  
ATOM    288  CA  ASP A  42      26.148  10.250  16.653  1.00 53.20           C  
ATOM    289  C   ASP A  42      25.966   9.012  15.777  1.00 56.66           C  
ATOM    290  O   ASP A  42      24.845   8.578  15.503  1.00 54.57           O  
ATOM    291  CB  ASP A  42      26.287   9.830  18.112  1.00 54.19           C  
ATOM    292  CG  ASP A  42      26.866  10.930  18.981  1.00 59.74           C  
ATOM    293  OD1 ASP A  42      27.161  12.025  18.445  1.00 58.38           O  
ATOM    294  OD2 ASP A  42      27.029  10.691  20.195  1.00 58.42           O1-
ATOM    295  N   ARG A  43      27.089   8.461  15.322  1.00 54.91           N  
ATOM    296  CA  ARG A  43      27.142   7.124  14.742  1.00 53.89           C  
ATOM    297  C   ARG A  43      27.390   6.137  15.876  1.00 53.31           C  
ATOM    298  O   ARG A  43      28.260   6.367  16.715  1.00 56.68           O  
ATOM    299  CB  ARG A  43      28.255   7.025  13.692  1.00 52.93           C  
ATOM    300  CG  ARG A  43      28.547   5.610  13.153  1.00 54.76           C  
ATOM    301  CD  ARG A  43      29.862   5.583  12.345  1.00 59.77           C  
ATOM    302  NE  ARG A  43      30.088   4.343  11.596  1.00 57.24           N  
ATOM    303  CZ  ARG A  43      31.130   4.144  10.784  1.00 64.82           C  
ATOM    304  NH1 ARG A  43      31.267   2.996  10.126  1.00 54.56           N1+
ATOM    305  NH2 ARG A  43      32.049   5.095  10.626  1.00 62.37           N  
ATOM    306  N   PHE A  44      26.623   5.052  15.910  1.00 50.99           N  
ATOM    307  CA  PHE A  44      26.685   4.084  16.996  1.00 51.40           C  
ATOM    308  C   PHE A  44      27.343   2.802  16.517  1.00 49.64           C  
ATOM    309  O   PHE A  44      26.969   2.264  15.473  1.00 51.92           O  
ATOM    310  CB  PHE A  44      25.294   3.770  17.538  1.00 48.50           C  
ATOM    311  CG  PHE A  44      24.799   4.766  18.539  1.00 55.81           C  
ATOM    312  CD1 PHE A  44      24.349   6.017  18.128  1.00 53.88           C  
ATOM    313  CD2 PHE A  44      24.788   4.465  19.898  1.00 51.08           C  
ATOM    314  CE1 PHE A  44      23.874   6.936  19.048  1.00 46.65           C  
ATOM    315  CE2 PHE A  44      24.315   5.391  20.818  1.00 46.51           C  
ATOM    316  CZ  PHE A  44      23.863   6.617  20.394  1.00 46.08           C  
ATOM    317  N   GLN A  45      28.307   2.315  17.298  1.00 44.64           N  
ATOM    318  CA  GLN A  45      29.090   1.121  16.994  1.00 49.94           C  
ATOM    319  C   GLN A  45      29.075   0.300  18.278  1.00 48.29           C  
ATOM    320  O   GLN A  45      29.893   0.521  19.171  1.00 49.23           O  
ATOM    321  CB  GLN A  45      30.512   1.491  16.540  1.00 49.43           C  
ATOM    322  CG  GLN A  45      30.567   2.191  15.159  1.00 46.63           C  
ATOM    323  CD  GLN A  45      31.990   2.527  14.705  1.00 52.34           C  
ATOM    324  NE2 GLN A  45      32.615   1.604  13.977  1.00 47.96           N  
ATOM    325  OE1 GLN A  45      32.522   3.596  15.015  1.00 50.93           O  
ATOM    326  N   LEU A  46      28.110  -0.608  18.400  1.00 47.85           N  
ATOM    327  CA  LEU A  46      27.937  -1.392  19.617  1.00 50.27           C  
ATOM    328  C   LEU A  46      28.325  -2.827  19.283  1.00 51.39           C  
ATOM    329  O   LEU A  46      27.561  -3.571  18.652  1.00 51.27           O  
ATOM    330  CB  LEU A  46      26.512  -1.260  20.160  1.00 49.68           C  
ATOM    331  CG  LEU A  46      26.151   0.207  20.494  1.00 51.24           C  
ATOM    332  CD1 LEU A  46      24.710   0.356  20.951  1.00 51.74           C  
ATOM    333  CD2 LEU A  46      27.081   0.804  21.549  1.00 48.60           C  
ATOM    334  N   ASN A  47      29.536  -3.195  19.692  1.00 49.17           N  
ATOM    335  CA  ASN A  47      30.080  -4.514  19.405  1.00 52.82           C  
ATOM    336  C   ASN A  47      29.577  -5.502  20.447  1.00 47.07           C  
ATOM    337  O   ASN A  47      29.961  -5.432  21.616  1.00 47.71           O  
ATOM    338  CB  ASN A  47      31.605  -4.491  19.383  1.00 47.20           C  
ATOM    339  CG  ASN A  47      32.176  -5.790  18.855  1.00 47.68           C  
ATOM    340  ND2 ASN A  47      33.018  -6.448  19.636  1.00 53.70           N  
ATOM    341  OD1 ASN A  47      31.841  -6.196  17.759  1.00 48.13           O  
ATOM    342  N   VAL A  48      28.757  -6.447  20.026  1.00 49.04           N  
ATOM    343  CA  VAL A  48      28.083  -7.346  20.953  1.00 49.46           C  
ATOM    344  C   VAL A  48      28.875  -8.652  21.015  1.00 47.38           C  
ATOM    345  O   VAL A  48      28.953  -9.391  20.030  1.00 54.61           O  
ATOM    346  CB  VAL A  48      26.624  -7.548  20.536  1.00 51.56           C  
ATOM    347  CG1 VAL A  48      25.980  -8.659  21.302  1.00 47.29           C  
ATOM    348  CG2 VAL A  48      25.860  -6.252  20.756  1.00 49.85           C  
ATOM    349  N   ILE A  49      29.474  -8.935  22.172  1.00 52.08           N  
ATOM    350  CA  ILE A  49      30.414 -10.042  22.360  1.00 53.89           C  
ATOM    351  C   ILE A  49      29.678 -11.132  23.134  1.00 57.53           C  
ATOM    352  O   ILE A  49      29.470 -11.024  24.353  1.00 53.23           O  
ATOM    353  CB  ILE A  49      31.691  -9.583  23.087  1.00 58.38           C  
ATOM    354  CG1 ILE A  49      32.355  -8.434  22.323  1.00 51.81           C  
ATOM    355  CG2 ILE A  49      32.698 -10.727  23.267  1.00 53.70           C  
ATOM    356  CD1 ILE A  49      33.647  -7.947  22.920  1.00 51.82           C  
ATOM    357  N   ASP A  50      29.267 -12.191  22.427  1.00 59.25           N  
ATOM    358  CA  ASP A  50      28.491 -13.259  23.047  1.00 56.10           C  
ATOM    359  C   ASP A  50      29.430 -14.232  23.734  1.00 52.45           C  
ATOM    360  O   ASP A  50      30.233 -14.892  23.069  1.00 63.04           O  
ATOM    361  CB  ASP A  50      27.633 -13.993  22.019  1.00 54.38           C  
ATOM    362  CG  ASP A  50      26.529 -14.837  22.667  1.00 55.40           C  
ATOM    363  OD1 ASP A  50      26.542 -15.039  23.907  1.00 60.28           O  
ATOM    364  OD2 ASP A  50      25.634 -15.305  21.933  1.00 58.06           O1-
ATOM    365  N   ASN A  51      29.309 -14.336  25.063  1.00 49.78           N  
ATOM    366  CA  ASN A  51      30.123 -15.236  25.875  1.00 51.09           C  
ATOM    367  C   ASN A  51      29.255 -16.068  26.804  1.00 50.10           C  
ATOM    368  O   ASN A  51      29.716 -16.490  27.860  1.00 50.63           O  
ATOM    369  CB  ASN A  51      31.156 -14.475  26.704  1.00 47.40           C  
ATOM    370  CG  ASN A  51      32.416 -14.189  25.938  1.00 48.93           C  
ATOM    371  ND2 ASN A  51      33.288 -13.377  26.516  1.00 50.72           N  
ATOM    372  OD1 ASN A  51      32.613 -14.697  24.835  1.00 56.88           O  
ATOM    373  N   MET A  52      28.009 -16.314  26.416  1.00 48.78           N  
ATOM    374  CA  MET A  52      27.062 -17.014  27.264  1.00 51.41           C  
ATOM    375  C   MET A  52      27.238 -18.515  27.141  1.00 51.98           C  
ATOM    376  O   MET A  52      27.493 -19.047  26.060  1.00 53.54           O  
ATOM    377  CB  MET A  52      25.621 -16.641  26.895  1.00 51.95           C  
ATOM    378  CG  MET A  52      25.269 -15.207  27.215  1.00 52.92           C  
ATOM    379  SD  MET A  52      23.538 -14.790  26.911  1.00 50.08           S  
ATOM    380  CE  MET A  52      22.831 -15.234  28.466  1.00 58.92           C  
ATOM    381  N   THR A  53      27.050 -19.200  28.252  1.00 57.04           N  
ATOM    382  CA  THR A  53      27.173 -20.646  28.298  1.00 57.71           C  
ATOM    383  C   THR A  53      25.893 -21.319  28.760  1.00 56.88           C  
ATOM    384  O   THR A  53      25.857 -22.554  28.842  1.00 59.29           O  
ATOM    385  CB  THR A  53      28.314 -21.032  29.233  1.00 50.47           C  
ATOM    386  CG2 THR A  53      29.673 -20.584  28.655  1.00 44.58           C  
ATOM    387  OG1 THR A  53      28.093 -20.369  30.480  1.00 47.47           O  
ATOM    388  N   ASN A  54      24.838 -20.553  29.045  1.00 50.16           N  
ATOM    389  CA  ASN A  54      23.674 -21.068  29.760  1.00 54.79           C  
ATOM    390  C   ASN A  54      22.542 -21.379  28.780  1.00 55.81           C  
ATOM    391  O   ASN A  54      21.924 -20.466  28.220  1.00 60.55           O  
ATOM    392  CB  ASN A  54      23.225 -20.080  30.838  1.00 45.03           C  
ATOM    393  CG  ASN A  54      22.160 -20.665  31.726  1.00 56.12           C  
ATOM    394  ND2 ASN A  54      22.462 -20.849  33.029  1.00 59.08           N  
ATOM    395  OD1 ASN A  54      21.068 -20.966  31.249  1.00 51.09           O  
ATOM    396  N   HIS A  55      22.235 -22.668  28.624  1.00 56.17           N  
ATOM    397  CA  HIS A  55      21.292 -23.105  27.599  1.00 53.13           C  
ATOM    398  C   HIS A  55      19.852 -22.751  27.953  1.00 55.34           C  
ATOM    399  O   HIS A  55      19.058 -22.428  27.064  1.00 52.67           O  
ATOM    400  CB  HIS A  55      21.424 -24.616  27.393  1.00 53.02           C  
ATOM    401  CG  HIS A  55      20.801 -25.108  26.127  1.00 58.60           C  
ATOM    402  CD2 HIS A  55      21.239 -25.071  24.847  1.00 54.25           C  
ATOM    403  ND1 HIS A  55      19.569 -25.729  26.094  1.00 61.46           N  
ATOM    404  CE1 HIS A  55      19.275 -26.052  24.846  1.00 64.25           C  
ATOM    405  NE2 HIS A  55      20.272 -25.664  24.069  1.00 63.37           N  
ATOM    406  N   THR A  56      19.492 -22.815  29.235  1.00 56.06           N  
ATOM    407  CA  THR A  56      18.136 -22.469  29.650  1.00 51.07           C  
ATOM    408  C   THR A  56      17.767 -21.036  29.270  1.00 57.10           C  
ATOM    409  O   THR A  56      16.587 -20.728  29.073  1.00 57.92           O  
ATOM    410  CB  THR A  56      17.994 -22.671  31.157  1.00 56.85           C  
ATOM    411  CG2 THR A  56      16.528 -22.491  31.595  1.00 57.77           C  
ATOM    412  OG1 THR A  56      18.433 -23.991  31.501  1.00 59.30           O  
ATOM    413  N   MET A  57      18.748 -20.142  29.164  1.00 51.86           N  
ATOM    414  CA  MET A  57      18.478 -18.762  28.777  1.00 54.23           C  
ATOM    415  C   MET A  57      19.010 -18.466  27.380  1.00 58.68           C  
ATOM    416  O   MET A  57      19.076 -17.299  26.989  1.00 58.73           O  
ATOM    417  CB  MET A  57      19.063 -17.795  29.815  1.00 53.65           C  
ATOM    418  CG  MET A  57      18.562 -18.047  31.249  1.00 58.46           C  
ATOM    419  SD  MET A  57      19.257 -16.988  32.558  1.00 59.81           S  
ATOM    420  CE  MET A  57      20.877 -17.715  32.783  1.00 56.73           C  
ATOM    421  N   LEU A  58      19.392 -19.516  26.635  1.00 53.45           N  
ATOM    422  CA  LEU A  58      19.906 -19.502  25.265  1.00 59.87           C  
ATOM    423  C   LEU A  58      21.316 -18.934  25.226  1.00 54.65           C  
ATOM    424  O   LEU A  58      21.552 -17.827  25.722  1.00 53.38           O  
ATOM    425  CB  LEU A  58      18.972 -18.725  24.318  1.00 54.87           C  
ATOM    426  CG  LEU A  58      17.813 -19.514  23.681  1.00 58.40           C  
ATOM    427  CD1 LEU A  58      17.222 -20.537  24.646  1.00 55.59           C  
ATOM    428  CD2 LEU A  58      16.725 -18.536  23.242  1.00 50.45           C  
ATOM    429  N   LYS A  59      22.249 -19.686  24.623  1.00 50.12           N  
ATOM    430  CA  LYS A  59      23.627 -19.217  24.485  1.00 54.16           C  
ATOM    431  C   LYS A  59      23.758 -18.141  23.414  1.00 49.22           C  
ATOM    432  O   LYS A  59      24.694 -17.340  23.458  1.00 46.44           O  
ATOM    433  CB  LYS A  59      24.572 -20.386  24.151  1.00 51.51           C  
ATOM    434  CG  LYS A  59      24.670 -21.513  25.190  1.00 57.85           C  
ATOM    435  CD  LYS A  59      25.823 -22.514  24.831  1.00 50.11           C  
ATOM    436  CE  LYS A  59      25.599 -23.883  25.516  1.00 60.81           C  
ATOM    437  NZ  LYS A  59      26.768 -24.834  25.397  1.00 48.20           N1+
ATOM    438  N   SER A  60      22.859 -18.129  22.435  1.00 54.42           N  
ATOM    439  CA  SER A  60      22.899 -17.174  21.338  1.00 52.07           C  
ATOM    440  C   SER A  60      22.170 -15.904  21.755  1.00 58.65           C  
ATOM    441  O   SER A  60      21.407 -15.903  22.725  1.00 49.87           O  
ATOM    442  CB  SER A  60      22.245 -17.747  20.079  1.00 51.79           C  
ATOM    443  OG  SER A  60      22.470 -19.139  19.935  1.00 57.96           O  
ATOM    444  N   THR A  61      22.410 -14.816  21.015  1.00 51.29           N  
ATOM    445  CA  THR A  61      21.661 -13.600  21.300  1.00 54.59           C  
ATOM    446  C   THR A  61      21.582 -12.702  20.067  1.00 58.43           C  
ATOM    447  O   THR A  61      22.376 -12.814  19.128  1.00 51.87           O  
ATOM    448  CB  THR A  61      22.277 -12.843  22.486  1.00 55.57           C  
ATOM    449  CG2 THR A  61      23.542 -12.115  22.082  1.00 51.56           C  
ATOM    450  OG1 THR A  61      21.325 -11.903  22.993  1.00 60.11           O  
ATOM    451  N   SER A  62      20.582 -11.819  20.074  1.00 61.31           N  
ATOM    452  CA  SER A  62      20.608 -10.638  19.224  1.00 56.26           C  
ATOM    453  C   SER A  62      19.881  -9.517  19.946  1.00 57.15           C  
ATOM    454  O   SER A  62      18.980  -9.760  20.761  1.00 52.75           O  
ATOM    455  CB  SER A  62      20.009 -10.889  17.830  1.00 53.28           C  
ATOM    456  OG  SER A  62      18.738 -11.498  17.918  1.00 61.12           O  
ATOM    457  N   ILE A  63      20.294  -8.284  19.631  1.00 55.33           N  
ATOM    458  CA  ILE A  63      19.889  -7.073  20.338  1.00 48.61           C  
ATOM    459  C   ILE A  63      19.139  -6.169  19.386  1.00 55.73           C  
ATOM    460  O   ILE A  63      19.660  -5.811  18.319  1.00 52.97           O  
ATOM    461  CB  ILE A  63      21.085  -6.285  20.888  1.00 51.44           C  
ATOM    462  CG1 ILE A  63      22.109  -7.221  21.511  1.00 54.48           C  
ATOM    463  CG2 ILE A  63      20.573  -5.228  21.860  1.00 48.41           C  
ATOM    464  CD1 ILE A  63      21.579  -7.943  22.697  1.00 57.08           C  
ATOM    465  N   HIS A  64      17.956  -5.752  19.800  1.00 49.25           N  
ATOM    466  CA  HIS A  64      17.198  -4.725  19.114  1.00 53.10           C  
ATOM    467  C   HIS A  64      17.398  -3.379  19.820  1.00 51.92           C  
ATOM    468  O   HIS A  64      17.487  -3.321  21.049  1.00 45.87           O  
ATOM    469  CB  HIS A  64      15.729  -5.139  19.084  1.00 53.48           C  
ATOM    470  CG  HIS A  64      14.790  -4.028  18.770  1.00 56.62           C  
ATOM    471  CD2 HIS A  64      13.674  -3.598  19.407  1.00 52.03           C  
ATOM    472  ND1 HIS A  64      14.950  -3.213  17.671  1.00 55.96           N  
ATOM    473  CE1 HIS A  64      13.970  -2.325  17.645  1.00 52.22           C  
ATOM    474  NE2 HIS A  64      13.186  -2.536  18.687  1.00 50.60           N  
ATOM    475  N   TRP A  65      17.490  -2.300  19.044  1.00 47.56           N  
ATOM    476  CA  TRP A  65      17.751  -0.958  19.591  1.00 51.21           C  
ATOM    477  C   TRP A  65      16.439  -0.177  19.546  1.00 48.57           C  
ATOM    478  O   TRP A  65      16.149   0.535  18.586  1.00 52.25           O  
ATOM    479  CB  TRP A  65      18.884  -0.283  18.817  1.00 49.48           C  
ATOM    480  CG  TRP A  65      19.976  -1.278  18.642  1.00 46.59           C  
ATOM    481  CD1 TRP A  65      20.212  -2.067  17.554  1.00 46.88           C  
ATOM    482  CD2 TRP A  65      20.923  -1.664  19.636  1.00 46.83           C  
ATOM    483  CE2 TRP A  65      21.731  -2.673  19.075  1.00 47.86           C  
ATOM    484  CE3 TRP A  65      21.189  -1.231  20.940  1.00 48.18           C  
ATOM    485  NE1 TRP A  65      21.277  -2.903  17.802  1.00 47.62           N  
ATOM    486  CZ2 TRP A  65      22.779  -3.262  19.774  1.00 47.26           C  
ATOM    487  CZ3 TRP A  65      22.237  -1.806  21.626  1.00 45.83           C  
ATOM    488  CH2 TRP A  65      23.017  -2.812  21.044  1.00 50.80           C  
ATOM    489  N   HIS A  66      15.653  -0.308  20.609  1.00 53.50           N  
ATOM    490  CA  HIS A  66      14.217  -0.091  20.497  1.00 48.80           C  
ATOM    491  C   HIS A  66      13.905   1.362  20.204  1.00 50.94           C  
ATOM    492  O   HIS A  66      14.205   2.252  21.012  1.00 50.21           O  
ATOM    493  CB  HIS A  66      13.503  -0.535  21.763  1.00 52.59           C  
ATOM    494  CG  HIS A  66      12.034  -0.292  21.714  1.00 50.83           C  
ATOM    495  CD2 HIS A  66      11.324   0.855  21.591  1.00 39.42           C  
ATOM    496  ND1 HIS A  66      11.117  -1.314  21.781  1.00 48.80           N  
ATOM    497  CE1 HIS A  66       9.898  -0.807  21.720  1.00 53.07           C  
ATOM    498  NE2 HIS A  66       9.998   0.506  21.591  1.00 55.68           N  
ATOM    499  N   GLY A  67      13.261   1.595  19.062  1.00 46.56           N  
ATOM    500  CA  GLY A  67      12.837   2.909  18.648  1.00 46.31           C  
ATOM    501  C   GLY A  67      13.634   3.463  17.484  1.00 49.57           C  
ATOM    502  O   GLY A  67      13.086   4.225  16.686  1.00 48.13           O  
ATOM    503  N   PHE A  68      14.910   3.086  17.363  1.00 52.68           N  
ATOM    504  CA  PHE A  68      15.759   3.667  16.331  1.00 52.47           C  
ATOM    505  C   PHE A  68      15.275   3.226  14.961  1.00 52.34           C  
ATOM    506  O   PHE A  68      14.851   2.081  14.774  1.00 49.22           O  
ATOM    507  CB  PHE A  68      17.222   3.259  16.540  1.00 50.83           C  
ATOM    508  CG  PHE A  68      17.871   3.911  17.736  1.00 59.44           C  
ATOM    509  CD1 PHE A  68      17.263   4.982  18.386  1.00 56.45           C  
ATOM    510  CD2 PHE A  68      19.084   3.448  18.219  1.00 56.92           C  
ATOM    511  CE1 PHE A  68      17.868   5.580  19.489  1.00 52.77           C  
ATOM    512  CE2 PHE A  68      19.678   4.030  19.319  1.00 48.66           C  
ATOM    513  CZ  PHE A  68      19.068   5.103  19.953  1.00 52.51           C  
ATOM    514  N   PHE A  69      15.345   4.150  13.998  1.00 50.70           N  
ATOM    515  CA  PHE A  69      14.706   3.960  12.697  1.00 50.94           C  
ATOM    516  C   PHE A  69      15.477   3.003  11.802  1.00 52.54           C  
ATOM    517  O   PHE A  69      14.879   2.337  10.950  1.00 50.46           O  
ATOM    518  CB  PHE A  69      14.555   5.309  11.983  1.00 52.28           C  
ATOM    519  CG  PHE A  69      13.435   6.148  12.516  1.00 49.12           C  
ATOM    520  CD1 PHE A  69      12.295   5.544  13.043  1.00 48.25           C  
ATOM    521  CD2 PHE A  69      13.514   7.527  12.492  1.00 49.02           C  
ATOM    522  CE1 PHE A  69      11.243   6.309  13.544  1.00 49.86           C  
ATOM    523  CE2 PHE A  69      12.472   8.304  12.996  1.00 51.31           C  
ATOM    524  CZ  PHE A  69      11.331   7.689  13.522  1.00 45.71           C  
ATOM    525  N   GLN A  70      16.798   2.964  11.943  1.00 52.88           N  
ATOM    526  CA  GLN A  70      17.637   2.033  11.190  1.00 57.34           C  
ATOM    527  C   GLN A  70      17.525   2.227   9.670  1.00 48.20           C  
ATOM    528  O   GLN A  70      17.733   1.280   8.905  1.00 51.11           O  
ATOM    529  CB  GLN A  70      17.323   0.578  11.585  1.00 48.44           C  
ATOM    530  CG  GLN A  70      17.606   0.257  13.053  1.00 49.23           C  
ATOM    531  CD  GLN A  70      19.107   0.296  13.370  1.00 55.18           C  
ATOM    532  NE2 GLN A  70      19.463   0.077  14.632  1.00 41.47           N  
ATOM    533  OE1 GLN A  70      19.930   0.532  12.483  1.00 55.44           O  
ATOM    534  N   HIS A  71      17.190   3.439   9.208  1.00 47.50           N  
ATOM    535  CA  HIS A  71      17.098   3.685   7.762  1.00 48.95           C  
ATOM    536  C   HIS A  71      18.386   3.260   7.060  1.00 47.42           C  
ATOM    537  O   HIS A  71      19.488   3.647   7.463  1.00 47.80           O  
ATOM    538  CB  HIS A  71      16.799   5.161   7.485  1.00 51.90           C  
ATOM    539  N   GLY A  72      18.257   2.398   6.058  1.00 50.91           N  
ATOM    540  CA  GLY A  72      19.418   1.889   5.362  1.00 45.26           C  
ATOM    541  C   GLY A  72      20.220   0.830   6.102  1.00 53.40           C  
ATOM    542  O   GLY A  72      21.195   0.313   5.542  1.00 51.60           O  
ATOM    543  N   THR A  73      19.860   0.491   7.334  1.00 55.09           N  
ATOM    544  CA  THR A  73      20.581  -0.511   8.112  1.00 53.24           C  
ATOM    545  C   THR A  73      19.598  -1.475   8.768  1.00 55.68           C  
ATOM    546  O   THR A  73      19.729  -1.836   9.942  1.00 58.70           O  
ATOM    547  CB  THR A  73      21.488   0.136   9.159  1.00 54.34           C  
ATOM    548  CG2 THR A  73      22.621   0.882   8.502  1.00 52.09           C  
ATOM    549  OG1 THR A  73      20.738   1.061   9.949  1.00 52.67           O  
ATOM    550  N   ASN A  74      18.598  -1.903   7.996  1.00 49.35           N  
ATOM    551  CA  ASN A  74      17.613  -2.859   8.478  1.00 51.53           C  
ATOM    552  C   ASN A  74      18.284  -4.102   9.054  1.00 52.21           C  
ATOM    553  O   ASN A  74      17.821  -4.662  10.053  1.00 54.66           O  
ATOM    554  CB  ASN A  74      16.668  -3.206   7.322  1.00 53.80           C  
ATOM    555  CG  ASN A  74      15.561  -4.137   7.727  1.00 56.14           C  
ATOM    556  ND2 ASN A  74      14.451  -3.578   8.204  1.00 57.68           N  
ATOM    557  OD1 ASN A  74      15.687  -5.353   7.585  1.00 57.39           O  
ATOM    558  N   TRP A  75      19.405  -4.526   8.465  1.00 48.34           N  
ATOM    559  CA  TRP A  75      20.147  -5.665   9.003  1.00 48.74           C  
ATOM    560  C   TRP A  75      20.536  -5.485  10.467  1.00 51.58           C  
ATOM    561  O   TRP A  75      20.891  -6.468  11.126  1.00 42.55           O  
ATOM    562  CB  TRP A  75      21.411  -5.915   8.177  1.00 45.62           C  
ATOM    563  CG  TRP A  75      22.380  -4.761   8.166  1.00 50.58           C  
ATOM    564  CD1 TRP A  75      22.486  -3.776   7.211  1.00 47.43           C  
ATOM    565  CD2 TRP A  75      23.377  -4.466   9.155  1.00 47.13           C  
ATOM    566  CE2 TRP A  75      24.048  -3.299   8.737  1.00 46.97           C  
ATOM    567  CE3 TRP A  75      23.765  -5.076  10.358  1.00 50.19           C  
ATOM    568  NE1 TRP A  75      23.491  -2.903   7.549  1.00 47.44           N  
ATOM    569  CZ2 TRP A  75      25.082  -2.722   9.485  1.00 48.72           C  
ATOM    570  CZ3 TRP A  75      24.804  -4.516  11.087  1.00 46.08           C  
ATOM    571  CH2 TRP A  75      25.446  -3.344  10.651  1.00 46.67           C  
ATOM    572  N   ALA A  76      20.486  -4.258  10.988  1.00 51.59           N  
ATOM    573  CA  ALA A  76      21.013  -3.962  12.311  1.00 47.16           C  
ATOM    574  C   ALA A  76      19.940  -3.917  13.371  1.00 51.38           C  
ATOM    575  O   ALA A  76      20.246  -3.618  14.529  1.00 56.57           O  
ATOM    576  CB  ALA A  76      21.767  -2.630  12.294  1.00 51.51           C  
ATOM    577  N   ASP A  77      18.695  -4.231  13.009  1.00 54.66           N  
ATOM    578  CA  ASP A  77      17.549  -3.879  13.838  1.00 51.08           C  
ATOM    579  C   ASP A  77      17.331  -4.849  14.999  1.00 55.23           C  
ATOM    580  O   ASP A  77      16.769  -4.446  16.022  1.00 57.68           O  
ATOM    581  CB  ASP A  77      16.291  -3.798  12.969  1.00 55.08           C  
ATOM    582  CG  ASP A  77      15.131  -3.121  13.678  1.00 55.57           C  
ATOM    583  OD1 ASP A  77      15.366  -2.199  14.489  1.00 55.65           O  
ATOM    584  OD2 ASP A  77      13.980  -3.520  13.425  1.00 63.75           O1-
ATOM    585  N   GLY A  78      17.733  -6.116  14.878  1.00 55.63           N  
ATOM    586  CA  GLY A  78      17.708  -6.990  16.034  1.00 60.27           C  
ATOM    587  C   GLY A  78      16.939  -8.307  15.971  1.00 52.80           C  
ATOM    588  O   GLY A  78      17.481  -9.346  16.348  1.00 53.76           O  
ATOM    589  N   PRO A  79      15.667  -8.291  15.552  1.00 51.27           N  
ATOM    590  CA  PRO A  79      14.812  -9.491  15.693  1.00 54.98           C  
ATOM    591  C   PRO A  79      15.378 -10.738  15.034  1.00 59.01           C  
ATOM    592  O   PRO A  79      15.574 -10.787  13.817  1.00 58.37           O  
ATOM    593  CB  PRO A  79      13.500  -9.063  15.029  1.00 54.69           C  
ATOM    594  CG  PRO A  79      13.423  -7.586  15.341  1.00 54.70           C  
ATOM    595  CD  PRO A  79      14.861  -7.103  15.194  1.00 54.49           C  
ATOM    596  N   ALA A  80      15.609 -11.764  15.853  1.00 51.92           N  
ATOM    597  CA  ALA A  80      16.074 -13.033  15.323  1.00 55.05           C  
ATOM    598  C   ALA A  80      15.112 -13.549  14.250  1.00 56.92           C  
ATOM    599  O   ALA A  80      13.891 -13.439  14.378  1.00 57.24           O  
ATOM    600  CB  ALA A  80      16.222 -14.047  16.464  1.00 51.37           C  
ATOM    601  N   PHE A  81      15.673 -14.063  13.160  1.00 50.06           N  
ATOM    602  CA  PHE A  81      14.931 -14.694  12.071  1.00 50.65           C  
ATOM    603  C   PHE A  81      13.983 -13.741  11.339  1.00 60.18           C  
ATOM    604  O   PHE A  81      13.213 -14.181  10.477  1.00 56.41           O  
ATOM    605  CB  PHE A  81      14.180 -15.940  12.574  1.00 56.08           C  
ATOM    606  CG  PHE A  81      15.056 -16.871  13.370  1.00 52.80           C  
ATOM    607  CD1 PHE A  81      16.088 -17.569  12.753  1.00 57.57           C  
ATOM    608  CD2 PHE A  81      14.900 -16.991  14.740  1.00 53.84           C  
ATOM    609  CE1 PHE A  81      16.921 -18.404  13.481  1.00 50.15           C  
ATOM    610  CE2 PHE A  81      15.725 -17.816  15.474  1.00 51.26           C  
ATOM    611  CZ  PHE A  81      16.740 -18.527  14.839  1.00 54.23           C  
ATOM    612  N   VAL A  82      14.031 -12.436  11.621  1.00 61.91           N  
ATOM    613  CA  VAL A  82      13.414 -11.428  10.759  1.00 56.05           C  
ATOM    614  C   VAL A  82      14.471 -10.602  10.043  1.00 55.33           C  
ATOM    615  O   VAL A  82      14.470 -10.512   8.816  1.00 53.34           O  
ATOM    616  CB  VAL A  82      12.442 -10.524  11.548  1.00 59.79           C  
ATOM    617  CG1 VAL A  82      12.034  -9.321  10.684  1.00 54.37           C  
ATOM    618  CG2 VAL A  82      11.218 -11.312  12.007  1.00 59.51           C  
ATOM    619  N   ASN A  83      15.385  -9.985  10.798  1.00 58.41           N  
ATOM    620  CA  ASN A  83      16.408  -9.100  10.256  1.00 55.51           C  
ATOM    621  C   ASN A  83      17.822  -9.674  10.322  1.00 62.33           C  
ATOM    622  O   ASN A  83      18.711  -9.161   9.626  1.00 58.76           O  
ATOM    623  CB  ASN A  83      16.379  -7.751  10.998  1.00 52.46           C  
ATOM    624  CG  ASN A  83      14.971  -7.159  11.102  1.00 58.35           C  
ATOM    625  ND2 ASN A  83      14.556  -6.426  10.067  1.00 57.66           N  
ATOM    626  OD1 ASN A  83      14.275  -7.350  12.101  1.00 53.24           O  
ATOM    627  N   GLN A  84      18.053 -10.713  11.134  1.00 59.06           N  
ATOM    628  CA  GLN A  84      19.363 -11.346  11.260  1.00 55.49           C  
ATOM    629  C   GLN A  84      19.203 -12.733  11.877  1.00 54.92           C  
ATOM    630  O   GLN A  84      18.250 -12.998  12.615  1.00 53.86           O  
ATOM    631  CB  GLN A  84      20.306 -10.516  12.134  1.00 52.85           C  
ATOM    632  CG  GLN A  84      20.059 -10.737  13.648  1.00 52.83           C  
ATOM    633  CD  GLN A  84      21.202 -10.224  14.523  1.00 59.69           C  
ATOM    634  NE2 GLN A  84      22.101 -11.130  14.919  1.00 52.98           N  
ATOM    635  OE1 GLN A  84      21.273  -9.028  14.840  1.00 52.43           O  
ATOM    636  N   CYS A  85      20.170 -13.618  11.579  1.00 59.34           N  
ATOM    637  CA  CYS A  85      20.315 -14.793  12.433  1.00 60.17           C  
ATOM    638  C   CYS A  85      20.976 -14.367  13.746  1.00 54.61           C  
ATOM    639  O   CYS A  85      21.719 -13.377  13.774  1.00 49.45           O  
ATOM    640  CB  CYS A  85      21.161 -15.871  11.754  1.00 60.48           C  
ATOM    641  SG  CYS A  85      20.316 -16.974  10.555  1.00 68.72           S  
ATOM    642  N   PRO A  86      20.710 -15.075  14.850  1.00 54.27           N  
ATOM    643  CA  PRO A  86      21.324 -14.687  16.137  1.00 52.93           C  
ATOM    644  C   PRO A  86      22.839 -14.816  16.102  1.00 52.25           C  
ATOM    645  O   PRO A  86      23.399 -15.622  15.356  1.00 57.13           O  
ATOM    646  CB  PRO A  86      20.717 -15.674  17.152  1.00 47.96           C  
ATOM    647  CG  PRO A  86      19.488 -16.265  16.468  1.00 54.02           C  
ATOM    648  CD  PRO A  86      19.758 -16.199  14.987  1.00 53.43           C  
ATOM    649  N   ILE A  87      23.498 -13.993  16.915  1.00 50.76           N  
ATOM    650  CA  ILE A  87      24.910 -14.179  17.218  1.00 48.72           C  
ATOM    651  C   ILE A  87      25.055 -15.451  18.039  1.00 54.71           C  
ATOM    652  O   ILE A  87      24.258 -15.706  18.951  1.00 58.74           O  
ATOM    653  CB  ILE A  87      25.459 -12.954  17.979  1.00 52.78           C  
ATOM    654  CG1 ILE A  87      24.931 -11.653  17.365  1.00 53.17           C  
ATOM    655  CG2 ILE A  87      26.984 -12.942  18.002  1.00 49.88           C  
ATOM    656  CD1 ILE A  87      25.130 -10.435  18.242  1.00 54.22           C  
ATOM    657  N   SER A  88      26.053 -16.269  17.701  1.00 51.84           N  
ATOM    658  CA  SER A  88      26.337 -17.517  18.395  1.00 51.81           C  
ATOM    659  C   SER A  88      27.362 -17.290  19.507  1.00 48.04           C  
ATOM    660  O   SER A  88      28.159 -16.349  19.471  1.00 51.19           O  
ATOM    661  CB  SER A  88      26.878 -18.573  17.420  1.00 57.17           C  
ATOM    662  OG  SER A  88      26.034 -18.785  16.306  1.00 51.09           O  
ATOM    663  N   THR A  89      27.359 -18.184  20.493  1.00 47.21           N  
ATOM    664  CA  THR A  89      28.309 -18.015  21.583  1.00 53.75           C  
ATOM    665  C   THR A  89      29.744 -18.193  21.083  1.00 48.37           C  
ATOM    666  O   THR A  89      30.003 -18.859  20.082  1.00 58.51           O  
ATOM    667  CB  THR A  89      28.023 -18.980  22.718  1.00 56.62           C  
ATOM    668  CG2 THR A  89      28.326 -20.440  22.295  1.00 50.50           C  
ATOM    669  OG1 THR A  89      28.839 -18.602  23.831  1.00 53.90           O  
ATOM    670  N   GLY A  90      30.678 -17.532  21.750  1.00 57.55           N  
ATOM    671  CA  GLY A  90      32.038 -17.498  21.256  1.00 47.56           C  
ATOM    672  C   GLY A  90      32.308 -16.480  20.162  1.00 56.76           C  
ATOM    673  O   GLY A  90      33.466 -16.330  19.763  1.00 57.49           O  
ATOM    674  N   HIS A  91      31.290 -15.768  19.667  1.00 53.56           N  
ATOM    675  CA  HIS A  91      31.450 -14.834  18.561  1.00 56.82           C  
ATOM    676  C   HIS A  91      31.056 -13.423  18.974  1.00 55.44           C  
ATOM    677  O   HIS A  91      30.523 -13.192  20.060  1.00 53.97           O  
ATOM    678  CB  HIS A  91      30.610 -15.261  17.355  1.00 51.85           C  
ATOM    679  CG  HIS A  91      31.113 -16.499  16.694  1.00 60.24           C  
ATOM    680  CD2 HIS A  91      31.896 -16.670  15.602  1.00 58.37           C  
ATOM    681  ND1 HIS A  91      30.830 -17.762  17.172  1.00 58.29           N  
ATOM    682  CE1 HIS A  91      31.418 -18.661  16.398  1.00 57.78           C  
ATOM    683  NE2 HIS A  91      32.067 -18.024  15.437  1.00 68.53           N  
ATOM    684  N   ALA A  92      31.306 -12.483  18.057  1.00 60.03           N  
ATOM    685  CA  ALA A  92      30.942 -11.081  18.218  1.00 54.21           C  
ATOM    686  C   ALA A  92      30.342 -10.550  16.918  1.00 56.13           C  
ATOM    687  O   ALA A  92      30.642 -11.045  15.827  1.00 47.54           O  
ATOM    688  CB  ALA A  92      32.155 -10.226  18.615  1.00 52.38           C  
ATOM    689  N   PHE A  93      29.503  -9.519  17.043  1.00 48.49           N  
ATOM    690  CA  PHE A  93      28.865  -8.910  15.885  1.00 45.67           C  
ATOM    691  C   PHE A  93      28.710  -7.414  16.128  1.00 54.11           C  
ATOM    692  O   PHE A  93      28.136  -7.011  17.146  1.00 56.76           O  
ATOM    693  CB  PHE A  93      27.500  -9.555  15.611  1.00 50.89           C  
ATOM    694  CG  PHE A  93      26.743  -8.913  14.479  1.00 49.05           C  
ATOM    695  CD1 PHE A  93      27.310  -8.822  13.204  1.00 49.30           C  
ATOM    696  CD2 PHE A  93      25.468  -8.396  14.687  1.00 44.15           C  
ATOM    697  CE1 PHE A  93      26.622  -8.221  12.149  1.00 45.16           C  
ATOM    698  CE2 PHE A  93      24.786  -7.786  13.645  1.00 53.97           C  
ATOM    699  CZ  PHE A  93      25.364  -7.700  12.367  1.00 47.70           C  
ATOM    700  N   LEU A  94      29.223  -6.598  15.203  1.00 56.59           N  
ATOM    701  CA  LEU A  94      29.184  -5.144  15.332  1.00 50.41           C  
ATOM    702  C   LEU A  94      27.846  -4.626  14.845  1.00 51.14           C  
ATOM    703  O   LEU A  94      27.411  -4.949  13.736  1.00 51.80           O  
ATOM    704  CB  LEU A  94      30.305  -4.476  14.529  1.00 46.11           C  
ATOM    705  CG  LEU A  94      30.412  -2.934  14.513  1.00 55.48           C  
ATOM    706  CD1 LEU A  94      30.318  -2.316  15.914  1.00 48.11           C  
ATOM    707  CD2 LEU A  94      31.708  -2.462  13.837  1.00 39.73           C  
ATOM    708  N   TYR A  95      27.198  -3.829  15.666  1.00 51.74           N  
ATOM    709  CA  TYR A  95      26.031  -3.076  15.239  1.00 54.98           C  
ATOM    710  C   TYR A  95      26.507  -1.663  14.943  1.00 54.61           C  
ATOM    711  O   TYR A  95      26.959  -0.952  15.845  1.00 57.40           O  
ATOM    712  CB  TYR A  95      24.940  -3.098  16.303  1.00 50.92           C  
ATOM    713  CG  TYR A  95      24.245  -4.437  16.488  1.00 52.69           C  
ATOM    714  CD1 TYR A  95      24.757  -5.400  17.365  1.00 54.56           C  
ATOM    715  CD2 TYR A  95      23.056  -4.725  15.822  1.00 47.28           C  
ATOM    716  CE1 TYR A  95      24.117  -6.602  17.558  1.00 45.38           C  
ATOM    717  CE2 TYR A  95      22.412  -5.929  16.010  1.00 44.99           C  
ATOM    718  CZ  TYR A  95      22.948  -6.863  16.881  1.00 45.97           C  
ATOM    719  OH  TYR A  95      22.313  -8.068  17.083  1.00 49.70           O  
ATOM    720  N   ASP A  96      26.440  -1.272  13.676  1.00 59.29           N  
ATOM    721  CA  ASP A  96      26.979   0.002  13.204  1.00 57.29           C  
ATOM    722  C   ASP A  96      25.866   0.754  12.478  1.00 55.52           C  
ATOM    723  O   ASP A  96      25.545   0.447  11.329  1.00 53.77           O  
ATOM    724  CB  ASP A  96      28.189  -0.231  12.301  1.00 56.07           C  
ATOM    725  CG  ASP A  96      28.798   1.053  11.790  1.00 56.92           C  
ATOM    726  OD1 ASP A  96      28.310   2.148  12.138  1.00 58.65           O  
ATOM    727  OD2 ASP A  96      29.781   0.964  11.030  1.00 69.30           O1-
ATOM    728  N   PHE A  97      25.283   1.744  13.147  1.00 57.61           N  
ATOM    729  CA  PHE A  97      24.216   2.533  12.556  1.00 49.92           C  
ATOM    730  C   PHE A  97      24.321   3.968  13.055  1.00 55.23           C  
ATOM    731  O   PHE A  97      25.085   4.286  13.971  1.00 46.03           O  
ATOM    732  CB  PHE A  97      22.841   1.937  12.880  1.00 51.55           C  
ATOM    733  CG  PHE A  97      22.580   1.768  14.349  1.00 53.35           C  
ATOM    734  CD1 PHE A  97      22.940   0.604  15.005  1.00 51.87           C  
ATOM    735  CD2 PHE A  97      21.969   2.784  15.080  1.00 53.76           C  
ATOM    736  CE1 PHE A  97      22.693   0.446  16.376  1.00 49.15           C  
ATOM    737  CE2 PHE A  97      21.710   2.637  16.445  1.00 48.70           C  
ATOM    738  CZ  PHE A  97      22.076   1.468  17.093  1.00 49.20           C  
ATOM    739  N   GLN A  98      23.555   4.847  12.427  1.00 56.65           N  
ATOM    740  CA  GLN A  98      23.502   6.235  12.849  1.00 59.38           C  
ATOM    741  C   GLN A  98      22.122   6.562  13.402  1.00 61.79           C  
ATOM    742  O   GLN A  98      21.140   5.869  13.127  1.00 50.08           O  
ATOM    743  CB  GLN A  98      23.844   7.175  11.690  1.00 60.60           C  
ATOM    744  CG  GLN A  98      24.844   6.574  10.724  1.00 70.02           C  
ATOM    745  CD  GLN A  98      25.883   7.584  10.278  1.00 71.43           C  
ATOM    746  NE2 GLN A  98      26.275   7.521   9.004  1.00 81.17           N  
ATOM    747  OE1 GLN A  98      26.337   8.408  11.078  1.00 73.07           O  
ATOM    748  N   VAL A  99      22.072   7.609  14.221  1.00 61.17           N  
ATOM    749  CA  VAL A  99      20.812   8.199  14.670  1.00 58.86           C  
ATOM    750  C   VAL A  99      20.838   9.680  14.294  1.00 61.02           C  
ATOM    751  O   VAL A  99      21.124  10.550  15.136  1.00 54.97           O  
ATOM    752  CB  VAL A  99      20.592   7.968  16.172  1.00 53.88           C  
ATOM    753  CG1 VAL A  99      19.220   8.441  16.591  1.00 51.39           C  
ATOM    754  CG2 VAL A  99      20.731   6.479  16.481  1.00 60.60           C  
ATOM    755  N   PRO A 100      20.560  10.012  13.023  1.00 57.25           N  
ATOM    756  CA  PRO A 100      20.687  11.408  12.583  1.00 59.28           C  
ATOM    757  C   PRO A 100      19.579  12.300  13.132  1.00 67.00           C  
ATOM    758  O   PRO A 100      19.853  13.393  13.638  1.00 65.39           O  
ATOM    759  CB  PRO A 100      20.629  11.301  11.053  1.00 59.76           C  
ATOM    760  CG  PRO A 100      19.870  10.008  10.781  1.00 60.74           C  
ATOM    761  CD  PRO A 100      20.203   9.090  11.924  1.00 59.39           C  
ATOM    762  N   ASP A 101      18.329  11.849  13.074  1.00 62.39           N  
ATOM    763  CA  ASP A 101      17.203  12.729  13.346  1.00 61.11           C  
ATOM    764  C   ASP A 101      16.293  12.212  14.461  1.00 62.66           C  
ATOM    765  O   ASP A 101      15.118  12.572  14.513  1.00 65.38           O  
ATOM    766  CB  ASP A 101      16.399  12.957  12.072  1.00 60.09           C  
ATOM    767  CG  ASP A 101      15.818  11.680  11.530  1.00 73.46           C  
ATOM    768  OD1 ASP A 101      16.246  10.589  11.995  1.00 73.79           O  
ATOM    769  OD2 ASP A 101      14.935  11.764  10.644  1.00 81.65           O1-
ATOM    770  N   GLN A 102      16.810  11.392  15.375  1.00 59.15           N  
ATOM    771  CA  GLN A 102      16.065  11.035  16.573  1.00 53.30           C  
ATOM    772  C   GLN A 102      16.801  11.505  17.824  1.00 49.26           C  
ATOM    773  O   GLN A 102      18.035  11.534  17.872  1.00 49.38           O  
ATOM    774  CB  GLN A 102      15.810   9.521  16.657  1.00 55.33           C  
ATOM    775  CG  GLN A 102      15.137   8.935  15.414  1.00 47.21           C  
ATOM    776  CD  GLN A 102      14.721   7.486  15.611  1.00 49.09           C  
ATOM    777  NE2 GLN A 102      13.713   7.269  16.429  1.00 43.26           N  
ATOM    778  OE1 GLN A 102      15.306   6.580  15.034  1.00 55.80           O  
ATOM    779  N   ALA A 103      16.027  11.874  18.843  1.00 48.35           N  
ATOM    780  CA  ALA A 103      16.615  12.188  20.134  1.00 46.40           C  
ATOM    781  C   ALA A 103      15.540  12.015  21.192  1.00 47.17           C  
ATOM    782  O   ALA A 103      14.354  12.194  20.914  1.00 47.56           O  
ATOM    783  CB  ALA A 103      17.200  13.606  20.164  1.00 46.91           C  
ATOM    784  N   GLY A 104      15.965  11.637  22.402  1.00 46.92           N  
ATOM    785  CA  GLY A 104      15.057  11.305  23.472  1.00 40.71           C  
ATOM    786  C   GLY A 104      15.467  10.012  24.169  1.00 50.31           C  
ATOM    787  O   GLY A 104      16.628   9.576  24.116  1.00 40.67           O  
ATOM    788  N   THR A 105      14.483   9.423  24.832  1.00 46.49           N  
ATOM    789  CA  THR A 105      14.651   8.288  25.721  1.00 50.58           C  
ATOM    790  C   THR A 105      14.277   7.018  24.975  1.00 50.62           C  
ATOM    791  O   THR A 105      13.185   6.959  24.395  1.00 51.08           O  
ATOM    792  CB  THR A 105      13.756   8.484  26.943  1.00 51.79           C  
ATOM    793  CG2 THR A 105      13.964   7.378  27.982  1.00 46.49           C  
ATOM    794  OG1 THR A 105      14.041   9.766  27.517  1.00 52.53           O  
ATOM    795  N   PHE A 106      15.174   6.018  24.990  1.00 46.50           N  
ATOM    796  CA  PHE A 106      15.018   4.729  24.277  1.00 46.24           C  
ATOM    797  C   PHE A 106      15.546   3.578  25.152  1.00 48.23           C  
ATOM    798  O   PHE A 106      15.949   3.780  26.302  1.00 47.66           O  
ATOM    799  CB  PHE A 106      15.765   4.743  22.934  1.00 49.03           C  
ATOM    800  CG  PHE A 106      15.374   5.872  22.019  1.00 47.88           C  
ATOM    801  CD1 PHE A 106      14.330   5.721  21.119  1.00 47.30           C  
ATOM    802  CD2 PHE A 106      16.063   7.087  22.051  1.00 49.05           C  
ATOM    803  CE1 PHE A 106      13.968   6.770  20.259  1.00 51.20           C  
ATOM    804  CE2 PHE A 106      15.703   8.141  21.204  1.00 41.00           C  
ATOM    805  CZ  PHE A 106      14.663   7.975  20.302  1.00 47.94           C  
ATOM    806  N   TRP A 107      15.583   2.353  24.601  1.00 46.57           N  
ATOM    807  CA  TRP A 107      16.277   1.243  25.265  1.00 44.48           C  
ATOM    808  C   TRP A 107      16.725   0.192  24.253  1.00 46.35           C  
ATOM    809  O   TRP A 107      16.336   0.212  23.085  1.00 49.36           O  
ATOM    810  CB  TRP A 107      15.416   0.590  26.358  1.00 40.90           C  
ATOM    811  CG  TRP A 107      14.110  -0.038  25.929  1.00 45.46           C  
ATOM    812  CD1 TRP A 107      13.149   0.510  25.101  1.00 51.07           C  
ATOM    813  CD2 TRP A 107      13.597  -1.316  26.338  1.00 46.96           C  
ATOM    814  CE2 TRP A 107      12.337  -1.483  25.717  1.00 48.94           C  
ATOM    815  CE3 TRP A 107      14.089  -2.345  27.159  1.00 46.68           C  
ATOM    816  NE1 TRP A 107      12.091  -0.360  24.963  1.00 49.39           N  
ATOM    817  CZ2 TRP A 107      11.562  -2.629  25.897  1.00 48.51           C  
ATOM    818  CZ3 TRP A 107      13.320  -3.487  27.331  1.00 51.61           C  
ATOM    819  CH2 TRP A 107      12.064  -3.619  26.704  1.00 48.58           C  
ATOM    820  N   TYR A 108      17.566  -0.737  24.734  1.00 49.91           N  
ATOM    821  CA  TYR A 108      18.022  -1.913  23.991  1.00 45.29           C  
ATOM    822  C   TYR A 108      17.712  -3.196  24.760  1.00 47.69           C  
ATOM    823  O   TYR A 108      17.690  -3.205  25.997  1.00 48.27           O  
ATOM    824  CB  TYR A 108      19.538  -1.856  23.710  1.00 42.42           C  
ATOM    825  CG  TYR A 108      20.412  -1.942  24.946  1.00 42.58           C  
ATOM    826  CD1 TYR A 108      20.668  -0.812  25.726  1.00 47.83           C  
ATOM    827  CD2 TYR A 108      21.001  -3.134  25.320  1.00 43.62           C  
ATOM    828  CE1 TYR A 108      21.472  -0.880  26.861  1.00 47.55           C  
ATOM    829  CE2 TYR A 108      21.798  -3.216  26.455  1.00 48.19           C  
ATOM    830  CZ  TYR A 108      22.032  -2.087  27.217  1.00 49.58           C  
ATOM    831  OH  TYR A 108      22.835  -2.180  28.330  1.00 46.04           O  
ATOM    832  N   HIS A 109      17.512  -4.294  24.025  1.00 48.07           N  
ATOM    833  CA  HIS A 109      17.180  -5.561  24.672  1.00 47.61           C  
ATOM    834  C   HIS A 109      17.302  -6.727  23.692  1.00 48.18           C  
ATOM    835  O   HIS A 109      17.330  -6.551  22.471  1.00 44.87           O  
ATOM    836  CB  HIS A 109      15.770  -5.531  25.266  1.00 49.57           C  
ATOM    837  CG  HIS A 109      14.693  -5.250  24.262  1.00 50.42           C  
ATOM    838  CD2 HIS A 109      13.987  -4.123  24.004  1.00 45.75           C  
ATOM    839  ND1 HIS A 109      14.215  -6.208  23.392  1.00 53.48           N  
ATOM    840  CE1 HIS A 109      13.258  -5.685  22.645  1.00 47.70           C  
ATOM    841  NE2 HIS A 109      13.100  -4.422  22.999  1.00 53.56           N  
ATOM    842  N   SER A 110      17.374  -7.929  24.259  1.00 48.14           N  
ATOM    843  CA  SER A 110      17.361  -9.135  23.447  1.00 49.69           C  
ATOM    844  C   SER A 110      16.040  -9.253  22.697  1.00 47.23           C  
ATOM    845  O   SER A 110      14.972  -8.921  23.224  1.00 49.42           O  
ATOM    846  CB  SER A 110      17.587 -10.375  24.316  1.00 47.02           C  
ATOM    847  OG  SER A 110      17.836 -11.513  23.514  1.00 49.48           O  
ATOM    848  N   HIS A 111      16.130  -9.684  21.443  1.00 48.13           N  
ATOM    849  CA  HIS A 111      14.987  -9.951  20.580  1.00 49.44           C  
ATOM    850  C   HIS A 111      15.043 -11.394  20.101  1.00 48.64           C  
ATOM    851  O   HIS A 111      14.751 -11.709  18.946  1.00 50.88           O  
ATOM    852  CB  HIS A 111      14.926  -8.973  19.406  1.00 47.57           C  
ATOM    853  CG  HIS A 111      13.532  -8.541  19.061  1.00 55.73           C  
ATOM    854  CD2 HIS A 111      12.970  -7.309  18.996  1.00 51.95           C  
ATOM    855  ND1 HIS A 111      12.532  -9.435  18.743  1.00 50.03           N  
ATOM    856  CE1 HIS A 111      11.414  -8.775  18.497  1.00 52.56           C  
ATOM    857  NE2 HIS A 111      11.656  -7.482  18.635  1.00 55.34           N  
ATOM    858  N   LEU A 112      15.460 -12.279  21.001  1.00 52.43           N  
ATOM    859  CA  LEU A 112      15.495 -13.713  20.762  1.00 51.05           C  
ATOM    860  C   LEU A 112      14.564 -14.363  21.769  1.00 49.07           C  
ATOM    861  O   LEU A 112      14.742 -14.179  22.981  1.00 48.98           O  
ATOM    862  CB  LEU A 112      16.915 -14.262  20.912  1.00 51.36           C  
ATOM    863  CG  LEU A 112      16.980 -15.784  20.940  1.00 50.66           C  
ATOM    864  CD1 LEU A 112      16.550 -16.313  19.575  1.00 46.99           C  
ATOM    865  CD2 LEU A 112      18.374 -16.275  21.291  1.00 49.19           C  
ATOM    866  N   SER A 113      13.582 -15.115  21.272  1.00 48.70           N  
ATOM    867  CA  SER A 113      12.644 -15.808  22.148  1.00 53.30           C  
ATOM    868  C   SER A 113      12.245 -14.914  23.323  1.00 55.76           C  
ATOM    869  O   SER A 113      11.770 -13.792  23.124  1.00 57.79           O  
ATOM    870  CB  SER A 113      13.263 -17.113  22.650  1.00 56.23           C  
ATOM    871  OG  SER A 113      12.282 -17.947  23.246  1.00 70.16           O  
ATOM    872  N   THR A 114      12.508 -15.361  24.549  1.00 52.22           N  
ATOM    873  CA  THR A 114      12.156 -14.595  25.741  1.00 54.31           C  
ATOM    874  C   THR A 114      13.391 -14.179  26.532  1.00 51.73           C  
ATOM    875  O   THR A 114      13.344 -14.034  27.756  1.00 51.52           O  
ATOM    876  CB  THR A 114      11.217 -15.401  26.628  1.00 54.50           C  
ATOM    877  CG2 THR A 114       9.951 -15.764  25.849  1.00 59.27           C  
ATOM    878  OG1 THR A 114      11.892 -16.601  27.030  1.00 61.16           O  
ATOM    879  N   GLN A 115      14.500 -13.964  25.834  1.00 51.12           N  
ATOM    880  CA  GLN A 115      15.801 -13.874  26.486  1.00 51.58           C  
ATOM    881  C   GLN A 115      16.021 -12.551  27.222  1.00 57.91           C  
ATOM    882  O   GLN A 115      16.808 -12.511  28.179  1.00 56.98           O  
ATOM    883  CB  GLN A 115      16.888 -14.089  25.439  1.00 56.24           C  
ATOM    884  CG  GLN A 115      18.291 -14.148  25.968  1.00 54.55           C  
ATOM    885  CD  GLN A 115      19.272 -14.117  24.829  1.00 57.70           C  
ATOM    886  NE2 GLN A 115      20.009 -15.202  24.654  1.00 55.03           N  
ATOM    887  OE1 GLN A 115      19.341 -13.139  24.088  1.00 56.92           O  
ATOM    888  N   TYR A 116      15.360 -11.463  26.805  1.00 51.44           N  
ATOM    889  CA  TYR A 116      15.545 -10.202  27.519  1.00 51.93           C  
ATOM    890  C   TYR A 116      14.848 -10.204  28.875  1.00 54.45           C  
ATOM    891  O   TYR A 116      15.212  -9.398  29.744  1.00 49.32           O  
ATOM    892  CB  TYR A 116      15.106  -9.013  26.629  1.00 53.61           C  
ATOM    893  CG  TYR A 116      13.649  -8.503  26.680  1.00 52.06           C  
ATOM    894  CD1 TYR A 116      13.167  -7.778  27.771  1.00 50.28           C  
ATOM    895  CD2 TYR A 116      12.791  -8.663  25.582  1.00 49.47           C  
ATOM    896  CE1 TYR A 116      11.860  -7.271  27.798  1.00 47.12           C  
ATOM    897  CE2 TYR A 116      11.483  -8.165  25.602  1.00 44.22           C  
ATOM    898  CZ  TYR A 116      11.026  -7.468  26.717  1.00 47.73           C  
ATOM    899  OH  TYR A 116       9.745  -6.957  26.763  1.00 43.47           O  
ATOM    900  N   CYS A 117      13.890 -11.116  29.089  1.00 52.06           N  
ATOM    901  CA  CYS A 117      13.278 -11.277  30.407  1.00 49.18           C  
ATOM    902  C   CYS A 117      14.286 -11.748  31.453  1.00 55.17           C  
ATOM    903  O   CYS A 117      14.057 -11.537  32.649  1.00 54.69           O  
ATOM    904  CB  CYS A 117      12.108 -12.280  30.357  1.00 57.83           C  
ATOM    905  SG  CYS A 117      10.726 -11.860  29.233  1.00 57.31           S  
ATOM    906  N   ASP A 118      15.378 -12.400  31.040  1.00 48.13           N  
ATOM    907  CA  ASP A 118      16.397 -12.865  31.973  1.00 51.90           C  
ATOM    908  C   ASP A 118      17.516 -11.848  32.160  1.00 57.18           C  
ATOM    909  O   ASP A 118      18.618 -12.217  32.584  1.00 53.94           O  
ATOM    910  CB  ASP A 118      16.976 -14.206  31.521  1.00 57.16           C  
ATOM    911  CG  ASP A 118      15.944 -15.322  31.518  1.00 58.12           C  
ATOM    912  OD1 ASP A 118      15.330 -15.587  32.590  1.00 54.65           O  
ATOM    913  OD2 ASP A 118      15.748 -15.920  30.430  1.00 58.45           O1-
ATOM    914  N   GLY A 119      17.266 -10.583  31.830  1.00 51.50           N  
ATOM    915  CA  GLY A 119      18.117  -9.512  32.283  1.00 49.50           C  
ATOM    916  C   GLY A 119      18.905  -8.782  31.229  1.00 47.50           C  
ATOM    917  O   GLY A 119      19.626  -7.850  31.591  1.00 52.88           O  
ATOM    918  N   LEU A 120      18.808  -9.146  29.945  1.00 48.45           N  
ATOM    919  CA  LEU A 120      19.502  -8.391  28.899  1.00 48.25           C  
ATOM    920  C   LEU A 120      18.582  -7.272  28.404  1.00 49.56           C  
ATOM    921  O   LEU A 120      17.876  -7.411  27.405  1.00 57.78           O  
ATOM    922  CB  LEU A 120      19.956  -9.314  27.770  1.00 48.11           C  
ATOM    923  CG  LEU A 120      21.175  -8.819  26.975  1.00 49.90           C  
ATOM    924  CD1 LEU A 120      21.662  -9.812  25.950  1.00 50.18           C  
ATOM    925  CD2 LEU A 120      20.863  -7.505  26.271  1.00 50.27           C  
ATOM    926  N   ARG A 121      18.622  -6.122  29.082  1.00 56.27           N  
ATOM    927  CA  ARG A 121      17.749  -4.998  28.749  1.00 50.67           C  
ATOM    928  C   ARG A 121      18.265  -3.741  29.433  1.00 50.70           C  
ATOM    929  O   ARG A 121      18.594  -3.771  30.626  1.00 42.76           O  
ATOM    930  CB  ARG A 121      16.301  -5.268  29.180  1.00 46.14           C  
ATOM    931  CG  ARG A 121      16.205  -5.957  30.524  1.00 47.06           C  
ATOM    932  CD  ARG A 121      14.780  -6.103  30.980  1.00 43.16           C  
ATOM    933  NE  ARG A 121      14.687  -6.847  32.222  1.00 48.02           N  
ATOM    934  CZ  ARG A 121      13.538  -7.213  32.789  1.00 54.54           C  
ATOM    935  NH1 ARG A 121      12.387  -6.897  32.210  1.00 53.68           N1+
ATOM    936  NH2 ARG A 121      13.535  -7.886  33.932  1.00 47.92           N  
ATOM    937  N   GLY A 122      18.307  -2.635  28.685  1.00 50.98           N  
ATOM    938  CA  GLY A 122      18.933  -1.436  29.195  1.00 45.00           C  
ATOM    939  C   GLY A 122      18.548  -0.140  28.517  1.00 45.10           C  
ATOM    940  O   GLY A 122      18.283  -0.084  27.310  1.00 50.07           O  
ATOM    941  N   PRO A 123      18.548   0.940  29.289  1.00 50.55           N  
ATOM    942  CA  PRO A 123      18.159   2.242  28.741  1.00 41.70           C  
ATOM    943  C   PRO A 123      19.215   2.801  27.797  1.00 46.20           C  
ATOM    944  O   PRO A 123      20.418   2.533  27.922  1.00 47.46           O  
ATOM    945  CB  PRO A 123      18.030   3.121  29.988  1.00 43.24           C  
ATOM    946  CG  PRO A 123      19.088   2.525  30.954  1.00 43.19           C  
ATOM    947  CD  PRO A 123      18.989   1.028  30.702  1.00 49.20           C  
ATOM    948  N   ILE A 124      18.727   3.585  26.842  1.00 42.96           N  
ATOM    949  CA  ILE A 124      19.528   4.393  25.936  1.00 47.36           C  
ATOM    950  C   ILE A 124      18.971   5.803  25.975  1.00 48.25           C  
ATOM    951  O   ILE A 124      17.761   5.998  25.815  1.00 48.89           O  
ATOM    952  CB  ILE A 124      19.466   3.878  24.490  1.00 50.42           C  
ATOM    953  CG1 ILE A 124      19.839   2.402  24.400  1.00 44.60           C  
ATOM    954  CG2 ILE A 124      20.316   4.773  23.598  1.00 51.67           C  
ATOM    955  CD1 ILE A 124      19.453   1.798  23.071  1.00 44.11           C  
ATOM    956  N   VAL A 125      19.840   6.786  26.154  1.00 47.10           N  
ATOM    957  CA  VAL A 125      19.439   8.184  26.118  1.00 47.21           C  
ATOM    958  C   VAL A 125      20.250   8.870  25.043  1.00 48.96           C  
ATOM    959  O   VAL A 125      21.484   8.780  25.048  1.00 45.39           O  
ATOM    960  CB  VAL A 125      19.635   8.875  27.480  1.00 44.69           C  
ATOM    961  CG1 VAL A 125      19.106  10.292  27.413  1.00 43.41           C  
ATOM    962  CG2 VAL A 125      18.915   8.067  28.552  1.00 44.18           C  
ATOM    963  N   VAL A 126      19.553   9.516  24.110  1.00 47.81           N  
ATOM    964  CA  VAL A 126      20.142  10.285  23.019  1.00 49.24           C  
ATOM    965  C   VAL A 126      19.812  11.745  23.303  1.00 51.55           C  
ATOM    966  O   VAL A 126      18.692  12.197  23.040  1.00 52.02           O  
ATOM    967  CB  VAL A 126      19.603   9.862  21.647  1.00 49.86           C  
ATOM    968  CG1 VAL A 126      20.233  10.726  20.527  1.00 43.72           C  
ATOM    969  CG2 VAL A 126      19.831   8.381  21.396  1.00 46.21           C  
ATOM    970  N   TYR A 127      20.778  12.484  23.837  1.00 45.38           N  
ATOM    971  CA  TYR A 127      20.545  13.855  24.242  1.00 51.63           C  
ATOM    972  C   TYR A 127      20.470  14.762  23.018  1.00 53.64           C  
ATOM    973  O   TYR A 127      21.015  14.461  21.948  1.00 49.81           O  
ATOM    974  CB  TYR A 127      21.646  14.314  25.205  1.00 47.17           C  
ATOM    975  CG  TYR A 127      21.602  13.532  26.501  1.00 51.12           C  
ATOM    976  CD1 TYR A 127      20.780  13.936  27.555  1.00 49.43           C  
ATOM    977  CD2 TYR A 127      22.337  12.357  26.649  1.00 48.56           C  
ATOM    978  CE1 TYR A 127      20.716  13.209  28.736  1.00 50.53           C  
ATOM    979  CE2 TYR A 127      22.288  11.636  27.819  1.00 51.78           C  
ATOM    980  CZ  TYR A 127      21.470  12.064  28.855  1.00 46.34           C  
ATOM    981  OH  TYR A 127      21.417  11.329  29.998  1.00 52.83           O  
ATOM    982  N   ASP A 128      19.749  15.870  23.180  1.00 52.74           N  
ATOM    983  CA  ASP A 128      19.636  16.868  22.128  1.00 50.88           C  
ATOM    984  C   ASP A 128      20.367  18.128  22.564  1.00 54.53           C  
ATOM    985  O   ASP A 128      19.878  18.846  23.453  1.00 50.69           O  
ATOM    986  CB  ASP A 128      18.174  17.175  21.809  1.00 51.91           C  
ATOM    987  CG  ASP A 128      18.013  18.027  20.537  1.00 55.76           C  
ATOM    988  OD1 ASP A 128      18.993  18.648  20.083  1.00 54.88           O  
ATOM    989  OD2 ASP A 128      16.898  18.063  19.981  1.00 60.28           O1-
ATOM    990  N   PRO A 129      21.535  18.423  21.983  1.00 56.56           N  
ATOM    991  CA  PRO A 129      22.223  19.689  22.296  1.00 52.12           C  
ATOM    992  C   PRO A 129      21.313  20.892  22.195  1.00 54.66           C  
ATOM    993  O   PRO A 129      21.538  21.890  22.888  1.00 60.55           O  
ATOM    994  CB  PRO A 129      23.339  19.759  21.241  1.00 52.67           C  
ATOM    995  CG  PRO A 129      23.547  18.338  20.810  1.00 61.92           C  
ATOM    996  CD  PRO A 129      22.218  17.644  20.936  1.00 53.02           C  
ATOM    997  N   GLN A 130      20.277  20.821  21.368  1.00 54.72           N  
ATOM    998  CA  GLN A 130      19.351  21.929  21.165  1.00 56.17           C  
ATOM    999  C   GLN A 130      17.955  21.585  21.676  1.00 53.84           C  
ATOM   1000  O   GLN A 130      16.959  22.079  21.137  1.00 56.17           O  
ATOM   1001  CB  GLN A 130      19.308  22.309  19.679  1.00 60.82           C  
ATOM   1002  CG  GLN A 130      19.966  23.657  19.302  1.00 55.18           C  
ATOM   1003  CD  GLN A 130      21.459  23.710  19.591  1.00 62.86           C  
ATOM   1004  NE2 GLN A 130      21.879  24.695  20.389  1.00 68.56           N  
ATOM   1005  OE1 GLN A 130      22.228  22.878  19.107  1.00 74.46           O  
ATOM   1006  N   ASP A 131      17.873  20.740  22.713  1.00 51.20           N  
ATOM   1007  CA  ASP A 131      16.601  20.180  23.155  1.00 50.06           C  
ATOM   1008  C   ASP A 131      15.571  21.289  23.364  1.00 52.94           C  
ATOM   1009  O   ASP A 131      15.881  22.312  23.992  1.00 60.34           O  
ATOM   1010  CB  ASP A 131      16.777  19.367  24.445  1.00 52.59           C  
ATOM   1011  CG  ASP A 131      15.608  18.402  24.715  1.00 52.03           C  
ATOM   1012  OD1 ASP A 131      14.450  18.817  24.570  1.00 57.30           O  
ATOM   1013  OD2 ASP A 131      15.832  17.229  25.084  1.00 52.48           O1-
ATOM   1014  N   PRO A 132      14.362  21.141  22.824  1.00 58.67           N  
ATOM   1015  CA  PRO A 132      13.330  22.195  22.963  1.00 54.50           C  
ATOM   1016  C   PRO A 132      12.862  22.472  24.387  1.00 57.66           C  
ATOM   1017  O   PRO A 132      12.360  23.571  24.655  1.00 57.63           O  
ATOM   1018  CB  PRO A 132      12.167  21.658  22.109  1.00 53.21           C  
ATOM   1019  CG  PRO A 132      12.812  20.753  21.096  1.00 51.84           C  
ATOM   1020  CD  PRO A 132      14.102  20.221  21.699  1.00 48.17           C  
ATOM   1021  N   HIS A 133      12.958  21.516  25.306  1.00 62.45           N  
ATOM   1022  CA  HIS A 133      12.497  21.737  26.671  1.00 53.37           C  
ATOM   1023  C   HIS A 133      13.642  21.952  27.642  1.00 53.49           C  
ATOM   1024  O   HIS A 133      13.406  21.964  28.856  1.00 56.70           O  
ATOM   1025  CB  HIS A 133      11.647  20.564  27.157  1.00 55.70           C  
ATOM   1026  CG  HIS A 133      10.428  20.301  26.336  1.00 54.72           C  
ATOM   1027  CD2 HIS A 133       9.430  21.120  25.926  1.00 52.74           C  
ATOM   1028  ND1 HIS A 133      10.108  19.042  25.868  1.00 58.80           N  
ATOM   1029  CE1 HIS A 133       8.973  19.100  25.194  1.00 55.10           C  
ATOM   1030  NE2 HIS A 133       8.538  20.348  25.218  1.00 51.90           N  
ATOM   1031  N   LYS A 134      14.871  22.120  27.136  1.00 52.81           N  
ATOM   1032  CA  LYS A 134      16.048  22.306  27.991  1.00 50.27           C  
ATOM   1033  C   LYS A 134      15.800  23.338  29.073  1.00 50.94           C  
ATOM   1034  O   LYS A 134      16.229  23.172  30.217  1.00 53.07           O  
ATOM   1035  CB  LYS A 134      17.255  22.741  27.159  1.00 47.53           C  
ATOM   1036  N   SER A 135      15.098  24.410  28.731  1.00 59.26           N  
ATOM   1037  CA  SER A 135      14.915  25.483  29.689  1.00 55.56           C  
ATOM   1038  C   SER A 135      13.999  25.087  30.841  1.00 48.89           C  
ATOM   1039  O   SER A 135      13.897  25.850  31.796  1.00 50.58           O  
ATOM   1040  CB  SER A 135      14.377  26.727  28.974  1.00 48.64           C  
ATOM   1041  OG  SER A 135      12.994  26.589  28.704  1.00 55.51           O  
ATOM   1042  N   LEU A 136      13.366  23.908  30.800  1.00 57.82           N  
ATOM   1043  CA  LEU A 136      12.464  23.479  31.873  1.00 51.45           C  
ATOM   1044  C   LEU A 136      13.147  22.650  32.967  1.00 48.36           C  
ATOM   1045  O   LEU A 136      12.465  22.211  33.899  1.00 52.88           O  
ATOM   1046  CB  LEU A 136      11.299  22.661  31.298  1.00 52.63           C  
ATOM   1047  CG  LEU A 136      10.278  23.219  30.301  1.00 55.17           C  
ATOM   1048  CD1 LEU A 136       9.254  22.118  29.950  1.00 42.53           C  
ATOM   1049  CD2 LEU A 136       9.572  24.467  30.854  1.00 46.03           C  
ATOM   1050  N   TYR A 137      14.447  22.379  32.879  1.00 49.67           N  
ATOM   1051  CA  TYR A 137      15.069  21.516  33.879  1.00 50.90           C  
ATOM   1052  C   TYR A 137      16.537  21.861  34.018  1.00 49.69           C  
ATOM   1053  O   TYR A 137      17.184  22.281  33.054  1.00 54.43           O  
ATOM   1054  CB  TYR A 137      14.929  20.016  33.551  1.00 43.93           C  
ATOM   1055  CG  TYR A 137      15.272  19.629  32.127  1.00 48.71           C  
ATOM   1056  CD1 TYR A 137      16.595  19.461  31.721  1.00 49.36           C  
ATOM   1057  CD2 TYR A 137      14.269  19.390  31.196  1.00 47.98           C  
ATOM   1058  CE1 TYR A 137      16.904  19.098  30.415  1.00 50.03           C  
ATOM   1059  CE2 TYR A 137      14.570  19.025  29.894  1.00 49.59           C  
ATOM   1060  CZ  TYR A 137      15.875  18.881  29.509  1.00 51.28           C  
ATOM   1061  OH  TYR A 137      16.150  18.530  28.213  1.00 53.53           O  
ATOM   1062  N   ASP A 138      17.061  21.648  35.229  1.00 48.51           N  
ATOM   1063  CA  ASP A 138      18.464  21.912  35.545  1.00 48.31           C  
ATOM   1064  C   ASP A 138      19.367  20.697  35.449  1.00 45.68           C  
ATOM   1065  O   ASP A 138      20.582  20.860  35.310  1.00 43.94           O  
ATOM   1066  CB  ASP A 138      18.590  22.461  36.960  1.00 45.89           C  
ATOM   1067  CG  ASP A 138      17.709  23.650  37.183  1.00 50.18           C  
ATOM   1068  OD1 ASP A 138      17.604  24.480  36.256  1.00 56.35           O  
ATOM   1069  OD2 ASP A 138      17.088  23.720  38.257  1.00 55.90           O1-
ATOM   1070  N   VAL A 139      18.821  19.492  35.575  1.00 48.00           N  
ATOM   1071  CA  VAL A 139      19.630  18.285  35.694  1.00 46.06           C  
ATOM   1072  C   VAL A 139      19.046  17.223  34.780  1.00 47.92           C  
ATOM   1073  O   VAL A 139      17.850  16.927  34.842  1.00 50.21           O  
ATOM   1074  CB  VAL A 139      19.687  17.776  37.147  1.00 46.32           C  
ATOM   1075  CG1 VAL A 139      20.265  16.355  37.200  1.00 45.52           C  
ATOM   1076  CG2 VAL A 139      20.514  18.732  37.994  1.00 44.62           C  
ATOM   1077  N   ASP A 140      19.889  16.641  33.947  1.00 48.62           N  
ATOM   1078  CA  ASP A 140      19.435  15.622  33.010  1.00 52.04           C  
ATOM   1079  C   ASP A 140      20.620  14.676  32.789  1.00 46.61           C  
ATOM   1080  O   ASP A 140      21.387  14.805  31.840  1.00 50.13           O  
ATOM   1081  CB  ASP A 140      18.942  16.267  31.713  1.00 44.88           C  
ATOM   1082  CG  ASP A 140      18.603  15.265  30.649  1.00 51.32           C  
ATOM   1083  OD1 ASP A 140      18.197  14.138  31.004  1.00 55.82           O  
ATOM   1084  OD2 ASP A 140      18.738  15.612  29.451  1.00 58.02           O1-
ATOM   1085  N   ASP A 141      20.793  13.707  33.688  1.00 50.91           N  
ATOM   1086  CA  ASP A 141      21.992  12.877  33.590  1.00 50.66           C  
ATOM   1087  C   ASP A 141      21.659  11.430  33.929  1.00 53.43           C  
ATOM   1088  O   ASP A 141      20.493  11.032  34.026  1.00 53.64           O  
ATOM   1089  CB  ASP A 141      23.146  13.439  34.443  1.00 51.86           C  
ATOM   1090  CG  ASP A 141      22.835  13.496  35.912  1.00 49.85           C  
ATOM   1091  OD1 ASP A 141      21.876  12.833  36.357  1.00 55.92           O  
ATOM   1092  OD2 ASP A 141      23.573  14.209  36.643  1.00 56.03           O1-
ATOM   1093  N   ASP A 142      22.729  10.644  34.083  1.00 52.65           N  
ATOM   1094  CA  ASP A 142      22.612   9.225  34.377  1.00 52.12           C  
ATOM   1095  C   ASP A 142      21.778   8.984  35.622  1.00 46.88           C  
ATOM   1096  O   ASP A 142      21.080   7.974  35.707  1.00 52.26           O  
ATOM   1097  CB  ASP A 142      24.009   8.642  34.550  1.00 52.08           C  
ATOM   1098  CG  ASP A 142      24.853   9.476  35.500  1.00 61.24           C  
ATOM   1099  OD1 ASP A 142      25.327  10.562  35.084  1.00 60.05           O  
ATOM   1100  OD2 ASP A 142      25.003   9.073  36.674  1.00 64.59           O1-
ATOM   1101  N   SER A 143      21.810   9.915  36.578  1.00 46.71           N  
ATOM   1102  CA  SER A 143      21.020   9.795  37.799  1.00 50.46           C  
ATOM   1103  C   SER A 143      19.530  10.058  37.599  1.00 48.80           C  
ATOM   1104  O   SER A 143      18.756   9.828  38.529  1.00 49.46           O  
ATOM   1105  CB  SER A 143      21.557  10.761  38.869  1.00 48.95           C  
ATOM   1106  OG  SER A 143      21.247  12.101  38.504  1.00 47.99           O  
ATOM   1107  N   THR A 144      19.085  10.545  36.443  1.00 47.28           N  
ATOM   1108  CA  THR A 144      17.657  10.786  36.270  1.00 45.42           C  
ATOM   1109  C   THR A 144      17.006   9.814  35.299  1.00 47.23           C  
ATOM   1110  O   THR A 144      15.851  10.016  34.905  1.00 52.29           O  
ATOM   1111  CB  THR A 144      17.389  12.225  35.829  1.00 46.55           C  
ATOM   1112  CG2 THR A 144      18.155  13.210  36.712  1.00 47.23           C  
ATOM   1113  OG1 THR A 144      17.767  12.393  34.457  1.00 48.24           O  
ATOM   1114  N   VAL A 145      17.712   8.776  34.889  1.00 48.65           N  
ATOM   1115  CA  VAL A 145      17.075   7.655  34.213  1.00 46.12           C  
ATOM   1116  C   VAL A 145      16.451   6.776  35.290  1.00 48.05           C  
ATOM   1117  O   VAL A 145      17.077   6.506  36.321  1.00 48.60           O  
ATOM   1118  CB  VAL A 145      18.101   6.888  33.355  1.00 49.65           C  
ATOM   1119  CG1 VAL A 145      17.543   5.561  32.803  1.00 42.98           C  
ATOM   1120  CG2 VAL A 145      18.619   7.779  32.209  1.00 46.38           C  
ATOM   1121  N   ILE A 146      15.195   6.381  35.091  1.00 44.61           N  
ATOM   1122  CA  ILE A 146      14.527   5.417  35.966  1.00 51.12           C  
ATOM   1123  C   ILE A 146      13.997   4.294  35.086  1.00 47.21           C  
ATOM   1124  O   ILE A 146      13.246   4.543  34.131  1.00 47.12           O  
ATOM   1125  CB  ILE A 146      13.373   6.040  36.780  1.00 48.39           C  
ATOM   1126  CG1 ILE A 146      13.732   7.420  37.324  1.00 48.14           C  
ATOM   1127  CG2 ILE A 146      12.960   5.135  37.933  1.00 38.64           C  
ATOM   1128  CD1 ILE A 146      12.530   8.106  37.988  1.00 43.21           C  
ATOM   1129  N   THR A 147      14.380   3.067  35.396  1.00 44.60           N  
ATOM   1130  CA  THR A 147      13.869   1.899  34.698  1.00 45.62           C  
ATOM   1131  C   THR A 147      12.886   1.162  35.597  1.00 42.09           C  
ATOM   1132  O   THR A 147      13.104   1.060  36.807  1.00 35.91           O  
ATOM   1133  CB  THR A 147      14.998   0.949  34.308  1.00 45.89           C  
ATOM   1134  CG2 THR A 147      16.065   1.697  33.532  1.00 41.49           C  
ATOM   1135  OG1 THR A 147      15.564   0.393  35.507  1.00 44.25           O  
ATOM   1136  N   LEU A 148      11.814   0.648  34.988  1.00 47.94           N  
ATOM   1137  CA  LEU A 148      10.867  -0.275  35.611  1.00 46.61           C  
ATOM   1138  C   LEU A 148      10.985  -1.664  34.967  1.00 52.48           C  
ATOM   1139  O   LEU A 148      11.048  -1.779  33.740  1.00 50.37           O  
ATOM   1140  CB  LEU A 148       9.442   0.264  35.462  1.00 43.86           C  
ATOM   1141  CG  LEU A 148       9.290   1.696  36.006  1.00 44.90           C  
ATOM   1142  CD1 LEU A 148       7.888   2.181  35.847  1.00 40.51           C  
ATOM   1143  CD2 LEU A 148       9.687   1.748  37.481  1.00 45.37           C  
ATOM   1144  N   ALA A 149      11.021  -2.721  35.790  1.00 44.55           N  
ATOM   1145  CA  ALA A 149      11.262  -4.073  35.303  1.00 45.50           C  
ATOM   1146  C   ALA A 149      10.524  -5.087  36.165  1.00 52.10           C  
ATOM   1147  O   ALA A 149      10.456  -4.947  37.392  1.00 52.91           O  
ATOM   1148  CB  ALA A 149      12.773  -4.416  35.290  1.00 44.13           C  
ATOM   1149  N   ASP A 150       9.980  -6.112  35.512  1.00 55.30           N  
ATOM   1150  CA  ASP A 150       9.444  -7.280  36.203  1.00 52.21           C  
ATOM   1151  C   ASP A 150      10.558  -8.289  36.478  1.00 55.46           C  
ATOM   1152  O   ASP A 150      11.520  -8.407  35.706  1.00 49.48           O  
ATOM   1153  CB  ASP A 150       8.335  -7.935  35.373  1.00 49.53           C  
ATOM   1154  CG  ASP A 150       8.709  -8.105  33.884  1.00 53.80           C  
ATOM   1155  OD1 ASP A 150       9.750  -7.575  33.442  1.00 49.24           O  
ATOM   1156  OD2 ASP A 150       7.943  -8.775  33.145  1.00 53.77           O1-
ATOM   1157  N   TRP A 151      10.434  -9.014  37.596  1.00 51.18           N  
ATOM   1158  CA  TRP A 151      11.451  -9.995  37.955  1.00 49.54           C  
ATOM   1159  C   TRP A 151      10.814 -11.297  38.414  1.00 56.16           C  
ATOM   1160  O   TRP A 151       9.925 -11.290  39.276  1.00 57.18           O  
ATOM   1161  CB  TRP A 151      12.408  -9.461  39.034  1.00 52.57           C  
ATOM   1162  CG  TRP A 151      13.665 -10.277  39.061  1.00 57.43           C  
ATOM   1163  CD1 TRP A 151      14.127 -11.046  40.089  1.00 56.51           C  
ATOM   1164  CD2 TRP A 151      14.593 -10.457  37.977  1.00 55.09           C  
ATOM   1165  CE2 TRP A 151      15.600 -11.338  38.430  1.00 54.93           C  
ATOM   1166  CE3 TRP A 151      14.681  -9.941  36.679  1.00 56.20           C  
ATOM   1167  NE1 TRP A 151      15.296 -11.682  39.722  1.00 58.09           N  
ATOM   1168  CZ2 TRP A 151      16.685 -11.718  37.626  1.00 56.37           C  
ATOM   1169  CZ3 TRP A 151      15.757 -10.323  35.878  1.00 51.37           C  
ATOM   1170  CH2 TRP A 151      16.746 -11.200  36.361  1.00 52.78           C  
ATOM   1171  N   TYR A 152      11.299 -12.406  37.838  1.00 55.67           N  
ATOM   1172  CA  TYR A 152      10.819 -13.767  38.058  1.00 54.81           C  
ATOM   1173  C   TYR A 152      11.942 -14.611  38.642  1.00 55.44           C  
ATOM   1174  O   TYR A 152      13.092 -14.516  38.207  1.00 51.84           O  
ATOM   1175  CB  TYR A 152      10.334 -14.402  36.742  1.00 53.85           C  
ATOM   1176  CG  TYR A 152       9.402 -13.492  35.996  1.00 56.18           C  
ATOM   1177  CD1 TYR A 152       9.894 -12.482  35.176  1.00 55.93           C  
ATOM   1178  CD2 TYR A 152       8.026 -13.602  36.152  1.00 56.24           C  
ATOM   1179  CE1 TYR A 152       9.033 -11.616  34.520  1.00 54.16           C  
ATOM   1180  CE2 TYR A 152       7.161 -12.743  35.502  1.00 56.52           C  
ATOM   1181  CZ  TYR A 152       7.670 -11.755  34.694  1.00 49.98           C  
ATOM   1182  OH  TYR A 152       6.825 -10.917  34.037  1.00 51.41           O  
ATOM   1183  N   HIS A 153      11.613 -15.430  39.641  1.00 57.89           N  
ATOM   1184  CA  HIS A 153      12.655 -16.199  40.304  1.00 57.34           C  
ATOM   1185  C   HIS A 153      13.079 -17.388  39.460  1.00 58.88           C  
ATOM   1186  O   HIS A 153      14.240 -17.804  39.518  1.00 57.26           O  
ATOM   1187  CB  HIS A 153      12.183 -16.657  41.688  1.00 57.73           C  
ATOM   1188  CG  HIS A 153      12.211 -15.573  42.722  1.00 61.52           C  
ATOM   1189  CD2 HIS A 153      12.614 -14.281  42.653  1.00 61.63           C  
ATOM   1190  ND1 HIS A 153      11.790 -15.771  44.019  1.00 62.54           N  
ATOM   1191  CE1 HIS A 153      11.925 -14.649  44.703  1.00 51.64           C  
ATOM   1192  NE2 HIS A 153      12.423 -13.729  43.899  1.00 59.04           N  
ATOM   1193  N   LEU A 154      12.174 -17.929  38.658  1.00 57.70           N  
ATOM   1194  CA  LEU A 154      12.500 -19.014  37.750  1.00 65.03           C  
ATOM   1195  C   LEU A 154      12.533 -18.472  36.333  1.00 64.79           C  
ATOM   1196  O   LEU A 154      11.695 -17.648  35.956  1.00 71.99           O  
ATOM   1197  CB  LEU A 154      11.506 -20.176  37.872  1.00 68.86           C  
ATOM   1198  CG  LEU A 154      10.031 -19.978  37.518  1.00 76.41           C  
ATOM   1199  CD1 LEU A 154       9.746 -20.294  36.050  1.00 80.78           C  
ATOM   1200  CD2 LEU A 154       9.174 -20.827  38.440  1.00 68.19           C  
ATOM   1201  N   ALA A 155      13.518 -18.927  35.567  1.00 65.56           N  
ATOM   1202  CA  ALA A 155      13.825 -18.382  34.252  1.00 65.44           C  
ATOM   1203  C   ALA A 155      12.601 -18.255  33.353  1.00 70.44           C  
ATOM   1204  O   ALA A 155      11.553 -18.855  33.614  1.00 75.02           O  
ATOM   1205  CB  ALA A 155      14.875 -19.248  33.554  1.00 64.88           C  
ATOM   1206  N   ALA A 156      12.740 -17.466  32.287  1.00 73.01           N  
ATOM   1207  CA  ALA A 156      11.682 -17.353  31.288  1.00 74.97           C  
ATOM   1208  C   ALA A 156      11.230 -18.726  30.802  1.00 78.57           C  
ATOM   1209  O   ALA A 156      10.032 -19.029  30.781  1.00 80.79           O  
ATOM   1210  CB  ALA A 156      12.171 -16.496  30.120  1.00 67.34           C  
ATOM   1211  N   LYS A 157      12.185 -19.579  30.420  1.00 79.29           N  
ATOM   1212  CA  LYS A 157      11.888 -20.929  29.951  1.00 80.32           C  
ATOM   1213  C   LYS A 157      11.787 -21.948  31.092  1.00 86.70           C  
ATOM   1214  O   LYS A 157      12.135 -23.126  30.901  1.00 92.09           O  
ATOM   1215  CB  LYS A 157      12.937 -21.361  28.920  1.00 76.35           C  
ATOM   1216  CG  LYS A 157      12.934 -20.506  27.651  1.00 68.90           C  
ATOM   1217  CD  LYS A 157      13.624 -21.202  26.484  1.00 65.92           C  
ATOM   1218  CE  LYS A 157      13.563 -20.365  25.197  1.00 64.37           C  
ATOM   1219  NZ  LYS A 157      12.224 -20.372  24.504  1.00 72.07           N1+
ATOM   1220  N   VAL A 158      11.298 -21.527  32.269  1.00 88.48           N  
ATOM   1221  CA  VAL A 158      11.178 -22.357  33.469  1.00 87.77           C  
ATOM   1222  C   VAL A 158       9.745 -22.574  33.917  1.00 92.08           C  
ATOM   1223  O   VAL A 158       9.411 -23.665  34.391  1.00 94.42           O  
ATOM   1224  CB  VAL A 158      11.950 -21.730  34.635  1.00 84.70           C  
ATOM   1225  N   GLY A 159       8.901 -21.547  33.821  1.00 92.36           N  
ATOM   1226  CA  GLY A 159       7.502 -21.663  34.149  1.00 93.35           C  
ATOM   1227  C   GLY A 159       6.642 -21.219  32.986  1.00 98.06           C  
ATOM   1228  O   GLY A 159       7.100 -21.154  31.838  1.00 99.95           O  
ATOM   1229  N   PRO A 160       5.366 -20.901  33.259  1.00 99.03           N  
ATOM   1230  CA  PRO A 160       4.447 -20.447  32.205  1.00 96.75           C  
ATOM   1231  C   PRO A 160       4.919 -19.159  31.527  1.00 94.71           C  
ATOM   1232  O   PRO A 160       4.258 -18.682  30.601  1.00 96.83           O  
ATOM   1233  CB  PRO A 160       3.125 -20.223  32.957  1.00 93.26           C  
ATOM   1234  CG  PRO A 160       3.499 -20.132  34.408  1.00 90.07           C  
ATOM   1235  CD  PRO A 160       4.714 -20.979  34.580  1.00 91.13           C  
ATOM   1236  N   PRO A 163       2.383 -16.846  33.953  1.00 79.06           N  
ATOM   1237  CA  PRO A 163       3.448 -16.144  34.681  1.00 78.58           C  
ATOM   1238  C   PRO A 163       2.910 -15.200  35.747  1.00 77.43           C  
ATOM   1239  O   PRO A 163       1.710 -14.903  35.780  1.00 83.99           O  
ATOM   1240  CB  PRO A 163       4.172 -15.353  33.587  1.00 77.47           C  
ATOM   1241  CG  PRO A 163       3.842 -16.051  32.323  1.00 82.77           C  
ATOM   1242  CD  PRO A 163       2.471 -16.636  32.499  1.00 83.56           C  
ATOM   1243  N   THR A 164       3.802 -14.751  36.622  1.00 68.01           N  
ATOM   1244  CA  THR A 164       3.506 -13.756  37.644  1.00 63.78           C  
ATOM   1245  C   THR A 164       4.830 -13.281  38.216  1.00 59.37           C  
ATOM   1246  O   THR A 164       5.614 -14.095  38.710  1.00 61.95           O  
ATOM   1247  CB  THR A 164       2.629 -14.316  38.770  1.00 68.70           C  
ATOM   1248  CG2 THR A 164       2.112 -13.189  39.659  1.00 63.42           C  
ATOM   1249  OG1 THR A 164       1.521 -15.039  38.222  1.00 68.14           O  
ATOM   1250  N   ALA A 165       5.099 -11.986  38.128  1.00 56.84           N  
ATOM   1251  CA  ALA A 165       6.336 -11.433  38.664  1.00 56.14           C  
ATOM   1252  C   ALA A 165       6.472 -11.741  40.153  1.00 54.73           C  
ATOM   1253  O   ALA A 165       5.495 -11.716  40.903  1.00 55.98           O  
ATOM   1254  CB  ALA A 165       6.368  -9.918  38.436  1.00 49.91           C  
ATOM   1255  N   ASP A 166       7.697 -12.034  40.579  1.00 49.76           N  
ATOM   1256  CA  ASP A 166       7.964 -12.109  42.003  1.00 52.40           C  
ATOM   1257  C   ASP A 166       8.206 -10.727  42.612  1.00 57.80           C  
ATOM   1258  O   ASP A 166       7.899 -10.518  43.791  1.00 61.52           O  
ATOM   1259  CB  ASP A 166       9.145 -13.041  42.259  1.00 52.79           C  
ATOM   1260  CG  ASP A 166       8.807 -14.479  41.952  1.00 59.87           C  
ATOM   1261  OD1 ASP A 166       7.839 -14.979  42.565  1.00 65.74           O  
ATOM   1262  OD2 ASP A 166       9.476 -15.101  41.090  1.00 56.84           O1-
ATOM   1263  N   ALA A 167       8.718  -9.771  41.836  1.00 51.79           N  
ATOM   1264  CA  ALA A 167       8.983  -8.431  42.350  1.00 53.06           C  
ATOM   1265  C   ALA A 167       9.019  -7.444  41.192  1.00 52.21           C  
ATOM   1266  O   ALA A 167       9.164  -7.831  40.029  1.00 48.42           O  
ATOM   1267  CB  ALA A 167      10.304  -8.370  43.129  1.00 49.68           C  
ATOM   1268  N   THR A 168       8.875  -6.163  41.537  1.00 50.65           N  
ATOM   1269  CA  THR A 168       9.102  -5.042  40.637  1.00 49.59           C  
ATOM   1270  C   THR A 168      10.466  -4.442  40.919  1.00 48.70           C  
ATOM   1271  O   THR A 168      10.821  -4.220  42.076  1.00 48.48           O  
ATOM   1272  CB  THR A 168       8.062  -3.942  40.821  1.00 53.67           C  
ATOM   1273  CG2 THR A 168       8.303  -2.824  39.792  1.00 44.82           C  
ATOM   1274  OG1 THR A 168       6.743  -4.484  40.678  1.00 54.07           O  
ATOM   1275  N   LEU A 169      11.218  -4.153  39.866  1.00 47.31           N  
ATOM   1276  CA  LEU A 169      12.559  -3.601  40.004  1.00 46.84           C  
ATOM   1277  C   LEU A 169      12.533  -2.168  39.509  1.00 46.62           C  
ATOM   1278  O   LEU A 169      12.212  -1.914  38.346  1.00 51.64           O  
ATOM   1279  CB  LEU A 169      13.581  -4.435  39.224  1.00 42.99           C  
ATOM   1280  CG  LEU A 169      13.555  -5.918  39.634  1.00 46.49           C  
ATOM   1281  CD1 LEU A 169      14.710  -6.732  39.030  1.00 42.07           C  
ATOM   1282  CD2 LEU A 169      13.535  -6.044  41.181  1.00 41.18           C  
ATOM   1283  N   ILE A 170      12.839  -1.234  40.396  1.00 48.73           N  
ATOM   1284  CA  ILE A 170      13.066   0.150  40.017  1.00 49.24           C  
ATOM   1285  C   ILE A 170      14.569   0.318  40.039  1.00 47.18           C  
ATOM   1286  O   ILE A 170      15.200   0.041  41.065  1.00 51.44           O  
ATOM   1287  CB  ILE A 170      12.385   1.149  40.969  1.00 43.34           C  
ATOM   1288  CG1 ILE A 170      10.866   1.143  40.790  1.00 46.03           C  
ATOM   1289  CG2 ILE A 170      12.876   2.588  40.656  1.00 35.45           C  
ATOM   1290  CD1 ILE A 170      10.107   0.096  41.530  1.00 47.07           C  
ATOM   1291  N   ASN A 171      15.153   0.730  38.910  1.00 47.60           N  
ATOM   1292  CA  ASN A 171      16.612   0.836  38.796  1.00 48.49           C  
ATOM   1293  C   ASN A 171      17.282  -0.461  39.261  1.00 48.75           C  
ATOM   1294  O   ASN A 171      18.248  -0.456  40.028  1.00 46.06           O  
ATOM   1295  CB  ASN A 171      17.139   2.043  39.591  1.00 39.90           C  
ATOM   1296  CG  ASN A 171      16.815   3.370  38.923  1.00 42.78           C  
ATOM   1297  ND2 ASN A 171      17.121   4.481  39.605  1.00 50.58           N  
ATOM   1298  OD1 ASN A 171      16.301   3.401  37.814  1.00 46.30           O  
ATOM   1299  N   GLY A 172      16.708  -1.591  38.866  1.00 48.73           N  
ATOM   1300  CA  GLY A 172      17.291  -2.872  39.206  1.00 46.75           C  
ATOM   1301  C   GLY A 172      17.129  -3.347  40.641  1.00 49.34           C  
ATOM   1302  O   GLY A 172      17.703  -4.388  40.978  1.00 49.29           O  
ATOM   1303  N   LEU A 173      16.352  -2.656  41.496  1.00 43.44           N  
ATOM   1304  CA  LEU A 173      16.211  -3.045  42.905  1.00 47.40           C  
ATOM   1305  C   LEU A 173      14.746  -3.068  43.332  1.00 46.32           C  
ATOM   1306  O   LEU A 173      13.934  -2.286  42.840  1.00 50.16           O  
ATOM   1307  CB  LEU A 173      17.010  -2.091  43.841  1.00 42.04           C  
ATOM   1308  CG  LEU A 173      18.523  -2.064  43.615  1.00 47.50           C  
ATOM   1309  CD1 LEU A 173      19.185  -0.942  44.419  1.00 36.93           C  
ATOM   1310  CD2 LEU A 173      19.152  -3.436  43.975  1.00 41.13           C  
ATOM   1311  N   GLY A 174      14.419  -3.950  44.271  1.00 49.86           N  
ATOM   1312  CA  GLY A 174      13.046  -4.106  44.730  1.00 49.33           C  
ATOM   1313  C   GLY A 174      12.920  -5.274  45.696  1.00 46.76           C  
ATOM   1314  O   GLY A 174      13.905  -5.937  46.032  1.00 55.93           O  
ATOM   1315  N   ARG A 175      11.680  -5.519  46.143  1.00 50.23           N  
ATOM   1316  CA  ARG A 175      11.389  -6.564  47.126  1.00 47.78           C  
ATOM   1317  C   ARG A 175      10.264  -7.476  46.665  1.00 48.39           C  
ATOM   1318  O   ARG A 175       9.252  -7.006  46.138  1.00 51.58           O  
ATOM   1319  CB  ARG A 175      10.977  -5.980  48.471  1.00 49.25           C  
ATOM   1320  CG  ARG A 175      12.093  -5.357  49.245  1.00 45.05           C  
ATOM   1321  CD  ARG A 175      11.543  -4.300  50.171  1.00 47.06           C  
ATOM   1322  NE  ARG A 175      12.622  -3.606  50.869  1.00 45.40           N  
ATOM   1323  CZ  ARG A 175      12.435  -2.777  51.884  1.00 50.95           C  
ATOM   1324  NH1 ARG A 175      13.477  -2.171  52.433  1.00 56.27           N1+
ATOM   1325  NH2 ARG A 175      11.199  -2.537  52.338  1.00 50.17           N  
ATOM   1326  N   SER A 176      10.432  -8.775  46.897  1.00 52.71           N  
ATOM   1327  CA  SER A 176       9.362  -9.754  46.748  1.00 56.71           C  
ATOM   1328  C   SER A 176       8.727 -10.035  48.111  1.00 58.28           C  
ATOM   1329  O   SER A 176       9.260  -9.657  49.157  1.00 59.41           O  
ATOM   1330  CB  SER A 176       9.898 -11.049  46.122  1.00 60.27           C  
ATOM   1331  OG  SER A 176      10.405 -11.946  47.102  1.00 63.92           O  
ATOM   1332  N   ILE A 177       7.582 -10.729  48.086  1.00 59.61           N  
ATOM   1333  CA  ILE A 177       6.817 -11.002  49.307  1.00 56.72           C  
ATOM   1334  C   ILE A 177       7.648 -11.673  50.401  1.00 61.80           C  
ATOM   1335  O   ILE A 177       7.319 -11.551  51.588  1.00 61.76           O  
ATOM   1336  CB  ILE A 177       5.604 -11.874  48.982  1.00 53.26           C  
ATOM   1337  N   ASN A 178       8.722 -12.379  50.039  1.00 60.51           N  
ATOM   1338  CA  ASN A 178       9.554 -13.078  51.014  1.00 54.43           C  
ATOM   1339  C   ASN A 178      10.923 -12.429  51.225  1.00 55.22           C  
ATOM   1340  O   ASN A 178      11.768 -12.999  51.919  1.00 52.99           O  
ATOM   1341  CB  ASN A 178       9.729 -14.543  50.606  1.00 59.81           C  
ATOM   1342  N   THR A 179      11.167 -11.250  50.667  1.00 56.05           N  
ATOM   1343  CA  THR A 179      12.399 -10.511  50.949  1.00 53.41           C  
ATOM   1344  C   THR A 179      12.078  -9.054  51.226  1.00 55.84           C  
ATOM   1345  O   THR A 179      12.672  -8.141  50.654  1.00 61.29           O  
ATOM   1346  CB  THR A 179      13.397 -10.619  49.800  1.00 56.07           C  
ATOM   1347  CG2 THR A 179      13.809 -12.079  49.570  1.00 54.46           C  
ATOM   1348  OG1 THR A 179      12.796 -10.107  48.606  1.00 57.67           O  
ATOM   1349  N   LEU A 180      11.126  -8.821  52.134  1.00 60.00           N  
ATOM   1350  CA  LEU A 180      10.672  -7.476  52.454  1.00 58.67           C  
ATOM   1351  C   LEU A 180      11.770  -6.601  53.040  1.00 61.91           C  
ATOM   1352  O   LEU A 180      11.567  -5.388  53.165  1.00 60.36           O  
ATOM   1353  CB  LEU A 180       9.505  -7.537  53.433  1.00 52.74           C  
ATOM   1354  CG  LEU A 180       8.239  -8.302  53.036  1.00 67.57           C  
ATOM   1355  CD1 LEU A 180       7.065  -7.941  53.965  1.00 72.58           C  
ATOM   1356  CD2 LEU A 180       7.868  -8.056  51.576  1.00 68.45           C  
ATOM   1357  N   ASN A 181      12.915  -7.171  53.405  1.00 58.53           N  
ATOM   1358  CA  ASN A 181      13.998  -6.401  53.993  1.00 62.93           C  
ATOM   1359  C   ASN A 181      15.078  -6.021  52.980  1.00 54.50           C  
ATOM   1360  O   ASN A 181      16.106  -5.461  53.372  1.00 53.20           O  
ATOM   1361  CB  ASN A 181      14.615  -7.184  55.156  1.00 58.76           C  
ATOM   1362  N   ALA A 182      14.870  -6.305  51.694  1.00 52.86           N  
ATOM   1363  CA  ALA A 182      15.931  -6.180  50.699  1.00 47.47           C  
ATOM   1364  C   ALA A 182      16.105  -4.729  50.288  1.00 46.06           C  
ATOM   1365  O   ALA A 182      15.164  -3.936  50.347  1.00 46.43           O  
ATOM   1366  CB  ALA A 182      15.621  -7.032  49.459  1.00 44.08           C  
ATOM   1367  N   ASP A 183      17.316  -4.394  49.834  1.00 48.51           N  
ATOM   1368  CA  ASP A 183      17.653  -3.002  49.548  1.00 45.53           C  
ATOM   1369  C   ASP A 183      16.738  -2.415  48.481  1.00 45.37           C  
ATOM   1370  O   ASP A 183      16.380  -3.074  47.496  1.00 46.18           O  
ATOM   1371  CB  ASP A 183      19.102  -2.878  49.078  1.00 50.46           C  
ATOM   1372  CG  ASP A 183      20.087  -2.973  50.202  1.00 68.93           C  
ATOM   1373  OD1 ASP A 183      19.659  -3.119  51.371  1.00 76.51           O  
ATOM   1374  OD2 ASP A 183      21.306  -2.903  49.909  1.00 78.52           O1-
ATOM   1375  N   LEU A 184      16.395  -1.156  48.668  1.00 46.45           N  
ATOM   1376  CA  LEU A 184      15.523  -0.436  47.757  1.00 52.74           C  
ATOM   1377  C   LEU A 184      16.333   0.532  46.901  1.00 48.00           C  
ATOM   1378  O   LEU A 184      17.418   0.973  47.273  1.00 45.37           O  
ATOM   1379  CB  LEU A 184      14.443   0.319  48.544  1.00 48.90           C  
ATOM   1380  CG  LEU A 184      13.345  -0.605  49.071  1.00 50.79           C  
ATOM   1381  CD1 LEU A 184      12.382   0.130  50.000  1.00 49.87           C  
ATOM   1382  CD2 LEU A 184      12.607  -1.197  47.887  1.00 47.67           C  
ATOM   1383  N   ALA A 185      15.789   0.864  45.742  1.00 46.82           N  
ATOM   1384  CA  ALA A 185      16.434   1.862  44.900  1.00 45.86           C  
ATOM   1385  C   ALA A 185      16.234   3.264  45.479  1.00 50.40           C  
ATOM   1386  O   ALA A 185      15.122   3.633  45.867  1.00 48.81           O  
ATOM   1387  CB  ALA A 185      15.872   1.782  43.494  1.00 44.24           C  
ATOM   1388  N   VAL A 186      17.309   4.051  45.543  1.00 49.46           N  
ATOM   1389  CA  VAL A 186      17.254   5.400  46.102  1.00 46.96           C  
ATOM   1390  C   VAL A 186      17.582   6.396  45.007  1.00 54.88           C  
ATOM   1391  O   VAL A 186      18.583   6.247  44.293  1.00 52.37           O  
ATOM   1392  CB  VAL A 186      18.206   5.603  47.295  1.00 53.82           C  
ATOM   1393  CG1 VAL A 186      18.093   7.059  47.796  1.00 49.08           C  
ATOM   1394  CG2 VAL A 186      17.875   4.630  48.431  1.00 50.25           C  
ATOM   1395  N   ILE A 187      16.735   7.416  44.886  1.00 52.97           N  
ATOM   1396  CA  ILE A 187      16.859   8.452  43.875  1.00 47.39           C  
ATOM   1397  C   ILE A 187      16.961   9.777  44.619  1.00 52.99           C  
ATOM   1398  O   ILE A 187      16.100  10.100  45.459  1.00 49.50           O  
ATOM   1399  CB  ILE A 187      15.681   8.408  42.887  1.00 52.78           C  
ATOM   1400  CG1 ILE A 187      15.673   7.024  42.210  1.00 48.46           C  
ATOM   1401  CG2 ILE A 187      15.800   9.518  41.853  1.00 50.79           C  
ATOM   1402  CD1 ILE A 187      14.597   6.798  41.194  1.00 41.95           C  
ATOM   1403  N   THR A 188      18.033  10.519  44.340  1.00 44.90           N  
ATOM   1404  CA  THR A 188      18.489  11.636  45.162  1.00 55.72           C  
ATOM   1405  C   THR A 188      18.333  12.944  44.401  1.00 48.11           C  
ATOM   1406  O   THR A 188      18.899  13.103  43.318  1.00 52.07           O  
ATOM   1407  CB  THR A 188      19.953  11.437  45.561  1.00 53.44           C  
ATOM   1408  CG2 THR A 188      20.587  12.744  46.006  1.00 49.32           C  
ATOM   1409  OG1 THR A 188      20.024  10.498  46.630  1.00 57.83           O  
ATOM   1410  N   VAL A 189      17.610  13.893  44.986  1.00 51.03           N  
ATOM   1411  CA  VAL A 189      17.471  15.219  44.397  1.00 53.63           C  
ATOM   1412  C   VAL A 189      17.888  16.265  45.425  1.00 55.74           C  
ATOM   1413  O   VAL A 189      17.898  16.015  46.633  1.00 55.41           O  
ATOM   1414  CB  VAL A 189      16.034  15.480  43.878  1.00 55.13           C  
ATOM   1415  CG1 VAL A 189      15.722  14.545  42.700  1.00 49.78           C  
ATOM   1416  CG2 VAL A 189      15.004  15.291  44.977  1.00 47.56           C  
ATOM   1417  N   THR A 190      18.264  17.445  44.919  1.00 56.67           N  
ATOM   1418  CA  THR A 190      18.568  18.621  45.734  1.00 53.45           C  
ATOM   1419  C   THR A 190      17.362  19.564  45.717  1.00 54.91           C  
ATOM   1420  O   THR A 190      16.884  19.945  44.642  1.00 48.28           O  
ATOM   1421  CB  THR A 190      19.815  19.342  45.209  1.00 59.22           C  
ATOM   1422  CG2 THR A 190      20.079  20.631  45.989  1.00 55.80           C  
ATOM   1423  OG1 THR A 190      20.966  18.491  45.319  1.00 60.96           O  
ATOM   1424  N   LYS A 191      16.870  19.920  46.906  1.00 54.33           N  
ATOM   1425  CA  LYS A 191      15.820  20.923  47.077  1.00 55.85           C  
ATOM   1426  C   LYS A 191      16.026  22.130  46.165  1.00 54.64           C  
ATOM   1427  O   LYS A 191      17.114  22.710  46.127  1.00 47.23           O  
ATOM   1428  CB  LYS A 191      15.802  21.387  48.537  1.00 56.97           C  
ATOM   1429  CG  LYS A 191      14.838  22.526  48.832  1.00 54.93           C  
ATOM   1430  CD  LYS A 191      13.422  21.997  48.888  1.00 60.26           C  
ATOM   1431  CE  LYS A 191      12.406  23.133  49.036  1.00 60.19           C  
ATOM   1432  NZ  LYS A 191      12.447  23.677  50.403  1.00 52.17           N1+
ATOM   1433  N   GLY A 192      14.969  22.503  45.424  1.00 54.36           N  
ATOM   1434  CA  GLY A 192      14.976  23.695  44.589  1.00 44.08           C  
ATOM   1435  C   GLY A 192      15.560  23.522  43.198  1.00 55.12           C  
ATOM   1436  O   GLY A 192      15.675  24.516  42.461  1.00 49.27           O  
ATOM   1437  N   LYS A 193      15.966  22.310  42.827  1.00 51.21           N  
ATOM   1438  CA  LYS A 193      16.431  22.004  41.483  1.00 52.94           C  
ATOM   1439  C   LYS A 193      15.343  21.255  40.722  1.00 54.34           C  
ATOM   1440  O   LYS A 193      14.423  20.679  41.312  1.00 58.56           O  
ATOM   1441  CB  LYS A 193      17.716  21.173  41.528  1.00 49.32           C  
ATOM   1442  N   ARG A 194      15.460  21.264  39.398  1.00 52.18           N  
ATOM   1443  CA  ARG A 194      14.491  20.615  38.524  1.00 55.51           C  
ATOM   1444  C   ARG A 194      15.136  19.477  37.734  1.00 49.99           C  
ATOM   1445  O   ARG A 194      16.226  19.618  37.178  1.00 46.79           O  
ATOM   1446  CB  ARG A 194      13.842  21.634  37.571  1.00 50.11           C  
ATOM   1447  CG  ARG A 194      13.221  22.807  38.318  1.00 57.25           C  
ATOM   1448  CD  ARG A 194      13.811  24.120  37.836  1.00 59.29           C  
ATOM   1449  NE  ARG A 194      13.148  24.525  36.606  1.00 61.45           N  
ATOM   1450  CZ  ARG A 194      13.752  25.074  35.558  1.00 63.14           C  
ATOM   1451  NH1 ARG A 194      15.066  25.310  35.587  1.00 55.22           N1+
ATOM   1452  NH2 ARG A 194      13.026  25.397  34.483  1.00 51.99           N  
ATOM   1453  N   TYR A 195      14.406  18.376  37.634  1.00 54.63           N  
ATOM   1454  CA  TYR A 195      14.916  17.113  37.125  1.00 52.18           C  
ATOM   1455  C   TYR A 195      14.131  16.706  35.899  1.00 46.29           C  
ATOM   1456  O   TYR A 195      12.898  16.725  35.927  1.00 48.93           O  
ATOM   1457  CB  TYR A 195      14.811  16.050  38.207  1.00 40.74           C  
ATOM   1458  CG  TYR A 195      15.752  16.401  39.297  1.00 44.13           C  
ATOM   1459  CD1 TYR A 195      15.365  17.252  40.318  1.00 43.50           C  
ATOM   1460  CD2 TYR A 195      17.078  15.959  39.260  1.00 40.30           C  
ATOM   1461  CE1 TYR A 195      16.250  17.616  41.302  1.00 46.02           C  
ATOM   1462  CE2 TYR A 195      17.961  16.301  40.251  1.00 42.49           C  
ATOM   1463  CZ  TYR A 195      17.544  17.139  41.267  1.00 41.98           C  
ATOM   1464  OH  TYR A 195      18.421  17.499  42.251  1.00 49.85           O  
ATOM   1465  N   ARG A 196      14.842  16.389  34.818  1.00 51.37           N  
ATOM   1466  CA  ARG A 196      14.243  15.669  33.694  1.00 51.78           C  
ATOM   1467  C   ARG A 196      14.410  14.187  33.980  1.00 52.46           C  
ATOM   1468  O   ARG A 196      15.499  13.635  33.821  1.00 52.85           O  
ATOM   1469  CB  ARG A 196      14.897  16.024  32.366  1.00 50.91           C  
ATOM   1470  CG  ARG A 196      14.144  15.441  31.159  1.00 51.60           C  
ATOM   1471  CD  ARG A 196      15.086  14.818  30.161  1.00 50.63           C  
ATOM   1472  NE  ARG A 196      14.937  15.392  28.819  1.00 56.46           N  
ATOM   1473  CZ  ARG A 196      14.092  14.945  27.904  1.00 60.57           C  
ATOM   1474  NH1 ARG A 196      14.038  15.511  26.706  1.00 66.36           N1+
ATOM   1475  NH2 ARG A 196      13.300  13.929  28.190  1.00 62.11           N  
ATOM   1476  N   PHE A 197      13.334  13.540  34.407  1.00 50.43           N  
ATOM   1477  CA  PHE A 197      13.364  12.110  34.672  1.00 52.54           C  
ATOM   1478  C   PHE A 197      12.924  11.359  33.432  1.00 53.89           C  
ATOM   1479  O   PHE A 197      11.914  11.709  32.808  1.00 56.36           O  
ATOM   1480  CB  PHE A 197      12.466  11.756  35.858  1.00 47.25           C  
ATOM   1481  CG  PHE A 197      13.107  12.030  37.169  1.00 51.69           C  
ATOM   1482  CD1 PHE A 197      14.380  11.553  37.435  1.00 46.69           C  
ATOM   1483  CD2 PHE A 197      12.468  12.794  38.122  1.00 53.55           C  
ATOM   1484  CE1 PHE A 197      14.984  11.807  38.630  1.00 51.15           C  
ATOM   1485  CE2 PHE A 197      13.077  13.059  39.324  1.00 54.79           C  
ATOM   1486  CZ  PHE A 197      14.340  12.564  39.578  1.00 54.64           C  
ATOM   1487  N   ARG A 198      13.664  10.325  33.093  1.00 51.61           N  
ATOM   1488  CA  ARG A 198      13.410   9.535  31.899  1.00 50.23           C  
ATOM   1489  C   ARG A 198      12.923   8.154  32.336  1.00 50.23           C  
ATOM   1490  O   ARG A 198      13.731   7.288  32.669  1.00 52.37           O  
ATOM   1491  CB  ARG A 198      14.681   9.466  31.058  1.00 44.30           C  
ATOM   1492  CG  ARG A 198      15.205  10.843  30.668  1.00 48.62           C  
ATOM   1493  CD  ARG A 198      16.339  10.749  29.648  1.00 49.44           C  
ATOM   1494  NE  ARG A 198      16.831  12.065  29.229  1.00 47.63           N  
ATOM   1495  CZ  ARG A 198      16.592  12.605  28.035  1.00 51.25           C  
ATOM   1496  NH1 ARG A 198      15.850  11.938  27.142  1.00 46.87           N1+
ATOM   1497  NH2 ARG A 198      17.088  13.809  27.729  1.00 41.74           N  
ATOM   1498  N   LEU A 199      11.601   7.953  32.319  1.00 50.89           N  
ATOM   1499  CA  LEU A 199      10.986   6.698  32.736  1.00 47.79           C  
ATOM   1500  C   LEU A 199      11.036   5.659  31.613  1.00 53.07           C  
ATOM   1501  O   LEU A 199      10.584   5.910  30.496  1.00 46.77           O  
ATOM   1502  CB  LEU A 199       9.534   6.931  33.145  1.00 46.94           C  
ATOM   1503  CG  LEU A 199       8.881   5.787  33.921  1.00 54.13           C  
ATOM   1504  CD1 LEU A 199       9.756   5.396  35.117  1.00 45.20           C  
ATOM   1505  CD2 LEU A 199       7.457   6.154  34.375  1.00 47.97           C  
ATOM   1506  N   VAL A 200      11.568   4.480  31.920  1.00 51.45           N  
ATOM   1507  CA  VAL A 200      11.822   3.453  30.919  1.00 48.59           C  
ATOM   1508  C   VAL A 200      11.279   2.135  31.445  1.00 50.34           C  
ATOM   1509  O   VAL A 200      11.842   1.567  32.391  1.00 51.33           O  
ATOM   1510  CB  VAL A 200      13.311   3.321  30.608  1.00 47.02           C  
ATOM   1511  CG1 VAL A 200      13.509   2.405  29.406  1.00 53.34           C  
ATOM   1512  CG2 VAL A 200      13.930   4.699  30.368  1.00 50.54           C  
ATOM   1513  N   SER A 201      10.208   1.632  30.828  1.00 46.35           N  
ATOM   1514  CA  SER A 201       9.689   0.309  31.173  1.00 49.71           C  
ATOM   1515  C   SER A 201      10.486  -0.771  30.443  1.00 48.59           C  
ATOM   1516  O   SER A 201      10.433  -0.866  29.210  1.00 51.03           O  
ATOM   1517  CB  SER A 201       8.206   0.201  30.835  1.00 47.53           C  
ATOM   1518  OG  SER A 201       7.811  -1.153  30.879  1.00 54.39           O  
ATOM   1519  N   LEU A 202      11.220  -1.588  31.201  1.00 48.76           N  
ATOM   1520  CA  LEU A 202      11.877  -2.792  30.689  1.00 55.01           C  
ATOM   1521  C   LEU A 202      11.023  -4.046  30.864  1.00 52.96           C  
ATOM   1522  O   LEU A 202      11.559  -5.162  30.831  1.00 48.10           O  
ATOM   1523  CB  LEU A 202      13.217  -3.031  31.395  1.00 51.03           C  
ATOM   1524  CG  LEU A 202      14.138  -1.886  31.813  1.00 56.43           C  
ATOM   1525  CD1 LEU A 202      15.380  -2.415  32.580  1.00 40.45           C  
ATOM   1526  CD2 LEU A 202      14.531  -1.061  30.607  1.00 55.14           C  
ATOM   1527  N   SER A 203       9.724  -3.886  31.070  1.00 48.75           N  
ATOM   1528  CA  SER A 203       8.902  -4.995  31.537  1.00 56.10           C  
ATOM   1529  C   SER A 203       8.640  -6.006  30.418  1.00 49.97           C  
ATOM   1530  O   SER A 203       8.472  -5.638  29.254  1.00 51.40           O  
ATOM   1531  CB  SER A 203       7.602  -4.438  32.130  1.00 48.60           C  
ATOM   1532  OG  SER A 203       6.535  -5.362  32.120  1.00 50.77           O  
ATOM   1533  N   CYS A 204       8.658  -7.295  30.777  1.00 46.03           N  
ATOM   1534  CA  CYS A 204       8.181  -8.367  29.901  1.00 54.57           C  
ATOM   1535  C   CYS A 204       6.658  -8.519  29.871  1.00 50.50           C  
ATOM   1536  O   CYS A 204       6.142  -9.239  29.003  1.00 48.61           O  
ATOM   1537  CB  CYS A 204       8.797  -9.712  30.319  1.00 50.04           C  
ATOM   1538  SG  CYS A 204      10.442  -9.874  29.657  1.00 61.08           S  
ATOM   1539  N   ASP A 205       5.919  -7.878  30.776  1.00 50.92           N  
ATOM   1540  CA  ASP A 205       4.489  -8.175  30.790  1.00 56.37           C  
ATOM   1541  C   ASP A 205       3.667  -7.117  31.529  1.00 50.99           C  
ATOM   1542  O   ASP A 205       2.777  -6.528  30.914  1.00 55.61           O  
ATOM   1543  CB  ASP A 205       4.239  -9.576  31.377  1.00 56.01           C  
ATOM   1544  CG  ASP A 205       2.787 -10.010  31.261  1.00 57.54           C  
ATOM   1545  OD1 ASP A 205       1.937  -9.153  30.938  1.00 68.08           O  
ATOM   1546  OD2 ASP A 205       2.491 -11.209  31.464  1.00 61.07           O1-
ATOM   1547  N   PRO A 206       3.859  -6.860  32.823  1.00 52.88           N  
ATOM   1548  CA  PRO A 206       2.970  -5.901  33.478  1.00 52.22           C  
ATOM   1549  C   PRO A 206       3.151  -4.475  32.977  1.00 51.41           C  
ATOM   1550  O   PRO A 206       4.249  -4.037  32.629  1.00 57.66           O  
ATOM   1551  CB  PRO A 206       3.339  -6.023  34.963  1.00 52.23           C  
ATOM   1552  CG  PRO A 206       4.636  -6.692  34.999  1.00 53.55           C  
ATOM   1553  CD  PRO A 206       4.666  -7.592  33.822  1.00 53.87           C  
ATOM   1554  N   ASN A 207       2.037  -3.756  32.939  1.00 49.77           N  
ATOM   1555  CA  ASN A 207       2.049  -2.307  32.914  1.00 50.48           C  
ATOM   1556  C   ASN A 207       2.074  -1.805  34.349  1.00 55.94           C  
ATOM   1557  O   ASN A 207       1.568  -2.470  35.265  1.00 56.25           O  
ATOM   1558  CB  ASN A 207       0.839  -1.742  32.151  1.00 50.03           C  
ATOM   1559  CG  ASN A 207      -0.471  -1.785  32.946  1.00 48.83           C  
ATOM   1560  ND2 ASN A 207      -1.401  -2.612  32.503  1.00 48.17           N  
ATOM   1561  OD1 ASN A 207      -0.650  -1.053  33.912  1.00 53.99           O  
ATOM   1562  N   TYR A 208       2.697  -0.646  34.543  1.00 48.96           N  
ATOM   1563  CA  TYR A 208       2.869  -0.043  35.859  1.00 55.33           C  
ATOM   1564  C   TYR A 208       2.116   1.281  35.939  1.00 50.01           C  
ATOM   1565  O   TYR A 208       2.209   2.111  35.027  1.00 51.42           O  
ATOM   1566  CB  TYR A 208       4.360   0.165  36.159  1.00 50.23           C  
ATOM   1567  CG  TYR A 208       5.093  -1.163  36.265  1.00 54.18           C  
ATOM   1568  CD1 TYR A 208       4.857  -2.009  37.340  1.00 46.88           C  
ATOM   1569  CD2 TYR A 208       5.979  -1.584  35.278  1.00 50.39           C  
ATOM   1570  CE1 TYR A 208       5.480  -3.234  37.444  1.00 53.96           C  
ATOM   1571  CE2 TYR A 208       6.624  -2.816  35.377  1.00 54.19           C  
ATOM   1572  CZ  TYR A 208       6.363  -3.634  36.470  1.00 55.34           C  
ATOM   1573  OH  TYR A 208       6.974  -4.850  36.608  1.00 55.71           O  
ATOM   1574  N   THR A 209       1.364   1.470  37.021  1.00 50.23           N  
ATOM   1575  CA  THR A 209       0.828   2.783  37.358  1.00 50.61           C  
ATOM   1576  C   THR A 209       1.848   3.439  38.280  1.00 50.57           C  
ATOM   1577  O   THR A 209       2.015   3.013  39.426  1.00 47.19           O  
ATOM   1578  CB  THR A 209      -0.547   2.694  38.026  1.00 55.39           C  
ATOM   1579  CG2 THR A 209      -1.096   4.085  38.294  1.00 52.76           C  
ATOM   1580  OG1 THR A 209      -1.473   2.013  37.173  1.00 54.95           O  
ATOM   1581  N   PHE A 210       2.529   4.469  37.777  1.00 52.56           N  
ATOM   1582  CA  PHE A 210       3.714   5.040  38.412  1.00 45.62           C  
ATOM   1583  C   PHE A 210       3.378   6.401  38.976  1.00 47.14           C  
ATOM   1584  O   PHE A 210       2.886   7.271  38.249  1.00 51.64           O  
ATOM   1585  CB  PHE A 210       4.863   5.188  37.402  1.00 45.39           C  
ATOM   1586  CG  PHE A 210       6.073   5.960  37.924  1.00 41.75           C  
ATOM   1587  CD1 PHE A 210       7.123   5.295  38.542  1.00 45.41           C  
ATOM   1588  CD2 PHE A 210       6.174   7.338  37.751  1.00 42.17           C  
ATOM   1589  CE1 PHE A 210       8.250   5.982  38.994  1.00 42.32           C  
ATOM   1590  CE2 PHE A 210       7.294   8.034  38.194  1.00 42.42           C  
ATOM   1591  CZ  PHE A 210       8.338   7.355  38.814  1.00 41.64           C  
ATOM   1592  N   SER A 211       3.718   6.611  40.242  1.00 45.74           N  
ATOM   1593  CA  SER A 211       3.538   7.919  40.852  1.00 45.42           C  
ATOM   1594  C   SER A 211       4.583   8.110  41.938  1.00 49.52           C  
ATOM   1595  O   SER A 211       5.130   7.144  42.481  1.00 53.45           O  
ATOM   1596  CB  SER A 211       2.146   8.059  41.458  1.00 43.75           C  
ATOM   1597  OG  SER A 211       1.969   7.020  42.419  1.00 53.52           O  
ATOM   1598  N   ILE A 212       4.817   9.371  42.280  1.00 49.78           N  
ATOM   1599  CA  ILE A 212       5.724   9.743  43.350  1.00 50.73           C  
ATOM   1600  C   ILE A 212       4.934  10.556  44.362  1.00 53.95           C  
ATOM   1601  O   ILE A 212       4.534  11.691  44.067  1.00 52.39           O  
ATOM   1602  CB  ILE A 212       6.922  10.556  42.840  1.00 54.34           C  
ATOM   1603  CG1 ILE A 212       7.680   9.804  41.750  1.00 46.83           C  
ATOM   1604  CG2 ILE A 212       7.837  10.920  44.013  1.00 51.65           C  
ATOM   1605  CD1 ILE A 212       8.909  10.560  41.268  1.00 48.14           C  
ATOM   1606  N   ASP A 213       4.741   9.994  45.561  1.00 52.35           N  
ATOM   1607  CA  ASP A 213       4.193  10.711  46.710  1.00 52.85           C  
ATOM   1608  C   ASP A 213       4.562  12.197  46.739  1.00 52.53           C  
ATOM   1609  O   ASP A 213       5.740  12.544  46.626  1.00 55.83           O  
ATOM   1610  CB  ASP A 213       4.701  10.077  48.010  1.00 56.18           C  
ATOM   1611  CG  ASP A 213       4.022   8.765  48.355  1.00 54.49           C  
ATOM   1612  OD1 ASP A 213       3.280   8.188  47.530  1.00 52.40           O  
ATOM   1613  OD2 ASP A 213       4.238   8.316  49.494  1.00 54.38           O1-
ATOM   1614  N   GLY A 214       3.577  13.083  46.914  1.00 55.53           N  
ATOM   1615  CA  GLY A 214       3.835  14.502  47.156  1.00 47.52           C  
ATOM   1616  C   GLY A 214       4.321  15.323  45.971  1.00 55.16           C  
ATOM   1617  O   GLY A 214       4.754  16.471  46.163  1.00 50.40           O  
ATOM   1618  N   HIS A 215       4.290  14.782  44.755  1.00 45.54           N  
ATOM   1619  CA  HIS A 215       4.874  15.474  43.618  1.00 52.06           C  
ATOM   1620  C   HIS A 215       4.034  15.230  42.375  1.00 54.63           C  
ATOM   1621  O   HIS A 215       3.469  14.149  42.180  1.00 51.24           O  
ATOM   1622  CB  HIS A 215       6.321  15.018  43.332  1.00 51.95           C  
ATOM   1623  CG  HIS A 215       7.306  15.373  44.405  1.00 53.77           C  
ATOM   1624  CD2 HIS A 215       8.359  16.224  44.398  1.00 47.67           C  
ATOM   1625  ND1 HIS A 215       7.292  14.792  45.659  1.00 53.76           N  
ATOM   1626  CE1 HIS A 215       8.292  15.276  46.377  1.00 49.36           C  
ATOM   1627  NE2 HIS A 215       8.953  16.148  45.635  1.00 44.93           N  
ATOM   1628  N   SER A 216       3.979  16.245  41.526  1.00 52.91           N  
ATOM   1629  CA  SER A 216       3.341  16.163  40.228  1.00 53.73           C  
ATOM   1630  C   SER A 216       4.405  16.023  39.152  1.00 55.49           C  
ATOM   1631  O   SER A 216       5.566  16.378  39.350  1.00 55.80           O  
ATOM   1632  CB  SER A 216       2.483  17.405  39.973  1.00 55.23           C  
ATOM   1633  OG  SER A 216       1.437  17.461  40.930  1.00 58.38           O  
ATOM   1634  N   LEU A 217       3.997  15.489  38.008  1.00 54.20           N  
ATOM   1635  CA  LEU A 217       4.916  15.143  36.934  1.00 57.29           C  
ATOM   1636  C   LEU A 217       4.491  15.876  35.668  1.00 57.39           C  
ATOM   1637  O   LEU A 217       3.325  15.788  35.268  1.00 59.69           O  
ATOM   1638  CB  LEU A 217       4.926  13.619  36.708  1.00 48.93           C  
ATOM   1639  CG  LEU A 217       5.508  12.633  37.745  1.00 49.72           C  
ATOM   1640  CD1 LEU A 217       6.080  13.296  39.001  1.00 53.03           C  
ATOM   1641  CD2 LEU A 217       4.561  11.490  38.125  1.00 43.89           C  
ATOM   1642  N   THR A 218       5.419  16.606  35.039  1.00 50.39           N  
ATOM   1643  CA  THR A 218       5.111  17.291  33.782  1.00 57.32           C  
ATOM   1644  C   THR A 218       5.766  16.546  32.628  1.00 52.13           C  
ATOM   1645  O   THR A 218       6.992  16.561  32.479  1.00 57.46           O  
ATOM   1646  CB  THR A 218       5.535  18.754  33.790  1.00 56.51           C  
ATOM   1647  CG2 THR A 218       5.060  19.441  32.509  1.00 47.69           C  
ATOM   1648  OG1 THR A 218       4.919  19.404  34.900  1.00 61.08           O  
ATOM   1649  N   VAL A 219       4.941  15.939  31.800  1.00 49.52           N  
ATOM   1650  CA  VAL A 219       5.397  15.004  30.784  1.00 51.68           C  
ATOM   1651  C   VAL A 219       5.749  15.777  29.525  1.00 55.59           C  
ATOM   1652  O   VAL A 219       4.959  16.610  29.059  1.00 51.57           O  
ATOM   1653  CB  VAL A 219       4.318  13.956  30.510  1.00 46.67           C  
ATOM   1654  CG1 VAL A 219       4.761  13.012  29.402  1.00 52.12           C  
ATOM   1655  CG2 VAL A 219       4.007  13.212  31.817  1.00 46.86           C  
ATOM   1656  N   ILE A 220       6.939  15.518  28.978  1.00 45.82           N  
ATOM   1657  CA  ILE A 220       7.418  16.329  27.866  1.00 50.75           C  
ATOM   1658  C   ILE A 220       7.884  15.469  26.695  1.00 50.92           C  
ATOM   1659  O   ILE A 220       8.180  16.000  25.619  1.00 47.34           O  
ATOM   1660  CB  ILE A 220       8.523  17.301  28.327  1.00 52.99           C  
ATOM   1661  CG1 ILE A 220       9.670  16.560  29.011  1.00 47.74           C  
ATOM   1662  CG2 ILE A 220       7.958  18.338  29.278  1.00 44.19           C  
ATOM   1663  CD1 ILE A 220      10.893  17.433  29.226  1.00 49.46           C  
ATOM   1664  N   GLU A 221       7.899  14.143  26.874  1.00 49.97           N  
ATOM   1665  CA  GLU A 221       8.368  13.199  25.860  1.00 48.54           C  
ATOM   1666  C   GLU A 221       7.671  11.851  26.022  1.00 48.16           C  
ATOM   1667  O   GLU A 221       7.476  11.382  27.141  1.00 48.87           O  
ATOM   1668  CB  GLU A 221       9.891  12.984  25.950  1.00 50.89           C  
ATOM   1669  CG  GLU A 221      10.424  11.922  24.980  1.00 51.02           C  
ATOM   1670  CD  GLU A 221      11.682  11.151  25.468  1.00 52.63           C  
ATOM   1671  OE1 GLU A 221      12.068  10.197  24.761  1.00 49.81           O  
ATOM   1672  OE2 GLU A 221      12.283  11.490  26.520  1.00 52.33           O1-
ATOM   1673  N   ALA A 222       7.329  11.209  24.910  1.00 48.71           N  
ATOM   1674  CA  ALA A 222       6.821   9.842  24.954  1.00 48.17           C  
ATOM   1675  C   ALA A 222       7.437   9.035  23.819  1.00 48.85           C  
ATOM   1676  O   ALA A 222       7.389   9.462  22.663  1.00 47.64           O  
ATOM   1677  CB  ALA A 222       5.292   9.827  24.864  1.00 51.02           C  
ATOM   1678  N   ASP A 223       8.004   7.867  24.146  1.00 52.39           N  
ATOM   1679  CA  ASP A 223       8.713   7.025  23.176  1.00 48.12           C  
ATOM   1680  C   ASP A 223       9.540   7.816  22.166  1.00 49.06           C  
ATOM   1681  O   ASP A 223       9.441   7.553  20.961  1.00 52.78           O  
ATOM   1682  CB  ASP A 223       7.769   6.150  22.338  1.00 48.10           C  
ATOM   1683  CG  ASP A 223       6.901   5.221  23.165  1.00 56.56           C  
ATOM   1684  OD1 ASP A 223       6.983   5.230  24.425  1.00 56.32           O  
ATOM   1685  OD2 ASP A 223       6.108   4.488  22.514  1.00 55.76           O1-
ATOM   1686  N   GLY A 224      10.320   8.793  22.613  1.00 45.44           N  
ATOM   1687  CA  GLY A 224      11.181   9.526  21.708  1.00 48.82           C  
ATOM   1688  C   GLY A 224      10.576  10.764  21.074  1.00 47.29           C  
ATOM   1689  O   GLY A 224      11.286  11.488  20.370  1.00 48.15           O  
ATOM   1690  N   VAL A 225       9.310  11.058  21.320  1.00 49.69           N  
ATOM   1691  CA  VAL A 225       8.607  12.110  20.597  1.00 51.75           C  
ATOM   1692  C   VAL A 225       8.400  13.272  21.553  1.00 46.09           C  
ATOM   1693  O   VAL A 225       7.757  13.112  22.589  1.00 40.71           O  
ATOM   1694  CB  VAL A 225       7.272  11.605  20.027  1.00 50.81           C  
ATOM   1695  CG1 VAL A 225       6.609  12.684  19.192  1.00 49.29           C  
ATOM   1696  CG2 VAL A 225       7.499  10.359  19.195  1.00 47.09           C  
ATOM   1697  N   ASN A 226       8.974  14.430  21.228  1.00 51.84           N  
ATOM   1698  CA  ASN A 226       8.752  15.605  22.060  1.00 49.08           C  
ATOM   1699  C   ASN A 226       7.277  15.983  22.000  1.00 52.39           C  
ATOM   1700  O   ASN A 226       6.653  15.950  20.934  1.00 47.68           O  
ATOM   1701  CB  ASN A 226       9.648  16.764  21.599  1.00 49.63           C  
ATOM   1702  CG  ASN A 226      11.119  16.540  21.952  1.00 52.23           C  
ATOM   1703  ND2 ASN A 226      12.039  17.037  21.107  1.00 43.27           N  
ATOM   1704  OD1 ASN A 226      11.423  15.909  22.973  1.00 55.77           O  
ATOM   1705  N   LEU A 227       6.697  16.283  23.153  1.00 54.77           N  
ATOM   1706  CA  LEU A 227       5.292  16.647  23.204  1.00 54.49           C  
ATOM   1707  C   LEU A 227       5.127  17.928  24.011  1.00 57.49           C  
ATOM   1708  O   LEU A 227       6.073  18.415  24.637  1.00 50.76           O  
ATOM   1709  CB  LEU A 227       4.447  15.499  23.773  1.00 59.25           C  
ATOM   1710  CG  LEU A 227       4.863  14.728  25.006  1.00 58.40           C  
ATOM   1711  CD1 LEU A 227       4.379  15.510  26.207  1.00 61.34           C  
ATOM   1712  CD2 LEU A 227       4.237  13.347  24.970  1.00 45.01           C  
ATOM   1713  N   LYS A 228       3.912  18.495  23.960  1.00 54.42           N  
ATOM   1714  CA  LYS A 228       3.636  19.705  24.722  1.00 57.16           C  
ATOM   1715  C   LYS A 228       3.545  19.371  26.211  1.00 58.35           C  
ATOM   1716  O   LYS A 228       2.950  18.355  26.589  1.00 56.52           O  
ATOM   1717  CB  LYS A 228       2.341  20.373  24.247  1.00 56.50           C  
ATOM   1718  CG  LYS A 228       2.308  20.657  22.733  1.00 58.75           C  
ATOM   1719  CD  LYS A 228       1.329  21.792  22.366  1.00 61.58           C  
ATOM   1720  CE  LYS A 228       1.031  21.822  20.869  1.00 57.23           C  
ATOM   1721  NZ  LYS A 228       1.808  22.874  20.141  1.00 57.51           N1+
ATOM   1722  N   PRO A 229       4.117  20.202  27.078  1.00 58.40           N  
ATOM   1723  CA  PRO A 229       4.170  19.853  28.506  1.00 55.84           C  
ATOM   1724  C   PRO A 229       2.767  19.663  29.065  1.00 58.17           C  
ATOM   1725  O   PRO A 229       1.823  20.352  28.677  1.00 65.77           O  
ATOM   1726  CB  PRO A 229       4.888  21.050  29.140  1.00 52.43           C  
ATOM   1727  CG  PRO A 229       5.545  21.783  27.970  1.00 53.18           C  
ATOM   1728  CD  PRO A 229       4.628  21.555  26.813  1.00 53.42           C  
ATOM   1729  N   GLN A 230       2.635  18.701  29.970  1.00 61.86           N  
ATOM   1730  CA  GLN A 230       1.325  18.225  30.411  1.00 56.92           C  
ATOM   1731  C   GLN A 230       1.504  17.712  31.830  1.00 58.36           C  
ATOM   1732  O   GLN A 230       2.177  16.695  32.041  1.00 55.39           O  
ATOM   1733  CB  GLN A 230       0.806  17.127  29.475  1.00 56.40           C  
ATOM   1734  CG  GLN A 230      -0.457  16.403  29.953  1.00 60.38           C  
ATOM   1735  CD  GLN A 230      -1.662  17.327  30.059  1.00 59.42           C  
ATOM   1736  NE2 GLN A 230      -2.346  17.275  31.194  1.00 62.09           N  
ATOM   1737  OE1 GLN A 230      -1.965  18.085  29.137  1.00 62.18           O  
ATOM   1738  N   THR A 231       0.956  18.427  32.804  1.00 59.83           N  
ATOM   1739  CA  THR A 231       1.095  18.006  34.190  1.00 53.84           C  
ATOM   1740  C   THR A 231       0.183  16.816  34.473  1.00 54.52           C  
ATOM   1741  O   THR A 231      -0.972  16.792  34.051  1.00 58.00           O  
ATOM   1742  CB  THR A 231       0.780  19.160  35.142  1.00 56.69           C  
ATOM   1743  CG2 THR A 231       1.525  18.982  36.457  1.00 52.71           C  
ATOM   1744  OG1 THR A 231       1.215  20.391  34.552  1.00 70.36           O  
ATOM   1745  N   VAL A 232       0.724  15.806  35.163  1.00 57.04           N  
ATOM   1746  CA  VAL A 232      -0.039  14.663  35.651  1.00 55.61           C  
ATOM   1747  C   VAL A 232       0.398  14.386  37.084  1.00 50.45           C  
ATOM   1748  O   VAL A 232       1.379  14.942  37.571  1.00 51.97           O  
ATOM   1749  CB  VAL A 232       0.152  13.399  34.780  1.00 54.49           C  
ATOM   1750  CG1 VAL A 232      -0.233  13.674  33.337  1.00 54.26           C  
ATOM   1751  CG2 VAL A 232       1.588  12.892  34.870  1.00 49.65           C  
ATOM   1752  N   ASP A 233      -0.353  13.517  37.766  1.00 57.00           N  
ATOM   1753  CA  ASP A 233       0.024  13.040  39.097  1.00 53.52           C  
ATOM   1754  C   ASP A 233       0.166  11.523  39.150  1.00 46.96           C  
ATOM   1755  O   ASP A 233       0.306  10.957  40.240  1.00 50.11           O  
ATOM   1756  CB  ASP A 233      -0.973  13.523  40.162  1.00 43.95           C  
ATOM   1757  CG  ASP A 233      -2.360  12.899  40.023  1.00 59.37           C  
ATOM   1758  OD1 ASP A 233      -2.598  12.067  39.102  1.00 52.13           O  
ATOM   1759  OD2 ASP A 233      -3.229  13.273  40.852  1.00 60.40           O1-
ATOM   1760  N   SER A 234       0.096  10.850  38.011  1.00 48.56           N  
ATOM   1761  CA  SER A 234       0.419   9.431  37.911  1.00 50.77           C  
ATOM   1762  C   SER A 234       0.549   9.114  36.432  1.00 50.86           C  
ATOM   1763  O   SER A 234       0.109   9.897  35.588  1.00 47.88           O  
ATOM   1764  CB  SER A 234      -0.644   8.548  38.570  1.00 48.69           C  
ATOM   1765  OG  SER A 234      -1.637   8.212  37.629  1.00 55.93           O  
ATOM   1766  N   ILE A 235       1.179   7.979  36.117  1.00 54.61           N  
ATOM   1767  CA  ILE A 235       1.462   7.625  34.722  1.00 48.40           C  
ATOM   1768  C   ILE A 235       1.312   6.125  34.563  1.00 54.60           C  
ATOM   1769  O   ILE A 235       2.001   5.354  35.240  1.00 56.47           O  
ATOM   1770  CB  ILE A 235       2.871   8.043  34.256  1.00 53.91           C  
ATOM   1771  CG1 ILE A 235       3.158   9.533  34.504  1.00 51.84           C  
ATOM   1772  CG2 ILE A 235       3.068   7.704  32.772  1.00 50.37           C  
ATOM   1773  CD1 ILE A 235       4.439  10.068  33.794  1.00 44.19           C  
ATOM   1774  N   GLN A 236       0.444   5.705  33.654  1.00 52.99           N  
ATOM   1775  CA  GLN A 236       0.369   4.308  33.276  1.00 48.55           C  
ATOM   1776  C   GLN A 236       1.364   4.076  32.158  1.00 54.40           C  
ATOM   1777  O   GLN A 236       1.253   4.690  31.090  1.00 58.35           O  
ATOM   1778  CB  GLN A 236      -1.040   3.922  32.831  1.00 51.67           C  
ATOM   1779  CG  GLN A 236      -1.248   2.425  32.891  1.00 53.34           C  
ATOM   1780  CD  GLN A 236      -2.702   2.023  33.041  1.00 56.62           C  
ATOM   1781  NE2 GLN A 236      -2.921   0.777  33.453  1.00 56.02           N  
ATOM   1782  OE1 GLN A 236      -3.618   2.811  32.785  1.00 55.21           O  
ATOM   1783  N   ILE A 237       2.343   3.208  32.404  1.00 51.28           N  
ATOM   1784  CA  ILE A 237       3.386   2.936  31.430  1.00 49.10           C  
ATOM   1785  C   ILE A 237       3.318   1.457  31.049  1.00 54.38           C  
ATOM   1786  O   ILE A 237       3.385   0.579  31.917  1.00 52.61           O  
ATOM   1787  CB  ILE A 237       4.778   3.344  31.945  1.00 51.54           C  
ATOM   1788  CG1 ILE A 237       5.835   2.957  30.911  1.00 54.03           C  
ATOM   1789  CG2 ILE A 237       5.083   2.745  33.345  1.00 49.83           C  
ATOM   1790  CD1 ILE A 237       6.946   3.950  30.781  1.00 56.09           C  
ATOM   1791  N   PHE A 238       3.165   1.184  29.754  1.00 49.70           N  
ATOM   1792  CA  PHE A 238       3.066  -0.202  29.322  1.00 50.08           C  
ATOM   1793  C   PHE A 238       4.423  -0.701  28.868  1.00 46.14           C  
ATOM   1794  O   PHE A 238       5.334   0.093  28.621  1.00 49.36           O  
ATOM   1795  CB  PHE A 238       2.017  -0.352  28.203  1.00 46.43           C  
ATOM   1796  CG  PHE A 238       0.619  -0.127  28.686  1.00 45.89           C  
ATOM   1797  CD1 PHE A 238       0.134   1.166  28.848  1.00 45.73           C  
ATOM   1798  CD2 PHE A 238      -0.192  -1.201  29.054  1.00 46.74           C  
ATOM   1799  CE1 PHE A 238      -1.154   1.392  29.325  1.00 44.71           C  
ATOM   1800  CE2 PHE A 238      -1.478  -0.994  29.547  1.00 45.09           C  
ATOM   1801  CZ  PHE A 238      -1.965   0.316  29.679  1.00 44.19           C  
ATOM   1802  N   PRO A 239       4.619  -2.011  28.832  1.00 45.52           N  
ATOM   1803  CA  PRO A 239       5.927  -2.542  28.426  1.00 45.78           C  
ATOM   1804  C   PRO A 239       6.497  -1.867  27.192  1.00 49.00           C  
ATOM   1805  O   PRO A 239       5.807  -1.735  26.178  1.00 48.40           O  
ATOM   1806  CB  PRO A 239       5.626  -4.022  28.176  1.00 40.52           C  
ATOM   1807  CG  PRO A 239       4.591  -4.337  29.270  1.00 47.93           C  
ATOM   1808  CD  PRO A 239       3.780  -3.045  29.474  1.00 45.29           C  
ATOM   1809  N   ALA A 240       7.747  -1.403  27.299  1.00 53.14           N  
ATOM   1810  CA  ALA A 240       8.592  -0.878  26.208  1.00 47.18           C  
ATOM   1811  C   ALA A 240       8.301   0.581  25.913  1.00 48.51           C  
ATOM   1812  O   ALA A 240       8.882   1.134  24.961  1.00 50.92           O  
ATOM   1813  CB  ALA A 240       8.464  -1.677  24.904  1.00 52.36           C  
ATOM   1814  N   GLN A 241       7.430   1.222  26.687  1.00 46.60           N  
ATOM   1815  CA  GLN A 241       7.133   2.636  26.540  1.00 48.83           C  
ATOM   1816  C   GLN A 241       8.130   3.459  27.340  1.00 49.78           C  
ATOM   1817  O   GLN A 241       8.714   2.983  28.320  1.00 54.38           O  
ATOM   1818  CB  GLN A 241       5.702   2.941  27.006  1.00 47.32           C  
ATOM   1819  CG  GLN A 241       4.615   2.344  26.112  1.00 45.16           C  
ATOM   1820  CD  GLN A 241       3.225   2.813  26.489  1.00 48.43           C  
ATOM   1821  NE2 GLN A 241       2.372   2.995  25.485  1.00 43.27           N  
ATOM   1822  OE1 GLN A 241       2.920   3.018  27.672  1.00 51.66           O  
ATOM   1823  N   ARG A 242       8.309   4.712  26.928  1.00 44.06           N  
ATOM   1824  CA  ARG A 242       9.162   5.654  27.650  1.00 52.15           C  
ATOM   1825  C   ARG A 242       8.464   7.006  27.816  1.00 48.99           C  
ATOM   1826  O   ARG A 242       7.720   7.441  26.937  1.00 45.35           O  
ATOM   1827  CB  ARG A 242      10.511   5.860  26.921  1.00 49.01           C  
ATOM   1828  CG  ARG A 242      11.458   4.662  26.961  1.00 50.60           C  
ATOM   1829  CD  ARG A 242      11.273   3.789  25.742  1.00 47.63           C  
ATOM   1830  NE  ARG A 242      11.490   4.567  24.522  1.00 49.60           N  
ATOM   1831  CZ  ARG A 242      10.817   4.370  23.394  1.00 48.86           C  
ATOM   1832  NH1 ARG A 242       9.892   3.418  23.349  1.00 47.74           N1+
ATOM   1833  NH2 ARG A 242      11.063   5.124  22.327  1.00 41.09           N  
ATOM   1834  N   TYR A 243       8.738   7.683  28.937  1.00 47.61           N  
ATOM   1835  CA  TYR A 243       8.301   9.062  29.161  1.00 50.14           C  
ATOM   1836  C   TYR A 243       9.390   9.876  29.844  1.00 53.07           C  
ATOM   1837  O   TYR A 243      10.105   9.367  30.711  1.00 60.59           O  
ATOM   1838  CB  TYR A 243       7.068   9.164  30.068  1.00 54.17           C  
ATOM   1839  CG  TYR A 243       5.788   8.652  29.491  1.00 52.47           C  
ATOM   1840  CD1 TYR A 243       5.085   9.389  28.549  1.00 49.98           C  
ATOM   1841  CD2 TYR A 243       5.259   7.442  29.915  1.00 48.39           C  
ATOM   1842  CE1 TYR A 243       3.894   8.920  28.025  1.00 52.42           C  
ATOM   1843  CE2 TYR A 243       4.081   6.963  29.398  1.00 46.52           C  
ATOM   1844  CZ  TYR A 243       3.405   7.709  28.459  1.00 51.51           C  
ATOM   1845  OH  TYR A 243       2.223   7.238  27.959  1.00 56.53           O  
ATOM   1846  N   SER A 244       9.466  11.161  29.497  1.00 55.86           N  
ATOM   1847  CA  SER A 244      10.239  12.151  30.252  1.00 53.58           C  
ATOM   1848  C   SER A 244       9.275  13.084  30.976  1.00 52.10           C  
ATOM   1849  O   SER A 244       8.446  13.733  30.334  1.00 54.20           O  
ATOM   1850  CB  SER A 244      11.149  12.975  29.344  1.00 51.19           C  
ATOM   1851  OG  SER A 244      12.308  12.248  28.942  1.00 55.53           O  
ATOM   1852  N   PHE A 245       9.391  13.166  32.300  1.00 47.74           N  
ATOM   1853  CA  PHE A 245       8.630  14.130  33.074  1.00 47.14           C  
ATOM   1854  C   PHE A 245       9.590  14.988  33.872  1.00 49.39           C  
ATOM   1855  O   PHE A 245      10.635  14.518  34.316  1.00 50.81           O  
ATOM   1856  CB  PHE A 245       7.596  13.450  34.008  1.00 46.62           C  
ATOM   1857  CG  PHE A 245       8.197  12.546  35.041  1.00 44.72           C  
ATOM   1858  CD1 PHE A 245       8.409  11.214  34.764  1.00 42.91           C  
ATOM   1859  CD2 PHE A 245       8.523  13.026  36.308  1.00 53.20           C  
ATOM   1860  CE1 PHE A 245       8.952  10.365  35.718  1.00 51.31           C  
ATOM   1861  CE2 PHE A 245       9.070  12.181  37.284  1.00 53.46           C  
ATOM   1862  CZ  PHE A 245       9.282  10.839  36.988  1.00 47.76           C  
ATOM   1863  N   VAL A 246       9.261  16.256  34.016  1.00 49.08           N  
ATOM   1864  CA  VAL A 246      10.059  17.144  34.842  1.00 48.25           C  
ATOM   1865  C   VAL A 246       9.482  17.130  36.245  1.00 49.82           C  
ATOM   1866  O   VAL A 246       8.264  17.189  36.428  1.00 49.39           O  
ATOM   1867  CB  VAL A 246      10.092  18.571  34.277  1.00 49.80           C  
ATOM   1868  CG1 VAL A 246      10.769  19.509  35.303  1.00 46.56           C  
ATOM   1869  CG2 VAL A 246      10.824  18.582  32.948  1.00 42.02           C  
ATOM   1870  N   LEU A 247      10.353  17.009  37.231  1.00 47.84           N  
ATOM   1871  CA  LEU A 247       9.957  17.030  38.623  1.00 50.68           C  
ATOM   1872  C   LEU A 247      10.587  18.254  39.252  1.00 44.38           C  
ATOM   1873  O   LEU A 247      11.789  18.486  39.110  1.00 54.40           O  
ATOM   1874  CB  LEU A 247      10.388  15.751  39.340  1.00 48.98           C  
ATOM   1875  CG  LEU A 247      10.152  15.673  40.844  1.00 51.31           C  
ATOM   1876  CD1 LEU A 247       9.481  14.359  41.155  1.00 48.25           C  
ATOM   1877  CD2 LEU A 247      11.461  15.793  41.613  1.00 48.36           C  
ATOM   1878  N   ASN A 248       9.757  19.071  39.862  1.00 58.03           N  
ATOM   1879  CA  ASN A 248      10.197  20.266  40.564  1.00 55.38           C  
ATOM   1880  C   ASN A 248      10.385  19.829  42.010  1.00 52.72           C  
ATOM   1881  O   ASN A 248       9.412  19.611  42.726  1.00 49.33           O  
ATOM   1882  CB  ASN A 248       9.154  21.371  40.398  1.00 50.08           C  
ATOM   1883  CG  ASN A 248       9.667  22.731  40.801  1.00 64.47           C  
ATOM   1884  ND2 ASN A 248       8.763  23.713  40.860  1.00 70.87           N  
ATOM   1885  OD1 ASN A 248      10.858  22.910  41.052  1.00 66.04           O  
ATOM   1886  N   ALA A 249      11.638  19.644  42.436  1.00 57.44           N  
ATOM   1887  CA  ALA A 249      11.921  19.167  43.795  1.00 51.16           C  
ATOM   1888  C   ALA A 249      11.739  20.313  44.791  1.00 55.92           C  
ATOM   1889  O   ALA A 249      12.693  20.870  45.335  1.00 53.76           O  
ATOM   1890  CB  ALA A 249      13.326  18.592  43.882  1.00 46.62           C  
ATOM   1891  N   ASP A 250      10.472  20.660  45.039  1.00 54.60           N  
ATOM   1892  CA  ASP A 250      10.167  21.867  45.801  1.00 58.40           C  
ATOM   1893  C   ASP A 250       9.408  21.581  47.090  1.00 60.06           C  
ATOM   1894  O   ASP A 250       8.854  22.509  47.691  1.00 58.06           O  
ATOM   1895  CB  ASP A 250       9.410  22.895  44.945  1.00 55.86           C  
ATOM   1896  CG  ASP A 250       8.057  22.404  44.433  1.00 63.07           C  
ATOM   1897  OD1 ASP A 250       7.634  21.256  44.689  1.00 58.37           O  
ATOM   1898  OD2 ASP A 250       7.401  23.211  43.738  1.00 75.84           O1-
ATOM   1899  N   GLN A 251       9.394  20.324  47.537  1.00 56.40           N  
ATOM   1900  CA  GLN A 251       8.741  19.942  48.779  1.00 54.98           C  
ATOM   1901  C   GLN A 251       9.735  20.012  49.927  1.00 54.05           C  
ATOM   1902  O   GLN A 251      10.885  20.413  49.758  1.00 59.44           O  
ATOM   1903  CB  GLN A 251       8.149  18.541  48.648  1.00 55.68           C  
ATOM   1904  CG  GLN A 251       7.099  18.456  47.562  1.00 54.14           C  
ATOM   1905  CD  GLN A 251       5.981  19.454  47.802  1.00 52.92           C  
ATOM   1906  NE2 GLN A 251       5.866  20.450  46.926  1.00 52.16           N  
ATOM   1907  OE1 GLN A 251       5.242  19.332  48.769  1.00 50.47           O  
ATOM   1908  N   ASP A 252       9.306  19.597  51.112  1.00 58.98           N  
ATOM   1909  CA  ASP A 252      10.225  19.571  52.241  1.00 64.70           C  
ATOM   1910  C   ASP A 252      11.344  18.559  52.016  1.00 60.63           C  
ATOM   1911  O   ASP A 252      11.167  17.548  51.329  1.00 56.02           O  
ATOM   1912  CB  ASP A 252       9.481  19.242  53.532  1.00 69.86           C  
ATOM   1913  CG  ASP A 252       8.756  20.444  54.093  1.00 82.39           C  
ATOM   1914  OD1 ASP A 252       7.923  21.032  53.368  1.00 83.06           O  
ATOM   1915  OD2 ASP A 252       9.046  20.822  55.249  1.00 91.40           O1-
ATOM   1916  N   VAL A 253      12.519  18.868  52.571  1.00 58.03           N  
ATOM   1917  CA  VAL A 253      13.598  17.896  52.643  1.00 53.60           C  
ATOM   1918  C   VAL A 253      13.055  16.676  53.370  1.00 57.05           C  
ATOM   1919  O   VAL A 253      12.725  16.754  54.560  1.00 52.83           O  
ATOM   1920  CB  VAL A 253      14.834  18.449  53.378  1.00 52.66           C  
ATOM   1921  CG1 VAL A 253      15.859  17.332  53.547  1.00 46.62           C  
ATOM   1922  CG2 VAL A 253      15.428  19.646  52.636  1.00 45.75           C  
ATOM   1923  N   ASP A 254      12.948  15.549  52.673  1.00 52.87           N  
ATOM   1924  CA  ASP A 254      12.475  14.320  53.308  1.00 50.57           C  
ATOM   1925  C   ASP A 254      12.624  13.162  52.330  1.00 54.30           C  
ATOM   1926  O   ASP A 254      13.173  13.311  51.229  1.00 53.00           O  
ATOM   1927  CB  ASP A 254      11.025  14.437  53.776  1.00 53.33           C  
ATOM   1928  CG  ASP A 254      10.726  13.515  54.923  1.00 55.58           C  
ATOM   1929  OD1 ASP A 254      11.526  12.582  55.140  1.00 59.48           O  
ATOM   1930  OD2 ASP A 254       9.707  13.718  55.607  1.00 62.74           O1-
ATOM   1931  N   ASN A 255      12.127  11.999  52.755  1.00 48.59           N  
ATOM   1932  CA  ASN A 255      12.057  10.803  51.925  1.00 53.96           C  
ATOM   1933  C   ASN A 255      10.634  10.637  51.400  1.00 53.37           C  
ATOM   1934  O   ASN A 255       9.668  10.757  52.167  1.00 53.54           O  
ATOM   1935  CB  ASN A 255      12.483   9.564  52.723  1.00 50.76           C  
ATOM   1936  CG  ASN A 255      13.947   9.621  53.157  1.00 49.65           C  
ATOM   1937  ND2 ASN A 255      14.181   9.756  54.458  1.00 45.36           N  
ATOM   1938  OD1 ASN A 255      14.856   9.542  52.321  1.00 52.88           O  
ATOM   1939  N   TYR A 256      10.492  10.371  50.099  1.00 44.16           N  
ATOM   1940  CA  TYR A 256       9.164  10.162  49.528  1.00 46.69           C  
ATOM   1941  C   TYR A 256       9.108   8.834  48.777  1.00 51.47           C  
ATOM   1942  O   TYR A 256       9.985   8.537  47.951  1.00 45.21           O  
ATOM   1943  CB  TYR A 256       8.778  11.320  48.606  1.00 41.26           C  
ATOM   1944  CG  TYR A 256       8.716  12.663  49.305  1.00 45.38           C  
ATOM   1945  CD1 TYR A 256       9.882  13.370  49.603  1.00 47.05           C  
ATOM   1946  CD2 TYR A 256       7.479  13.239  49.652  1.00 48.16           C  
ATOM   1947  CE1 TYR A 256       9.832  14.602  50.237  1.00 52.21           C  
ATOM   1948  CE2 TYR A 256       7.413  14.470  50.289  1.00 45.63           C  
ATOM   1949  CZ  TYR A 256       8.591  15.149  50.577  1.00 52.03           C  
ATOM   1950  OH  TYR A 256       8.536  16.369  51.205  1.00 58.58           O  
ATOM   1951  N   TRP A 257       8.077   8.037  49.068  1.00 52.85           N  
ATOM   1952  CA  TRP A 257       7.842   6.828  48.291  1.00 54.46           C  
ATOM   1953  C   TRP A 257       7.670   7.160  46.814  1.00 56.52           C  
ATOM   1954  O   TRP A 257       6.824   7.980  46.438  1.00 56.59           O  
ATOM   1955  CB  TRP A 257       6.598   6.078  48.785  1.00 56.60           C  
ATOM   1956  CG  TRP A 257       6.765   5.365  50.095  1.00 53.88           C  
ATOM   1957  CD1 TRP A 257       6.051   5.589  51.241  1.00 50.47           C  
ATOM   1958  CD2 TRP A 257       7.697   4.320  50.399  1.00 54.65           C  
ATOM   1959  CE2 TRP A 257       7.494   3.962  51.752  1.00 56.50           C  
ATOM   1960  CE3 TRP A 257       8.694   3.663  49.668  1.00 56.55           C  
ATOM   1961  NE1 TRP A 257       6.483   4.750  52.238  1.00 59.71           N  
ATOM   1962  CZ2 TRP A 257       8.248   2.975  52.387  1.00 50.23           C  
ATOM   1963  CZ3 TRP A 257       9.449   2.683  50.304  1.00 55.39           C  
ATOM   1964  CH2 TRP A 257       9.218   2.348  51.651  1.00 59.99           C  
ATOM   1965  N   ILE A 258       8.501   6.531  45.986  1.00 53.06           N  
ATOM   1966  CA  ILE A 258       8.225   6.322  44.575  1.00 44.34           C  
ATOM   1967  C   ILE A 258       7.470   5.002  44.452  1.00 51.27           C  
ATOM   1968  O   ILE A 258       7.917   3.976  44.982  1.00 48.16           O  
ATOM   1969  CB  ILE A 258       9.537   6.278  43.774  1.00 48.66           C  
ATOM   1970  CG1 ILE A 258      10.208   7.665  43.735  1.00 46.62           C  
ATOM   1971  CG2 ILE A 258       9.309   5.661  42.384  1.00 42.64           C  
ATOM   1972  CD1 ILE A 258      11.770   7.610  43.530  1.00 44.77           C  
ATOM   1973  N   ARG A 259       6.330   5.009  43.760  1.00 47.78           N  
ATOM   1974  CA  ARG A 259       5.483   3.825  43.675  1.00 51.30           C  
ATOM   1975  C   ARG A 259       5.322   3.393  42.224  1.00 53.71           C  
ATOM   1976  O   ARG A 259       5.212   4.246  41.339  1.00 51.17           O  
ATOM   1977  CB  ARG A 259       4.098   4.091  44.300  1.00 46.92           C  
ATOM   1978  CG  ARG A 259       4.149   4.803  45.656  1.00 50.57           C  
ATOM   1979  CD  ARG A 259       2.791   4.786  46.360  1.00 54.16           C  
ATOM   1980  NE  ARG A 259       2.804   5.568  47.587  1.00 55.12           N  
ATOM   1981  CZ  ARG A 259       2.946   5.053  48.804  1.00 53.27           C  
ATOM   1982  NH1 ARG A 259       3.085   3.745  48.956  1.00 48.14           N1+
ATOM   1983  NH2 ARG A 259       2.943   5.848  49.866  1.00 51.21           N  
ATOM   1984  N   ALA A 260       5.285   2.059  41.983  1.00 46.67           N  
ATOM   1985  CA  ALA A 260       5.139   1.514  40.619  1.00 50.48           C  
ATOM   1986  C   ALA A 260       4.333   0.216  40.705  1.00 50.47           C  
ATOM   1987  O   ALA A 260       4.892  -0.869  40.898  1.00 51.02           O  
ATOM   1988  CB  ALA A 260       6.486   1.277  39.948  1.00 47.01           C  
ATOM   1989  N   LEU A 261       3.024   0.337  40.529  1.00 54.07           N  
ATOM   1990  CA  LEU A 261       2.107  -0.734  40.902  1.00 51.73           C  
ATOM   1991  C   LEU A 261       1.692  -1.510  39.660  1.00 51.19           C  
ATOM   1992  O   LEU A 261       1.083  -0.920  38.750  1.00 51.45           O  
ATOM   1993  CB  LEU A 261       0.889  -0.153  41.606  1.00 50.58           C  
ATOM   1994  CG  LEU A 261      -0.389  -0.976  41.683  1.00 56.87           C  
ATOM   1995  CD1 LEU A 261      -0.204  -2.101  42.679  1.00 51.22           C  
ATOM   1996  CD2 LEU A 261      -1.573  -0.072  42.068  1.00 50.15           C  
ATOM   1997  N   PRO A 262       2.020  -2.801  39.556  1.00 50.85           N  
ATOM   1998  CA  PRO A 262       1.677  -3.561  38.347  1.00 49.23           C  
ATOM   1999  C   PRO A 262       0.198  -3.905  38.292  1.00 49.17           C  
ATOM   2000  O   PRO A 262      -0.482  -4.004  39.314  1.00 46.50           O  
ATOM   2001  CB  PRO A 262       2.530  -4.830  38.475  1.00 51.08           C  
ATOM   2002  CG  PRO A 262       2.700  -5.021  39.970  1.00 49.14           C  
ATOM   2003  CD  PRO A 262       2.759  -3.617  40.540  1.00 53.81           C  
ATOM   2004  N   ASN A 263      -0.294  -4.104  37.069  1.00 48.01           N  
ATOM   2005  CA  ASN A 263      -1.689  -4.488  36.909  1.00 47.76           C  
ATOM   2006  C   ASN A 263      -1.942  -5.927  37.332  1.00 58.40           C  
ATOM   2007  O   ASN A 263      -3.105  -6.303  37.500  1.00 62.74           O  
ATOM   2008  CB  ASN A 263      -2.135  -4.284  35.457  1.00 45.91           C  
ATOM   2009  CG  ASN A 263      -1.309  -5.108  34.476  1.00 55.46           C  
ATOM   2010  ND2 ASN A 263      -1.866  -5.374  33.304  1.00 52.72           N  
ATOM   2011  OD1 ASN A 263      -0.187  -5.506  34.781  1.00 51.37           O  
ATOM   2012  N   SER A 264      -0.891  -6.724  37.544  1.00 56.63           N  
ATOM   2013  CA  SER A 264      -1.019  -8.151  37.798  1.00 57.67           C  
ATOM   2014  C   SER A 264      -0.106  -8.579  38.941  1.00 60.13           C  
ATOM   2015  O   SER A 264       0.926  -7.959  39.215  1.00 58.70           O  
ATOM   2016  CB  SER A 264      -0.654  -8.976  36.566  1.00 57.81           C  
ATOM   2017  OG  SER A 264       0.738  -9.249  36.582  1.00 61.98           O  
ATOM   2018  N   GLY A 265      -0.470  -9.690  39.568  1.00 63.72           N  
ATOM   2019  CA  GLY A 265       0.359 -10.235  40.631  1.00 62.39           C  
ATOM   2020  C   GLY A 265       0.102  -9.492  41.922  1.00 60.42           C  
ATOM   2021  O   GLY A 265      -1.043  -9.369  42.349  1.00 52.63           O  
ATOM   2022  N   THR A 266       1.175  -8.967  42.523  1.00 59.66           N  
ATOM   2023  CA  THR A 266       1.189  -8.361  43.860  1.00 57.17           C  
ATOM   2024  C   THR A 266       0.711  -6.908  43.802  1.00 62.79           C  
ATOM   2025  O   THR A 266       1.516  -5.971  43.699  1.00 59.53           O  
ATOM   2026  CB  THR A 266       2.599  -8.440  44.440  1.00 59.95           C  
ATOM   2027  CG2 THR A 266       2.585  -8.296  45.939  1.00 58.12           C  
ATOM   2028  OG1 THR A 266       3.204  -9.695  44.094  1.00 66.58           O  
ATOM   2029  N   ARG A 267      -0.603  -6.689  43.920  1.00 57.19           N  
ATOM   2030  CA  ARG A 267      -1.135  -5.337  43.700  1.00 54.64           C  
ATOM   2031  C   ARG A 267      -1.174  -4.466  44.964  1.00 62.42           C  
ATOM   2032  O   ARG A 267      -2.147  -3.720  45.167  1.00 62.72           O  
ATOM   2033  CB  ARG A 267      -2.518  -5.436  43.067  1.00 51.73           C  
ATOM   2034  N   ASN A 268      -0.124  -4.482  45.796  1.00 55.07           N  
ATOM   2035  CA  ASN A 268      -0.073  -3.698  47.028  1.00 55.38           C  
ATOM   2036  C   ASN A 268       1.295  -3.029  47.154  1.00 59.15           C  
ATOM   2037  O   ASN A 268       2.230  -3.333  46.395  1.00 56.06           O  
ATOM   2038  CB  ASN A 268      -0.357  -4.581  48.256  1.00 59.32           C  
ATOM   2039  CG  ASN A 268       0.706  -5.672  48.454  1.00 68.64           C  
ATOM   2040  ND2 ASN A 268       0.453  -6.579  49.383  1.00 74.81           N  
ATOM   2041  OD1 ASN A 268       1.737  -5.698  47.765  1.00 71.52           O  
ATOM   2042  N   PHE A 269       1.426  -2.150  48.159  1.00 50.79           N  
ATOM   2043  CA  PHE A 269       2.710  -1.587  48.581  1.00 54.94           C  
ATOM   2044  C   PHE A 269       3.172  -2.081  49.968  1.00 54.94           C  
ATOM   2045  O   PHE A 269       4.044  -1.457  50.585  1.00 51.47           O  
ATOM   2046  CB  PHE A 269       2.649  -0.059  48.571  1.00 53.70           C  
ATOM   2047  CG  PHE A 269       2.202   0.529  47.250  1.00 59.92           C  
ATOM   2048  CD1 PHE A 269       3.003   0.423  46.117  1.00 52.86           C  
ATOM   2049  CD2 PHE A 269       0.984   1.189  47.144  1.00 52.44           C  
ATOM   2050  CE1 PHE A 269       2.591   0.965  44.920  1.00 53.15           C  
ATOM   2051  CE2 PHE A 269       0.574   1.732  45.938  1.00 53.09           C  
ATOM   2052  CZ  PHE A 269       1.369   1.619  44.836  1.00 53.10           C  
ATOM   2053  N   ASP A 270       2.618  -3.183  50.474  1.00 52.27           N  
ATOM   2054  CA  ASP A 270       2.967  -3.642  51.817  1.00 53.48           C  
ATOM   2055  C   ASP A 270       4.452  -3.997  51.906  1.00 58.30           C  
ATOM   2056  O   ASP A 270       4.966  -4.796  51.110  1.00 47.30           O  
ATOM   2057  CB  ASP A 270       2.141  -4.874  52.211  1.00 54.16           C  
ATOM   2058  CG  ASP A 270       0.639  -4.600  52.295  1.00 57.31           C  
ATOM   2059  OD1 ASP A 270       0.217  -3.416  52.337  1.00 52.10           O  
ATOM   2060  OD2 ASP A 270      -0.120  -5.597  52.335  1.00 56.18           O1-
ATOM   2061  N   GLY A 271       5.128  -3.435  52.909  1.00 56.01           N  
ATOM   2062  CA  GLY A 271       6.524  -3.746  53.141  1.00 49.69           C  
ATOM   2063  C   GLY A 271       7.466  -3.121  52.144  1.00 50.82           C  
ATOM   2064  O   GLY A 271       8.652  -3.472  52.123  1.00 54.28           O  
ATOM   2065  N   GLY A 272       6.973  -2.216  51.309  1.00 52.52           N  
ATOM   2066  CA  GLY A 272       7.803  -1.596  50.306  1.00 47.42           C  
ATOM   2067  C   GLY A 272       8.052  -2.435  49.076  1.00 47.00           C  
ATOM   2068  O   GLY A 272       9.063  -2.224  48.403  1.00 46.65           O  
ATOM   2069  N   VAL A 273       7.194  -3.411  48.776  1.00 46.70           N  
ATOM   2070  CA  VAL A 273       7.211  -3.984  47.431  1.00 51.93           C  
ATOM   2071  C   VAL A 273       6.674  -2.939  46.449  1.00 52.14           C  
ATOM   2072  O   VAL A 273       5.848  -2.094  46.810  1.00 42.72           O  
ATOM   2073  CB  VAL A 273       6.386  -5.283  47.379  1.00 50.01           C  
ATOM   2074  CG1 VAL A 273       6.921  -6.305  48.387  1.00 46.39           C  
ATOM   2075  CG2 VAL A 273       4.924  -4.996  47.651  1.00 45.47           C  
ATOM   2076  N   ASN A 274       7.174  -2.968  45.206  1.00 53.60           N  
ATOM   2077  CA  ASN A 274       6.706  -2.077  44.130  1.00 45.07           C  
ATOM   2078  C   ASN A 274       7.054  -0.609  44.384  1.00 53.74           C  
ATOM   2079  O   ASN A 274       6.381   0.292  43.864  1.00 56.73           O  
ATOM   2080  CB  ASN A 274       5.192  -2.204  43.899  1.00 47.73           C  
ATOM   2081  CG  ASN A 274       4.763  -3.616  43.510  1.00 48.87           C  
ATOM   2082  ND2 ASN A 274       3.554  -4.008  43.917  1.00 52.40           N  
ATOM   2083  OD1 ASN A 274       5.492  -4.329  42.829  1.00 52.45           O  
ATOM   2084  N   SER A 275       8.107  -0.344  45.163  1.00 47.45           N  
ATOM   2085  CA  SER A 275       8.401   1.000  45.625  1.00 50.87           C  
ATOM   2086  C   SER A 275       9.903   1.259  45.591  1.00 51.89           C  
ATOM   2087  O   SER A 275      10.701   0.330  45.683  1.00 51.01           O  
ATOM   2088  CB  SER A 275       7.864   1.202  47.047  1.00 55.18           C  
ATOM   2089  OG  SER A 275       6.614   0.526  47.212  1.00 53.26           O  
ATOM   2090  N   ALA A 276      10.272   2.533  45.438  1.00 50.31           N  
ATOM   2091  CA  ALA A 276      11.651   3.024  45.575  1.00 46.81           C  
ATOM   2092  C   ALA A 276      11.598   4.311  46.391  1.00 43.51           C  
ATOM   2093  O   ALA A 276      10.567   4.641  46.978  1.00 44.32           O  
ATOM   2094  CB  ALA A 276      12.318   3.225  44.207  1.00 50.89           C  
ATOM   2095  N   ILE A 277      12.703   5.055  46.449  1.00 45.79           N  
ATOM   2096  CA  ILE A 277      12.804   6.189  47.370  1.00 48.12           C  
ATOM   2097  C   ILE A 277      13.335   7.428  46.657  1.00 49.95           C  
ATOM   2098  O   ILE A 277      14.473   7.428  46.170  1.00 50.05           O  
ATOM   2099  CB  ILE A 277      13.701   5.871  48.575  1.00 50.25           C  
ATOM   2100  CG1 ILE A 277      13.080   4.749  49.420  1.00 57.62           C  
ATOM   2101  CG2 ILE A 277      13.939   7.149  49.399  1.00 46.80           C  
ATOM   2102  CD1 ILE A 277      13.936   4.319  50.609  1.00 52.06           C  
ATOM   2103  N   LEU A 278      12.535   8.502  46.656  1.00 47.73           N  
ATOM   2104  CA  LEU A 278      13.021   9.854  46.375  1.00 46.47           C  
ATOM   2105  C   LEU A 278      13.551  10.469  47.668  1.00 46.04           C  
ATOM   2106  O   LEU A 278      12.789  10.687  48.614  1.00 48.31           O  
ATOM   2107  CB  LEU A 278      11.918  10.747  45.801  1.00 45.21           C  
ATOM   2108  CG  LEU A 278      12.441  12.062  45.213  1.00 51.95           C  
ATOM   2109  CD1 LEU A 278      13.074  11.791  43.840  1.00 46.64           C  
ATOM   2110  CD2 LEU A 278      11.345  13.124  45.104  1.00 51.24           C  
ATOM   2111  N   ARG A 279      14.846  10.748  47.708  1.00 52.21           N  
ATOM   2112  CA  ARG A 279      15.506  11.246  48.906  1.00 48.05           C  
ATOM   2113  C   ARG A 279      16.049  12.640  48.629  1.00 51.05           C  
ATOM   2114  O   ARG A 279      16.921  12.805  47.767  1.00 60.45           O  
ATOM   2115  CB  ARG A 279      16.621  10.290  49.327  1.00 48.55           C  
ATOM   2116  CG  ARG A 279      17.529  10.795  50.435  1.00 54.29           C  
ATOM   2117  CD  ARG A 279      18.267   9.624  51.080  1.00 46.38           C  
ATOM   2118  NE  ARG A 279      17.302   8.730  51.713  1.00 50.41           N  
ATOM   2119  CZ  ARG A 279      17.542   7.461  52.006  1.00 45.79           C  
ATOM   2120  NH1 ARG A 279      18.734   6.936  51.733  1.00 44.67           N1+
ATOM   2121  NH2 ARG A 279      16.590   6.721  52.570  1.00 49.21           N  
ATOM   2122  N   TYR A 280      15.518  13.641  49.336  1.00 50.42           N  
ATOM   2123  CA  TYR A 280      16.090  14.985  49.285  1.00 51.55           C  
ATOM   2124  C   TYR A 280      17.435  14.996  50.001  1.00 48.57           C  
ATOM   2125  O   TYR A 280      17.604  14.350  51.038  1.00 52.04           O  
ATOM   2126  CB  TYR A 280      15.145  16.015  49.933  1.00 47.38           C  
ATOM   2127  CG  TYR A 280      14.013  16.477  49.031  1.00 51.11           C  
ATOM   2128  CD1 TYR A 280      12.971  15.615  48.713  1.00 50.60           C  
ATOM   2129  CD2 TYR A 280      13.988  17.772  48.485  1.00 47.91           C  
ATOM   2130  CE1 TYR A 280      11.930  16.005  47.878  1.00 48.50           C  
ATOM   2131  CE2 TYR A 280      12.933  18.183  47.640  1.00 48.86           C  
ATOM   2132  CZ  TYR A 280      11.913  17.284  47.337  1.00 53.44           C  
ATOM   2133  OH  TYR A 280      10.859  17.633  46.507  1.00 51.34           O  
ATOM   2134  N   GLU A 281      18.393  15.733  49.449  1.00 51.13           N  
ATOM   2135  CA  GLU A 281      19.712  15.819  50.061  1.00 49.04           C  
ATOM   2136  C   GLU A 281      19.589  16.392  51.459  1.00 47.90           C  
ATOM   2137  O   GLU A 281      18.897  17.389  51.668  1.00 43.75           O  
ATOM   2138  CB  GLU A 281      20.646  16.698  49.224  1.00 56.38           C  
ATOM   2139  CG  GLU A 281      21.105  16.070  47.925  1.00 64.87           C  
ATOM   2140  CD  GLU A 281      22.435  16.648  47.436  1.00 71.82           C  
ATOM   2141  OE1 GLU A 281      22.575  17.896  47.417  1.00 81.70           O  
ATOM   2142  OE2 GLU A 281      23.335  15.856  47.070  1.00 75.19           O1-
ATOM   2143  N   GLY A 282      20.275  15.766  52.416  1.00 49.26           N  
ATOM   2144  CA  GLY A 282      20.084  16.062  53.815  1.00 45.84           C  
ATOM   2145  C   GLY A 282      19.040  15.212  54.518  1.00 46.90           C  
ATOM   2146  O   GLY A 282      19.073  15.121  55.750  1.00 49.90           O  
ATOM   2147  N   ALA A 283      18.117  14.582  53.790  1.00 46.52           N  
ATOM   2148  CA  ALA A 283      17.133  13.717  54.445  1.00 47.87           C  
ATOM   2149  C   ALA A 283      17.799  12.449  54.987  1.00 49.54           C  
ATOM   2150  O   ALA A 283      18.785  11.955  54.437  1.00 51.12           O  
ATOM   2151  CB  ALA A 283      16.006  13.335  53.480  1.00 44.00           C  
ATOM   2152  N   ALA A 284      17.228  11.908  56.063  1.00 48.34           N  
ATOM   2153  CA  ALA A 284      17.844  10.792  56.759  1.00 48.26           C  
ATOM   2154  C   ALA A 284      17.824   9.521  55.907  1.00 49.12           C  
ATOM   2155  O   ALA A 284      16.963   9.358  55.039  1.00 39.33           O  
ATOM   2156  CB  ALA A 284      17.129  10.524  58.076  1.00 47.51           C  
ATOM   2157  N   PRO A 285      18.763   8.588  56.158  1.00 48.39           N  
ATOM   2158  CA  PRO A 285      18.776   7.293  55.446  1.00 46.78           C  
ATOM   2159  C   PRO A 285      17.752   6.304  56.000  1.00 52.97           C  
ATOM   2160  O   PRO A 285      18.092   5.216  56.478  1.00 56.16           O  
ATOM   2161  CB  PRO A 285      20.225   6.820  55.657  1.00 43.02           C  
ATOM   2162  CG  PRO A 285      20.616   7.384  56.975  1.00 48.84           C  
ATOM   2163  CD  PRO A 285      19.914   8.732  57.072  1.00 46.85           C  
ATOM   2164  N   VAL A 286      16.469   6.672  55.937  1.00 55.55           N  
ATOM   2165  CA  VAL A 286      15.379   5.790  56.335  1.00 52.99           C  
ATOM   2166  C   VAL A 286      14.447   5.568  55.153  1.00 56.82           C  
ATOM   2167  O   VAL A 286      14.527   6.245  54.118  1.00 49.04           O  
ATOM   2168  CB  VAL A 286      14.555   6.331  57.525  1.00 57.59           C  
ATOM   2169  CG1 VAL A 286      15.332   6.279  58.822  1.00 63.24           C  
ATOM   2170  CG2 VAL A 286      14.052   7.725  57.236  1.00 59.97           C  
ATOM   2171  N   GLU A 287      13.537   4.608  55.347  1.00 51.18           N  
ATOM   2172  CA  GLU A 287      12.374   4.472  54.490  1.00 51.13           C  
ATOM   2173  C   GLU A 287      11.466   5.688  54.664  1.00 58.56           C  
ATOM   2174  O   GLU A 287      11.343   6.222  55.775  1.00 55.79           O  
ATOM   2175  CB  GLU A 287      11.603   3.192  54.834  1.00 51.10           C  
ATOM   2176  CG  GLU A 287      12.335   1.929  54.417  1.00 46.74           C  
ATOM   2177  CD  GLU A 287      11.464   0.709  54.442  1.00 56.45           C  
ATOM   2178  OE1 GLU A 287      10.245   0.871  54.673  1.00 64.61           O  
ATOM   2179  OE2 GLU A 287      11.994  -0.409  54.214  1.00 61.99           O1-
ATOM   2180  N   PRO A 288      10.835   6.165  53.592  1.00 56.18           N  
ATOM   2181  CA  PRO A 288       9.840   7.225  53.751  1.00 51.41           C  
ATOM   2182  C   PRO A 288       8.682   6.715  54.585  1.00 52.55           C  
ATOM   2183  O   PRO A 288       8.435   5.513  54.693  1.00 55.05           O  
ATOM   2184  CB  PRO A 288       9.376   7.522  52.322  1.00 47.43           C  
ATOM   2185  CG  PRO A 288      10.291   6.781  51.437  1.00 55.08           C  
ATOM   2186  CD  PRO A 288      10.877   5.657  52.215  1.00 55.11           C  
ATOM   2187  N   THR A 289       7.952   7.659  55.141  1.00 52.85           N  
ATOM   2188  CA  THR A 289       6.707   7.411  55.843  1.00 55.64           C  
ATOM   2189  C   THR A 289       5.570   8.234  55.236  1.00 54.71           C  
ATOM   2190  O   THR A 289       4.613   8.574  55.932  1.00 63.51           O  
ATOM   2191  CB  THR A 289       6.874   7.724  57.332  1.00 58.70           C  
ATOM   2192  CG2 THR A 289       8.048   6.939  57.918  1.00 57.17           C  
ATOM   2193  OG1 THR A 289       7.138   9.126  57.507  1.00 62.17           O  
ATOM   2194  N   THR A 290       5.664   8.578  53.948  1.00 58.77           N  
ATOM   2195  CA  THR A 290       4.711   9.501  53.327  1.00 55.42           C  
ATOM   2196  C   THR A 290       3.466   8.776  52.825  1.00 59.67           C  
ATOM   2197  O   THR A 290       3.518   7.625  52.393  1.00 55.42           O  
ATOM   2198  CB  THR A 290       5.346  10.261  52.156  1.00 58.74           C  
ATOM   2199  CG2 THR A 290       6.499  11.156  52.614  1.00 52.60           C  
ATOM   2200  OG1 THR A 290       5.811   9.336  51.163  1.00 61.31           O  
ATOM   2201  N   SER A 291       2.335   9.472  52.874  1.00 63.24           N  
ATOM   2202  CA  SER A 291       1.079   8.904  52.403  1.00 67.19           C  
ATOM   2203  C   SER A 291       0.886   9.184  50.918  1.00 66.77           C  
ATOM   2204  O   SER A 291       1.369  10.188  50.385  1.00 67.65           O  
ATOM   2205  CB  SER A 291      -0.108   9.458  53.198  1.00 69.91           C  
ATOM   2206  OG  SER A 291      -0.088  10.878  53.251  1.00 81.34           O  
ATOM   2207  N   GLN A 292       0.175   8.278  50.252  1.00 62.71           N  
ATOM   2208  CA  GLN A 292      -0.205   8.445  48.858  1.00 67.02           C  
ATOM   2209  C   GLN A 292      -1.626   8.985  48.780  1.00 72.94           C  
ATOM   2210  O   GLN A 292      -2.530   8.483  49.459  1.00 73.20           O  
ATOM   2211  CB  GLN A 292      -0.102   7.121  48.099  1.00 67.80           C  
ATOM   2212  CG  GLN A 292      -0.688   7.158  46.694  1.00 65.66           C  
ATOM   2213  CD  GLN A 292      -0.969   5.767  46.145  1.00 65.43           C  
ATOM   2214  NE2 GLN A 292      -0.978   5.641  44.819  1.00 63.09           N  
ATOM   2215  OE1 GLN A 292      -1.156   4.813  46.906  1.00 65.36           O  
ATOM   2216  N   THR A 293      -1.817  10.007  47.955  1.00 72.54           N  
ATOM   2217  CA  THR A 293      -3.051  10.682  47.571  1.00 69.81           C  
ATOM   2218  C   THR A 293      -3.696   9.940  46.402  1.00 72.24           C  
ATOM   2219  O   THR A 293      -2.981   9.427  45.534  1.00 72.11           O  
ATOM   2220  CB  THR A 293      -2.750  12.128  47.164  1.00 70.54           C  
ATOM   2221  CG2 THR A 293      -3.949  12.800  46.551  1.00 63.61           C  
ATOM   2222  OG1 THR A 293      -2.319  12.871  48.313  1.00 77.40           O  
ATOM   2223  N   PRO A 294      -5.028   9.825  46.347  1.00 71.79           N  
ATOM   2224  CA  PRO A 294      -5.665   9.339  45.117  1.00 71.75           C  
ATOM   2225  C   PRO A 294      -5.254  10.186  43.924  1.00 66.45           C  
ATOM   2226  O   PRO A 294      -5.072  11.401  44.025  1.00 64.28           O  
ATOM   2227  CB  PRO A 294      -7.168   9.474  45.405  1.00 67.62           C  
ATOM   2228  CG  PRO A 294      -7.261  10.404  46.574  1.00 62.30           C  
ATOM   2229  CD  PRO A 294      -6.026  10.116  47.388  1.00 65.62           C  
ATOM   2230  N   SER A 295      -5.110   9.520  42.783  1.00 72.30           N  
ATOM   2231  CA  SER A 295      -4.641  10.145  41.552  1.00 66.44           C  
ATOM   2232  C   SER A 295      -5.812  10.856  40.870  1.00 64.49           C  
ATOM   2233  O   SER A 295      -6.735  10.207  40.368  1.00 61.77           O  
ATOM   2234  CB  SER A 295      -4.020   9.072  40.661  1.00 56.89           C  
ATOM   2235  OG  SER A 295      -3.495   9.640  39.472  1.00 67.35           O  
ATOM   2236  N   THR A 296      -5.789  12.192  40.867  1.00 64.51           N  
ATOM   2237  CA  THR A 296      -6.867  13.002  40.305  1.00 61.79           C  
ATOM   2238  C   THR A 296      -6.509  13.633  38.968  1.00 62.70           C  
ATOM   2239  O   THR A 296      -7.331  14.350  38.391  1.00 60.50           O  
ATOM   2240  CB  THR A 296      -7.278  14.106  41.281  1.00 58.81           C  
ATOM   2241  N   GLN A 297      -5.300  13.412  38.470  1.00 62.96           N  
ATOM   2242  CA  GLN A 297      -4.901  13.912  37.154  1.00 58.74           C  
ATOM   2243  C   GLN A 297      -3.978  12.897  36.487  1.00 53.39           C  
ATOM   2244  O   GLN A 297      -2.829  13.203  36.160  1.00 57.10           O  
ATOM   2245  CB  GLN A 297      -4.237  15.284  37.283  1.00 49.34           C  
ATOM   2246  N   PRO A 298      -4.462  11.670  36.268  1.00 54.21           N  
ATOM   2247  CA  PRO A 298      -3.642  10.650  35.593  1.00 52.96           C  
ATOM   2248  C   PRO A 298      -3.341  11.020  34.151  1.00 53.19           C  
ATOM   2249  O   PRO A 298      -4.095  11.737  33.497  1.00 61.39           O  
ATOM   2250  CB  PRO A 298      -4.534   9.406  35.639  1.00 52.61           C  
ATOM   2251  CG  PRO A 298      -5.930   9.973  35.588  1.00 50.03           C  
ATOM   2252  CD  PRO A 298      -5.844  11.191  36.495  1.00 55.34           C  
ATOM   2253  N   LEU A 299      -2.246  10.476  33.629  1.00 57.41           N  
ATOM   2254  CA  LEU A 299      -1.900  10.757  32.240  1.00 57.57           C  
ATOM   2255  C   LEU A 299      -2.927  10.132  31.305  1.00 56.31           C  
ATOM   2256  O   LEU A 299      -3.333   8.982  31.484  1.00 57.37           O  
ATOM   2257  CB  LEU A 299      -0.502  10.242  31.899  1.00 54.42           C  
ATOM   2258  CG  LEU A 299      -0.067  10.370  30.434  1.00 53.93           C  
ATOM   2259  CD1 LEU A 299       1.426  10.605  30.343  1.00 52.33           C  
ATOM   2260  CD2 LEU A 299      -0.464   9.141  29.607  1.00 57.64           C  
ATOM   2261  N   VAL A 300      -3.311  10.888  30.280  1.00 58.18           N  
ATOM   2262  CA  VAL A 300      -4.344  10.489  29.328  1.00 55.92           C  
ATOM   2263  C   VAL A 300      -3.758  10.561  27.923  1.00 53.97           C  
ATOM   2264  O   VAL A 300      -3.558  11.660  27.390  1.00 58.10           O  
ATOM   2265  CB  VAL A 300      -5.580  11.386  29.463  1.00 54.22           C  
ATOM   2266  N   GLU A 301      -3.507   9.389  27.320  1.00 51.87           N  
ATOM   2267  CA  GLU A 301      -2.833   9.340  26.025  1.00 52.08           C  
ATOM   2268  C   GLU A 301      -3.567  10.153  24.966  1.00 49.75           C  
ATOM   2269  O   GLU A 301      -2.930  10.719  24.075  1.00 54.04           O  
ATOM   2270  CB  GLU A 301      -2.673   7.888  25.541  1.00 53.19           C  
ATOM   2271  CG  GLU A 301      -1.726   7.762  24.328  1.00 52.60           C  
ATOM   2272  CD  GLU A 301      -1.493   6.328  23.866  1.00 53.87           C  
ATOM   2273  OE1 GLU A 301      -0.342   6.010  23.503  1.00 59.57           O  
ATOM   2274  OE2 GLU A 301      -2.440   5.514  23.872  1.00 56.35           O1-
ATOM   2275  N   SER A 302      -4.892  10.228  25.032  1.00 51.70           N  
ATOM   2276  CA  SER A 302      -5.588  10.977  23.993  1.00 48.99           C  
ATOM   2277  C   SER A 302      -5.532  12.482  24.227  1.00 53.90           C  
ATOM   2278  O   SER A 302      -5.848  13.245  23.311  1.00 60.50           O  
ATOM   2279  CB  SER A 302      -7.044  10.501  23.855  1.00 51.46           C  
ATOM   2280  OG  SER A 302      -7.793  10.653  25.052  1.00 57.37           O  
ATOM   2281  N   ALA A 303      -5.100  12.923  25.401  1.00 53.87           N  
ATOM   2282  CA  ALA A 303      -4.879  14.335  25.683  1.00 53.03           C  
ATOM   2283  C   ALA A 303      -3.443  14.771  25.433  1.00 58.23           C  
ATOM   2284  O   ALA A 303      -3.128  15.939  25.679  1.00 58.84           O  
ATOM   2285  CB  ALA A 303      -5.244  14.650  27.141  1.00 44.81           C  
ATOM   2286  N   LEU A 304      -2.564  13.861  25.002  1.00 53.35           N  
ATOM   2287  CA  LEU A 304      -1.185  14.194  24.677  1.00 52.25           C  
ATOM   2288  C   LEU A 304      -1.102  14.643  23.225  1.00 56.35           C  
ATOM   2289  O   LEU A 304      -1.767  14.088  22.348  1.00 50.59           O  
ATOM   2290  CB  LEU A 304      -0.255  12.990  24.882  1.00 51.20           C  
ATOM   2291  CG  LEU A 304      -0.051  12.344  26.255  1.00 50.69           C  
ATOM   2292  CD1 LEU A 304       0.725  11.029  26.139  1.00 51.22           C  
ATOM   2293  CD2 LEU A 304       0.697  13.293  27.164  1.00 53.70           C  
ATOM   2294  N   THR A 305      -0.265  15.634  22.962  1.00 54.87           N  
ATOM   2295  CA  THR A 305      -0.013  15.976  21.580  1.00 57.29           C  
ATOM   2296  C   THR A 305       1.469  16.267  21.378  1.00 55.03           C  
ATOM   2297  O   THR A 305       2.205  16.609  22.303  1.00 48.83           O  
ATOM   2298  CB  THR A 305      -0.897  17.154  21.126  1.00 57.12           C  
ATOM   2299  CG2 THR A 305      -0.346  18.465  21.609  1.00 55.60           C  
ATOM   2300  OG1 THR A 305      -0.981  17.158  19.694  1.00 58.87           O  
ATOM   2301  N   THR A 306       1.893  16.083  20.140  1.00 53.54           N  
ATOM   2302  CA  THR A 306       3.236  16.429  19.709  1.00 51.78           C  
ATOM   2303  C   THR A 306       3.539  17.905  20.001  1.00 52.35           C  
ATOM   2304  O   THR A 306       2.643  18.749  20.022  1.00 54.85           O  
ATOM   2305  CB  THR A 306       3.342  16.098  18.215  1.00 54.27           C  
ATOM   2306  CG2 THR A 306       4.434  16.879  17.526  1.00 53.03           C  
ATOM   2307  OG1 THR A 306       3.546  14.680  18.063  1.00 55.57           O  
ATOM   2308  N   LEU A 307       4.818  18.201  20.273  1.00 54.16           N  
ATOM   2309  CA  LEU A 307       5.233  19.576  20.564  1.00 58.57           C  
ATOM   2310  C   LEU A 307       4.891  20.529  19.422  1.00 51.67           C  
ATOM   2311  O   LEU A 307       4.420  21.647  19.658  1.00 55.56           O  
ATOM   2312  CB  LEU A 307       6.738  19.634  20.851  1.00 55.48           C  
ATOM   2313  CG  LEU A 307       7.257  21.076  20.913  1.00 53.80           C  
ATOM   2314  CD1 LEU A 307       6.628  21.773  22.106  1.00 51.60           C  
ATOM   2315  CD2 LEU A 307       8.771  21.169  20.986  1.00 50.66           C  
ATOM   2316  N   GLU A 308       5.136  20.110  18.186  1.00 51.60           N  
ATOM   2317  CA  GLU A 308       4.805  20.878  16.995  1.00 55.54           C  
ATOM   2318  C   GLU A 308       3.371  20.663  16.519  1.00 58.79           C  
ATOM   2319  O   GLU A 308       2.964  21.283  15.528  1.00 63.20           O  
ATOM   2320  CB  GLU A 308       5.773  20.528  15.854  1.00 44.85           C  
ATOM   2321  N   GLY A 309       2.605  19.794  17.173  1.00 53.90           N  
ATOM   2322  CA  GLY A 309       1.241  19.543  16.741  1.00 52.83           C  
ATOM   2323  C   GLY A 309       1.087  18.857  15.396  1.00 51.36           C  
ATOM   2324  O   GLY A 309       0.038  18.991  14.767  1.00 53.79           O  
ATOM   2325  N   THR A 310       2.088  18.093  14.958  1.00 49.44           N  
ATOM   2326  CA  THR A 310       2.046  17.438  13.653  1.00 55.14           C  
ATOM   2327  C   THR A 310       0.763  16.627  13.437  1.00 63.93           C  
ATOM   2328  O   THR A 310       0.222  16.014  14.362  1.00 60.21           O  
ATOM   2329  CB  THR A 310       3.272  16.541  13.523  1.00 56.47           C  
ATOM   2330  CG2 THR A 310       3.353  15.898  12.134  1.00 51.46           C  
ATOM   2331  OG1 THR A 310       4.436  17.339  13.768  1.00 55.23           O  
ATOM   2332  N   ALA A 311       0.272  16.634  12.201  1.00 58.41           N  
ATOM   2333  CA  ALA A 311      -0.995  15.995  11.891  1.00 56.35           C  
ATOM   2334  C   ALA A 311      -0.795  14.515  11.588  1.00 56.35           C  
ATOM   2335  O   ALA A 311       0.313  14.060  11.303  1.00 50.89           O  
ATOM   2336  CB  ALA A 311      -1.667  16.678  10.699  1.00 53.73           C  
ATOM   2337  N   ALA A 312      -1.884  13.762  11.659  1.00 54.77           N  
ATOM   2338  CA  ALA A 312      -1.829  12.389  11.190  1.00 56.58           C  
ATOM   2339  C   ALA A 312      -1.599  12.399   9.685  1.00 54.28           C  
ATOM   2340  O   ALA A 312      -2.174  13.231   8.981  1.00 64.20           O  
ATOM   2341  CB  ALA A 312      -3.123  11.630  11.506  1.00 47.14           C  
ATOM   2342  N   PRO A 313      -0.764  11.505   9.167  1.00 51.51           N  
ATOM   2343  CA  PRO A 313      -0.632  11.399   7.717  1.00 56.00           C  
ATOM   2344  C   PRO A 313      -1.964  10.969   7.117  1.00 60.07           C  
ATOM   2345  O   PRO A 313      -2.827  10.408   7.796  1.00 58.74           O  
ATOM   2346  CB  PRO A 313       0.448  10.330   7.536  1.00 57.89           C  
ATOM   2347  CG  PRO A 313       0.297   9.461   8.753  1.00 56.96           C  
ATOM   2348  CD  PRO A 313      -0.101  10.392   9.874  1.00 51.93           C  
ATOM   2349  N   GLY A 314      -2.138  11.259   5.828  1.00 57.36           N  
ATOM   2350  CA  GLY A 314      -3.389  10.947   5.167  1.00 54.43           C  
ATOM   2351  C   GLY A 314      -4.445  12.012   5.404  1.00 61.01           C  
ATOM   2352  O   GLY A 314      -4.202  13.064   6.001  1.00 64.61           O  
ATOM   2353  N   ASN A 315      -5.646  11.714   4.926  1.00 64.19           N  
ATOM   2354  CA  ASN A 315      -6.815  12.583   5.025  1.00 62.86           C  
ATOM   2355  C   ASN A 315      -7.527  12.361   6.354  1.00 62.36           C  
ATOM   2356  O   ASN A 315      -7.598  11.226   6.837  1.00 58.15           O  
ATOM   2357  CB  ASN A 315      -7.779  12.314   3.875  1.00 66.08           C  
ATOM   2358  CG  ASN A 315      -7.173  12.651   2.536  1.00 73.25           C  
ATOM   2359  ND2 ASN A 315      -7.562  11.909   1.497  1.00 80.33           N  
ATOM   2360  OD1 ASN A 315      -6.349  13.566   2.435  1.00 82.66           O  
ATOM   2361  N   PRO A 316      -8.074  13.429   6.955  1.00 63.58           N  
ATOM   2362  CA  PRO A 316      -8.612  13.341   8.320  1.00 55.43           C  
ATOM   2363  C   PRO A 316      -9.982  12.674   8.366  1.00 55.37           C  
ATOM   2364  O   PRO A 316     -10.971  13.255   8.816  1.00 56.39           O  
ATOM   2365  CB  PRO A 316      -8.662  14.816   8.737  1.00 58.62           C  
ATOM   2366  CG  PRO A 316      -9.064  15.503   7.485  1.00 59.52           C  
ATOM   2367  CD  PRO A 316      -8.344  14.750   6.366  1.00 59.71           C  
ATOM   2368  N   THR A 317     -10.048  11.430   7.895  1.00 56.20           N  
ATOM   2369  CA  THR A 317     -11.289  10.667   7.955  1.00 59.21           C  
ATOM   2370  C   THR A 317     -10.962   9.181   7.850  1.00 54.28           C  
ATOM   2371  O   THR A 317      -9.958   8.813   7.225  1.00 54.83           O  
ATOM   2372  CB  THR A 317     -12.268  11.108   6.842  1.00 61.25           C  
ATOM   2373  CG2 THR A 317     -11.812  10.656   5.488  1.00 54.69           C  
ATOM   2374  OG1 THR A 317     -13.582  10.593   7.098  1.00 61.85           O  
ATOM   2375  N   PRO A 318     -11.755   8.311   8.473  1.00 53.23           N  
ATOM   2376  CA  PRO A 318     -11.438   6.876   8.433  1.00 51.02           C  
ATOM   2377  C   PRO A 318     -11.393   6.352   7.007  1.00 53.64           C  
ATOM   2378  O   PRO A 318     -12.125   6.805   6.130  1.00 61.08           O  
ATOM   2379  CB  PRO A 318     -12.576   6.242   9.235  1.00 49.07           C  
ATOM   2380  CG  PRO A 318     -12.990   7.323  10.171  1.00 49.02           C  
ATOM   2381  CD  PRO A 318     -12.880   8.591   9.380  1.00 50.72           C  
ATOM   2382  N   GLY A 319     -10.503   5.392   6.773  1.00 64.18           N  
ATOM   2383  CA  GLY A 319     -10.291   4.874   5.434  1.00 56.63           C  
ATOM   2384  C   GLY A 319      -9.683   5.900   4.492  1.00 61.36           C  
ATOM   2385  O   GLY A 319      -9.549   5.649   3.288  1.00 60.65           O  
ATOM   2386  N   GLY A 320      -9.319   7.066   5.031  1.00 62.35           N  
ATOM   2387  CA  GLY A 320      -8.775   8.150   4.233  1.00 59.50           C  
ATOM   2388  C   GLY A 320      -7.273   8.052   4.094  1.00 59.30           C  
ATOM   2389  O   GLY A 320      -6.530   8.883   4.625  1.00 65.73           O  
ATOM   2390  N   VAL A 321      -6.827   7.065   3.323  1.00 61.71           N  
ATOM   2391  CA  VAL A 321      -5.477   6.525   3.428  1.00 63.76           C  
ATOM   2392  C   VAL A 321      -5.192   5.734   2.149  1.00 61.80           C  
ATOM   2393  O   VAL A 321      -6.093   5.557   1.321  1.00 65.63           O  
ATOM   2394  CB  VAL A 321      -5.379   5.656   4.697  1.00 63.35           C  
ATOM   2395  CG1 VAL A 321      -5.871   4.227   4.414  1.00 57.67           C  
ATOM   2396  CG2 VAL A 321      -3.997   5.688   5.290  1.00 63.25           C  
ATOM   2397  N   ASP A 322      -3.948   5.270   1.954  1.00 54.28           N  
ATOM   2398  CA  ASP A 322      -3.627   4.495   0.749  1.00 58.03           C  
ATOM   2399  C   ASP A 322      -3.839   3.004   0.948  1.00 56.79           C  
ATOM   2400  O   ASP A 322      -4.181   2.298  -0.006  1.00 62.68           O  
ATOM   2401  CB  ASP A 322      -2.172   4.702   0.298  1.00 53.46           C  
ATOM   2402  CG  ASP A 322      -1.823   6.159   0.089  1.00 51.91           C  
ATOM   2403  OD1 ASP A 322      -2.304   6.762  -0.886  1.00 59.97           O  
ATOM   2404  OD2 ASP A 322      -1.071   6.706   0.917  1.00 55.00           O1-
ATOM   2405  N   LEU A 323      -3.599   2.495   2.150  1.00 54.39           N  
ATOM   2406  CA  LEU A 323      -3.879   1.093   2.428  1.00 59.35           C  
ATOM   2407  C   LEU A 323      -4.300   0.978   3.883  1.00 57.19           C  
ATOM   2408  O   LEU A 323      -3.537   1.329   4.786  1.00 57.38           O  
ATOM   2409  CB  LEU A 323      -2.659   0.209   2.115  1.00 60.72           C  
ATOM   2410  CG  LEU A 323      -2.608  -1.254   2.548  1.00 59.36           C  
ATOM   2411  CD1 LEU A 323      -3.511  -2.017   1.652  1.00 63.95           C  
ATOM   2412  CD2 LEU A 323      -1.211  -1.827   2.392  1.00 54.12           C  
ATOM   2413  N   ALA A 324      -5.533   0.552   4.098  1.00 58.79           N  
ATOM   2414  CA  ALA A 324      -6.025   0.232   5.426  1.00 53.48           C  
ATOM   2415  C   ALA A 324      -5.867  -1.262   5.628  1.00 56.07           C  
ATOM   2416  O   ALA A 324      -6.280  -2.055   4.773  1.00 51.59           O  
ATOM   2417  CB  ALA A 324      -7.494   0.627   5.592  1.00 48.12           C  
ATOM   2418  N   LEU A 325      -5.245  -1.636   6.744  1.00 55.49           N  
ATOM   2419  CA  LEU A 325      -5.099  -3.023   7.149  1.00 54.75           C  
ATOM   2420  C   LEU A 325      -5.705  -3.163   8.531  1.00 49.48           C  
ATOM   2421  O   LEU A 325      -5.414  -2.358   9.417  1.00 62.01           O  
ATOM   2422  CB  LEU A 325      -3.629  -3.460   7.182  1.00 53.60           C  
ATOM   2423  CG  LEU A 325      -2.737  -3.380   5.944  1.00 56.27           C  
ATOM   2424  CD1 LEU A 325      -1.329  -3.804   6.327  1.00 54.51           C  
ATOM   2425  CD2 LEU A 325      -3.264  -4.204   4.749  1.00 51.82           C  
ATOM   2426  N   ASN A 326      -6.551  -4.169   8.705  1.00 53.40           N  
ATOM   2427  CA  ASN A 326      -7.137  -4.494   9.995  1.00 58.07           C  
ATOM   2428  C   ASN A 326      -6.553  -5.820  10.450  1.00 58.10           C  
ATOM   2429  O   ASN A 326      -6.515  -6.784   9.679  1.00 60.66           O  
ATOM   2430  CB  ASN A 326      -8.668  -4.576   9.917  1.00 53.45           C  
ATOM   2431  CG  ASN A 326      -9.308  -4.928  11.256  1.00 54.65           C  
ATOM   2432  ND2 ASN A 326      -9.585  -6.204  11.464  1.00 54.28           N  
ATOM   2433  OD1 ASN A 326      -9.544  -4.058  12.092  1.00 62.93           O  
ATOM   2434  N   MET A 327      -6.099  -5.862  11.691  1.00 57.75           N  
ATOM   2435  CA  MET A 327      -5.401  -7.014  12.245  1.00 57.04           C  
ATOM   2436  C   MET A 327      -6.336  -7.664  13.254  1.00 59.02           C  
ATOM   2437  O   MET A 327      -6.631  -7.074  14.301  1.00 55.05           O  
ATOM   2438  CB  MET A 327      -4.087  -6.581  12.897  1.00 59.47           C  
ATOM   2439  CG  MET A 327      -3.233  -5.686  12.034  1.00 48.78           C  
ATOM   2440  SD  MET A 327      -2.546  -6.632  10.670  1.00 60.61           S  
ATOM   2441  CE  MET A 327      -1.188  -7.322  11.542  1.00 61.49           C  
ATOM   2442  N   ALA A 328      -6.801  -8.870  12.936  1.00 60.38           N  
ATOM   2443  CA  ALA A 328      -7.781  -9.585  13.746  1.00 61.76           C  
ATOM   2444  C   ALA A 328      -7.067 -10.568  14.673  1.00 52.46           C  
ATOM   2445  O   ALA A 328      -6.417 -11.497  14.196  1.00 61.99           O  
ATOM   2446  CB  ALA A 328      -8.771 -10.315  12.837  1.00 55.23           C  
ATOM   2447  N   PHE A 329      -7.207 -10.380  15.987  1.00 59.40           N  
ATOM   2448  CA  PHE A 329      -6.528 -11.225  16.970  1.00 61.05           C  
ATOM   2449  C   PHE A 329      -7.316 -12.511  17.253  1.00 58.64           C  
ATOM   2450  O   PHE A 329      -8.534 -12.576  17.084  1.00 59.74           O  
ATOM   2451  CB  PHE A 329      -6.311 -10.475  18.295  1.00 57.88           C  
ATOM   2452  CG  PHE A 329      -5.593  -9.139  18.165  1.00 59.53           C  
ATOM   2453  CD1 PHE A 329      -4.757  -8.866  17.089  1.00 57.28           C  
ATOM   2454  CD2 PHE A 329      -5.756  -8.161  19.147  1.00 56.09           C  
ATOM   2455  CE1 PHE A 329      -4.105  -7.647  16.988  1.00 54.22           C  
ATOM   2456  CE2 PHE A 329      -5.107  -6.936  19.047  1.00 54.82           C  
ATOM   2457  CZ  PHE A 329      -4.284  -6.680  17.968  1.00 59.11           C  
ATOM   2458  N   GLY A 330      -6.605 -13.534  17.717  1.00 63.37           N  
ATOM   2459  CA  GLY A 330      -7.228 -14.792  18.092  1.00 54.84           C  
ATOM   2460  C   GLY A 330      -6.301 -15.619  18.962  1.00 63.76           C  
ATOM   2461  O   GLY A 330      -5.254 -15.147  19.411  1.00 68.91           O  
ATOM   2462  N   PHE A 331      -6.681 -16.880  19.183  1.00 68.95           N  
ATOM   2463  CA  PHE A 331      -5.847 -17.780  19.985  1.00 69.22           C  
ATOM   2464  C   PHE A 331      -6.200 -19.227  19.663  1.00 70.76           C  
ATOM   2465  O   PHE A 331      -7.295 -19.687  20.006  1.00 70.83           O  
ATOM   2466  CB  PHE A 331      -6.013 -17.499  21.474  1.00 66.80           C  
ATOM   2467  CG  PHE A 331      -4.942 -18.118  22.322  1.00 64.99           C  
ATOM   2468  CD1 PHE A 331      -3.610 -17.740  22.161  1.00 61.89           C  
ATOM   2469  CD2 PHE A 331      -5.258 -19.074  23.280  1.00 62.35           C  
ATOM   2470  CE1 PHE A 331      -2.610 -18.305  22.949  1.00 66.43           C  
ATOM   2471  CE2 PHE A 331      -4.260 -19.654  24.069  1.00 63.64           C  
ATOM   2472  CZ  PHE A 331      -2.942 -19.273  23.911  1.00 61.06           C  
ATOM   2473  N   ALA A 332      -5.258 -19.940  19.038  1.00 70.61           N  
ATOM   2474  CA  ALA A 332      -5.465 -21.313  18.597  1.00 71.87           C  
ATOM   2475  C   ALA A 332      -4.879 -22.315  19.587  1.00 76.63           C  
ATOM   2476  O   ALA A 332      -5.355 -22.416  20.723  1.00 78.02           O  
ATOM   2477  CB  ALA A 332      -4.856 -21.521  17.209  1.00 79.31           C  
ATOM   2478  N   GLY A 333      -3.860 -23.065  19.163  1.00 71.93           N  
ATOM   2479  CA  GLY A 333      -3.287 -24.117  19.984  1.00 73.68           C  
ATOM   2480  C   GLY A 333      -2.775 -23.618  21.318  1.00 77.48           C  
ATOM   2481  O   GLY A 333      -3.542 -23.450  22.272  1.00 80.77           O  
ATOM   2482  N   GLY A 334      -1.470 -23.412  21.412  1.00 73.90           N  
ATOM   2483  CA  GLY A 334      -0.947 -22.593  22.478  1.00 69.24           C  
ATOM   2484  C   GLY A 334      -0.499 -21.264  21.908  1.00 71.55           C  
ATOM   2485  O   GLY A 334       0.314 -20.562  22.517  1.00 68.96           O  
ATOM   2486  N   ARG A 335      -1.042 -20.907  20.741  1.00 69.42           N  
ATOM   2487  CA  ARG A 335      -0.474 -19.876  19.883  1.00 69.32           C  
ATOM   2488  C   ARG A 335      -1.452 -18.731  19.667  1.00 65.67           C  
ATOM   2489  O   ARG A 335      -2.653 -18.956  19.483  1.00 68.84           O  
ATOM   2490  CB  ARG A 335      -0.084 -20.444  18.514  1.00 64.93           C  
ATOM   2491  CG  ARG A 335       0.516 -21.835  18.546  1.00 71.08           C  
ATOM   2492  CD  ARG A 335       2.000 -21.780  18.834  1.00 67.32           C  
ATOM   2493  NE  ARG A 335       2.647 -20.723  18.075  1.00 68.97           N  
ATOM   2494  CZ  ARG A 335       3.941 -20.703  17.774  1.00 72.33           C  
ATOM   2495  NH1 ARG A 335       4.738 -21.694  18.170  1.00 73.27           N1+
ATOM   2496  NH2 ARG A 335       4.436 -19.688  17.077  1.00 69.26           N  
ATOM   2497  N   PHE A 336      -0.921 -17.506  19.662  1.00 59.91           N  
ATOM   2498  CA  PHE A 336      -1.680 -16.350  19.205  1.00 60.47           C  
ATOM   2499  C   PHE A 336      -1.743 -16.308  17.681  1.00 61.61           C  
ATOM   2500  O   PHE A 336      -0.876 -16.842  16.982  1.00 58.95           O  
ATOM   2501  CB  PHE A 336      -1.056 -15.047  19.695  1.00 60.66           C  
ATOM   2502  CG  PHE A 336      -1.433 -14.686  21.092  1.00 54.70           C  
ATOM   2503  CD1 PHE A 336      -2.570 -13.924  21.343  1.00 56.97           C  
ATOM   2504  CD2 PHE A 336      -0.654 -15.113  22.157  1.00 48.62           C  
ATOM   2505  CE1 PHE A 336      -2.925 -13.587  22.644  1.00 55.11           C  
ATOM   2506  CE2 PHE A 336      -0.991 -14.771  23.458  1.00 53.88           C  
ATOM   2507  CZ  PHE A 336      -2.133 -14.011  23.702  1.00 57.40           C  
ATOM   2508  N   THR A 337      -2.778 -15.625  17.176  1.00 61.55           N  
ATOM   2509  CA  THR A 337      -2.984 -15.423  15.748  1.00 60.74           C  
ATOM   2510  C   THR A 337      -3.402 -13.990  15.435  1.00 60.81           C  
ATOM   2511  O   THR A 337      -4.114 -13.335  16.208  1.00 51.05           O  
ATOM   2512  CB  THR A 337      -4.041 -16.379  15.180  1.00 59.43           C  
ATOM   2513  CG2 THR A 337      -5.239 -16.416  16.048  1.00 61.83           C  
ATOM   2514  OG1 THR A 337      -4.433 -15.924  13.882  1.00 69.27           O  
ATOM   2515  N   ILE A 338      -2.951 -13.528  14.269  1.00 61.45           N  
ATOM   2516  CA  ILE A 338      -3.415 -12.293  13.641  1.00 60.73           C  
ATOM   2517  C   ILE A 338      -3.860 -12.648  12.225  1.00 61.39           C  
ATOM   2518  O   ILE A 338      -3.082 -13.226  11.454  1.00 51.23           O  
ATOM   2519  CB  ILE A 338      -2.324 -11.208  13.617  1.00 60.11           C  
ATOM   2520  CG1 ILE A 338      -2.105 -10.634  15.019  1.00 61.39           C  
ATOM   2521  CG2 ILE A 338      -2.712 -10.102  12.678  1.00 63.58           C  
ATOM   2522  CD1 ILE A 338      -0.815  -9.849  15.180  1.00 59.02           C  
ATOM   2523  N   ASN A 339      -5.109 -12.312  11.889  1.00 63.30           N  
ATOM   2524  CA  ASN A 339      -5.723 -12.763  10.642  1.00 62.33           C  
ATOM   2525  C   ASN A 339      -5.437 -14.238  10.374  1.00 58.52           C  
ATOM   2526  O   ASN A 339      -5.170 -14.622   9.234  1.00 64.80           O  
ATOM   2527  CB  ASN A 339      -5.240 -11.925   9.458  1.00 60.25           C  
ATOM   2528  CG  ASN A 339      -5.542 -10.447   9.625  1.00 68.38           C  
ATOM   2529  ND2 ASN A 339      -4.607  -9.602   9.186  1.00 68.82           N  
ATOM   2530  OD1 ASN A 339      -6.595 -10.064  10.142  1.00 66.93           O  
ATOM   2531  N   GLY A 340      -5.455 -15.066  11.414  1.00 52.08           N  
ATOM   2532  CA  GLY A 340      -5.375 -16.497  11.239  1.00 59.96           C  
ATOM   2533  C   GLY A 340      -3.975 -17.066  11.196  1.00 63.63           C  
ATOM   2534  O   GLY A 340      -3.825 -18.292  11.176  1.00 65.19           O  
ATOM   2535  N   ALA A 341      -2.946 -16.230  11.175  1.00 60.80           N  
ATOM   2536  CA  ALA A 341      -1.577 -16.714  11.163  1.00 60.07           C  
ATOM   2537  C   ALA A 341      -0.971 -16.573  12.547  1.00 63.33           C  
ATOM   2538  O   ALA A 341      -1.089 -15.521  13.186  1.00 59.60           O  
ATOM   2539  CB  ALA A 341      -0.722 -15.962  10.146  1.00 53.67           C  
ATOM   2540  N   SER A 342      -0.344 -17.644  13.006  1.00 63.07           N  
ATOM   2541  CA  SER A 342       0.578 -17.595  14.121  1.00 63.12           C  
ATOM   2542  C   SER A 342       1.985 -17.468  13.555  1.00 64.67           C  
ATOM   2543  O   SER A 342       2.361 -18.222  12.649  1.00 63.28           O  
ATOM   2544  CB  SER A 342       0.449 -18.848  14.988  1.00 54.06           C  
ATOM   2545  OG  SER A 342       1.075 -18.643  16.233  1.00 58.82           O  
ATOM   2546  N   PHE A 343       2.752 -16.508  14.069  1.00 68.16           N  
ATOM   2547  CA  PHE A 343       4.121 -16.309  13.600  1.00 68.61           C  
ATOM   2548  C   PHE A 343       5.036 -17.389  14.166  1.00 65.81           C  
ATOM   2549  O   PHE A 343       5.219 -17.481  15.386  1.00 64.45           O  
ATOM   2550  CB  PHE A 343       4.643 -14.930  13.998  1.00 65.30           C  
ATOM   2551  CG  PHE A 343       6.025 -14.648  13.481  1.00 67.98           C  
ATOM   2552  CD1 PHE A 343       6.202 -14.100  12.223  1.00 65.47           C  
ATOM   2553  CD2 PHE A 343       7.147 -14.968  14.236  1.00 70.37           C  
ATOM   2554  CE1 PHE A 343       7.463 -13.857  11.733  1.00 66.90           C  
ATOM   2555  CE2 PHE A 343       8.414 -14.733  13.749  1.00 64.42           C  
ATOM   2556  CZ  PHE A 343       8.576 -14.172  12.499  1.00 67.90           C  
ATOM   2557  N   THR A 344       5.631 -18.197  13.288  1.00 71.14           N  
ATOM   2558  CA  THR A 344       6.729 -19.030  13.750  1.00 66.52           C  
ATOM   2559  C   THR A 344       8.003 -18.583  13.067  1.00 63.97           C  
ATOM   2560  O   THR A 344       8.006 -18.400  11.843  1.00 63.79           O  
ATOM   2561  CB  THR A 344       6.486 -20.515  13.478  1.00 66.49           C  
ATOM   2562  CG2 THR A 344       5.188 -20.954  14.121  1.00 69.11           C  
ATOM   2563  OG1 THR A 344       6.421 -20.740  12.067  1.00 78.72           O  
ATOM   2564  N   PRO A 345       9.081 -18.372  13.813  1.00 65.33           N  
ATOM   2565  CA  PRO A 345      10.301 -17.863  13.214  1.00 62.99           C  
ATOM   2566  C   PRO A 345      10.744 -18.768  12.081  1.00 61.56           C  
ATOM   2567  O   PRO A 345      10.735 -20.000  12.226  1.00 67.57           O  
ATOM   2568  CB  PRO A 345      11.308 -17.880  14.377  1.00 61.04           C  
ATOM   2569  CG  PRO A 345      10.754 -18.851  15.344  1.00 65.77           C  
ATOM   2570  CD  PRO A 345       9.261 -18.685  15.238  1.00 62.17           C  
ATOM   2571  N   PRO A 346      11.087 -18.199  10.931  1.00 58.41           N  
ATOM   2572  CA  PRO A 346      11.505 -19.014   9.793  1.00 55.27           C  
ATOM   2573  C   PRO A 346      12.976 -19.394   9.900  1.00 61.94           C  
ATOM   2574  O   PRO A 346      13.765 -18.767  10.608  1.00 59.17           O  
ATOM   2575  CB  PRO A 346      11.265 -18.078   8.609  1.00 55.06           C  
ATOM   2576  CG  PRO A 346      11.630 -16.731   9.177  1.00 54.79           C  
ATOM   2577  CD  PRO A 346      11.110 -16.759  10.609  1.00 56.65           C  
ATOM   2578  N   THR A 347      13.334 -20.453   9.174  1.00 65.96           N  
ATOM   2579  CA  THR A 347      14.729 -20.878   9.119  1.00 64.43           C  
ATOM   2580  C   THR A 347      15.620 -19.753   8.600  1.00 58.36           C  
ATOM   2581  O   THR A 347      16.558 -19.314   9.277  1.00 63.69           O  
ATOM   2582  CB  THR A 347      14.850 -22.117   8.230  1.00 70.55           C  
ATOM   2583  CG2 THR A 347      14.350 -23.348   8.963  1.00 61.60           C  
ATOM   2584  OG1 THR A 347      14.042 -21.936   7.059  1.00 76.68           O  
ATOM   2585  N   VAL A 348      15.340 -19.275   7.396  1.00 64.26           N  
ATOM   2586  CA  VAL A 348      16.095 -18.181   6.788  1.00 62.16           C  
ATOM   2587  C   VAL A 348      15.425 -16.881   7.194  1.00 57.06           C  
ATOM   2588  O   VAL A 348      14.221 -16.719   6.948  1.00 62.16           O  
ATOM   2589  CB  VAL A 348      16.136 -18.320   5.261  1.00 59.92           C  
ATOM   2590  CG1 VAL A 348      16.933 -17.172   4.636  1.00 59.74           C  
ATOM   2591  CG2 VAL A 348      16.746 -19.651   4.885  1.00 61.18           C  
ATOM   2592  N   PRO A 349      16.138 -15.936   7.812  1.00 58.15           N  
ATOM   2593  CA  PRO A 349      15.483 -14.703   8.254  1.00 56.36           C  
ATOM   2594  C   PRO A 349      14.944 -13.949   7.055  1.00 56.73           C  
ATOM   2595  O   PRO A 349      15.562 -13.933   5.987  1.00 57.86           O  
ATOM   2596  CB  PRO A 349      16.602 -13.924   8.957  1.00 53.30           C  
ATOM   2597  CG  PRO A 349      17.726 -14.940   9.156  1.00 55.69           C  
ATOM   2598  CD  PRO A 349      17.599 -15.870   8.002  1.00 56.28           C  
ATOM   2599  N   VAL A 350      13.782 -13.320   7.262  1.00 53.06           N  
ATOM   2600  CA  VAL A 350      13.039 -12.637   6.203  1.00 57.72           C  
ATOM   2601  C   VAL A 350      13.963 -11.781   5.343  1.00 61.58           C  
ATOM   2602  O   VAL A 350      14.039 -11.955   4.118  1.00 61.35           O  
ATOM   2603  CB  VAL A 350      11.911 -11.787   6.810  1.00 58.77           C  
ATOM   2604  CG1 VAL A 350      11.047 -11.179   5.712  1.00 61.16           C  
ATOM   2605  CG2 VAL A 350      11.080 -12.625   7.791  1.00 55.05           C  
ATOM   2606  N   LEU A 351      14.671 -10.832   5.976  1.00 59.24           N  
ATOM   2607  CA  LEU A 351      15.558  -9.942   5.232  1.00 58.48           C  
ATOM   2608  C   LEU A 351      16.501 -10.713   4.315  1.00 59.94           C  
ATOM   2609  O   LEU A 351      16.826 -10.245   3.220  1.00 61.22           O  
ATOM   2610  CB  LEU A 351      16.365  -9.069   6.192  1.00 61.90           C  
ATOM   2611  CG  LEU A 351      17.378  -8.182   5.457  1.00 64.77           C  
ATOM   2612  CD1 LEU A 351      16.642  -7.293   4.455  1.00 58.71           C  
ATOM   2613  CD2 LEU A 351      18.194  -7.349   6.439  1.00 61.62           C  
ATOM   2614  N   LEU A 352      16.930 -11.905   4.728  1.00 61.09           N  
ATOM   2615  CA  LEU A 352      17.787 -12.707   3.864  1.00 62.67           C  
ATOM   2616  C   LEU A 352      17.002 -13.306   2.704  1.00 59.00           C  
ATOM   2617  O   LEU A 352      17.540 -13.446   1.600  1.00 64.35           O  
ATOM   2618  CB  LEU A 352      18.471 -13.801   4.682  1.00 57.33           C  
ATOM   2619  CG  LEU A 352      19.495 -14.717   4.012  1.00 51.82           C  
ATOM   2620  CD1 LEU A 352      20.364 -14.001   2.963  1.00 48.33           C  
ATOM   2621  CD2 LEU A 352      20.355 -15.298   5.102  1.00 46.68           C  
ATOM   2622  N   GLN A 353      15.739 -13.688   2.938  1.00 58.50           N  
ATOM   2623  CA  GLN A 353      14.888 -14.174   1.855  1.00 59.20           C  
ATOM   2624  C   GLN A 353      14.714 -13.106   0.787  1.00 61.97           C  
ATOM   2625  O   GLN A 353      14.935 -13.360  -0.402  1.00 61.52           O  
ATOM   2626  CB  GLN A 353      13.509 -14.587   2.378  1.00 54.83           C  
ATOM   2627  CG  GLN A 353      13.477 -15.516   3.557  1.00 60.99           C  
ATOM   2628  CD  GLN A 353      12.053 -15.734   4.042  1.00 59.76           C  
ATOM   2629  NE2 GLN A 353      11.898 -16.120   5.307  1.00 61.42           N  
ATOM   2630  OE1 GLN A 353      11.100 -15.530   3.289  1.00 65.04           O  
ATOM   2631  N   ILE A 354      14.268 -11.912   1.198  1.00 62.99           N  
ATOM   2632  CA  ILE A 354      14.222 -10.762   0.298  1.00 59.16           C  
ATOM   2633  C   ILE A 354      15.524 -10.659  -0.481  1.00 61.51           C  
ATOM   2634  O   ILE A 354      15.530 -10.632  -1.715  1.00 64.66           O  
ATOM   2635  CB  ILE A 354      13.959  -9.467   1.087  1.00 64.65           C  
ATOM   2636  CG1 ILE A 354      12.590  -9.477   1.745  1.00 67.04           C  
ATOM   2637  CG2 ILE A 354      14.072  -8.245   0.175  1.00 68.64           C  
ATOM   2638  CD1 ILE A 354      12.400  -8.312   2.668  1.00 61.36           C  
ATOM   2639  N   LEU A 355      16.652 -10.605   0.231  1.00 57.62           N  
ATOM   2640  CA  LEU A 355      17.929 -10.427  -0.453  1.00 60.04           C  
ATOM   2641  C   LEU A 355      18.180 -11.552  -1.451  1.00 63.97           C  
ATOM   2642  O   LEU A 355      18.715 -11.316  -2.540  1.00 59.55           O  
ATOM   2643  CB  LEU A 355      19.069 -10.338   0.558  1.00 54.80           C  
ATOM   2644  CG  LEU A 355      19.050  -9.075   1.430  1.00 61.11           C  
ATOM   2645  CD1 LEU A 355      20.376  -8.925   2.180  1.00 48.66           C  
ATOM   2646  CD2 LEU A 355      18.694  -7.815   0.607  1.00 56.54           C  
ATOM   2647  N   SER A 356      17.779 -12.773  -1.107  1.00 65.55           N  
ATOM   2648  CA  SER A 356      17.879 -13.900  -2.028  1.00 68.45           C  
ATOM   2649  C   SER A 356      16.943 -13.690  -3.212  1.00 67.66           C  
ATOM   2650  O   SER A 356      16.952 -14.469  -4.164  1.00 75.17           O  
ATOM   2651  CB  SER A 356      17.553 -15.218  -1.321  1.00 65.26           C  
ATOM   2652  OG  SER A 356      18.567 -15.571  -0.390  1.00 61.19           O  
ATOM   2653  N   ASP A 363       6.164 -14.346  -2.527  1.00 73.04           N  
ATOM   2654  CA  ASP A 363       5.654 -14.586  -1.186  1.00 75.03           C  
ATOM   2655  C   ASP A 363       6.749 -15.042  -0.222  1.00 75.25           C  
ATOM   2656  O   ASP A 363       7.589 -15.880  -0.552  1.00 76.21           O  
ATOM   2657  CB  ASP A 363       4.524 -15.604  -1.225  1.00 78.09           C  
ATOM   2658  CG  ASP A 363       3.173 -14.944  -1.402  1.00 93.75           C  
ATOM   2659  OD1 ASP A 363       2.880 -14.013  -0.619  1.00 91.09           O  
ATOM   2660  OD2 ASP A 363       2.416 -15.335  -2.327  1.00 96.14           O1-
ATOM   2661  N   LEU A 364       6.728 -14.465   0.973  1.00 71.40           N  
ATOM   2662  CA  LEU A 364       7.777 -14.634   1.963  1.00 73.33           C  
ATOM   2663  C   LEU A 364       7.317 -15.544   3.096  1.00 69.13           C  
ATOM   2664  O   LEU A 364       6.123 -15.719   3.347  1.00 67.76           O  
ATOM   2665  CB  LEU A 364       8.196 -13.276   2.531  1.00 70.03           C  
ATOM   2666  CG  LEU A 364       9.027 -12.369   1.636  1.00 67.72           C  
ATOM   2667  CD1 LEU A 364       8.653 -10.918   1.880  1.00 64.28           C  
ATOM   2668  CD2 LEU A 364      10.501 -12.608   1.914  1.00 63.78           C  
ATOM   2669  N   LEU A 365       8.286 -16.110   3.788  1.00 67.33           N  
ATOM   2670  CA  LEU A 365       7.929 -16.986   4.887  1.00 68.98           C  
ATOM   2671  C   LEU A 365       8.217 -16.311   6.219  1.00 65.00           C  
ATOM   2672  O   LEU A 365       9.182 -15.548   6.336  1.00 67.76           O  
ATOM   2673  CB  LEU A 365       8.693 -18.312   4.796  1.00 69.12           C  
ATOM   2674  CG  LEU A 365       8.404 -19.056   3.486  1.00 68.66           C  
ATOM   2675  CD1 LEU A 365       8.924 -20.468   3.540  1.00 66.20           C  
ATOM   2676  CD2 LEU A 365       6.920 -19.051   3.177  1.00 62.62           C  
ATOM   2677  N   PRO A 366       7.420 -16.587   7.261  1.00 67.82           N  
ATOM   2678  CA  PRO A 366       6.358 -17.603   7.333  1.00 64.64           C  
ATOM   2679  C   PRO A 366       5.031 -17.190   6.694  1.00 64.94           C  
ATOM   2680  O   PRO A 366       4.480 -16.127   7.023  1.00 62.72           O  
ATOM   2681  CB  PRO A 366       6.190 -17.814   8.835  1.00 59.71           C  
ATOM   2682  CG  PRO A 366       6.539 -16.480   9.431  1.00 70.21           C  
ATOM   2683  CD  PRO A 366       7.605 -15.884   8.545  1.00 67.00           C  
ATOM   2684  N   SER A 367       4.536 -18.050   5.796  1.00 60.94           N  
ATOM   2685  CA  SER A 367       3.298 -17.798   5.063  1.00 61.86           C  
ATOM   2686  C   SER A 367       2.183 -17.321   5.977  1.00 61.28           C  
ATOM   2687  O   SER A 367       2.046 -17.778   7.115  1.00 57.21           O  
ATOM   2688  CB  SER A 367       2.840 -19.065   4.343  1.00 63.61           C  
ATOM   2689  OG  SER A 367       3.790 -19.473   3.376  1.00 69.05           O  
ATOM   2690  N   GLY A 368       1.374 -16.401   5.462  1.00 59.78           N  
ATOM   2691  CA  GLY A 368       0.231 -15.911   6.194  1.00 57.64           C  
ATOM   2692  C   GLY A 368       0.517 -14.771   7.145  1.00 61.49           C  
ATOM   2693  O   GLY A 368      -0.424 -14.239   7.741  1.00 60.08           O  
ATOM   2694  N   SER A 369       1.779 -14.358   7.294  1.00 59.34           N  
ATOM   2695  CA  SER A 369       2.129 -13.327   8.261  1.00 61.78           C  
ATOM   2696  C   SER A 369       2.713 -12.054   7.664  1.00 62.20           C  
ATOM   2697  O   SER A 369       2.763 -11.044   8.370  1.00 62.39           O  
ATOM   2698  CB  SER A 369       3.137 -13.869   9.285  1.00 58.95           C  
ATOM   2699  OG  SER A 369       2.746 -15.141   9.762  1.00 68.93           O  
ATOM   2700  N   VAL A 370       3.140 -12.061   6.399  1.00 60.69           N  
ATOM   2701  CA  VAL A 370       3.976 -10.999   5.840  1.00 60.40           C  
ATOM   2702  C   VAL A 370       3.136 -10.079   4.965  1.00 61.00           C  
ATOM   2703  O   VAL A 370       2.466 -10.525   4.024  1.00 57.93           O  
ATOM   2704  CB  VAL A 370       5.156 -11.582   5.048  1.00 60.26           C  
ATOM   2705  CG1 VAL A 370       6.160 -10.481   4.701  1.00 55.09           C  
ATOM   2706  CG2 VAL A 370       5.821 -12.699   5.858  1.00 58.60           C  
ATOM   2707  N   TYR A 371       3.229  -8.784   5.238  1.00 60.08           N  
ATOM   2708  CA  TYR A 371       2.370  -7.773   4.644  1.00 58.27           C  
ATOM   2709  C   TYR A 371       3.220  -6.854   3.772  1.00 57.06           C  
ATOM   2710  O   TYR A 371       4.071  -6.113   4.282  1.00 57.57           O  
ATOM   2711  CB  TYR A 371       1.644  -7.001   5.746  1.00 55.60           C  
ATOM   2712  CG  TYR A 371       0.565  -7.829   6.415  1.00 59.73           C  
ATOM   2713  CD1 TYR A 371       0.885  -8.798   7.357  1.00 61.55           C  
ATOM   2714  CD2 TYR A 371      -0.775  -7.651   6.085  1.00 53.78           C  
ATOM   2715  CE1 TYR A 371      -0.113  -9.571   7.964  1.00 60.76           C  
ATOM   2716  CE2 TYR A 371      -1.770  -8.414   6.676  1.00 57.22           C  
ATOM   2717  CZ  TYR A 371      -1.441  -9.372   7.615  1.00 60.82           C  
ATOM   2718  OH  TYR A 371      -2.446 -10.131   8.204  1.00 64.02           O  
ATOM   2719  N   SER A 372       3.003  -6.919   2.462  1.00 49.68           N  
ATOM   2720  CA  SER A 372       3.699  -6.035   1.537  1.00 55.84           C  
ATOM   2721  C   SER A 372       3.180  -4.618   1.687  1.00 59.48           C  
ATOM   2722  O   SER A 372       1.970  -4.380   1.638  1.00 58.14           O  
ATOM   2723  CB  SER A 372       3.518  -6.513   0.098  1.00 49.84           C  
ATOM   2724  OG  SER A 372       4.274  -7.682  -0.134  1.00 66.74           O  
ATOM   2725  N   LEU A 373       4.096  -3.673   1.889  1.00 60.93           N  
ATOM   2726  CA  LEU A 373       3.714  -2.279   2.008  1.00 58.41           C  
ATOM   2727  C   LEU A 373       4.385  -1.489   0.891  1.00 64.59           C  
ATOM   2728  O   LEU A 373       5.612  -1.584   0.708  1.00 55.00           O  
ATOM   2729  CB  LEU A 373       4.084  -1.692   3.396  1.00 57.08           C  
ATOM   2730  CG  LEU A 373       3.187  -2.039   4.609  1.00 63.56           C  
ATOM   2731  CD1 LEU A 373       3.544  -1.222   5.852  1.00 56.22           C  
ATOM   2732  CD2 LEU A 373       1.712  -1.849   4.302  1.00 60.74           C  
ATOM   2733  N   PRO A 374       3.615  -0.730   0.115  1.00 61.36           N  
ATOM   2734  CA  PRO A 374       4.209   0.131  -0.911  1.00 62.90           C  
ATOM   2735  C   PRO A 374       4.882   1.335  -0.273  1.00 60.59           C  
ATOM   2736  O   PRO A 374       4.556   1.744   0.845  1.00 62.44           O  
ATOM   2737  CB  PRO A 374       3.000   0.559  -1.747  1.00 60.85           C  
ATOM   2738  CG  PRO A 374       1.865   0.598  -0.726  1.00 56.16           C  
ATOM   2739  CD  PRO A 374       2.163  -0.525   0.255  1.00 53.25           C  
ATOM   2740  N   ALA A 375       5.823   1.913  -1.017  1.00 59.25           N  
ATOM   2741  CA  ALA A 375       6.593   3.053  -0.550  1.00 58.11           C  
ATOM   2742  C   ALA A 375       5.833   4.346  -0.799  1.00 63.04           C  
ATOM   2743  O   ALA A 375       4.959   4.414  -1.662  1.00 65.31           O  
ATOM   2744  CB  ALA A 375       7.952   3.117  -1.248  1.00 56.61           C  
ATOM   2745  N   ASN A 376       6.190   5.384  -0.035  1.00 61.49           N  
ATOM   2746  CA  ASN A 376       5.611   6.726  -0.179  1.00 63.13           C  
ATOM   2747  C   ASN A 376       4.080   6.674  -0.190  1.00 63.79           C  
ATOM   2748  O   ASN A 376       3.424   7.160  -1.117  1.00 66.94           O  
ATOM   2749  CB  ASN A 376       6.133   7.431  -1.439  1.00 58.89           C  
ATOM   2750  CG  ASN A 376       7.616   7.190  -1.693  1.00 62.33           C  
ATOM   2751  ND2 ASN A 376       7.956   6.896  -2.944  1.00 63.33           N  
ATOM   2752  OD1 ASN A 376       8.444   7.276  -0.787  1.00 66.55           O  
ATOM   2753  N   ALA A 377       3.514   6.061   0.852  1.00 59.47           N  
ATOM   2754  CA  ALA A 377       2.071   5.901   1.012  1.00 56.91           C  
ATOM   2755  C   ALA A 377       1.693   6.157   2.460  1.00 55.53           C  
ATOM   2756  O   ALA A 377       2.523   6.079   3.370  1.00 55.92           O  
ATOM   2757  CB  ALA A 377       1.583   4.494   0.621  1.00 50.05           C  
ATOM   2758  N   ASP A 378       0.416   6.456   2.662  1.00 54.51           N  
ATOM   2759  CA  ASP A 378      -0.164   6.578   3.989  1.00 56.16           C  
ATOM   2760  C   ASP A 378      -0.842   5.260   4.355  1.00 52.16           C  
ATOM   2761  O   ASP A 378      -1.629   4.731   3.563  1.00 56.71           O  
ATOM   2762  CB  ASP A 378      -1.159   7.744   4.032  1.00 54.70           C  
ATOM   2763  CG  ASP A 378      -0.495   9.093   3.722  1.00 56.97           C  
ATOM   2764  OD1 ASP A 378       0.684   9.266   4.072  1.00 58.03           O  
ATOM   2765  OD2 ASP A 378      -1.146   9.983   3.139  1.00 54.37           O1-
ATOM   2766  N   ILE A 379      -0.536   4.745   5.551  1.00 51.07           N  
ATOM   2767  CA  ILE A 379      -1.012   3.460   6.056  1.00 48.65           C  
ATOM   2768  C   ILE A 379      -1.847   3.715   7.307  1.00 55.79           C  
ATOM   2769  O   ILE A 379      -1.489   4.550   8.142  1.00 52.62           O  
ATOM   2770  CB  ILE A 379       0.160   2.510   6.388  1.00 57.34           C  
ATOM   2771  CG1 ILE A 379       1.232   2.538   5.282  1.00 53.42           C  
ATOM   2772  CG2 ILE A 379      -0.338   1.079   6.698  1.00 55.58           C  
ATOM   2773  CD1 ILE A 379       0.838   1.803   4.027  1.00 55.75           C  
ATOM   2774  N   GLU A 380      -2.971   3.008   7.427  1.00 58.13           N  
ATOM   2775  CA  GLU A 380      -3.816   3.024   8.621  1.00 56.29           C  
ATOM   2776  C   GLU A 380      -3.933   1.581   9.098  1.00 54.42           C  
ATOM   2777  O   GLU A 380      -4.386   0.716   8.343  1.00 51.89           O  
ATOM   2778  CB  GLU A 380      -5.199   3.631   8.307  1.00 58.85           C  
ATOM   2779  CG  GLU A 380      -6.092   4.004   9.518  1.00 54.54           C  
ATOM   2780  CD  GLU A 380      -7.416   4.715   9.125  1.00 64.97           C  
ATOM   2781  OE1 GLU A 380      -7.836   5.642   9.861  1.00 66.05           O  
ATOM   2782  OE2 GLU A 380      -8.044   4.361   8.092  1.00 57.09           O1-
ATOM   2783  N   ILE A 381      -3.489   1.300  10.320  1.00 48.09           N  
ATOM   2784  CA  ILE A 381      -3.571  -0.054  10.852  1.00 50.60           C  
ATOM   2785  C   ILE A 381      -4.552  -0.080  12.009  1.00 55.76           C  
ATOM   2786  O   ILE A 381      -4.431   0.702  12.959  1.00 53.77           O  
ATOM   2787  CB  ILE A 381      -2.208  -0.613  11.282  1.00 54.66           C  
ATOM   2788  CG1 ILE A 381      -1.259  -0.653  10.093  1.00 49.71           C  
ATOM   2789  CG2 ILE A 381      -2.381  -2.050  11.779  1.00 47.70           C  
ATOM   2790  CD1 ILE A 381      -0.025  -1.457  10.370  1.00 48.84           C  
ATOM   2791  N   SER A 382      -5.527  -0.981  11.911  1.00 55.18           N  
ATOM   2792  CA  SER A 382      -6.554  -1.199  12.909  1.00 53.38           C  
ATOM   2793  C   SER A 382      -6.195  -2.438  13.720  1.00 54.90           C  
ATOM   2794  O   SER A 382      -5.723  -3.443  13.174  1.00 55.12           O  
ATOM   2795  CB  SER A 382      -7.909  -1.387  12.224  1.00 59.12           C  
ATOM   2796  OG  SER A 382      -8.982  -0.934  13.025  1.00 60.41           O  
ATOM   2797  N   LEU A 383      -6.424  -2.370  15.028  1.00 56.57           N  
ATOM   2798  CA  LEU A 383      -6.090  -3.468  15.934  1.00 54.73           C  
ATOM   2799  C   LEU A 383      -7.153  -3.537  17.019  1.00 54.80           C  
ATOM   2800  O   LEU A 383      -6.886  -3.253  18.192  1.00 50.29           O  
ATOM   2801  CB  LEU A 383      -4.710  -3.258  16.554  1.00 55.09           C  
ATOM   2802  CG  LEU A 383      -3.450  -3.038  15.711  1.00 59.80           C  
ATOM   2803  CD1 LEU A 383      -2.672  -1.892  16.351  1.00 51.52           C  
ATOM   2804  CD2 LEU A 383      -2.583  -4.290  15.637  1.00 62.90           C  
ATOM   2805  N   PRO A 384      -8.382  -3.924  16.662  1.00 59.06           N  
ATOM   2806  CA  PRO A 384      -9.468  -3.928  17.655  1.00 59.07           C  
ATOM   2807  C   PRO A 384      -9.182  -4.934  18.760  1.00 56.52           C  
ATOM   2808  O   PRO A 384      -8.703  -6.041  18.502  1.00 59.93           O  
ATOM   2809  CB  PRO A 384     -10.694  -4.340  16.833  1.00 57.91           C  
ATOM   2810  CG  PRO A 384     -10.112  -5.245  15.756  1.00 53.02           C  
ATOM   2811  CD  PRO A 384      -8.767  -4.624  15.415  1.00 55.87           C  
ATOM   2812  N   ALA A 385      -9.472  -4.554  20.000  1.00 52.40           N  
ATOM   2813  CA  ALA A 385      -9.248  -5.495  21.092  1.00 58.62           C  
ATOM   2814  C   ALA A 385     -10.330  -6.580  21.107  1.00 59.45           C  
ATOM   2815  O   ALA A 385     -11.493  -6.331  20.792  1.00 59.09           O  
ATOM   2816  CB  ALA A 385      -9.211  -4.762  22.431  1.00 59.09           C  
ATOM   2817  N   THR A 386      -9.940  -7.798  21.492  1.00 60.89           N  
ATOM   2818  CA  THR A 386     -10.881  -8.911  21.538  1.00 60.77           C  
ATOM   2819  C   THR A 386     -10.534  -9.874  22.667  1.00 63.35           C  
ATOM   2820  O   THR A 386      -9.360 -10.171  22.903  1.00 59.55           O  
ATOM   2821  CB  THR A 386     -10.924  -9.699  20.212  1.00 57.09           C  
ATOM   2822  CG2 THR A 386      -9.528 -10.025  19.714  1.00 50.35           C  
ATOM   2823  OG1 THR A 386     -11.637 -10.922  20.418  1.00 53.68           O  
ATOM   2824  N   SER A 387     -11.576 -10.386  23.334  1.00 66.47           N  
ATOM   2825  CA  SER A 387     -11.397 -11.455  24.311  1.00 62.70           C  
ATOM   2826  C   SER A 387     -10.792 -12.704  23.691  1.00 64.56           C  
ATOM   2827  O   SER A 387     -10.275 -13.552  24.423  1.00 69.72           O  
ATOM   2828  CB  SER A 387     -12.733 -11.810  24.963  1.00 57.51           C  
ATOM   2829  N   ALA A 388     -10.833 -12.838  22.361  1.00 62.05           N  
ATOM   2830  CA  ALA A 388     -10.241 -13.990  21.694  1.00 62.36           C  
ATOM   2831  C   ALA A 388      -8.724 -14.017  21.801  1.00 67.74           C  
ATOM   2832  O   ALA A 388      -8.126 -15.065  21.519  1.00 65.27           O  
ATOM   2833  CB  ALA A 388     -10.657 -14.025  20.222  1.00 58.12           C  
ATOM   2834  N   ALA A 389      -8.093 -12.899  22.185  1.00 67.12           N  
ATOM   2835  CA  ALA A 389      -6.671 -12.840  22.522  1.00 62.27           C  
ATOM   2836  C   ALA A 389      -6.545 -12.676  24.031  1.00 68.24           C  
ATOM   2837  O   ALA A 389      -6.599 -11.545  24.549  1.00 59.98           O  
ATOM   2838  CB  ALA A 389      -5.964 -11.693  21.790  1.00 58.28           C  
ATOM   2839  N   PRO A 390      -6.390 -13.768  24.783  1.00 67.01           N  
ATOM   2840  CA  PRO A 390      -6.230 -13.657  26.235  1.00 62.09           C  
ATOM   2841  C   PRO A 390      -4.941 -12.935  26.587  1.00 63.83           C  
ATOM   2842  O   PRO A 390      -4.053 -12.722  25.756  1.00 68.45           O  
ATOM   2843  CB  PRO A 390      -6.206 -15.115  26.712  1.00 61.51           C  
ATOM   2844  CG  PRO A 390      -5.746 -15.883  25.536  1.00 66.63           C  
ATOM   2845  CD  PRO A 390      -6.274 -15.162  24.320  1.00 64.17           C  
ATOM   2846  N   GLY A 391      -4.848 -12.549  27.853  1.00 66.16           N  
ATOM   2847  CA  GLY A 391      -3.701 -11.812  28.330  1.00 57.50           C  
ATOM   2848  C   GLY A 391      -3.719 -10.332  28.029  1.00 66.64           C  
ATOM   2849  O   GLY A 391      -2.747  -9.643  28.377  1.00 67.40           O  
ATOM   2850  N   PHE A 392      -4.780  -9.817  27.388  1.00 66.87           N  
ATOM   2851  CA  PHE A 392      -4.899  -8.383  27.143  1.00 61.24           C  
ATOM   2852  C   PHE A 392      -4.867  -7.626  28.471  1.00 58.61           C  
ATOM   2853  O   PHE A 392      -5.187  -8.192  29.517  1.00 67.75           O  
ATOM   2854  CB  PHE A 392      -6.197  -8.075  26.389  1.00 59.83           C  
ATOM   2855  CG  PHE A 392      -7.456  -8.376  27.179  1.00 62.23           C  
ATOM   2856  CD1 PHE A 392      -7.941  -7.477  28.128  1.00 55.51           C  
ATOM   2857  CD2 PHE A 392      -8.153  -9.561  26.966  1.00 66.50           C  
ATOM   2858  CE1 PHE A 392      -9.085  -7.751  28.857  1.00 60.05           C  
ATOM   2859  CE2 PHE A 392      -9.306  -9.846  27.687  1.00 68.77           C  
ATOM   2860  CZ  PHE A 392      -9.775  -8.930  28.639  1.00 64.07           C  
ATOM   2861  N   PRO A 393      -4.530  -6.320  28.455  1.00 60.77           N  
ATOM   2862  CA  PRO A 393      -4.198  -5.449  27.317  1.00 59.17           C  
ATOM   2863  C   PRO A 393      -2.879  -5.807  26.648  1.00 62.14           C  
ATOM   2864  O   PRO A 393      -1.930  -6.243  27.294  1.00 60.10           O  
ATOM   2865  CB  PRO A 393      -4.125  -4.054  27.945  1.00 57.27           C  
ATOM   2866  CG  PRO A 393      -3.880  -4.297  29.388  1.00 57.84           C  
ATOM   2867  CD  PRO A 393      -4.621  -5.560  29.712  1.00 57.44           C  
ATOM   2868  N   HIS A 394      -2.840  -5.646  25.336  1.00 59.44           N  
ATOM   2869  CA  HIS A 394      -1.642  -5.944  24.578  1.00 60.04           C  
ATOM   2870  C   HIS A 394      -1.033  -4.643  24.085  1.00 59.37           C  
ATOM   2871  O   HIS A 394      -1.727  -3.878  23.400  1.00 54.50           O  
ATOM   2872  CB  HIS A 394      -1.970  -6.848  23.397  1.00 59.58           C  
ATOM   2873  CG  HIS A 394      -2.686  -8.104  23.768  1.00 61.35           C  
ATOM   2874  CD2 HIS A 394      -4.008  -8.396  23.811  1.00 61.21           C  
ATOM   2875  ND1 HIS A 394      -2.024  -9.264  24.109  1.00 59.25           N  
ATOM   2876  CE1 HIS A 394      -2.909 -10.213  24.361  1.00 60.65           C  
ATOM   2877  NE2 HIS A 394      -4.120  -9.711  24.195  1.00 58.11           N  
ATOM   2878  N   PRO A 395       0.235  -4.337  24.407  1.00 59.36           N  
ATOM   2879  CA  PRO A 395       0.884  -3.172  23.793  1.00 55.16           C  
ATOM   2880  C   PRO A 395       1.597  -3.554  22.505  1.00 55.50           C  
ATOM   2881  O   PRO A 395       2.606  -4.268  22.528  1.00 52.46           O  
ATOM   2882  CB  PRO A 395       1.871  -2.705  24.872  1.00 51.56           C  
ATOM   2883  CG  PRO A 395       1.857  -3.797  25.957  1.00 53.28           C  
ATOM   2884  CD  PRO A 395       1.101  -4.966  25.413  1.00 56.18           C  
ATOM   2885  N   PHE A 396       1.071  -3.115  21.370  1.00 57.98           N  
ATOM   2886  CA  PHE A 396       1.709  -3.432  20.103  1.00 56.07           C  
ATOM   2887  C   PHE A 396       2.748  -2.380  19.791  1.00 56.07           C  
ATOM   2888  O   PHE A 396       2.634  -1.222  20.206  1.00 57.86           O  
ATOM   2889  CB  PHE A 396       0.701  -3.538  18.952  1.00 53.15           C  
ATOM   2890  CG  PHE A 396       0.220  -4.946  18.722  1.00 55.66           C  
ATOM   2891  CD1 PHE A 396      -0.746  -5.509  19.554  1.00 57.06           C  
ATOM   2892  CD2 PHE A 396       0.754  -5.719  17.712  1.00 54.29           C  
ATOM   2893  CE1 PHE A 396      -1.176  -6.804  19.362  1.00 56.20           C  
ATOM   2894  CE2 PHE A 396       0.332  -7.014  17.517  1.00 54.84           C  
ATOM   2895  CZ  PHE A 396      -0.637  -7.559  18.346  1.00 56.33           C  
ATOM   2896  N   HIS A 397       3.774  -2.800  19.061  1.00 54.33           N  
ATOM   2897  CA  HIS A 397       4.907  -1.944  18.768  1.00 55.56           C  
ATOM   2898  C   HIS A 397       5.354  -2.171  17.329  1.00 59.92           C  
ATOM   2899  O   HIS A 397       5.405  -3.310  16.852  1.00 52.87           O  
ATOM   2900  CB  HIS A 397       6.034  -2.223  19.752  1.00 54.37           C  
ATOM   2901  CG  HIS A 397       7.374  -1.809  19.257  1.00 57.35           C  
ATOM   2902  CD2 HIS A 397       8.528  -2.501  19.132  1.00 51.77           C  
ATOM   2903  ND1 HIS A 397       7.640  -0.528  18.827  1.00 56.42           N  
ATOM   2904  CE1 HIS A 397       8.903  -0.451  18.453  1.00 53.20           C  
ATOM   2905  NE2 HIS A 397       9.462  -1.636  18.627  1.00 50.94           N  
ATOM   2906  N   LEU A 398       5.656  -1.079  16.634  1.00 55.39           N  
ATOM   2907  CA  LEU A 398       6.068  -1.116  15.236  1.00 51.69           C  
ATOM   2908  C   LEU A 398       7.525  -0.669  15.141  1.00 55.01           C  
ATOM   2909  O   LEU A 398       7.849   0.477  15.477  1.00 52.90           O  
ATOM   2910  CB  LEU A 398       5.170  -0.222  14.383  1.00 49.19           C  
ATOM   2911  CG  LEU A 398       5.445  -0.160  12.882  1.00 52.16           C  
ATOM   2912  CD1 LEU A 398       5.078  -1.495  12.213  1.00 55.41           C  
ATOM   2913  CD2 LEU A 398       4.688   1.005  12.246  1.00 46.70           C  
ATOM   2914  N   HIS A 399       8.394  -1.584  14.708  1.00 49.84           N  
ATOM   2915  CA  HIS A 399       9.776  -1.256  14.374  1.00 50.16           C  
ATOM   2916  C   HIS A 399       9.857  -0.268  13.216  1.00 51.71           C  
ATOM   2917  O   HIS A 399       8.988  -0.223  12.338  1.00 54.90           O  
ATOM   2918  CB  HIS A 399      10.543  -2.515  13.961  1.00 53.47           C  
ATOM   2919  CG  HIS A 399      10.851  -3.440  15.095  1.00 54.85           C  
ATOM   2920  CD2 HIS A 399      10.053  -3.978  16.046  1.00 48.67           C  
ATOM   2921  ND1 HIS A 399      12.119  -3.930  15.332  1.00 52.23           N  
ATOM   2922  CE1 HIS A 399      12.088  -4.723  16.389  1.00 53.45           C  
ATOM   2923  NE2 HIS A 399      10.846  -4.769  16.840  1.00 53.61           N  
ATOM   2924  N   GLY A 400      10.945   0.496  13.202  1.00 47.13           N  
ATOM   2925  CA  GLY A 400      11.353   1.269  12.056  1.00 46.31           C  
ATOM   2926  C   GLY A 400      10.503   2.473  11.762  1.00 44.12           C  
ATOM   2927  O   GLY A 400      10.602   3.012  10.663  1.00 45.90           O  
ATOM   2928  N   HIS A 401       9.662   2.901  12.705  1.00 47.12           N  
ATOM   2929  CA  HIS A 401       8.670   3.932  12.450  1.00 46.42           C  
ATOM   2930  C   HIS A 401       8.182   4.515  13.767  1.00 49.79           C  
ATOM   2931  O   HIS A 401       7.982   3.795  14.750  1.00 42.98           O  
ATOM   2932  CB  HIS A 401       7.447   3.391  11.687  1.00 48.36           C  
ATOM   2933  CG  HIS A 401       7.708   3.030  10.256  1.00 45.62           C  
ATOM   2934  CD2 HIS A 401       7.797   1.826   9.644  1.00 48.85           C  
ATOM   2935  ND1 HIS A 401       7.867   3.972   9.267  1.00 42.76           N  
ATOM   2936  CE1 HIS A 401       8.060   3.369   8.109  1.00 52.30           C  
ATOM   2937  NE2 HIS A 401       8.022   2.066   8.309  1.00 50.31           N  
ATOM   2938  N   THR A 402       7.950   5.814  13.762  1.00 44.81           N  
ATOM   2939  CA  THR A 402       7.006   6.396  14.693  1.00 50.41           C  
ATOM   2940  C   THR A 402       5.609   6.330  14.055  1.00 41.54           C  
ATOM   2941  O   THR A 402       5.471   6.315  12.839  1.00 46.93           O  
ATOM   2942  CB  THR A 402       7.436   7.826  15.026  1.00 45.34           C  
ATOM   2943  CG2 THR A 402       7.109   8.771  13.877  1.00 49.39           C  
ATOM   2944  OG1 THR A 402       6.768   8.258  16.207  1.00 61.02           O  
ATOM   2945  N   PHE A 403       4.578   6.196  14.863  1.00 48.30           N  
ATOM   2946  CA  PHE A 403       3.237   6.288  14.307  1.00 51.22           C  
ATOM   2947  C   PHE A 403       2.397   7.240  15.140  1.00 52.89           C  
ATOM   2948  O   PHE A 403       2.720   7.553  16.289  1.00 48.60           O  
ATOM   2949  CB  PHE A 403       2.539   4.917  14.172  1.00 50.98           C  
ATOM   2950  CG  PHE A 403       2.619   4.053  15.397  1.00 51.08           C  
ATOM   2951  CD1 PHE A 403       1.676   4.166  16.394  1.00 47.05           C  
ATOM   2952  CD2 PHE A 403       3.640   3.117  15.545  1.00 54.53           C  
ATOM   2953  CE1 PHE A 403       1.731   3.377  17.508  1.00 49.13           C  
ATOM   2954  CE2 PHE A 403       3.698   2.311  16.676  1.00 51.94           C  
ATOM   2955  CZ  PHE A 403       2.739   2.448  17.658  1.00 48.29           C  
ATOM   2956  N   ALA A 404       1.324   7.712  14.509  1.00 54.72           N  
ATOM   2957  CA  ALA A 404       0.361   8.630  15.097  1.00 55.12           C  
ATOM   2958  C   ALA A 404      -0.805   7.826  15.655  1.00 54.92           C  
ATOM   2959  O   ALA A 404      -1.406   7.025  14.936  1.00 54.13           O  
ATOM   2960  CB  ALA A 404      -0.140   9.618  14.040  1.00 54.15           C  
ATOM   2961  N   VAL A 405      -1.119   8.016  16.934  1.00 59.90           N  
ATOM   2962  CA  VAL A 405      -2.191   7.237  17.556  1.00 58.76           C  
ATOM   2963  C   VAL A 405      -3.477   8.017  17.324  1.00 59.71           C  
ATOM   2964  O   VAL A 405      -3.898   8.846  18.135  1.00 57.50           O  
ATOM   2965  CB  VAL A 405      -1.936   6.951  19.027  1.00 55.84           C  
ATOM   2966  CG1 VAL A 405      -3.164   6.212  19.607  1.00 49.91           C  
ATOM   2967  CG2 VAL A 405      -0.680   6.114  19.161  1.00 52.85           C  
ATOM   2968  N   VAL A 406      -4.100   7.735  16.182  1.00 59.21           N  
ATOM   2969  CA  VAL A 406      -5.290   8.454  15.752  1.00 58.21           C  
ATOM   2970  C   VAL A 406      -6.476   8.187  16.686  1.00 57.81           C  
ATOM   2971  O   VAL A 406      -7.386   9.018  16.797  1.00 61.49           O  
ATOM   2972  CB  VAL A 406      -5.563   8.061  14.288  1.00 59.21           C  
ATOM   2973  CG1 VAL A 406      -7.005   8.321  13.897  1.00 59.65           C  
ATOM   2974  CG2 VAL A 406      -4.571   8.797  13.371  1.00 52.64           C  
ATOM   2975  N   ARG A 407      -6.482   7.053  17.386  1.00 56.54           N  
ATOM   2976  CA  ARG A 407      -7.539   6.738  18.345  1.00 59.22           C  
ATOM   2977  C   ARG A 407      -6.949   5.861  19.438  1.00 53.35           C  
ATOM   2978  O   ARG A 407      -6.529   4.734  19.164  1.00 58.22           O  
ATOM   2979  CB  ARG A 407      -8.723   6.031  17.667  1.00 62.82           C  
ATOM   2980  CG  ARG A 407      -9.677   5.350  18.648  1.00 64.36           C  
ATOM   2981  CD  ARG A 407     -10.882   4.711  17.960  1.00 66.05           C  
ATOM   2982  NE  ARG A 407     -11.589   3.831  18.890  1.00 65.72           N  
ATOM   2983  CZ  ARG A 407     -12.696   3.149  18.616  1.00 67.90           C  
ATOM   2984  NH1 ARG A 407     -13.262   3.219  17.415  1.00 64.45           N1+
ATOM   2985  NH2 ARG A 407     -13.236   2.382  19.558  1.00 72.31           N  
ATOM   2986  N   SER A 408      -6.931   6.355  20.671  1.00 57.11           N  
ATOM   2987  CA  SER A 408      -6.229   5.618  21.712  1.00 61.36           C  
ATOM   2988  C   SER A 408      -7.120   4.552  22.339  1.00 65.25           C  
ATOM   2989  O   SER A 408      -8.321   4.458  22.065  1.00 67.76           O  
ATOM   2990  CB  SER A 408      -5.718   6.562  22.792  1.00 51.95           C  
ATOM   2991  OG  SER A 408      -4.536   7.192  22.354  1.00 59.70           O  
ATOM   2992  N   ALA A 409      -6.503   3.745  23.199  1.00 61.23           N  
ATOM   2993  CA  ALA A 409      -7.243   2.782  24.001  1.00 64.32           C  
ATOM   2994  C   ALA A 409      -8.084   3.493  25.053  1.00 61.45           C  
ATOM   2995  O   ALA A 409      -7.622   4.425  25.719  1.00 54.28           O  
ATOM   2996  CB  ALA A 409      -6.279   1.808  24.675  1.00 66.82           C  
ATOM   2997  N   GLY A 410      -9.327   3.034  25.212  1.00 65.54           N  
ATOM   2998  CA  GLY A 410     -10.257   3.638  26.141  1.00 65.18           C  
ATOM   2999  C   GLY A 410     -11.071   4.781  25.577  1.00 66.65           C  
ATOM   3000  O   GLY A 410     -11.873   5.371  26.306  1.00 66.31           O  
ATOM   3001  N   SER A 411     -10.902   5.101  24.301  1.00 68.03           N  
ATOM   3002  CA  SER A 411     -11.544   6.248  23.691  1.00 70.01           C  
ATOM   3003  C   SER A 411     -12.294   5.802  22.443  1.00 70.69           C  
ATOM   3004  O   SER A 411     -11.986   4.775  21.836  1.00 60.20           O  
ATOM   3005  CB  SER A 411     -10.513   7.326  23.334  1.00 65.01           C  
ATOM   3006  OG  SER A 411     -11.135   8.562  23.070  1.00 73.41           O  
ATOM   3007  N   SER A 412     -13.290   6.600  22.070  1.00 71.18           N  
ATOM   3008  CA  SER A 412     -14.088   6.347  20.883  1.00 71.38           C  
ATOM   3009  C   SER A 412     -13.812   7.334  19.759  1.00 72.64           C  
ATOM   3010  O   SER A 412     -14.198   7.068  18.616  1.00 73.24           O  
ATOM   3011  CB  SER A 412     -15.584   6.391  21.241  1.00 74.71           C  
ATOM   3012  OG  SER A 412     -16.394   6.484  20.082  1.00 77.71           O  
ATOM   3013  N   THR A 413     -13.139   8.444  20.050  1.00 75.89           N  
ATOM   3014  CA  THR A 413     -12.955   9.539  19.110  1.00 73.35           C  
ATOM   3015  C   THR A 413     -11.731   9.301  18.221  1.00 70.01           C  
ATOM   3016  O   THR A 413     -10.908   8.419  18.470  1.00 67.01           O  
ATOM   3017  CB  THR A 413     -12.829  10.860  19.875  1.00 76.30           C  
ATOM   3018  CG2 THR A 413     -13.638  10.789  21.169  1.00 69.74           C  
ATOM   3019  OG1 THR A 413     -11.457  11.101  20.209  1.00 84.53           O  
ATOM   3020  N   TYR A 414     -11.627  10.110  17.168  1.00 67.12           N  
ATOM   3021  CA  TYR A 414     -10.586   9.983  16.155  1.00 62.29           C  
ATOM   3022  C   TYR A 414      -9.918  11.333  15.972  1.00 65.37           C  
ATOM   3023  O   TYR A 414     -10.563  12.284  15.520  1.00 66.94           O  
ATOM   3024  CB  TYR A 414     -11.160   9.505  14.817  1.00 63.94           C  
ATOM   3025  CG  TYR A 414     -11.603   8.065  14.822  1.00 62.42           C  
ATOM   3026  CD1 TYR A 414     -12.856   7.708  15.298  1.00 67.74           C  
ATOM   3027  CD2 TYR A 414     -10.766   7.061  14.355  1.00 61.98           C  
ATOM   3028  CE1 TYR A 414     -13.266   6.381  15.308  1.00 70.21           C  
ATOM   3029  CE2 TYR A 414     -11.166   5.740  14.356  1.00 58.55           C  
ATOM   3030  CZ  TYR A 414     -12.418   5.405  14.833  1.00 64.46           C  
ATOM   3031  OH  TYR A 414     -12.824   4.086  14.850  1.00 79.41           O  
ATOM   3032  N   ASN A 415      -8.629  11.408  16.300  1.00 59.41           N  
ATOM   3033  CA  ASN A 415      -7.837  12.628  16.179  1.00 53.79           C  
ATOM   3034  C   ASN A 415      -6.863  12.440  15.021  1.00 59.45           C  
ATOM   3035  O   ASN A 415      -5.960  11.592  15.080  1.00 51.84           O  
ATOM   3036  CB  ASN A 415      -7.101  12.932  17.486  1.00 53.68           C  
ATOM   3037  CG  ASN A 415      -6.368  14.277  17.468  1.00 55.39           C  
ATOM   3038  ND2 ASN A 415      -5.630  14.568  18.544  1.00 55.64           N  
ATOM   3039  OD1 ASN A 415      -6.463  15.037  16.512  1.00 51.57           O  
ATOM   3040  N   TYR A 416      -7.084  13.203  13.951  1.00 63.75           N  
ATOM   3041  CA  TYR A 416      -6.141  13.327  12.850  1.00 54.98           C  
ATOM   3042  C   TYR A 416      -5.390  14.644  12.887  1.00 53.13           C  
ATOM   3043  O   TYR A 416      -4.299  14.734  12.313  1.00 50.18           O  
ATOM   3044  CB  TYR A 416      -6.867  13.215  11.500  1.00 54.11           C  
ATOM   3045  CG  TYR A 416      -7.750  11.990  11.370  1.00 55.45           C  
ATOM   3046  CD1 TYR A 416      -7.207  10.761  11.016  1.00 56.09           C  
ATOM   3047  CD2 TYR A 416      -9.126  12.060  11.620  1.00 55.39           C  
ATOM   3048  CE1 TYR A 416      -8.006   9.634  10.895  1.00 54.81           C  
ATOM   3049  CE2 TYR A 416      -9.935  10.940  11.512  1.00 50.00           C  
ATOM   3050  CZ  TYR A 416      -9.362   9.729  11.142  1.00 58.06           C  
ATOM   3051  OH  TYR A 416     -10.130   8.602  11.027  1.00 60.36           O  
ATOM   3052  N   ALA A 417      -5.950  15.653  13.563  1.00 51.53           N  
ATOM   3053  CA  ALA A 417      -5.393  17.000  13.489  1.00 53.78           C  
ATOM   3054  C   ALA A 417      -4.063  17.102  14.234  1.00 58.18           C  
ATOM   3055  O   ALA A 417      -3.101  17.685  13.715  1.00 63.35           O  
ATOM   3056  CB  ALA A 417      -6.400  18.010  14.029  1.00 50.45           C  
ATOM   3057  N   ASN A 418      -3.983  16.535  15.452  1.00 52.00           N  
ATOM   3058  CA  ASN A 418      -2.748  16.590  16.223  1.00 50.61           C  
ATOM   3059  C   ASN A 418      -2.627  15.419  17.205  1.00 51.27           C  
ATOM   3060  O   ASN A 418      -2.460  15.631  18.416  1.00 48.96           O  
ATOM   3061  CB  ASN A 418      -2.678  17.926  16.968  1.00 51.06           C  
ATOM   3062  CG  ASN A 418      -3.866  18.134  17.867  1.00 50.30           C  
ATOM   3063  ND2 ASN A 418      -3.854  19.206  18.648  1.00 48.42           N  
ATOM   3064  OD1 ASN A 418      -4.800  17.336  17.851  1.00 57.00           O  
ATOM   3065  N   PRO A 419      -2.672  14.176  16.739  1.00 51.65           N  
ATOM   3066  CA  PRO A 419      -2.589  13.054  17.675  1.00 48.87           C  
ATOM   3067  C   PRO A 419      -1.160  12.864  18.183  1.00 48.61           C  
ATOM   3068  O   PRO A 419      -0.191  13.263  17.540  1.00 50.37           O  
ATOM   3069  CB  PRO A 419      -3.070  11.865  16.833  1.00 47.72           C  
ATOM   3070  CG  PRO A 419      -2.662  12.209  15.411  1.00 45.21           C  
ATOM   3071  CD  PRO A 419      -2.653  13.733  15.325  1.00 48.30           C  
ATOM   3072  N   VAL A 420      -1.028  12.297  19.388  1.00 52.10           N  
ATOM   3073  CA  VAL A 420       0.311  11.923  19.849  1.00 54.86           C  
ATOM   3074  C   VAL A 420       0.930  10.932  18.853  1.00 49.33           C  
ATOM   3075  O   VAL A 420       0.226  10.160  18.193  1.00 43.07           O  
ATOM   3076  CB  VAL A 420       0.297  11.328  21.270  1.00 53.47           C  
ATOM   3077  CG1 VAL A 420      -0.335   9.949  21.266  1.00 43.45           C  
ATOM   3078  CG2 VAL A 420       1.722  11.264  21.860  1.00 48.32           C  
ATOM   3079  N   TYR A 421       2.256  11.019  18.692  1.00 55.08           N  
ATOM   3080  CA  TYR A 421       3.071  10.072  17.938  1.00 53.73           C  
ATOM   3081  C   TYR A 421       3.899   9.240  18.907  1.00 52.26           C  
ATOM   3082  O   TYR A 421       4.376   9.760  19.918  1.00 47.94           O  
ATOM   3083  CB  TYR A 421       4.027  10.776  16.967  1.00 50.99           C  
ATOM   3084  CG  TYR A 421       3.462  11.103  15.607  1.00 53.64           C  
ATOM   3085  CD1 TYR A 421       2.426  12.024  15.464  1.00 56.92           C  
ATOM   3086  CD2 TYR A 421       3.981  10.507  14.455  1.00 54.45           C  
ATOM   3087  CE1 TYR A 421       1.916  12.341  14.206  1.00 54.81           C  
ATOM   3088  CE2 TYR A 421       3.476  10.816  13.193  1.00 53.13           C  
ATOM   3089  CZ  TYR A 421       2.444  11.736  13.088  1.00 53.29           C  
ATOM   3090  OH  TYR A 421       1.940  12.043  11.857  1.00 55.34           O  
ATOM   3091  N   ARG A 422       4.111   7.967  18.560  1.00 57.75           N  
ATOM   3092  CA  ARG A 422       4.683   6.971  19.472  1.00 53.15           C  
ATOM   3093  C   ARG A 422       5.307   5.835  18.670  1.00 53.45           C  
ATOM   3094  O   ARG A 422       5.237   5.809  17.437  1.00 52.27           O  
ATOM   3095  CB  ARG A 422       3.604   6.388  20.385  1.00 59.22           C  
ATOM   3096  CG  ARG A 422       3.674   6.822  21.807  1.00 55.90           C  
ATOM   3097  CD  ARG A 422       2.986   5.805  22.649  1.00 55.22           C  
ATOM   3098  NE  ARG A 422       2.258   6.396  23.750  1.00 59.55           N  
ATOM   3099  CZ  ARG A 422       2.745   6.586  24.964  1.00 55.83           C  
ATOM   3100  NH1 ARG A 422       3.991   6.210  25.268  1.00 50.82           N1+
ATOM   3101  NH2 ARG A 422       1.964   7.155  25.872  1.00 51.21           N  
ATOM   3102  N   ASP A 423       5.896   4.863  19.387  1.00 52.32           N  
ATOM   3103  CA  ASP A 423       6.174   3.565  18.785  1.00 55.36           C  
ATOM   3104  C   ASP A 423       5.634   2.365  19.566  1.00 49.84           C  
ATOM   3105  O   ASP A 423       5.757   1.243  19.074  1.00 49.12           O  
ATOM   3106  CB  ASP A 423       7.687   3.368  18.514  1.00 50.57           C  
ATOM   3107  CG  ASP A 423       8.561   3.355  19.775  1.00 52.73           C  
ATOM   3108  OD1 ASP A 423       8.277   2.646  20.773  1.00 55.31           O  
ATOM   3109  OD2 ASP A 423       9.602   4.042  19.739  1.00 60.84           O1-
ATOM   3110  N   VAL A 424       5.037   2.553  20.747  1.00 54.36           N  
ATOM   3111  CA  VAL A 424       4.341   1.466  21.455  1.00 52.21           C  
ATOM   3112  C   VAL A 424       3.010   1.995  21.960  1.00 53.44           C  
ATOM   3113  O   VAL A 424       2.976   3.011  22.654  1.00 48.98           O  
ATOM   3114  CB  VAL A 424       5.131   0.888  22.656  1.00 52.31           C  
ATOM   3115  CG1 VAL A 424       4.363  -0.323  23.264  1.00 47.12           C  
ATOM   3116  CG2 VAL A 424       6.536   0.468  22.259  1.00 44.97           C  
ATOM   3117  N   VAL A 425       1.916   1.284  21.669  1.00 51.09           N  
ATOM   3118  CA  VAL A 425       0.584   1.750  22.034  1.00 51.06           C  
ATOM   3119  C   VAL A 425      -0.185   0.615  22.706  1.00 52.89           C  
ATOM   3120  O   VAL A 425      -0.147  -0.532  22.249  1.00 47.88           O  
ATOM   3121  CB  VAL A 425      -0.178   2.316  20.812  1.00 54.86           C  
ATOM   3122  CG1 VAL A 425      -0.342   1.279  19.697  1.00 54.32           C  
ATOM   3123  CG2 VAL A 425      -1.520   2.874  21.224  1.00 55.98           C  
ATOM   3124  N   ASN A 426      -0.845   0.932  23.818  1.00 56.81           N  
ATOM   3125  CA  ASN A 426      -1.779   0.009  24.450  1.00 55.58           C  
ATOM   3126  C   ASN A 426      -3.002  -0.165  23.557  1.00 53.69           C  
ATOM   3127  O   ASN A 426      -3.624   0.823  23.161  1.00 56.19           O  
ATOM   3128  CB  ASN A 426      -2.174   0.559  25.821  1.00 52.60           C  
ATOM   3129  CG  ASN A 426      -3.405  -0.117  26.403  1.00 54.29           C  
ATOM   3130  ND2 ASN A 426      -4.257   0.669  27.063  1.00 55.09           N  
ATOM   3131  OD1 ASN A 426      -3.572  -1.329  26.296  1.00 57.56           O  
ATOM   3132  N   THR A 427      -3.329  -1.414  23.197  1.00 55.76           N  
ATOM   3133  CA  THR A 427      -4.520  -1.673  22.383  1.00 55.25           C  
ATOM   3134  C   THR A 427      -5.771  -1.946  23.215  1.00 59.75           C  
ATOM   3135  O   THR A 427      -6.844  -2.155  22.637  1.00 58.80           O  
ATOM   3136  CB  THR A 427      -4.299  -2.835  21.393  1.00 54.35           C  
ATOM   3137  CG2 THR A 427      -3.268  -2.460  20.336  1.00 60.41           C  
ATOM   3138  OG1 THR A 427      -3.869  -4.012  22.080  1.00 52.01           O  
ATOM   3139  N   GLY A 428      -5.671  -1.956  24.546  1.00 54.89           N  
ATOM   3140  CA  GLY A 428      -6.860  -1.907  25.373  1.00 54.87           C  
ATOM   3141  C   GLY A 428      -7.534  -3.254  25.572  1.00 60.34           C  
ATOM   3142  O   GLY A 428      -6.970  -4.327  25.323  1.00 58.04           O  
ATOM   3143  N   SER A 429      -8.777  -3.181  26.048  1.00 61.83           N  
ATOM   3144  CA  SER A 429      -9.607  -4.343  26.342  1.00 66.63           C  
ATOM   3145  C   SER A 429     -10.786  -4.422  25.375  1.00 66.97           C  
ATOM   3146  O   SER A 429     -11.044  -3.474  24.625  1.00 60.73           O  
ATOM   3147  CB  SER A 429     -10.105  -4.298  27.798  1.00 63.87           C  
ATOM   3148  OG  SER A 429     -10.335  -2.967  28.246  1.00 71.81           O  
ATOM   3149  N   PRO A 430     -11.495  -5.573  25.317  1.00 68.01           N  
ATOM   3150  CA  PRO A 430     -12.604  -5.653  24.358  1.00 62.20           C  
ATOM   3151  C   PRO A 430     -13.754  -4.719  24.714  1.00 66.44           C  
ATOM   3152  O   PRO A 430     -14.089  -3.872  23.885  1.00 69.49           O  
ATOM   3153  CB  PRO A 430     -13.047  -7.128  24.432  1.00 62.02           C  
ATOM   3154  CG  PRO A 430     -12.363  -7.721  25.601  1.00 62.55           C  
ATOM   3155  CD  PRO A 430     -11.149  -6.895  25.877  1.00 65.65           C  
ATOM   3156  N   ASP A 432     -12.900  -1.171  22.299  1.00 59.39           N  
ATOM   3157  CA  ASP A 432     -11.681  -0.502  21.858  1.00 61.69           C  
ATOM   3158  C   ASP A 432     -11.261  -0.938  20.467  1.00 62.38           C  
ATOM   3159  O   ASP A 432     -11.319  -2.119  20.123  1.00 62.86           O  
ATOM   3160  CB  ASP A 432     -10.536  -0.774  22.827  1.00 62.88           C  
ATOM   3161  CG  ASP A 432     -10.537   0.178  23.986  1.00 64.49           C  
ATOM   3162  OD1 ASP A 432     -11.464   1.011  24.064  1.00 74.31           O  
ATOM   3163  OD2 ASP A 432      -9.632   0.088  24.828  1.00 61.46           O1-
ATOM   3164  N   ASN A 433     -10.811   0.027  19.678  1.00 60.29           N  
ATOM   3165  CA  ASN A 433     -10.340  -0.207  18.325  1.00 62.97           C  
ATOM   3166  C   ASN A 433      -9.204   0.788  18.083  1.00 61.58           C  
ATOM   3167  O   ASN A 433      -9.370   1.793  17.398  1.00 62.22           O  
ATOM   3168  CB  ASN A 433     -11.470  -0.043  17.306  1.00 64.00           C  
ATOM   3169  CG  ASN A 433     -11.166  -0.696  15.973  1.00 64.45           C  
ATOM   3170  ND2 ASN A 433     -12.171  -0.734  15.118  1.00 69.57           N  
ATOM   3171  OD1 ASN A 433     -10.054  -1.161  15.711  1.00 61.26           O  
ATOM   3172  N   VAL A 434      -8.053   0.504  18.698  1.00 60.10           N  
ATOM   3173  CA  VAL A 434      -6.890   1.383  18.599  1.00 63.98           C  
ATOM   3174  C   VAL A 434      -6.393   1.426  17.157  1.00 62.58           C  
ATOM   3175  O   VAL A 434      -6.168   0.382  16.526  1.00 60.42           O  
ATOM   3176  CB  VAL A 434      -5.800   0.902  19.573  1.00 59.78           C  
ATOM   3177  CG1 VAL A 434      -4.505   1.651  19.371  1.00 57.24           C  
ATOM   3178  CG2 VAL A 434      -6.277   1.076  20.985  1.00 61.90           C  
ATOM   3179  N   THR A 435      -6.243   2.637  16.611  1.00 58.44           N  
ATOM   3180  CA  THR A 435      -5.825   2.781  15.220  1.00 59.52           C  
ATOM   3181  C   THR A 435      -4.676   3.776  15.087  1.00 58.11           C  
ATOM   3182  O   THR A 435      -4.636   4.805  15.771  1.00 55.67           O  
ATOM   3183  CB  THR A 435      -6.996   3.198  14.325  1.00 63.34           C  
ATOM   3184  CG2 THR A 435      -8.126   2.173  14.446  1.00 59.42           C  
ATOM   3185  OG1 THR A 435      -7.481   4.488  14.725  1.00 69.50           O  
ATOM   3186  N   ILE A 436      -3.749   3.464  14.179  1.00 57.27           N  
ATOM   3187  CA  ILE A 436      -2.490   4.181  14.056  1.00 55.98           C  
ATOM   3188  C   ILE A 436      -2.212   4.473  12.588  1.00 51.96           C  
ATOM   3189  O   ILE A 436      -2.673   3.770  11.692  1.00 49.78           O  
ATOM   3190  CB  ILE A 436      -1.322   3.380  14.670  1.00 51.92           C  
ATOM   3191  CG1 ILE A 436      -1.257   1.989  14.016  1.00 50.80           C  
ATOM   3192  CG2 ILE A 436      -1.501   3.256  16.163  1.00 50.33           C  
ATOM   3193  CD1 ILE A 436       0.126   1.337  14.045  1.00 51.25           C  
ATOM   3194  N   ARG A 437      -1.407   5.507  12.349  1.00 51.82           N  
ATOM   3195  CA  ARG A 437      -1.033   5.877  10.993  1.00 55.34           C  
ATOM   3196  C   ARG A 437       0.467   6.118  10.879  1.00 52.57           C  
ATOM   3197  O   ARG A 437       1.110   6.607  11.814  1.00 58.32           O  
ATOM   3198  CB  ARG A 437      -1.800   7.117  10.548  1.00 53.82           C  
ATOM   3199  CG  ARG A 437      -3.217   6.799  10.124  1.00 54.35           C  
ATOM   3200  CD  ARG A 437      -3.842   7.969   9.408  1.00 51.32           C  
ATOM   3201  NE  ARG A 437      -5.186   7.658   8.954  1.00 59.77           N  
ATOM   3202  CZ  ARG A 437      -5.998   8.540   8.383  1.00 60.84           C  
ATOM   3203  NH1 ARG A 437      -5.600   9.797   8.199  1.00 58.61           N1+
ATOM   3204  NH2 ARG A 437      -7.203   8.158   7.996  1.00 60.32           N  
ATOM   3205  N   PHE A 438       1.018   5.798   9.714  1.00 50.35           N  
ATOM   3206  CA  PHE A 438       2.405   6.154   9.431  1.00 55.79           C  
ATOM   3207  C   PHE A 438       2.609   6.215   7.924  1.00 56.19           C  
ATOM   3208  O   PHE A 438       1.819   5.663   7.148  1.00 57.50           O  
ATOM   3209  CB  PHE A 438       3.385   5.163  10.074  1.00 52.46           C  
ATOM   3210  CG  PHE A 438       3.220   3.754   9.593  1.00 52.41           C  
ATOM   3211  CD1 PHE A 438       2.201   2.951  10.088  1.00 51.91           C  
ATOM   3212  CD2 PHE A 438       4.078   3.226   8.650  1.00 54.33           C  
ATOM   3213  CE1 PHE A 438       2.044   1.650   9.648  1.00 51.03           C  
ATOM   3214  CE2 PHE A 438       3.925   1.920   8.203  1.00 49.97           C  
ATOM   3215  CZ  PHE A 438       2.906   1.139   8.705  1.00 51.60           C  
ATOM   3216  N   ARG A 439       3.685   6.896   7.524  1.00 58.30           N  
ATOM   3217  CA  ARG A 439       4.122   6.978   6.131  1.00 58.07           C  
ATOM   3218  C   ARG A 439       5.240   5.974   5.880  1.00 52.97           C  
ATOM   3219  O   ARG A 439       6.166   5.873   6.682  1.00 57.35           O  
ATOM   3220  CB  ARG A 439       4.621   8.394   5.802  1.00 61.08           C  
ATOM   3221  CG  ARG A 439       3.603   9.301   5.096  1.00 64.57           C  
ATOM   3222  CD  ARG A 439       4.156  10.711   4.832  1.00 71.11           C  
ATOM   3223  NE  ARG A 439       4.390  11.487   6.058  1.00 73.81           N  
ATOM   3224  CZ  ARG A 439       3.523  12.357   6.577  1.00 72.04           C  
ATOM   3225  NH1 ARG A 439       2.353  12.562   5.982  1.00 74.96           N1+
ATOM   3226  NH2 ARG A 439       3.816  13.018   7.693  1.00 74.95           N  
ATOM   3227  N   THR A 440       5.170   5.242   4.759  1.00 54.76           N  
ATOM   3228  CA  THR A 440       6.214   4.267   4.423  1.00 55.67           C  
ATOM   3229  C   THR A 440       7.375   4.966   3.727  1.00 59.05           C  
ATOM   3230  O   THR A 440       7.373   5.131   2.507  1.00 65.83           O  
ATOM   3231  CB  THR A 440       5.709   3.146   3.518  1.00 53.60           C  
ATOM   3232  CG2 THR A 440       4.731   2.211   4.232  1.00 56.91           C  
ATOM   3233  OG1 THR A 440       5.110   3.697   2.343  1.00 60.14           O  
ATOM   3234  N   ASP A 441       8.404   5.329   4.489  1.00 57.92           N  
ATOM   3235  CA  ASP A 441       9.606   5.916   3.908  1.00 63.29           C  
ATOM   3236  C   ASP A 441      10.862   5.155   4.314  1.00 61.82           C  
ATOM   3237  O   ASP A 441      11.966   5.700   4.224  1.00 57.58           O  
ATOM   3238  CB  ASP A 441       9.732   7.386   4.312  1.00 61.27           C  
ATOM   3239  CG  ASP A 441       9.571   7.592   5.804  1.00 65.03           C  
ATOM   3240  OD1 ASP A 441       9.746   6.615   6.571  1.00 69.87           O  
ATOM   3241  OD2 ASP A 441       9.275   8.730   6.214  1.00 69.24           O1-
ATOM   3242  N   ASN A 442      10.724   3.904   4.755  1.00 57.49           N  
ATOM   3243  CA  ASN A 442      11.829   3.173   5.375  1.00 58.38           C  
ATOM   3244  C   ASN A 442      11.831   1.733   4.883  1.00 56.58           C  
ATOM   3245  O   ASN A 442      11.368   0.816   5.577  1.00 57.43           O  
ATOM   3246  CB  ASN A 442      11.738   3.247   6.900  1.00 51.51           C  
ATOM   3247  CG  ASN A 442      13.036   2.887   7.572  1.00 54.84           C  
ATOM   3248  ND2 ASN A 442      13.027   2.863   8.901  1.00 47.99           N  
ATOM   3249  OD1 ASN A 442      14.041   2.612   6.903  1.00 53.57           O  
ATOM   3250  N   PRO A 443      12.392   1.489   3.699  1.00 56.62           N  
ATOM   3251  CA  PRO A 443      12.267   0.161   3.079  1.00 53.02           C  
ATOM   3252  C   PRO A 443      12.923  -0.932   3.913  1.00 55.66           C  
ATOM   3253  O   PRO A 443      14.078  -0.823   4.323  1.00 58.48           O  
ATOM   3254  CB  PRO A 443      12.966   0.328   1.722  1.00 53.48           C  
ATOM   3255  CG  PRO A 443      13.058   1.811   1.487  1.00 54.82           C  
ATOM   3256  CD  PRO A 443      13.163   2.425   2.864  1.00 54.55           C  
ATOM   3257  N   GLY A 444      12.171  -2.000   4.148  1.00 55.63           N  
ATOM   3258  CA  GLY A 444      12.703  -3.189   4.756  1.00 47.30           C  
ATOM   3259  C   GLY A 444      11.603  -3.981   5.427  1.00 49.70           C  
ATOM   3260  O   GLY A 444      10.446  -3.557   5.467  1.00 50.41           O  
ATOM   3261  N   PRO A 445      11.943  -5.175   5.921  1.00 52.86           N  
ATOM   3262  CA  PRO A 445      11.035  -5.961   6.779  1.00 54.10           C  
ATOM   3263  C   PRO A 445      11.077  -5.472   8.220  1.00 58.13           C  
ATOM   3264  O   PRO A 445      12.124  -5.537   8.870  1.00 59.18           O  
ATOM   3265  CB  PRO A 445      11.593  -7.384   6.665  1.00 55.16           C  
ATOM   3266  CG  PRO A 445      13.041  -7.189   6.309  1.00 57.28           C  
ATOM   3267  CD  PRO A 445      13.096  -5.967   5.453  1.00 49.06           C  
ATOM   3268  N   TRP A 446       9.935  -5.041   8.711  1.00 52.30           N  
ATOM   3269  CA  TRP A 446       9.800  -4.542  10.045  1.00 50.48           C  
ATOM   3270  C   TRP A 446       8.739  -5.268  10.853  1.00 56.14           C  
ATOM   3271  O   TRP A 446       7.630  -5.359  10.485  1.00 57.11           O  
ATOM   3272  CB  TRP A 446       9.506  -3.051  10.032  1.00 53.00           C  
ATOM   3273  CG  TRP A 446      10.393  -2.205   9.202  1.00 54.96           C  
ATOM   3274  CD1 TRP A 446      10.101  -1.655   8.033  1.00 49.14           C  
ATOM   3275  CD2 TRP A 446      11.699  -1.785   9.513  1.00 51.65           C  
ATOM   3276  CE2 TRP A 446      12.132  -1.005   8.474  1.00 48.84           C  
ATOM   3277  CE3 TRP A 446      12.554  -2.006  10.578  1.00 58.75           C  
ATOM   3278  NE1 TRP A 446      11.121  -0.941   7.576  1.00 54.63           N  
ATOM   3279  CZ2 TRP A 446      13.357  -0.446   8.452  1.00 48.49           C  
ATOM   3280  CZ3 TRP A 446      13.773  -1.448  10.550  1.00 54.36           C  
ATOM   3281  CH2 TRP A 446      14.167  -0.678   9.505  1.00 53.18           C  
ATOM   3282  N   PHE A 447       9.123  -5.759  11.997  1.00 58.12           N  
ATOM   3283  CA  PHE A 447       8.273  -6.459  12.910  1.00 55.95           C  
ATOM   3284  C   PHE A 447       7.166  -5.595  13.502  1.00 55.81           C  
ATOM   3285  O   PHE A 447       7.378  -4.479  13.812  1.00 58.19           O  
ATOM   3286  CB  PHE A 447       9.176  -6.923  14.038  1.00 61.28           C  
ATOM   3287  CG  PHE A 447       9.024  -8.350  14.425  1.00 60.30           C  
ATOM   3288  CD1 PHE A 447       8.063  -9.126  13.901  1.00 67.51           C  
ATOM   3289  CD2 PHE A 447       9.848  -8.884  15.355  1.00 67.33           C  
ATOM   3290  CE1 PHE A 447       7.925 -10.431  14.272  1.00 72.33           C  
ATOM   3291  CE2 PHE A 447       9.726 -10.192  15.732  1.00 69.46           C  
ATOM   3292  CZ  PHE A 447       8.753 -10.973  15.188  1.00 71.27           C  
ATOM   3293  N   LEU A 448       5.974  -6.138  13.613  1.00 51.74           N  
ATOM   3294  CA  LEU A 448       4.845  -5.494  14.228  1.00 52.41           C  
ATOM   3295  C   LEU A 448       4.390  -6.535  15.200  1.00 58.23           C  
ATOM   3296  O   LEU A 448       4.007  -7.574  14.809  1.00 53.86           O  
ATOM   3297  CB  LEU A 448       3.754  -5.203  13.223  1.00 57.73           C  
ATOM   3298  CG  LEU A 448       2.634  -4.244  13.567  1.00 57.47           C  
ATOM   3299  CD1 LEU A 448       1.419  -4.982  13.995  1.00 62.17           C  
ATOM   3300  CD2 LEU A 448       3.041  -3.368  14.688  1.00 52.41           C  
ATOM   3301  N   HIS A 449       4.404  -6.255  16.476  1.00 50.58           N  
ATOM   3302  CA  HIS A 449       4.075  -7.307  17.425  1.00 54.74           C  
ATOM   3303  C   HIS A 449       3.689  -6.717  18.765  1.00 57.06           C  
ATOM   3304  O   HIS A 449       4.045  -5.589  19.106  1.00 56.44           O  
ATOM   3305  CB  HIS A 449       5.244  -8.271  17.625  1.00 51.66           C  
ATOM   3306  CG  HIS A 449       6.424  -7.641  18.294  1.00 55.72           C  
ATOM   3307  CD2 HIS A 449       7.519  -7.033  17.782  1.00 53.69           C  
ATOM   3308  ND1 HIS A 449       6.537  -7.553  19.663  1.00 50.93           N  
ATOM   3309  CE1 HIS A 449       7.662  -6.934  19.970  1.00 55.66           C  
ATOM   3310  NE2 HIS A 449       8.276  -6.608  18.847  1.00 59.70           N  
ATOM   3311  N   CYS A 450       2.975  -7.526  19.532  1.00 54.25           N  
ATOM   3312  CA  CYS A 450       2.698  -7.171  20.905  1.00 59.41           C  
ATOM   3313  C   CYS A 450       3.946  -7.384  21.747  1.00 54.69           C  
ATOM   3314  O   CYS A 450       4.657  -8.380  21.587  1.00 50.43           O  
ATOM   3315  CB  CYS A 450       1.548  -8.007  21.434  1.00 56.60           C  
ATOM   3316  SG  CYS A 450       1.627  -8.126  23.169  1.00 57.18           S  
ATOM   3317  N   HIS A 451       4.226  -6.433  22.636  1.00 51.65           N  
ATOM   3318  CA  HIS A 451       5.489  -6.447  23.367  1.00 52.67           C  
ATOM   3319  C   HIS A 451       5.399  -7.134  24.732  1.00 55.82           C  
ATOM   3320  O   HIS A 451       6.352  -7.061  25.512  1.00 55.01           O  
ATOM   3321  CB  HIS A 451       6.023  -5.026  23.538  1.00 48.71           C  
ATOM   3322  CG  HIS A 451       7.514  -4.922  23.465  1.00 49.78           C  
ATOM   3323  CD2 HIS A 451       8.322  -4.343  22.541  1.00 46.71           C  
ATOM   3324  ND1 HIS A 451       8.347  -5.422  24.446  1.00 49.30           N  
ATOM   3325  CE1 HIS A 451       9.605  -5.166  24.123  1.00 46.93           C  
ATOM   3326  NE2 HIS A 451       9.616  -4.510  22.973  1.00 46.62           N  
ATOM   3327  N   ILE A 452       4.304  -7.811  25.052  1.00 57.08           N  
ATOM   3328  CA  ILE A 452       4.352  -8.731  26.181  1.00 53.57           C  
ATOM   3329  C   ILE A 452       5.078  -9.967  25.660  1.00 51.01           C  
ATOM   3330  O   ILE A 452       4.596 -10.651  24.755  1.00 56.85           O  
ATOM   3331  CB  ILE A 452       2.960  -9.047  26.734  1.00 52.16           C  
ATOM   3332  CG1 ILE A 452       2.421  -7.802  27.448  1.00 49.86           C  
ATOM   3333  CG2 ILE A 452       3.016 -10.225  27.708  1.00 48.91           C  
ATOM   3334  CD1 ILE A 452       0.917  -7.773  27.634  1.00 53.29           C  
ATOM   3335  N   ASP A 453       6.276 -10.216  26.189  1.00 51.44           N  
ATOM   3336  CA  ASP A 453       7.256 -11.004  25.452  1.00 52.63           C  
ATOM   3337  C   ASP A 453       6.892 -12.485  25.368  1.00 59.00           C  
ATOM   3338  O   ASP A 453       7.323 -13.150  24.419  1.00 56.26           O  
ATOM   3339  CB  ASP A 453       8.643 -10.815  26.068  1.00 55.51           C  
ATOM   3340  CG  ASP A 453       9.764 -11.062  25.068  1.00 56.87           C  
ATOM   3341  OD1 ASP A 453       9.792 -10.425  23.996  1.00 52.71           O  
ATOM   3342  OD2 ASP A 453      10.619 -11.918  25.355  1.00 61.48           O1-
ATOM   3343  N   PHE A 454       6.098 -12.999  26.319  1.00 55.57           N  
ATOM   3344  CA  PHE A 454       5.553 -14.351  26.204  1.00 58.17           C  
ATOM   3345  C   PHE A 454       4.561 -14.465  25.053  1.00 61.25           C  
ATOM   3346  O   PHE A 454       4.594 -15.439  24.293  1.00 62.09           O  
ATOM   3347  CB  PHE A 454       4.887 -14.759  27.513  1.00 56.92           C  
ATOM   3348  CG  PHE A 454       5.702 -14.428  28.717  1.00 67.97           C  
ATOM   3349  CD1 PHE A 454       6.904 -15.083  28.956  1.00 71.17           C  
ATOM   3350  CD2 PHE A 454       5.289 -13.443  29.599  1.00 68.16           C  
ATOM   3351  CE1 PHE A 454       7.677 -14.778  30.071  1.00 74.50           C  
ATOM   3352  CE2 PHE A 454       6.055 -13.125  30.716  1.00 72.57           C  
ATOM   3353  CZ  PHE A 454       7.252 -13.793  30.951  1.00 73.20           C  
ATOM   3354  N   HIS A 455       3.658 -13.493  24.916  1.00 58.88           N  
ATOM   3355  CA  HIS A 455       2.758 -13.515  23.768  1.00 56.21           C  
ATOM   3356  C   HIS A 455       3.543 -13.515  22.455  1.00 58.57           C  
ATOM   3357  O   HIS A 455       3.119 -14.145  21.478  1.00 54.92           O  
ATOM   3358  CB  HIS A 455       1.802 -12.322  23.834  1.00 57.50           C  
ATOM   3359  CG  HIS A 455       1.052 -12.206  25.129  1.00 53.94           C  
ATOM   3360  CD2 HIS A 455       1.047 -12.983  26.237  1.00 55.91           C  
ATOM   3361  ND1 HIS A 455       0.156 -11.191  25.375  1.00 56.24           N  
ATOM   3362  CE1 HIS A 455      -0.359 -11.335  26.582  1.00 55.48           C  
ATOM   3363  NE2 HIS A 455       0.166 -12.414  27.129  1.00 62.01           N  
ATOM   3364  N   LEU A 456       4.703 -12.843  22.425  1.00 57.43           N  
ATOM   3365  CA  LEU A 456       5.513 -12.795  21.209  1.00 56.23           C  
ATOM   3366  C   LEU A 456       6.096 -14.163  20.885  1.00 57.70           C  
ATOM   3367  O   LEU A 456       6.054 -14.603  19.732  1.00 63.12           O  
ATOM   3368  CB  LEU A 456       6.637 -11.758  21.349  1.00 52.92           C  
ATOM   3369  CG  LEU A 456       7.859 -11.907  20.425  1.00 53.62           C  
ATOM   3370  CD1 LEU A 456       7.503 -11.729  18.923  1.00 51.71           C  
ATOM   3371  CD2 LEU A 456       9.016 -10.986  20.834  1.00 45.00           C  
ATOM   3372  N   ASP A 457       6.662 -14.844  21.887  1.00 54.53           N  
ATOM   3373  CA  ASP A 457       7.191 -16.180  21.638  1.00 64.66           C  
ATOM   3374  C   ASP A 457       6.086 -17.132  21.190  1.00 62.19           C  
ATOM   3375  O   ASP A 457       6.352 -18.089  20.458  1.00 60.76           O  
ATOM   3376  CB  ASP A 457       7.901 -16.720  22.886  1.00 63.52           C  
ATOM   3377  CG  ASP A 457       8.869 -17.855  22.568  1.00 66.28           C  
ATOM   3378  OD1 ASP A 457       9.921 -17.622  21.925  1.00 70.05           O  
ATOM   3379  OD2 ASP A 457       8.575 -18.996  22.956  1.00 75.49           O1-
ATOM   3380  N   ALA A 458       4.849 -16.870  21.613  1.00 57.42           N  
ATOM   3381  CA  ALA A 458       3.672 -17.634  21.223  1.00 60.00           C  
ATOM   3382  C   ALA A 458       3.142 -17.267  19.829  1.00 63.15           C  
ATOM   3383  O   ALA A 458       2.078 -17.763  19.431  1.00 61.47           O  
ATOM   3384  CB  ALA A 458       2.582 -17.434  22.282  1.00 50.72           C  
ATOM   3385  N   GLY A 459       3.830 -16.398  19.092  1.00 61.32           N  
ATOM   3386  CA  GLY A 459       3.456 -16.069  17.723  1.00 59.67           C  
ATOM   3387  C   GLY A 459       2.579 -14.846  17.499  1.00 59.20           C  
ATOM   3388  O   GLY A 459       1.996 -14.728  16.413  1.00 66.17           O  
ATOM   3389  N   PHE A 460       2.482 -13.928  18.469  1.00 59.51           N  
ATOM   3390  CA  PHE A 460       1.569 -12.782  18.397  1.00 53.92           C  
ATOM   3391  C   PHE A 460       2.233 -11.641  17.623  1.00 55.48           C  
ATOM   3392  O   PHE A 460       2.575 -10.590  18.166  1.00 54.44           O  
ATOM   3393  CB  PHE A 460       1.162 -12.339  19.798  1.00 49.85           C  
ATOM   3394  CG  PHE A 460      -0.166 -11.604  19.852  1.00 50.95           C  
ATOM   3395  CD1 PHE A 460      -1.085 -11.716  18.814  1.00 47.88           C  
ATOM   3396  CD2 PHE A 460      -0.492 -10.804  20.951  1.00 49.26           C  
ATOM   3397  CE1 PHE A 460      -2.314 -11.032  18.864  1.00 49.93           C  
ATOM   3398  CE2 PHE A 460      -1.715 -10.128  21.019  1.00 50.77           C  
ATOM   3399  CZ  PHE A 460      -2.627 -10.236  19.965  1.00 46.81           C  
ATOM   3400  N   ALA A 461       2.373 -11.842  16.311  1.00 55.76           N  
ATOM   3401  CA  ALA A 461       3.198 -10.932  15.528  1.00 52.70           C  
ATOM   3402  C   ALA A 461       2.992 -11.120  14.024  1.00 52.44           C  
ATOM   3403  O   ALA A 461       2.644 -12.204  13.551  1.00 50.58           O  
ATOM   3404  CB  ALA A 461       4.685 -11.149  15.859  1.00 52.31           C  
ATOM   3405  N   VAL A 462       3.301 -10.051  13.280  1.00 48.47           N  
ATOM   3406  CA  VAL A 462       3.363 -10.033  11.820  1.00 50.99           C  
ATOM   3407  C   VAL A 462       4.556  -9.177  11.400  1.00 53.48           C  
ATOM   3408  O   VAL A 462       5.113  -8.403  12.179  1.00 52.40           O  
ATOM   3409  CB  VAL A 462       2.092  -9.454  11.163  1.00 56.85           C  
ATOM   3410  CG1 VAL A 462       0.830 -10.227  11.555  1.00 51.24           C  
ATOM   3411  CG2 VAL A 462       1.999  -7.968  11.517  1.00 55.14           C  
ATOM   3412  N   VAL A 463       4.921  -9.257  10.136  1.00 53.96           N  
ATOM   3413  CA  VAL A 463       6.048  -8.462   9.670  1.00 59.84           C  
ATOM   3414  C   VAL A 463       5.591  -7.606   8.501  1.00 58.72           C  
ATOM   3415  O   VAL A 463       4.990  -8.114   7.546  1.00 63.02           O  
ATOM   3416  CB  VAL A 463       7.260  -9.346   9.317  1.00 55.61           C  
ATOM   3417  CG1 VAL A 463       6.844 -10.527   8.465  1.00 57.97           C  
ATOM   3418  CG2 VAL A 463       8.350  -8.518   8.641  1.00 60.41           C  
ATOM   3419  N   MET A 464       5.839  -6.300   8.602  1.00 60.83           N  
ATOM   3420  CA  MET A 464       5.581  -5.355   7.516  1.00 58.84           C  
ATOM   3421  C   MET A 464       6.755  -5.365   6.539  1.00 58.39           C  
ATOM   3422  O   MET A 464       7.842  -4.889   6.868  1.00 63.17           O  
ATOM   3423  CB  MET A 464       5.349  -3.952   8.073  1.00 52.83           C  
ATOM   3424  CG  MET A 464       4.248  -3.861   9.108  1.00 56.99           C  
ATOM   3425  SD  MET A 464       2.701  -4.705   8.610  1.00 64.13           S  
ATOM   3426  CE  MET A 464       1.817  -3.387   7.827  1.00 63.97           C  
ATOM   3427  N   ALA A 465       6.534  -5.894   5.336  1.00 58.60           N  
ATOM   3428  CA  ALA A 465       7.561  -5.920   4.294  1.00 54.91           C  
ATOM   3429  C   ALA A 465       7.473  -4.627   3.480  1.00 60.54           C  
ATOM   3430  O   ALA A 465       6.812  -4.559   2.441  1.00 62.89           O  
ATOM   3431  CB  ALA A 465       7.387  -7.149   3.415  1.00 55.80           C  
ATOM   3432  N   GLU A 466       8.177  -3.595   3.939  1.00 55.80           N  
ATOM   3433  CA  GLU A 466       8.044  -2.260   3.373  1.00 54.02           C  
ATOM   3434  C   GLU A 466       8.908  -2.105   2.126  1.00 54.83           C  
ATOM   3435  O   GLU A 466      10.117  -2.367   2.161  1.00 58.12           O  
ATOM   3436  CB  GLU A 466       8.437  -1.210   4.415  1.00 55.18           C  
ATOM   3437  CG  GLU A 466       8.291   0.229   3.927  1.00 51.75           C  
ATOM   3438  CD  GLU A 466       8.247   1.250   5.054  1.00 53.08           C  
ATOM   3439  OE1 GLU A 466       8.535   2.421   4.782  1.00 58.65           O  
ATOM   3440  OE2 GLU A 466       7.947   0.898   6.213  1.00 57.81           O1-
ATOM   3441  N   ASP A 467       8.285  -1.663   1.042  1.00 49.53           N  
ATOM   3442  CA  ASP A 467       8.948  -1.377  -0.232  1.00 56.96           C  
ATOM   3443  C   ASP A 467      10.008  -2.426  -0.566  1.00 51.25           C  
ATOM   3444  O   ASP A 467      11.200  -2.146  -0.676  1.00 51.40           O  
ATOM   3445  CB  ASP A 467       9.554   0.024  -0.232  1.00 50.63           C  
ATOM   3446  CG  ASP A 467      10.095   0.416  -1.582  1.00 53.31           C  
ATOM   3447  OD1 ASP A 467       9.770  -0.265  -2.590  1.00 56.25           O  
ATOM   3448  OD2 ASP A 467      10.833   1.414  -1.639  1.00 52.61           O1-
ATOM   3449  N   THR A 468       9.535  -3.655  -0.754  1.00 52.17           N  
ATOM   3450  CA  THR A 468      10.452  -4.771  -0.965  1.00 53.98           C  
ATOM   3451  C   THR A 468      11.358  -4.658  -2.204  1.00 55.71           C  
ATOM   3452  O   THR A 468      12.499  -5.149  -2.120  1.00 57.38           O  
ATOM   3453  CB  THR A 468       9.621  -6.061  -0.965  1.00 57.57           C  
ATOM   3454  CG2 THR A 468      10.381  -7.232  -1.589  1.00 53.64           C  
ATOM   3455  OG1 THR A 468       9.282  -6.379   0.392  1.00 54.94           O  
ATOM   3456  N   PRO A 469      10.962  -4.035  -3.334  1.00 56.51           N  
ATOM   3457  CA  PRO A 469      11.899  -3.949  -4.479  1.00 60.73           C  
ATOM   3458  C   PRO A 469      13.152  -3.139  -4.193  1.00 64.89           C  
ATOM   3459  O   PRO A 469      14.152  -3.289  -4.913  1.00 56.33           O  
ATOM   3460  CB  PRO A 469      11.068  -3.270  -5.584  1.00 53.67           C  
ATOM   3461  CG  PRO A 469       9.655  -3.420  -5.178  1.00 53.19           C  
ATOM   3462  CD  PRO A 469       9.671  -3.399  -3.674  1.00 54.20           C  
ATOM   3463  N   ASP A 470      13.115  -2.267  -3.186  1.00 60.41           N  
ATOM   3464  CA  ASP A 470      14.199  -1.341  -2.900  1.00 59.53           C  
ATOM   3465  C   ASP A 470      15.001  -1.740  -1.685  1.00 59.05           C  
ATOM   3466  O   ASP A 470      15.986  -1.067  -1.368  1.00 63.26           O  
ATOM   3467  CB  ASP A 470      13.645   0.069  -2.682  1.00 65.59           C  
ATOM   3468  CG  ASP A 470      13.283   0.755  -3.976  1.00 67.98           C  
ATOM   3469  OD1 ASP A 470      13.969   0.494  -4.989  1.00 67.50           O  
ATOM   3470  OD2 ASP A 470      12.318   1.553  -3.973  1.00 67.86           O1-
ATOM   3471  N   VAL A 471      14.587  -2.796  -0.984  1.00 57.43           N  
ATOM   3472  CA  VAL A 471      15.269  -3.218   0.234  1.00 59.60           C  
ATOM   3473  C   VAL A 471      16.698  -3.635  -0.077  1.00 57.98           C  
ATOM   3474  O   VAL A 471      17.634  -3.257   0.636  1.00 66.73           O  
ATOM   3475  CB  VAL A 471      14.469  -4.347   0.914  1.00 55.46           C  
ATOM   3476  CG1 VAL A 471      15.152  -4.803   2.168  1.00 56.76           C  
ATOM   3477  CG2 VAL A 471      13.058  -3.861   1.215  1.00 49.89           C  
ATOM   3478  N   ALA A 472      16.892  -4.379  -1.169  1.00 57.99           N  
ATOM   3479  CA  ALA A 472      18.240  -4.762  -1.580  1.00 60.18           C  
ATOM   3480  C   ALA A 472      19.175  -3.581  -1.785  1.00 61.39           C  
ATOM   3481  O   ALA A 472      20.335  -3.621  -1.369  1.00 62.70           O  
ATOM   3482  N   ALA A 473      18.692  -2.516  -2.433  1.00 57.02           N  
ATOM   3483  CA  ALA A 473      19.554  -1.363  -2.678  1.00 62.90           C  
ATOM   3484  C   ALA A 473      19.756  -0.517  -1.424  1.00 61.54           C  
ATOM   3485  O   ALA A 473      20.870  -0.047  -1.159  1.00 66.06           O  
ATOM   3486  CB  ALA A 473      18.982  -0.498  -3.803  1.00 59.27           C  
ATOM   3487  N   THR A 474      18.696  -0.303  -0.643  1.00 60.00           N  
ATOM   3488  CA  THR A 474      18.786   0.621   0.478  1.00 59.07           C  
ATOM   3489  C   THR A 474      19.551   0.058   1.671  1.00 54.03           C  
ATOM   3490  O   THR A 474      20.018   0.826   2.510  1.00 52.27           O  
ATOM   3491  CB  THR A 474      17.380   1.065   0.911  1.00 63.32           C  
ATOM   3492  CG2 THR A 474      16.916   2.273   0.107  1.00 68.03           C  
ATOM   3493  OG1 THR A 474      16.451  -0.019   0.775  1.00 66.60           O  
ATOM   3494  N   ASN A 475      19.709  -1.249   1.788  1.00 59.93           N  
ATOM   3495  CA  ASN A 475      20.321  -1.821   2.986  1.00 57.07           C  
ATOM   3496  C   ASN A 475      21.487  -2.722   2.606  1.00 53.95           C  
ATOM   3497  O   ASN A 475      21.404  -3.948   2.734  1.00 59.62           O  
ATOM   3498  CB  ASN A 475      19.266  -2.556   3.813  1.00 52.44           C  
ATOM   3499  CG  ASN A 475      18.066  -1.658   4.152  1.00 56.96           C  
ATOM   3500  ND2 ASN A 475      17.023  -1.690   3.323  1.00 53.84           N  
ATOM   3501  OD1 ASN A 475      18.089  -0.952   5.148  1.00 52.70           O  
ATOM   3502  N   PRO A 476      22.604  -2.144   2.145  1.00 54.45           N  
ATOM   3503  CA  PRO A 476      23.818  -2.957   1.974  1.00 54.77           C  
ATOM   3504  C   PRO A 476      24.192  -3.607   3.294  1.00 56.58           C  
ATOM   3505  O   PRO A 476      24.020  -3.025   4.369  1.00 58.86           O  
ATOM   3506  CB  PRO A 476      24.884  -1.947   1.515  1.00 57.68           C  
ATOM   3507  CG  PRO A 476      24.338  -0.586   1.843  1.00 52.27           C  
ATOM   3508  CD  PRO A 476      22.834  -0.715   1.833  1.00 52.06           C  
ATOM   3509  N   VAL A 477      24.708  -4.826   3.209  1.00 51.90           N  
ATOM   3510  CA  VAL A 477      24.858  -5.689   4.371  1.00 57.39           C  
ATOM   3511  C   VAL A 477      26.331  -6.006   4.624  1.00 55.79           C  
ATOM   3512  O   VAL A 477      26.993  -6.592   3.764  1.00 59.11           O  
ATOM   3513  CB  VAL A 477      24.070  -6.993   4.189  1.00 51.46           C  
ATOM   3514  CG1 VAL A 477      24.549  -7.928   5.196  1.00 58.20           C  
ATOM   3515  CG2 VAL A 477      22.585  -6.755   4.298  1.00 46.22           C  
ATOM   3516  N   PRO A 478      26.872  -5.727   5.811  1.00 57.14           N  
ATOM   3517  CA  PRO A 478      28.295  -6.022   6.060  1.00 54.56           C  
ATOM   3518  C   PRO A 478      28.596  -7.516   5.961  1.00 51.38           C  
ATOM   3519  O   PRO A 478      27.729  -8.362   6.190  1.00 55.55           O  
ATOM   3520  CB  PRO A 478      28.523  -5.499   7.485  1.00 50.18           C  
ATOM   3521  CG  PRO A 478      27.153  -5.566   8.142  1.00 53.20           C  
ATOM   3522  CD  PRO A 478      26.169  -5.259   7.021  1.00 50.40           C  
ATOM   3523  N   GLN A 479      29.847  -7.839   5.622  1.00 49.52           N  
ATOM   3524  CA  GLN A 479      30.247  -9.245   5.508  1.00 53.49           C  
ATOM   3525  C   GLN A 479      29.913 -10.033   6.769  1.00 54.50           C  
ATOM   3526  O   GLN A 479      29.455 -11.183   6.698  1.00 57.03           O  
ATOM   3527  CB  GLN A 479      31.750  -9.363   5.239  1.00 55.63           C  
ATOM   3528  CG  GLN A 479      32.212 -10.832   5.103  1.00 50.10           C  
ATOM   3529  CD  GLN A 479      31.689 -11.457   3.826  1.00 48.73           C  
ATOM   3530  NE2 GLN A 479      31.206 -12.701   3.906  1.00 47.69           N  
ATOM   3531  OE1 GLN A 479      31.725 -10.824   2.773  1.00 51.85           O  
ATOM   3532  N   ALA A 480      30.165  -9.433   7.932  1.00 46.58           N  
ATOM   3533  CA  ALA A 480      29.925 -10.102   9.198  1.00 48.75           C  
ATOM   3534  C   ALA A 480      28.475 -10.535   9.341  1.00 54.34           C  
ATOM   3535  O   ALA A 480      28.202 -11.595   9.912  1.00 56.86           O  
ATOM   3536  CB  ALA A 480      30.325  -9.174  10.346  1.00 51.56           C  
ATOM   3537  N   TRP A 481      27.532  -9.737   8.827  1.00 53.83           N  
ATOM   3538  CA  TRP A 481      26.121 -10.097   8.927  1.00 54.86           C  
ATOM   3539  C   TRP A 481      25.794 -11.304   8.063  1.00 56.97           C  
ATOM   3540  O   TRP A 481      24.982 -12.145   8.458  1.00 54.30           O  
ATOM   3541  CB  TRP A 481      25.233  -8.915   8.525  1.00 51.81           C  
ATOM   3542  CG  TRP A 481      23.713  -9.196   8.546  1.00 53.62           C  
ATOM   3543  CD1 TRP A 481      22.832  -8.851   9.540  1.00 54.38           C  
ATOM   3544  CD2 TRP A 481      22.919  -9.837   7.524  1.00 53.22           C  
ATOM   3545  CE2 TRP A 481      21.579  -9.846   7.981  1.00 51.90           C  
ATOM   3546  CE3 TRP A 481      23.209 -10.418   6.281  1.00 52.65           C  
ATOM   3547  NE1 TRP A 481      21.556  -9.248   9.213  1.00 46.00           N  
ATOM   3548  CZ2 TRP A 481      20.533 -10.397   7.228  1.00 50.70           C  
ATOM   3549  CZ3 TRP A 481      22.169 -10.945   5.532  1.00 55.18           C  
ATOM   3550  CH2 TRP A 481      20.846 -10.942   6.016  1.00 49.51           C  
ATOM   3551  N   SER A 482      26.376 -11.379   6.859  1.00 58.61           N  
ATOM   3552  CA  SER A 482      26.144 -12.532   5.995  1.00 57.28           C  
ATOM   3553  C   SER A 482      26.689 -13.809   6.621  1.00 60.65           C  
ATOM   3554  O   SER A 482      26.143 -14.894   6.394  1.00 66.26           O  
ATOM   3555  CB  SER A 482      26.783 -12.301   4.620  1.00 54.71           C  
ATOM   3556  OG  SER A 482      26.444 -11.022   4.093  1.00 55.95           O  
ATOM   3557  N   ASP A 483      27.765 -13.691   7.407  1.00 63.69           N  
ATOM   3558  CA  ASP A 483      28.379 -14.830   8.080  1.00 62.14           C  
ATOM   3559  C   ASP A 483      27.510 -15.385   9.194  1.00 64.49           C  
ATOM   3560  O   ASP A 483      27.783 -16.487   9.678  1.00 59.53           O  
ATOM   3561  CB  ASP A 483      29.724 -14.425   8.694  1.00 62.12           C  
ATOM   3562  CG  ASP A 483      30.815 -14.200   7.659  1.00 59.09           C  
ATOM   3563  OD1 ASP A 483      30.554 -14.374   6.454  1.00 62.24           O  
ATOM   3564  OD2 ASP A 483      31.945 -13.844   8.065  1.00 59.22           O1-
ATOM   3565  N   LEU A 484      26.493 -14.632   9.628  1.00 63.23           N  
ATOM   3566  CA  LEU A 484      25.752 -15.004  10.830  1.00 57.34           C  
ATOM   3567  C   LEU A 484      25.017 -16.332  10.643  1.00 59.56           C  
ATOM   3568  O   LEU A 484      25.116 -17.226  11.489  1.00 61.00           O  
ATOM   3569  CB  LEU A 484      24.789 -13.866  11.224  1.00 49.92           C  
ATOM   3570  CG  LEU A 484      25.383 -12.633  11.972  1.00 48.67           C  
ATOM   3571  CD1 LEU A 484      24.356 -11.511  12.255  1.00 42.46           C  
ATOM   3572  CD2 LEU A 484      26.117 -12.982  13.269  1.00 42.73           C  
ATOM   3573  N   CYS A 485      24.290 -16.498   9.525  1.00 65.20           N  
ATOM   3574  CA  CYS A 485      23.375 -17.639   9.428  1.00 65.12           C  
ATOM   3575  C   CYS A 485      24.089 -18.984   9.315  1.00 67.17           C  
ATOM   3576  O   CYS A 485      23.719 -19.911  10.060  1.00 68.03           O  
ATOM   3577  CB  CYS A 485      22.384 -17.432   8.282  1.00 56.01           C  
ATOM   3578  SG  CYS A 485      21.043 -16.314   8.745  1.00 71.39           S  
ATOM   3579  N   PRO A 486      25.080 -19.183   8.426  1.00 64.86           N  
ATOM   3580  CA  PRO A 486      25.797 -20.477   8.435  1.00 68.87           C  
ATOM   3581  C   PRO A 486      26.338 -20.842   9.810  1.00 63.42           C  
ATOM   3582  O   PRO A 486      26.108 -21.966  10.280  1.00 59.96           O  
ATOM   3583  CB  PRO A 486      26.917 -20.271   7.401  1.00 62.93           C  
ATOM   3584  CG  PRO A 486      26.999 -18.781   7.205  1.00 69.20           C  
ATOM   3585  CD  PRO A 486      25.598 -18.295   7.372  1.00 63.05           C  
ATOM   3586  N   THR A 487      27.020 -19.899  10.478  1.00 60.42           N  
ATOM   3587  CA  THR A 487      27.517 -20.125  11.834  1.00 57.34           C  
ATOM   3588  C   THR A 487      26.422 -20.606  12.778  1.00 58.67           C  
ATOM   3589  O   THR A 487      26.608 -21.576  13.521  1.00 67.36           O  
ATOM   3590  CB  THR A 487      28.135 -18.849  12.402  1.00 54.28           C  
ATOM   3591  CG2 THR A 487      28.752 -19.160  13.766  1.00 46.09           C  
ATOM   3592  OG1 THR A 487      29.141 -18.363  11.511  1.00 51.99           O  
ATOM   3593  N   TYR A 488      25.282 -19.915  12.793  1.00 55.87           N  
ATOM   3594  CA  TYR A 488      24.179 -20.346  13.646  1.00 60.54           C  
ATOM   3595  C   TYR A 488      23.713 -21.750  13.280  1.00 66.85           C  
ATOM   3596  O   TYR A 488      23.483 -22.597  14.159  1.00 59.85           O  
ATOM   3597  CB  TYR A 488      23.013 -19.372  13.533  1.00 53.50           C  
ATOM   3598  CG  TYR A 488      21.920 -19.664  14.522  1.00 55.45           C  
ATOM   3599  CD1 TYR A 488      22.074 -19.317  15.864  1.00 51.73           C  
ATOM   3600  CD2 TYR A 488      20.742 -20.291  14.131  1.00 51.06           C  
ATOM   3601  CE1 TYR A 488      21.099 -19.585  16.798  1.00 49.43           C  
ATOM   3602  CE2 TYR A 488      19.734 -20.559  15.067  1.00 54.59           C  
ATOM   3603  CZ  TYR A 488      19.925 -20.191  16.402  1.00 58.07           C  
ATOM   3604  OH  TYR A 488      18.960 -20.428  17.355  1.00 58.63           O  
ATOM   3605  N   ASP A 489      23.556 -22.008  11.977  1.00 61.65           N  
ATOM   3606  CA  ASP A 489      22.989 -23.266  11.516  1.00 61.68           C  
ATOM   3607  C   ASP A 489      23.928 -24.442  11.761  1.00 63.89           C  
ATOM   3608  O   ASP A 489      23.466 -25.584  11.849  1.00 61.74           O  
ATOM   3609  CB  ASP A 489      22.622 -23.151  10.031  1.00 65.25           C  
ATOM   3610  CG  ASP A 489      21.521 -22.117   9.778  1.00 64.12           C  
ATOM   3611  OD1 ASP A 489      20.769 -21.819  10.719  1.00 72.86           O  
ATOM   3612  OD2 ASP A 489      21.402 -21.602   8.648  1.00 72.15           O1-
ATOM   3613  N   ALA A 490      25.230 -24.190  11.913  1.00 64.94           N  
ATOM   3614  CA  ALA A 490      26.142 -25.275  12.253  1.00 65.54           C  
ATOM   3615  C   ALA A 490      25.975 -25.732  13.710  1.00 63.02           C  
ATOM   3616  O   ALA A 490      26.236 -26.898  14.021  1.00 62.69           O  
ATOM   3617  CB  ALA A 490      27.582 -24.853  11.958  1.00 48.63           C  
ATOM   3618  N   LEU A 491      25.520 -24.853  14.605  1.00 69.56           N  
ATOM   3619  CA  LEU A 491      25.334 -25.228  16.007  1.00 67.21           C  
ATOM   3620  C   LEU A 491      24.233 -26.272  16.166  1.00 68.55           C  
ATOM   3621  O   LEU A 491      23.144 -26.138  15.602  1.00 68.55           O  
ATOM   3622  CB  LEU A 491      24.963 -24.009  16.854  1.00 71.05           C  
ATOM   3623  CG  LEU A 491      25.758 -22.701  16.889  1.00 72.32           C  
ATOM   3624  CD1 LEU A 491      24.931 -21.675  17.650  1.00 64.41           C  
ATOM   3625  CD2 LEU A 491      27.133 -22.887  17.539  1.00 71.10           C  
ATOM   3626  N   SER A 492      24.508 -27.300  16.973  1.00 71.91           N  
ATOM   3627  CA  SER A 492      23.476 -28.271  17.343  1.00 71.96           C  
ATOM   3628  C   SER A 492      22.336 -27.572  18.076  1.00 71.99           C  
ATOM   3629  O   SER A 492      22.357 -27.475  19.304  1.00 78.73           O  
ATOM   3630  CB  SER A 492      24.039 -29.381  18.236  1.00 72.66           C  
ATOM   3631  OG  SER A 492      25.363 -29.719  17.874  1.00 79.18           O  
TER   
HETATM 3632 CU    CU A 503      11.465  -3.312  22.356  1.00 56.36          CU  
HETATM 3633 CU    CU A 504      10.163  -6.047  18.407  1.00 58.59          CU  
HETATM 3634 CU    CU A 505      11.396  -2.015  18.458  1.00 76.44          CU  
HETATM 3635 CU    CU A 506       0.074  -9.385  24.339  1.00 62.70          CU  
CONECT  474 3634
CONECT  496 3632
CONECT  841 3632
CONECT  857 3633
CONECT 2875 3635
CONECT 2905 3634
CONECT 2923 3633
CONECT 3310 3633
CONECT 3316 3635
CONECT 3326 3632
CONECT 3361 3635
CONECT 3632  496  841 3326
CONECT 3633  857 2923 3310
CONECT 3634  474 2905
CONECT 3635 2875 3316 3361
END
