# Supplementary material for: Hydrophobic tuning with non-canonical amino acids in a copper metalloenzyme
Source: Nat Chem. 2026 Apr 13;18(7):1269–77. doi: 10.1038/s41557-026-02116-7 (PMC13323077; doi:10.1038/s41557-026-02116-7)
Supplement: Supplementary file 4 — Code related to logP prediction, PDB analysis and redox deconvolution. [file 41557_2026_2116_MOESM4_ESM.zip › Code_lite/PDB_analysis_lite/inputs/starting_pdbs/7bdn.pdb]

CRYST1  176.981  176.981  176.981  90.00  90.00  90.00 P 21 3        2
ATOM      1  N   THR B  38     -25.033 -59.363 -45.889  1.00 54.14           N  
ANISOU    1  N   THR B  38     7164   6708   6700     36    580  -1054       N  
ATOM      2  CA  THR B  38     -25.839 -58.514 -45.003  1.00 57.97           C  
ANISOU    2  CA  THR B  38     7631   7178   7215      8    540   -970       C  
ATOM      3  C   THR B  38     -25.233 -58.336 -43.587  1.00 57.57           C  
ANISOU    3  C   THR B  38     7567   7096   7212     88    542   -915       C  
ATOM      4  O   THR B  38     -24.530 -59.207 -43.064  1.00 57.76           O  
ANISOU    4  O   THR B  38     7614   7067   7266    164    574   -937       O  
ATOM      5  CB  THR B  38     -27.267 -59.052 -44.872  1.00 51.11           C  
ANISOU    5  CB  THR B  38     6809   6230   6381    -47    524   -966       C  
ATOM      6  CG2 THR B  38     -27.257 -60.558 -44.939  1.00 56.38           C  
ANISOU    6  CG2 THR B  38     7540   6807   7075    -17    559  -1033       C  
ATOM      7  OG1 THR B  38     -27.828 -58.606 -43.624  1.00 50.88           O  
ANISOU    7  OG1 THR B  38     6772   6161   6400    -36    502   -891       O  
ATOM      8  N   ALA B  39     -25.520 -57.190 -42.977  1.00 50.08           N  
ANISOU    8  N   ALA B  39     6582   6178   6268     69    506   -842       N  
ATOM      9  CA  ALA B  39     -24.901 -56.817 -41.717  1.00 47.02           C  
ANISOU    9  CA  ALA B  39     6175   5778   5912    136    503   -788       C  
ATOM     10  C   ALA B  39     -25.506 -57.587 -40.541  1.00 45.82           C  
ANISOU   10  C   ALA B  39     6067   5521   5822    168    510   -766       C  
ATOM     11  O   ALA B  39     -26.658 -58.029 -40.580  1.00 47.44           O  
ANISOU   11  O   ALA B  39     6306   5671   6047    123    504   -769       O  
ATOM     12  CB  ALA B  39     -25.045 -55.307 -41.506  1.00 44.96           C  
ANISOU   12  CB  ALA B  39     5865   5583   5633    101    460   -723       C  
ATOM     13  N   ARG B  40     -24.711 -57.743 -39.484  1.00 41.43           N  
ANISOU   13  N   ARG B  40     5508   4941   5294    245    522   -739       N  
ATOM     14  CA  ARG B  40     -25.192 -58.373 -38.263  1.00 40.62           C  
ANISOU   14  CA  ARG B  40     5441   4747   5245    278    526   -707       C  
ATOM     15  C   ARG B  40     -26.161 -57.470 -37.513  1.00 40.14           C  
ANISOU   15  C   ARG B  40     5367   4687   5196    240    492   -641       C  
ATOM     16  O   ARG B  40     -25.944 -56.259 -37.387  1.00 38.03           O  
ANISOU   16  O   ARG B  40     5057   4485   4907    229    466   -604       O  
ATOM     17  CB  ARG B  40     -24.025 -58.711 -37.350  1.00 43.90           C  
ANISOU   17  CB  ARG B  40     5851   5145   5683    369    543   -692       C  
ATOM     18  CG  ARG B  40     -23.145 -59.820 -37.838  1.00 46.13           C  
ANISOU   18  CG  ARG B  40     6154   5403   5970    423    581   -753       C  
ATOM     19  CD  ARG B  40     -22.110 -60.141 -36.778  1.00 50.82           C  
ANISOU   19  CD  ARG B  40     6741   5974   6593    514    593   -725       C  
ATOM     20  NE  ARG B  40     -21.200 -59.019 -36.550  1.00 53.36           N  
ANISOU   20  NE  ARG B  40     7003   6386   6885    533    576   -688       N  
ATOM     21  CZ  ARG B  40     -21.077 -58.355 -35.403  1.00 54.21           C  
ANISOU   21  CZ  ARG B  40     7092   6500   7004    552    553   -622       C  
ATOM     22  NH1 ARG B  40     -21.796 -58.690 -34.332  1.00 49.30           N1+
ANISOU   22  NH1 ARG B  40     6505   5805   6422    559    546   -583       N1+
ATOM     23  NH2 ARG B  40     -20.204 -57.361 -35.323  1.00 53.73           N  
ANISOU   23  NH2 ARG B  40     6979   6522   6914    564    536   -594       N  
ATOM     24  N   THR B  41     -27.204 -58.071 -36.951  1.00 38.12           N  
ANISOU   24  N   THR B  41     5148   4357   4978    223    493   -626       N  
ATOM     25  CA  THR B  41     -28.212 -57.297 -36.245  1.00 40.85           C  
ANISOU   25  CA  THR B  41     5482   4704   5336    189    467   -568       C  
ATOM     26  C   THR B  41     -28.518 -57.878 -34.869  1.00 39.19           C  
ANISOU   26  C   THR B  41     5300   4421   5170    228    477   -528       C  
ATOM     27  O   THR B  41     -28.378 -59.081 -34.636  1.00 38.96           O  
ANISOU   27  O   THR B  41     5311   4321   5169    258    501   -547       O  
ATOM     28  CB  THR B  41     -29.500 -57.198 -37.070  1.00 37.69           C  
ANISOU   28  CB  THR B  41     5086   4307   4929    103    451   -579       C  
ATOM     29  CG2 THR B  41     -29.284 -56.282 -38.256  1.00 32.86           C  
ANISOU   29  CG2 THR B  41     4436   3781   4268     59    431   -597       C  
ATOM     30  OG1 THR B  41     -29.880 -58.503 -37.518  1.00 38.03           O  
ANISOU   30  OG1 THR B  41     5176   4284   4988     87    473   -624       O  
ATOM     31  N   ALA B  42     -28.972 -57.006 -33.966  1.00 37.54           N  
ANISOU   31  N   ALA B  42     5069   4228   4966    226    456   -471       N  
ATOM     32  CA  ALA B  42     -29.285 -57.442 -32.610  1.00 38.33           C  
ANISOU   32  CA  ALA B  42     5192   4272   5100    260    465   -428       C  
ATOM     33  C   ALA B  42     -30.452 -58.427 -32.631  1.00 38.99           C  
ANISOU   33  C   ALA B  42     5313   4287   5214    219    476   -432       C  
ATOM     34  O   ALA B  42     -31.407 -58.246 -33.395  1.00 42.49           O  
ANISOU   34  O   ALA B  42     5752   4743   5650    152    465   -444       O  
ATOM     35  CB  ALA B  42     -29.632 -56.249 -31.720  1.00 33.82           C  
ANISOU   35  CB  ALA B  42     4590   3738   4523    260    442   -374       C  
ATOM     36  N   PRO B  43     -30.412 -59.469 -31.807  1.00 38.78           N  
ANISOU   36  N   PRO B  43     5325   4188   5221    254    496   -418       N  
ATOM     37  CA  PRO B  43     -31.548 -60.389 -31.717  1.00 38.88           C  
ANISOU   37  CA  PRO B  43     5374   4135   5265    210    503   -413       C  
ATOM     38  C   PRO B  43     -32.597 -59.854 -30.746  1.00 37.20           C  
ANISOU   38  C   PRO B  43     5146   3930   5061    188    493   -351       C  
ATOM     39  O   PRO B  43     -32.411 -58.835 -30.076  1.00 38.51           O  
ANISOU   39  O   PRO B  43     5278   4143   5210    212    482   -317       O  
ATOM     40  CB  PRO B  43     -30.900 -61.675 -31.192  1.00 34.21           C  
ANISOU   40  CB  PRO B  43     4829   3465   4707    265    526   -419       C  
ATOM     41  CG  PRO B  43     -29.842 -61.150 -30.235  1.00 34.91           C  
ANISOU   41  CG  PRO B  43     4895   3583   4787    338    525   -385       C  
ATOM     42  CD  PRO B  43     -29.322 -59.860 -30.885  1.00 40.71           C  
ANISOU   42  CD  PRO B  43     5580   4410   5479    333    508   -401       C  
ATOM     43  N   ALA B  44     -33.717 -60.566 -30.674  1.00 35.94           N  
ANISOU   43  N   ALA B  44     5009   3722   4926    140    498   -340       N  
ATOM     44  CA  ALA B  44     -34.703 -60.256 -29.649  1.00 37.97           C  
ANISOU   44  CA  ALA B  44     5252   3981   5193    123    495   -280       C  
ATOM     45  C   ALA B  44     -34.105 -60.435 -28.257  1.00 39.24           C  
ANISOU   45  C   ALA B  44     5424   4121   5364    189    507   -237       C  
ATOM     46  O   ALA B  44     -33.416 -61.421 -27.978  1.00 37.40           O  
ANISOU   46  O   ALA B  44     5228   3831   5150    229    521   -243       O  
ATOM     47  CB  ALA B  44     -35.932 -61.142 -29.805  1.00 35.22           C  
ANISOU   47  CB  ALA B  44     4928   3582   4871     59    499   -272       C  
ATOM     48  N   GLY B  45     -34.392 -59.479 -27.365  1.00 39.88           N  
ANISOU   48  N   GLY B  45     5474   4248   5430    202    501   -192       N  
ATOM     49  CA  GLY B  45     -33.918 -59.552 -26.000  1.00 36.16           C  
ANISOU   49  CA  GLY B  45     5011   3767   4961    258    510   -148       C  
ATOM     50  C   GLY B  45     -34.919 -60.226 -25.067  1.00 39.25           C  
ANISOU   50  C   GLY B  45     5420   4119   5373    237    524    -99       C  
ATOM     51  O   GLY B  45     -35.988 -60.700 -25.470  1.00 37.03           O  
ANISOU   51  O   GLY B  45     5145   3815   5110    177    527    -98       O  
ATOM     52  N   GLY B  46     -34.539 -60.279 -23.790  1.00 35.61           N  
ANISOU   52  N   GLY B  46     4967   3655   4910    284    531    -55       N  
ATOM     53  CA  GLY B  46     -35.373 -60.873 -22.769  1.00 31.07           C  
ANISOU   53  CA  GLY B  46     4406   3052   4348    268    546     -1       C  
ATOM     54  C   GLY B  46     -34.621 -61.797 -21.836  1.00 34.86           C  
ANISOU   54  C   GLY B  46     4923   3480   4842    316    555     31       C  
ATOM     55  O   GLY B  46     -35.245 -62.608 -21.152  1.00 38.07           O  
ANISOU   55  O   GLY B  46     5352   3846   5267    297    567     74       O  
ATOM     56  N   GLU B  47     -33.293 -61.702 -21.804  1.00 36.52           N  
ANISOU   56  N   GLU B  47     5137   3693   5045    377    549     14       N  
ATOM     57  CA  GLU B  47     -32.473 -62.500 -20.896  1.00 39.31           C  
ANISOU   57  CA  GLU B  47     5522   4004   5412    430    554     47       C  
ATOM     58  C   GLU B  47     -32.305 -61.797 -19.543  1.00 40.72           C  
ANISOU   58  C   GLU B  47     5682   4231   5558    463    552     99       C  
ATOM     59  O   GLU B  47     -32.260 -60.565 -19.456  1.00 39.38           O  
ANISOU   59  O   GLU B  47     5478   4131   5354    469    543     91       O  
ATOM     60  CB  GLU B  47     -31.088 -62.778 -21.504  1.00 38.76           C  
ANISOU   60  CB  GLU B  47     5461   3915   5350    482    549      6       C  
ATOM     61  CG  GLU B  47     -31.051 -63.817 -22.635  1.00 40.33           C  
ANISOU   61  CG  GLU B  47     5692   4047   5585    465    555    -43       C  
ATOM     62  CD  GLU B  47     -31.597 -65.178 -22.212  0.40 43.86           C  
ANISOU   62  CD  GLU B  47     6188   4405   6074    447    564    -12       C  
ATOM     63  OE1 GLU B  47     -31.344 -65.612 -21.063  0.48 43.58           O  
ANISOU   63  OE1 GLU B  47     6168   4344   6046    480    566     44       O  
ATOM     64  OE2 GLU B  47     -32.294 -65.811 -23.030  0.51 48.31           O1-
ANISOU   64  OE2 GLU B  47     6773   4921   6660    396    567    -42       O1-
ATOM     65  N   VAL B  48     -32.194 -62.597 -18.485  1.00 39.73           N  
ANISOU   65  N   VAL B  48     5584   4068   5443    484    559    151       N  
ATOM     66  CA  VAL B  48     -31.804 -62.103 -17.168  1.00 36.74           C  
ANISOU   66  CA  VAL B  48     5196   3731   5031    523    556    199       C  
ATOM     67  C   VAL B  48     -30.294 -62.263 -17.026  1.00 39.51           C  
ANISOU   67  C   VAL B  48     5555   4074   5384    590    543    195       C  
ATOM     68  O   VAL B  48     -29.783 -63.385 -17.100  1.00 39.59           O  
ANISOU   68  O   VAL B  48     5596   4016   5429    613    545    201       O  
ATOM     69  CB  VAL B  48     -32.534 -62.872 -16.064  1.00 34.15           C  
ANISOU   69  CB  VAL B  48     4892   3375   4710    505    569    266       C  
ATOM     70  CG1 VAL B  48     -32.033 -62.424 -14.708  1.00 38.69           C  
ANISOU   70  CG1 VAL B  48     5460   3994   5245    547    565    314       C  
ATOM     71  CG2 VAL B  48     -33.993 -62.632 -16.177  1.00 31.74           C  
ANISOU   71  CG2 VAL B  48     4570   3090   4401    441    583    273       C  
ATOM     72  N   ARG B  49     -29.575 -61.154 -16.813  1.00 37.93           N  
ANISOU   72  N   ARG B  49     5325   3941   5146    622    529    185       N  
ATOM     73  CA  ARG B  49     -28.113 -61.175 -16.783  1.00 38.26           C  
ANISOU   73  CA  ARG B  49     5364   3987   5186    683    514    178       C  
ATOM     74  C   ARG B  49     -27.585 -60.735 -15.424  1.00 37.83           C  
ANISOU   74  C   ARG B  49     5305   3974   5097    719    502    229       C  
ATOM     75  O   ARG B  49     -28.163 -59.867 -14.766  1.00 37.80           O  
ANISOU   75  O   ARG B  49     5286   4021   5055    702    501    245       O  
ATOM     76  CB  ARG B  49     -27.495 -60.253 -17.828  1.00 39.07           C  
ANISOU   76  CB  ARG B  49     5434   4136   5275    688    501    121       C  
ATOM     77  CG  ARG B  49     -27.988 -60.425 -19.223  1.00 39.02           C  
ANISOU   77  CG  ARG B  49     5427   4110   5290    648    509     66       C  
ATOM     78  CD  ARG B  49     -27.472 -59.300 -20.124  1.00 35.28           C  
ANISOU   78  CD  ARG B  49     4916   3698   4791    646    494     19       C  
ATOM     79  NE  ARG B  49     -27.976 -59.509 -21.470  1.00 38.85           N  
ANISOU   79  NE  ARG B  49     5368   4133   5260    604    501    -31       N  
ATOM     80  CZ  ARG B  49     -27.451 -60.387 -22.316  1.00 46.16           C  
ANISOU   80  CZ  ARG B  49     6310   5017   6213    617    510    -68       C  
ATOM     81  NH1 ARG B  49     -27.984 -60.559 -23.525  1.00 44.00           N1+
ANISOU   81  NH1 ARG B  49     6039   4731   5949    572    516   -115       N1+
ATOM     82  NH2 ARG B  49     -26.387 -61.097 -21.942  1.00 45.56           N  
ANISOU   82  NH2 ARG B  49     6248   4912   6153    676    513    -57       N  
ATOM     83  N   HIS B  50     -26.449 -61.300 -15.032  1.00 38.71           N  
ANISOU   83  N   HIS B  50     5426   4065   5218    773    493    250       N  
ATOM     84  CA  HIS B  50     -25.811 -60.946 -13.774  1.00 38.15           C  
ANISOU   84  CA  HIS B  50     5350   4033   5112    809    477    299       C  
ATOM     85  C   HIS B  50     -24.411 -60.410 -14.013  1.00 38.85           C  
ANISOU   85  C   HIS B  50     5412   4161   5188    856    454    280       C  
ATOM     86  O   HIS B  50     -23.714 -60.816 -14.945  1.00 42.29           O  
ANISOU   86  O   HIS B  50     5842   4572   5654    878    455    245       O  
ATOM     87  CB  HIS B  50     -25.750 -62.128 -12.843  1.00 35.28           C  
ANISOU   87  CB  HIS B  50     5020   3616   4770    828    481    362       C  
ATOM     88  CG  HIS B  50     -27.095 -62.596 -12.404  1.00 39.43           C  
ANISOU   88  CG  HIS B  50     5568   4114   5299    779    501    394       C  
ATOM     89  CD2 HIS B  50     -28.013 -63.375 -13.024  1.00 40.28           C  
ANISOU   89  CD2 HIS B  50     5696   4163   5446    737    520    383       C  
ATOM     90  ND1 HIS B  50     -27.652 -62.230 -11.197  1.00 40.42           N  
ANISOU   90  ND1 HIS B  50     5694   4282   5383    764    504    443       N  
ATOM     91  CE1 HIS B  50     -28.848 -62.783 -11.083  1.00 45.14           C  
ANISOU   91  CE1 HIS B  50     6308   4849   5995    717    525    465       C  
ATOM     92  NE2 HIS B  50     -29.091 -63.483 -12.178  1.00 45.34           N  
ANISOU   92  NE2 HIS B  50     6346   4811   6070    698    533    430       N  
ATOM     93  N   LEU B  51     -23.991 -59.517 -13.132  1.00 39.84           N  
ANISOU   93  N   LEU B  51     5521   4348   5267    870    435    304       N  
ATOM     94  CA  LEU B  51     -22.793 -58.742 -13.390  1.00 40.01           C  
ANISOU   94  CA  LEU B  51     5512   4421   5269    901    409    284       C  
ATOM     95  C   LEU B  51     -22.208 -58.303 -12.056  1.00 39.14           C  
ANISOU   95  C   LEU B  51     5400   4356   5116    926    386    333       C  
ATOM     96  O   LEU B  51     -22.949 -57.952 -11.134  1.00 35.10           O  
ANISOU   96  O   LEU B  51     4901   3864   4571    905    389    360       O  
ATOM     97  CB  LEU B  51     -23.137 -57.523 -14.250  1.00 42.26           C  
ANISOU   97  CB  LEU B  51     5771   4753   5534    865    403    230       C  
ATOM     98  CG  LEU B  51     -22.016 -56.783 -14.947  1.00 39.27           C  
ANISOU   98  CG  LEU B  51     5357   4420   5144    883    380    198       C  
ATOM     99  CD1 LEU B  51     -21.636 -57.598 -16.160  1.00 47.50           C  
ANISOU   99  CD1 LEU B  51     6395   5424   6229    895    396    162       C  
ATOM    100  CD2 LEU B  51     -22.498 -55.419 -15.333  1.00 37.57           C  
ANISOU  100  CD2 LEU B  51     5121   4255   4898    844    367    166       C  
ATOM    101  N   LYS B  52     -20.885 -58.342 -11.960  1.00 43.95           N  
ANISOU  101  N   LYS B  52     5991   4983   5723    972    364    345       N  
ATOM    102  CA  LYS B  52     -20.168 -57.815 -10.809  1.00 40.41           C  
ANISOU  102  CA  LYS B  52     5536   4587   5231    994    334    387       C  
ATOM    103  C   LYS B  52     -19.560 -56.467 -11.176  1.00 39.39           C  
ANISOU  103  C   LYS B  52     5373   4527   5068    986    307    353       C  
ATOM    104  O   LYS B  52     -18.937 -56.336 -12.231  1.00 43.06           O  
ANISOU  104  O   LYS B  52     5810   4998   5552    995    303    316       O  
ATOM    105  CB  LYS B  52     -19.068 -58.779 -10.384  1.00 39.92           C  
ANISOU  105  CB  LYS B  52     5473   4502   5192   1049    323    432       C  
ATOM    106  CG  LYS B  52     -19.016 -59.045  -8.918  1.00 50.10           C  
ANISOU  106  CG  LYS B  52     6783   5800   6453   1061    310    501       C  
ATOM    107  CD  LYS B  52     -19.888 -60.229  -8.568  1.00 58.93           C  
ANISOU  107  CD  LYS B  52     7940   6848   7602   1052    336    536       C  
ATOM    108  CE  LYS B  52     -19.282 -61.537  -9.065  1.00 65.70           C  
ANISOU  108  CE  LYS B  52     8805   7635   8525   1095    343    547       C  
ATOM    109  NZ  LYS B  52     -18.238 -62.062  -8.132  1.00 67.43           N1+
ANISOU  109  NZ  LYS B  52     9021   7856   8743   1145    317    612       N1+
ATOM    110  N   MET B  53     -19.721 -55.473 -10.308  1.00 35.52           N  
ANISOU  110  N   MET B  53     4884   4087   4524    970    287    365       N  
ATOM    111  CA  MET B  53     -19.057 -54.200 -10.536  1.00 35.52           C  
ANISOU  111  CA  MET B  53     4856   4149   4492    962    254    339       C  
ATOM    112  C   MET B  53     -18.466 -53.673  -9.242  1.00 38.34           C  
ANISOU  112  C   MET B  53     5217   4554   4797    975    221    379       C  
ATOM    113  O   MET B  53     -18.961 -53.952  -8.147  1.00 38.36           O  
ANISOU  113  O   MET B  53     5247   4552   4776    975    228    416       O  
ATOM    114  CB  MET B  53     -19.979 -53.147 -11.129  1.00 38.25           C  
ANISOU  114  CB  MET B  53     5198   4510   4825    917    258    291       C  
ATOM    115  CG  MET B  53     -20.074 -53.235 -12.621  1.00 43.04           C  
ANISOU  115  CG  MET B  53     5785   5097   5470    903    272    244       C  
ATOM    116  SD  MET B  53     -21.144 -51.937 -13.228  1.00 50.19           S  
ANISOU  116  SD  MET B  53     6685   6023   6360    850    270    196       S  
ATOM    117  CE  MET B  53     -20.021 -50.548 -13.191  1.00 38.39           C  
ANISOU  117  CE  MET B  53     5163   4595   4827    849    218    188       C  
ATOM    118  N   TYR B  54     -17.387 -52.910  -9.395  1.00 39.63           N  
ANISOU  118  N   TYR B  54     5350   4765   4941    982    184    372       N  
ATOM    119  CA  TYR B  54     -16.613 -52.370  -8.292  1.00 37.60           C  
ANISOU  119  CA  TYR B  54     5093   4559   4635    992    145    408       C  
ATOM    120  C   TYR B  54     -16.372 -50.888  -8.533  1.00 35.66           C  
ANISOU  120  C   TYR B  54     4831   4364   4354    962    111    372       C  
ATOM    121  O   TYR B  54     -16.250 -50.443  -9.677  1.00 34.77           O  
ANISOU  121  O   TYR B  54     4693   4255   4262    947    109    332       O  
ATOM    122  CB  TYR B  54     -15.268 -53.091  -8.159  1.00 36.64           C  
ANISOU  122  CB  TYR B  54     4946   4445   4530   1037    126    448       C  
ATOM    123  CG  TYR B  54     -15.408 -54.580  -7.964  1.00 40.28           C  
ANISOU  123  CG  TYR B  54     5424   4848   5032   1072    155    485       C  
ATOM    124  CD1 TYR B  54     -15.423 -55.132  -6.678  1.00 40.27           C  
ANISOU  124  CD1 TYR B  54     5447   4843   5009   1087    149    545       C  
ATOM    125  CD2 TYR B  54     -15.535 -55.446  -9.063  1.00 37.90           C  
ANISOU  125  CD2 TYR B  54     5116   4494   4792   1086    187    460       C  
ATOM    126  CE1 TYR B  54     -15.554 -56.504  -6.489  1.00 40.28           C  
ANISOU  126  CE1 TYR B  54     5466   4786   5052   1116    172    584       C  
ATOM    127  CE2 TYR B  54     -15.673 -56.828  -8.880  1.00 36.66           C  
ANISOU  127  CE2 TYR B  54     4979   4275   4677   1117    211    493       C  
ATOM    128  CZ  TYR B  54     -15.680 -57.340  -7.591  1.00 38.99           C  
ANISOU  128  CZ  TYR B  54     5299   4564   4953   1131    202    557       C  
ATOM    129  OH  TYR B  54     -15.819 -58.686  -7.382  1.00 43.36           O  
ANISOU  129  OH  TYR B  54     5874   5052   5549   1159    221    595       O  
ATOM    130  N   ALA B  55     -16.305 -50.128  -7.444  1.00 33.67           N  
ANISOU  130  N   ALA B  55     4596   4151   4048    952     82    387       N  
ATOM    131  CA  ALA B  55     -15.766 -48.777  -7.464  1.00 31.10           C  
ANISOU  131  CA  ALA B  55     4258   3874   3686    928     37    365       C  
ATOM    132  C   ALA B  55     -14.426 -48.800  -6.743  1.00 33.66           C  
ANISOU  132  C   ALA B  55     4565   4241   3982    949     -6    409       C  
ATOM    133  O   ALA B  55     -14.320 -49.343  -5.634  1.00 33.22           O  
ANISOU  133  O   ALA B  55     4529   4190   3903    968     -8    454       O  
ATOM    134  CB  ALA B  55     -16.721 -47.783  -6.807  1.00 31.28           C  
ANISOU  134  CB  ALA B  55     4314   3906   3664    899     33    340       C  
ATOM    135  N   GLU B  56     -13.403 -48.237  -7.378  1.00 31.15           N  
ANISOU  135  N   GLU B  56     4209   3959   3668    943    -41    401       N  
ATOM    136  CA  GLU B  56     -12.055 -48.282  -6.839  1.00 34.68           C  
ANISOU  136  CA  GLU B  56     4630   4451   4095    962    -83    446       C  
ATOM    137  C   GLU B  56     -11.433 -46.896  -6.884  1.00 35.53           C  
ANISOU  137  C   GLU B  56     4723   4611   4166    925   -137    428       C  
ATOM    138  O   GLU B  56     -11.575 -46.180  -7.881  1.00 36.25           O  
ANISOU  138  O   GLU B  56     4799   4703   4272    896   -140    387       O  
ATOM    139  CB  GLU B  56     -11.156 -49.255  -7.629  1.00 35.57           C  
ANISOU  139  CB  GLU B  56     4697   4560   4259   1001    -71    465       C  
ATOM    140  CG  GLU B  56     -11.526 -50.729  -7.540  1.00 36.93           C  
ANISOU  140  CG  GLU B  56     4882   4676   4472   1043    -26    489       C  
ATOM    141  CD  GLU B  56     -10.546 -51.596  -8.306  1.00 40.72           C  
ANISOU  141  CD  GLU B  56     5317   5154   5001   1086    -17    503       C  
ATOM    142  OE1 GLU B  56     -10.988 -52.415  -9.139  0.91 46.22           O  
ANISOU  142  OE1 GLU B  56     6015   5800   5747   1103     26    480       O  
ATOM    143  OE2 GLU B  56      -9.326 -51.437  -8.095  1.00 42.61           O1-
ANISOU  143  OE2 GLU B  56     5518   5444   5228   1103    -54    534       O1-
ATOM    144  N   LYS B  57     -10.734 -46.527  -5.812  1.00 33.81           N  
ANISOU  144  N   LYS B  57     4511   4436   3900    922   -182    462       N  
ATOM    145  CA  LYS B  57      -9.782 -45.429  -5.903  1.00 34.56           C  
ANISOU  145  CA  LYS B  57     4580   4583   3966    891   -241    460       C  
ATOM    146  C   LYS B  57      -8.556 -45.900  -6.666  1.00 34.87           C  
ANISOU  146  C   LYS B  57     4557   4653   4040    913   -251    486       C  
ATOM    147  O   LYS B  57      -8.046 -46.999  -6.440  1.00 36.37           O  
ANISOU  147  O   LYS B  57     4727   4841   4251    958   -236    529       O  
ATOM    148  CB  LYS B  57      -9.359 -44.942  -4.514  1.00 40.01           C  
ANISOU  148  CB  LYS B  57     5296   5313   4593    880   -289    489       C  
ATOM    149  CG  LYS B  57     -10.336 -44.025  -3.806  1.00 38.50           C  
ANISOU  149  CG  LYS B  57     5163   5111   4354    848   -295    452       C  
ATOM    150  CD  LYS B  57      -9.941 -42.574  -4.015  1.00 46.58           C  
ANISOU  150  CD  LYS B  57     6186   6162   5351    801   -350    421       C  
ATOM    151  CE  LYS B  57      -9.624 -41.867  -2.666  1.00 54.04           C  
ANISOU  151  CE  LYS B  57     7167   7143   6223    780   -401    432       C  
ATOM    152  NZ  LYS B  57     -10.721 -41.932  -1.610  1.00 43.06           N1+
ANISOU  152  NZ  LYS B  57     5837   5732   4792    788   -373    416       N1+
ATOM    153  N   LEU B  58      -8.079 -45.070  -7.575  1.00 35.98           N  
ANISOU  153  N   LEU B  58     4663   4821   4186    881   -276    463       N  
ATOM    154  CA  LEU B  58      -6.897 -45.418  -8.344  1.00 35.36           C  
ANISOU  154  CA  LEU B  58     4518   4782   4136    899   -284    486       C  
ATOM    155  C   LEU B  58      -5.665 -44.768  -7.723  1.00 38.62           C  
ANISOU  155  C   LEU B  58     4902   5263   4508    881   -351    525       C  
ATOM    156  O   LEU B  58      -5.759 -43.793  -6.973  1.00 39.69           O  
ANISOU  156  O   LEU B  58     5071   5414   4596    841   -395    521       O  
ATOM    157  CB  LEU B  58      -7.061 -44.983  -9.797  1.00 34.72           C  
ANISOU  157  CB  LEU B  58     4409   4698   4084    873   -269    442       C  
ATOM    158  CG  LEU B  58      -8.379 -45.423 -10.430  1.00 33.80           C  
ANISOU  158  CG  LEU B  58     4325   4516   4002    878   -210    398       C  
ATOM    159  CD1 LEU B  58      -8.471 -44.868 -11.808  1.00 31.11           C  
ANISOU  159  CD1 LEU B  58     3956   4182   3681    846   -204    359       C  
ATOM    160  CD2 LEU B  58      -8.506 -46.945 -10.457  1.00 36.03           C  
ANISOU  160  CD2 LEU B  58     4605   4760   4324    937   -158    414       C  
ATOM    161  N   ALA B  59      -4.492 -45.314  -8.060  1.00 40.12           N  
ANISOU  161  N   ALA B  59     5029   5496   4719    910   -359    562       N  
ATOM    162  CA  ALA B  59      -3.262 -44.805  -7.468  1.00 38.72           C  
ANISOU  162  CA  ALA B  59     4816   5389   4505    894   -423    608       C  
ATOM    163  C   ALA B  59      -3.055 -43.326  -7.775  1.00 38.23           C  
ANISOU  163  C   ALA B  59     4751   5362   4412    824   -475    584       C  
ATOM    164  O   ALA B  59      -2.498 -42.601  -6.949  1.00 42.51           O  
ANISOU  164  O   ALA B  59     5300   5944   4908    791   -535    609       O  
ATOM    165  CB  ALA B  59      -2.071 -45.628  -7.949  1.00 38.66           C  
ANISOU  165  CB  ALA B  59     4732   5424   4532    941   -417    648       C  
ATOM    166  N   ASP B  60      -3.488 -42.855  -8.945  1.00 40.74           N  
ANISOU  166  N   ASP B  60     5061   5664   4753    796   -456    540       N  
ATOM    167  CA  ASP B  60      -3.336 -41.439  -9.288  1.00 39.51           C  
ANISOU  167  CA  ASP B  60     4905   5535   4573    726   -507    520       C  
ATOM    168  C   ASP B  60      -4.282 -40.509  -8.530  1.00 38.20           C  
ANISOU  168  C   ASP B  60     4816   5329   4370    688   -530    487       C  
ATOM    169  O   ASP B  60      -4.161 -39.293  -8.679  1.00 38.58           O  
ANISOU  169  O   ASP B  60     4872   5390   4397    630   -580    472       O  
ATOM    170  CB  ASP B  60      -3.544 -41.211 -10.789  1.00 32.88           C  
ANISOU  170  CB  ASP B  60     4034   4691   3767    707   -481    486       C  
ATOM    171  CG  ASP B  60      -4.937 -41.607 -11.258  1.00 36.49           C  
ANISOU  171  CG  ASP B  60     4535   5074   4254    723   -420    437       C  
ATOM    172  OD1 ASP B  60      -5.795 -41.975 -10.421  0.47 31.76           O  
ANISOU  172  OD1 ASP B  60     3992   4428   3648    745   -398    428       O  
ATOM    173  OD2 ASP B  60      -5.149 -41.568 -12.492  0.68 39.96           O1-
ANISOU  173  OD2 ASP B  60     4950   5510   4722    711   -394    410       O1-
ATOM    174  N   GLY B  61      -5.275 -41.027  -7.823  1.00 36.96           N  
ANISOU  174  N   GLY B  61     4714   5120   4209    718   -494    473       N  
ATOM    175  CA  GLY B  61      -6.263 -40.192  -7.173  1.00 30.80           C  
ANISOU  175  CA  GLY B  61     4003   4303   3396    689   -506    435       C  
ATOM    176  C   GLY B  61      -7.629 -40.228  -7.816  1.00 34.62           C  
ANISOU  176  C   GLY B  61     4518   4723   3910    692   -453    384       C  
ATOM    177  O   GLY B  61      -8.590 -39.702  -7.232  1.00 38.12           O  
ANISOU  177  O   GLY B  61     5019   5132   4331    680   -451    351       O  
ATOM    178  N   GLN B  62      -7.751 -40.822  -8.996  1.00 32.97           N  
ANISOU  178  N   GLN B  62     4273   4503   3751    708   -410    375       N  
ATOM    179  CA  GLN B  62      -9.024 -40.888  -9.681  1.00 32.51           C  
ANISOU  179  CA  GLN B  62     4240   4389   3723    708   -361    329       C  
ATOM    180  C   GLN B  62      -9.868 -42.013  -9.093  1.00 36.27           C  
ANISOU  180  C   GLN B  62     4749   4823   4210    754   -305    332       C  
ATOM    181  O   GLN B  62      -9.432 -42.760  -8.208  1.00 35.81           O  
ANISOU  181  O   GLN B  62     4692   4777   4138    788   -304    371       O  
ATOM    182  CB  GLN B  62      -8.805 -41.070 -11.181  1.00 33.91           C  
ANISOU  182  CB  GLN B  62     4368   4575   3943    701   -340    318       C  
ATOM    183  CG  GLN B  62      -8.055 -39.923 -11.810  1.00 35.26           C  
ANISOU  183  CG  GLN B  62     4506   4788   4103    648   -395    318       C  
ATOM    184  CD  GLN B  62      -8.094 -39.959 -13.322  1.00 43.05           C  
ANISOU  184  CD  GLN B  62     5452   5780   5125    632   -372    299       C  
ATOM    185  NE2 GLN B  62      -7.250 -40.783 -13.909  1.00 36.97           N  
ANISOU  185  NE2 GLN B  62     4626   5047   4374    660   -351    321       N  
ATOM    186  OE1 GLN B  62      -8.859 -39.225 -13.960  1.00 49.23           O  
ANISOU  186  OE1 GLN B  62     6252   6536   5916    596   -374    266       O  
ATOM    187  N   MET B  63     -11.103 -42.130  -9.592  1.00 35.77           N  
ANISOU  187  N   MET B  63     4710   4710   4172    754   -261    294       N  
ATOM    188  CA  MET B  63     -12.032 -43.175  -9.180  1.00 33.22           C  
ANISOU  188  CA  MET B  63     4416   4343   3863    790   -205    295       C  
ATOM    189  C   MET B  63     -12.594 -43.846 -10.421  1.00 32.69           C  
ANISOU  189  C   MET B  63     4330   4243   3850    798   -154    272       C  
ATOM    190  O   MET B  63     -13.022 -43.157 -11.348  1.00 35.99           O  
ANISOU  190  O   MET B  63     4741   4652   4281    766   -157    237       O  
ATOM    191  CB  MET B  63     -13.155 -42.592  -8.314  1.00 30.81           C  
ANISOU  191  CB  MET B  63     4168   4013   3527    778   -201    270       C  
ATOM    192  CG  MET B  63     -12.683 -42.111  -6.947  1.00 33.82           C  
ANISOU  192  CG  MET B  63     4575   4425   3850    774   -244    291       C  
ATOM    193  SD  MET B  63     -13.947 -41.244  -5.981  1.00 33.97           S  
ANISOU  193  SD  MET B  63     4660   4422   3826    760   -241    252       S  
ATOM    194  CE  MET B  63     -13.115 -41.034  -4.409  1.00 36.74           C  
ANISOU  194  CE  MET B  63     5036   4819   4106    762   -289    286       C  
ATOM    195  N   GLY B  64     -12.594 -45.175 -10.448  1.00 32.67           N  
ANISOU  195  N   GLY B  64     4319   4217   3875    839   -112    292       N  
ATOM    196  CA  GLY B  64     -13.083 -45.900 -11.608  1.00 31.36           C  
ANISOU  196  CA  GLY B  64     4139   4018   3758    847    -65    269       C  
ATOM    197  C   GLY B  64     -13.957 -47.079 -11.232  1.00 32.32           C  
ANISOU  197  C   GLY B  64     4292   4087   3902    877    -15    276       C  
ATOM    198  O   GLY B  64     -13.800 -47.689 -10.172  1.00 32.79           O  
ANISOU  198  O   GLY B  64     4368   4143   3946    906    -13    314       O  
ATOM    199  N   TYR B  65     -14.893 -47.394 -12.124  1.00 32.30           N  
ANISOU  199  N   TYR B  65     4294   4045   3933    867     25    243       N  
ATOM    200  CA  TYR B  65     -15.623 -48.651 -12.059  1.00 33.34           C  
ANISOU  200  CA  TYR B  65     4448   4125   4096    892     74    249       C  
ATOM    201  C   TYR B  65     -14.907 -49.715 -12.874  1.00 35.67           C  
ANISOU  201  C   TYR B  65     4713   4408   4433    924     95    253       C  
ATOM    202  O   TYR B  65     -14.191 -49.422 -13.841  1.00 35.57           O  
ANISOU  202  O   TYR B  65     4662   4425   4429    918     84    236       O  
ATOM    203  CB  TYR B  65     -17.040 -48.544 -12.621  1.00 32.25           C  
ANISOU  203  CB  TYR B  65     4330   3947   3975    863    106    212       C  
ATOM    204  CG  TYR B  65     -17.984 -47.570 -11.984  1.00 33.55           C  
ANISOU  204  CG  TYR B  65     4523   4116   4109    835     96    198       C  
ATOM    205  CD1 TYR B  65     -18.645 -47.884 -10.794  1.00 31.27           C  
ANISOU  205  CD1 TYR B  65     4270   3813   3799    847    112    220       C  
ATOM    206  CD2 TYR B  65     -18.277 -46.349 -12.614  1.00 32.96           C  
ANISOU  206  CD2 TYR B  65     4441   4057   4027    798     74    162       C  
ATOM    207  CE1 TYR B  65     -19.555 -46.988 -10.223  1.00 30.99           C  
ANISOU  207  CE1 TYR B  65     4258   3782   3733    826    108    202       C  
ATOM    208  CE2 TYR B  65     -19.165 -45.447 -12.048  1.00 31.70           C  
ANISOU  208  CE2 TYR B  65     4306   3895   3842    779     66    146       C  
ATOM    209  CZ  TYR B  65     -19.805 -45.779 -10.857  1.00 31.80           C  
ANISOU  209  CZ  TYR B  65     4352   3896   3833    795     86    163       C  
ATOM    210  OH  TYR B  65     -20.694 -44.890 -10.312  1.00 33.53           O  
ANISOU  210  OH  TYR B  65     4596   4118   4027    780     82    143       O  
ATOM    211  N   GLY B  66     -15.178 -50.968 -12.524  1.00 33.19           N  
ANISOU  211  N   GLY B  66     4418   4047   4144    957    128    275       N  
ATOM    212  CA  GLY B  66     -14.655 -52.082 -13.284  1.00 34.19           C  
ANISOU  212  CA  GLY B  66     4525   4149   4316    992    153    273       C  
ATOM    213  C   GLY B  66     -15.517 -53.297 -13.061  1.00 35.50           C  
ANISOU  213  C   GLY B  66     4728   4245   4514   1008    194    282       C  
ATOM    214  O   GLY B  66     -16.301 -53.359 -12.111  1.00 38.11           O  
ANISOU  214  O   GLY B  66     5094   4557   4829    999    199    305       O  
ATOM    215  N   PHE B  67     -15.376 -54.261 -13.963  1.00 37.69           N  
ANISOU  215  N   PHE B  67     4997   4485   4837   1031    223    263       N  
ATOM    216  CA  PHE B  67     -16.011 -55.558 -13.786  1.00 36.57           C  
ANISOU  216  CA  PHE B  67     4890   4270   4734   1050    257    276       C  
ATOM    217  C   PHE B  67     -15.193 -56.487 -12.909  1.00 39.25           C  
ANISOU  217  C   PHE B  67     5232   4593   5086   1105    250    331       C  
ATOM    218  O   PHE B  67     -15.730 -57.485 -12.426  1.00 41.81           O  
ANISOU  218  O   PHE B  67     5592   4859   5436   1118    270    357       O  
ATOM    219  CB  PHE B  67     -16.225 -56.238 -15.139  1.00 37.61           C  
ANISOU  219  CB  PHE B  67     5019   4361   4910   1051    290    228       C  
ATOM    220  CG  PHE B  67     -17.258 -55.578 -16.003  1.00 40.12           C  
ANISOU  220  CG  PHE B  67     5341   4680   5222    994    302    179       C  
ATOM    221  CD1 PHE B  67     -18.329 -54.890 -15.432  1.00 38.93           C  
ANISOU  221  CD1 PHE B  67     5213   4535   5046    952    298    185       C  
ATOM    222  CD2 PHE B  67     -17.169 -55.653 -17.382  1.00 32.07           C  
ANISOU  222  CD2 PHE B  67     4303   3661   4223    984    317    128       C  
ATOM    223  CE1 PHE B  67     -19.289 -54.294 -16.222  1.00 36.84           C  
ANISOU  223  CE1 PHE B  67     4949   4270   4779    903    306    144       C  
ATOM    224  CE2 PHE B  67     -18.128 -55.053 -18.177  1.00 36.27           C  
ANISOU  224  CE2 PHE B  67     4837   4195   4748    929    324     89       C  
ATOM    225  CZ  PHE B  67     -19.189 -54.365 -17.592  1.00 35.65           C  
ANISOU  225  CZ  PHE B  67     4779   4118   4648    890    318     98       C  
ATOM    226  N   GLU B  68     -13.908 -56.197 -12.715  1.00 38.88           N  
ANISOU  226  N   GLU B  68     5149   4599   5027   1136    220    352       N  
ATOM    227  CA  GLU B  68     -13.026 -57.022 -11.901  1.00 39.77           C  
ANISOU  227  CA  GLU B  68     5256   4703   5152   1191    208    408       C  
ATOM    228  C   GLU B  68     -12.217 -56.145 -10.965  1.00 41.45           C  
ANISOU  228  C   GLU B  68     5447   4988   5314   1191    161    448       C  
ATOM    229  O   GLU B  68     -11.744 -55.070 -11.358  1.00 41.33           O  
ANISOU  229  O   GLU B  68     5399   5035   5270   1167    137    425       O  
ATOM    230  CB  GLU B  68     -12.059 -57.840 -12.743  1.00 44.46           C  
ANISOU  230  CB  GLU B  68     5817   5283   5793   1245    221    396       C  
ATOM    231  CG  GLU B  68     -12.625 -59.106 -13.310  1.00 42.46           C  
ANISOU  231  CG  GLU B  68     5595   4943   5597   1266    262    376       C  
ATOM    232  CD  GLU B  68     -11.682 -59.739 -14.290  1.00 48.43           C  
ANISOU  232  CD  GLU B  68     6316   5692   6394   1318    277    347       C  
ATOM    233  OE1 GLU B  68     -11.214 -59.018 -15.196  1.00 51.33           O  
ANISOU  233  OE1 GLU B  68     6641   6115   6745   1305    275    306       O  
ATOM    234  OE2 GLU B  68     -11.380 -60.948 -14.134  1.00 56.40           O1-
ANISOU  234  OE2 GLU B  68     7338   6642   7451   1373    290    369       O1-
ATOM    235  N   LYS B  69     -12.040 -56.618  -9.732  1.00 38.55           N  
ANISOU  235  N   LYS B  69     5098   4613   4935   1214    146    509       N  
ATOM    236  CA  LYS B  69     -11.277 -55.854  -8.763  1.00 38.41           C  
ANISOU  236  CA  LYS B  69     5064   4665   4866   1211     99    549       C  
ATOM    237  C   LYS B  69      -9.836 -55.733  -9.248  1.00 40.51           C  
ANISOU  237  C   LYS B  69     5270   4980   5143   1245     75    555       C  
ATOM    238  O   LYS B  69      -9.186 -56.731  -9.583  1.00 40.47           O  
ANISOU  238  O   LYS B  69     5243   4949   5184   1300     88    569       O  
ATOM    239  CB  LYS B  69     -11.346 -56.514  -7.382  1.00 37.26           C  
ANISOU  239  CB  LYS B  69     4949   4502   4707   1231     88    618       C  
ATOM    240  CG  LYS B  69     -11.459 -55.503  -6.246  1.00 44.26           C  
ANISOU  240  CG  LYS B  69     5851   5446   5521   1195     53    640       C  
ATOM    241  CD  LYS B  69     -11.433 -56.153  -4.856  1.00 51.22           C  
ANISOU  241  CD  LYS B  69     6759   6321   6381   1212     39    713       C  
ATOM    242  CE  LYS B  69     -12.847 -56.443  -4.312  1.00 56.07           C  
ANISOU  242  CE  LYS B  69     7428   6894   6983   1183     71    716       C  
ATOM    243  NZ  LYS B  69     -12.925 -57.177  -2.993  1.00 51.02           N1+
ANISOU  243  NZ  LYS B  69     6817   6245   6322   1196     63    791       N1+
ATOM    244  N   GLY B  70      -9.341 -54.504  -9.301  1.00 37.34           N  
ANISOU  244  N   GLY B  70     4841   4650   4698   1213     39    543       N  
ATOM    245  CA  GLY B  70      -8.001 -54.256  -9.777  1.00 36.11           C  
ANISOU  245  CA  GLY B  70     4622   4553   4546   1236     14    549       C  
ATOM    246  C   GLY B  70      -7.928 -53.905 -11.237  1.00 41.31           C  
ANISOU  246  C   GLY B  70     5249   5224   5225   1221     35    490       C  
ATOM    247  O   GLY B  70      -6.821 -53.742 -11.767  1.00 41.07           O  
ANISOU  247  O   GLY B  70     5161   5246   5199   1240     20    492       O  
ATOM    248  N   LYS B  71      -9.069 -53.806 -11.908  1.00 38.46           N  
ANISOU  248  N   LYS B  71     4920   4820   4874   1188     68    439       N  
ATOM    249  CA  LYS B  71      -9.110 -53.522 -13.328  1.00 35.60           C  
ANISOU  249  CA  LYS B  71     4531   4467   4528   1170     88    382       C  
ATOM    250  C   LYS B  71     -10.123 -52.434 -13.631  1.00 39.70           C  
ANISOU  250  C   LYS B  71     5075   4990   5019   1102     84    342       C  
ATOM    251  O   LYS B  71     -10.742 -52.431 -14.704  1.00 39.76           O  
ANISOU  251  O   LYS B  71     5085   4976   5046   1080    113    294       O  
ATOM    252  CB  LYS B  71      -9.418 -54.789 -14.114  1.00 40.58           C  
ANISOU  252  CB  LYS B  71     5171   5031   5215   1208    139    355       C  
ATOM    253  CG  LYS B  71      -8.227 -55.701 -14.160  1.00 39.18           C  
ANISOU  253  CG  LYS B  71     4955   4861   5071   1278    142    382       C  
ATOM    254  CD  LYS B  71      -8.248 -56.575 -15.385  1.00 41.97           C  
ANISOU  254  CD  LYS B  71     5300   5176   5473   1309    189    333       C  
ATOM    255  CE  LYS B  71      -6.948 -57.340 -15.463  1.00 41.68           C  
ANISOU  255  CE  LYS B  71     5214   5155   5465   1383    190    356       C  
ATOM    256  NZ  LYS B  71      -6.681 -57.783 -16.835  1.00 43.25           N1+
ANISOU  256  NZ  LYS B  71     5386   5352   5695   1407    229    299       N1+
ATOM    257  N   ALA B  72     -10.336 -51.527 -12.677  1.00 39.42           N  
ANISOU  257  N   ALA B  72     5059   4979   4939   1070     49    362       N  
ATOM    258  CA  ALA B  72     -11.205 -50.390 -12.930  1.00 36.04           C  
ANISOU  258  CA  ALA B  72     4651   4557   4484   1010     40    326       C  
ATOM    259  C   ALA B  72     -10.621 -49.528 -14.046  1.00 39.30           C  
ANISOU  259  C   ALA B  72     5019   5021   4893    981     22    296       C  
ATOM    260  O   ALA B  72      -9.408 -49.487 -14.264  1.00 41.20           O  
ANISOU  260  O   ALA B  72     5211   5313   5131    998      1    315       O  
ATOM    261  CB  ALA B  72     -11.390 -49.569 -11.659  1.00 35.68           C  
ANISOU  261  CB  ALA B  72     4634   4532   4389    987      3    350       C  
ATOM    262  N   SER B  73     -11.500 -48.858 -14.785  1.00 41.00           N  
ANISOU  262  N   SER B  73     5247   5224   5106    935     30    253       N  
ATOM    263  CA  SER B  73     -11.068 -47.996 -15.879  1.00 37.03           C  
ANISOU  263  CA  SER B  73     4704   4768   4597    899     12    228       C  
ATOM    264  C   SER B  73     -11.899 -46.719 -15.884  1.00 37.91           C  
ANISOU  264  C   SER B  73     4841   4879   4684    841    -14    206       C  
ATOM    265  O   SER B  73     -13.014 -46.674 -15.339  1.00 35.67           O  
ANISOU  265  O   SER B  73     4603   4553   4398    832     -1    197       O  
ATOM    266  CB  SER B  73     -11.181 -48.694 -17.238  1.00 30.33           C  
ANISOU  266  CB  SER B  73     3835   3905   3785    907     54    192       C  
ATOM    267  OG  SER B  73     -12.518 -49.102 -17.491  1.00 36.15           O  
ANISOU  267  OG  SER B  73     4614   4579   4542    895     91    162       O  
ATOM    268  N   VAL B  74     -11.323 -45.688 -16.495  1.00 32.09           N  
ANISOU  268  N   VAL B  74     4070   4192   3929    802    -50    199       N  
ATOM    269  CA  VAL B  74     -12.006 -44.437 -16.807  1.00 30.01           C  
ANISOU  269  CA  VAL B  74     3822   3929   3650    746    -76    175       C  
ATOM    270  C   VAL B  74     -11.904 -44.222 -18.312  1.00 34.62           C  
ANISOU  270  C   VAL B  74     4369   4535   4248    716    -68    149       C  
ATOM    271  O   VAL B  74     -10.806 -43.994 -18.828  1.00 36.45           O  
ANISOU  271  O   VAL B  74     4552   4824   4471    709    -88    162       O  
ATOM    272  CB  VAL B  74     -11.408 -43.250 -16.049  1.00 29.78           C  
ANISOU  272  CB  VAL B  74     3794   3938   3582    718   -138    197       C  
ATOM    273  CG1 VAL B  74     -12.139 -41.969 -16.439  1.00 29.82           C  
ANISOU  273  CG1 VAL B  74     3817   3933   3578    663   -166    170       C  
ATOM    274  CG2 VAL B  74     -11.469 -43.502 -14.557  1.00 28.06           C  
ANISOU  274  CG2 VAL B  74     3613   3705   3344    747   -146    222       C  
ATOM    275  N   PRO B  75     -13.012 -44.242 -19.061  1.00 35.04           N  
ANISOU  275  N   PRO B  75     4441   4552   4321    694    -41    115       N  
ATOM    276  CA  PRO B  75     -14.360 -44.496 -18.537  1.00 33.25           C  
ANISOU  276  CA  PRO B  75     4265   4264   4106    699    -15    100       C  
ATOM    277  C   PRO B  75     -14.547 -45.934 -18.071  1.00 33.14           C  
ANISOU  277  C   PRO B  75     4269   4211   4114    750     31    108       C  
ATOM    278  O   PRO B  75     -13.692 -46.785 -18.350  1.00 33.50           O  
ANISOU  278  O   PRO B  75     4286   4269   4172    785     48    117       O  
ATOM    279  CB  PRO B  75     -15.275 -44.176 -19.737  1.00 31.07           C  
ANISOU  279  CB  PRO B  75     3987   3972   3845    658     -1     64       C  
ATOM    280  CG  PRO B  75     -14.378 -44.173 -20.938  1.00 31.23           C  
ANISOU  280  CG  PRO B  75     3958   4041   3866    644     -5     58       C  
ATOM    281  CD  PRO B  75     -13.038 -43.739 -20.446  1.00 29.53           C  
ANISOU  281  CD  PRO B  75     3713   3880   3627    652    -44     91       C  
ATOM    282  N   GLY B  76     -15.645 -46.197 -17.364  1.00 31.94           N  
ANISOU  282  N   GLY B  76     4161   4010   3967    756     52    106       N  
ATOM    283  CA  GLY B  76     -15.963 -47.534 -16.938  1.00 32.74           C  
ANISOU  283  CA  GLY B  76     4283   4067   4091    796     94    116       C  
ATOM    284  C   GLY B  76     -16.242 -48.444 -18.119  1.00 34.75           C  
ANISOU  284  C   GLY B  76     4527   4295   4382    800    135     88       C  
ATOM    285  O   GLY B  76     -16.434 -47.997 -19.256  1.00 30.51           O  
ANISOU  285  O   GLY B  76     3972   3773   3850    765    135     58       O  
ATOM    286  N   PRO B  77     -16.277 -49.749 -17.864  1.00 36.64           N  
ANISOU  286  N   PRO B  77     4781   4494   4647    840    170     98       N  
ATOM    287  CA  PRO B  77     -16.498 -50.704 -18.959  1.00 35.99           C  
ANISOU  287  CA  PRO B  77     4695   4380   4600    846    209     68       C  
ATOM    288  C   PRO B  77     -17.877 -50.540 -19.581  1.00 32.60           C  
ANISOU  288  C   PRO B  77     4287   3918   4181    801    227     35       C  
ATOM    289  O   PRO B  77     -18.835 -50.107 -18.931  1.00 33.66           O  
ANISOU  289  O   PRO B  77     4447   4035   4306    781    224     43       O  
ATOM    290  CB  PRO B  77     -16.340 -52.071 -18.280  1.00 33.58           C  
ANISOU  290  CB  PRO B  77     4412   4028   4321    898    235     92       C  
ATOM    291  CG  PRO B  77     -16.548 -51.800 -16.813  1.00 36.16           C  
ANISOU  291  CG  PRO B  77     4763   4351   4623    905    217    134       C  
ATOM    292  CD  PRO B  77     -16.068 -50.409 -16.563  1.00 33.29           C  
ANISOU  292  CD  PRO B  77     4380   4050   4220    880    172    140       C  
ATOM    293  N   LEU B  78     -17.965 -50.894 -20.859  1.00 31.26           N  
ANISOU  293  N   LEU B  78     4103   3744   4029    787    248     -2       N  
ATOM    294  CA  LEU B  78     -19.220 -50.799 -21.590  1.00 33.19           C  
ANISOU  294  CA  LEU B  78     4364   3963   4286    742    264    -32       C  
ATOM    295  C   LEU B  78     -20.183 -51.898 -21.150  1.00 33.05           C  
ANISOU  295  C   LEU B  78     4385   3876   4296    752    299    -28       C  
ATOM    296  O   LEU B  78     -19.813 -53.072 -21.097  1.00 33.88           O  
ANISOU  296  O   LEU B  78     4501   3946   4425    789    323    -25       O  
ATOM    297  CB  LEU B  78     -18.954 -50.902 -23.095  1.00 32.99           C  
ANISOU  297  CB  LEU B  78     4311   3958   4266    721    274    -72       C  
ATOM    298  CG  LEU B  78     -20.182 -51.099 -24.010  1.00 33.15           C  
ANISOU  298  CG  LEU B  78     4347   3947   4301    677    295   -106       C  
ATOM    299  CD1 LEU B  78     -21.147 -49.932 -23.878  1.00 28.96           C  
ANISOU  299  CD1 LEU B  78     3819   3428   3756    630    270   -101       C  
ATOM    300  CD2 LEU B  78     -19.771 -51.267 -25.464  1.00 33.40           C  
ANISOU  300  CD2 LEU B  78     4354   4006   4332    660    305   -146       C  
ATOM    301  N   ILE B  79     -21.414 -51.515 -20.825  1.00 30.23           N  
ANISOU  301  N   ILE B  79     4049   3500   3937    719    300    -25       N  
ATOM    302  CA  ILE B  79     -22.504 -52.447 -20.563  1.00 30.67           C  
ANISOU  302  CA  ILE B  79     4138   3497   4017    714    332    -22       C  
ATOM    303  C   ILE B  79     -23.448 -52.397 -21.762  1.00 34.53           C  
ANISOU  303  C   ILE B  79     4624   3975   4521    665    344    -59       C  
ATOM    304  O   ILE B  79     -24.003 -51.332 -22.076  1.00 33.28           O  
ANISOU  304  O   ILE B  79     4451   3846   4347    627    325    -69       O  
ATOM    305  CB  ILE B  79     -23.247 -52.086 -19.270  1.00 34.16           C  
ANISOU  305  CB  ILE B  79     4601   3933   4445    713    328     12       C  
ATOM    306  CG1 ILE B  79     -22.325 -52.223 -18.054  1.00 33.91           C  
ANISOU  306  CG1 ILE B  79     4576   3913   4396    759    315     51       C  
ATOM    307  CG2 ILE B  79     -24.529 -52.925 -19.132  1.00 28.19           C  
ANISOU  307  CG2 ILE B  79     3873   3124   3713    695    360     16       C  
ATOM    308  CD1 ILE B  79     -22.953 -51.676 -16.790  1.00 32.12           C  
ANISOU  308  CD1 ILE B  79     4366   3694   4143    756    308     80       C  
ATOM    309  N   GLU B  80     -23.627 -53.537 -22.439  1.00 31.88           N  
ANISOU  309  N   GLU B  80     4303   3597   4214    665    372    -81       N  
ATOM    310  CA  GLU B  80     -24.426 -53.604 -23.663  1.00 34.74           C  
ANISOU  310  CA  GLU B  80     4662   3950   4587    616    382   -119       C  
ATOM    311  C   GLU B  80     -25.459 -54.710 -23.522  1.00 33.43           C  
ANISOU  311  C   GLU B  80     4532   3719   4452    604    411   -116       C  
ATOM    312  O   GLU B  80     -25.088 -55.855 -23.271  1.00 38.79           O  
ANISOU  312  O   GLU B  80     5234   4351   5154    637    431   -111       O  
ATOM    313  CB  GLU B  80     -23.537 -53.868 -24.895  1.00 28.70           C  
ANISOU  313  CB  GLU B  80     3879   3205   3822    621    386   -158       C  
ATOM    314  CG  GLU B  80     -24.295 -54.088 -26.197  1.00 29.91           C  
ANISOU  314  CG  GLU B  80     4034   3349   3983    571    398   -200       C  
ATOM    315  CD  GLU B  80     -23.379 -54.212 -27.428  0.77 36.27           C  
ANISOU  315  CD  GLU B  80     4817   4187   4778    573    402   -242       C  
ATOM    316  OE1 GLU B  80     -22.144 -54.090 -27.281  1.00 41.12           O  
ANISOU  316  OE1 GLU B  80     5409   4834   5380    614    396   -237       O  
ATOM    317  OE2 GLU B  80     -23.891 -54.428 -28.554  1.00 37.39           O1-
ANISOU  317  OE2 GLU B  80     4960   4326   4920    532    412   -280       O1-
ATOM    318  N   VAL B  81     -26.745 -54.390 -23.693  1.00 33.21           N  
ANISOU  318  N   VAL B  81     4507   3685   4427    555    413   -118       N  
ATOM    319  CA  VAL B  81     -27.822 -55.372 -23.534  1.00 33.76           C  
ANISOU  319  CA  VAL B  81     4606   3697   4524    534    437   -110       C  
ATOM    320  C   VAL B  81     -28.826 -55.214 -24.668  1.00 34.98           C  
ANISOU  320  C   VAL B  81     4751   3853   4685    472    438   -141       C  
ATOM    321  O   VAL B  81     -28.802 -54.233 -25.417  1.00 38.38           O  
ANISOU  321  O   VAL B  81     5154   4332   5098    447    418   -161       O  
ATOM    322  CB  VAL B  81     -28.552 -55.240 -22.181  1.00 34.57           C  
ANISOU  322  CB  VAL B  81     4720   3793   4624    538    441    -64       C  
ATOM    323  CG1 VAL B  81     -27.574 -55.357 -21.031  1.00 33.54           C  
ANISOU  323  CG1 VAL B  81     4597   3665   4481    595    437    -30       C  
ATOM    324  CG2 VAL B  81     -29.323 -53.910 -22.117  1.00 29.29           C  
ANISOU  324  CG2 VAL B  81     4026   3171   3933    508    424    -61       C  
ATOM    325  N   ASN B  82     -29.742 -56.185 -24.769  1.00 32.47           N  
ANISOU  325  N   ASN B  82     4459   3483   4393    445    458   -141       N  
ATOM    326  CA  ASN B  82     -30.849 -56.130 -25.724  1.00 33.80           C  
ANISOU  326  CA  ASN B  82     4621   3650   4569    381    458   -163       C  
ATOM    327  C   ASN B  82     -32.139 -55.701 -25.020  1.00 34.78           C  
ANISOU  327  C   ASN B  82     4737   3781   4695    353    458   -127       C  
ATOM    328  O   ASN B  82     -32.377 -56.068 -23.864  1.00 33.09           O  
ANISOU  328  O   ASN B  82     4539   3546   4487    374    471    -89       O  
ATOM    329  CB  ASN B  82     -31.065 -57.485 -26.398  1.00 34.31           C  
ANISOU  329  CB  ASN B  82     4720   3655   4662    362    477   -190       C  
ATOM    330  CG  ASN B  82     -29.922 -57.886 -27.293  1.00 39.17           C  
ANISOU  330  CG  ASN B  82     5341   4268   5275    386    480   -235       C  
ATOM    331  ND2 ASN B  82     -29.468 -59.117 -27.136  1.00 37.34           N  
ANISOU  331  ND2 ASN B  82     5145   3975   5069    417    499   -243       N  
ATOM    332  OD1 ASN B  82     -29.464 -57.111 -28.136  1.00 43.16           O  
ANISOU  332  OD1 ASN B  82     5817   4827   5756    376    466   -263       O  
ATOM    333  N   GLU B  83     -32.972 -54.925 -25.722  1.00 34.31           N  
ANISOU  333  N   GLU B  83     4651   3755   4630    305    444   -138       N  
ATOM    334  CA  GLU B  83     -34.259 -54.507 -25.170  1.00 35.83           C  
ANISOU  334  CA  GLU B  83     4829   3957   4826    279    446   -108       C  
ATOM    335  C   GLU B  83     -35.025 -55.703 -24.630  1.00 39.44           C  
ANISOU  335  C   GLU B  83     5314   4364   5309    263    472    -83       C  
ATOM    336  O   GLU B  83     -35.235 -56.695 -25.340  1.00 41.55           O  
ANISOU  336  O   GLU B  83     5602   4588   5596    232    481   -103       O  
ATOM    337  CB  GLU B  83     -35.106 -53.806 -26.226  1.00 33.79           C  
ANISOU  337  CB  GLU B  83     4540   3731   4568    224    428   -125       C  
ATOM    338  CG  GLU B  83     -35.034 -52.317 -26.211  1.00 32.82           C  
ANISOU  338  CG  GLU B  83     4383   3662   4424    232    401   -122       C  
ATOM    339  CD  GLU B  83     -35.921 -51.709 -27.282  1.00 33.37           C  
ANISOU  339  CD  GLU B  83     4422   3759   4498    176    382   -134       C  
ATOM    340  OE1 GLU B  83     -36.259 -52.404 -28.267  1.00 31.89           O  
ANISOU  340  OE1 GLU B  83     4241   3556   4321    131    385   -155       O  
ATOM    341  OE2 GLU B  83     -36.308 -50.535 -27.126  1.00 34.51           O1-
ANISOU  341  OE2 GLU B  83     4537   3939   4635    177    361   -122       O1-
ATOM    342  N   GLY B  84     -35.439 -55.602 -23.364  1.00 38.69           N  
ANISOU  342  N   GLY B  84     5219   4273   5210    283    484    -41       N  
ATOM    343  CA  GLY B  84     -36.118 -56.675 -22.669  1.00 34.87           C  
ANISOU  343  CA  GLY B  84     4759   3745   4746    270    508     -7       C  
ATOM    344  C   GLY B  84     -35.246 -57.387 -21.660  1.00 35.18           C  
ANISOU  344  C   GLY B  84     4830   3752   4784    321    520     19       C  
ATOM    345  O   GLY B  84     -35.775 -57.972 -20.710  1.00 37.46           O  
ANISOU  345  O   GLY B  84     5133   4021   5079    319    538     61       O  
ATOM    346  N   ASP B  85     -33.926 -57.333 -21.824  1.00 36.83           N  
ANISOU  346  N   ASP B  85     5048   3960   4985    365    510     -2       N  
ATOM    347  CA  ASP B  85     -33.029 -57.937 -20.849  1.00 36.25           C  
ANISOU  347  CA  ASP B  85     5001   3862   4911    418    516     25       C  
ATOM    348  C   ASP B  85     -33.203 -57.258 -19.501  1.00 36.31           C  
ANISOU  348  C   ASP B  85     4998   3909   4890    442    518     68       C  
ATOM    349  O   ASP B  85     -33.565 -56.082 -19.425  1.00 33.84           O  
ANISOU  349  O   ASP B  85     4656   3649   4554    436    507     62       O  
ATOM    350  CB  ASP B  85     -31.560 -57.801 -21.276  1.00 36.52           C  
ANISOU  350  CB  ASP B  85     5034   3903   4937    463    502     -4       C  
ATOM    351  CG  ASP B  85     -31.216 -58.596 -22.531  1.00 35.98           C  
ANISOU  351  CG  ASP B  85     4982   3796   4895    450    506    -50       C  
ATOM    352  OD1 ASP B  85     -32.051 -59.378 -23.026  1.00 35.37           O  
ANISOU  352  OD1 ASP B  85     4923   3675   4843    407    517    -58       O  
ATOM    353  OD2 ASP B  85     -30.083 -58.434 -23.024  1.00 34.80           O1-
ANISOU  353  OD2 ASP B  85     4825   3661   4738    483    497    -78       O1-
ATOM    354  N   THR B  86     -32.956 -58.023 -18.437  1.00 34.49           N  
ANISOU  354  N   THR B  86     4793   3650   4662    469    529    110       N  
ATOM    355  CA  THR B  86     -32.803 -57.510 -17.084  1.00 32.75           C  
ANISOU  355  CA  THR B  86     4570   3466   4407    501    530    149       C  
ATOM    356  C   THR B  86     -31.358 -57.702 -16.650  1.00 36.87           C  
ANISOU  356  C   THR B  86     5105   3982   4920    558    517    157       C  
ATOM    357  O   THR B  86     -30.742 -58.738 -16.937  1.00 37.97           O  
ANISOU  357  O   THR B  86     5269   4069   5089    574    519    157       O  
ATOM    358  CB  THR B  86     -33.736 -58.222 -16.098  1.00 34.48           C  
ANISOU  358  CB  THR B  86     4804   3667   4629    482    553    202       C  
ATOM    359  CG2 THR B  86     -33.511 -57.729 -14.685  1.00 34.41           C  
ANISOU  359  CG2 THR B  86     4795   3701   4579    517    555    241       C  
ATOM    360  OG1 THR B  86     -35.101 -57.978 -16.454  1.00 35.60           O  
ANISOU  360  OG1 THR B  86     4924   3824   4777    430    565    199       O  
ATOM    361  N   LEU B  87     -30.811 -56.706 -15.965  1.00 34.69           N  
ANISOU  361  N   LEU B  87     4815   3758   4606    589    501    163       N  
ATOM    362  CA  LEU B  87     -29.427 -56.753 -15.520  1.00 36.25           C  
ANISOU  362  CA  LEU B  87     5020   3962   4792    640    485    173       C  
ATOM    363  C   LEU B  87     -29.391 -56.572 -14.008  1.00 37.52           C  
ANISOU  363  C   LEU B  87     5190   4149   4917    663    485    222       C  
ATOM    364  O   LEU B  87     -29.904 -55.573 -13.489  1.00 38.81           O  
ANISOU  364  O   LEU B  87     5340   4361   5046    655    483    222       O  
ATOM    365  CB  LEU B  87     -28.603 -55.679 -16.227  1.00 33.29           C  
ANISOU  365  CB  LEU B  87     4618   3630   4401    652    458    132       C  
ATOM    366  CG  LEU B  87     -27.103 -55.649 -15.946  1.00 36.01           C  
ANISOU  366  CG  LEU B  87     4961   3988   4733    701    438    139       C  
ATOM    367  CD1 LEU B  87     -26.458 -57.010 -16.162  1.00 36.11           C  
ANISOU  367  CD1 LEU B  87     4994   3945   4782    727    448    148       C  
ATOM    368  CD2 LEU B  87     -26.448 -54.600 -16.813  1.00 37.72           C  
ANISOU  368  CD2 LEU B  87     5147   4248   4937    699    413     98       C  
ATOM    369  N   HIS B  88     -28.822 -57.553 -13.299  1.00 33.88           N  
ANISOU  369  N   HIS B  88     4754   3656   4464    692    488    264       N  
ATOM    370  CA  HIS B  88     -28.635 -57.487 -11.850  1.00 34.45           C  
ANISOU  370  CA  HIS B  88     4837   3755   4498    715    485    314       C  
ATOM    371  C   HIS B  88     -27.156 -57.264 -11.579  1.00 36.26           C  
ANISOU  371  C   HIS B  88     5062   4002   4712    763    457    319       C  
ATOM    372  O   HIS B  88     -26.345 -58.179 -11.767  1.00 39.72           O  
ANISOU  372  O   HIS B  88     5511   4399   5180    791    453    331       O  
ATOM    373  CB  HIS B  88     -29.109 -58.761 -11.157  1.00 33.14           C  
ANISOU  373  CB  HIS B  88     4700   3542   4350    707    506    370       C  
ATOM    374  CG  HIS B  88     -30.577 -59.024 -11.300  1.00 36.03           C  
ANISOU  374  CG  HIS B  88     5067   3894   4728    655    533    375       C  
ATOM    375  CD2 HIS B  88     -31.248 -60.085 -11.812  1.00 35.09           C  
ANISOU  375  CD2 HIS B  88     4964   3715   4654    622    550    382       C  
ATOM    376  ND1 HIS B  88     -31.539 -58.145 -10.845  1.00 34.01           N  
ANISOU  376  ND1 HIS B  88     4793   3693   4438    632    545    374       N  
ATOM    377  CE1 HIS B  88     -32.737 -58.643 -11.093  1.00 33.78           C  
ANISOU  377  CE1 HIS B  88     4763   3642   4430    587    568    383       C  
ATOM    378  NE2 HIS B  88     -32.589 -59.819 -11.677  1.00 35.39           N  
ANISOU  378  NE2 HIS B  88     4990   3776   4682    577    570    389       N  
ATOM    379  N   ILE B  89     -26.810 -56.071 -11.107  1.00 33.08           N  
ANISOU  379  N   ILE B  89     4645   3661   4264    774    437    310       N  
ATOM    380  CA  ILE B  89     -25.422 -55.689 -10.890  1.00 36.06           C  
ANISOU  380  CA  ILE B  89     5012   4066   4622    813    405    313       C  
ATOM    381  C   ILE B  89     -25.122 -55.799  -9.403  1.00 35.79           C  
ANISOU  381  C   ILE B  89     4995   4055   4548    835    397    367       C  
ATOM    382  O   ILE B  89     -25.677 -55.051  -8.590  1.00 34.52           O  
ANISOU  382  O   ILE B  89     4837   3936   4341    823    398    373       O  
ATOM    383  CB  ILE B  89     -25.134 -54.273 -11.401  1.00 36.10           C  
ANISOU  383  CB  ILE B  89     4992   4123   4603    805    381    267       C  
ATOM    384  CG1 ILE B  89     -25.527 -54.139 -12.874  1.00 36.17           C  
ANISOU  384  CG1 ILE B  89     4983   4113   4647    777    388    217       C  
ATOM    385  CG2 ILE B  89     -23.664 -53.933 -11.188  1.00 33.70           C  
ANISOU  385  CG2 ILE B  89     4675   3848   4280    841    346    274       C  
ATOM    386  CD1 ILE B  89     -25.282 -52.741 -13.462  1.00 30.42           C  
ANISOU  386  CD1 ILE B  89     4229   3432   3899    764    361    176       C  
ATOM    387  N   GLU B  90     -24.245 -56.733  -9.037  1.00 36.64           N  
ANISOU  387  N   GLU B  90     5113   4137   4671    869    389    407       N  
ATOM    388  CA  GLU B  90     -23.760 -56.834  -7.663  1.00 35.71           C  
ANISOU  388  CA  GLU B  90     5008   4046   4512    892    375    463       C  
ATOM    389  C   GLU B  90     -22.582 -55.885  -7.527  1.00 34.77           C  
ANISOU  389  C   GLU B  90     4869   3981   4361    916    336    451       C  
ATOM    390  O   GLU B  90     -21.482 -56.162  -8.008  1.00 38.43           O  
ANISOU  390  O   GLU B  90     5317   4436   4848    946    318    449       O  
ATOM    391  CB  GLU B  90     -23.364 -58.256  -7.321  1.00 36.05           C  
ANISOU  391  CB  GLU B  90     5072   4036   4591    917    379    517       C  
ATOM    392  CG  GLU B  90     -22.940 -58.409  -5.889  1.00 40.05           C  
ANISOU  392  CG  GLU B  90     5592   4571   5054    937    363    582       C  
ATOM    393  CD  GLU B  90     -22.520 -59.829  -5.576  1.00 48.48           C  
ANISOU  393  CD  GLU B  90     6679   5580   6161    963    363    640       C  
ATOM    394  OE1 GLU B  90     -22.818 -60.726  -6.397  1.00 53.12           O  
ANISOU  394  OE1 GLU B  90     7275   6099   6808    960    382    629       O  
ATOM    395  OE2 GLU B  90     -21.917 -60.051  -4.504  0.65 48.58           O1-
ANISOU  395  OE2 GLU B  90     6699   5613   6144    986    343    698       O1-
ATOM    396  N   PHE B  91     -22.818 -54.750  -6.889  1.00 33.84           N  
ANISOU  396  N   PHE B  91     4750   3919   4187    903    324    440       N  
ATOM    397  CA  PHE B  91     -21.877 -53.645  -6.868  1.00 33.58           C  
ANISOU  397  CA  PHE B  91     4699   3937   4121    912    284    419       C  
ATOM    398  C   PHE B  91     -21.221 -53.557  -5.499  1.00 37.50           C  
ANISOU  398  C   PHE B  91     5208   4473   4566    932    259    467       C  
ATOM    399  O   PHE B  91     -21.912 -53.567  -4.475  1.00 37.94           O  
ANISOU  399  O   PHE B  91     5287   4546   4583    922    272    492       O  
ATOM    400  CB  PHE B  91     -22.601 -52.348  -7.207  1.00 31.90           C  
ANISOU  400  CB  PHE B  91     4480   3754   3887    882    283    366       C  
ATOM    401  CG  PHE B  91     -21.786 -51.116  -6.992  1.00 38.21           C  
ANISOU  401  CG  PHE B  91     5268   4604   4645    885    240    347       C  
ATOM    402  CD1 PHE B  91     -20.802 -50.751  -7.900  1.00 37.11           C  
ANISOU  402  CD1 PHE B  91     5100   4473   4525    890    212    324       C  
ATOM    403  CD2 PHE B  91     -22.023 -50.295  -5.895  1.00 37.05           C  
ANISOU  403  CD2 PHE B  91     5139   4499   4438    879    228    350       C  
ATOM    404  CE1 PHE B  91     -20.055 -49.594  -7.710  1.00 36.01           C  
ANISOU  404  CE1 PHE B  91     4951   4381   4349    886    169    310       C  
ATOM    405  CE2 PHE B  91     -21.281 -49.144  -5.702  1.00 36.42           C  
ANISOU  405  CE2 PHE B  91     5054   4462   4323    878    184    330       C  
ATOM    406  CZ  PHE B  91     -20.290 -48.794  -6.617  1.00 34.62           C  
ANISOU  406  CZ  PHE B  91     4798   4240   4117    879    153    313       C  
ATOM    407  N   THR B  92     -19.892 -53.458  -5.485  1.00 35.61           N  
ANISOU  407  N   THR B  92     4951   4256   4323    958    223    480       N  
ATOM    408  CA  THR B  92     -19.123 -53.327  -4.254  1.00 34.84           C  
ANISOU  408  CA  THR B  92     4861   4201   4174    975    191    526       C  
ATOM    409  C   THR B  92     -18.354 -52.017  -4.263  1.00 34.89           C  
ANISOU  409  C   THR B  92     4851   4263   4143    968    147    497       C  
ATOM    410  O   THR B  92     -17.597 -51.738  -5.198  1.00 36.31           O  
ANISOU  410  O   THR B  92     5000   4446   4349    973    129    472       O  
ATOM    411  CB  THR B  92     -18.153 -54.487  -4.080  1.00 35.95           C  
ANISOU  411  CB  THR B  92     4995   4318   4345   1014    180    581       C  
ATOM    412  CG2 THR B  92     -17.271 -54.243  -2.870  1.00 30.64           C  
ANISOU  412  CG2 THR B  92     4325   3699   3618   1028    140    629       C  
ATOM    413  OG1 THR B  92     -18.898 -55.694  -3.912  1.00 38.37           O  
ANISOU  413  OG1 THR B  92     5325   4571   4685   1016    216    615       O  
ATOM    414  N   ASN B  93     -18.552 -51.215  -3.230  1.00 34.02           N  
ANISOU  414  N   ASN B  93     4762   4198   3968    954    131    499       N  
ATOM    415  CA  ASN B  93     -17.796 -49.984  -3.056  1.00 36.18           C  
ANISOU  415  CA  ASN B  93     5026   4522   4200    944     83    476       C  
ATOM    416  C   ASN B  93     -16.520 -50.345  -2.299  1.00 37.38           C  
ANISOU  416  C   ASN B  93     5170   4705   4329    968     44    532       C  
ATOM    417  O   ASN B  93     -16.569 -50.629  -1.100  1.00 36.10           O  
ANISOU  417  O   ASN B  93     5032   4564   4122    973     40    575       O  
ATOM    418  CB  ASN B  93     -18.649 -48.959  -2.306  1.00 33.61           C  
ANISOU  418  CB  ASN B  93     4730   4225   3815    920     84    446       C  
ATOM    419  CG  ASN B  93     -17.924 -47.643  -2.036  1.00 36.02           C  
ANISOU  419  CG  ASN B  93     5035   4577   4074    906     32    421       C  
ATOM    420  ND2 ASN B  93     -18.554 -46.786  -1.231  1.00 35.70           N  
ANISOU  420  ND2 ASN B  93     5025   4561   3977    891     29    395       N  
ATOM    421  OD1 ASN B  93     -16.821 -47.395  -2.538  1.00 37.75           O  
ANISOU  421  OD1 ASN B  93     5226   4809   4307    909     -7    423       O  
ATOM    422  N   THR B  94     -15.380 -50.364  -2.984  1.00 33.04           N  
ANISOU  422  N   THR B  94     4583   4163   3807    983     16    536       N  
ATOM    423  CA  THR B  94     -14.141 -50.669  -2.274  1.00 37.87           C  
ANISOU  423  CA  THR B  94     5180   4810   4399   1006    -24    591       C  
ATOM    424  C   THR B  94     -13.449 -49.414  -1.752  1.00 37.68           C  
ANISOU  424  C   THR B  94     5154   4848   4315    984    -79    581       C  
ATOM    425  O   THR B  94     -12.323 -49.499  -1.253  1.00 37.92           O  
ANISOU  425  O   THR B  94     5166   4916   4326    997   -121    624       O  
ATOM    426  CB  THR B  94     -13.164 -51.461  -3.165  1.00 36.26           C  
ANISOU  426  CB  THR B  94     4933   4588   4257   1041    -27    609       C  
ATOM    427  CG2 THR B  94     -13.895 -52.548  -3.941  1.00 33.48           C  
ANISOU  427  CG2 THR B  94     4586   4167   3969   1057     27    601       C  
ATOM    428  OG1 THR B  94     -12.494 -50.568  -4.076  1.00 33.57           O  
ANISOU  428  OG1 THR B  94     4557   4276   3924   1027    -53    570       O  
ATOM    429  N   MET B  95     -14.096 -48.259  -1.851  1.00 34.82           N  
ANISOU  429  N   MET B  95     4810   4495   3924    950    -83    526       N  
ATOM    430  CA  MET B  95     -13.470 -47.011  -1.462  1.00 35.38           C  
ANISOU  430  CA  MET B  95     4884   4617   3944    924   -137    509       C  
ATOM    431  C   MET B  95     -13.768 -46.685   0.002  1.00 36.77           C  
ANISOU  431  C   MET B  95     5103   4825   4043    914   -151    523       C  
ATOM    432  O   MET B  95     -14.600 -47.320   0.651  1.00 37.83           O  
ANISOU  432  O   MET B  95     5266   4945   4164    923   -113    541       O  
ATOM    433  CB  MET B  95     -13.944 -45.900  -2.387  1.00 33.44           C  
ANISOU  433  CB  MET B  95     4636   4360   3711    894   -139    441       C  
ATOM    434  CG  MET B  95     -13.616 -46.187  -3.829  1.00 35.56           C  
ANISOU  434  CG  MET B  95     4860   4605   4046    899   -127    427       C  
ATOM    435  SD  MET B  95     -13.986 -44.812  -4.920  1.00 36.49           S  
ANISOU  435  SD  MET B  95     4971   4717   4175    858   -142    359       S  
ATOM    436  CE  MET B  95     -15.712 -44.529  -4.520  1.00 28.92           C  
ANISOU  436  CE  MET B  95     4062   3725   3203    848    -99    319       C  
ATOM    437  N   ASP B  96     -13.076 -45.677   0.526  1.00 37.10           N  
ANISOU  437  N   ASP B  96     5151   4912   4032    892   -206    515       N  
ATOM    438  CA  ASP B  96     -13.291 -45.254   1.908  1.00 40.18           C  
ANISOU  438  CA  ASP B  96     5585   5339   4341    879   -224    521       C  
ATOM    439  C   ASP B  96     -14.403 -44.221   2.053  1.00 39.93           C  
ANISOU  439  C   ASP B  96     5594   5299   4279    856   -208    453       C  
ATOM    440  O   ASP B  96     -14.668 -43.786   3.176  1.00 43.72           O  
ANISOU  440  O   ASP B  96     6114   5810   4688    846   -218    447       O  
ATOM    441  CB  ASP B  96     -11.993 -44.700   2.508  1.00 37.77           C  
ANISOU  441  CB  ASP B  96     5272   5090   3989    865   -295    547       C  
ATOM    442  CG  ASP B  96     -11.472 -43.491   1.762  1.00 40.82           C  
ANISOU  442  CG  ASP B  96     5642   5485   4384    834   -339    502       C  
ATOM    443  OD1 ASP B  96     -11.583 -43.435   0.513  1.00 44.69           O  
ANISOU  443  OD1 ASP B  96     6103   5943   4936    835   -322    475       O  
ATOM    444  OD2 ASP B  96     -10.937 -42.593   2.428  0.85 40.21           O1-
ANISOU  444  OD2 ASP B  96     5583   5447   4248    807   -394    494       O1-
ATOM    445  N   VAL B  97     -15.064 -43.835   0.958  1.00 35.67           N  
ANISOU  445  N   VAL B  97     5045   4720   3790    850   -183    403       N  
ATOM    446  CA  VAL B  97     -16.177 -42.894   0.969  1.00 38.38           C  
ANISOU  446  CA  VAL B  97     5419   5048   4115    834   -164    338       C  
ATOM    447  C   VAL B  97     -17.408 -43.582   0.381  1.00 39.92           C  
ANISOU  447  C   VAL B  97     5610   5199   4359    848    -96    327       C  
ATOM    448  O   VAL B  97     -17.306 -44.597  -0.315  1.00 38.75           O  
ANISOU  448  O   VAL B  97     5433   5024   4267    863    -71    357       O  
ATOM    449  CB  VAL B  97     -15.851 -41.603   0.182  1.00 39.64           C  
ANISOU  449  CB  VAL B  97     5571   5201   4288    807   -207    287       C  
ATOM    450  CG1 VAL B  97     -14.640 -40.918   0.768  1.00 38.79           C  
ANISOU  450  CG1 VAL B  97     5469   5137   4132    787   -278    299       C  
ATOM    451  CG2 VAL B  97     -15.600 -41.923  -1.292  1.00 35.22           C  
ANISOU  451  CG2 VAL B  97     4965   4612   3806    808   -198    287       C  
ATOM    452  N   ARG B  98     -18.585 -43.015   0.657  1.00 37.28           N  
ANISOU  452  N   ARG B  98     5304   4856   4003    843    -67    282       N  
ATOM    453  CA  ARG B  98     -19.799 -43.534   0.040  1.00 35.33           C  
ANISOU  453  CA  ARG B  98     5049   4570   3803    850     -6    269       C  
ATOM    454  C   ARG B  98     -19.759 -43.321  -1.470  1.00 37.24           C  
ANISOU  454  C   ARG B  98     5258   4775   4116    840     -9    241       C  
ATOM    455  O   ARG B  98     -19.176 -42.356  -1.969  1.00 37.16           O  
ANISOU  455  O   ARG B  98     5240   4769   4110    824    -54    212       O  
ATOM    456  CB  ARG B  98     -21.045 -42.863   0.616  1.00 39.99           C  
ANISOU  456  CB  ARG B  98     5671   5167   4357    848     24    224       C  
ATOM    457  CG  ARG B  98     -21.202 -43.042   2.113  1.00 42.83           C  
ANISOU  457  CG  ARG B  98     6065   5570   4639    855     33    246       C  
ATOM    458  CD  ARG B  98     -22.565 -42.578   2.591  1.00 40.31           C  
ANISOU  458  CD  ARG B  98     5769   5257   4290    860     77    203       C  
ATOM    459  NE  ARG B  98     -23.643 -43.497   2.214  1.00 45.87           N  
ANISOU  459  NE  ARG B  98     6455   5937   5035    866    140    221       N  
ATOM    460  CZ  ARG B  98     -23.988 -44.593   2.898  1.00 42.55           C  
ANISOU  460  CZ  ARG B  98     6039   5533   4598    871    177    275       C  
ATOM    461  NH1 ARG B  98     -23.331 -44.931   4.007  1.00 40.04           N1+
ANISOU  461  NH1 ARG B  98     5740   5254   4218    874    158    318       N1+
ATOM    462  NH2 ARG B  98     -24.993 -45.354   2.467  1.00 35.96           N  
ANISOU  462  NH2 ARG B  98     5186   4672   3805    871    231    288       N  
ATOM    463  N   ALA B  99     -20.367 -44.252  -2.201  1.00 35.14           N  
ANISOU  463  N   ALA B  99     4972   4474   3905    848     37    253       N  
ATOM    464  CA  ALA B  99     -20.434 -44.175  -3.653  1.00 34.54           C  
ANISOU  464  CA  ALA B  99     4866   4365   3894    837     41    228       C  
ATOM    465  C   ALA B  99     -21.718 -44.858  -4.110  1.00 36.37           C  
ANISOU  465  C   ALA B  99     5093   4560   4164    839    100    222       C  
ATOM    466  O   ALA B  99     -22.397 -45.528  -3.324  1.00 37.35           O  
ANISOU  466  O   ALA B  99     5235   4686   4269    848    137    246       O  
ATOM    467  CB  ALA B  99     -19.193 -44.808  -4.297  1.00 32.44           C  
ANISOU  467  CB  ALA B  99     4567   4098   3661    845     18    261       C  
ATOM    468  N   SER B 100     -22.051 -44.702  -5.391  1.00 33.73           N  
ANISOU  468  N   SER B 100     4736   4197   3883    825    108    193       N  
ATOM    469  CA  SER B 100     -23.269 -45.326  -5.893  1.00 33.80           C  
ANISOU  469  CA  SER B 100     4739   4173   3930    821    160    187       C  
ATOM    470  C   SER B 100     -23.152 -45.565  -7.389  1.00 34.13           C  
ANISOU  470  C   SER B 100     4751   4186   4033    808    162    172       C  
ATOM    471  O   SER B 100     -22.187 -45.157  -8.037  1.00 33.03           O  
ANISOU  471  O   SER B 100     4592   4054   3903    802    125    163       O  
ATOM    472  CB  SER B 100     -24.501 -44.471  -5.611  1.00 33.85           C  
ANISOU  472  CB  SER B 100     4759   4184   3918    813    178    148       C  
ATOM    473  OG  SER B 100     -24.554 -43.366  -6.493  1.00 33.47           O  
ANISOU  473  OG  SER B 100     4699   4128   3890    797    151    104       O  
ATOM    474  N   LEU B 101     -24.163 -46.247  -7.919  1.00 35.35           N  
ANISOU  474  N   LEU B 101     4899   4309   4224    801    205    169       N  
ATOM    475  CA  LEU B 101     -24.389 -46.434  -9.344  1.00 34.15           C  
ANISOU  475  CA  LEU B 101     4722   4129   4126    783    214    148       C  
ATOM    476  C   LEU B 101     -25.758 -45.887  -9.690  1.00 36.48           C  
ANISOU  476  C   LEU B 101     5014   4413   4433    763    236    116       C  
ATOM    477  O   LEU B 101     -26.759 -46.294  -9.091  1.00 33.21           O  
ANISOU  477  O   LEU B 101     4612   3995   4013    765    273    127       O  
ATOM    478  CB  LEU B 101     -24.355 -47.905  -9.737  1.00 34.73           C  
ANISOU  478  CB  LEU B 101     4791   4168   4238    790    246    176       C  
ATOM    479  CG  LEU B 101     -23.203 -48.393 -10.580  1.00 40.01           C  
ANISOU  479  CG  LEU B 101     5439   4829   4936    798    229    180       C  
ATOM    480  CD1 LEU B 101     -23.527 -49.815 -10.989  1.00 40.73           C  
ANISOU  480  CD1 LEU B 101     5533   4876   5069    804    268    197       C  
ATOM    481  CD2 LEU B 101     -23.031 -47.499 -11.795  1.00 35.85           C  
ANISOU  481  CD2 LEU B 101     4886   4310   4425    775    206    139       C  
ATOM    482  N   HIS B 102     -25.799 -45.005 -10.682  1.00 35.02           N  
ANISOU  482  N   HIS B 102     4811   4226   4268    743    213     81       N  
ATOM    483  CA  HIS B 102     -27.030 -44.419 -11.196  1.00 34.30           C  
ANISOU  483  CA  HIS B 102     4711   4125   4196    724    227     51       C  
ATOM    484  C   HIS B 102     -26.993 -44.499 -12.718  1.00 34.61           C  
ANISOU  484  C   HIS B 102     4724   4147   4281    698    221     35       C  
ATOM    485  O   HIS B 102     -25.954 -44.228 -13.329  1.00 34.97           O  
ANISOU  485  O   HIS B 102     4757   4201   4330    692    188     30       O  
ATOM    486  CB  HIS B 102     -27.163 -42.965 -10.707  1.00 33.16           C  
ANISOU  486  CB  HIS B 102     4578   4001   4021    727    196     23       C  
ATOM    487  CG  HIS B 102     -28.066 -42.115 -11.546  1.00 38.78           C  
ANISOU  487  CG  HIS B 102     5274   4701   4761    708    192    -10       C  
ATOM    488  CD2 HIS B 102     -29.422 -42.028 -11.601  1.00 37.47           C  
ANISOU  488  CD2 HIS B 102     5101   4527   4611    705    223    -22       C  
ATOM    489  ND1 HIS B 102     -27.579 -41.206 -12.465  1.00 34.14           N  
ANISOU  489  ND1 HIS B 102     4672   4111   4188    688    148    -31       N  
ATOM    490  CE1 HIS B 102     -28.597 -40.594 -13.052  1.00 36.31           C  
ANISOU  490  CE1 HIS B 102     4934   4374   4489    674    151    -54       C  
ATOM    491  NE2 HIS B 102     -29.724 -41.078 -12.551  1.00 41.30           N  
ANISOU  491  NE2 HIS B 102     5568   5003   5122    686    197    -50       N  
ATOM    492  N   VAL B 103     -28.096 -44.911 -13.333  1.00 30.89           N  
ANISOU  492  N   VAL B 103     4241   3655   3841    680    253     28       N  
ATOM    493  CA  VAL B 103     -28.100 -45.070 -14.781  1.00 32.24           C  
ANISOU  493  CA  VAL B 103     4388   3810   4051    652    248     13       C  
ATOM    494  C   VAL B 103     -29.133 -44.145 -15.401  1.00 32.83           C  
ANISOU  494  C   VAL B 103     4447   3885   4142    628    242    -13       C  
ATOM    495  O   VAL B 103     -30.160 -43.816 -14.794  1.00 32.96           O  
ANISOU  495  O   VAL B 103     4467   3903   4152    634    259    -16       O  
ATOM    496  CB  VAL B 103     -28.340 -46.533 -15.211  1.00 31.03           C  
ANISOU  496  CB  VAL B 103     4234   3628   3927    646    286     28       C  
ATOM    497  CG1 VAL B 103     -29.766 -46.973 -14.914  1.00 30.87           C  
ANISOU  497  CG1 VAL B 103     4218   3594   3919    635    325     36       C  
ATOM    498  CG2 VAL B 103     -27.999 -46.708 -16.685  1.00 28.30           C  
ANISOU  498  CG2 VAL B 103     3867   3274   3612    620    277      9       C  
ATOM    499  N   HIS B 104     -28.833 -43.699 -16.615  1.00 30.74           N  
ANISOU  499  N   HIS B 104     4161   3621   3897    601    215    -30       N  
ATOM    500  CA  HIS B 104     -29.786 -42.956 -17.418  1.00 31.14           C  
ANISOU  500  CA  HIS B 104     4193   3669   3970    574    207    -50       C  
ATOM    501  C   HIS B 104     -30.541 -43.897 -18.353  1.00 31.70           C  
ANISOU  501  C   HIS B 104     4249   3722   4075    546    237    -49       C  
ATOM    502  O   HIS B 104     -30.004 -44.907 -18.826  1.00 28.96           O  
ANISOU  502  O   HIS B 104     3903   3365   3738    541    251    -44       O  
ATOM    503  CB  HIS B 104     -29.077 -41.869 -18.229  1.00 28.71           C  
ANISOU  503  CB  HIS B 104     3870   3375   3662    555    156    -64       C  
ATOM    504  CG  HIS B 104     -28.673 -40.678 -17.420  1.00 31.97           C  
ANISOU  504  CG  HIS B 104     4299   3799   4049    572    119    -71       C  
ATOM    505  CD2 HIS B 104     -27.927 -40.573 -16.294  1.00 31.40           C  
ANISOU  505  CD2 HIS B 104     4250   3738   3942    601    110    -63       C  
ATOM    506  ND1 HIS B 104     -29.059 -39.392 -17.744  1.00 33.44           N  
ANISOU  506  ND1 HIS B 104     4479   3984   4243    559     83    -87       N  
ATOM    507  CE1 HIS B 104     -28.559 -38.547 -16.858  1.00 30.47           C  
ANISOU  507  CE1 HIS B 104     4124   3614   3838    579     54    -93       C  
ATOM    508  NE2 HIS B 104     -27.866 -39.239 -15.970  1.00 32.53           N  
ANISOU  508  NE2 HIS B 104     4403   3885   4071    602     69    -79       N  
ATOM    509  N   GLY B 105     -31.806 -43.562 -18.598  1.00 29.89           N  
ANISOU  509  N   GLY B 105     4005   3489   3864    530    248    -55       N  
ATOM    510  CA  GLY B 105     -32.559 -44.176 -19.668  1.00 26.48           C  
ANISOU  510  CA  GLY B 105     3554   3044   3464    493    264    -58       C  
ATOM    511  C   GLY B 105     -33.213 -45.503 -19.367  1.00 30.69           C  
ANISOU  511  C   GLY B 105     4096   3557   4009    490    311    -41       C  
ATOM    512  O   GLY B 105     -34.358 -45.707 -19.784  1.00 29.47           O  
ANISOU  512  O   GLY B 105     3925   3397   3876    463    328    -40       O  
ATOM    513  N   LEU B 106     -32.519 -46.412 -18.669  1.00 32.96           N  
ANISOU  513  N   LEU B 106     4407   3834   4283    514    329    -25       N  
ATOM    514  CA  LEU B 106     -33.063 -47.748 -18.436  1.00 33.04           C  
ANISOU  514  CA  LEU B 106     4429   3818   4308    507    369     -6       C  
ATOM    515  C   LEU B 106     -34.100 -47.716 -17.307  1.00 34.47           C  
ANISOU  515  C   LEU B 106     4612   4007   4478    519    397     15       C  
ATOM    516  O   LEU B 106     -34.165 -46.771 -16.516  1.00 34.13           O  
ANISOU  516  O   LEU B 106     4570   3989   4410    543    387     12       O  
ATOM    517  CB  LEU B 106     -31.969 -48.760 -18.082  1.00 28.27           C  
ANISOU  517  CB  LEU B 106     3849   3194   3697    531    377      8       C  
ATOM    518  CG  LEU B 106     -30.623 -48.885 -18.811  1.00 35.69           C  
ANISOU  518  CG  LEU B 106     4789   4134   4638    538    355     -7       C  
ATOM    519  CD1 LEU B 106     -30.178 -50.350 -18.934  1.00 27.73           C  
ANISOU  519  CD1 LEU B 106     3799   3089   3648    546    379      3       C  
ATOM    520  CD2 LEU B 106     -30.553 -48.206 -20.159  1.00 30.73           C  
ANISOU  520  CD2 LEU B 106     4136   3521   4020    506    330    -37       C  
ATOM    521  N   ASP B 107     -34.917 -48.767 -17.240  1.00 33.34           N  
ANISOU  521  N   ASP B 107     4471   3844   4352    499    431     35       N  
ATOM    522  CA  ASP B 107     -35.909 -48.891 -16.177  1.00 33.80           C  
ANISOU  522  CA  ASP B 107     4529   3915   4399    506    462     60       C  
ATOM    523  C   ASP B 107     -35.254 -49.331 -14.869  1.00 37.06           C  
ANISOU  523  C   ASP B 107     4971   4331   4779    542    474     87       C  
ATOM    524  O   ASP B 107     -34.450 -50.273 -14.845  1.00 38.26           O  
ANISOU  524  O   ASP B 107     5145   4455   4936    548    476    102       O  
ATOM    525  CB  ASP B 107     -36.987 -49.899 -16.570  1.00 30.68           C  
ANISOU  525  CB  ASP B 107     4124   3499   4033    465    492     78       C  
ATOM    526  CG  ASP B 107     -37.593 -49.616 -17.925  1.00 31.95           C  
ANISOU  526  CG  ASP B 107     4257   3657   4225    424    478     55       C  
ATOM    527  OD1 ASP B 107     -37.848 -48.428 -18.253  1.00 32.16           O  
ANISOU  527  OD1 ASP B 107     4259   3709   4250    427    456     34       O  
ATOM    528  OD2 ASP B 107     -37.814 -50.604 -18.667  1.00 32.75           O1-
ANISOU  528  OD2 ASP B 107     4363   3728   4354    387    487     57       O1-
ATOM    529  N   TYR B 108     -35.602 -48.657 -13.777  1.00 34.48           N  
ANISOU  529  N   TYR B 108     4644   4038   4420    567    482     93       N  
ATOM    530  CA  TYR B 108     -35.168 -49.100 -12.463  1.00 33.44           C  
ANISOU  530  CA  TYR B 108     4539   3915   4251    596    497    123       C  
ATOM    531  C   TYR B 108     -36.185 -48.636 -11.431  1.00 35.29           C  
ANISOU  531  C   TYR B 108     4765   4188   4457    607    524    133       C  
ATOM    532  O   TYR B 108     -36.874 -47.627 -11.614  1.00 33.21           O  
ANISOU  532  O   TYR B 108     4478   3946   4194    609    521    106       O  
ATOM    533  CB  TYR B 108     -33.762 -48.586 -12.116  1.00 29.70           C  
ANISOU  533  CB  TYR B 108     4084   3449   3749    629    462    113       C  
ATOM    534  CG  TYR B 108     -33.609 -47.096 -12.236  1.00 35.55           C  
ANISOU  534  CG  TYR B 108     4816   4216   4475    641    431     76       C  
ATOM    535  CD1 TYR B 108     -33.834 -46.256 -11.134  1.00 37.04           C  
ANISOU  535  CD1 TYR B 108     5013   4439   4622    668    432     70       C  
ATOM    536  CD2 TYR B 108     -33.247 -46.507 -13.452  1.00 35.07           C  
ANISOU  536  CD2 TYR B 108     4739   4145   4440    625    398     46       C  
ATOM    537  CE1 TYR B 108     -33.717 -44.868 -11.249  1.00 32.25           C  
ANISOU  537  CE1 TYR B 108     4401   3847   4005    680    400     33       C  
ATOM    538  CE2 TYR B 108     -33.113 -45.125 -13.575  1.00 32.13           C  
ANISOU  538  CE2 TYR B 108     4359   3791   4057    634    365     16       C  
ATOM    539  CZ  TYR B 108     -33.352 -44.312 -12.469  1.00 35.77           C  
ANISOU  539  CZ  TYR B 108     4832   4278   4482    662    365      9       C  
ATOM    540  OH  TYR B 108     -33.224 -42.943 -12.584  1.00 36.74           O  
ANISOU  540  OH  TYR B 108     4952   4409   4597    671    329    -23       O  
ATOM    541  N   GLU B 109     -36.291 -49.396 -10.356  1.00 35.15           N  
ANISOU  541  N   GLU B 109     4763   4178   4412    615    552    172       N  
ATOM    542  CA  GLU B 109     -37.119 -48.955  -9.252  1.00 35.39           C  
ANISOU  542  CA  GLU B 109     4788   4255   4405    630    580    180       C  
ATOM    543  C   GLU B 109     -36.355 -47.951  -8.400  1.00 36.60           C  
ANISOU  543  C   GLU B 109     4961   4439   4508    671    558    159       C  
ATOM    544  O   GLU B 109     -35.131 -47.813  -8.501  1.00 38.19           O  
ANISOU  544  O   GLU B 109     5182   4626   4702    685    523    151       O  
ATOM    545  CB  GLU B 109     -37.585 -50.144  -8.424  1.00 34.92           C  
ANISOU  545  CB  GLU B 109     4738   4199   4333    616    618    235       C  
ATOM    546  CG  GLU B 109     -38.606 -50.963  -9.165  1.00 40.73           C  
ANISOU  546  CG  GLU B 109     5451   4912   5114    571    642    253       C  
ATOM    547  CD  GLU B 109     -38.922 -52.260  -8.480  1.00 45.38           C  
ANISOU  547  CD  GLU B 109     6053   5490   5698    550    672    312       C  
ATOM    548  OE1 GLU B 109     -39.721 -52.248  -7.518  1.00 42.27           O  
ANISOU  548  OE1 GLU B 109     5648   5142   5271    551    705    338       O  
ATOM    549  OE2 GLU B 109     -38.386 -53.293  -8.931  0.91 51.33           O1-
ANISOU  549  OE2 GLU B 109     6828   6193   6483    533    662    332       O1-
ATOM    550  N   ILE B 110     -37.107 -47.198  -7.594  1.00 34.29           N  
ANISOU  550  N   ILE B 110     4659   4189   4180    689    578    147       N  
ATOM    551  CA  ILE B 110     -36.498 -46.125  -6.816  1.00 36.62           C  
ANISOU  551  CA  ILE B 110     4975   4512   4427    726    556    118       C  
ATOM    552  C   ILE B 110     -35.395 -46.678  -5.914  1.00 37.39           C  
ANISOU  552  C   ILE B 110     5109   4615   4483    740    545    148       C  
ATOM    553  O   ILE B 110     -34.397 -45.995  -5.660  1.00 37.56           O  
ANISOU  553  O   ILE B 110     5151   4641   4478    760    508    127       O  
ATOM    554  CB  ILE B 110     -37.586 -45.352  -6.027  1.00 36.09           C  
ANISOU  554  CB  ILE B 110     4894   4492   4327    747    587     98       C  
ATOM    555  CG1 ILE B 110     -37.102 -43.952  -5.642  1.00 35.88           C  
ANISOU  555  CG1 ILE B 110     4886   4481   4268    783    555     48       C  
ATOM    556  CG2 ILE B 110     -38.032 -46.107  -4.783  1.00 30.77           C  
ANISOU  556  CG2 ILE B 110     4228   3856   3606    750    632    140       C  
ATOM    557  CD1 ILE B 110     -37.136 -42.954  -6.782  1.00 38.21           C  
ANISOU  557  CD1 ILE B 110     5163   4748   4608    781    519      5       C  
ATOM    558  N   SER B 111     -35.522 -47.936  -5.468  1.00 37.39           N  
ANISOU  558  N   SER B 111     5115   4610   4479    726    573    201       N  
ATOM    559  CA  SER B 111     -34.496 -48.567  -4.636  1.00 37.41           C  
ANISOU  559  CA  SER B 111     5150   4616   4448    738    562    238       C  
ATOM    560  C   SER B 111     -33.180 -48.771  -5.373  1.00 37.70           C  
ANISOU  560  C   SER B 111     5198   4613   4513    740    518    235       C  
ATOM    561  O   SER B 111     -32.189 -49.145  -4.731  1.00 37.41           O  
ANISOU  561  O   SER B 111     5184   4579   4449    755    500    262       O  
ATOM    562  CB  SER B 111     -34.981 -49.922  -4.111  1.00 33.68           C  
ANISOU  562  CB  SER B 111     4682   4140   3975    718    599    300       C  
ATOM    563  OG  SER B 111     -35.368 -50.799  -5.170  1.00 35.28           O  
ANISOU  563  OG  SER B 111     4869   4294   4242    686    608    314       O  
ATOM    564  N   SER B 112     -33.149 -48.546  -6.691  1.00 31.47           N  
ANISOU  564  N   SER B 112     4390   3791   3777    726    501    204       N  
ATOM    565  CA  SER B 112     -31.923 -48.610  -7.477  1.00 35.72           C  
ANISOU  565  CA  SER B 112     4932   4300   4340    729    462    195       C  
ATOM    566  C   SER B 112     -31.590 -47.278  -8.160  1.00 39.90           C  
ANISOU  566  C   SER B 112     5451   4837   4874    732    425    143       C  
ATOM    567  O   SER B 112     -30.882 -47.272  -9.175  1.00 35.69           O  
ANISOU  567  O   SER B 112     4908   4280   4373    724    398    129       O  
ATOM    568  CB  SER B 112     -32.007 -49.728  -8.524  1.00 34.84           C  
ANISOU  568  CB  SER B 112     4811   4140   4286    705    473    209       C  
ATOM    569  OG  SER B 112     -31.752 -51.001  -7.962  1.00 35.37           O  
ANISOU  569  OG  SER B 112     4897   4188   4353    707    489    260       O  
ATOM    570  N   ASP B 113     -32.078 -46.140  -7.647  1.00 36.07           N  
ANISOU  570  N   ASP B 113     4965   4382   4357    745    422    114       N  
ATOM    571  CA  ASP B 113     -31.755 -44.908  -8.353  1.00 38.05           C  
ANISOU  571  CA  ASP B 113     5208   4632   4619    745    382     69       C  
ATOM    572  C   ASP B 113     -30.378 -44.358  -7.984  1.00 37.39           C  
ANISOU  572  C   ASP B 113     5144   4558   4503    760    336     63       C  
ATOM    573  O   ASP B 113     -29.912 -43.423  -8.648  1.00 39.01           O  
ANISOU  573  O   ASP B 113     5343   4758   4719    755    296     32       O  
ATOM    574  CB  ASP B 113     -32.878 -43.855  -8.173  1.00 38.00           C  
ANISOU  574  CB  ASP B 113     5191   4643   4605    751    393     34       C  
ATOM    575  CG  ASP B 113     -32.803 -43.070  -6.869  1.00 43.16           C  
ANISOU  575  CG  ASP B 113     5870   5332   5198    781    390     19       C  
ATOM    576  OD1 ASP B 113     -33.278 -41.906  -6.873  1.00 39.56           O  
ANISOU  576  OD1 ASP B 113     5411   4882   4738    793    379    -22       O  
ATOM    577  OD2 ASP B 113     -32.294 -43.596  -5.848  1.00 47.69           O1-
ANISOU  577  OD2 ASP B 113     6467   5925   5727    793    397     47       O1-
ATOM    578  N   GLY B 114     -29.708 -44.936  -6.986  1.00 32.81           N  
ANISOU  578  N   GLY B 114     4587   3994   3885    776    337     96       N  
ATOM    579  CA  GLY B 114     -28.344 -44.568  -6.662  1.00 34.04           C  
ANISOU  579  CA  GLY B 114     4757   4163   4013    787    291     98       C  
ATOM    580  C   GLY B 114     -28.173 -43.274  -5.894  1.00 40.24           C  
ANISOU  580  C   GLY B 114     5563   4977   4749    800    262     66       C  
ATOM    581  O   GLY B 114     -27.079 -42.699  -5.908  1.00 36.02           O  
ANISOU  581  O   GLY B 114     5036   4449   4200    800    214     59       O  
ATOM    582  N   THR B 115     -29.214 -42.789  -5.221  1.00 39.68           N  
ANISOU  582  N   THR B 115     5501   4923   4652    810    289     46       N  
ATOM    583  CA  THR B 115     -29.149 -41.524  -4.509  1.00 38.40           C  
ANISOU  583  CA  THR B 115     5362   4784   4445    824    263      7       C  
ATOM    584  C   THR B 115     -29.110 -41.738  -2.999  1.00 40.99           C  
ANISOU  584  C   THR B 115     5720   5151   4702    843    279     24       C  
ATOM    585  O   THR B 115     -29.639 -42.723  -2.469  1.00 39.34           O  
ANISOU  585  O   THR B 115     5509   4957   4482    845    324     61       O  
ATOM    586  CB  THR B 115     -30.347 -40.633  -4.850  1.00 40.01           C  
ANISOU  586  CB  THR B 115     5555   4980   4668    829    279    -38       C  
ATOM    587  CG2 THR B 115     -30.349 -40.289  -6.330  1.00 35.80           C  
ANISOU  587  CG2 THR B 115     4994   4410   4198    807    255    -54       C  
ATOM    588  OG1 THR B 115     -31.564 -41.313  -4.499  1.00 40.34           O  
ANISOU  588  OG1 THR B 115     5583   5034   4709    834    339    -22       O  
ATOM    589  N   ALA B 116     -28.488 -40.781  -2.310  1.00 41.86           N  
ANISOU  589  N   ALA B 116     5859   5281   4764    852    241     -3       N  
ATOM    590  CA  ALA B 116     -28.541 -40.765  -0.856  1.00 38.15           C  
ANISOU  590  CA  ALA B 116     5421   4856   4219    869    254      2       C  
ATOM    591  C   ALA B 116     -29.975 -40.596  -0.373  1.00 38.84           C  
ANISOU  591  C   ALA B 116     5507   4962   4290    885    309    -21       C  
ATOM    592  O   ALA B 116     -30.402 -41.248   0.590  1.00 38.78           O  
ANISOU  592  O   ALA B 116     5507   4991   4238    892    349      7       O  
ATOM    593  CB  ALA B 116     -27.640 -39.654  -0.316  1.00 31.43           C  
ANISOU  593  CB  ALA B 116     4603   4019   3321    872    197    -31       C  
ATOM    594  N   MET B 117     -30.736 -39.727  -1.041  1.00 42.94           N  
ANISOU  594  N   MET B 117     6011   5459   4844    890    311    -69       N  
ATOM    595  CA  MET B 117     -32.102 -39.428  -0.619  1.00 40.95           C  
ANISOU  595  CA  MET B 117     5752   5228   4579    910    362    -96       C  
ATOM    596  C   MET B 117     -32.938 -40.690  -0.485  1.00 41.09           C  
ANISOU  596  C   MET B 117     5744   5263   4605    903    423    -47       C  
ATOM    597  O   MET B 117     -33.628 -40.895   0.518  1.00 44.74           O  
ANISOU  597  O   MET B 117     6212   5770   5017    916    468    -41       O  
ATOM    598  CB  MET B 117     -32.745 -38.476  -1.617  1.00 39.44           C  
ANISOU  598  CB  MET B 117     5539   5001   4443    915    351   -144       C  
ATOM    599  CG  MET B 117     -34.139 -38.099  -1.243  1.00 44.52           C  
ANISOU  599  CG  MET B 117     6170   5667   5080    941    401   -174       C  
ATOM    600  SD  MET B 117     -34.847 -37.128  -2.571  1.00 51.67           S  
ANISOU  600  SD  MET B 117     7044   6525   6063    943    383   -216       S  
ATOM    601  CE  MET B 117     -34.751 -38.328  -3.900  1.00 44.99           C  
ANISOU  601  CE  MET B 117     6157   5650   5287    900    387   -160       C  
ATOM    602  N   ASN B 118     -32.903 -41.540  -1.509  1.00 43.56           N  
ANISOU  602  N   ASN B 118     6028   5541   4980    878    426    -12       N  
ATOM    603  CA  ASN B 118     -33.659 -42.777  -1.529  1.00 40.71           C  
ANISOU  603  CA  ASN B 118     5645   5187   4638    864    478     37       C  
ATOM    604  C   ASN B 118     -32.854 -43.938  -0.984  1.00 42.14           C  
ANISOU  604  C   ASN B 118     5842   5373   4795    853    477     97       C  
ATOM    605  O   ASN B 118     -33.156 -45.097  -1.300  1.00 38.58           O  
ANISOU  605  O   ASN B 118     5375   4907   4377    834    504    144       O  
ATOM    606  CB  ASN B 118     -34.158 -43.074  -2.947  1.00 41.57           C  
ANISOU  606  CB  ASN B 118     5716   5252   4826    841    483     38       C  
ATOM    607  CG  ASN B 118     -35.193 -42.038  -3.439  1.00 48.21           C  
ANISOU  607  CG  ASN B 118     6534   6092   5693    852    491    -12       C  
ATOM    608  ND2 ASN B 118     -36.122 -41.653  -2.549  1.00 45.37           N  
ANISOU  608  ND2 ASN B 118     6172   5773   5293    875    530    -29       N  
ATOM    609  OD1 ASN B 118     -35.148 -41.586  -4.597  1.00 42.93           O  
ANISOU  609  OD1 ASN B 118     5847   5386   5077    841    463    -33       O  
ATOM    610  N   LYS B 119     -31.830 -43.641  -0.185  1.00 42.57           N  
ANISOU  610  N   LYS B 119     5929   5449   4796    864    443     98       N  
ATOM    611  CA  LYS B 119     -31.099 -44.646   0.580  1.00 41.91           C  
ANISOU  611  CA  LYS B 119     5864   5381   4679    860    441    158       C  
ATOM    612  C   LYS B 119     -30.579 -45.754  -0.337  1.00 41.29           C  
ANISOU  612  C   LYS B 119     5768   5255   4664    842    432    202       C  
ATOM    613  O   LYS B 119     -30.628 -46.943  -0.032  1.00 44.12           O  
ANISOU  613  O   LYS B 119     6127   5611   5025    834    455    259       O  
ATOM    614  CB  LYS B 119     -31.970 -45.164   1.726  1.00 43.38           C  
ANISOU  614  CB  LYS B 119     6056   5616   4811    862    493    188       C  
ATOM    615  CG  LYS B 119     -32.159 -44.060   2.789  1.00 53.28           C  
ANISOU  615  CG  LYS B 119     7334   6922   5987    885    494    141       C  
ATOM    616  CD  LYS B 119     -33.198 -44.360   3.867  1.00 59.32           C  
ANISOU  616  CD  LYS B 119     8099   7745   6694    890    553    158       C  
ATOM    617  CE  LYS B 119     -34.617 -44.187   3.310  1.00 71.73           C  
ANISOU  617  CE  LYS B 119     9633   9315   8305    892    602    133       C  
ATOM    618  NZ  LYS B 119     -34.939 -42.784   2.860  1.00 66.65           N1+
ANISOU  618  NZ  LYS B 119     8987   8661   7677    916    587     53       N1+
ATOM    619  N   SER B 120     -30.032 -45.334  -1.471  1.00 40.32           N  
ANISOU  619  N   SER B 120     5633   5096   4592    837    397    174       N  
ATOM    620  CA  SER B 120     -29.690 -46.225  -2.562  1.00 34.74           C  
ANISOU  620  CA  SER B 120     4906   4342   3951    822    393    199       C  
ATOM    621  C   SER B 120     -28.217 -46.114  -2.932  1.00 37.05           C  
ANISOU  621  C   SER B 120     5204   4622   4252    827    340    202       C  
ATOM    622  O   SER B 120     -27.803 -46.631  -3.972  1.00 36.92           O  
ANISOU  622  O   SER B 120     5169   4569   4290    818    331    209       O  
ATOM    623  CB  SER B 120     -30.590 -45.905  -3.759  1.00 37.55           C  
ANISOU  623  CB  SER B 120     5234   4670   4365    807    408    164       C  
ATOM    624  OG  SER B 120     -30.437 -46.850  -4.795  1.00 42.14           O  
ANISOU  624  OG  SER B 120     5798   5208   5006    790    412    185       O  
ATOM    625  N   ASP B 121     -27.422 -45.419  -2.126  1.00 37.93           N  
ANISOU  625  N   ASP B 121     5336   4765   4309    839    305    194       N  
ATOM    626  CA  ASP B 121     -25.981 -45.434  -2.280  1.00 36.07           C  
ANISOU  626  CA  ASP B 121     5102   4528   4074    842    255    209       C  
ATOM    627  C   ASP B 121     -25.397 -46.576  -1.447  1.00 38.76           C  
ANISOU  627  C   ASP B 121     5454   4880   4392    852    260    274       C  
ATOM    628  O   ASP B 121     -26.118 -47.337  -0.794  1.00 39.65           O  
ANISOU  628  O   ASP B 121     5576   5000   4490    852    300    308       O  
ATOM    629  CB  ASP B 121     -25.390 -44.077  -1.901  1.00 39.68           C  
ANISOU  629  CB  ASP B 121     5577   5012   4488    845    208    170       C  
ATOM    630  CG  ASP B 121     -25.671 -43.681  -0.456  1.00 42.01           C  
ANISOU  630  CG  ASP B 121     5905   5353   4706    855    214    167       C  
ATOM    631  OD1 ASP B 121     -26.625 -44.219   0.149  1.00 40.58           O  
ANISOU  631  OD1 ASP B 121     5729   5185   4505    860    263    183       O  
ATOM    632  OD2 ASP B 121     -24.924 -42.817   0.067  1.00 41.16           O1-
ANISOU  632  OD2 ASP B 121     5817   5268   4552    857    169    147       O1-
ATOM    633  N   VAL B 122     -24.071 -46.700  -1.458  1.00 38.36           N  
ANISOU  633  N   VAL B 122     5401   4833   4339    859    217    296       N  
ATOM    634  CA  VAL B 122     -23.386 -47.823  -0.825  1.00 38.18           C  
ANISOU  634  CA  VAL B 122     5385   4815   4308    872    214    362       C  
ATOM    635  C   VAL B 122     -22.296 -47.289   0.107  1.00 38.67           C  
ANISOU  635  C   VAL B 122     5462   4922   4308    879    165    375       C  
ATOM    636  O   VAL B 122     -21.524 -46.397  -0.268  1.00 37.63           O  
ANISOU  636  O   VAL B 122     5323   4801   4175    875    121    345       O  
ATOM    637  CB  VAL B 122     -22.793 -48.783  -1.879  1.00 35.41           C  
ANISOU  637  CB  VAL B 122     5009   4419   4028    878    213    385       C  
ATOM    638  CG1 VAL B 122     -22.199 -50.017  -1.215  1.00 32.81           C  
ANISOU  638  CG1 VAL B 122     4685   4085   3696    896    214    455       C  
ATOM    639  CG2 VAL B 122     -23.860 -49.176  -2.899  1.00 31.67           C  
ANISOU  639  CG2 VAL B 122     4520   3900   3612    865    256    363       C  
ATOM    640  N   GLU B 123     -22.233 -47.836   1.317  1.00 38.86           N  
ANISOU  640  N   GLU B 123     5507   4976   4282    886    171    423       N  
ATOM    641  CA  GLU B 123     -21.248 -47.404   2.297  1.00 37.45           C  
ANISOU  641  CA  GLU B 123     5345   4846   4039    889    124    441       C  
ATOM    642  C   GLU B 123     -19.857 -47.943   1.953  1.00 35.62           C  
ANISOU  642  C   GLU B 123     5091   4606   3837    901     83    483       C  
ATOM    643  O   GLU B 123     -19.719 -48.908   1.194  1.00 34.74           O  
ANISOU  643  O   GLU B 123     4957   4452   3790    913     99    509       O  
ATOM    644  CB  GLU B 123     -21.672 -47.861   3.692  1.00 37.20           C  
ANISOU  644  CB  GLU B 123     5341   4852   3939    890    145    483       C  
ATOM    645  CG  GLU B 123     -21.511 -49.359   3.976  1.00 34.73           C  
ANISOU  645  CG  GLU B 123     5024   4522   3648    899    162    564       C  
ATOM    646  CD  GLU B 123     -22.611 -50.230   3.374  0.57 39.06           C  
ANISOU  646  CD  GLU B 123     5563   5024   4254    895    219    573       C  
ATOM    647  OE1 GLU B 123     -23.444 -49.729   2.568  0.80 38.80           O  
ANISOU  647  OE1 GLU B 123     5520   4969   4253    886    244    517       O  
ATOM    648  OE2 GLU B 123     -22.628 -51.436   3.719  1.00 38.33           O1-
ANISOU  648  OE2 GLU B 123     5473   4914   4175    900    234    639       O1-
ATOM    649  N   PRO B 124     -18.805 -47.322   2.482  1.00 34.83           N  
ANISOU  649  N   PRO B 124     4995   4547   3692    900     29    488       N  
ATOM    650  CA  PRO B 124     -17.453 -47.824   2.214  1.00 35.33           C  
ANISOU  650  CA  PRO B 124     5031   4611   3782    914    -11    532       C  
ATOM    651  C   PRO B 124     -17.359 -49.315   2.498  1.00 36.71           C  
ANISOU  651  C   PRO B 124     5200   4765   3982    936     12    605       C  
ATOM    652  O   PRO B 124     -17.835 -49.803   3.523  1.00 36.76           O  
ANISOU  652  O   PRO B 124     5232   4788   3947    936     30    643       O  
ATOM    653  CB  PRO B 124     -16.577 -47.003   3.172  1.00 32.51           C  
ANISOU  653  CB  PRO B 124     4688   4312   3350    903    -68    538       C  
ATOM    654  CG  PRO B 124     -17.319 -45.739   3.360  1.00 32.64           C  
ANISOU  654  CG  PRO B 124     4734   4343   3326    882    -67    469       C  
ATOM    655  CD  PRO B 124     -18.784 -46.103   3.313  1.00 34.40           C  
ANISOU  655  CD  PRO B 124     4969   4538   3561    884      0    451       C  
ATOM    656  N   GLY B 125     -16.763 -50.053   1.563  1.00 39.73           N  
ANISOU  656  N   GLY B 125     5550   5110   4436    956     11    623       N  
ATOM    657  CA  GLY B 125     -16.605 -51.485   1.716  1.00 32.16           C  
ANISOU  657  CA  GLY B 125     4587   4120   3513    981     29    689       C  
ATOM    658  C   GLY B 125     -17.851 -52.294   1.458  1.00 33.89           C  
ANISOU  658  C   GLY B 125     4820   4288   3768    978     88    691       C  
ATOM    659  O   GLY B 125     -17.767 -53.526   1.421  1.00 33.88           O  
ANISOU  659  O   GLY B 125     4817   4248   3810    997    103    742       O  
ATOM    660  N   GLY B 126     -19.006 -51.648   1.247  1.00 39.03           N  
ANISOU  660  N   GLY B 126     5484   4937   4408    953    119    637       N  
ATOM    661  CA  GLY B 126     -20.273 -52.354   1.176  1.00 40.00           C  
ANISOU  661  CA  GLY B 126     5620   5024   4554    943    174    643       C  
ATOM    662  C   GLY B 126     -20.618 -52.917  -0.199  1.00 39.22           C  
ANISOU  662  C   GLY B 126     5503   4861   4540    945    201    619       C  
ATOM    663  O   GLY B 126     -19.991 -52.615  -1.223  1.00 38.84           O  
ANISOU  663  O   GLY B 126     5429   4798   4532    952    184    585       O  
ATOM    664  N   THR B 127     -21.675 -53.733  -0.215  1.00 36.44           N  
ANISOU  664  N   THR B 127     5163   4472   4212    934    246    637       N  
ATOM    665  CA  THR B 127     -22.170 -54.346  -1.439  1.00 36.88           C  
ANISOU  665  CA  THR B 127     5205   4464   4342    929    275    615       C  
ATOM    666  C   THR B 127     -23.668 -54.137  -1.541  1.00 34.15           C  
ANISOU  666  C   THR B 127     4868   4115   3994    898    319    587       C  
ATOM    667  O   THR B 127     -24.381 -54.221  -0.543  1.00 39.22           O  
ANISOU  667  O   THR B 127     5528   4784   4591    885    339    615       O  
ATOM    668  CB  THR B 127     -21.844 -55.847  -1.490  1.00 34.96           C  
ANISOU  668  CB  THR B 127     4968   4166   4150    948    283    673       C  
ATOM    669  CG2 THR B 127     -22.545 -56.516  -2.647  1.00 35.72           C  
ANISOU  669  CG2 THR B 127     5059   4196   4317    937    316    648       C  
ATOM    670  OG1 THR B 127     -20.439 -56.001  -1.691  1.00 35.13           O  
ANISOU  670  OG1 THR B 127     4971   4187   4189    983    245    688       O  
ATOM    671  N   ARG B 128     -24.137 -53.836  -2.747  1.00 35.81           N  
ANISOU  671  N   ARG B 128     5061   4297   4249    885    332    533       N  
ATOM    672  CA  ARG B 128     -25.560 -53.694  -3.017  1.00 35.90           C  
ANISOU  672  CA  ARG B 128     5073   4300   4268    855    373    507       C  
ATOM    673  C   ARG B 128     -25.823 -54.201  -4.420  1.00 34.63           C  
ANISOU  673  C   ARG B 128     4896   4081   4180    844    387    480       C  
ATOM    674  O   ARG B 128     -24.972 -54.065  -5.299  1.00 35.99           O  
ANISOU  674  O   ARG B 128     5054   4238   4384    858    364    454       O  
ATOM    675  CB  ARG B 128     -26.009 -52.243  -2.891  1.00 35.65           C  
ANISOU  675  CB  ARG B 128     5035   4316   4193    845    368    454       C  
ATOM    676  CG  ARG B 128     -27.477 -52.034  -3.084  1.00 35.87           C  
ANISOU  676  CG  ARG B 128     5058   4344   4226    820    409    430       C  
ATOM    677  CD  ARG B 128     -27.764 -50.566  -3.276  1.00 37.01           C  
ANISOU  677  CD  ARG B 128     5194   4522   4346    817    397    368       C  
ATOM    678  NE  ARG B 128     -29.191 -50.294  -3.159  1.00 45.14           N  
ANISOU  678  NE  ARG B 128     6217   5564   5368    799    437    351       N  
ATOM    679  CZ  ARG B 128     -29.804 -50.010  -2.013  1.00 43.97           C  
ANISOU  679  CZ  ARG B 128     6082   5463   5162    802    458    361       C  
ATOM    680  NH1 ARG B 128     -29.114 -49.962  -0.881  1.00 41.17           N1+
ANISOU  680  NH1 ARG B 128     5750   5145   4749    817    441    388       N1+
ATOM    681  NH2 ARG B 128     -31.105 -49.766  -2.003  1.00 41.67           N  
ANISOU  681  NH2 ARG B 128     5778   5186   4870    788    496    344       N  
ATOM    682  N   THR B 129     -26.993 -54.800  -4.628  1.00 34.58           N  
ANISOU  682  N   THR B 129     4893   4045   4199    818    425    488       N  
ATOM    683  CA  THR B 129     -27.389 -55.262  -5.955  1.00 34.71           C  
ANISOU  683  CA  THR B 129     4898   4009   4280    801    440    459       C  
ATOM    684  C   THR B 129     -28.341 -54.234  -6.550  1.00 35.99           C  
ANISOU  684  C   THR B 129     5042   4193   4440    775    452    404       C  
ATOM    685  O   THR B 129     -29.473 -54.075  -6.080  1.00 35.66           O  
ANISOU  685  O   THR B 129     5001   4172   4378    754    479    410       O  
ATOM    686  CB  THR B 129     -28.030 -56.648  -5.925  1.00 35.23           C  
ANISOU  686  CB  THR B 129     4980   4021   4384    784    469    502       C  
ATOM    687  CG2 THR B 129     -28.585 -57.005  -7.308  1.00 31.80           C  
ANISOU  687  CG2 THR B 129     4536   3537   4011    759    484    464       C  
ATOM    688  OG1 THR B 129     -27.047 -57.625  -5.565  1.00 38.50           O  
ANISOU  688  OG1 THR B 129     5411   4403   4814    813    453    550       O  
ATOM    689  N   TYR B 130     -27.868 -53.516  -7.561  1.00 34.07           N  
ANISOU  689  N   TYR B 130     4780   3950   4214    777    430    354       N  
ATOM    690  CA  TYR B 130     -28.745 -52.677  -8.356  1.00 36.74           C  
ANISOU  690  CA  TYR B 130     5099   4297   4564    751    438    305       C  
ATOM    691  C   TYR B 130     -29.426 -53.535  -9.415  1.00 35.37           C  
ANISOU  691  C   TYR B 130     4918   4072   4447    723    461    298       C  
ATOM    692  O   TYR B 130     -28.844 -54.496  -9.926  1.00 36.09           O  
ANISOU  692  O   TYR B 130     5018   4120   4575    730    459    308       O  
ATOM    693  CB  TYR B 130     -27.951 -51.543  -9.008  1.00 33.70           C  
ANISOU  693  CB  TYR B 130     4697   3934   4173    760    401    259       C  
ATOM    694  CG  TYR B 130     -27.350 -50.538  -8.037  1.00 35.36           C  
ANISOU  694  CG  TYR B 130     4915   4194   4327    780    372    258       C  
ATOM    695  CD1 TYR B 130     -28.150 -49.592  -7.409  1.00 35.21           C  
ANISOU  695  CD1 TYR B 130     4898   4210   4270    775    379    241       C  
ATOM    696  CD2 TYR B 130     -25.974 -50.520  -7.761  1.00 35.49           C  
ANISOU  696  CD2 TYR B 130     4934   4223   4328    805    338    273       C  
ATOM    697  CE1 TYR B 130     -27.616 -48.659  -6.529  1.00 33.71           C  
ANISOU  697  CE1 TYR B 130     4720   4061   4026    792    352    233       C  
ATOM    698  CE2 TYR B 130     -25.428 -49.588  -6.884  1.00 33.23           C  
ANISOU  698  CE2 TYR B 130     4656   3981   3987    818    308    271       C  
ATOM    699  CZ  TYR B 130     -26.266 -48.655  -6.275  1.00 34.53           C  
ANISOU  699  CZ  TYR B 130     4830   4177   4114    810    315    249       C  
ATOM    700  OH  TYR B 130     -25.760 -47.709  -5.405  1.00 36.60           O  
ANISOU  700  OH  TYR B 130     5105   4480   4320    821    285    240       O  
ATOM    701  N   THR B 131     -30.671 -53.199  -9.746  1.00 35.33           N  
ANISOU  701  N   THR B 131     4900   4074   4450    693    483    279       N  
ATOM    702  CA  THR B 131     -31.357 -53.881 -10.841  1.00 37.41           C  
ANISOU  702  CA  THR B 131     5157   4294   4765    659    500    267       C  
ATOM    703  C   THR B 131     -31.777 -52.867 -11.901  1.00 34.38           C  
ANISOU  703  C   THR B 131     4744   3925   4393    639    489    215       C  
ATOM    704  O   THR B 131     -32.496 -51.905 -11.606  1.00 36.15           O  
ANISOU  704  O   THR B 131     4954   4187   4594    634    492    201       O  
ATOM    705  CB  THR B 131     -32.560 -54.684 -10.343  1.00 33.45           C  
ANISOU  705  CB  THR B 131     4661   3779   4270    631    536    305       C  
ATOM    706  CG2 THR B 131     -33.346 -55.246 -11.528  1.00 34.47           C  
ANISOU  706  CG2 THR B 131     4780   3867   4449    590    549    287       C  
ATOM    707  OG1 THR B 131     -32.091 -55.785  -9.565  1.00 34.67           O  
ANISOU  707  OG1 THR B 131     4843   3907   4423    645    542    357       O  
ATOM    708  N   TRP B 132     -31.309 -53.082 -13.126  1.00 32.81           N  
ANISOU  708  N   TRP B 132     4539   3698   4229    630    476    186       N  
ATOM    709  CA  TRP B 132     -31.706 -52.307 -14.292  1.00 33.18           C  
ANISOU  709  CA  TRP B 132     4560   3753   4292    603    464    142       C  
ATOM    710  C   TRP B 132     -32.550 -53.205 -15.180  1.00 34.69           C  
ANISOU  710  C   TRP B 132     4750   3905   4526    563    486    139       C  
ATOM    711  O   TRP B 132     -32.148 -54.339 -15.477  1.00 34.72           O  
ANISOU  711  O   TRP B 132     4772   3864   4555    563    493    148       O  
ATOM    712  CB  TRP B 132     -30.494 -51.804 -15.083  1.00 28.28           C  
ANISOU  712  CB  TRP B 132     3931   3141   3674    618    431    111       C  
ATOM    713  CG  TRP B 132     -29.533 -50.938 -14.339  1.00 29.58           C  
ANISOU  713  CG  TRP B 132     4098   3343   3800    651    403    114       C  
ATOM    714  CD1 TRP B 132     -29.731 -50.340 -13.135  1.00 30.75           C  
ANISOU  714  CD1 TRP B 132     4254   3522   3909    668    403    130       C  
ATOM    715  CD2 TRP B 132     -28.205 -50.570 -14.758  1.00 31.67           C  
ANISOU  715  CD2 TRP B 132     4355   3620   4058    670    372     99       C  
ATOM    716  CE2 TRP B 132     -27.661 -49.748 -13.747  1.00 30.73           C  
ANISOU  716  CE2 TRP B 132     4241   3537   3897    694    349    110       C  
ATOM    717  CE3 TRP B 132     -27.429 -50.851 -15.894  1.00 27.70           C  
ANISOU  717  CE3 TRP B 132     3839   3106   3579    666    361     78       C  
ATOM    718  NE1 TRP B 132     -28.613 -49.623 -12.771  1.00 30.94           N  
ANISOU  718  NE1 TRP B 132     4280   3573   3904    693    369    126       N  
ATOM    719  CZ2 TRP B 132     -26.376 -49.196 -13.835  1.00 32.41           C  
ANISOU  719  CZ2 TRP B 132     4446   3774   4094    711    313    103       C  
ATOM    720  CZ3 TRP B 132     -26.152 -50.303 -15.986  1.00 30.71           C  
ANISOU  720  CZ3 TRP B 132     4209   3515   3943    687    328     72       C  
ATOM    721  CH2 TRP B 132     -25.636 -49.484 -14.959  1.00 32.82           C  
ANISOU  721  CH2 TRP B 132     4481   3817   4171    707    303     87       C  
ATOM    722  N   ARG B 133     -33.710 -52.707 -15.604  1.00 33.41           N  
ANISOU  722  N   ARG B 133     4566   3758   4372    530    493    125       N  
ATOM    723  CA  ARG B 133     -34.544 -53.440 -16.541  1.00 34.27           C  
ANISOU  723  CA  ARG B 133     4670   3834   4519    484    508    119       C  
ATOM    724  C   ARG B 133     -34.695 -52.631 -17.824  1.00 35.63           C  
ANISOU  724  C   ARG B 133     4815   4021   4703    459    486     76       C  
ATOM    725  O   ARG B 133     -34.472 -51.416 -17.857  1.00 34.06           O  
ANISOU  725  O   ARG B 133     4598   3859   4485    473    464     57       O  
ATOM    726  CB  ARG B 133     -35.915 -53.765 -15.946  1.00 33.79           C  
ANISOU  726  CB  ARG B 133     4602   3778   4460    458    538    150       C  
ATOM    727  CG  ARG B 133     -35.851 -54.712 -14.733  1.00 38.70           C  
ANISOU  727  CG  ARG B 133     5251   4384   5071    473    560    200       C  
ATOM    728  CD  ARG B 133     -37.227 -54.961 -14.168  1.00 33.74           C  
ANISOU  728  CD  ARG B 133     4609   3770   4441    442    590    233       C  
ATOM    729  NE  ARG B 133     -37.935 -53.691 -14.089  1.00 45.87           N  
ANISOU  729  NE  ARG B 133     6110   5361   5957    444    590    214       N  
ATOM    730  CZ  ARG B 133     -37.906 -52.860 -13.055  1.00 53.23           C  
ANISOU  730  CZ  ARG B 133     7038   6340   6848    479    594    219       C  
ATOM    731  NH1 ARG B 133     -37.191 -53.158 -11.952  1.00 52.70           N1+
ANISOU  731  NH1 ARG B 133     6998   6277   6749    512    597    247       N1+
ATOM    732  NH2 ARG B 133     -38.603 -51.726 -13.134  1.00 45.55           N  
ANISOU  732  NH2 ARG B 133     6033   5408   5865    481    593    195       N  
ATOM    733  N   THR B 134     -35.026 -53.328 -18.901  1.00 33.36           N  
ANISOU  733  N   THR B 134     4527   3701   4446    421    490     60       N  
ATOM    734  CA  THR B 134     -35.287 -52.690 -20.182  1.00 33.67           C  
ANISOU  734  CA  THR B 134     4541   3755   4496    388    471     25       C  
ATOM    735  C   THR B 134     -36.563 -53.286 -20.753  1.00 33.37           C  
ANISOU  735  C   THR B 134     4494   3700   4485    334    487     29       C  
ATOM    736  O   THR B 134     -36.930 -54.420 -20.435  1.00 33.71           O  
ANISOU  736  O   THR B 134     4559   3706   4545    320    509     52       O  
ATOM    737  CB  THR B 134     -34.116 -52.882 -21.171  1.00 35.79           C  
ANISOU  737  CB  THR B 134     4817   4011   4769    394    453     -8       C  
ATOM    738  CG2 THR B 134     -32.842 -52.209 -20.641  1.00 27.12           C  
ANISOU  738  CG2 THR B 134     3722   2939   3645    443    433    -10       C  
ATOM    739  OG1 THR B 134     -33.892 -54.290 -21.411  1.00 33.24           O  
ANISOU  739  OG1 THR B 134     4524   3636   4469    388    471     -8       O  
ATOM    740  N   HIS B 135     -37.226 -52.528 -21.621  1.00 30.91           N  
ANISOU  740  N   HIS B 135     4152   3414   4180    301    471      9       N  
ATOM    741  CA  HIS B 135     -38.470 -52.990 -22.218  1.00 31.35           C  
ANISOU  741  CA  HIS B 135     4192   3459   4259    245    481     15       C  
ATOM    742  C   HIS B 135     -38.469 -52.664 -23.705  1.00 32.78           C  
ANISOU  742  C   HIS B 135     4358   3648   4450    207    456    -21       C  
ATOM    743  O   HIS B 135     -37.751 -51.771 -24.165  1.00 31.90           O  
ANISOU  743  O   HIS B 135     4235   3561   4324    222    430    -44       O  
ATOM    744  CB  HIS B 135     -39.679 -52.343 -21.550  1.00 27.66           C  
ANISOU  744  CB  HIS B 135     3693   3028   3790    240    492     41       C  
ATOM    745  CG  HIS B 135     -39.749 -50.870 -21.768  1.00 31.50           C  
ANISOU  745  CG  HIS B 135     4147   3557   4264    255    467     24       C  
ATOM    746  CD2 HIS B 135     -40.283 -50.146 -22.780  1.00 30.36           C  
ANISOU  746  CD2 HIS B 135     3969   3433   4132    223    443      8       C  
ATOM    747  ND1 HIS B 135     -39.163 -49.962 -20.911  1.00 32.62           N  
ANISOU  747  ND1 HIS B 135     4290   3723   4380    306    459     24       N  
ATOM    748  CE1 HIS B 135     -39.358 -48.739 -21.373  1.00 32.94           C  
ANISOU  748  CE1 HIS B 135     4303   3793   4421    307    432      7       C  
ATOM    749  NE2 HIS B 135     -40.039 -48.824 -22.504  1.00 33.26           N  
ANISOU  749  NE2 HIS B 135     4320   3832   4484    257    422      0       N  
ATOM    750  N   LYS B 136     -39.298 -53.411 -24.464  1.00 31.68           N  
ANISOU  750  N   LYS B 136     4217   3488   4333    151    462    -24       N  
ATOM    751  CA  LYS B 136     -39.490 -53.198 -25.892  1.00 34.44           C  
ANISOU  751  CA  LYS B 136     4550   3847   4688    104    439    -55       C  
ATOM    752  C   LYS B 136     -40.622 -52.208 -26.144  1.00 33.48           C  
ANISOU  752  C   LYS B 136     4381   3769   4571     76    424    -42       C  
ATOM    753  O   LYS B 136     -41.458 -51.978 -25.268  1.00 35.91           O  
ANISOU  753  O   LYS B 136     4670   4091   4883     85    439    -10       O  
ATOM    754  CB  LYS B 136     -39.792 -54.530 -26.581  1.00 33.49           C  
ANISOU  754  CB  LYS B 136     4456   3680   4588     55    449    -66       C  
ATOM    755  CG  LYS B 136     -38.715 -55.573 -26.413  1.00 33.57           C  
ANISOU  755  CG  LYS B 136     4514   3641   4601     85    464    -81       C  
ATOM    756  CD  LYS B 136     -39.205 -56.943 -26.855  1.00 34.65           C  
ANISOU  756  CD  LYS B 136     4682   3722   4763     39    476    -87       C  
ATOM    757  CE  LYS B 136     -38.173 -58.030 -26.535  1.00 39.56           C  
ANISOU  757  CE  LYS B 136     5353   4286   5393     77    492    -96       C  
ATOM    758  NZ  LYS B 136     -38.534 -59.356 -27.129  1.00 41.65           N1+
ANISOU  758  NZ  LYS B 136     5655   4488   5684     32    499   -113       N1+
ATOM    759  N   PRO B 137     -40.677 -51.586 -27.323  1.00 34.11           N  
ANISOU  759  N   PRO B 137     4438   3872   4649     43    394    -65       N  
ATOM    760  CA  PRO B 137     -41.827 -50.727 -27.653  1.00 35.44           C  
ANISOU  760  CA  PRO B 137     4560   4078   4828     14    377    -49       C  
ATOM    761  C   PRO B 137     -43.081 -51.562 -27.874  1.00 35.31           C  
ANISOU  761  C   PRO B 137     4532   4050   4833    -43    391    -31       C  
ATOM    762  O   PRO B 137     -43.021 -52.770 -28.071  1.00 36.01           O  
ANISOU  762  O   PRO B 137     4653   4099   4929    -70    406    -37       O  
ATOM    763  CB  PRO B 137     -41.412 -50.017 -28.950  1.00 33.58           C  
ANISOU  763  CB  PRO B 137     4310   3866   4583    -12    339    -76       C  
ATOM    764  CG  PRO B 137     -39.990 -50.415 -29.207  1.00 35.29           C  
ANISOU  764  CG  PRO B 137     4563   4065   4781     10    340   -107       C  
ATOM    765  CD  PRO B 137     -39.718 -51.670 -28.434  1.00 33.96           C  
ANISOU  765  CD  PRO B 137     4434   3851   4618     31    375   -103       C  
ATOM    766  N   GLY B 138     -44.230 -50.896 -27.867  1.00 35.68           N  
ANISOU  766  N   GLY B 138     4533   4132   4893    -61    384     -7       N  
ATOM    767  CA  GLY B 138     -45.487 -51.590 -28.075  1.00 33.89           C  
ANISOU  767  CA  GLY B 138     4286   3903   4687   -119    394     16       C  
ATOM    768  C   GLY B 138     -46.667 -50.661 -27.905  1.00 38.28           C  
ANISOU  768  C   GLY B 138     4782   4506   5256   -122    386     46       C  
ATOM    769  O   GLY B 138     -46.536 -49.528 -27.437  1.00 36.91           O  
ANISOU  769  O   GLY B 138     4588   4359   5077    -72    379     48       O  
ATOM    770  N   ARG B 139     -47.836 -51.166 -28.326  1.00 42.70           N  
ANISOU  770  N   ARG B 139     5314   5074   5835   -183    387     67       N  
ATOM    771  CA  ARG B 139     -49.103 -50.456 -28.172  1.00 38.52           C  
ANISOU  771  CA  ARG B 139     4721   4591   5323   -190    384    100       C  
ATOM    772  C   ARG B 139     -49.586 -50.546 -26.741  1.00 40.83           C  
ANISOU  772  C   ARG B 139     5002   4895   5617   -149    425    132       C  
ATOM    773  O   ARG B 139     -49.693 -51.645 -26.191  1.00 41.83           O  
ANISOU  773  O   ARG B 139     5154   4996   5743   -166    455    148       O  
ATOM    774  CB  ARG B 139     -50.209 -51.060 -29.028  1.00 39.51           C  
ANISOU  774  CB  ARG B 139     4818   4726   5467   -273    372    118       C  
ATOM    775  CG  ARG B 139     -50.311 -50.623 -30.438  1.00 45.54           C  
ANISOU  775  CG  ARG B 139     5563   5507   6233   -321    327    102       C  
ATOM    776  CD  ARG B 139     -50.524 -49.148 -30.642  1.00 36.23           C  
ANISOU  776  CD  ARG B 139     4335   4371   5060   -290    299    109       C  
ATOM    777  NE  ARG B 139     -49.865 -48.900 -31.915  1.00 44.62           N  
ANISOU  777  NE  ARG B 139     5414   5432   6109   -322    258     78       N  
ATOM    778  CZ  ARG B 139     -49.537 -47.715 -32.392  1.00 42.81           C  
ANISOU  778  CZ  ARG B 139     5164   5225   5875   -301    223     72       C  
ATOM    779  NH1 ARG B 139     -49.819 -46.618 -31.701  1.00 41.76           N1+
ANISOU  779  NH1 ARG B 139     4998   5114   5756   -244    221     91       N1+
ATOM    780  NH2 ARG B 139     -48.911 -47.646 -33.563  1.00 44.59           N  
ANISOU  780  NH2 ARG B 139     5407   5452   6083   -339    190     47       N  
ATOM    781  N   ARG B 140     -49.913 -49.399 -26.156  1.00 40.44           N  
ANISOU  781  N   ARG B 140     4913   4883   5568    -98    427    142       N  
ATOM    782  CA  ARG B 140     -50.623 -49.395 -24.891  1.00 41.72           C  
ANISOU  782  CA  ARG B 140     5051   5071   5730    -64    467    173       C  
ATOM    783  C   ARG B 140     -52.103 -49.692 -25.136  1.00 46.34           C  
ANISOU  783  C   ARG B 140     5578   5690   6339   -118    474    211       C  
ATOM    784  O   ARG B 140     -52.594 -49.626 -26.269  1.00 43.47           O  
ANISOU  784  O   ARG B 140     5187   5334   5993   -172    441    212       O  
ATOM    785  CB  ARG B 140     -50.461 -48.047 -24.193  1.00 37.67           C  
ANISOU  785  CB  ARG B 140     4520   4586   5208     12    466    164       C  
ATOM    786  CG  ARG B 140     -49.035 -47.700 -23.803  1.00 36.07           C  
ANISOU  786  CG  ARG B 140     4371   4356   4979     66    460    131       C  
ATOM    787  CD  ARG B 140     -49.015 -46.538 -22.819  1.00 35.54           C  
ANISOU  787  CD  ARG B 140     4290   4315   4900    141    468    125       C  
ATOM    788  NE  ARG B 140     -47.668 -46.073 -22.497  1.00 36.67           N  
ANISOU  788  NE  ARG B 140     4480   4435   5018    188    454     95       N  
ATOM    789  CZ  ARG B 140     -47.037 -45.125 -23.180  1.00 35.53           C  
ANISOU  789  CZ  ARG B 140     4339   4285   4876    199    411     70       C  
ATOM    790  NH1 ARG B 140     -47.636 -44.568 -24.231  1.00 33.07           N1+
ANISOU  790  NH1 ARG B 140     3989   3987   4591    167    379     72       N1+
ATOM    791  NH2 ARG B 140     -45.811 -44.749 -22.824  1.00 33.27           N  
ANISOU  791  NH2 ARG B 140     4095   3981   4567    238    399     46       N  
ATOM    792  N   ASP B 141     -52.818 -50.022 -24.056  1.00 49.31           N  
ANISOU  792  N   ASP B 141     5932   6090   6713   -106    515    245       N  
ATOM    793  CA  ASP B 141     -54.261 -50.236 -24.175  1.00 47.73           C  
ANISOU  793  CA  ASP B 141     5668   5932   6536   -153    525    287       C  
ATOM    794  C   ASP B 141     -54.971 -48.997 -24.709  1.00 51.50           C  
ANISOU  794  C   ASP B 141     6079   6455   7034   -137    499    288       C  
ATOM    795  O   ASP B 141     -55.917 -49.114 -25.498  1.00 56.22           O  
ANISOU  795  O   ASP B 141     6628   7076   7655   -195    480    311       O  
ATOM    796  CB  ASP B 141     -54.865 -50.629 -22.834  1.00 46.66           C  
ANISOU  796  CB  ASP B 141     5514   5825   6390   -132    577    324       C  
ATOM    797  CG  ASP B 141     -54.685 -52.086 -22.530  0.55 56.86           C  
ANISOU  797  CG  ASP B 141     6851   7078   7674   -180    598    345       C  
ATOM    798  OD1 ASP B 141     -54.249 -52.816 -23.446  1.00 62.28           O  
ANISOU  798  OD1 ASP B 141     7578   7715   8370   -234    571    329       O  
ATOM    799  OD2 ASP B 141     -54.995 -52.498 -21.389  0.96 61.55           O1-
ANISOU  799  OD2 ASP B 141     7441   7691   8254   -165    640    377       O1-
ATOM    800  N   ASP B 142     -54.531 -47.785 -24.286  1.00 48.09           N  
ANISOU  800  N   ASP B 142     5644   6034   6595    -59    495    264       N  
ATOM    801  CA  ASP B 142     -55.188 -46.563 -24.778  1.00 46.10           C  
ANISOU  801  CA  ASP B 142     5331   5818   6367    -39    467    266       C  
ATOM    802  C   ASP B 142     -54.876 -46.254 -26.239  1.00 50.93           C  
ANISOU  802  C   ASP B 142     5946   6412   6992    -83    409    250       C  
ATOM    803  O   ASP B 142     -55.304 -45.162 -26.659  1.00 52.04           O  
ANISOU  803  O   ASP B 142     6042   6578   7154    -62    380    252       O  
ATOM    804  CB  ASP B 142     -54.814 -45.349 -23.917  1.00 42.70           C  
ANISOU  804  CB  ASP B 142     4900   5397   5926     56    475    243       C  
ATOM    805  CG  ASP B 142     -53.336 -45.044 -23.933  1.00 43.24           C  
ANISOU  805  CG  ASP B 142     5038   5420   5970     88    455    202       C  
ATOM    806  OD1 ASP B 142     -52.607 -45.624 -24.766  1.00 48.55           O  
ANISOU  806  OD1 ASP B 142     5752   6058   6638     41    430    188       O  
ATOM    807  OD2 ASP B 142     -52.881 -44.231 -23.094  1.00 43.08           O1-
ANISOU  807  OD2 ASP B 142     5032   5400   5935    161    464    181       O1-
ATOM    808  N   GLY B 143     -54.166 -47.122 -26.981  1.00 49.14           N  
ANISOU  808  N   GLY B 143     5771   6146   6754   -138    392    233       N  
ATOM    809  CA  GLY B 143     -53.809 -46.871 -28.362  1.00 38.35           C  
ANISOU  809  CA  GLY B 143     4412   4768   5393   -182    341    215       C  
ATOM    810  C   GLY B 143     -52.499 -46.137 -28.570  1.00 41.23           C  
ANISOU  810  C   GLY B 143     4821   5106   5739   -139    315    176       C  
ATOM    811  O   GLY B 143     -52.024 -46.060 -29.712  1.00 40.65           O  
ANISOU  811  O   GLY B 143     4762   5023   5662   -179    276    159       O  
ATOM    812  N   THR B 144     -51.887 -45.609 -27.517  1.00 38.29           N  
ANISOU  812  N   THR B 144     4470   4726   5353    -63    336    162       N  
ATOM    813  CA  THR B 144     -50.637 -44.898 -27.699  1.00 36.33           C  
ANISOU  813  CA  THR B 144     4261   4454   5087    -27    309    129       C  
ATOM    814  C   THR B 144     -49.474 -45.881 -27.853  1.00 39.41           C  
ANISOU  814  C   THR B 144     4717   4805   5451    -47    317    104       C  
ATOM    815  O   THR B 144     -49.618 -47.099 -27.698  1.00 41.04           O  
ANISOU  815  O   THR B 144     4944   4996   5654    -80    345    111       O  
ATOM    816  CB  THR B 144     -50.387 -43.961 -26.525  1.00 37.70           C  
ANISOU  816  CB  THR B 144     4437   4633   5254     58    325    121       C  
ATOM    817  CG2 THR B 144     -51.565 -43.010 -26.353  1.00 33.95           C  
ANISOU  817  CG2 THR B 144     3897   4195   4808     84    320    142       C  
ATOM    818  OG1 THR B 144     -50.198 -44.737 -25.329  1.00 38.60           O  
ANISOU  818  OG1 THR B 144     4580   4738   5347     84    375    123       O  
ATOM    819  N   TRP B 145     -48.298 -45.331 -28.141  1.00 38.02           N  
ANISOU  819  N   TRP B 145     4574   4613   5258    -23    291     75       N  
ATOM    820  CA  TRP B 145     -47.105 -46.116 -28.416  1.00 36.51           C  
ANISOU  820  CA  TRP B 145     4440   4390   5043    -36    294     48       C  
ATOM    821  C   TRP B 145     -46.116 -45.918 -27.276  1.00 35.03           C  
ANISOU  821  C   TRP B 145     4290   4186   4834     33    313     35       C  
ATOM    822  O   TRP B 145     -45.625 -44.805 -27.059  1.00 35.62           O  
ANISOU  822  O   TRP B 145     4362   4268   4902     76    292     25       O  
ATOM    823  CB  TRP B 145     -46.477 -45.714 -29.751  1.00 36.43           C  
ANISOU  823  CB  TRP B 145     4435   4383   5026    -71    248     28       C  
ATOM    824  CG  TRP B 145     -45.403 -46.639 -30.195  1.00 37.67           C  
ANISOU  824  CG  TRP B 145     4641   4513   5160    -90    254     -1       C  
ATOM    825  CD1 TRP B 145     -44.054 -46.402 -30.198  1.00 36.70           C  
ANISOU  825  CD1 TRP B 145     4553   4378   5014    -59    245    -26       C  
ATOM    826  CD2 TRP B 145     -45.577 -47.971 -30.694  1.00 39.22           C  
ANISOU  826  CD2 TRP B 145     4859   4688   5356   -144    270     -8       C  
ATOM    827  CE2 TRP B 145     -44.290 -48.483 -30.984  1.00 38.64           C  
ANISOU  827  CE2 TRP B 145     4832   4589   5259   -137    272    -41       C  
ATOM    828  CE3 TRP B 145     -46.696 -48.785 -30.920  1.00 37.13           C  
ANISOU  828  CE3 TRP B 145     4577   4422   5108   -198    282     10       C  
ATOM    829  NE1 TRP B 145     -43.378 -47.507 -30.670  1.00 35.93           N  
ANISOU  829  NE1 TRP B 145     4493   4256   4902    -85    258    -50       N  
ATOM    830  CZ2 TRP B 145     -44.095 -49.770 -31.496  1.00 35.08           C  
ANISOU  830  CZ2 TRP B 145     4415   4108   4804   -177    287    -61       C  
ATOM    831  CZ3 TRP B 145     -46.502 -50.053 -31.422  1.00 36.30           C  
ANISOU  831  CZ3 TRP B 145     4509   4286   4999   -244    293     -8       C  
ATOM    832  CH2 TRP B 145     -45.207 -50.536 -31.704  1.00 33.23           C  
ANISOU  832  CH2 TRP B 145     4170   3867   4588   -230    296    -46       C  
ATOM    833  N   ARG B 146     -45.825 -46.985 -26.562  1.00 35.46           N  
ANISOU  833  N   ARG B 146     4378   4216   4877     40    351     37       N  
ATOM    834  CA  ARG B 146     -44.806 -46.896 -25.532  1.00 35.38           C  
ANISOU  834  CA  ARG B 146     4406   4192   4844    100    366     27       C  
ATOM    835  C   ARG B 146     -43.421 -46.966 -26.164  1.00 35.93           C  
ANISOU  835  C   ARG B 146     4514   4243   4897    100    343     -3       C  
ATOM    836  O   ARG B 146     -43.136 -47.899 -26.924  1.00 36.93           O  
ANISOU  836  O   ARG B 146     4659   4348   5023     59    344    -14       O  
ATOM    837  CB  ARG B 146     -44.962 -48.011 -24.517  1.00 32.27           C  
ANISOU  837  CB  ARG B 146     4035   3782   4444    108    412     45       C  
ATOM    838  CG  ARG B 146     -44.013 -47.851 -23.362  1.00 32.28           C  
ANISOU  838  CG  ARG B 146     4070   3774   4419    171    426     40       C  
ATOM    839  CD  ARG B 146     -43.895 -49.121 -22.612  1.00 31.41           C  
ANISOU  839  CD  ARG B 146     3992   3639   4302    170    463     58       C  
ATOM    840  NE  ARG B 146     -43.166 -48.979 -21.356  1.00 31.91           N  
ANISOU  840  NE  ARG B 146     4084   3704   4339    228    479     62       N  
ATOM    841  CZ  ARG B 146     -42.934 -50.002 -20.535  1.00 32.25           C  
ANISOU  841  CZ  ARG B 146     4156   3725   4371    236    509     82       C  
ATOM    842  NH1 ARG B 146     -43.375 -51.217 -20.869  1.00 32.79           N1+
ANISOU  842  NH1 ARG B 146     4233   3766   4459    189    525     99       N1+
ATOM    843  NH2 ARG B 146     -42.252 -49.830 -19.408  1.00 28.44           N  
ANISOU  843  NH2 ARG B 146     3697   3247   3860    287    520     87       N  
ATOM    844  N   PRO B 147     -42.538 -46.023 -25.871  1.00 34.06           N  
ANISOU  844  N   PRO B 147     4286   4011   4644    144    324    -17       N  
ATOM    845  CA  PRO B 147     -41.173 -46.125 -26.390  1.00 33.93           C  
ANISOU  845  CA  PRO B 147     4300   3982   4608    146    305    -41       C  
ATOM    846  C   PRO B 147     -40.443 -47.283 -25.731  1.00 32.11           C  
ANISOU  846  C   PRO B 147     4112   3722   4365    165    338    -44       C  
ATOM    847  O   PRO B 147     -40.704 -47.645 -24.581  1.00 33.68           O  
ANISOU  847  O   PRO B 147     4322   3915   4561    195    368    -26       O  
ATOM    848  CB  PRO B 147     -40.533 -44.787 -25.993  1.00 32.31           C  
ANISOU  848  CB  PRO B 147     4093   3791   4391    191    277    -48       C  
ATOM    849  CG  PRO B 147     -41.633 -43.927 -25.487  1.00 31.42           C  
ANISOU  849  CG  PRO B 147     3948   3696   4294    208    276    -32       C  
ATOM    850  CD  PRO B 147     -42.714 -44.849 -25.006  1.00 34.28           C  
ANISOU  850  CD  PRO B 147     4299   4057   4669    196    318    -12       C  
ATOM    851  N   GLY B 148     -39.523 -47.863 -26.466  1.00 33.32           N  
ANISOU  851  N   GLY B 148     4289   3861   4510    150    331    -65       N  
ATOM    852  CA  GLY B 148     -38.642 -48.862 -25.897  1.00 34.21           C  
ANISOU  852  CA  GLY B 148     4441   3944   4614    176    356    -69       C  
ATOM    853  C   GLY B 148     -37.424 -48.232 -25.239  1.00 32.96           C  
ANISOU  853  C   GLY B 148     4297   3794   4431    230    344    -74       C  
ATOM    854  O   GLY B 148     -37.212 -47.026 -25.310  1.00 32.76           O  
ANISOU  854  O   GLY B 148     4255   3795   4398    242    315    -78       O  
ATOM    855  N   SER B 149     -36.613 -49.072 -24.599  1.00 31.41           N  
ANISOU  855  N   SER B 149     4134   3575   4227    260    365    -72       N  
ATOM    856  CA  SER B 149     -35.424 -48.575 -23.916  1.00 30.37           C  
ANISOU  856  CA  SER B 149     4015   3452   4071    310    354    -73       C  
ATOM    857  C   SER B 149     -34.238 -48.323 -24.846  1.00 29.05           C  
ANISOU  857  C   SER B 149     3847   3297   3893    306    328    -98       C  
ATOM    858  O   SER B 149     -33.244 -47.735 -24.398  1.00 30.02           O  
ANISOU  858  O   SER B 149     3974   3436   3996    341    311    -98       O  
ATOM    859  CB  SER B 149     -34.967 -49.564 -22.831  1.00 31.63           C  
ANISOU  859  CB  SER B 149     4208   3585   4227    346    383    -55       C  
ATOM    860  OG  SER B 149     -35.953 -49.770 -21.845  1.00 31.59           O  
ANISOU  860  OG  SER B 149     4202   3576   4224    351    408    -27       O  
ATOM    861  N   ALA B 150     -34.300 -48.746 -26.107  1.00 28.29           N  
ANISOU  861  N   ALA B 150     3744   3198   3805    265    324   -119       N  
ATOM    862  CA  ALA B 150     -33.094 -48.764 -26.930  1.00 30.95           C  
ANISOU  862  CA  ALA B 150     4083   3549   4129    265    309   -143       C  
ATOM    863  C   ALA B 150     -32.463 -47.376 -27.016  1.00 33.50           C  
ANISOU  863  C   ALA B 150     4386   3912   4432    274    271   -142       C  
ATOM    864  O   ALA B 150     -33.159 -46.357 -27.131  1.00 31.55           O  
ANISOU  864  O   ALA B 150     4117   3682   4188    256    247   -133       O  
ATOM    865  CB  ALA B 150     -33.410 -49.288 -28.327  1.00 30.22           C  
ANISOU  865  CB  ALA B 150     3984   3455   4042    213    310   -168       C  
ATOM    866  N   GLY B 151     -31.142 -47.338 -26.919  1.00 30.49           N  
ANISOU  866  N   GLY B 151     4009   3543   4032    303    263   -148       N  
ATOM    867  CA  GLY B 151     -30.441 -46.080 -27.064  1.00 30.03           C  
ANISOU  867  CA  GLY B 151     3932   3522   3955    305    223   -145       C  
ATOM    868  C   GLY B 151     -29.025 -46.130 -26.533  1.00 32.85           C  
ANISOU  868  C   GLY B 151     4297   3891   4292    346    219   -142       C  
ATOM    869  O   GLY B 151     -28.519 -47.171 -26.099  1.00 32.81           O  
ANISOU  869  O   GLY B 151     4311   3866   4290    376    247   -143       O  
ATOM    870  N   TYR B 152     -28.381 -44.966 -26.612  1.00 31.11           N  
ANISOU  870  N   TYR B 152     4061   3705   4055    343    179   -136       N  
ATOM    871  CA  TYR B 152     -27.038 -44.761 -26.083  1.00 31.74           C  
ANISOU  871  CA  TYR B 152     4142   3805   4114    376    166   -129       C  
ATOM    872  C   TYR B 152     -27.184 -44.043 -24.754  1.00 31.87           C  
ANISOU  872  C   TYR B 152     4172   3813   4123    406    151   -109       C  
ATOM    873  O   TYR B 152     -27.667 -42.905 -24.702  1.00 30.27           O  
ANISOU  873  O   TYR B 152     3964   3618   3921    391    121   -105       O  
ATOM    874  CB  TYR B 152     -26.173 -43.962 -27.056  1.00 30.30           C  
ANISOU  874  CB  TYR B 152     3932   3669   3914    348    129   -133       C  
ATOM    875  CG  TYR B 152     -25.848 -44.726 -28.319  1.00 30.72           C  
ANISOU  875  CG  TYR B 152     3971   3738   3964    324    147   -156       C  
ATOM    876  CD1 TYR B 152     -24.764 -45.600 -28.361  1.00 31.01           C  
ANISOU  876  CD1 TYR B 152     4007   3782   3992    354    170   -165       C  
ATOM    877  CD2 TYR B 152     -26.643 -44.600 -29.457  1.00 29.27           C  
ANISOU  877  CD2 TYR B 152     3774   3561   3786    274    143   -169       C  
ATOM    878  CE1 TYR B 152     -24.465 -46.314 -29.501  1.00 31.95           C  
ANISOU  878  CE1 TYR B 152     4116   3917   4108    337    190   -192       C  
ATOM    879  CE2 TYR B 152     -26.352 -45.308 -30.610  1.00 31.88           C  
ANISOU  879  CE2 TYR B 152     4096   3909   4109    250    160   -195       C  
ATOM    880  CZ  TYR B 152     -25.262 -46.169 -30.626  1.00 33.40           C  
ANISOU  880  CZ  TYR B 152     4291   4109   4292    284    185   -209       C  
ATOM    881  OH  TYR B 152     -24.951 -46.882 -31.762  1.00 31.04           O  
ANISOU  881  OH  TYR B 152     3984   3828   3983    266    206   -241       O  
ATOM    882  N   TRP B 153     -26.798 -44.723 -23.680  1.00 30.30           N  
ANISOU  882  N   TRP B 153     3994   3598   3919    449    173    -98       N  
ATOM    883  CA  TRP B 153     -27.004 -44.206 -22.337  1.00 30.88           C  
ANISOU  883  CA  TRP B 153     4086   3665   3982    478    166    -82       C  
ATOM    884  C   TRP B 153     -25.696 -44.223 -21.559  1.00 34.68           C  
ANISOU  884  C   TRP B 153     4575   4163   4439    513    153    -68       C  
ATOM    885  O   TRP B 153     -24.622 -44.454 -22.132  1.00 30.73           O  
ANISOU  885  O   TRP B 153     4059   3684   3933    513    145    -70       O  
ATOM    886  CB  TRP B 153     -28.068 -45.029 -21.613  1.00 29.75           C  
ANISOU  886  CB  TRP B 153     3963   3489   3852    492    208    -74       C  
ATOM    887  CG  TRP B 153     -29.395 -45.087 -22.319  1.00 29.70           C  
ANISOU  887  CG  TRP B 153     3947   3469   3870    457    221    -84       C  
ATOM    888  CD1 TRP B 153     -29.909 -46.146 -23.015  1.00 28.45           C  
ANISOU  888  CD1 TRP B 153     3788   3289   3733    435    251    -91       C  
ATOM    889  CD2 TRP B 153     -30.384 -44.046 -22.377  1.00 28.22           C  
ANISOU  889  CD2 TRP B 153     3747   3286   3689    439    204    -86       C  
ATOM    890  CE2 TRP B 153     -31.468 -44.544 -23.131  1.00 30.02           C  
ANISOU  890  CE2 TRP B 153     3963   3501   3942    406    224    -91       C  
ATOM    891  CE3 TRP B 153     -30.457 -42.742 -21.863  1.00 28.19           C  
ANISOU  891  CE3 TRP B 153     3742   3295   3674    449    172    -86       C  
ATOM    892  NE1 TRP B 153     -31.154 -45.828 -23.503  1.00 30.32           N  
ANISOU  892  NE1 TRP B 153     4011   3523   3987    401    252    -95       N  
ATOM    893  CZ2 TRP B 153     -32.626 -43.785 -23.378  1.00 28.45           C  
ANISOU  893  CZ2 TRP B 153     3747   3306   3759    385    213    -92       C  
ATOM    894  CZ3 TRP B 153     -31.601 -41.984 -22.111  1.00 28.46           C  
ANISOU  894  CZ3 TRP B 153     3762   3327   3726    432    162    -90       C  
ATOM    895  CH2 TRP B 153     -32.671 -42.512 -22.861  1.00 28.84           C  
ANISOU  895  CH2 TRP B 153     3793   3366   3799    401    183    -91       C  
ATOM    896  N   HIS B 154     -25.778 -44.010 -20.250  1.00 32.84           N  
ANISOU  896  N   HIS B 154     4363   3924   4191    542    153    -53       N  
ATOM    897  CA  HIS B 154     -24.574 -43.991 -19.438  1.00 32.28           C  
ANISOU  897  CA  HIS B 154     4299   3872   4094    573    136    -36       C  
ATOM    898  C   HIS B 154     -24.975 -44.183 -17.985  1.00 31.48           C  
ANISOU  898  C   HIS B 154     4227   3757   3978    605    152    -20       C  
ATOM    899  O   HIS B 154     -26.138 -43.998 -17.617  1.00 31.88           O  
ANISOU  899  O   HIS B 154     4289   3792   4033    601    168    -25       O  
ATOM    900  CB  HIS B 154     -23.782 -42.679 -19.636  1.00 30.96           C  
ANISOU  900  CB  HIS B 154     4118   3738   3908    557     82    -39       C  
ATOM    901  CG  HIS B 154     -24.577 -41.436 -19.346  1.00 33.30           C  
ANISOU  901  CG  HIS B 154     4424   4028   4200    542     56    -48       C  
ATOM    902  CD2 HIS B 154     -25.564 -40.828 -20.046  1.00 32.07           C  
ANISOU  902  CD2 HIS B 154     4260   3862   4065    514     50    -63       C  
ATOM    903  ND1 HIS B 154     -24.403 -40.684 -18.201  1.00 32.13           N  
ANISOU  903  ND1 HIS B 154     4298   3884   4026    561     33    -44       N  
ATOM    904  CE1 HIS B 154     -25.243 -39.665 -18.213  1.00 27.47           C  
ANISOU  904  CE1 HIS B 154     3714   3283   3442    548     14    -59       C  
ATOM    905  NE2 HIS B 154     -25.966 -39.734 -19.316  1.00 29.64           N  
ANISOU  905  NE2 HIS B 154     3967   3548   3746    520     24    -68       N  
ATOM    906  N   TYR B 155     -23.988 -44.568 -17.173  1.00 31.51           N  
ANISOU  906  N   TYR B 155     4240   3772   3961    636    148      1       N  
ATOM    907  CA  TYR B 155     -24.100 -44.686 -15.729  1.00 30.58           C  
ANISOU  907  CA  TYR B 155     4150   3652   3818    665    155     21       C  
ATOM    908  C   TYR B 155     -23.020 -43.840 -15.073  1.00 32.74           C  
ANISOU  908  C   TYR B 155     4426   3958   4056    675    110     30       C  
ATOM    909  O   TYR B 155     -21.956 -43.603 -15.654  1.00 34.64           O  
ANISOU  909  O   TYR B 155     4644   4221   4295    668     81     31       O  
ATOM    910  CB  TYR B 155     -23.959 -46.138 -15.265  1.00 30.97           C  
ANISOU  910  CB  TYR B 155     4210   3680   3876    692    192     47       C  
ATOM    911  CG  TYR B 155     -22.666 -46.819 -15.682  1.00 31.53           C  
ANISOU  911  CG  TYR B 155     4266   3760   3955    709    186     58       C  
ATOM    912  CD1 TYR B 155     -21.517 -46.706 -14.903  1.00 31.07           C  
ANISOU  912  CD1 TYR B 155     4208   3728   3869    735    160     83       C  
ATOM    913  CD2 TYR B 155     -22.598 -47.588 -16.846  1.00 29.06           C  
ANISOU  913  CD2 TYR B 155     3937   3430   3675    701    206     44       C  
ATOM    914  CE1 TYR B 155     -20.326 -47.329 -15.276  1.00 31.22           C  
ANISOU  914  CE1 TYR B 155     4206   3758   3897    755    155     95       C  
ATOM    915  CE2 TYR B 155     -21.412 -48.217 -17.228  1.00 31.39           C  
ANISOU  915  CE2 TYR B 155     4214   3733   3977    723    204     51       C  
ATOM    916  CZ  TYR B 155     -20.276 -48.084 -16.431  1.00 33.73           C  
ANISOU  916  CZ  TYR B 155     4508   4059   4251    752    179     78       C  
ATOM    917  OH  TYR B 155     -19.088 -48.703 -16.779  1.00 33.56           O  
ANISOU  917  OH  TYR B 155     4464   4051   4238    779    177     87       O  
ATOM    918  N   HIS B 156     -23.287 -43.376 -13.859  1.00 32.59           N  
ANISOU  918  N   HIS B 156     4432   3944   4005    690    104     35       N  
ATOM    919  CA  HIS B 156     -22.277 -42.600 -13.156  1.00 29.97           C  
ANISOU  919  CA  HIS B 156     4109   3643   3637    696     58     43       C  
ATOM    920  C   HIS B 156     -22.635 -42.558 -11.685  1.00 31.90           C  
ANISOU  920  C   HIS B 156     4387   3891   3844    720     67     53       C  
ATOM    921  O   HIS B 156     -23.718 -42.983 -11.277  1.00 34.05           O  
ANISOU  921  O   HIS B 156     4673   4146   4120    728    107     52       O  
ATOM    922  CB  HIS B 156     -22.126 -41.190 -13.730  1.00 30.88           C  
ANISOU  922  CB  HIS B 156     4214   3768   3749    666     11     19       C  
ATOM    923  CG  HIS B 156     -23.349 -40.344 -13.592  1.00 33.30           C  
ANISOU  923  CG  HIS B 156     4537   4056   4058    658     13     -9       C  
ATOM    924  CD2 HIS B 156     -24.291 -39.992 -14.497  1.00 31.12           C  
ANISOU  924  CD2 HIS B 156     4249   3762   3814    636     21    -30       C  
ATOM    925  ND1 HIS B 156     -23.686 -39.708 -12.416  1.00 30.92           N  
ANISOU  925  ND1 HIS B 156     4268   3758   3724    674      5    -18       N  
ATOM    926  CE1 HIS B 156     -24.797 -39.020 -12.595  1.00 33.91           C  
ANISOU  926  CE1 HIS B 156     4651   4117   4116    667     11    -45       C  
ATOM    927  NE2 HIS B 156     -25.185 -39.178 -13.849  1.00 36.09           N  
ANISOU  927  NE2 HIS B 156     4900   4381   4433    644     19    -50       N  
ATOM    928  N   ASP B 157     -21.689 -42.063 -10.892  1.00 31.44           N  
ANISOU  928  N   ASP B 157     4339   3860   3747    727     28     65       N  
ATOM    929  CA  ASP B 157     -21.852 -41.960  -9.455  1.00 31.12           C  
ANISOU  929  CA  ASP B 157     4332   3832   3661    747     30     74       C  
ATOM    930  C   ASP B 157     -22.759 -40.794  -9.081  1.00 33.55           C  
ANISOU  930  C   ASP B 157     4663   4135   3951    740     22     37       C  
ATOM    931  O   ASP B 157     -22.791 -39.759  -9.753  1.00 32.68           O  
ANISOU  931  O   ASP B 157     4546   4019   3854    718    -10      8       O  
ATOM    932  CB  ASP B 157     -20.500 -41.769  -8.780  1.00 30.82           C  
ANISOU  932  CB  ASP B 157     4297   3827   3585    753    -14     98       C  
ATOM    933  CG  ASP B 157     -20.647 -41.254  -7.366  1.00 35.54           C  
ANISOU  933  CG  ASP B 157     4933   4443   4126    764    -26     96       C  
ATOM    934  OD1 ASP B 157     -21.187 -42.013  -6.515  1.00 36.30           O  
ANISOU  934  OD1 ASP B 157     5048   4540   4206    785     12    115       O  
ATOM    935  OD2 ASP B 157     -20.286 -40.075  -7.128  1.00 32.05           O1-
ANISOU  935  OD2 ASP B 157     4505   4015   3658    749    -73     74       O1-
ATOM    936  N   HIS B 158     -23.466 -40.947  -7.964  1.00 32.15           N  
ANISOU  936  N   HIS B 158     4512   3961   3741    759     49     38       N  
ATOM    937  CA  HIS B 158     -24.394 -39.920  -7.535  1.00 33.39           C  
ANISOU  937  CA  HIS B 158     4691   4115   3880    761     49     -1       C  
ATOM    938  C   HIS B 158     -24.136 -39.347  -6.142  1.00 33.21           C  
ANISOU  938  C   HIS B 158     4705   4118   3793    775     30     -8       C  
ATOM    939  O   HIS B 158     -24.927 -38.506  -5.700  1.00 31.57           O  
ANISOU  939  O   HIS B 158     4519   3908   3568    782     33    -45       O  
ATOM    940  CB  HIS B 158     -25.825 -40.469  -7.607  1.00 34.57           C  
ANISOU  940  CB  HIS B 158     4834   4248   4051    768    108     -5       C  
ATOM    941  CG  HIS B 158     -26.841 -39.456  -8.031  1.00 35.26           C  
ANISOU  941  CG  HIS B 158     4920   4320   4158    763    108    -48       C  
ATOM    942  CD2 HIS B 158     -27.664 -39.414  -9.104  1.00 34.11           C  
ANISOU  942  CD2 HIS B 158     4748   4152   4062    748    124    -60       C  
ATOM    943  ND1 HIS B 158     -27.085 -38.303  -7.315  1.00 36.19           N  
ANISOU  943  ND1 HIS B 158     5064   4444   4242    774     87    -83       N  
ATOM    944  CE1 HIS B 158     -28.024 -37.600  -7.920  1.00 34.29           C  
ANISOU  944  CE1 HIS B 158     4812   4183   4034    771     91   -114       C  
ATOM    945  NE2 HIS B 158     -28.391 -38.252  -9.009  1.00 39.61           N  
ANISOU  945  NE2 HIS B 158     5452   4840   4757    754    112    -99       N  
ATOM    946  N   VAL B 159     -23.057 -39.733  -5.442  1.00 32.46           N  
ANISOU  946  N   VAL B 159     4621   4051   3663    780      8     24       N  
ATOM    947  CA  VAL B 159     -22.924 -39.315  -4.041  1.00 35.34           C  
ANISOU  947  CA  VAL B 159     5023   4444   3960    793     -5     19       C  
ATOM    948  C   VAL B 159     -21.500 -38.950  -3.609  1.00 34.47           C  
ANISOU  948  C   VAL B 159     4922   4361   3814    783    -66     36       C  
ATOM    949  O   VAL B 159     -21.287 -38.574  -2.448  1.00 36.43           O  
ANISOU  949  O   VAL B 159     5204   4636   4001    788    -83     31       O  
ATOM    950  CB  VAL B 159     -23.467 -40.400  -3.084  1.00 35.22           C  
ANISOU  950  CB  VAL B 159     5020   4446   3917    814     47     52       C  
ATOM    951  CG1 VAL B 159     -24.954 -40.654  -3.291  1.00 33.33           C  
ANISOU  951  CG1 VAL B 159     4774   4189   3702    822    105     36       C  
ATOM    952  CG2 VAL B 159     -22.658 -41.666  -3.199  1.00 33.93           C  
ANISOU  952  CG2 VAL B 159     4837   4287   3770    818     52    110       C  
ATOM    953  N   VAL B 160     -20.512 -39.097  -4.491  1.00 32.38           N  
ANISOU  953  N   VAL B 160     4627   4095   3583    767    -97     56       N  
ATOM    954  CA  VAL B 160     -19.139 -38.716  -4.157  1.00 31.51           C  
ANISOU  954  CA  VAL B 160     4517   4015   3442    754   -156     75       C  
ATOM    955  C   VAL B 160     -18.961 -37.210  -4.305  1.00 34.34           C  
ANISOU  955  C   VAL B 160     4893   4367   3788    727   -212     32       C  
ATOM    956  O   VAL B 160     -19.214 -36.641  -5.378  1.00 34.01           O  
ANISOU  956  O   VAL B 160     4833   4298   3789    709   -221      8       O  
ATOM    957  CB  VAL B 160     -18.127 -39.449  -5.043  1.00 30.71           C  
ANISOU  957  CB  VAL B 160     4369   3920   3379    749   -166    114       C  
ATOM    958  CG1 VAL B 160     -16.733 -38.916  -4.753  1.00 27.42           C  
ANISOU  958  CG1 VAL B 160     3947   3539   2931    731   -232    132       C  
ATOM    959  CG2 VAL B 160     -18.203 -40.945  -4.840  1.00 29.22           C  
ANISOU  959  CG2 VAL B 160     4168   3730   3203    777   -118    157       C  
ATOM    960  N   GLY B 161     -18.480 -36.566  -3.246  1.00 33.11           N  
ANISOU  960  N   GLY B 161     4772   4235   3573    722   -252     24       N  
ATOM    961  CA  GLY B 161     -18.295 -35.118  -3.259  1.00 29.62           C  
ANISOU  961  CA  GLY B 161     4355   3781   3116    696   -309    -18       C  
ATOM    962  C   GLY B 161     -19.552 -34.312  -2.998  1.00 35.87           C  
ANISOU  962  C   GLY B 161     5184   4542   3903    708   -290    -77       C  
ATOM    963  O   GLY B 161     -19.573 -33.462  -2.105  1.00 35.90           O  
ANISOU  963  O   GLY B 161     5232   4549   3858    707   -318   -111       O  
ATOM    964  N   THR B 162     -20.610 -34.551  -3.765  1.00 31.70           N  
ANISOU  964  N   THR B 162     4636   3983   3424    720   -242    -91       N  
ATOM    965  CA  THR B 162     -21.887 -33.909  -3.520  1.00 31.52           C  
ANISOU  965  CA  THR B 162     4640   3935   3401    739   -215   -142       C  
ATOM    966  C   THR B 162     -22.987 -34.924  -3.747  1.00 34.78           C  
ANISOU  966  C   THR B 162     5030   4343   3842    764   -140   -130       C  
ATOM    967  O   THR B 162     -22.765 -36.021  -4.270  1.00 34.42           O  
ANISOU  967  O   THR B 162     4949   4303   3824    762   -114    -87       O  
ATOM    968  CB  THR B 162     -22.133 -32.690  -4.418  1.00 34.43           C  
ANISOU  968  CB  THR B 162     5009   4261   3811    720   -254   -181       C  
ATOM    969  CG2 THR B 162     -20.921 -31.775  -4.455  1.00 30.63           C  
ANISOU  969  CG2 THR B 162     4542   3782   3314    684   -334   -182       C  
ATOM    970  OG1 THR B 162     -22.476 -33.112  -5.752  1.00 33.77           O  
ANISOU  970  OG1 THR B 162     4879   4158   3793    710   -232   -165       O  
ATOM    971  N   GLU B 163     -24.185 -34.531  -3.344  1.00 35.84           N  
ANISOU  971  N   GLU B 163     5183   4466   3969    787   -105   -169       N  
ATOM    972  CA  GLU B 163     -25.402 -35.304  -3.499  1.00 35.78           C  
ANISOU  972  CA  GLU B 163     5155   4454   3986    808    -35   -163       C  
ATOM    973  C   GLU B 163     -25.772 -35.501  -4.964  1.00 37.20           C  
ANISOU  973  C   GLU B 163     5292   4602   4240    792    -26   -156       C  
ATOM    974  O   GLU B 163     -26.813 -36.098  -5.252  1.00 38.41           O  
ANISOU  974  O   GLU B 163     5424   4749   4421    803     28   -151       O  
ATOM    975  CB  GLU B 163     -26.530 -34.581  -2.771  1.00 42.27           C  
ANISOU  975  CB  GLU B 163     6004   5275   4782    836     -9   -214       C  
ATOM    976  CG  GLU B 163     -26.150 -34.145  -1.354  1.00 53.18           C  
ANISOU  976  CG  GLU B 163     7434   6687   6083    848    -26   -234       C  
ATOM    977  CD  GLU B 163     -25.375 -32.802  -1.343  0.10 49.60           C  
ANISOU  977  CD  GLU B 163     7014   6214   5618    832   -101   -273       C  
ATOM    978  OE1 GLU B 163     -25.266 -32.139  -2.405  1.00 49.75           O  
ANISOU  978  OE1 GLU B 163     7018   6193   5690    813   -138   -285       O  
ATOM    979  OE2 GLU B 163     -24.842 -32.418  -0.280  0.99 59.09           O1-
ANISOU  979  OE2 GLU B 163     8258   7440   6754    833   -128   -288       O1-
ATOM    980  N   HIS B 164     -24.966 -34.979  -5.893  1.00 34.74           N  
ANISOU  980  N   HIS B 164     4966   4274   3959    763    -78   -155       N  
ATOM    981  CA  HIS B 164     -25.150 -35.203  -7.318  1.00 32.88           C  
ANISOU  981  CA  HIS B 164     4691   4016   3788    743    -74   -144       C  
ATOM    982  C   HIS B 164     -23.916 -35.818  -7.956  1.00 34.26           C  
ANISOU  982  C   HIS B 164     4838   4204   3974    720    -98   -104       C  
ATOM    983  O   HIS B 164     -23.790 -35.804  -9.185  1.00 34.66           O  
ANISOU  983  O   HIS B 164     4858   4241   4070    696   -109    -99       O  
ATOM    984  CB  HIS B 164     -25.535 -33.900  -8.012  1.00 32.20           C  
ANISOU  984  CB  HIS B 164     4607   3897   3733    729   -111   -182       C  
ATOM    985  CG  HIS B 164     -26.919 -33.456  -7.675  1.00 36.30           C  
ANISOU  985  CG  HIS B 164     5137   4399   4257    757    -78   -219       C  
ATOM    986  CD2 HIS B 164     -28.119 -33.836  -8.174  1.00 35.00           C  
ANISOU  986  CD2 HIS B 164     4945   4223   4129    768    -29   -221       C  
ATOM    987  ND1 HIS B 164     -27.188 -32.564  -6.659  1.00 37.36           N  
ANISOU  987  ND1 HIS B 164     5312   4530   4352    781    -89   -260       N  
ATOM    988  CE1 HIS B 164     -28.494 -32.389  -6.566  1.00 36.07           C  
ANISOU  988  CE1 HIS B 164     5144   4356   4203    808    -48   -286       C  
ATOM    989  NE2 HIS B 164     -29.081 -33.157  -7.467  1.00 37.91           N  
ANISOU  989  NE2 HIS B 164     5335   4586   4484    799    -12   -261       N  
ATOM    990  N   GLY B 165     -23.016 -36.378  -7.142  1.00 32.91           N  
ANISOU  990  N   GLY B 165     4678   4063   3763    727   -105    -75       N  
ATOM    991  CA  GLY B 165     -21.846 -37.054  -7.662  1.00 32.67           C  
ANISOU  991  CA  GLY B 165     4620   4050   3744    713   -122    -36       C  
ATOM    992  C   GLY B 165     -20.848 -36.163  -8.373  1.00 34.72           C  
ANISOU  992  C   GLY B 165     4866   4313   4013    680   -186    -38       C  
ATOM    993  O   GLY B 165     -20.077 -36.662  -9.198  1.00 34.25           O  
ANISOU  993  O   GLY B 165     4771   4265   3978    666   -193    -12       O  
ATOM    994  N   THR B 166     -20.855 -34.852  -8.100  1.00 31.19           N  
ANISOU  994  N   THR B 166     4447   3856   3549    666   -232    -71       N  
ATOM    995  CA  THR B 166     -19.944 -33.951  -8.801  1.00 31.02           C  
ANISOU  995  CA  THR B 166     4414   3835   3538    627   -297    -70       C  
ATOM    996  C   THR B 166     -18.497 -34.412  -8.658  1.00 33.22           C  
ANISOU  996  C   THR B 166     4673   4156   3796    615   -326    -28       C  
ATOM    997  O   THR B 166     -17.711 -34.324  -9.611  1.00 34.89           O  
ANISOU  997  O   THR B 166     4847   4379   4030    587   -355     -9       O  
ATOM    998  CB  THR B 166     -20.105 -32.523  -8.280  1.00 32.10           C  
ANISOU  998  CB  THR B 166     4593   3950   3653    616   -347   -110       C  
ATOM    999  CG2 THR B 166     -19.231 -31.562  -9.073  1.00 30.08           C  
ANISOU  999  CG2 THR B 166     4325   3691   3413    569   -417   -105       C  
ATOM   1000  OG1 THR B 166     -21.475 -32.120  -8.400  1.00 33.50           O  
ANISOU 1000  OG1 THR B 166     4785   4090   3854    634   -317   -149       O  
ATOM   1001  N   GLY B 167     -18.127 -34.919  -7.478  1.00 33.00           N  
ANISOU 1001  N   GLY B 167     4664   4153   3722    637   -320    -11       N  
ATOM   1002  CA  GLY B 167     -16.786 -35.423  -7.266  1.00 30.41           C  
ANISOU 1002  CA  GLY B 167     4314   3867   3374    632   -346     33       C  
ATOM   1003  C   GLY B 167     -16.572 -36.776  -7.911  1.00 36.06           C  
ANISOU 1003  C   GLY B 167     4985   4592   4123    650   -301     69       C  
ATOM   1004  O   GLY B 167     -15.511 -37.042  -8.489  1.00 35.89           O  
ANISOU 1004  O   GLY B 167     4925   4598   4114    638   -322     99       O  
ATOM   1005  N   GLY B 168     -17.576 -37.651  -7.804  1.00 33.57           N  
ANISOU 1005  N   GLY B 168     4676   4256   3823    680   -237     66       N  
ATOM   1006  CA  GLY B 168     -17.470 -38.945  -8.450  1.00 32.41           C  
ANISOU 1006  CA  GLY B 168     4494   4108   3713    697   -194     95       C  
ATOM   1007  C   GLY B 168     -17.239 -38.820  -9.941  1.00 35.02           C  
ANISOU 1007  C   GLY B 168     4784   4433   4090    673   -200     89       C  
ATOM   1008  O   GLY B 168     -16.311 -39.429 -10.495  1.00 34.07           O  
ANISOU 1008  O   GLY B 168     4626   4336   3985    675   -203    116       O  
ATOM   1009  N   ILE B 169     -18.084 -38.019 -10.606  1.00 33.17           N  
ANISOU 1009  N   ILE B 169     4555   4172   3877    652   -203     53       N  
ATOM   1010  CA  ILE B 169     -17.972 -37.804 -12.046  1.00 30.45           C  
ANISOU 1010  CA  ILE B 169     4173   3824   3571    623   -211     47       C  
ATOM   1011  C   ILE B 169     -16.625 -37.187 -12.382  1.00 33.47           C  
ANISOU 1011  C   ILE B 169     4531   4243   3942    594   -269     64       C  
ATOM   1012  O   ILE B 169     -15.928 -37.633 -13.303  1.00 33.13           O  
ANISOU 1012  O   ILE B 169     4445   4223   3919    585   -267     82       O  
ATOM   1013  CB  ILE B 169     -19.128 -36.924 -12.540  1.00 31.39           C  
ANISOU 1013  CB  ILE B 169     4307   3909   3712    605   -211      9       C  
ATOM   1014  CG1 ILE B 169     -20.454 -37.662 -12.338  1.00 32.16           C  
ANISOU 1014  CG1 ILE B 169     4417   3976   3824    632   -149     -3       C  
ATOM   1015  CG2 ILE B 169     -18.905 -36.511 -13.997  1.00 29.01           C  
ANISOU 1015  CG2 ILE B 169     3969   3610   3443    567   -232      7       C  
ATOM   1016  CD1 ILE B 169     -21.690 -36.764 -12.324  1.00 30.24           C  
ANISOU 1016  CD1 ILE B 169     4197   3703   3592    627   -148    -39       C  
ATOM   1017  N   ARG B 170     -16.225 -36.161 -11.627  1.00 34.00           N  
ANISOU 1017  N   ARG B 170     4624   4319   3974    578   -322     60       N  
ATOM   1018  CA  ARG B 170     -14.935 -35.526 -11.887  1.00 35.77           C  
ANISOU 1018  CA  ARG B 170     4825   4581   4186    543   -383     81       C  
ATOM   1019  C   ARG B 170     -13.778 -36.517 -11.779  1.00 34.71           C  
ANISOU 1019  C   ARG B 170     4653   4491   4043    562   -376    123       C  
ATOM   1020  O   ARG B 170     -12.840 -36.475 -12.580  1.00 31.72           O  
ANISOU 1020  O   ARG B 170     4229   4148   3674    540   -398    144       O  
ATOM   1021  CB  ARG B 170     -14.729 -34.361 -10.929  1.00 36.00           C  
ANISOU 1021  CB  ARG B 170     4896   4607   4176    524   -441     68       C  
ATOM   1022  CG  ARG B 170     -13.477 -33.585 -11.202  1.00 34.22           C  
ANISOU 1022  CG  ARG B 170     4649   4417   3937    480   -510     89       C  
ATOM   1023  CD  ARG B 170     -13.510 -32.286 -10.451  1.00 45.66           C  
ANISOU 1023  CD  ARG B 170     6146   5846   5355    454   -570     66       C  
ATOM   1024  NE  ARG B 170     -14.500 -31.372 -11.028  1.00 57.38           N  
ANISOU 1024  NE  ARG B 170     7654   7280   6869    436   -577     27       N  
ATOM   1025  CZ  ARG B 170     -15.157 -30.445 -10.334  1.00 51.51           C  
ANISOU 1025  CZ  ARG B 170     6965   6497   6110    437   -600    -12       C  
ATOM   1026  NH1 ARG B 170     -14.935 -30.318  -9.034  1.00 47.96           N1+
ANISOU 1026  NH1 ARG B 170     6556   6055   5612    451   -616    -20       N1+
ATOM   1027  NH2 ARG B 170     -16.038 -29.650 -10.937  1.00 46.48           N  
ANISOU 1027  NH2 ARG B 170     6343   5813   5506    425   -607    -43       N  
ATOM   1028  N   ASN B 171     -13.835 -37.434 -10.811  1.00 34.03           N  
ANISOU 1028  N   ASN B 171     4583   4408   3940    603   -345    138       N  
ATOM   1029  CA  ASN B 171     -12.737 -38.372 -10.622  1.00 32.21           C  
ANISOU 1029  CA  ASN B 171     4318   4216   3704    626   -341    182       C  
ATOM   1030  C   ASN B 171     -12.766 -39.552 -11.584  1.00 34.48           C  
ANISOU 1030  C   ASN B 171     4567   4500   4035    651   -288    190       C  
ATOM   1031  O   ASN B 171     -11.793 -40.322 -11.607  1.00 30.67           O  
ANISOU 1031  O   ASN B 171     4049   4050   3556    673   -285    224       O  
ATOM   1032  CB  ASN B 171     -12.735 -38.897  -9.194  1.00 34.16           C  
ANISOU 1032  CB  ASN B 171     4598   4468   3915    659   -333    201       C  
ATOM   1033  CG  ASN B 171     -12.502 -37.800  -8.179  1.00 39.36           C  
ANISOU 1033  CG  ASN B 171     5294   5139   4523    635   -390    193       C  
ATOM   1034  ND2 ASN B 171     -13.097 -37.945  -6.989  1.00 37.67           N  
ANISOU 1034  ND2 ASN B 171     5125   4913   4273    656   -375    187       N  
ATOM   1035  OD1 ASN B 171     -11.790 -36.835  -8.454  1.00 39.31           O  
ANISOU 1035  OD1 ASN B 171     5277   5154   4507    595   -447    193       O  
ATOM   1036  N   GLY B 172     -13.851 -39.731 -12.353  1.00 32.01           N  
ANISOU 1036  N   GLY B 172     4260   4148   3755    649   -247    160       N  
ATOM   1037  CA  GLY B 172     -13.892 -40.753 -13.389  1.00 32.20           C  
ANISOU 1037  CA  GLY B 172     4250   4165   3819    665   -200    161       C  
ATOM   1038  C   GLY B 172     -14.976 -41.817 -13.281  1.00 33.41           C  
ANISOU 1038  C   GLY B 172     4425   4273   3995    697   -138    151       C  
ATOM   1039  O   GLY B 172     -14.980 -42.789 -14.049  1.00 33.14           O  
ANISOU 1039  O   GLY B 172     4369   4229   3994    713    -99    151       O  
ATOM   1040  N   LEU B 173     -15.905 -41.653 -12.337  1.00 32.93           N  
ANISOU 1040  N   LEU B 173     4409   4185   3918    704   -127    142       N  
ATOM   1041  CA  LEU B 173     -16.966 -42.636 -12.123  1.00 33.09           C  
ANISOU 1041  CA  LEU B 173     4451   4166   3957    730    -70    138       C  
ATOM   1042  C   LEU B 173     -18.102 -42.409 -13.123  1.00 32.21           C  
ANISOU 1042  C   LEU B 173     4338   4022   3877    707    -45    102       C  
ATOM   1043  O   LEU B 173     -19.186 -41.931 -12.790  1.00 33.27           O  
ANISOU 1043  O   LEU B 173     4499   4134   4006    699    -36     81       O  
ATOM   1044  CB  LEU B 173     -17.466 -42.561 -10.689  1.00 31.56           C  
ANISOU 1044  CB  LEU B 173     4298   3965   3726    746    -67    146       C  
ATOM   1045  CG  LEU B 173     -16.498 -43.114  -9.662  1.00 31.94           C  
ANISOU 1045  CG  LEU B 173     4350   4041   3745    772    -81    188       C  
ATOM   1046  CD1 LEU B 173     -17.072 -42.945  -8.259  1.00 32.10           C  
ANISOU 1046  CD1 LEU B 173     4414   4061   3721    782    -78    193       C  
ATOM   1047  CD2 LEU B 173     -16.222 -44.570  -9.959  1.00 30.17           C  
ANISOU 1047  CD2 LEU B 173     4106   3804   3555    805    -43    216       C  
ATOM   1048  N   TYR B 174     -17.835 -42.773 -14.376  1.00 32.05           N  
ANISOU 1048  N   TYR B 174     4161   4161   3857    343     -9    204       N  
ATOM   1049  CA  TYR B 174     -18.839 -42.740 -15.434  1.00 29.79           C  
ANISOU 1049  CA  TYR B 174     3865   3876   3579    353     18    190       C  
ATOM   1050  C   TYR B 174     -18.483 -43.831 -16.431  1.00 31.43           C  
ANISOU 1050  C   TYR B 174     4042   4083   3818    367     15    183       C  
ATOM   1051  O   TYR B 174     -17.328 -44.252 -16.525  1.00 29.17           O  
ANISOU 1051  O   TYR B 174     3737   3800   3548    372     -1    186       O  
ATOM   1052  CB  TYR B 174     -18.921 -41.364 -16.128  1.00 29.54           C  
ANISOU 1052  CB  TYR B 174     3835   3853   3535    349     29    178       C  
ATOM   1053  CG  TYR B 174     -17.577 -40.854 -16.638  1.00 31.25           C  
ANISOU 1053  CG  TYR B 174     4034   4081   3759    341     14    177       C  
ATOM   1054  CD1 TYR B 174     -17.044 -41.303 -17.850  1.00 30.16           C  
ANISOU 1054  CD1 TYR B 174     3862   3954   3643    351     18    170       C  
ATOM   1055  CD2 TYR B 174     -16.830 -39.957 -15.890  1.00 29.14           C  
ANISOU 1055  CD2 TYR B 174     3784   3813   3477    323     -5    184       C  
ATOM   1056  CE1 TYR B 174     -15.815 -40.859 -18.300  1.00 31.73           C  
ANISOU 1056  CE1 TYR B 174     4039   4168   3850    345      9    174       C  
ATOM   1057  CE2 TYR B 174     -15.610 -39.502 -16.324  1.00 29.42           C  
ANISOU 1057  CE2 TYR B 174     3797   3860   3522    312    -21    189       C  
ATOM   1058  CZ  TYR B 174     -15.099 -39.945 -17.531  1.00 34.54           C  
ANISOU 1058  CZ  TYR B 174     4405   4524   4193    324    -12    186       C  
ATOM   1059  OH  TYR B 174     -13.863 -39.485 -17.962  1.00 32.22           O  
ANISOU 1059  OH  TYR B 174     4084   4247   3911    313    -23    196       O  
ATOM   1060  N   GLY B 175     -19.493 -44.297 -17.162  1.00 29.78           N  
ANISOU 1060  N   GLY B 175     3828   3870   3618    374     30    174       N  
ATOM   1061  CA  GLY B 175     -19.310 -45.342 -18.132  1.00 26.65           C  
ANISOU 1061  CA  GLY B 175     3412   3467   3246    387     29    163       C  
ATOM   1062  C   GLY B 175     -20.500 -45.415 -19.058  1.00 31.17           C  
ANISOU 1062  C   GLY B 175     3984   4040   3821    387     43    151       C  
ATOM   1063  O   GLY B 175     -21.572 -44.883 -18.761  1.00 29.21           O  
ANISOU 1063  O   GLY B 175     3746   3793   3560    379     54    159       O  
ATOM   1064  N   PRO B 176     -20.340 -46.076 -20.203  1.00 33.60           N  
ANISOU 1064  N   PRO B 176     4280   4344   4142    398     42    134       N  
ATOM   1065  CA  PRO B 176     -21.412 -46.108 -21.202  1.00 31.50           C  
ANISOU 1065  CA  PRO B 176     4014   4079   3875    395     50    122       C  
ATOM   1066  C   PRO B 176     -22.311 -47.329 -21.090  1.00 32.12           C  
ANISOU 1066  C   PRO B 176     4098   4134   3971    390     40    125       C  
ATOM   1067  O   PRO B 176     -21.905 -48.398 -20.636  1.00 34.80           O  
ANISOU 1067  O   PRO B 176     4441   4453   4328    396     27    128       O  
ATOM   1068  CB  PRO B 176     -20.633 -46.137 -22.521  1.00 29.55           C  
ANISOU 1068  CB  PRO B 176     3757   3844   3627    407     54     99       C  
ATOM   1069  CG  PRO B 176     -19.432 -46.973 -22.172  1.00 31.88           C  
ANISOU 1069  CG  PRO B 176     4046   4130   3939    423     46     98       C  
ATOM   1070  CD  PRO B 176     -19.085 -46.639 -20.729  1.00 30.22           C  
ANISOU 1070  CD  PRO B 176     3838   3917   3728    414     37    122       C  
ATOM   1071  N   VAL B 177     -23.561 -47.139 -21.511  1.00 32.64           N  
ANISOU 1071  N   VAL B 177     4165   4204   4035    379     44    128       N  
ATOM   1072  CA  VAL B 177     -24.557 -48.201 -21.612  1.00 35.26           C  
ANISOU 1072  CA  VAL B 177     4497   4515   4384    368     31    133       C  
ATOM   1073  C   VAL B 177     -25.172 -48.135 -23.000  1.00 33.73           C  
ANISOU 1073  C   VAL B 177     4301   4327   4187    363     27    115       C  
ATOM   1074  O   VAL B 177     -25.561 -47.052 -23.453  1.00 32.98           O  
ANISOU 1074  O   VAL B 177     4199   4254   4077    361     37    117       O  
ATOM   1075  CB  VAL B 177     -25.676 -48.073 -20.559  1.00 31.76           C  
ANISOU 1075  CB  VAL B 177     4051   4072   3943    353     38    164       C  
ATOM   1076  CG1 VAL B 177     -26.606 -49.289 -20.659  1.00 29.99           C  
ANISOU 1076  CG1 VAL B 177     3826   3826   3744    337     21    173       C  
ATOM   1077  CG2 VAL B 177     -25.108 -47.910 -19.159  1.00 28.47           C  
ANISOU 1077  CG2 VAL B 177     3643   3655   3518    357     44    181       C  
ATOM   1078  N   ILE B 178     -25.295 -49.288 -23.657  1.00 30.80           N  
ANISOU 1078  N   ILE B 178     3938   3933   3830    361      8     99       N  
ATOM   1079  CA  ILE B 178     -25.968 -49.394 -24.946  1.00 30.33           C  
ANISOU 1079  CA  ILE B 178     3882   3875   3765    351     -3     83       C  
ATOM   1080  C   ILE B 178     -27.080 -50.419 -24.819  1.00 31.57           C  
ANISOU 1080  C   ILE B 178     4042   4007   3945    328    -27     95       C  
ATOM   1081  O   ILE B 178     -26.842 -51.544 -24.361  1.00 31.43           O  
ANISOU 1081  O   ILE B 178     4036   3958   3948    328    -40     94       O  
ATOM   1082  CB  ILE B 178     -25.006 -49.794 -26.077  1.00 29.52           C  
ANISOU 1082  CB  ILE B 178     3794   3769   3651    369     -6     45       C  
ATOM   1083  CG1 ILE B 178     -23.965 -48.704 -26.314  1.00 25.26           C  
ANISOU 1083  CG1 ILE B 178     3246   3260   3089    387     18     39       C  
ATOM   1084  CG2 ILE B 178     -25.789 -50.097 -27.351  1.00 27.27           C  
ANISOU 1084  CG2 ILE B 178     3523   3482   3357    355    -24     27       C  
ATOM   1085  CD1 ILE B 178     -22.886 -49.137 -27.295  1.00 26.49           C  
ANISOU 1085  CD1 ILE B 178     3412   3417   3235    409     24      6       C  
ATOM   1086  N   VAL B 179     -28.286 -50.037 -25.239  1.00 32.84           N  
ANISOU 1086  N   VAL B 179     4192   4181   4107    308    -34    109       N  
ATOM   1087  CA  VAL B 179     -29.432 -50.940 -25.294  1.00 31.41           C  
ANISOU 1087  CA  VAL B 179     4007   3980   3949    280    -60    123       C  
ATOM   1088  C   VAL B 179     -29.826 -51.063 -26.750  1.00 32.33           C  
ANISOU 1088  C   VAL B 179     4134   4096   4054    269    -85    100       C  
ATOM   1089  O   VAL B 179     -30.066 -50.046 -27.415  1.00 33.61           O  
ANISOU 1089  O   VAL B 179     4286   4289   4196    271    -78     99       O  
ATOM   1090  CB  VAL B 179     -30.602 -50.434 -24.437  1.00 29.36           C  
ANISOU 1090  CB  VAL B 179     3718   3737   3702    264    -50    167       C  
ATOM   1091  CG1 VAL B 179     -31.736 -51.456 -24.416  1.00 28.30           C  
ANISOU 1091  CG1 VAL B 179     3575   3582   3597    231    -78    189       C  
ATOM   1092  CG2 VAL B 179     -30.106 -50.151 -23.044  1.00 25.93           C  
ANISOU 1092  CG2 VAL B 179     3280   3306   3265    279    -23    185       C  
ATOM   1093  N   ARG B 180     -29.858 -52.296 -27.255  1.00 32.46           N  
ANISOU 1093  N   ARG B 180     4174   4077   4080    257   -115     79       N  
ATOM   1094  CA  ARG B 180     -30.143 -52.559 -28.663  1.00 35.34           C  
ANISOU 1094  CA  ARG B 180     4561   4438   4430    245   -142     50       C  
ATOM   1095  C   ARG B 180     -31.599 -52.976 -28.866  1.00 33.74           C  
ANISOU 1095  C   ARG B 180     4346   4226   4247    203   -179     75       C  
ATOM   1096  O   ARG B 180     -32.146 -53.768 -28.090  1.00 38.32           O  
ANISOU 1096  O   ARG B 180     4919   4781   4861    182   -193    100       O  
ATOM   1097  CB  ARG B 180     -29.225 -53.659 -29.214  1.00 33.81           C  
ANISOU 1097  CB  ARG B 180     4409   4207   4231    260   -153      5       C  
ATOM   1098  CG  ARG B 180     -27.752 -53.473 -28.938  1.00 33.15           C  
ANISOU 1098  CG  ARG B 180     4330   4128   4135    302   -120    -14       C  
ATOM   1099  CD  ARG B 180     -27.033 -52.779 -30.087  1.00 32.59           C  
ANISOU 1099  CD  ARG B 180     4271   4087   4025    323   -102    -46       C  
ATOM   1100  NE  ARG B 180     -25.582 -52.826 -29.913  1.00 31.24           N  
ANISOU 1100  NE  ARG B 180     4104   3916   3848    362    -73    -66       N  
ATOM   1101  CZ  ARG B 180     -24.747 -51.897 -30.366  1.00 30.45           C  
ANISOU 1101  CZ  ARG B 180     3995   3854   3721    383    -44    -74       C  
ATOM   1102  NH1 ARG B 180     -25.217 -50.852 -31.025  1.00 29.55           N1+
ANISOU 1102  NH1 ARG B 180     3873   3775   3580    370    -41    -67       N1+
ATOM   1103  NH2 ARG B 180     -23.444 -52.008 -30.146  1.00 30.27           N  
ANISOU 1103  NH2 ARG B 180     3970   3832   3700    416    -20    -87       N  
ATOM   1104  N   ARG B 181     -32.216 -52.452 -29.923  1.00 32.29           N  
ANISOU 1104  N   ARG B 181     4160   4064   4045    189   -196     71       N  
ATOM   1105  CA  ARG B 181     -33.513 -52.926 -30.387  1.00 33.40           C  
ANISOU 1105  CA  ARG B 181     4292   4195   4202    147   -241     89       C  
ATOM   1106  C   ARG B 181     -33.288 -54.095 -31.330  1.00 35.19           C  
ANISOU 1106  C   ARG B 181     4569   4382   4418    133   -280     46       C  
ATOM   1107  O   ARG B 181     -32.283 -54.145 -32.048  1.00 32.57           O  
ANISOU 1107  O   ARG B 181     4275   4047   4054    160   -270      0       O  
ATOM   1108  CB  ARG B 181     -34.290 -51.809 -31.097  1.00 30.50           C  
ANISOU 1108  CB  ARG B 181     3899   3871   3819    138   -246    108       C  
ATOM   1109  CG  ARG B 181     -35.612 -52.238 -31.730  1.00 31.30           C  
ANISOU 1109  CG  ARG B 181     3989   3967   3936     92   -299    128       C  
ATOM   1110  CD  ARG B 181     -36.582 -51.068 -31.780  1.00 29.56           C  
ANISOU 1110  CD  ARG B 181     3719   3791   3723     86   -295    173       C  
ATOM   1111  NE  ARG B 181     -36.612 -50.460 -30.455  1.00 33.58           N  
ANISOU 1111  NE  ARG B 181     4190   4316   4254    108   -247    207       N  
ATOM   1112  CZ  ARG B 181     -36.772 -49.166 -30.198  1.00 32.29           C  
ANISOU 1112  CZ  ARG B 181     3996   4187   4086    131   -215    230       C  
ATOM   1113  NH1 ARG B 181     -36.950 -48.293 -31.174  1.00 33.41           N1+
ANISOU 1113  NH1 ARG B 181     4135   4354   4205    135   -224    228       N1+
ATOM   1114  NH2 ARG B 181     -36.735 -48.744 -28.943  1.00 33.80           N  
ANISOU 1114  NH2 ARG B 181     4163   4386   4293    152   -172    254       N  
ATOM   1115  N   LYS B 182     -34.210 -55.059 -31.293  1.00 37.36           N  
ANISOU 1115  N   LYS B 182     4846   4625   4723     92   -324     61       N  
ATOM   1116  CA  LYS B 182     -34.162 -56.153 -32.254  1.00 34.94           C  
ANISOU 1116  CA  LYS B 182     4593   4275   4407     74   -370     19       C  
ATOM   1117  C   LYS B 182     -33.980 -55.575 -33.649  1.00 38.21           C  
ANISOU 1117  C   LYS B 182     5033   4714   4769     81   -378    -16       C  
ATOM   1118  O   LYS B 182     -34.751 -54.712 -34.087  1.00 35.12           O  
ANISOU 1118  O   LYS B 182     4614   4363   4369     64   -388      9       O  
ATOM   1119  CB  LYS B 182     -35.429 -56.994 -32.189  1.00 34.61           C  
ANISOU 1119  CB  LYS B 182     4542   4205   4402     17   -425     48       C  
ATOM   1120  CG  LYS B 182     -35.435 -58.104 -33.216  1.00 40.99           C  
ANISOU 1120  CG  LYS B 182     5413   4964   5198     -6   -478      2       C  
ATOM   1121  CD  LYS B 182     -36.703 -58.913 -33.138  1.00 44.19           C  
ANISOU 1121  CD  LYS B 182     5808   5340   5644    -69   -538     36       C  
ATOM   1122  CE  LYS B 182     -36.655 -60.090 -34.085  1.00 49.18           C  
ANISOU 1122  CE  LYS B 182     6511   5911   6263    -93   -594    -14       C  
ATOM   1123  NZ  LYS B 182     -38.005 -60.705 -34.235  1.00 56.56           N1+
ANISOU 1123  NZ  LYS B 182     7432   6825   7231   -164   -663     21       N1+
ATOM   1124  N   GLY B 183     -32.924 -56.002 -34.323  1.00 36.05           N  
ANISOU 1124  N   GLY B 183     4812   4422   4462    109   -370    -73       N  
ATOM   1125  CA  GLY B 183     -32.699 -55.596 -35.684  1.00 30.79           C  
ANISOU 1125  CA  GLY B 183     4180   3778   3742    115   -377   -109       C  
ATOM   1126  C   GLY B 183     -31.731 -54.446 -35.847  1.00 32.52           C  
ANISOU 1126  C   GLY B 183     4387   4044   3926    159   -322   -117       C  
ATOM   1127  O   GLY B 183     -31.418 -54.097 -36.988  1.00 34.03           O  
ANISOU 1127  O   GLY B 183     4607   4256   4067    167   -322   -146       O  
ATOM   1128  N   ASP B 184     -31.212 -53.871 -34.759  1.00 32.65           N  
ANISOU 1128  N   ASP B 184     4364   4077   3965    185   -277    -91       N  
ATOM   1129  CA  ASP B 184     -30.229 -52.807 -34.917  1.00 34.52           C  
ANISOU 1129  CA  ASP B 184     4591   4354   4171    223   -229    -98       C  
ATOM   1130  C   ASP B 184     -28.960 -53.394 -35.520  1.00 36.15           C  
ANISOU 1130  C   ASP B 184     4843   4546   4348    258   -209   -152       C  
ATOM   1131  O   ASP B 184     -28.620 -54.554 -35.270  1.00 36.03           O  
ANISOU 1131  O   ASP B 184     4855   4484   4351    266   -218   -177       O  
ATOM   1132  CB  ASP B 184     -29.869 -52.173 -33.559  1.00 33.47           C  
ANISOU 1132  CB  ASP B 184     4415   4235   4068    242   -190    -62       C  
ATOM   1133  CG  ASP B 184     -30.920 -51.191 -33.042  1.00 36.98           C  
ANISOU 1133  CG  ASP B 184     4811   4708   4530    222   -192    -11       C  
ATOM   1134  OD1 ASP B 184     -31.933 -50.930 -33.748  1.00 33.18           O  
ANISOU 1134  OD1 ASP B 184     4324   4240   4042    194   -223      3       O  
ATOM   1135  OD2 ASP B 184     -30.700 -50.669 -31.909  1.00 32.21           O1-
ANISOU 1135  OD2 ASP B 184     4178   4114   3947    236   -161     16       O1-
ATOM   1136  N   VAL B 185     -28.204 -52.552 -36.226  1.00 36.02           N  
ANISOU 1136  N   VAL B 185     4829   4568   4288    282   -178   -166       N  
ATOM   1137  CA  VAL B 185     -26.948 -52.977 -36.837  1.00 35.33           C  
ANISOU 1137  CA  VAL B 185     4777   4476   4170    321   -149   -214       C  
ATOM   1138  C   VAL B 185     -25.845 -52.942 -35.793  1.00 35.20           C  
ANISOU 1138  C   VAL B 185     4735   4458   4183    357   -107   -206       C  
ATOM   1139  O   VAL B 185     -25.632 -51.917 -35.135  1.00 35.65           O  
ANISOU 1139  O   VAL B 185     4750   4546   4249    361    -83   -171       O  
ATOM   1140  CB  VAL B 185     -26.594 -52.083 -38.032  1.00 35.53           C  
ANISOU 1140  CB  VAL B 185     4814   4550   4137    329   -131   -226       C  
ATOM   1141  CG1 VAL B 185     -25.279 -52.534 -38.662  1.00 30.41           C  
ANISOU 1141  CG1 VAL B 185     4198   3900   3455    373    -94   -274       C  
ATOM   1142  CG2 VAL B 185     -27.713 -52.128 -39.039  1.00 32.65           C  
ANISOU 1142  CG2 VAL B 185     4476   4187   3742    291   -178   -230       C  
ATOM   1143  N   LEU B 186     -25.126 -54.058 -35.652  1.00 34.38           N  
ANISOU 1143  N   LEU B 186     4657   4314   4092    384   -102   -239       N  
ATOM   1144  CA  LEU B 186     -24.018 -54.218 -34.717  1.00 34.14           C  
ANISOU 1144  CA  LEU B 186     4605   4277   4090    420    -69   -234       C  
ATOM   1145  C   LEU B 186     -22.703 -53.786 -35.373  1.00 35.54           C  
ANISOU 1145  C   LEU B 186     4781   4487   4233    462    -22   -258       C  
ATOM   1146  O   LEU B 186     -22.502 -54.006 -36.573  1.00 34.97           O  
ANISOU 1146  O   LEU B 186     4746   4422   4119    473    -17   -296       O  
ATOM   1147  CB  LEU B 186     -23.924 -55.668 -34.249  1.00 37.31           C  
ANISOU 1147  CB  LEU B 186     5033   4615   4527    429    -88   -253       C  
ATOM   1148  CG  LEU B 186     -25.212 -56.187 -33.580  1.00 38.59           C  
ANISOU 1148  CG  LEU B 186     5194   4742   4726    384   -134   -226       C  
ATOM   1149  CD1 LEU B 186     -25.149 -57.657 -33.264  1.00 27.87           C  
ANISOU 1149  CD1 LEU B 186     3869   3317   3401    389   -159   -246       C  
ATOM   1150  CD2 LEU B 186     -25.507 -55.373 -32.313  1.00 39.10           C  
ANISOU 1150  CD2 LEU B 186     5205   4832   4819    370   -124   -170       C  
ATOM   1151  N   PRO B 187     -21.803 -53.151 -34.628  1.00 35.00           N  
ANISOU 1151  N   PRO B 187     4672   4444   4181    483     11   -233       N  
ATOM   1152  CA  PRO B 187     -20.559 -52.649 -35.211  1.00 35.42           C  
ANISOU 1152  CA  PRO B 187     4716   4536   4207    518     56   -247       C  
ATOM   1153  C   PRO B 187     -19.425 -53.665 -35.100  1.00 35.36           C  
ANISOU 1153  C   PRO B 187     4716   4502   4217    566     78   -276       C  
ATOM   1154  O   PRO B 187     -19.533 -54.688 -34.424  1.00 39.22           O  
ANISOU 1154  O   PRO B 187     5217   4941   4744    572     58   -281       O  
ATOM   1155  CB  PRO B 187     -20.269 -51.420 -34.342  1.00 33.28           C  
ANISOU 1155  CB  PRO B 187     4393   4301   3951    509     73   -199       C  
ATOM   1156  CG  PRO B 187     -20.733 -51.847 -32.991  1.00 30.73           C  
ANISOU 1156  CG  PRO B 187     4057   3943   3675    496     49   -174       C  
ATOM   1157  CD  PRO B 187     -21.954 -52.729 -33.224  1.00 31.59           C  
ANISOU 1157  CD  PRO B 187     4200   4012   3790    470      8   -188       C  
ATOM   1158  N   ASP B 188     -18.316 -53.353 -35.775  1.00 32.99           N  
ANISOU 1158  N   ASP B 188     4407   4237   3890    601    122   -291       N  
ATOM   1159  CA  ASP B 188     -17.105 -54.141 -35.566  1.00 37.47           C  
ANISOU 1159  CA  ASP B 188     4968   4787   4480    652    150   -309       C  
ATOM   1160  C   ASP B 188     -16.497 -53.849 -34.204  1.00 37.29           C  
ANISOU 1160  C   ASP B 188     4893   4768   4506    657    153   -266       C  
ATOM   1161  O   ASP B 188     -15.927 -54.745 -33.570  1.00 38.31           O  
ANISOU 1161  O   ASP B 188     5019   4863   4676    686    152   -271       O  
ATOM   1162  CB  ASP B 188     -16.075 -53.865 -36.667  1.00 36.06           C  
ANISOU 1162  CB  ASP B 188     4788   4652   4260    690    200   -333       C  
ATOM   1163  CG  ASP B 188     -16.515 -54.374 -38.022  1.00 38.82           C  
ANISOU 1163  CG  ASP B 188     5200   4994   4557    695    199   -384       C  
ATOM   1164  OD1 ASP B 188     -17.087 -55.480 -38.077  1.00 43.94           O  
ANISOU 1164  OD1 ASP B 188     5895   5585   5215    695    168   -417       O  
ATOM   1165  OD2 ASP B 188     -16.312 -53.667 -39.029  1.00 38.33           O1-
ANISOU 1165  OD2 ASP B 188     5141   4980   4441    695    226   -390       O1-
ATOM   1166  N   ALA B 189     -16.632 -52.612 -33.735  1.00 34.46           N  
ANISOU 1166  N   ALA B 189     4499   4448   4147    627    154   -225       N  
ATOM   1167  CA  ALA B 189     -16.017 -52.172 -32.498  1.00 36.29           C  
ANISOU 1167  CA  ALA B 189     4685   4689   4416    627    156   -185       C  
ATOM   1168  C   ALA B 189     -16.762 -50.945 -32.007  1.00 35.07           C  
ANISOU 1168  C   ALA B 189     4513   4558   4254    582    142   -147       C  
ATOM   1169  O   ALA B 189     -17.363 -50.215 -32.799  1.00 37.31           O  
ANISOU 1169  O   ALA B 189     4808   4867   4502    561    143   -149       O  
ATOM   1170  CB  ALA B 189     -14.534 -51.851 -32.706  1.00 37.37           C  
ANISOU 1170  CB  ALA B 189     4784   4862   4552    663    198   -180       C  
ATOM   1171  N   THR B 190     -16.708 -50.715 -30.700  1.00 31.27           N  
ANISOU 1171  N   THR B 190     4008   4068   3805    570    128   -114       N  
ATOM   1172  CA  THR B 190     -17.346 -49.559 -30.091  1.00 31.20           C  
ANISOU 1172  CA  THR B 190     3985   4077   3791    534    117    -80       C  
ATOM   1173  C   THR B 190     -16.311 -48.788 -29.290  1.00 33.85           C  
ANISOU 1173  C   THR B 190     4283   4437   4141    537    129    -50       C  
ATOM   1174  O   THR B 190     -15.612 -49.364 -28.449  1.00 36.24           O  
ANISOU 1174  O   THR B 190     4572   4724   4474    554    125    -41       O  
ATOM   1175  CB  THR B 190     -18.516 -49.976 -29.192  1.00 31.63           C  
ANISOU 1175  CB  THR B 190     4055   4098   3867    509     85    -67       C  
ATOM   1176  CG2 THR B 190     -19.251 -48.763 -28.679  1.00 29.93           C  
ANISOU 1176  CG2 THR B 190     3827   3901   3643    478     80    -36       C  
ATOM   1177  OG1 THR B 190     -19.435 -50.772 -29.945  1.00 32.76           O  
ANISOU 1177  OG1 THR B 190     4230   4215   4001    503     69    -93       O  
ATOM   1178  N   HIS B 191     -16.201 -47.500 -29.559  1.00 30.25           N  
ANISOU 1178  N   HIS B 191     3812   4018   3664    520    141    -32       N  
ATOM   1179  CA  HIS B 191     -15.328 -46.636 -28.783  1.00 34.74           C  
ANISOU 1179  CA  HIS B 191     4349   4607   4245    513    145     -2       C  
ATOM   1180  C   HIS B 191     -16.166 -45.641 -27.982  1.00 33.82           C  
ANISOU 1180  C   HIS B 191     4237   4487   4124    480    127     23       C  
ATOM   1181  O   HIS B 191     -17.237 -45.209 -28.419  1.00 32.38           O  
ANISOU 1181  O   HIS B 191     4074   4306   3924    462    123     21       O  
ATOM   1182  CB  HIS B 191     -14.331 -45.912 -29.699  1.00 31.67           C  
ANISOU 1182  CB  HIS B 191     3936   4260   3836    521    174      2       C  
ATOM   1183  CG  HIS B 191     -13.611 -46.828 -30.640  1.00 34.62           C  
ANISOU 1183  CG  HIS B 191     4308   4642   4206    559    200    -27       C  
ATOM   1184  CD2 HIS B 191     -13.762 -47.043 -31.968  1.00 33.13           C  
ANISOU 1184  CD2 HIS B 191     4138   4466   3984    572    220    -55       C  
ATOM   1185  ND1 HIS B 191     -12.595 -47.667 -30.232  1.00 38.60           N  
ANISOU 1185  ND1 HIS B 191     4789   5136   4740    592    207    -28       N  
ATOM   1186  CE1 HIS B 191     -12.145 -48.349 -31.268  1.00 36.02           C  
ANISOU 1186  CE1 HIS B 191     4468   4818   4401    627    235    -58       C  
ATOM   1187  NE2 HIS B 191     -12.844 -47.995 -32.332  1.00 34.69           N  
ANISOU 1187  NE2 HIS B 191     4327   4662   4190    614    243    -76       N  
ATOM   1188  N   THR B 192     -15.691 -45.294 -26.792  1.00 31.77           N  
ANISOU 1188  N   THR B 192     3964   4225   3883    471    117     48       N  
ATOM   1189  CA  THR B 192     -16.401 -44.355 -25.933  1.00 32.84           C  
ANISOU 1189  CA  THR B 192     4109   4355   4012    444    103     68       C  
ATOM   1190  C   THR B 192     -15.594 -43.079 -25.781  1.00 32.69           C  
ANISOU 1190  C   THR B 192     4073   4361   3987    429    107     89       C  
ATOM   1191  O   THR B 192     -14.436 -43.111 -25.344  1.00 33.46           O  
ANISOU 1191  O   THR B 192     4148   4468   4100    434    105    102       O  
ATOM   1192  CB  THR B 192     -16.688 -44.943 -24.552  1.00 31.76           C  
ANISOU 1192  CB  THR B 192     3981   4191   3895    441     83     79       C  
ATOM   1193  CG2 THR B 192     -17.416 -43.916 -23.684  1.00 31.69           C  
ANISOU 1193  CG2 THR B 192     3987   4180   3876    417     76     98       C  
ATOM   1194  OG1 THR B 192     -17.501 -46.113 -24.692  1.00 34.04           O  
ANISOU 1194  OG1 THR B 192     4286   4454   4193    449     77     64       O  
ATOM   1195  N   ILE B 193     -16.220 -41.958 -26.105  1.00 28.63           N  
ANISOU 1195  N   ILE B 193     3569   3855   3453    410    109     96       N  
ATOM   1196  CA  ILE B 193     -15.576 -40.660 -26.031  1.00 29.64           C  
ANISOU 1196  CA  ILE B 193     3687   4001   3575    392    110    117       C  
ATOM   1197  C   ILE B 193     -16.364 -39.821 -25.049  1.00 28.96           C  
ANISOU 1197  C   ILE B 193     3624   3895   3485    373     96    128       C  
ATOM   1198  O   ILE B 193     -17.534 -39.511 -25.303  1.00 32.14           O  
ANISOU 1198  O   ILE B 193     4045   4290   3877    370     98    124       O  
ATOM   1199  CB  ILE B 193     -15.514 -39.995 -27.410  1.00 31.51           C  
ANISOU 1199  CB  ILE B 193     3918   4264   3791    388    128    116       C  
ATOM   1200  CG1 ILE B 193     -14.633 -40.842 -28.334  1.00 31.35           C  
ANISOU 1200  CG1 ILE B 193     3875   4265   3770    411    148    103       C  
ATOM   1201  CG2 ILE B 193     -15.037 -38.546 -27.288  1.00 30.63           C  
ANISOU 1201  CG2 ILE B 193     3800   4163   3674    363    124    141       C  
ATOM   1202  CD1 ILE B 193     -14.828 -40.547 -29.788  1.00 29.47           C  
ANISOU 1202  CD1 ILE B 193     3642   4052   3505    412    168     95       C  
ATOM   1203  N   VAL B 194     -15.731 -39.445 -23.938  1.00 28.63           N  
ANISOU 1203  N   VAL B 194     3582   3847   3451    361     81    143       N  
ATOM   1204  CA  VAL B 194     -16.393 -38.683 -22.885  1.00 30.56           C  
ANISOU 1204  CA  VAL B 194     3855   4071   3687    346     69    150       C  
ATOM   1205  C   VAL B 194     -15.711 -37.332 -22.744  1.00 31.16           C  
ANISOU 1205  C   VAL B 194     3932   4150   3756    323     60    166       C  
ATOM   1206  O   VAL B 194     -14.522 -37.260 -22.402  1.00 33.53           O  
ANISOU 1206  O   VAL B 194     4215   4460   4066    313     47    178       O  
ATOM   1207  CB  VAL B 194     -16.402 -39.427 -21.543  1.00 29.68           C  
ANISOU 1207  CB  VAL B 194     3754   3941   3582    349     54    153       C  
ATOM   1208  CG1 VAL B 194     -17.218 -38.639 -20.552  1.00 27.67           C  
ANISOU 1208  CG1 VAL B 194     3534   3668   3313    339     49    156       C  
ATOM   1209  CG2 VAL B 194     -16.991 -40.821 -21.717  1.00 29.68           C  
ANISOU 1209  CG2 VAL B 194     3751   3934   3594    369     60    140       C  
ATOM   1210  N   PHE B 195     -16.465 -36.267 -23.009  1.00 26.04           N  
ANISOU 1210  N   PHE B 195     3305   3494   3095    314     64    168       N  
ATOM   1211  CA  PHE B 195     -16.030 -34.905 -22.722  1.00 30.19           C  
ANISOU 1211  CA  PHE B 195     3845   4012   3615    291     52    182       C  
ATOM   1212  C   PHE B 195     -16.404 -34.626 -21.275  1.00 32.11           C  
ANISOU 1212  C   PHE B 195     4124   4228   3850    286     38    179       C  
ATOM   1213  O   PHE B 195     -17.568 -34.359 -20.965  1.00 33.70           O  
ANISOU 1213  O   PHE B 195     4352   4412   4042    296     47    171       O  
ATOM   1214  CB  PHE B 195     -16.698 -33.898 -23.658  1.00 31.71           C  
ANISOU 1214  CB  PHE B 195     4047   4203   3797    287     63    186       C  
ATOM   1215  CG  PHE B 195     -16.185 -33.920 -25.073  1.00 31.56           C  
ANISOU 1215  CG  PHE B 195     3998   4215   3778    285     75    193       C  
ATOM   1216  CD1 PHE B 195     -15.152 -34.782 -25.457  1.00 29.63           C  
ANISOU 1216  CD1 PHE B 195     3720   3997   3542    290     81    193       C  
ATOM   1217  CD2 PHE B 195     -16.733 -33.061 -26.029  1.00 31.10           C  
ANISOU 1217  CD2 PHE B 195     3947   4159   3709    280     83    201       C  
ATOM   1218  CE1 PHE B 195     -14.676 -34.796 -26.767  1.00 28.29           C  
ANISOU 1218  CE1 PHE B 195     3526   3858   3366    292     99    199       C  
ATOM   1219  CE2 PHE B 195     -16.263 -33.064 -27.358  1.00 30.51           C  
ANISOU 1219  CE2 PHE B 195     3849   4116   3628    278     96    209       C  
ATOM   1220  CZ  PHE B 195     -15.232 -33.935 -27.725  1.00 28.64           C  
ANISOU 1220  CZ  PHE B 195     3580   3907   3394    284    106    207       C  
ATOM   1221  N   ASN B 196     -15.435 -34.704 -20.380  1.00 31.91           N  
ANISOU 1221  N   ASN B 196     4098   4200   3828    271     16    186       N  
ATOM   1222  CA  ASN B 196     -15.677 -34.493 -18.957  1.00 30.82           C  
ANISOU 1222  CA  ASN B 196     3997   4037   3674    265      0    183       C  
ATOM   1223  C   ASN B 196     -14.942 -33.225 -18.541  1.00 31.36           C  
ANISOU 1223  C   ASN B 196     4087   4092   3736    234    -25    192       C  
ATOM   1224  O   ASN B 196     -13.707 -33.216 -18.464  1.00 31.62           O  
ANISOU 1224  O   ASN B 196     4097   4138   3780    212    -49    207       O  
ATOM   1225  CB  ASN B 196     -15.214 -35.698 -18.142  1.00 32.29           C  
ANISOU 1225  CB  ASN B 196     4173   4229   3868    270    -13    185       C  
ATOM   1226  CG  ASN B 196     -15.603 -35.589 -16.678  1.00 32.36           C  
ANISOU 1226  CG  ASN B 196     4226   4216   3854    266    -25    182       C  
ATOM   1227  ND2 ASN B 196     -14.905 -36.316 -15.819  1.00 28.09           N  
ANISOU 1227  ND2 ASN B 196     3681   3678   3315    260    -48    191       N  
ATOM   1228  OD1 ASN B 196     -16.528 -34.857 -16.329  1.00 33.63           O  
ANISOU 1228  OD1 ASN B 196     4424   4358   3995    269    -14    172       O  
ATOM   1229  N   ASP B 197     -15.705 -32.168 -18.242  1.00 33.11           N  
ANISOU 1229  N   ASP B 197     4352   4287   3941    231    -22    184       N  
ATOM   1230  CA  ASP B 197     -15.147 -30.829 -18.054  1.00 32.82           C  
ANISOU 1230  CA  ASP B 197     4342   4230   3898    201    -46    191       C  
ATOM   1231  C   ASP B 197     -14.217 -30.506 -19.222  1.00 34.16           C  
ANISOU 1231  C   ASP B 197     4470   4423   4089    182    -50    211       C  
ATOM   1232  O   ASP B 197     -14.665 -30.500 -20.372  1.00 31.13           O  
ANISOU 1232  O   ASP B 197     4064   4052   3711    195    -26    213       O  
ATOM   1233  CB  ASP B 197     -14.429 -30.711 -16.709  1.00 29.27           C  
ANISOU 1233  CB  ASP B 197     3921   3766   3435    178    -81    191       C  
ATOM   1234  CG  ASP B 197     -15.385 -30.801 -15.532  1.00 33.39           C  
ANISOU 1234  CG  ASP B 197     4495   4264   3928    196    -73    171       C  
ATOM   1235  OD1 ASP B 197     -16.542 -30.362 -15.689  1.00 33.42           O  
ANISOU 1235  OD1 ASP B 197     4523   4252   3923    219    -45    158       O  
ATOM   1236  OD2 ASP B 197     -14.994 -31.320 -14.451  1.00 37.51           O1-
ANISOU 1236  OD2 ASP B 197     5031   4785   4436    188    -93    171       O1-
ATOM   1237  N   MET B 198     -12.932 -30.241 -18.965  1.00 33.45           N  
ANISOU 1237  N   MET B 198     4364   4338   4007    149    -82    229       N  
ATOM   1238  CA  MET B 198     -12.016 -29.880 -20.045  1.00 35.54           C  
ANISOU 1238  CA  MET B 198     4585   4627   4290    128    -83    254       C  
ATOM   1239  C   MET B 198     -11.136 -31.042 -20.494  1.00 35.13           C  
ANISOU 1239  C   MET B 198     4472   4618   4259    137    -75    266       C  
ATOM   1240  O   MET B 198     -10.092 -30.807 -21.108  1.00 36.23           O  
ANISOU 1240  O   MET B 198     4570   4782   4414    116    -81    291       O  
ATOM   1241  CB  MET B 198     -11.147 -28.687 -19.649  1.00 32.07           C  
ANISOU 1241  CB  MET B 198     4162   4168   3853     81   -122    272       C  
ATOM   1242  CG  MET B 198     -11.932 -27.405 -19.466  1.00 32.74           C  
ANISOU 1242  CG  MET B 198     4308   4208   3923     73   -127    261       C  
ATOM   1243  SD  MET B 198     -12.684 -26.865 -21.010  1.00 40.30           S  
ANISOU 1243  SD  MET B 198     5254   5173   4886     88    -92    269       S  
ATOM   1244  CE  MET B 198     -11.209 -26.593 -22.007  1.00 34.12           C  
ANISOU 1244  CE  MET B 198     4412   4427   4126     49   -103    310       C  
ATOM   1245  N   THR B 199     -11.551 -32.283 -20.236  1.00 33.86           N  
ANISOU 1245  N   THR B 199     4302   4465   4097    170    -61    250       N  
ATOM   1246  CA  THR B 199     -10.780 -33.465 -20.593  1.00 34.18           C  
ANISOU 1246  CA  THR B 199     4290   4538   4158    186    -52    258       C  
ATOM   1247  C   THR B 199     -11.578 -34.348 -21.541  1.00 31.67           C  
ANISOU 1247  C   THR B 199     3961   4234   3839    223    -14    240       C  
ATOM   1248  O   THR B 199     -12.807 -34.272 -21.620  1.00 35.12           O  
ANISOU 1248  O   THR B 199     4430   4654   4261    237      0    222       O  
ATOM   1249  CB  THR B 199     -10.403 -34.293 -19.350  1.00 32.84           C  
ANISOU 1249  CB  THR B 199     4123   4362   3992    189    -77    258       C  
ATOM   1250  CG2 THR B 199     -10.035 -33.400 -18.189  1.00 26.01           C  
ANISOU 1250  CG2 THR B 199     3293   3473   3115    152   -119    267       C  
ATOM   1251  OG1 THR B 199     -11.528 -35.087 -18.961  1.00 32.71           O  
ANISOU 1251  OG1 THR B 199     4134   4331   3964    218    -61    235       O  
ATOM   1252  N   ILE B 200     -10.865 -35.198 -22.259  1.00 29.47           N  
ANISOU 1252  N   ILE B 200     3635   3986   3577    240      1    245       N  
ATOM   1253  CA  ILE B 200     -11.465 -36.319 -22.960  1.00 29.21           C  
ANISOU 1253  CA  ILE B 200     3593   3961   3543    276     30    224       C  
ATOM   1254  C   ILE B 200     -11.075 -37.559 -22.167  1.00 36.63           C  
ANISOU 1254  C   ILE B 200     4521   4898   4500    294     19    221       C  
ATOM   1255  O   ILE B 200      -9.883 -37.894 -22.077  1.00 35.67           O  
ANISOU 1255  O   ILE B 200     4360   4795   4400    294     11    238       O  
ATOM   1256  CB  ILE B 200     -10.984 -36.436 -24.408  1.00 31.66           C  
ANISOU 1256  CB  ILE B 200     3868   4306   3856    287     59    227       C  
ATOM   1257  CG1 ILE B 200     -11.139 -35.112 -25.163  1.00 35.63           C  
ANISOU 1257  CG1 ILE B 200     4379   4815   4344    262     65    240       C  
ATOM   1258  CG2 ILE B 200     -11.746 -37.544 -25.107  1.00 30.26           C  
ANISOU 1258  CG2 ILE B 200     3694   4130   3672    322     84    200       C  
ATOM   1259  CD1 ILE B 200     -10.725 -35.210 -26.634  1.00 30.27           C  
ANISOU 1259  CD1 ILE B 200     3668   4173   3659    272     96    245       C  
ATOM   1260  N   ASN B 201     -12.065 -38.223 -21.559  1.00 34.39           N  
ANISOU 1260  N   ASN B 201     4267   4591   4210    309     18    204       N  
ATOM   1261  CA  ASN B 201     -11.829 -39.453 -20.799  1.00 31.65           C  
ANISOU 1261  CA  ASN B 201     3913   4235   3878    327      7    203       C  
ATOM   1262  C   ASN B 201     -10.843 -39.232 -19.654  1.00 34.04           C  
ANISOU 1262  C   ASN B 201     4209   4536   4189    306    -28    226       C  
ATOM   1263  O   ASN B 201     -10.018 -40.094 -19.340  1.00 34.12           O  
ANISOU 1263  O   ASN B 201     4190   4553   4222    319    -40    237       O  
ATOM   1264  CB  ASN B 201     -11.355 -40.573 -21.721  1.00 29.23           C  
ANISOU 1264  CB  ASN B 201     3570   3944   3590    359     28    195       C  
ATOM   1265  CG  ASN B 201     -12.437 -41.041 -22.655  1.00 30.06           C  
ANISOU 1265  CG  ASN B 201     3691   4045   3684    378     53    169       C  
ATOM   1266  ND2 ASN B 201     -12.132 -42.048 -23.440  1.00 29.64           N  
ANISOU 1266  ND2 ASN B 201     3618   4000   3643    407     71    156       N  
ATOM   1267  OD1 ASN B 201     -13.543 -40.499 -22.669  1.00 32.65           O  
ANISOU 1267  OD1 ASN B 201     4050   4361   3994    368     56    161       O  
ATOM   1268  N   ASN B 202     -10.927 -38.061 -19.027  1.00 33.42           N  
ANISOU 1268  N   ASN B 202     4159   4447   4093    275    -48    233       N  
ATOM   1269  CA  ASN B 202     -10.078 -37.689 -17.903  1.00 34.20           C  
ANISOU 1269  CA  ASN B 202     4262   4541   4192    248    -88    253       C  
ATOM   1270  C   ASN B 202      -8.598 -37.696 -18.261  1.00 36.72           C  
ANISOU 1270  C   ASN B 202     4525   4888   4540    238   -101    280       C  
ATOM   1271  O   ASN B 202      -7.756 -37.806 -17.372  1.00 37.31           O  
ANISOU 1271  O   ASN B 202     4587   4964   4624    222   -137    301       O  
ATOM   1272  CB  ASN B 202     -10.314 -38.604 -16.692  1.00 37.02           C  
ANISOU 1272  CB  ASN B 202     4640   4882   4546    257   -107    253       C  
ATOM   1273  CG  ASN B 202     -11.544 -38.207 -15.895  1.00 35.82           C  
ANISOU 1273  CG  ASN B 202     4547   4702   4359    252   -104    237       C  
ATOM   1274  ND2 ASN B 202     -11.424 -38.194 -14.575  1.00 31.41           N  
ANISOU 1274  ND2 ASN B 202     4021   4132   3784    237   -134    245       N  
ATOM   1275  OD1 ASN B 202     -12.581 -37.883 -16.469  1.00 37.03           O  
ANISOU 1275  OD1 ASN B 202     4719   4850   4502    262    -75    220       O  
ATOM   1276  N   ARG B 203      -8.253 -37.589 -19.543  1.00 35.04           N  
ANISOU 1276  N   ARG B 203     4274   4701   4340    248    -72    282       N  
ATOM   1277  CA  ARG B 203      -6.856 -37.596 -19.946  1.00 33.21           C  
ANISOU 1277  CA  ARG B 203     3981   4500   4136    241    -78    310       C  
ATOM   1278  C   ARG B 203      -6.266 -36.196 -19.940  1.00 34.52           C  
ANISOU 1278  C   ARG B 203     4144   4672   4299    194   -100    334       C  
ATOM   1279  O   ARG B 203      -6.972 -35.197 -20.086  1.00 37.27           O  
ANISOU 1279  O   ARG B 203     4533   5003   4625    174    -98    324       O  
ATOM   1280  CB  ARG B 203      -6.701 -38.214 -21.325  1.00 33.97           C  
ANISOU 1280  CB  ARG B 203     4038   4625   4244    276    -32    302       C  
ATOM   1281  CG  ARG B 203      -7.034 -39.675 -21.324  1.00 40.98           C  
ANISOU 1281  CG  ARG B 203     4924   5505   5142    321    -16    282       C  
ATOM   1282  CD  ARG B 203      -7.066 -40.168 -22.706  1.00 39.66           C  
ANISOU 1282  CD  ARG B 203     4734   5358   4976    354     29    265       C  
ATOM   1283  NE  ARG B 203      -5.726 -40.559 -23.116  1.00 49.99           N  
ANISOU 1283  NE  ARG B 203     5979   6699   6314    370     40    287       N  
ATOM   1284  CZ  ARG B 203      -5.330 -41.819 -23.234  1.00 46.50           C  
ANISOU 1284  CZ  ARG B 203     5512   6260   5896    414     53    279       C  
ATOM   1285  NH1 ARG B 203      -6.177 -42.808 -22.977  1.00 37.92           N1+
ANISOU 1285  NH1 ARG B 203     4461   5141   4806    440     54    252       N1+
ATOM   1286  NH2 ARG B 203      -4.095 -42.081 -23.630  1.00 54.07           N  
ANISOU 1286  NH2 ARG B 203     6409   7251   6883    432     67    301       N  
ATOM   1287  N   LYS B 204      -4.944 -36.136 -19.785  1.00 32.75           N  
ANISOU 1287  N   LYS B 204     3868   4472   4102    176   -122    368       N  
ATOM   1288  CA  LYS B 204      -4.252 -34.862 -19.846  1.00 36.61           C  
ANISOU 1288  CA  LYS B 204     4346   4968   4595    127   -146    396       C  
ATOM   1289  C   LYS B 204      -4.462 -34.223 -21.219  1.00 37.30           C  
ANISOU 1289  C   LYS B 204     4423   5074   4676    127   -106    396       C  
ATOM   1290  O   LYS B 204      -4.730 -34.915 -22.207  1.00 35.66           O  
ANISOU 1290  O   LYS B 204     4195   4886   4468    166    -60    381       O  
ATOM   1291  CB  LYS B 204      -2.764 -35.060 -19.553  1.00 38.41           C  
ANISOU 1291  CB  LYS B 204     4508   5227   4861    111   -175    438       C  
ATOM   1292  CG  LYS B 204      -2.508 -35.537 -18.132  1.00 44.09           C  
ANISOU 1292  CG  LYS B 204     5241   5926   5583    102   -225    444       C  
ATOM   1293  CD  LYS B 204      -1.036 -35.646 -17.823  1.00 59.81           C  
ANISOU 1293  CD  LYS B 204     7164   7947   7614     82   -261    491       C  
ATOM   1294  CE  LYS B 204      -0.782 -36.085 -16.383  1.00 64.97           C  
ANISOU 1294  CE  LYS B 204     7836   8583   8268     70   -317    501       C  
ATOM   1295  NZ  LYS B 204       0.694 -36.192 -16.123  1.00 72.00           N1+
ANISOU 1295  NZ  LYS B 204     8651   9505   9202     50   -356    552       N1+
ATOM   1296  N   PRO B 205      -4.357 -32.898 -21.305  1.00 42.23           N  
ANISOU 1296  N   PRO B 205     5064   5689   5293     81   -124    412       N  
ATOM   1297  CA  PRO B 205      -4.542 -32.224 -22.601  1.00 39.67           C  
ANISOU 1297  CA  PRO B 205     4731   5381   4961     77    -89    417       C  
ATOM   1298  C   PRO B 205      -3.623 -32.807 -23.660  1.00 37.48           C  
ANISOU 1298  C   PRO B 205     4378   5157   4705     97    -52    439       C  
ATOM   1299  O   PRO B 205      -2.470 -33.144 -23.383  1.00 38.96           O  
ANISOU 1299  O   PRO B 205     4509   5371   4923     91    -66    469       O  
ATOM   1300  CB  PRO B 205      -4.180 -30.765 -22.300  1.00 36.69           C  
ANISOU 1300  CB  PRO B 205     4372   4985   4583     17   -128    443       C  
ATOM   1301  CG  PRO B 205      -4.408 -30.613 -20.848  1.00 40.98           C  
ANISOU 1301  CG  PRO B 205     4966   5487   5117     -1   -177    431       C  
ATOM   1302  CD  PRO B 205      -4.058 -31.943 -20.225  1.00 40.40           C  
ANISOU 1302  CD  PRO B 205     4865   5429   5058     30   -181    426       C  
ATOM   1303  N   HIS B 206      -4.150 -32.944 -24.874  1.00 35.92           N  
ANISOU 1303  N   HIS B 206     4179   4977   4490    124     -4    425       N  
ATOM   1304  CA  HIS B 206      -3.365 -33.398 -26.021  1.00 37.16           C  
ANISOU 1304  CA  HIS B 206     4274   5187   4659    145     40    442       C  
ATOM   1305  C   HIS B 206      -2.759 -34.789 -25.803  1.00 37.64           C  
ANISOU 1305  C   HIS B 206     4290   5267   4743    190     53    436       C  
ATOM   1306  O   HIS B 206      -1.646 -35.065 -26.257  1.00 39.74           O  
ANISOU 1306  O   HIS B 206     4489   5576   5034    199     73    464       O  
ATOM   1307  CB  HIS B 206      -2.248 -32.402 -26.364  1.00 39.84           C  
ANISOU 1307  CB  HIS B 206     4564   5556   5016     99     32    494       C  
ATOM   1308  CG  HIS B 206      -2.715 -31.007 -26.654  1.00 40.33           C  
ANISOU 1308  CG  HIS B 206     4667   5598   5060     53     18    506       C  
ATOM   1309  CD2 HIS B 206      -3.246 -30.460 -27.774  1.00 35.72           C  
ANISOU 1309  CD2 HIS B 206     4099   5024   4451     52     50    506       C  
ATOM   1310  ND1 HIS B 206      -2.613 -29.979 -25.735  1.00 40.97           N  
ANISOU 1310  ND1 HIS B 206     4777   5642   5147      1    -36    522       N  
ATOM   1311  CE1 HIS B 206      -3.084 -28.866 -26.269  1.00 36.78           C  
ANISOU 1311  CE1 HIS B 206     4279   5095   4599    -28    -36    531       C  
ATOM   1312  NE2 HIS B 206      -3.484 -29.132 -27.501  1.00 41.20           N  
ANISOU 1312  NE2 HIS B 206     4831   5684   5140      2     15    523       N  
ATOM   1313  N   THR B 207      -3.470 -35.679 -25.101  1.00 36.59           N  
ANISOU 1313  N   THR B 207     4193   5102   4606    220     43    401       N  
ATOM   1314  CA  THR B 207      -3.027 -37.069 -24.983  1.00 36.79           C  
ANISOU 1314  CA  THR B 207     4185   5139   4654    267     58    392       C  
ATOM   1315  C   THR B 207      -4.090 -38.030 -25.509  1.00 37.90           C  
ANISOU 1315  C   THR B 207     4362   5264   4774    314     91    346       C  
ATOM   1316  O   THR B 207      -4.223 -39.164 -25.025  1.00 38.56           O  
ANISOU 1316  O   THR B 207     4451   5332   4870    349     87    327       O  
ATOM   1317  CB  THR B 207      -2.619 -37.442 -23.549  1.00 38.30           C  
ANISOU 1317  CB  THR B 207     4373   5309   4870    258      8    405       C  
ATOM   1318  CG2 THR B 207      -1.546 -36.501 -23.010  1.00 31.40           C  
ANISOU 1318  CG2 THR B 207     3463   4449   4017    207    -33    452       C  
ATOM   1319  OG1 THR B 207      -3.754 -37.450 -22.673  1.00 40.32           O  
ANISOU 1319  OG1 THR B 207     4698   5518   5102    252    -18    377       O  
ATOM   1320  N   GLY B 208      -4.838 -37.592 -26.521  1.00 34.27           N  
ANISOU 1320  N   GLY B 208     3930   4809   4282    314    120    329       N  
ATOM   1321  CA  GLY B 208      -5.848 -38.420 -27.124  1.00 34.20           C  
ANISOU 1321  CA  GLY B 208     3956   4788   4252    352    147    287       C  
ATOM   1322  C   GLY B 208      -7.106 -38.482 -26.285  1.00 36.65           C  
ANISOU 1322  C   GLY B 208     4325   5050   4548    346    120    263       C  
ATOM   1323  O   GLY B 208      -7.514 -37.496 -25.661  1.00 36.46           O  
ANISOU 1323  O   GLY B 208     4331   5006   4516    310     92    273       O  
ATOM   1324  N   PRO B 209      -7.742 -39.659 -26.231  1.00 34.06           N  
ANISOU 1324  N   PRO B 209     4018   4703   4221    381    128    232       N  
ATOM   1325  CA  PRO B 209      -7.284 -40.912 -26.836  1.00 35.08           C  
ANISOU 1325  CA  PRO B 209     4122   4846   4362    428    156    215       C  
ATOM   1326  C   PRO B 209      -7.333 -40.946 -28.357  1.00 34.96           C  
ANISOU 1326  C   PRO B 209     4102   4860   4322    447    201    200       C  
ATOM   1327  O   PRO B 209      -8.085 -40.201 -28.986  1.00 35.03           O  
ANISOU 1327  O   PRO B 209     4139   4871   4301    427    207    195       O  
ATOM   1328  CB  PRO B 209      -8.256 -41.942 -26.265  1.00 35.31           C  
ANISOU 1328  CB  PRO B 209     4191   4834   4393    448    143    186       C  
ATOM   1329  CG  PRO B 209      -9.505 -41.166 -26.021  1.00 36.32           C  
ANISOU 1329  CG  PRO B 209     4366   4939   4494    419    128    179       C  
ATOM   1330  CD  PRO B 209      -9.058 -39.810 -25.586  1.00 34.68           C  
ANISOU 1330  CD  PRO B 209     4150   4741   4285    378    109    210       C  
ATOM   1331  N   ASP B 210      -6.500 -41.807 -28.931  1.00 36.90           N  
ANISOU 1331  N   ASP B 210     4312   5128   4581    486    232    194       N  
ATOM   1332  CA  ASP B 210      -6.541 -42.124 -30.347  1.00 36.74           C  
ANISOU 1332  CA  ASP B 210     4294   5133   4533    514    277    171       C  
ATOM   1333  C   ASP B 210      -7.159 -43.505 -30.526  1.00 38.72           C  
ANISOU 1333  C   ASP B 210     4578   5353   4782    556    285    126       C  
ATOM   1334  O   ASP B 210      -6.948 -44.403 -29.702  1.00 39.50           O  
ANISOU 1334  O   ASP B 210     4671   5425   4912    578    268    122       O  
ATOM   1335  CB  ASP B 210      -5.135 -42.069 -30.956  1.00 33.65           C  
ANISOU 1335  CB  ASP B 210     3840   4792   4154    532    314    195       C  
ATOM   1336  CG  ASP B 210      -4.518 -40.675 -30.882  1.00 36.77           C  
ANISOU 1336  CG  ASP B 210     4201   5217   4551    484    306    243       C  
ATOM   1337  OD1 ASP B 210      -5.231 -39.718 -30.518  1.00 38.38           O  
ANISOU 1337  OD1 ASP B 210     4438   5402   4742    440    275    252       O  
ATOM   1338  OD2 ASP B 210      -3.322 -40.521 -31.205  1.00 38.64           O1-
ANISOU 1338  OD2 ASP B 210     4379   5497   4806    489    330    274       O1-
ATOM   1339  N   PHE B 211      -7.937 -43.663 -31.596  1.00 37.33           N  
ANISOU 1339  N   PHE B 211     4439   5178   4566    565    306     95       N  
ATOM   1340  CA  PHE B 211      -8.548 -44.931 -31.962  1.00 35.41           C  
ANISOU 1340  CA  PHE B 211     4233   4905   4316    601    312     50       C  
ATOM   1341  C   PHE B 211      -8.073 -45.311 -33.356  1.00 33.86           C  
ANISOU 1341  C   PHE B 211     4034   4741   4091    636    361     27       C  
ATOM   1342  O   PHE B 211      -7.738 -44.443 -34.162  1.00 37.15           O  
ANISOU 1342  O   PHE B 211     4434   5201   4479    622    387     44       O  
ATOM   1343  CB  PHE B 211     -10.080 -44.843 -31.935  1.00 35.10           C  
ANISOU 1343  CB  PHE B 211     4249   4833   4254    576    285     31       C  
ATOM   1344  CG  PHE B 211     -10.623 -44.383 -30.634  1.00 40.40           C  
ANISOU 1344  CG  PHE B 211     4927   5477   4946    543    244     52       C  
ATOM   1345  CD1 PHE B 211     -10.740 -45.288 -29.550  1.00 45.28           C  
ANISOU 1345  CD1 PHE B 211     5552   6057   5597    555    219     48       C  
ATOM   1346  CD2 PHE B 211     -11.006 -43.053 -30.455  1.00 37.36           C  
ANISOU 1346  CD2 PHE B 211     4545   5101   4547    502    230     78       C  
ATOM   1347  CE1 PHE B 211     -11.257 -44.883 -28.281  1.00 39.21           C  
ANISOU 1347  CE1 PHE B 211     4792   5264   4842    525    183     68       C  
ATOM   1348  CE2 PHE B 211     -11.518 -42.620 -29.185  1.00 47.15           C  
ANISOU 1348  CE2 PHE B 211     5796   6314   5803    475    195     94       C  
ATOM   1349  CZ  PHE B 211     -11.644 -43.544 -28.095  1.00 40.02           C  
ANISOU 1349  CZ  PHE B 211     4900   5378   4927    487    173     89       C  
ATOM   1350  N   GLU B 212      -8.046 -46.609 -33.642  1.00 34.48           N  
ANISOU 1350  N   GLU B 212     4130   4797   4174    682    375    -11       N  
ATOM   1351  CA  GLU B 212      -7.552 -47.116 -34.915  1.00 33.19           C  
ANISOU 1351  CA  GLU B 212     3970   4661   3981    724    425    -40       C  
ATOM   1352  C   GLU B 212      -8.618 -47.967 -35.566  1.00 32.01           C  
ANISOU 1352  C   GLU B 212     3887   4475   3799    737    419    -92       C  
ATOM   1353  O   GLU B 212      -9.375 -48.647 -34.873  1.00 34.42           O  
ANISOU 1353  O   GLU B 212     4223   4729   4126    733    382   -108       O  
ATOM   1354  CB  GLU B 212      -6.292 -47.965 -34.756  1.00 35.56           C  
ANISOU 1354  CB  GLU B 212     4226   4968   4319    779    455    -40       C  
ATOM   1355  CG  GLU B 212      -5.147 -47.282 -34.045  1.00 39.39           C  
ANISOU 1355  CG  GLU B 212     4637   5485   4842    768    456     14       C  
ATOM   1356  CD  GLU B 212      -3.822 -47.991 -34.260  0.82 40.19           C  
ANISOU 1356  CD  GLU B 212     4687   5611   4974    826    499     17       C  
ATOM   1357  OE1 GLU B 212      -3.751 -48.890 -35.135  1.00 34.96           O  
ANISOU 1357  OE1 GLU B 212     4047   4944   4291    878    538    -26       O  
ATOM   1358  OE2 GLU B 212      -2.855 -47.640 -33.547  0.90 44.58           O1-
ANISOU 1358  OE2 GLU B 212     5178   6188   5572    821    492     62       O1-
ATOM   1359  N   ALA B 213      -8.677 -47.912 -36.897  1.00 33.64           N  
ANISOU 1359  N   ALA B 213     4119   4711   3954    749    454   -117       N  
ATOM   1360  CA  ALA B 213      -9.519 -48.802 -37.685  1.00 30.68           C  
ANISOU 1360  CA  ALA B 213     3809   4305   3542    765    451   -171       C  
ATOM   1361  C   ALA B 213      -8.845 -49.063 -39.026  1.00 37.59           C  
ANISOU 1361  C   ALA B 213     4693   5219   4371    806    509   -199       C  
ATOM   1362  O   ALA B 213      -7.803 -48.487 -39.357  1.00 37.26           O  
ANISOU 1362  O   ALA B 213     4602   5231   4325    818    553   -172       O  
ATOM   1363  CB  ALA B 213     -10.919 -48.230 -37.901  1.00 29.56           C  
ANISOU 1363  CB  ALA B 213     3711   4152   3369    715    412   -172       C  
ATOM   1364  N   THR B 214      -9.441 -49.968 -39.786  1.00 34.71           N  
ANISOU 1364  N   THR B 214     4391   4826   3972    827    510   -254       N  
ATOM   1365  CA  THR B 214      -9.075 -50.177 -41.172  1.00 34.39           C  
ANISOU 1365  CA  THR B 214     4378   4820   3870    860    561   -288       C  
ATOM   1366  C   THR B 214     -10.197 -49.628 -42.041  1.00 36.37           C  
ANISOU 1366  C   THR B 214     4682   5080   4057    816    539   -298       C  
ATOM   1367  O   THR B 214     -11.374 -49.731 -41.681  1.00 35.81           O  
ANISOU 1367  O   THR B 214     4646   4967   3992    780    483   -304       O  
ATOM   1368  CB  THR B 214      -8.832 -51.661 -41.461  1.00 33.83           C  
ANISOU 1368  CB  THR B 214     4346   4706   3802    921    579   -347       C  
ATOM   1369  CG2 THR B 214      -8.493 -51.883 -42.906  1.00 34.18           C  
ANISOU 1369  CG2 THR B 214     4427   4785   3775    957    633   -388       C  
ATOM   1370  OG1 THR B 214      -7.731 -52.116 -40.671  1.00 34.54           O  
ANISOU 1370  OG1 THR B 214     4380   4791   3954    965    600   -331       O  
ATOM   1371  N   VAL B 215      -9.823 -49.000 -43.158  1.00 36.16           N  
ANISOU 1371  N   VAL B 215     4656   5112   3970    817    581   -293       N  
ATOM   1372  CA  VAL B 215     -10.790 -48.597 -44.170  1.00 34.64           C  
ANISOU 1372  CA  VAL B 215     4521   4933   3709    783    565   -307       C  
ATOM   1373  C   VAL B 215     -11.808 -49.713 -44.328  1.00 34.89           C  
ANISOU 1373  C   VAL B 215     4626   4903   3729    787    523   -363       C  
ATOM   1374  O   VAL B 215     -11.441 -50.876 -44.553  1.00 33.32           O  
ANISOU 1374  O   VAL B 215     4456   4675   3528    836    544   -413       O  
ATOM   1375  CB  VAL B 215     -10.116 -48.289 -45.517  1.00 32.87           C  
ANISOU 1375  CB  VAL B 215     4304   4772   3412    805    627   -314       C  
ATOM   1376  CG1 VAL B 215     -11.170 -47.907 -46.520  1.00 27.81           C  
ANISOU 1376  CG1 VAL B 215     3726   4142   2699    767    601   -326       C  
ATOM   1377  CG2 VAL B 215      -9.084 -47.175 -45.360  1.00 35.34           C  
ANISOU 1377  CG2 VAL B 215     4540   5147   3741    796    666   -252       C  
ATOM   1378  N   GLY B 216     -13.082 -49.376 -44.141  1.00 33.26           N  
ANISOU 1378  N   GLY B 216     4445   4672   3520    734    463   -353       N  
ATOM   1379  CA  GLY B 216     -14.178 -50.299 -44.306  1.00 30.86           C  
ANISOU 1379  CA  GLY B 216     4207   4312   3206    724    415   -398       C  
ATOM   1380  C   GLY B 216     -14.801 -50.808 -43.020  1.00 33.73           C  
ANISOU 1380  C   GLY B 216     4560   4615   3640    709    365   -390       C  
ATOM   1381  O   GLY B 216     -15.941 -51.280 -43.061  1.00 36.18           O  
ANISOU 1381  O   GLY B 216     4916   4884   3947    681    314   -409       O  
ATOM   1382  N   ASP B 217     -14.102 -50.711 -41.885  1.00 34.75           N  
ANISOU 1382  N   ASP B 217     4632   4739   3833    722    375   -359       N  
ATOM   1383  CA  ASP B 217     -14.651 -51.158 -40.603  1.00 36.23           C  
ANISOU 1383  CA  ASP B 217     4809   4872   4085    707    330   -347       C  
ATOM   1384  C   ASP B 217     -15.943 -50.413 -40.281  1.00 35.51           C  
ANISOU 1384  C   ASP B 217     4721   4776   3995    647    279   -317       C  
ATOM   1385  O   ASP B 217     -16.107 -49.237 -40.629  1.00 36.19           O  
ANISOU 1385  O   ASP B 217     4790   4906   4055    619    283   -285       O  
ATOM   1386  CB  ASP B 217     -13.650 -50.921 -39.458  1.00 34.10           C  
ANISOU 1386  CB  ASP B 217     4472   4609   3873    724    348   -310       C  
ATOM   1387  CG  ASP B 217     -12.410 -51.802 -39.547  0.97 35.61           C  
ANISOU 1387  CG  ASP B 217     4653   4797   4081    787    392   -335       C  
ATOM   1388  OD1 ASP B 217     -12.326 -52.686 -40.436  1.00 37.12           O  
ANISOU 1388  OD1 ASP B 217     4891   4973   4240    823    411   -387       O  
ATOM   1389  OD2 ASP B 217     -11.507 -51.595 -38.710  1.00 35.81           O1-
ANISOU 1389  OD2 ASP B 217     4620   4834   4152    803    407   -302       O1-
ATOM   1390  N   ARG B 218     -16.870 -51.103 -39.626  1.00 30.43           N  
ANISOU 1390  N   ARG B 218     4099   4080   3385    629    232   -324       N  
ATOM   1391  CA  ARG B 218     -18.053 -50.453 -39.074  1.00 31.85           C  
ANISOU 1391  CA  ARG B 218     4269   4252   3580    578    187   -289       C  
ATOM   1392  C   ARG B 218     -17.727 -50.038 -37.640  1.00 32.59           C  
ANISOU 1392  C   ARG B 218     4311   4341   3731    574    187   -247       C  
ATOM   1393  O   ARG B 218     -17.687 -50.872 -36.733  1.00 34.21           O  
ANISOU 1393  O   ARG B 218     4513   4504   3980    585    172   -250       O  
ATOM   1394  CB  ARG B 218     -19.272 -51.368 -39.145  1.00 32.75           C  
ANISOU 1394  CB  ARG B 218     4429   4316   3698    556    137   -313       C  
ATOM   1395  CG  ARG B 218     -20.545 -50.717 -38.598  1.00 33.53           C  
ANISOU 1395  CG  ARG B 218     4513   4411   3815    506     95   -274       C  
ATOM   1396  CD  ARG B 218     -21.788 -51.524 -38.896  1.00 32.08           C  
ANISOU 1396  CD  ARG B 218     4372   4188   3629    478     44   -294       C  
ATOM   1397  NE  ARG B 218     -22.250 -51.313 -40.261  1.00 34.20           N  
ANISOU 1397  NE  ARG B 218     4679   4479   3836    463     33   -314       N  
ATOM   1398  CZ  ARG B 218     -23.067 -50.333 -40.633  1.00 34.70           C  
ANISOU 1398  CZ  ARG B 218     4733   4573   3880    428     13   -284       C  
ATOM   1399  NH1 ARG B 218     -23.516 -49.454 -39.741  1.00 35.00           N1+
ANISOU 1399  NH1 ARG B 218     4724   4622   3954    407      5   -234       N1+
ATOM   1400  NH2 ARG B 218     -23.424 -50.225 -41.903  1.00 32.93           N  
ANISOU 1400  NH2 ARG B 218     4548   4369   3597    415      0   -302       N  
ATOM   1401  N   VAL B 219     -17.496 -48.744 -37.432  1.00 31.86           N  
ANISOU 1401  N   VAL B 219     4180   4289   3635    557    199   -206       N  
ATOM   1402  CA  VAL B 219     -17.040 -48.208 -36.148  1.00 33.33           C  
ANISOU 1402  CA  VAL B 219     4321   4477   3868    553    201   -168       C  
ATOM   1403  C   VAL B 219     -18.194 -47.514 -35.435  1.00 32.57           C  
ANISOU 1403  C   VAL B 219     4219   4370   3787    513    166   -136       C  
ATOM   1404  O   VAL B 219     -18.872 -46.658 -36.020  1.00 33.29           O  
ANISOU 1404  O   VAL B 219     4316   4482   3849    487    158   -123       O  
ATOM   1405  CB  VAL B 219     -15.865 -47.234 -36.342  1.00 32.33           C  
ANISOU 1405  CB  VAL B 219     4154   4399   3730    563    240   -144       C  
ATOM   1406  CG1 VAL B 219     -15.345 -46.758 -34.989  1.00 27.62           C  
ANISOU 1406  CG1 VAL B 219     3515   3799   3180    556    235   -107       C  
ATOM   1407  CG2 VAL B 219     -14.762 -47.887 -37.185  1.00 30.39           C  
ANISOU 1407  CG2 VAL B 219     3911   4171   3465    606    282   -174       C  
ATOM   1408  N   GLU B 220     -18.399 -47.854 -34.162  1.00 32.34           N  
ANISOU 1408  N   GLU B 220     4177   4309   3801    508    147   -122       N  
ATOM   1409  CA  GLU B 220     -19.433 -47.232 -33.344  1.00 31.67           C  
ANISOU 1409  CA  GLU B 220     4084   4215   3734    476    121    -91       C  
ATOM   1410  C   GLU B 220     -18.813 -46.284 -32.326  1.00 32.95           C  
ANISOU 1410  C   GLU B 220     4211   4391   3916    472    131    -56       C  
ATOM   1411  O   GLU B 220     -17.775 -46.590 -31.723  1.00 32.13           O  
ANISOU 1411  O   GLU B 220     4089   4286   3834    491    144    -54       O  
ATOM   1412  CB  GLU B 220     -20.262 -48.280 -32.616  1.00 32.03           C  
ANISOU 1412  CB  GLU B 220     4145   4215   3810    469     91    -97       C  
ATOM   1413  CG  GLU B 220     -21.420 -47.716 -31.846  1.00 30.32           C  
ANISOU 1413  CG  GLU B 220     3920   3991   3608    438     69    -66       C  
ATOM   1414  CD  GLU B 220     -22.307 -48.810 -31.331  1.00 29.87           C  
ANISOU 1414  CD  GLU B 220     3878   3894   3577    428     41    -70       C  
ATOM   1415  OE1 GLU B 220     -21.812 -49.671 -30.581  1.00 29.77           O  
ANISOU 1415  OE1 GLU B 220     3866   3854   3592    442     40    -74       O  
ATOM   1416  OE2 GLU B 220     -23.490 -48.838 -31.712  1.00 30.13           O1-
ANISOU 1416  OE2 GLU B 220     3921   3921   3605    404     18    -67       O1-
ATOM   1417  N   ILE B 221     -19.436 -45.119 -32.163  1.00 32.84           N  
ANISOU 1417  N   ILE B 221     4191   4392   3895    446    125    -29       N  
ATOM   1418  CA  ILE B 221     -19.019 -44.130 -31.178  1.00 32.04           C  
ANISOU 1418  CA  ILE B 221     4065   4298   3809    437    129      2       C  
ATOM   1419  C   ILE B 221     -20.166 -43.930 -30.201  1.00 31.34           C  
ANISOU 1419  C   ILE B 221     3982   4187   3739    419    107     19       C  
ATOM   1420  O   ILE B 221     -21.307 -43.690 -30.620  1.00 32.55           O  
ANISOU 1420  O   ILE B 221     4146   4339   3883    405     95     22       O  
ATOM   1421  CB  ILE B 221     -18.624 -42.786 -31.826  1.00 32.11           C  
ANISOU 1421  CB  ILE B 221     4063   4342   3794    426    144     20       C  
ATOM   1422  CG1 ILE B 221     -17.524 -42.973 -32.891  1.00 27.14           C  
ANISOU 1422  CG1 ILE B 221     3427   3742   3142    444    171      6       C  
ATOM   1423  CG2 ILE B 221     -18.230 -41.763 -30.752  1.00 24.17           C  
ANISOU 1423  CG2 ILE B 221     3040   3338   2807    414    142     50       C  
ATOM   1424  CD1 ILE B 221     -16.262 -43.568 -32.374  1.00 27.05           C  
ANISOU 1424  CD1 ILE B 221     3392   3731   3153    468    186      2       C  
ATOM   1425  N   VAL B 222     -19.864 -44.057 -28.912  1.00 28.71           N  
ANISOU 1425  N   VAL B 222     3640   3838   3431    421    103     32       N  
ATOM   1426  CA  VAL B 222     -20.729 -43.615 -27.824  1.00 28.96           C  
ANISOU 1426  CA  VAL B 222     3673   3855   3475    406     92     53       C  
ATOM   1427  C   VAL B 222     -20.141 -42.315 -27.286  1.00 30.30           C  
ANISOU 1427  C   VAL B 222     3833   4038   3640    398    100     74       C  
ATOM   1428  O   VAL B 222     -18.996 -42.291 -26.818  1.00 30.49           O  
ANISOU 1428  O   VAL B 222     3846   4068   3673    403    103     78       O  
ATOM   1429  CB  VAL B 222     -20.829 -44.676 -26.715  1.00 29.94           C  
ANISOU 1429  CB  VAL B 222     3801   3951   3625    410     81     54       C  
ATOM   1430  CG1 VAL B 222     -21.830 -44.258 -25.669  1.00 28.51           C  
ANISOU 1430  CG1 VAL B 222     3623   3759   3451    396     75     75       C  
ATOM   1431  CG2 VAL B 222     -21.205 -46.016 -27.301  1.00 30.44           C  
ANISOU 1431  CG2 VAL B 222     3875   3995   3694    417     71     32       C  
ATOM   1432  N   MET B 223     -20.909 -41.232 -27.350  1.00 29.48           N  
ANISOU 1432  N   MET B 223     3735   3940   3528    385     99     88       N  
ATOM   1433  CA  MET B 223     -20.393 -39.918 -27.018  1.00 26.99           C  
ANISOU 1433  CA  MET B 223     3416   3632   3206    376    104    105       C  
ATOM   1434  C   MET B 223     -21.174 -39.385 -25.824  1.00 29.51           C  
ANISOU 1434  C   MET B 223     3748   3933   3533    371     99    119       C  
ATOM   1435  O   MET B 223     -22.390 -39.182 -25.914  1.00 29.06           O  
ANISOU 1435  O   MET B 223     3696   3870   3475    370     99    124       O  
ATOM   1436  CB  MET B 223     -20.493 -38.989 -28.230  1.00 26.77           C  
ANISOU 1436  CB  MET B 223     3388   3625   3158    369    110    111       C  
ATOM   1437  CG  MET B 223     -19.503 -37.862 -28.179  1.00 27.90           C  
ANISOU 1437  CG  MET B 223     3525   3780   3297    358    115    127       C  
ATOM   1438  SD  MET B 223     -20.115 -36.488 -27.189  1.00 30.44           S  
ANISOU 1438  SD  MET B 223     3863   4079   3622    347    107    146       S  
ATOM   1439  CE  MET B 223     -18.583 -36.017 -26.384  1.00 28.86           C  
ANISOU 1439  CE  MET B 223     3657   3881   3429    334    103    156       C  
ATOM   1440  N   ILE B 224     -20.468 -39.142 -24.717  1.00 28.41           N  
ANISOU 1440  N   ILE B 224     3612   3786   3399    367     96    126       N  
ATOM   1441  CA  ILE B 224     -21.059 -38.757 -23.440  1.00 27.44           C  
ANISOU 1441  CA  ILE B 224     3506   3645   3277    365     94    135       C  
ATOM   1442  C   ILE B 224     -20.385 -37.478 -22.970  1.00 28.27           C  
ANISOU 1442  C   ILE B 224     3621   3747   3372    353     91    144       C  
ATOM   1443  O   ILE B 224     -19.176 -37.312 -23.157  1.00 31.14           O  
ANISOU 1443  O   ILE B 224     3974   4121   3737    345     85    147       O  
ATOM   1444  CB  ILE B 224     -20.885 -39.875 -22.387  1.00 29.53           C  
ANISOU 1444  CB  ILE B 224     3772   3897   3551    369     87    134       C  
ATOM   1445  CG1 ILE B 224     -21.458 -41.204 -22.906  1.00 28.96           C  
ANISOU 1445  CG1 ILE B 224     3691   3822   3492    377     86    124       C  
ATOM   1446  CG2 ILE B 224     -21.462 -39.452 -21.022  1.00 26.84           C  
ANISOU 1446  CG2 ILE B 224     3452   3541   3204    367     89    144       C  
ATOM   1447  CD1 ILE B 224     -21.068 -42.452 -22.060  1.00 25.99           C  
ANISOU 1447  CD1 ILE B 224     3314   3431   3129    382     76    124       C  
ATOM   1448  N   THR B 225     -21.155 -36.577 -22.357  1.00 28.20           N  
ANISOU 1448  N   THR B 225     3635   3724   3357    353     95    150       N  
ATOM   1449  CA  THR B 225     -20.644 -35.311 -21.834  1.00 29.02           C  
ANISOU 1449  CA  THR B 225     3758   3816   3451    341     89    156       C  
ATOM   1450  C   THR B 225     -20.954 -35.199 -20.345  1.00 30.33           C  
ANISOU 1450  C   THR B 225     3953   3962   3608    343     88    155       C  
ATOM   1451  O   THR B 225     -22.023 -35.618 -19.886  1.00 30.30           O  
ANISOU 1451  O   THR B 225     3956   3953   3604    357    101    154       O  
ATOM   1452  CB  THR B 225     -21.248 -34.113 -22.603  1.00 32.42           C  
ANISOU 1452  CB  THR B 225     4198   4244   3879    341     95    163       C  
ATOM   1453  CG2 THR B 225     -20.721 -32.764 -22.091  1.00 28.19           C  
ANISOU 1453  CG2 THR B 225     3688   3688   3334    327     86    168       C  
ATOM   1454  OG1 THR B 225     -20.960 -34.247 -24.003  1.00 31.69           O  
ANISOU 1454  OG1 THR B 225     4081   4173   3788    338     96    165       O  
ATOM   1455  N   HIS B 226     -20.013 -34.639 -19.584  1.00 32.14           N  
ANISOU 1455  N   HIS B 226     4201   4183   3829    328     72    157       N  
ATOM   1456  CA  HIS B 226     -20.158 -34.517 -18.141  1.00 29.79           C  
ANISOU 1456  CA  HIS B 226     3938   3867   3515    327     68    154       C  
ATOM   1457  C   HIS B 226     -19.544 -33.204 -17.693  1.00 31.48           C  
ANISOU 1457  C   HIS B 226     4184   4062   3715    310     52    153       C  
ATOM   1458  O   HIS B 226     -18.686 -32.642 -18.379  1.00 31.47           O  
ANISOU 1458  O   HIS B 226     4170   4065   3721    292     38    160       O  
ATOM   1459  CB  HIS B 226     -19.477 -35.678 -17.399  1.00 29.88           C  
ANISOU 1459  CB  HIS B 226     3940   3885   3527    323     54    157       C  
ATOM   1460  CG  HIS B 226     -20.361 -36.865 -17.166  1.00 31.05           C  
ANISOU 1460  CG  HIS B 226     4079   4038   3682    340     68    157       C  
ATOM   1461  CD2 HIS B 226     -20.193 -38.176 -17.468  1.00 31.13           C  
ANISOU 1461  CD2 HIS B 226     4062   4057   3709    345     65    159       C  
ATOM   1462  ND1 HIS B 226     -21.581 -36.775 -16.528  1.00 31.79           N  
ANISOU 1462  ND1 HIS B 226     4192   4122   3763    352     89    157       N  
ATOM   1463  CE1 HIS B 226     -22.132 -37.975 -16.458  1.00 30.16           C  
ANISOU 1463  CE1 HIS B 226     3970   3922   3568    360     96    162       C  
ATOM   1464  NE2 HIS B 226     -21.311 -38.844 -17.023  1.00 30.91           N  
ANISOU 1464  NE2 HIS B 226     4039   4025   3681    356     80    162       N  
ATOM   1465  N   GLY B 227     -19.987 -32.726 -16.520  1.00 34.00           N  
ANISOU 1465  N   GLY B 227     4547   4360   4012    313     55    145       N  
ATOM   1466  CA  GLY B 227     -19.315 -31.647 -15.802  1.00 30.30           C  
ANISOU 1466  CA  GLY B 227     4120   3868   3525    293     32    141       C  
ATOM   1467  C   GLY B 227     -19.996 -30.293 -15.836  1.00 31.85           C  
ANISOU 1467  C   GLY B 227     4355   4036   3712    302     43    132       C  
ATOM   1468  O   GLY B 227     -21.175 -30.190 -15.487  1.00 30.84           O  
ANISOU 1468  O   GLY B 227     4246   3898   3575    330     72    124       O  
ATOM   1469  N   GLU B 228     -19.268 -29.250 -16.265  1.00 31.88           N  
ANISOU 1469  N   GLU B 228     4368   4023   3720    278     21    136       N  
ATOM   1470  CA  GLU B 228     -19.712 -27.860 -16.191  1.00 30.81           C  
ANISOU 1470  CA  GLU B 228     4279   3851   3577    282     24    128       C  
ATOM   1471  C   GLU B 228     -20.057 -27.247 -17.530  1.00 32.12           C  
ANISOU 1471  C   GLU B 228     4422   4017   3766    288     33    140       C  
ATOM   1472  O   GLU B 228     -20.872 -26.322 -17.575  1.00 31.94           O  
ANISOU 1472  O   GLU B 228     4428   3965   3742    307     47    134       O  
ATOM   1473  CB  GLU B 228     -18.618 -26.961 -15.608  1.00 31.07           C  
ANISOU 1473  CB  GLU B 228     4352   3857   3598    245    -16    125       C  
ATOM   1474  CG  GLU B 228     -18.726 -26.643 -14.174  1.00 36.76           C  
ANISOU 1474  CG  GLU B 228     5136   4548   4283    246    -24    104       C  
ATOM   1475  CD  GLU B 228     -20.035 -26.019 -13.804  0.32 34.02           C  
ANISOU 1475  CD  GLU B 228     4831   4172   3921    286     12     85       C  
ATOM   1476  OE1 GLU B 228     -20.261 -24.822 -14.107  1.00 35.39           O  
ANISOU 1476  OE1 GLU B 228     5037   4310   4099    289     10     80       O  
ATOM   1477  OE2 GLU B 228     -20.837 -26.748 -13.202  1.00 34.80           O1-
ANISOU 1477  OE2 GLU B 228     4931   4285   4005    315     42     78       O1-
ATOM   1478  N   TYR B 229     -19.444 -27.716 -18.611  1.00 29.27           N  
ANISOU 1478  N   TYR B 229     4010   3687   3424    273     27    157       N  
ATOM   1479  CA  TYR B 229     -19.352 -26.945 -19.842  1.00 30.49           C  
ANISOU 1479  CA  TYR B 229     4150   3841   3595    264     24    174       C  
ATOM   1480  C   TYR B 229     -20.104 -27.614 -20.984  1.00 31.66           C  
ANISOU 1480  C   TYR B 229     4256   4020   3755    285     48    181       C  
ATOM   1481  O   TYR B 229     -20.188 -28.846 -21.059  1.00 30.15           O  
ANISOU 1481  O   TYR B 229     4033   3857   3566    295     58    178       O  
ATOM   1482  CB  TYR B 229     -17.886 -26.772 -20.246  1.00 30.68           C  
ANISOU 1482  CB  TYR B 229     4153   3878   3626    223     -4    191       C  
ATOM   1483  CG  TYR B 229     -17.030 -26.257 -19.125  1.00 31.24           C  
ANISOU 1483  CG  TYR B 229     4260   3923   3685    194    -36    186       C  
ATOM   1484  CD1 TYR B 229     -17.284 -25.011 -18.558  1.00 29.53           C  
ANISOU 1484  CD1 TYR B 229     4103   3658   3459    188    -49    177       C  
ATOM   1485  CD2 TYR B 229     -15.981 -27.018 -18.612  1.00 31.05           C  
ANISOU 1485  CD2 TYR B 229     4216   3921   3661    173    -57    190       C  
ATOM   1486  CE1 TYR B 229     -16.516 -24.526 -17.529  1.00 29.10           C  
ANISOU 1486  CE1 TYR B 229     4089   3577   3390    158    -83    170       C  
ATOM   1487  CE2 TYR B 229     -15.197 -26.540 -17.579  1.00 29.24           C  
ANISOU 1487  CE2 TYR B 229     4021   3669   3421    142    -93    188       C  
ATOM   1488  CZ  TYR B 229     -15.472 -25.288 -17.041  1.00 31.93           C  
ANISOU 1488  CZ  TYR B 229     4425   3961   3748    133   -107    176       C  
ATOM   1489  OH  TYR B 229     -14.715 -24.778 -16.010  1.00 35.74           O  
ANISOU 1489  OH  TYR B 229     4949   4417   4215     99   -148    171       O  
ATOM   1490  N   TYR B 230     -20.663 -26.785 -21.864  1.00 28.26           N  
ANISOU 1490  N   TYR B 230     3827   3579   3333    292     54    193       N  
ATOM   1491  CA  TYR B 230     -21.133 -27.301 -23.136  1.00 28.60           C  
ANISOU 1491  CA  TYR B 230     3829   3653   3384    302     67    205       C  
ATOM   1492  C   TYR B 230     -19.925 -27.525 -24.048  1.00 29.18           C  
ANISOU 1492  C   TYR B 230     3871   3757   3460    273     55    219       C  
ATOM   1493  O   TYR B 230     -18.875 -26.896 -23.889  1.00 28.24           O  
ANISOU 1493  O   TYR B 230     3759   3629   3340    244     36    229       O  
ATOM   1494  CB  TYR B 230     -22.124 -26.333 -23.789  1.00 25.81           C  
ANISOU 1494  CB  TYR B 230     3487   3281   3039    319     73    217       C  
ATOM   1495  CG  TYR B 230     -21.428 -25.307 -24.654  1.00 27.22           C  
ANISOU 1495  CG  TYR B 230     3669   3453   3220    292     56    239       C  
ATOM   1496  CD1 TYR B 230     -21.209 -25.549 -26.005  1.00 26.64           C  
ANISOU 1496  CD1 TYR B 230     3561   3414   3148    282     57    258       C  
ATOM   1497  CD2 TYR B 230     -20.947 -24.112 -24.116  1.00 28.53           C  
ANISOU 1497  CD2 TYR B 230     3875   3577   3387    275     39    241       C  
ATOM   1498  CE1 TYR B 230     -20.549 -24.634 -26.801  1.00 28.22           C  
ANISOU 1498  CE1 TYR B 230     3762   3611   3349    255     43    283       C  
ATOM   1499  CE2 TYR B 230     -20.278 -23.181 -24.913  1.00 26.53           C  
ANISOU 1499  CE2 TYR B 230     3623   3316   3139    245     21    267       C  
ATOM   1500  CZ  TYR B 230     -20.082 -23.460 -26.250  1.00 27.41           C  
ANISOU 1500  CZ  TYR B 230     3695   3467   3251    235     25    290       C  
ATOM   1501  OH  TYR B 230     -19.421 -22.582 -27.061  1.00 29.49           O  
ANISOU 1501  OH  TYR B 230     3958   3728   3518    205     11    319       O  
ATOM   1502  N   HIS B 231     -20.095 -28.411 -25.028  1.00 30.02           N  
ANISOU 1502  N   HIS B 231     3941   3899   3566    281     67    222       N  
ATOM   1503  CA  HIS B 231     -19.069 -28.710 -26.021  1.00 28.08           C  
ANISOU 1503  CA  HIS B 231     3662   3687   3318    262     65    235       C  
ATOM   1504  C   HIS B 231     -19.743 -28.879 -27.368  1.00 27.18           C  
ANISOU 1504  C   HIS B 231     3532   3597   3199    272     76    243       C  
ATOM   1505  O   HIS B 231     -20.972 -28.941 -27.464  1.00 29.75           O  
ANISOU 1505  O   HIS B 231     3864   3913   3526    294     82    239       O  
ATOM   1506  CB  HIS B 231     -18.287 -29.987 -25.680  1.00 27.45           C  
ANISOU 1506  CB  HIS B 231     3558   3633   3240    262     67    223       C  
ATOM   1507  CG  HIS B 231     -17.694 -29.983 -24.309  1.00 31.67           C  
ANISOU 1507  CG  HIS B 231     4108   4147   3777    253     52    216       C  
ATOM   1508  CD2 HIS B 231     -18.163 -30.466 -23.135  1.00 32.65           C  
ANISOU 1508  CD2 HIS B 231     4251   4254   3899    266     51    199       C  
ATOM   1509  ND1 HIS B 231     -16.469 -29.415 -24.028  1.00 31.88           N  
ANISOU 1509  ND1 HIS B 231     4133   4172   3808    223     32    229       N  
ATOM   1510  CE1 HIS B 231     -16.214 -29.538 -22.739  1.00 28.81           C  
ANISOU 1510  CE1 HIS B 231     3765   3765   3418    218     17    219       C  
ATOM   1511  NE2 HIS B 231     -17.221 -30.181 -22.176  1.00 32.52           N  
ANISOU 1511  NE2 HIS B 231     4249   4226   3882    245     30    201       N  
ATOM   1512  N   THR B 232     -18.927 -28.953 -28.415  1.00 28.03           N  
ANISOU 1512  N   THR B 232     3615   3735   3299    257     79    256       N  
ATOM   1513  CA  THR B 232     -19.371 -29.411 -29.729  1.00 26.88           C  
ANISOU 1513  CA  THR B 232     3454   3620   3140    265     90    260       C  
ATOM   1514  C   THR B 232     -18.419 -30.508 -30.189  1.00 29.31           C  
ANISOU 1514  C   THR B 232     3732   3966   3440    265    102    250       C  
ATOM   1515  O   THR B 232     -17.214 -30.275 -30.324  1.00 28.12           O  
ANISOU 1515  O   THR B 232     3565   3831   3289    246    104    263       O  
ATOM   1516  CB  THR B 232     -19.441 -28.265 -30.751  1.00 27.30           C  
ANISOU 1516  CB  THR B 232     3512   3675   3184    250     86    289       C  
ATOM   1517  CG2 THR B 232     -20.577 -27.319 -30.413  1.00 27.02           C  
ANISOU 1517  CG2 THR B 232     3505   3602   3161    260     75    297       C  
ATOM   1518  OG1 THR B 232     -18.208 -27.522 -30.769  1.00 31.19           O  
ANISOU 1518  OG1 THR B 232     4001   4171   3679    221     80    310       O  
ATOM   1519  N   PHE B 233     -18.959 -31.700 -30.416  1.00 30.20           N  
ANISOU 1519  N   PHE B 233     3837   4090   3547    285    110    228       N  
ATOM   1520  CA  PHE B 233     -18.188 -32.845 -30.876  1.00 26.99           C  
ANISOU 1520  CA  PHE B 233     3409   3713   3133    293    123    213       C  
ATOM   1521  C   PHE B 233     -18.119 -32.846 -32.405  1.00 32.31           C  
ANISOU 1521  C   PHE B 233     4076   4421   3780    290    135    220       C  
ATOM   1522  O   PHE B 233     -19.148 -32.698 -33.081  1.00 32.62           O  
ANISOU 1522  O   PHE B 233     4128   4459   3806    294    130    221       O  
ATOM   1523  CB  PHE B 233     -18.848 -34.121 -30.367  1.00 25.59           C  
ANISOU 1523  CB  PHE B 233     3234   3526   2964    314    123    186       C  
ATOM   1524  CG  PHE B 233     -18.249 -35.369 -30.910  1.00 31.34           C  
ANISOU 1524  CG  PHE B 233     3946   4277   3685    327    135    166       C  
ATOM   1525  CD1 PHE B 233     -17.148 -35.952 -30.283  1.00 29.95           C  
ANISOU 1525  CD1 PHE B 233     3752   4104   3523    332    140    161       C  
ATOM   1526  CD2 PHE B 233     -18.781 -35.973 -32.056  1.00 29.03           C  
ANISOU 1526  CD2 PHE B 233     3658   4001   3372    336    141    153       C  
ATOM   1527  CE1 PHE B 233     -16.587 -37.125 -30.792  1.00 29.98           C  
ANISOU 1527  CE1 PHE B 233     3742   4126   3523    351    154    142       C  
ATOM   1528  CE2 PHE B 233     -18.226 -37.136 -32.569  1.00 28.70           C  
ANISOU 1528  CE2 PHE B 233     3608   3975   3321    352    154    130       C  
ATOM   1529  CZ  PHE B 233     -17.132 -37.720 -31.932  1.00 27.41           C  
ANISOU 1529  CZ  PHE B 233     3427   3814   3176    362    163    124       C  
ATOM   1530  N   HIS B 234     -16.916 -33.029 -32.953  1.00 29.71           N  
ANISOU 1530  N   HIS B 234     3725   4123   3441    286    152    225       N  
ATOM   1531  CA  HIS B 234     -16.718 -32.969 -34.398  1.00 28.96           C  
ANISOU 1531  CA  HIS B 234     3625   4064   3313    283    169    233       C  
ATOM   1532  C   HIS B 234     -15.744 -34.053 -34.838  1.00 32.67           C  
ANISOU 1532  C   HIS B 234     4073   4566   3773    300    194    214       C  
ATOM   1533  O   HIS B 234     -14.745 -34.311 -34.156  1.00 30.42           O  
ANISOU 1533  O   HIS B 234     3765   4284   3510    302    201    215       O  
ATOM   1534  CB  HIS B 234     -16.189 -31.592 -34.829  1.00 29.01           C  
ANISOU 1534  CB  HIS B 234     3628   4082   3314    255    169    272       C  
ATOM   1535  CG  HIS B 234     -15.730 -31.527 -36.259  1.00 31.97           C  
ANISOU 1535  CG  HIS B 234     3994   4501   3653    250    191    286       C  
ATOM   1536  CD2 HIS B 234     -14.510 -31.273 -36.793  1.00 32.01           C  
ANISOU 1536  CD2 HIS B 234     3972   4542   3647    237    214    308       C  
ATOM   1537  ND1 HIS B 234     -16.576 -31.732 -37.329  1.00 31.14           N  
ANISOU 1537  ND1 HIS B 234     3908   4410   3514    256    191    279       N  
ATOM   1538  CE1 HIS B 234     -15.898 -31.618 -38.458  1.00 30.46           C  
ANISOU 1538  CE1 HIS B 234     3813   4367   3394    250    215    294       C  
ATOM   1539  NE2 HIS B 234     -14.644 -31.331 -38.160  1.00 34.04           N  
ANISOU 1539  NE2 HIS B 234     4236   4835   3861    239    231    313       N  
ATOM   1540  N   MET B 235     -16.038 -34.678 -35.982  1.00 31.23           N  
ANISOU 1540  N   MET B 235     3901   4408   3558    313    208    198       N  
ATOM   1541  CA  MET B 235     -15.132 -35.612 -36.639  1.00 29.04           C  
ANISOU 1541  CA  MET B 235     3608   4163   3263    333    239    179       C  
ATOM   1542  C   MET B 235     -14.770 -35.112 -38.031  1.00 32.05           C  
ANISOU 1542  C   MET B 235     3989   4588   3601    324    262    197       C  
ATOM   1543  O   MET B 235     -15.654 -34.721 -38.802  1.00 34.05           O  
ANISOU 1543  O   MET B 235     4268   4844   3826    314    250    202       O  
ATOM   1544  CB  MET B 235     -15.747 -37.001 -36.770  1.00 29.37           C  
ANISOU 1544  CB  MET B 235     3670   4193   3298    360    237    136       C  
ATOM   1545  CG  MET B 235     -15.837 -37.749 -35.480  1.00 33.61           C  
ANISOU 1545  CG  MET B 235     4202   4694   3875    373    223    118       C  
ATOM   1546  SD  MET B 235     -16.297 -39.468 -35.765  1.00 44.61           S  
ANISOU 1546  SD  MET B 235     5616   6073   5261    403    223     70       S  
ATOM   1547  CE  MET B 235     -14.718 -40.175 -36.218  1.00 31.02           C  
ANISOU 1547  CE  MET B 235     3868   4383   3534    433    265     57       C  
ATOM   1548  N   HIS B 236     -13.473 -35.139 -38.352  1.00 31.77           N  
ANISOU 1548  N   HIS B 236     3922   4588   3561    328    295    208       N  
ATOM   1549  CA  HIS B 236     -13.021 -34.943 -39.723  1.00 34.05           C  
ANISOU 1549  CA  HIS B 236     4209   4925   3802    327    327    220       C  
ATOM   1550  C   HIS B 236     -13.362 -36.161 -40.579  1.00 34.77           C  
ANISOU 1550  C   HIS B 236     4327   5029   3854    359    344    174       C  
ATOM   1551  O   HIS B 236     -13.316 -37.300 -40.110  1.00 31.64           O  
ANISOU 1551  O   HIS B 236     3932   4614   3476    388    346    137       O  
ATOM   1552  CB  HIS B 236     -11.511 -34.712 -39.774  1.00 37.08           C  
ANISOU 1552  CB  HIS B 236     4546   5348   4196    326    362    246       C  
ATOM   1553  CG  HIS B 236     -11.070 -33.338 -39.377  1.00 35.75           C  
ANISOU 1553  CG  HIS B 236     4355   5178   4049    285    348    299       C  
ATOM   1554  CD2 HIS B 236     -10.016 -32.593 -39.788  1.00 40.27           C  
ANISOU 1554  CD2 HIS B 236     4892   5789   4618    263    371    342       C  
ATOM   1555  ND1 HIS B 236     -11.722 -32.586 -38.431  1.00 37.29           N  
ANISOU 1555  ND1 HIS B 236     4565   5327   4276    262    306    311       N  
ATOM   1556  CE1 HIS B 236     -11.093 -31.435 -38.276  1.00 37.44           C  
ANISOU 1556  CE1 HIS B 236     4565   5352   4310    227    300    357       C  
ATOM   1557  NE2 HIS B 236     -10.055 -31.413 -39.089  1.00 35.11           N  
ANISOU 1557  NE2 HIS B 236     4236   5107   3995    224    337    379       N  
ATOM   1558  N   GLY B 237     -13.725 -35.912 -41.839  1.00 34.27           N  
ANISOU 1558  N   GLY B 237     4289   4995   3737    352    353    178       N  
ATOM   1559  CA  GLY B 237     -13.858 -36.959 -42.836  1.00 31.16           C  
ANISOU 1559  CA  GLY B 237     3925   4620   3295    379    373    137       C  
ATOM   1560  C   GLY B 237     -15.033 -37.904 -42.677  1.00 32.44           C  
ANISOU 1560  C   GLY B 237     4126   4742   3458    391    340     93       C  
ATOM   1561  O   GLY B 237     -15.172 -38.823 -43.496  1.00 28.11           O  
ANISOU 1561  O   GLY B 237     3609   4203   2869    412    352     54       O  
ATOM   1562  N   HIS B 238     -15.878 -37.726 -41.654  1.00 29.91           N  
ANISOU 1562  N   HIS B 238     3806   4376   3181    378    299     98       N  
ATOM   1563  CA  HIS B 238     -17.008 -38.616 -41.433  1.00 28.81           C  
ANISOU 1563  CA  HIS B 238     3697   4200   3048    385    266     63       C  
ATOM   1564  C   HIS B 238     -18.208 -37.811 -40.947  1.00 30.86           C  
ANISOU 1564  C   HIS B 238     3963   4433   3330    358    224     89       C  
ATOM   1565  O   HIS B 238     -18.077 -36.650 -40.544  1.00 29.63           O  
ANISOU 1565  O   HIS B 238     3788   4278   3194    339    220    129       O  
ATOM   1566  CB  HIS B 238     -16.632 -39.729 -40.442  1.00 30.77           C  
ANISOU 1566  CB  HIS B 238     3934   4419   3338    411    270     32       C  
ATOM   1567  CG  HIS B 238     -15.419 -40.507 -40.850  1.00 31.48           C  
ANISOU 1567  CG  HIS B 238     4014   4533   3415    444    314      9       C  
ATOM   1568  CD2 HIS B 238     -15.290 -41.735 -41.408  1.00 30.69           C  
ANISOU 1568  CD2 HIS B 238     3939   4430   3291    475    329    -38       C  
ATOM   1569  ND1 HIS B 238     -14.139 -40.011 -40.722  1.00 29.97           N  
ANISOU 1569  ND1 HIS B 238     3781   4372   3234    449    349     34       N  
ATOM   1570  CE1 HIS B 238     -13.273 -40.901 -41.173  1.00 29.67           C  
ANISOU 1570  CE1 HIS B 238     3738   4353   3182    485    388      7       C  
ATOM   1571  NE2 HIS B 238     -13.945 -41.957 -41.593  1.00 31.80           N  
ANISOU 1571  NE2 HIS B 238     4051   4600   3430    504    377    -40       N  
ATOM   1572  N   ARG B 239     -19.392 -38.445 -40.987  1.00 30.89           N  
ANISOU 1572  N   ARG B 239     3993   4412   3334    357    191     68       N  
ATOM   1573  CA  ARG B 239     -20.656 -37.797 -40.628  1.00 31.78           C  
ANISOU 1573  CA  ARG B 239     4109   4501   3466    336    152     91       C  
ATOM   1574  C   ARG B 239     -21.679 -38.866 -40.244  1.00 29.88           C  
ANISOU 1574  C   ARG B 239     3883   4228   3244    341    123     63       C  
ATOM   1575  O   ARG B 239     -21.487 -40.055 -40.507  1.00 32.38           O  
ANISOU 1575  O   ARG B 239     4216   4539   3548    356    128     24       O  
ATOM   1576  CB  ARG B 239     -21.181 -36.919 -41.779  1.00 27.12           C  
ANISOU 1576  CB  ARG B 239     3534   3936   2834    316    139    119       C  
ATOM   1577  CG  ARG B 239     -21.630 -37.714 -42.969  1.00 27.18           C  
ANISOU 1577  CG  ARG B 239     3577   3960   2790    316    129     91       C  
ATOM   1578  CD  ARG B 239     -21.317 -37.023 -44.283  1.00 29.74           C  
ANISOU 1578  CD  ARG B 239     3918   4329   3055    304    141    111       C  
ATOM   1579  NE  ARG B 239     -19.877 -36.830 -44.459  1.00 31.22           N  
ANISOU 1579  NE  ARG B 239     4088   4547   3226    316    191    115       N  
ATOM   1580  CZ  ARG B 239     -19.029 -37.785 -44.835  1.00 30.46           C  
ANISOU 1580  CZ  ARG B 239     4001   4469   3105    340    225     77       C  
ATOM   1581  NH1 ARG B 239     -19.466 -39.020 -45.080  1.00 30.76           N1+
ANISOU 1581  NH1 ARG B 239     4070   4490   3127    355    214     29       N1+
ATOM   1582  NH2 ARG B 239     -17.741 -37.504 -44.955  1.00 29.54           N  
ANISOU 1582  NH2 ARG B 239     3860   4384   2981    350    272     89       N  
ATOM   1583  N   TRP B 240     -22.767 -38.436 -39.611  1.00 25.58           N  
ANISOU 1583  N   TRP B 240     3331   3659   2731    328     93     84       N  
ATOM   1584  CA  TRP B 240     -23.761 -39.384 -39.114  1.00 28.53           C  
ANISOU 1584  CA  TRP B 240     3710   4001   3129    329     66     65       C  
ATOM   1585  C   TRP B 240     -25.127 -38.685 -39.019  1.00 30.50           C  
ANISOU 1585  C   TRP B 240     3953   4241   3394    312     32     97       C  
ATOM   1586  O   TRP B 240     -25.252 -37.471 -39.215  1.00 31.07           O  
ANISOU 1586  O   TRP B 240     4017   4324   3463    304     32    131       O  
ATOM   1587  CB  TRP B 240     -23.305 -39.999 -37.769  1.00 26.86           C  
ANISOU 1587  CB  TRP B 240     3483   3762   2962    344     78     52       C  
ATOM   1588  CG  TRP B 240     -23.284 -39.000 -36.640  1.00 27.37           C  
ANISOU 1588  CG  TRP B 240     3523   3815   3062    341     83     83       C  
ATOM   1589  CD1 TRP B 240     -24.280 -38.777 -35.747  1.00 28.49           C  
ANISOU 1589  CD1 TRP B 240     3656   3932   3237    337     65     99       C  
ATOM   1590  CD2 TRP B 240     -22.237 -38.060 -36.315  1.00 27.73           C  
ANISOU 1590  CD2 TRP B 240     3554   3872   3111    342    106    102       C  
ATOM   1591  CE2 TRP B 240     -22.682 -37.306 -35.213  1.00 28.41           C  
ANISOU 1591  CE2 TRP B 240     3628   3935   3230    338     98    125       C  
ATOM   1592  CE3 TRP B 240     -20.974 -37.781 -36.853  1.00 30.07           C  
ANISOU 1592  CE3 TRP B 240     3845   4197   3385    345    133    103       C  
ATOM   1593  NE1 TRP B 240     -23.929 -37.767 -34.885  1.00 29.77           N  
ANISOU 1593  NE1 TRP B 240     3803   4087   3419    337     77    122       N  
ATOM   1594  CZ2 TRP B 240     -21.907 -36.281 -34.631  1.00 27.63           C  
ANISOU 1594  CZ2 TRP B 240     3519   3837   3143    334    111    146       C  
ATOM   1595  CZ3 TRP B 240     -20.199 -36.768 -36.265  1.00 28.42           C  
ANISOU 1595  CZ3 TRP B 240     3617   3990   3192    339    145    130       C  
ATOM   1596  CH2 TRP B 240     -20.672 -36.039 -35.165  1.00 25.83           C  
ANISOU 1596  CH2 TRP B 240     3284   3634   2896    332    131    149       C  
ATOM   1597  N   ALA B 241     -26.163 -39.464 -38.729  1.00 29.35           N  
ANISOU 1597  N   ALA B 241     3810   4073   3269    306      4     88       N  
ATOM   1598  CA  ALA B 241     -27.523 -38.948 -38.674  1.00 25.81           C  
ANISOU 1598  CA  ALA B 241     3348   3618   2839    292    -27    118       C  
ATOM   1599  C   ALA B 241     -27.869 -38.583 -37.242  1.00 29.33           C  
ANISOU 1599  C   ALA B 241     3767   4040   3337    301    -19    137       C  
ATOM   1600  O   ALA B 241     -27.544 -39.314 -36.307  1.00 31.84           O  
ANISOU 1600  O   ALA B 241     4082   4339   3678    310     -7    119       O  
ATOM   1601  CB  ALA B 241     -28.522 -39.966 -39.202  1.00 25.27           C  
ANISOU 1601  CB  ALA B 241     3294   3543   2765    277    -65    104       C  
ATOM   1602  N   ASP B 242     -28.525 -37.443 -37.067  1.00 30.36           N  
ANISOU 1602  N   ASP B 242     3882   4170   3482    300    -25    174       N  
ATOM   1603  CA  ASP B 242     -28.884 -36.999 -35.727  1.00 29.24           C  
ANISOU 1603  CA  ASP B 242     3720   4006   3385    311    -14    190       C  
ATOM   1604  C   ASP B 242     -30.251 -37.588 -35.358  1.00 31.94           C  
ANISOU 1604  C   ASP B 242     4045   4336   3757    307    -37    200       C  
ATOM   1605  O   ASP B 242     -31.271 -36.898 -35.295  1.00 35.67           O  
ANISOU 1605  O   ASP B 242     4498   4808   4248    308    -49    231       O  
ATOM   1606  CB  ASP B 242     -28.865 -35.479 -35.659  1.00 28.39           C  
ANISOU 1606  CB  ASP B 242     3606   3899   3281    317     -5    222       C  
ATOM   1607  CG  ASP B 242     -28.942 -34.953 -34.231  1.00 32.52           C  
ANISOU 1607  CG  ASP B 242     4118   4397   3840    332     14    231       C  
ATOM   1608  OD1 ASP B 242     -28.307 -35.542 -33.332  1.00 30.71           O  
ANISOU 1608  OD1 ASP B 242     3892   4157   3621    338     31    210       O  
ATOM   1609  OD2 ASP B 242     -29.658 -33.957 -33.998  1.00 35.60           O1-
ANISOU 1609  OD2 ASP B 242     4500   4779   4249    341     12    259       O1-
ATOM   1610  N   ASN B 243     -30.253 -38.899 -35.127  1.00 29.02           N  
ANISOU 1610  N   ASN B 243     3679   3955   3391    301    -44    174       N  
ATOM   1611  CA  ASN B 243     -31.437 -39.626 -34.674  1.00 28.58           C  
ANISOU 1611  CA  ASN B 243     3605   3887   3367    293    -65    183       C  
ATOM   1612  C   ASN B 243     -31.006 -40.627 -33.596  1.00 34.13           C  
ANISOU 1612  C   ASN B 243     4310   4569   4090    298    -49    162       C  
ATOM   1613  O   ASN B 243     -29.919 -40.526 -33.015  1.00 32.04           O  
ANISOU 1613  O   ASN B 243     4054   4298   3820    312    -22    148       O  
ATOM   1614  CB  ASN B 243     -32.154 -40.287 -35.866  1.00 29.16           C  
ANISOU 1614  CB  ASN B 243     3687   3970   3423    269   -106    180       C  
ATOM   1615  CG  ASN B 243     -31.257 -41.261 -36.632  1.00 31.79           C  
ANISOU 1615  CG  ASN B 243     4057   4303   3718    263   -110    136       C  
ATOM   1616  ND2 ASN B 243     -31.686 -41.644 -37.824  1.00 29.48           N  
ANISOU 1616  ND2 ASN B 243     3784   4022   3397    244   -145    128       N  
ATOM   1617  OD1 ASN B 243     -30.189 -41.658 -36.151  1.00 31.79           O  
ANISOU 1617  OD1 ASN B 243     4070   4295   3716    278    -82    111       O  
ATOM   1618  N   ARG B 244     -31.855 -41.631 -33.331  1.00 32.75           N  
ANISOU 1618  N   ARG B 244     4125   4380   3937    284    -70    164       N  
ATOM   1619  CA  ARG B 244     -31.614 -42.539 -32.218  1.00 31.17           C  
ANISOU 1619  CA  ARG B 244     3925   4159   3761    288    -58    153       C  
ATOM   1620  C   ARG B 244     -30.346 -43.366 -32.422  1.00 33.25           C  
ANISOU 1620  C   ARG B 244     4218   4412   4004    294    -51    114       C  
ATOM   1621  O   ARG B 244     -29.501 -43.460 -31.519  1.00 30.28           O  
ANISOU 1621  O   ARG B 244     3844   4027   3636    309    -26    106       O  
ATOM   1622  CB  ARG B 244     -32.810 -43.470 -32.005  1.00 30.68           C  
ANISOU 1622  CB  ARG B 244     3845   4084   3727    267    -86    167       C  
ATOM   1623  CG  ARG B 244     -32.415 -44.650 -31.110  1.00 27.05           C  
ANISOU 1623  CG  ARG B 244     3394   3598   3285    266    -80    152       C  
ATOM   1624  CD  ARG B 244     -33.550 -45.513 -30.685  1.00 28.43           C  
ANISOU 1624  CD  ARG B 244     3549   3759   3493    243   -103    173       C  
ATOM   1625  NE  ARG B 244     -33.864 -46.563 -31.658  1.00 35.99           N  
ANISOU 1625  NE  ARG B 244     4526   4703   4445    216   -146    154       N  
ATOM   1626  CZ  ARG B 244     -33.146 -47.670 -31.852  1.00 30.94           C  
ANISOU 1626  CZ  ARG B 244     3921   4037   3796    213   -156    118       C  
ATOM   1627  NH1 ARG B 244     -32.036 -47.900 -31.160  1.00 32.01           N1+
ANISOU 1627  NH1 ARG B 244     4070   4160   3930    236   -127     99       N1+
ATOM   1628  NH2 ARG B 244     -33.543 -48.556 -32.743  1.00 27.68           N  
ANISOU 1628  NH2 ARG B 244     3529   3609   3377    188   -198    101       N  
ATOM   1629  N   THR B 245     -30.213 -44.011 -33.586  1.00 33.22           N  
ANISOU 1629  N   THR B 245     4238   4410   3974    283    -73     88       N  
ATOM   1630  CA  THR B 245     -29.080 -44.903 -33.823  1.00 35.84           C  
ANISOU 1630  CA  THR B 245     4598   4731   4289    294    -64     49       C  
ATOM   1631  C   THR B 245     -27.895 -44.227 -34.503  1.00 33.56           C  
ANISOU 1631  C   THR B 245     4322   4465   3964    311    -38     34       C  
ATOM   1632  O   THR B 245     -26.831 -44.844 -34.603  1.00 32.08           O  
ANISOU 1632  O   THR B 245     4151   4273   3766    327    -22      4       O  
ATOM   1633  CB  THR B 245     -29.500 -46.100 -34.681  1.00 33.14           C  
ANISOU 1633  CB  THR B 245     4283   4372   3936    277    -99     22       C  
ATOM   1634  CG2 THR B 245     -30.588 -46.910 -33.991  1.00 27.83           C  
ANISOU 1634  CG2 THR B 245     3597   3674   3303    255   -126     39       C  
ATOM   1635  OG1 THR B 245     -29.934 -45.632 -35.965  1.00 30.07           O  
ANISOU 1635  OG1 THR B 245     3906   4006   3512    263   -120     23       O  
ATOM   1636  N   GLY B 246     -28.042 -42.980 -34.942  1.00 32.88           N  
ANISOU 1636  N   GLY B 246     4226   4404   3861    309    -33     57       N  
ATOM   1637  CA  GLY B 246     -27.017 -42.294 -35.691  1.00 29.16           C  
ANISOU 1637  CA  GLY B 246     3765   3958   3355    319    -12     50       C  
ATOM   1638  C   GLY B 246     -26.953 -42.658 -37.152  1.00 29.51           C  
ANISOU 1638  C   GLY B 246     3838   4020   3354    312    -25     27       C  
ATOM   1639  O   GLY B 246     -26.109 -42.114 -37.871  1.00 31.68           O  
ANISOU 1639  O   GLY B 246     4122   4320   3595    319     -4     23       O  
ATOM   1640  N   ILE B 247     -27.804 -43.567 -37.620  1.00 31.16           N  
ANISOU 1640  N   ILE B 247     4065   4216   3561    296    -59     13       N  
ATOM   1641  CA  ILE B 247     -27.782 -44.018 -39.007  1.00 32.62           C  
ANISOU 1641  CA  ILE B 247     4286   4413   3697    288    -76    -13       C  
ATOM   1642  C   ILE B 247     -29.202 -43.963 -39.555  1.00 30.14           C  
ANISOU 1642  C   ILE B 247     3971   4099   3380    258   -125      6       C  
ATOM   1643  O   ILE B 247     -30.180 -44.020 -38.805  1.00 35.41           O  
ANISOU 1643  O   ILE B 247     4613   4751   4091    245   -145     31       O  
ATOM   1644  CB  ILE B 247     -27.155 -45.422 -39.170  1.00 34.48           C  
ANISOU 1644  CB  ILE B 247     4554   4625   3922    300    -72    -63       C  
ATOM   1645  CG1 ILE B 247     -27.998 -46.499 -38.496  1.00 34.13           C  
ANISOU 1645  CG1 ILE B 247     4511   4540   3918    286   -105    -68       C  
ATOM   1646  CG2 ILE B 247     -25.707 -45.440 -38.620  1.00 32.50           C  
ANISOU 1646  CG2 ILE B 247     4295   4376   3677    333    -24    -77       C  
ATOM   1647  CD1 ILE B 247     -27.215 -47.789 -38.261  1.00 31.98           C  
ANISOU 1647  CD1 ILE B 247     4264   4236   3653    306    -94   -111       C  
ATOM   1648  N   LEU B 248     -29.313 -43.766 -40.862  1.00 33.76           N  
ANISOU 1648  N   LEU B 248     4457   4581   3787    246   -142      0       N  
ATOM   1649  CA  LEU B 248     -30.604 -43.787 -41.541  1.00 35.97           C  
ANISOU 1649  CA  LEU B 248     4742   4865   4061    214   -196     17       C  
ATOM   1650  C   LEU B 248     -30.940 -45.207 -41.995  1.00 37.98           C  
ANISOU 1650  C   LEU B 248     5034   5094   4302    197   -232    -22       C  
ATOM   1651  O   LEU B 248     -30.068 -45.941 -42.464  1.00 41.58           O  
ANISOU 1651  O   LEU B 248     5532   5543   4724    211   -215    -69       O  
ATOM   1652  CB  LEU B 248     -30.577 -42.851 -42.751  1.00 34.15           C  
ANISOU 1652  CB  LEU B 248     4526   4673   3777    207   -202     33       C  
ATOM   1653  CG  LEU B 248     -30.074 -41.426 -42.527  1.00 34.92           C  
ANISOU 1653  CG  LEU B 248     4596   4794   3878    222   -167     69       C  
ATOM   1654  CD1 LEU B 248     -29.811 -40.742 -43.845  1.00 33.76           C  
ANISOU 1654  CD1 LEU B 248     4475   4684   3670    214   -170     77       C  
ATOM   1655  CD2 LEU B 248     -31.070 -40.618 -41.706  1.00 35.98           C  
ANISOU 1655  CD2 LEU B 248     4684   4920   4066    218   -181    118       C  
ATOM   1656  N   THR B 249     -32.210 -45.600 -41.863  1.00 41.86           N  
ANISOU 1656  N   THR B 249     5513   5570   4824    167   -281     -3       N  
ATOM   1657  CA  THR B 249     -32.597 -46.919 -42.378  1.00 46.55           C  
ANISOU 1657  CA  THR B 249     6148   6135   5405    143   -325    -39       C  
ATOM   1658  C   THR B 249     -32.856 -46.894 -43.872  1.00 46.58           C  
ANISOU 1658  C   THR B 249     6196   6160   5343    121   -362    -54       C  
ATOM   1659  O   THR B 249     -32.713 -47.927 -44.543  1.00 47.20           O  
ANISOU 1659  O   THR B 249     6329   6217   5386    112   -385   -101       O  
ATOM   1660  CB  THR B 249     -33.860 -47.433 -41.704  1.00 43.33           C  
ANISOU 1660  CB  THR B 249     5709   5702   5054    112   -368    -11       C  
ATOM   1661  CG2 THR B 249     -33.576 -47.841 -40.267  1.00 47.24           C  
ANISOU 1661  CG2 THR B 249     6175   6170   5606    130   -336     -7       C  
ATOM   1662  OG1 THR B 249     -34.861 -46.405 -41.751  1.00 54.31           O  
ANISOU 1662  OG1 THR B 249     7053   7120   6462     96   -389     45       O  
ATOM   1663  N   GLY B 250     -33.237 -45.736 -44.394  1.00 39.76           N  
ANISOU 1663  N   GLY B 250     5313   5333   4461    114   -371    -14       N  
ATOM   1664  CA  GLY B 250     -33.526 -45.581 -45.792  1.00 40.87           C  
ANISOU 1664  CA  GLY B 250     5493   5498   4536     91   -408    -19       C  
ATOM   1665  C   GLY B 250     -33.926 -44.159 -46.112  1.00 40.34           C  
ANISOU 1665  C   GLY B 250     5393   5471   4465     88   -412     37       C  
ATOM   1666  O   GLY B 250     -33.756 -43.237 -45.307  1.00 35.90           O  
ANISOU 1666  O   GLY B 250     4783   4915   3941    109   -376     71       O  
ATOM   1667  N   PRO B 251     -34.517 -43.968 -47.292  1.00 41.77           N  
ANISOU 1667  N   PRO B 251     5600   5674   4597     59   -462     47       N  
ATOM   1668  CA  PRO B 251     -34.693 -42.607 -47.824  1.00 39.90           C  
ANISOU 1668  CA  PRO B 251     5343   5476   4340     59   -463     96       C  
ATOM   1669  C   PRO B 251     -35.810 -41.797 -47.180  1.00 39.75           C  
ANISOU 1669  C   PRO B 251     5256   5457   4388     51   -487    162       C  
ATOM   1670  O   PRO B 251     -35.956 -40.623 -47.526  1.00 42.93           O  
ANISOU 1670  O   PRO B 251     5641   5887   4784     55   -487    206       O  
ATOM   1671  CB  PRO B 251     -34.987 -42.858 -49.309  1.00 34.97           C  
ANISOU 1671  CB  PRO B 251     4775   4873   3639     27   -515     83       C  
ATOM   1672  CG  PRO B 251     -35.623 -44.206 -49.333  1.00 34.47           C  
ANISOU 1672  CG  PRO B 251     4737   4775   3583     -2   -566     49       C  
ATOM   1673  CD  PRO B 251     -34.947 -45.005 -48.247  1.00 38.53           C  
ANISOU 1673  CD  PRO B 251     5246   5253   4141     25   -519     11       C  
ATOM   1674  N   ASP B 252     -36.616 -42.363 -46.289  1.00 40.44           N  
ANISOU 1674  N   ASP B 252     5307   5519   4542     42   -507    173       N  
ATOM   1675  CA  ASP B 252     -37.727 -41.604 -45.730  1.00 40.45           C  
ANISOU 1675  CA  ASP B 252     5241   5524   4604     38   -527    236       C  
ATOM   1676  C   ASP B 252     -37.352 -40.822 -44.474  1.00 41.65           C  
ANISOU 1676  C   ASP B 252     5348   5669   4809     77   -465    256       C  
ATOM   1677  O   ASP B 252     -38.142 -39.971 -44.037  1.00 43.80           O  
ANISOU 1677  O   ASP B 252     5568   5947   5127     85   -470    308       O  
ATOM   1678  CB  ASP B 252     -38.915 -42.534 -45.427  1.00 41.73           C  
ANISOU 1678  CB  ASP B 252     5377   5665   4811      4   -581    247       C  
ATOM   1679  CG  ASP B 252     -39.641 -42.990 -46.683  1.00 39.73           C  
ANISOU 1679  CG  ASP B 252     5156   5423   4516    -42   -659    248       C  
ATOM   1680  OD1 ASP B 252     -39.330 -42.496 -47.785  1.00 39.47           O  
ANISOU 1680  OD1 ASP B 252     5162   5417   4418    -46   -672    245       O  
ATOM   1681  OD2 ASP B 252     -40.516 -43.868 -46.571  0.62 44.86           O1-
ANISOU 1681  OD2 ASP B 252     5795   6055   5196    -76   -710    252       O1-
ATOM   1682  N   ASP B 253     -36.177 -41.068 -43.901  1.00 33.98           N  
ANISOU 1682  N   ASP B 253     4396   4684   3831    103   -409    217       N  
ATOM   1683  CA  ASP B 253     -35.794 -40.424 -42.651  1.00 33.71           C  
ANISOU 1683  CA  ASP B 253     4325   4639   3843    137   -355    232       C  
ATOM   1684  C   ASP B 253     -35.300 -39.009 -42.924  1.00 34.37           C  
ANISOU 1684  C   ASP B 253     4405   4744   3909    156   -328    258       C  
ATOM   1685  O   ASP B 253     -34.249 -38.839 -43.546  1.00 37.25           O  
ANISOU 1685  O   ASP B 253     4807   5124   4223    163   -305    234       O  
ATOM   1686  CB  ASP B 253     -34.712 -41.246 -41.955  1.00 32.85           C  
ANISOU 1686  CB  ASP B 253     4238   4509   3734    154   -312    183       C  
ATOM   1687  CG  ASP B 253     -34.395 -40.749 -40.548  1.00 35.06           C  
ANISOU 1687  CG  ASP B 253     4482   4775   4063    183   -264    196       C  
ATOM   1688  OD1 ASP B 253     -34.686 -39.574 -40.224  1.00 34.84           O  
ANISOU 1688  OD1 ASP B 253     4425   4756   4057    197   -251    235       O  
ATOM   1689  OD2 ASP B 253     -33.841 -41.544 -39.759  1.00 32.40           O1-
ANISOU 1689  OD2 ASP B 253     4151   4416   3742    193   -240    167       O1-
ATOM   1690  N   PRO B 254     -35.990 -37.972 -42.439  1.00 35.14           N  
ANISOU 1690  N   PRO B 254     4459   4844   4050    169   -327    307       N  
ATOM   1691  CA  PRO B 254     -35.566 -36.589 -42.701  1.00 32.85           C  
ANISOU 1691  CA  PRO B 254     4168   4567   3746    186   -306    335       C  
ATOM   1692  C   PRO B 254     -34.562 -36.018 -41.707  1.00 33.06           C  
ANISOU 1692  C   PRO B 254     4191   4579   3790    216   -247    325       C  
ATOM   1693  O   PRO B 254     -34.344 -34.799 -41.723  1.00 30.39           O  
ANISOU 1693  O   PRO B 254     3848   4245   3455    229   -231    354       O  
ATOM   1694  CB  PRO B 254     -36.895 -35.830 -42.612  1.00 28.93           C  
ANISOU 1694  CB  PRO B 254     3626   4072   3294    187   -337    392       C  
ATOM   1695  CG  PRO B 254     -37.662 -36.579 -41.572  1.00 30.32           C  
ANISOU 1695  CG  PRO B 254     3766   4230   3526    188   -338    392       C  
ATOM   1696  CD  PRO B 254     -37.221 -38.021 -41.627  1.00 32.72           C  
ANISOU 1696  CD  PRO B 254     4101   4525   3807    168   -344    341       C  
ATOM   1697  N   SER B 255     -33.968 -36.861 -40.856  1.00 28.22           N  
ANISOU 1697  N   SER B 255     3583   3949   3190    224   -218    288       N  
ATOM   1698  CA  SER B 255     -33.003 -36.402 -39.864  1.00 29.73           C  
ANISOU 1698  CA  SER B 255     3772   4127   3397    248   -167    278       C  
ATOM   1699  C   SER B 255     -31.834 -35.688 -40.526  1.00 31.18           C  
ANISOU 1699  C   SER B 255     3983   4328   3538    251   -145    274       C  
ATOM   1700  O   SER B 255     -31.382 -36.063 -41.614  1.00 30.10           O  
ANISOU 1700  O   SER B 255     3875   4212   3349    238   -154    256       O  
ATOM   1701  CB  SER B 255     -32.472 -37.573 -39.038  1.00 29.24           C  
ANISOU 1701  CB  SER B 255     3716   4047   3347    253   -147    237       C  
ATOM   1702  OG  SER B 255     -33.492 -38.166 -38.267  1.00 34.04           O  
ANISOU 1702  OG  SER B 255     4297   4638   3999    250   -162    246       O  
ATOM   1703  N   ARG B 256     -31.354 -34.645 -39.856  1.00 29.72           N  
ANISOU 1703  N   ARG B 256     3788   4134   3373    268   -115    291       N  
ATOM   1704  CA  ARG B 256     -30.189 -33.931 -40.337  1.00 28.96           C  
ANISOU 1704  CA  ARG B 256     3711   4052   3243    268    -92    292       C  
ATOM   1705  C   ARG B 256     -28.979 -34.850 -40.306  1.00 30.59           C  
ANISOU 1705  C   ARG B 256     3935   4265   3424    270    -64    248       C  
ATOM   1706  O   ARG B 256     -28.782 -35.618 -39.357  1.00 29.14           O  
ANISOU 1706  O   ARG B 256     3745   4063   3266    280    -50    223       O  
ATOM   1707  CB  ARG B 256     -29.941 -32.683 -39.483  1.00 29.27           C  
ANISOU 1707  CB  ARG B 256     3737   4071   3314    284    -69    318       C  
ATOM   1708  CG  ARG B 256     -28.879 -31.715 -40.061  1.00 31.91           C  
ANISOU 1708  CG  ARG B 256     4087   4418   3618    277    -53    333       C  
ATOM   1709  CD  ARG B 256     -28.637 -30.486 -39.187  1.00 27.27           C  
ANISOU 1709  CD  ARG B 256     3493   3804   3065    289    -36    356       C  
ATOM   1710  NE  ARG B 256     -29.850 -29.693 -39.033  1.00 27.38           N  
ANISOU 1710  NE  ARG B 256     3494   3800   3111    300    -57    391       N  
ATOM   1711  CZ  ARG B 256     -30.617 -29.710 -37.950  1.00 28.92           C  
ANISOU 1711  CZ  ARG B 256     3670   3968   3350    320    -53    390       C  
ATOM   1712  NH1 ARG B 256     -30.290 -30.467 -36.913  1.00 31.48           N1+
ANISOU 1712  NH1 ARG B 256     3992   4281   3690    327    -32    358       N1+
ATOM   1713  NH2 ARG B 256     -31.698 -28.957 -37.887  1.00 28.88           N  
ANISOU 1713  NH2 ARG B 256     3650   3948   3375    334    -69    424       N  
ATOM   1714  N   VAL B 257     -28.167 -34.770 -41.358  1.00 29.51           N  
ANISOU 1714  N   VAL B 257     3820   4155   3235    261    -56    242       N  
ATOM   1715  CA  VAL B 257     -26.856 -35.409 -41.378  1.00 29.67           C  
ANISOU 1715  CA  VAL B 257     3854   4187   3233    268    -21    207       C  
ATOM   1716  C   VAL B 257     -25.826 -34.367 -40.947  1.00 29.71           C  
ANISOU 1716  C   VAL B 257     3848   4194   3248    273     11    227       C  
ATOM   1717  O   VAL B 257     -25.797 -33.246 -41.470  1.00 29.90           O  
ANISOU 1717  O   VAL B 257     3873   4230   3259    264      8    262       O  
ATOM   1718  CB  VAL B 257     -26.551 -35.998 -42.771  1.00 31.30           C  
ANISOU 1718  CB  VAL B 257     4092   4425   3376    259    -25    186       C  
ATOM   1719  CG1 VAL B 257     -25.098 -36.424 -42.887  1.00 27.87           C  
ANISOU 1719  CG1 VAL B 257     3665   4007   2916    272     18    157       C  
ATOM   1720  CG2 VAL B 257     -27.489 -37.193 -43.069  1.00 24.81           C  
ANISOU 1720  CG2 VAL B 257     3286   3593   2548    252    -61    159       C  
ATOM   1721  N   ILE B 258     -25.009 -34.716 -39.952  1.00 32.94           N  
ANISOU 1721  N   ILE B 258     4246   4589   3682    286     37    207       N  
ATOM   1722  CA  ILE B 258     -24.146 -33.754 -39.276  1.00 31.17           C  
ANISOU 1722  CA  ILE B 258     4009   4358   3477    287     60    227       C  
ATOM   1723  C   ILE B 258     -22.757 -34.347 -39.095  1.00 29.63           C  
ANISOU 1723  C   ILE B 258     3809   4177   3274    294     92    202       C  
ATOM   1724  O   ILE B 258     -22.546 -35.556 -39.217  1.00 29.25           O  
ANISOU 1724  O   ILE B 258     3767   4133   3215    305     99    167       O  
ATOM   1725  CB  ILE B 258     -24.716 -33.345 -37.901  1.00 28.63           C  
ANISOU 1725  CB  ILE B 258     3673   3998   3206    295     53    236       C  
ATOM   1726  CG1 ILE B 258     -24.820 -34.578 -37.001  1.00 26.09           C  
ANISOU 1726  CG1 ILE B 258     3346   3660   2907    308     56    203       C  
ATOM   1727  CG2 ILE B 258     -26.066 -32.694 -38.059  1.00 24.51           C  
ANISOU 1727  CG2 ILE B 258     3149   3464   2698    293     26    264       C  
ATOM   1728  CD1 ILE B 258     -25.226 -34.251 -35.584  1.00 27.47           C  
ANISOU 1728  CD1 ILE B 258     3510   3802   3126    317     57    210       C  
ATOM   1729  N   ASP B 259     -21.799 -33.463 -38.814  1.00 32.37           N  
ANISOU 1729  N   ASP B 259     4143   4527   3627    288    111    224       N  
ATOM   1730  CA  ASP B 259     -20.489 -33.880 -38.325  1.00 28.97           C  
ANISOU 1730  CA  ASP B 259     3698   4105   3204    295    139    209       C  
ATOM   1731  C   ASP B 259     -20.050 -33.036 -37.131  1.00 28.97           C  
ANISOU 1731  C   ASP B 259     3684   4079   3243    289    139    228       C  
ATOM   1732  O   ASP B 259     -18.911 -33.175 -36.672  1.00 30.87           O  
ANISOU 1732  O   ASP B 259     3909   4327   3495    290    157    225       O  
ATOM   1733  CB  ASP B 259     -19.439 -33.849 -39.443  1.00 26.73           C  
ANISOU 1733  CB  ASP B 259     3412   3865   2879    291    166    214       C  
ATOM   1734  CG  ASP B 259     -19.031 -32.438 -39.855  1.00 29.40           C  
ANISOU 1734  CG  ASP B 259     3746   4218   3209    268    169    259       C  
ATOM   1735  OD1 ASP B 259     -19.565 -31.454 -39.326  1.00 28.38           O  
ANISOU 1735  OD1 ASP B 259     3618   4060   3105    257    148    285       O  
ATOM   1736  OD2 ASP B 259     -18.147 -32.313 -40.729  1.00 30.38           O1-
ANISOU 1736  OD2 ASP B 259     3863   4380   3299    262    194    270       O1-
ATOM   1737  N   ASN B 260     -20.932 -32.176 -36.628  1.00 26.83           N  
ANISOU 1737  N   ASN B 260     3420   3780   2994    284    118    248       N  
ATOM   1738  CA  ASN B 260     -20.717 -31.312 -35.482  1.00 25.85           C  
ANISOU 1738  CA  ASN B 260     3294   3625   2902    279    114    263       C  
ATOM   1739  C   ASN B 260     -21.976 -31.384 -34.638  1.00 26.20           C  
ANISOU 1739  C   ASN B 260     3347   3636   2973    292     98    256       C  
ATOM   1740  O   ASN B 260     -23.077 -31.362 -35.193  1.00 27.91           O  
ANISOU 1740  O   ASN B 260     3569   3853   3184    296     84    262       O  
ATOM   1741  CB  ASN B 260     -20.484 -29.881 -35.931  1.00 29.12           C  
ANISOU 1741  CB  ASN B 260     3714   4039   3312    258    109    302       C  
ATOM   1742  CG  ASN B 260     -19.547 -29.127 -35.039  1.00 29.84           C  
ANISOU 1742  CG  ASN B 260     3800   4111   3425    244    111    314       C  
ATOM   1743  ND2 ASN B 260     -20.099 -28.255 -34.184  1.00 29.66           N  
ANISOU 1743  ND2 ASN B 260     3795   4047   3428    244     96    324       N  
ATOM   1744  OD1 ASN B 260     -18.342 -29.323 -35.099  1.00 31.36           O  
ANISOU 1744  OD1 ASN B 260     3976   4326   3613    234    126    316       O  
ATOM   1745  N   LYS B 261     -21.839 -31.469 -33.310  1.00 28.17           N  
ANISOU 1745  N   LYS B 261     3596   3858   3249    299     99    245       N  
ATOM   1746  CA  LYS B 261     -23.024 -31.584 -32.449  1.00 29.33           C  
ANISOU 1746  CA  LYS B 261     3749   3977   3419    314     91    239       C  
ATOM   1747  C   LYS B 261     -22.752 -30.979 -31.076  1.00 29.34           C  
ANISOU 1747  C   LYS B 261     3760   3947   3442    315     93    240       C  
ATOM   1748  O   LYS B 261     -21.745 -31.310 -30.440  1.00 29.31           O  
ANISOU 1748  O   LYS B 261     3753   3944   3441    310     98    229       O  
ATOM   1749  CB  LYS B 261     -23.464 -33.050 -32.306  1.00 25.42           C  
ANISOU 1749  CB  LYS B 261     3246   3487   2925    326     91    212       C  
ATOM   1750  CG  LYS B 261     -24.719 -33.295 -31.462  1.00 26.90           C  
ANISOU 1750  CG  LYS B 261     3433   3652   3136    339     85    211       C  
ATOM   1751  CD  LYS B 261     -25.157 -34.774 -31.541  1.00 25.43           C  
ANISOU 1751  CD  LYS B 261     3239   3472   2951    344     80    189       C  
ATOM   1752  CE  LYS B 261     -26.432 -35.086 -30.756  1.00 26.64           C  
ANISOU 1752  CE  LYS B 261     3387   3608   3129    354     75    193       C  
ATOM   1753  NZ  LYS B 261     -27.608 -34.170 -31.001  1.00 28.98           N1+
ANISOU 1753  NZ  LYS B 261     3678   3900   3434    359     67    219       N1+
ATOM   1754  N   ILE B 262     -23.643 -30.083 -30.628  1.00 27.31           N  
ANISOU 1754  N   ILE B 262     3515   3661   3198    324     87    253       N  
ATOM   1755  CA  ILE B 262     -23.489 -29.445 -29.321  1.00 27.81           C  
ANISOU 1755  CA  ILE B 262     3597   3691   3277    327     89    250       C  
ATOM   1756  C   ILE B 262     -23.982 -30.391 -28.230  1.00 28.99           C  
ANISOU 1756  C   ILE B 262     3745   3833   3437    344     96    229       C  
ATOM   1757  O   ILE B 262     -24.995 -31.090 -28.397  1.00 30.01           O  
ANISOU 1757  O   ILE B 262     3862   3970   3571    358     98    226       O  
ATOM   1758  CB  ILE B 262     -24.226 -28.089 -29.282  1.00 28.30           C  
ANISOU 1758  CB  ILE B 262     3678   3724   3349    335     84    270       C  
ATOM   1759  CG1 ILE B 262     -23.928 -27.343 -27.972  1.00 27.57           C  
ANISOU 1759  CG1 ILE B 262     3616   3594   3267    337     85    263       C  
ATOM   1760  CG2 ILE B 262     -25.746 -28.254 -29.499  1.00 25.11           C  
ANISOU 1760  CG2 ILE B 262     3265   3319   2957    359     85    277       C  
ATOM   1761  CD1 ILE B 262     -24.592 -25.998 -27.885  1.00 25.00           C  
ANISOU 1761  CD1 ILE B 262     3315   3232   2954    349     82    279       C  
ATOM   1762  N   THR B 263     -23.261 -30.430 -27.108  1.00 26.46           N  
ANISOU 1762  N   THR B 263     3437   3498   3118    340     98    218       N  
ATOM   1763  CA  THR B 263     -23.593 -31.339 -26.015  1.00 30.02           C  
ANISOU 1763  CA  THR B 263     3888   3942   3574    352    105    201       C  
ATOM   1764  C   THR B 263     -23.393 -30.623 -24.692  1.00 32.83           C  
ANISOU 1764  C   THR B 263     4275   4269   3931    354    106    197       C  
ATOM   1765  O   THR B 263     -22.595 -29.679 -24.592  1.00 30.26           O  
ANISOU 1765  O   THR B 263     3966   3929   3602    338     96    202       O  
ATOM   1766  CB  THR B 263     -22.734 -32.628 -25.972  1.00 29.73           C  
ANISOU 1766  CB  THR B 263     3835   3926   3535    345    104    187       C  
ATOM   1767  CG2 THR B 263     -22.841 -33.458 -27.250  1.00 28.24           C  
ANISOU 1767  CG2 THR B 263     3624   3765   3342    345    104    184       C  
ATOM   1768  OG1 THR B 263     -21.370 -32.265 -25.748  1.00 33.13           O  
ANISOU 1768  OG1 THR B 263     4268   4358   3961    327     97    189       O  
ATOM   1769  N   GLY B 264     -24.136 -31.090 -23.679  1.00 30.78           N  
ANISOU 1769  N   GLY B 264     4022   3998   3674    371    117    188       N  
ATOM   1770  CA  GLY B 264     -24.024 -30.601 -22.327  1.00 28.48           C  
ANISOU 1770  CA  GLY B 264     3765   3682   3376    375    120    179       C  
ATOM   1771  C   GLY B 264     -23.906 -31.749 -21.351  1.00 30.73           C  
ANISOU 1771  C   GLY B 264     4047   3974   3657    377    124    169       C  
ATOM   1772  O   GLY B 264     -24.051 -32.921 -21.718  1.00 30.70           O  
ANISOU 1772  O   GLY B 264     4015   3990   3660    378    125    168       O  
ATOM   1773  N   PRO B 265     -23.647 -31.431 -20.085  1.00 29.30           N  
ANISOU 1773  N   PRO B 265     3898   3772   3461    376    124    160       N  
ATOM   1774  CA  PRO B 265     -23.487 -32.474 -19.067  1.00 28.50           C  
ANISOU 1774  CA  PRO B 265     3799   3676   3352    376    125    154       C  
ATOM   1775  C   PRO B 265     -24.652 -33.453 -19.009  1.00 30.54           C  
ANISOU 1775  C   PRO B 265     4036   3947   3619    395    144    158       C  
ATOM   1776  O   PRO B 265     -25.824 -33.062 -18.940  1.00 28.92           O  
ANISOU 1776  O   PRO B 265     3833   3738   3419    415    165    163       O  
ATOM   1777  CB  PRO B 265     -23.354 -31.669 -17.778  1.00 27.33           C  
ANISOU 1777  CB  PRO B 265     3700   3503   3183    377    125    145       C  
ATOM   1778  CG  PRO B 265     -22.673 -30.437 -18.223  1.00 29.78           C  
ANISOU 1778  CG  PRO B 265     4028   3796   3492    361    108    145       C  
ATOM   1779  CD  PRO B 265     -23.265 -30.107 -19.572  1.00 29.98           C  
ANISOU 1779  CD  PRO B 265     4026   3828   3536    370    116    156       C  
ATOM   1780  N   ALA B 266     -24.302 -34.743 -19.040  1.00 30.20           N  
ANISOU 1780  N   ALA B 266     3970   3920   3583    387    137    159       N  
ATOM   1781  CA  ALA B 266     -25.147 -35.937 -19.032  1.00 29.04           C  
ANISOU 1781  CA  ALA B 266     3801   3784   3448    394    146    165       C  
ATOM   1782  C   ALA B 266     -25.806 -36.220 -20.382  1.00 28.74           C  
ANISOU 1782  C   ALA B 266     3732   3760   3428    397    145    170       C  
ATOM   1783  O   ALA B 266     -26.581 -37.179 -20.476  1.00 29.02           O  
ANISOU 1783  O   ALA B 266     3748   3803   3477    399    149    176       O  
ATOM   1784  CB  ALA B 266     -26.243 -35.904 -17.962  1.00 27.27           C  
ANISOU 1784  CB  ALA B 266     3590   3554   3217    411    170    171       C  
ATOM   1785  N   ASP B 267     -25.533 -35.445 -21.425  1.00 28.47           N  
ANISOU 1785  N   ASP B 267     3693   3729   3395    393    139    169       N  
ATOM   1786  CA  ASP B 267     -26.002 -35.828 -22.749  1.00 28.35           C  
ANISOU 1786  CA  ASP B 267     3653   3729   3391    392    133    173       C  
ATOM   1787  C   ASP B 267     -25.272 -37.072 -23.225  1.00 31.19           C  
ANISOU 1787  C   ASP B 267     3998   4100   3753    382    120    162       C  
ATOM   1788  O   ASP B 267     -24.063 -37.229 -23.016  1.00 28.52           O  
ANISOU 1788  O   ASP B 267     3664   3762   3409    374    113    154       O  
ATOM   1789  CB  ASP B 267     -25.786 -34.704 -23.752  1.00 27.68           C  
ANISOU 1789  CB  ASP B 267     3569   3646   3301    389    128    177       C  
ATOM   1790  CG  ASP B 267     -26.938 -33.735 -23.799  0.88 29.00           C  
ANISOU 1790  CG  ASP B 267     3740   3805   3475    404    138    191       C  
ATOM   1791  OD1 ASP B 267     -28.029 -34.071 -23.281  1.00 30.08           O  
ANISOU 1791  OD1 ASP B 267     3867   3940   3622    418    151    198       O  
ATOM   1792  OD2 ASP B 267     -26.749 -32.640 -24.364  1.00 28.35           O1-
ANISOU 1792  OD2 ASP B 267     3666   3716   3389    403    134    198       O1-
ATOM   1793  N   SER B 268     -26.016 -37.965 -23.870  1.00 31.18           N  
ANISOU 1793  N   SER B 268     3978   4105   3761    381    115    162       N  
ATOM   1794  CA  SER B 268     -25.418 -39.130 -24.503  1.00 29.77           C  
ANISOU 1794  CA  SER B 268     3792   3933   3585    375    103    149       C  
ATOM   1795  C   SER B 268     -26.084 -39.355 -25.851  1.00 28.04           C  
ANISOU 1795  C   SER B 268     3561   3726   3366    371     94    147       C  
ATOM   1796  O   SER B 268     -27.309 -39.271 -25.965  1.00 32.02           O  
ANISOU 1796  O   SER B 268     4057   4231   3880    371     92    160       O  
ATOM   1797  CB  SER B 268     -25.542 -40.377 -23.612  1.00 28.49           C  
ANISOU 1797  CB  SER B 268     3630   3761   3436    375    101    147       C  
ATOM   1798  OG  SER B 268     -26.884 -40.626 -23.231  1.00 28.64           O  
ANISOU 1798  OG  SER B 268     3641   3776   3467    375    105    162       O  
ATOM   1799  N   PHE B 269     -25.268 -39.604 -26.867  1.00 28.35           N  
ANISOU 1799  N   PHE B 269     3601   3777   3393    368     88    133       N  
ATOM   1800  CA  PHE B 269     -25.726 -40.049 -28.173  1.00 29.35           C  
ANISOU 1800  CA  PHE B 269     3725   3915   3514    363     76    125       C  
ATOM   1801  C   PHE B 269     -24.674 -41.000 -28.745  1.00 30.95           C  
ANISOU 1801  C   PHE B 269     3932   4122   3707    366     75    101       C  
ATOM   1802  O   PHE B 269     -23.574 -41.162 -28.193  1.00 26.84           O  
ANISOU 1802  O   PHE B 269     3411   3599   3189    373     84     94       O  
ATOM   1803  CB  PHE B 269     -25.987 -38.864 -29.114  1.00 26.32           C  
ANISOU 1803  CB  PHE B 269     3341   3547   3114    360     75    138       C  
ATOM   1804  CG  PHE B 269     -24.740 -38.169 -29.585  1.00 26.04           C  
ANISOU 1804  CG  PHE B 269     3310   3525   3061    359     85    135       C  
ATOM   1805  CD1 PHE B 269     -24.138 -38.530 -30.796  1.00 26.65           C  
ANISOU 1805  CD1 PHE B 269     3389   3621   3115    356     84    121       C  
ATOM   1806  CD2 PHE B 269     -24.180 -37.131 -28.841  1.00 23.66           C  
ANISOU 1806  CD2 PHE B 269     3011   3217   2761    359     94    147       C  
ATOM   1807  CE1 PHE B 269     -22.984 -37.865 -31.259  1.00 24.39           C  
ANISOU 1807  CE1 PHE B 269     3101   3352   2812    354     97    124       C  
ATOM   1808  CE2 PHE B 269     -23.036 -36.476 -29.284  1.00 23.54           C  
ANISOU 1808  CE2 PHE B 269     2997   3215   2733    353    101    149       C  
ATOM   1809  CZ  PHE B 269     -22.433 -36.852 -30.506  1.00 24.67           C  
ANISOU 1809  CZ  PHE B 269     3135   3382   2856    351    103    140       C  
ATOM   1810  N   GLY B 270     -25.026 -41.627 -29.867  1.00 26.85           N  
ANISOU 1810  N   GLY B 270     3418   3608   3177    362     63     87       N  
ATOM   1811  CA  GLY B 270     -24.160 -42.622 -30.465  1.00 29.13           C  
ANISOU 1811  CA  GLY B 270     3715   3897   3455    370     64     59       C  
ATOM   1812  C   GLY B 270     -24.454 -42.766 -31.939  1.00 33.14           C  
ANISOU 1812  C   GLY B 270     4236   4420   3936    364     54     45       C  
ATOM   1813  O   GLY B 270     -25.512 -42.362 -32.429  1.00 33.29           O  
ANISOU 1813  O   GLY B 270     4255   4445   3949    351     39     59       O  
ATOM   1814  N   PHE B 271     -23.493 -43.338 -32.649  1.00 34.44           N  
ANISOU 1814  N   PHE B 271     4411   4593   4082    376     65     20       N  
ATOM   1815  CA  PHE B 271     -23.625 -43.477 -34.091  1.00 32.21           C  
ANISOU 1815  CA  PHE B 271     4147   4328   3764    373     59      2       C  
ATOM   1816  C   PHE B 271     -22.617 -44.504 -34.583  1.00 34.88           C  
ANISOU 1816  C   PHE B 271     4500   4664   4089    394     74    -33       C  
ATOM   1817  O   PHE B 271     -21.716 -44.940 -33.851  1.00 31.31           O  
ANISOU 1817  O   PHE B 271     4037   4201   3657    412     89    -39       O  
ATOM   1818  CB  PHE B 271     -23.429 -42.138 -34.801  1.00 29.80           C  
ANISOU 1818  CB  PHE B 271     3837   4055   3432    366     70     23       C  
ATOM   1819  CG  PHE B 271     -22.069 -41.539 -34.594  1.00 31.19           C  
ANISOU 1819  CG  PHE B 271     3997   4248   3604    378    100     29       C  
ATOM   1820  CD1 PHE B 271     -21.022 -41.830 -35.461  1.00 27.56           C  
ANISOU 1820  CD1 PHE B 271     3543   3812   3117    391    122     10       C  
ATOM   1821  CD2 PHE B 271     -21.831 -40.681 -33.519  1.00 30.24           C  
ANISOU 1821  CD2 PHE B 271     3859   4123   3509    374    106     54       C  
ATOM   1822  CE1 PHE B 271     -19.751 -41.269 -35.274  1.00 27.34           C  
ANISOU 1822  CE1 PHE B 271     3494   3804   3091    399    150     22       C  
ATOM   1823  CE2 PHE B 271     -20.561 -40.118 -33.325  1.00 30.30           C  
ANISOU 1823  CE2 PHE B 271     3852   4146   3516    379    127     63       C  
ATOM   1824  CZ  PHE B 271     -19.517 -40.420 -34.211  1.00 27.23           C  
ANISOU 1824  CZ  PHE B 271     3460   3782   3103    390    149     50       C  
ATOM   1825  N   GLN B 272     -22.802 -44.897 -35.842  1.00 35.04           N  
ANISOU 1825  N   GLN B 272     4546   4693   4073    392     67    -57       N  
ATOM   1826  CA  GLN B 272     -21.885 -45.772 -36.553  1.00 32.30           C  
ANISOU 1826  CA  GLN B 272     4220   4349   3704    416     86    -95       C  
ATOM   1827  C   GLN B 272     -21.447 -45.064 -37.821  1.00 32.38           C  
ANISOU 1827  C   GLN B 272     4240   4401   3663    417    105    -97       C  
ATOM   1828  O   GLN B 272     -22.180 -44.229 -38.369  1.00 32.17           O  
ANISOU 1828  O   GLN B 272     4216   4393   3616    395     90    -76       O  
ATOM   1829  CB  GLN B 272     -22.530 -47.125 -36.860  1.00 28.10           C  
ANISOU 1829  CB  GLN B 272     3722   3781   3172    415     58   -129       C  
ATOM   1830  CG  GLN B 272     -22.830 -47.893 -35.584  1.00 32.37           C  
ANISOU 1830  CG  GLN B 272     4254   4281   3764    414     42   -124       C  
ATOM   1831  CD  GLN B 272     -23.445 -49.250 -35.831  1.00 34.79           C  
ANISOU 1831  CD  GLN B 272     4595   4547   4077    409     12   -154       C  
ATOM   1832  NE2 GLN B 272     -23.696 -49.997 -34.748  1.00 31.38           N  
ANISOU 1832  NE2 GLN B 272     4156   4077   3689    407     -3   -147       N  
ATOM   1833  OE1 GLN B 272     -23.693 -49.632 -36.983  1.00 36.07           O  
ANISOU 1833  OE1 GLN B 272     4792   4710   4202    405      0   -183       O  
ATOM   1834  N   ILE B 273     -20.216 -45.359 -38.243  1.00 31.93           N  
ANISOU 1834  N   ILE B 273     4183   4361   3588    445    141   -117       N  
ATOM   1835  CA  ILE B 273     -19.656 -44.847 -39.489  1.00 31.30           C  
ANISOU 1835  CA  ILE B 273     4113   4324   3455    450    167   -121       C  
ATOM   1836  C   ILE B 273     -18.912 -45.986 -40.174  1.00 34.66           C  
ANISOU 1836  C   ILE B 273     4566   4748   3857    485    192   -168       C  
ATOM   1837  O   ILE B 273     -18.524 -46.970 -39.541  1.00 35.79           O  
ANISOU 1837  O   ILE B 273     4708   4859   4032    509    196   -190       O  
ATOM   1838  CB  ILE B 273     -18.707 -43.656 -39.252  1.00 32.45           C  
ANISOU 1838  CB  ILE B 273     4218   4504   3605    450    199    -84       C  
ATOM   1839  CG1 ILE B 273     -17.616 -44.053 -38.252  1.00 31.86           C  
ANISOU 1839  CG1 ILE B 273     4112   4420   3573    475    221    -84       C  
ATOM   1840  CG2 ILE B 273     -19.469 -42.425 -38.756  1.00 28.18           C  
ANISOU 1840  CG2 ILE B 273     3661   3964   3081    418    175    -40       C  
ATOM   1841  CD1 ILE B 273     -16.750 -42.898 -37.820  1.00 31.13           C  
ANISOU 1841  CD1 ILE B 273     3979   4355   3494    468    241    -44       C  
ATOM   1842  N   ILE B 274     -18.732 -45.870 -41.484  1.00 30.52           N  
ANISOU 1842  N   ILE B 274     4069   4256   3273    488    209   -184       N  
ATOM   1843  CA  ILE B 274     -17.830 -46.773 -42.181  1.00 34.13           C  
ANISOU 1843  CA  ILE B 274     4548   4719   3700    528    246   -228       C  
ATOM   1844  C   ILE B 274     -16.481 -46.067 -42.277  1.00 35.21           C  
ANISOU 1844  C   ILE B 274     4643   4903   3831    548    300   -205       C  
ATOM   1845  O   ILE B 274     -16.347 -45.068 -42.986  1.00 33.53           O  
ANISOU 1845  O   ILE B 274     4424   4735   3580    532    315   -179       O  
ATOM   1846  CB  ILE B 274     -18.362 -47.171 -43.561  1.00 33.72           C  
ANISOU 1846  CB  ILE B 274     4556   4675   3580    524    236   -264       C  
ATOM   1847  CG1 ILE B 274     -19.694 -47.905 -43.412  1.00 31.31           C  
ANISOU 1847  CG1 ILE B 274     4288   4322   3288    498    176   -283       C  
ATOM   1848  CG2 ILE B 274     -17.327 -48.035 -44.283  1.00 28.87           C  
ANISOU 1848  CG2 ILE B 274     3967   4070   2932    572    284   -311       C  
ATOM   1849  CD1 ILE B 274     -19.666 -49.022 -42.368  1.00 33.12           C  
ANISOU 1849  CD1 ILE B 274     4514   4494   3575    516    164   -303       C  
ATOM   1850  N   ALA B 275     -15.482 -46.583 -41.565  1.00 32.07           N  
ANISOU 1850  N   ALA B 275     4215   4496   3474    582    327   -210       N  
ATOM   1851  CA  ALA B 275     -14.193 -45.909 -41.490  1.00 31.46           C  
ANISOU 1851  CA  ALA B 275     4087   4462   3403    597    374   -180       C  
ATOM   1852  C   ALA B 275     -13.644 -45.631 -42.885  1.00 34.69           C  
ANISOU 1852  C   ALA B 275     4511   4925   3746    610    418   -189       C  
ATOM   1853  O   ALA B 275     -13.475 -46.551 -43.694  1.00 34.52           O  
ANISOU 1853  O   ALA B 275     4528   4902   3687    643    440   -236       O  
ATOM   1854  CB  ALA B 275     -13.213 -46.764 -40.687  1.00 32.77           C  
ANISOU 1854  CB  ALA B 275     4224   4609   3619    638    394   -192       C  
ATOM   1855  N   GLY B 276     -13.368 -44.355 -43.169  1.00 31.24           N  
ANISOU 1855  N   GLY B 276     4044   4533   3291    584    432   -143       N  
ATOM   1856  CA  GLY B 276     -12.784 -43.967 -44.437  1.00 32.09           C  
ANISOU 1856  CA  GLY B 276     4159   4697   3335    592    478   -140       C  
ATOM   1857  C   GLY B 276     -13.707 -44.014 -45.638  1.00 35.17           C  
ANISOU 1857  C   GLY B 276     4612   5096   3654    576    461   -163       C  
ATOM   1858  O   GLY B 276     -13.240 -43.780 -46.766  1.00 34.45           O  
ANISOU 1858  O   GLY B 276     4534   5053   3500    585    501   -165       O  
ATOM   1859  N   GLU B 277     -14.994 -44.304 -45.442  1.00 33.19           N  
ANISOU 1859  N   GLU B 277     4399   4802   3410    553    404   -179       N  
ATOM   1860  CA  GLU B 277     -15.946 -44.378 -46.545  1.00 34.33           C  
ANISOU 1860  CA  GLU B 277     4603   4951   3489    533    378   -199       C  
ATOM   1861  C   GLU B 277     -15.954 -43.098 -47.369  1.00 34.21           C  
ANISOU 1861  C   GLU B 277     4583   4990   3426    503    387   -154       C  
ATOM   1862  O   GLU B 277     -16.286 -42.022 -46.864  1.00 34.55           O  
ANISOU 1862  O   GLU B 277     4594   5035   3499    470    364   -104       O  
ATOM   1863  CB  GLU B 277     -17.348 -44.663 -46.008  1.00 31.29           C  
ANISOU 1863  CB  GLU B 277     4240   4514   3133    504    310   -205       C  
ATOM   1864  CG  GLU B 277     -18.371 -44.836 -47.096  1.00 30.12           C  
ANISOU 1864  CG  GLU B 277     4153   4368   2924    481    274   -225       C  
ATOM   1865  CD  GLU B 277     -19.663 -45.427 -46.582  1.00 34.70           C  
ANISOU 1865  CD  GLU B 277     4753   4894   3537    458    209   -239       C  
ATOM   1866  OE1 GLU B 277     -20.269 -44.841 -45.647  1.00 33.28           O  
ANISOU 1866  OE1 GLU B 277     4537   4697   3412    433    179   -200       O  
ATOM   1867  OE2 GLU B 277     -20.062 -46.495 -47.116  1.00 32.83           O1-
ANISOU 1867  OE2 GLU B 277     4570   4631   3271    464    190   -288       O1-
ATOM   1868  N   GLY B 278     -15.597 -43.224 -48.643  1.00 28.47           N  
ANISOU 1868  N   GLY B 278     3891   4304   2622    516    421   -174       N  
ATOM   1869  CA  GLY B 278     -15.586 -42.084 -49.527  1.00 29.16           C  
ANISOU 1869  CA  GLY B 278     3979   4444   2656    488    431   -130       C  
ATOM   1870  C   GLY B 278     -14.484 -41.085 -49.281  1.00 34.46           C  
ANISOU 1870  C   GLY B 278     4587   5157   3348    486    477    -77       C  
ATOM   1871  O   GLY B 278     -14.419 -40.076 -49.994  1.00 37.38           O  
ANISOU 1871  O   GLY B 278     4956   5571   3678    460    486    -34       O  
ATOM   1872  N   VAL B 279     -13.613 -41.327 -48.300  1.00 34.10           N  
ANISOU 1872  N   VAL B 279     4492   5099   3365    510    502    -74       N  
ATOM   1873  CA  VAL B 279     -12.551 -40.384 -47.965  1.00 33.53           C  
ANISOU 1873  CA  VAL B 279     4356   5064   3321    503    538    -20       C  
ATOM   1874  C   VAL B 279     -11.183 -41.042 -47.843  1.00 36.09           C  
ANISOU 1874  C   VAL B 279     4643   5411   3660    551    601    -36       C  
ATOM   1875  O   VAL B 279     -10.153 -40.346 -47.947  1.00 34.08           O  
ANISOU 1875  O   VAL B 279     4338   5203   3408    548    643      7       O  
ATOM   1876  CB  VAL B 279     -12.903 -39.618 -46.665  1.00 33.28           C  
ANISOU 1876  CB  VAL B 279     4285   4995   3365    471    494     20       C  
ATOM   1877  CG1 VAL B 279     -14.177 -38.785 -46.848  1.00 27.82           C  
ANISOU 1877  CG1 VAL B 279     3621   4288   2660    427    439     45       C  
ATOM   1878  CG2 VAL B 279     -13.088 -40.585 -45.504  1.00 30.48           C  
ANISOU 1878  CG2 VAL B 279     3924   4585   3071    493    471    -15       C  
ATOM   1879  N   GLY B 280     -11.095 -42.365 -47.648  1.00 35.31           N  
ANISOU 1879  N   GLY B 280     4564   5280   3571    595    609    -94       N  
ATOM   1880  CA  GLY B 280      -9.819 -43.048 -47.661  1.00 31.39           C  
ANISOU 1880  CA  GLY B 280     4035   4806   3085    648    671   -111       C  
ATOM   1881  C   GLY B 280      -9.159 -43.102 -46.298  1.00 35.78           C  
ANISOU 1881  C   GLY B 280     4526   5338   3729    657    667    -89       C  
ATOM   1882  O   GLY B 280      -9.684 -42.633 -45.279  1.00 33.53           O  
ANISOU 1882  O   GLY B 280     4225   5018   3497    622    615    -63       O  
ATOM   1883  N   ALA B 281      -7.983 -43.735 -46.284  1.00 36.49           N  
ANISOU 1883  N   ALA B 281     4580   5450   3835    707    722   -100       N  
ATOM   1884  CA  ALA B 281      -7.192 -43.842 -45.066  1.00 34.66           C  
ANISOU 1884  CA  ALA B 281     4282   5202   3685    720    721    -76       C  
ATOM   1885  C   ALA B 281      -6.647 -42.475 -44.658  1.00 36.16           C  
ANISOU 1885  C   ALA B 281     4408   5428   3902    675    719     -3       C  
ATOM   1886  O   ALA B 281      -6.430 -41.587 -45.489  1.00 35.32           O  
ANISOU 1886  O   ALA B 281     4294   5373   3751    651    745     31       O  
ATOM   1887  CB  ALA B 281      -6.052 -44.835 -45.257  1.00 35.56           C  
ANISOU 1887  CB  ALA B 281     4370   5334   3808    788    782   -103       C  
ATOM   1888  N   GLY B 282      -6.449 -42.296 -43.358  1.00 35.22           N  
ANISOU 1888  N   GLY B 282     4247   5279   3855    660    685     23       N  
ATOM   1889  CA  GLY B 282      -5.928 -41.029 -42.890  1.00 34.31           C  
ANISOU 1889  CA  GLY B 282     4076   5189   3770    615    676     90       C  
ATOM   1890  C   GLY B 282      -5.950 -40.890 -41.385  1.00 35.75           C  
ANISOU 1890  C   GLY B 282     4230   5327   4025    595    626    109       C  
ATOM   1891  O   GLY B 282      -6.621 -41.659 -40.689  1.00 35.06           O  
ANISOU 1891  O   GLY B 282     4173   5186   3961    608    590     74       O  
ATOM   1892  N   ALA B 283      -5.181 -39.932 -40.874  1.00 35.68           N  
ANISOU 1892  N   ALA B 283     4164   5342   4051    563    622    166       N  
ATOM   1893  CA  ALA B 283      -5.262 -39.509 -39.480  1.00 34.34           C  
ANISOU 1893  CA  ALA B 283     3975   5133   3940    531    569    191       C  
ATOM   1894  C   ALA B 283      -6.351 -38.448 -39.412  1.00 36.90           C  
ANISOU 1894  C   ALA B 283     4339   5433   4246    479    525    206       C  
ATOM   1895  O   ALA B 283      -6.116 -37.277 -39.727  1.00 36.06           O  
ANISOU 1895  O   ALA B 283     4216   5353   4129    439    526    251       O  
ATOM   1896  CB  ALA B 283      -3.923 -38.976 -38.992  1.00 32.58           C  
ANISOU 1896  CB  ALA B 283     3674   4944   3761    518    581    244       C  
ATOM   1897  N   TRP B 284      -7.556 -38.867 -39.034  1.00 35.52           N  
ANISOU 1897  N   TRP B 284     4217   5208   4069    480    487    170       N  
ATOM   1898  CA  TRP B 284      -8.730 -38.007 -39.035  1.00 31.93           C  
ANISOU 1898  CA  TRP B 284     3804   4729   3598    440    448    179       C  
ATOM   1899  C   TRP B 284      -8.943 -37.463 -37.629  1.00 34.26           C  
ANISOU 1899  C   TRP B 284     4090   4983   3943    411    401    199       C  
ATOM   1900  O   TRP B 284      -9.194 -38.232 -36.694  1.00 36.46           O  
ANISOU 1900  O   TRP B 284     4376   5225   4253    428    379    175       O  
ATOM   1901  CB  TRP B 284      -9.957 -38.783 -39.515  1.00 33.23           C  
ANISOU 1901  CB  TRP B 284     4028   4868   3730    457    435    130       C  
ATOM   1902  CG  TRP B 284      -9.823 -39.365 -40.905  1.00 33.85           C  
ANISOU 1902  CG  TRP B 284     4128   4983   3752    485    478    103       C  
ATOM   1903  CD1 TRP B 284      -9.513 -40.655 -41.229  1.00 34.10           C  
ANISOU 1903  CD1 TRP B 284     4168   5014   3773    533    506     58       C  
ATOM   1904  CD2 TRP B 284      -9.990 -38.670 -42.152  1.00 36.45           C  
ANISOU 1904  CD2 TRP B 284     4475   5352   4022    468    496    119       C  
ATOM   1905  CE2 TRP B 284      -9.761 -39.606 -43.186  1.00 33.71           C  
ANISOU 1905  CE2 TRP B 284     4150   5030   3627    507    537     80       C  
ATOM   1906  CE3 TRP B 284     -10.304 -37.345 -42.493  1.00 35.76           C  
ANISOU 1906  CE3 TRP B 284     4391   5280   3918    423    482    164       C  
ATOM   1907  NE1 TRP B 284      -9.476 -40.809 -42.596  1.00 34.03           N  
ANISOU 1907  NE1 TRP B 284     4186   5042   3700    548    543     41       N  
ATOM   1908  CZ2 TRP B 284      -9.840 -39.266 -44.533  1.00 31.95           C  
ANISOU 1908  CZ2 TRP B 284     3953   4850   3335    501    564     83       C  
ATOM   1909  CZ3 TRP B 284     -10.387 -37.010 -43.831  1.00 35.15           C  
ANISOU 1909  CZ3 TRP B 284     4335   5245   3776    417    507    171       C  
ATOM   1910  CH2 TRP B 284     -10.157 -37.969 -44.835  1.00 35.03           C  
ANISOU 1910  CH2 TRP B 284     4343   5258   3710    455    548    131       C  
ATOM   1911  N   MET B 285      -8.830 -36.147 -37.471  1.00 33.32           N  
ANISOU 1911  N   MET B 285     3961   4870   3830    368    384    243       N  
ATOM   1912  CA  MET B 285      -8.990 -35.569 -36.146  1.00 33.83           C  
ANISOU 1912  CA  MET B 285     4024   4895   3937    340    341    260       C  
ATOM   1913  C   MET B 285     -10.448 -35.620 -35.714  1.00 35.85           C  
ANISOU 1913  C   MET B 285     4330   5102   4189    338    306    235       C  
ATOM   1914  O   MET B 285     -11.362 -35.432 -36.523  1.00 34.91           O  
ANISOU 1914  O   MET B 285     4244   4983   4035    335    305    226       O  
ATOM   1915  CB  MET B 285      -8.531 -34.115 -36.118  1.00 36.47           C  
ANISOU 1915  CB  MET B 285     4339   5240   4277    293    330    312       C  
ATOM   1916  CG  MET B 285      -7.151 -33.827 -36.661  1.00 47.79           C  
ANISOU 1916  CG  MET B 285     5719   6727   5714    286    364    350       C  
ATOM   1917  SD  MET B 285      -6.835 -32.038 -36.659  1.00 53.57           S  
ANISOU 1917  SD  MET B 285     6440   7461   6453    221    342    412       S  
ATOM   1918  CE  MET B 285      -7.576 -31.669 -35.064  1.00 38.73           C  
ANISOU 1918  CE  MET B 285     4596   5511   4611    202    280    401       C  
ATOM   1919  N   TYR B 286     -10.665 -35.869 -34.432  1.00 32.35           N  
ANISOU 1919  N   TYR B 286     3891   4620   3780    338    276    226       N  
ATOM   1920  CA  TYR B 286     -11.907 -35.502 -33.777  1.00 32.56           C  
ANISOU 1920  CA  TYR B 286     3957   4603   3812    325    241    218       C  
ATOM   1921  C   TYR B 286     -11.531 -34.544 -32.656  1.00 34.71           C  
ANISOU 1921  C   TYR B 286     4220   4854   4113    294    214    247       C  
ATOM   1922  O   TYR B 286     -10.401 -34.587 -32.142  1.00 32.53           O  
ANISOU 1922  O   TYR B 286     3909   4590   3861    289    215    263       O  
ATOM   1923  CB  TYR B 286     -12.690 -36.734 -33.234  1.00 28.66           C  
ANISOU 1923  CB  TYR B 286     3484   4078   3326    353    231    179       C  
ATOM   1924  CG  TYR B 286     -12.087 -37.355 -31.997  1.00 29.90           C  
ANISOU 1924  CG  TYR B 286     3622   4217   3519    363    219    175       C  
ATOM   1925  CD1 TYR B 286     -11.056 -38.289 -32.095  1.00 31.32           C  
ANISOU 1925  CD1 TYR B 286     3771   4417   3712    389    240    167       C  
ATOM   1926  CD2 TYR B 286     -12.537 -36.997 -30.727  1.00 29.97           C  
ANISOU 1926  CD2 TYR B 286     3647   4191   3550    347    188    181       C  
ATOM   1927  CE1 TYR B 286     -10.489 -38.859 -30.968  1.00 33.88           C  
ANISOU 1927  CE1 TYR B 286     4077   4725   4071    398    226    169       C  
ATOM   1928  CE2 TYR B 286     -11.978 -37.554 -29.580  1.00 31.87           C  
ANISOU 1928  CE2 TYR B 286     3873   4416   3819    353    174    181       C  
ATOM   1929  CZ  TYR B 286     -10.946 -38.484 -29.702  1.00 37.77           C  
ANISOU 1929  CZ  TYR B 286     4587   5183   4581    378    190    177       C  
ATOM   1930  OH  TYR B 286     -10.371 -39.045 -28.570  1.00 33.41           O  
ANISOU 1930  OH  TYR B 286     4018   4616   4059    384    172    181       O  
ATOM   1931  N   HIS B 287     -12.458 -33.650 -32.315  1.00 30.36           N  
ANISOU 1931  N   HIS B 287     3702   4273   3561    274    190    254       N  
ATOM   1932  CA  HIS B 287     -12.201 -32.691 -31.251  1.00 29.97           C  
ANISOU 1932  CA  HIS B 287     3657   4197   3534    245    162    276       C  
ATOM   1933  C   HIS B 287     -13.495 -32.012 -30.856  1.00 30.59           C  
ANISOU 1933  C   HIS B 287     3779   4236   3609    239    141    271       C  
ATOM   1934  O   HIS B 287     -14.489 -32.047 -31.584  1.00 34.27           O  
ANISOU 1934  O   HIS B 287     4263   4701   4055    250    147    261       O  
ATOM   1935  CB  HIS B 287     -11.156 -31.631 -31.644  1.00 31.69           C  
ANISOU 1935  CB  HIS B 287     3850   4437   3755    211    163    317       C  
ATOM   1936  CG  HIS B 287     -11.384 -30.986 -32.979  1.00 34.65           C  
ANISOU 1936  CG  HIS B 287     4229   4836   4101    201    181    335       C  
ATOM   1937  CD2 HIS B 287     -11.061 -31.391 -34.231  1.00 38.02           C  
ANISOU 1937  CD2 HIS B 287     4636   5307   4501    214    215    337       C  
ATOM   1938  ND1 HIS B 287     -11.965 -29.744 -33.121  1.00 35.98           N  
ANISOU 1938  ND1 HIS B 287     4424   4981   4264    175    163    357       N  
ATOM   1939  CE1 HIS B 287     -12.012 -29.423 -34.400  1.00 32.58           C  
ANISOU 1939  CE1 HIS B 287     3991   4581   3805    170    182    374       C  
ATOM   1940  NE2 HIS B 287     -11.472 -30.407 -35.095  1.00 37.39           N  
ANISOU 1940  NE2 HIS B 287     4574   5234   4398    192    215    362       N  
ATOM   1941  N   CYS B 288     -13.477 -31.424 -29.671  1.00 30.90           N  
ANISOU 1941  N   CYS B 288     3833   4241   3666    223    115    276       N  
ATOM   1942  CA  CYS B 288     -14.413 -30.359 -29.389  1.00 29.71           C  
ANISOU 1942  CA  CYS B 288     3721   4055   3514    212     98    282       C  
ATOM   1943  C   CYS B 288     -14.080 -29.208 -30.317  1.00 29.56           C  
ANISOU 1943  C   CYS B 288     3698   4047   3486    185     99    315       C  
ATOM   1944  O   CYS B 288     -12.907 -28.893 -30.532  1.00 31.74           O  
ANISOU 1944  O   CYS B 288     3946   4345   3767    162    101    339       O  
ATOM   1945  CB  CYS B 288     -14.318 -29.921 -27.928  1.00 31.92           C  
ANISOU 1945  CB  CYS B 288     4022   4297   3809    199     72    279       C  
ATOM   1946  SG  CYS B 288     -15.545 -28.672 -27.500  1.00 32.76           S  
ANISOU 1946  SG  CYS B 288     4180   4354   3913    196     57    280       S  
ATOM   1947  N   HIS B 289     -15.101 -28.586 -30.890  1.00 29.70           N  
ANISOU 1947  N   HIS B 289     3741   4051   3491    188     98    320       N  
ATOM   1948  CA  HIS B 289     -14.857 -27.507 -31.839  1.00 29.25           C  
ANISOU 1948  CA  HIS B 289     3684   4004   3425    163     98    355       C  
ATOM   1949  C   HIS B 289     -14.975 -26.124 -31.198  1.00 30.44           C  
ANISOU 1949  C   HIS B 289     3865   4108   3591    138     71    374       C  
ATOM   1950  O   HIS B 289     -14.765 -25.118 -31.884  1.00 29.60           O  
ANISOU 1950  O   HIS B 289     3763   4002   3482    114     66    407       O  
ATOM   1951  CB  HIS B 289     -15.805 -27.634 -33.036  1.00 27.48           C  
ANISOU 1951  CB  HIS B 289     3467   3797   3176    179    110    355       C  
ATOM   1952  CG  HIS B 289     -15.240 -27.112 -34.324  1.00 31.94           C  
ANISOU 1952  CG  HIS B 289     4018   4398   3720    158    122    388       C  
ATOM   1953  CD2 HIS B 289     -15.140 -27.680 -35.552  1.00 32.80           C  
ANISOU 1953  CD2 HIS B 289     4112   4553   3797    166    146    389       C  
ATOM   1954  ND1 HIS B 289     -14.720 -25.838 -34.451  1.00 34.06           N  
ANISOU 1954  ND1 HIS B 289     4289   4655   3995    123    110    428       N  
ATOM   1955  CE1 HIS B 289     -14.308 -25.653 -35.695  1.00 31.49           C  
ANISOU 1955  CE1 HIS B 289     3948   4371   3645    110    127    455       C  
ATOM   1956  NE2 HIS B 289     -14.556 -26.753 -36.385  1.00 31.42           N  
ANISOU 1956  NE2 HIS B 289     3930   4398   3610    137    151    431       N  
ATOM   1957  N   VAL B 290     -15.303 -26.044 -29.906  1.00 26.34           N  
ANISOU 1957  N   VAL B 290     3371   3548   3087    145     54    354       N  
ATOM   1958  CA  VAL B 290     -15.088 -24.798 -29.177  1.00 27.63           C  
ANISOU 1958  CA  VAL B 290     3567   3667   3265    118     27    368       C  
ATOM   1959  C   VAL B 290     -13.606 -24.470 -29.258  1.00 29.32           C  
ANISOU 1959  C   VAL B 290     3752   3899   3488     77     17    397       C  
ATOM   1960  O   VAL B 290     -12.755 -25.264 -28.844  1.00 31.50           O  
ANISOU 1960  O   VAL B 290     3999   4200   3770     75     19    390       O  
ATOM   1961  CB  VAL B 290     -15.576 -24.921 -27.724  1.00 30.42           C  
ANISOU 1961  CB  VAL B 290     3953   3979   3626    133     14    337       C  
ATOM   1962  CG1 VAL B 290     -15.289 -23.663 -26.941  1.00 24.80           C  
ANISOU 1962  CG1 VAL B 290     3281   3218   2925    106    -16    347       C  
ATOM   1963  CG2 VAL B 290     -17.074 -25.269 -27.688  1.00 26.45           C  
ANISOU 1963  CG2 VAL B 290     3469   3463   3117    174     28    315       C  
ATOM   1964  N   GLN B 291     -13.288 -23.311 -29.825  1.00 31.87           N  
ANISOU 1964  N   GLN B 291     4083   4213   3815     44      5    432       N  
ATOM   1965  CA  GLN B 291     -11.925 -23.041 -30.265  1.00 31.66           C  
ANISOU 1965  CA  GLN B 291     4017   4217   3794      4      2    469       C  
ATOM   1966  C   GLN B 291     -10.919 -23.162 -29.120  1.00 34.63           C  
ANISOU 1966  C   GLN B 291     4383   4585   4191    -20    -22    467       C  
ATOM   1967  O   GLN B 291      -9.865 -23.796 -29.271  1.00 33.57           O  
ANISOU 1967  O   GLN B 291     4198   4495   4063    -29    -12    480       O  
ATOM   1968  CB  GLN B 291     -11.863 -21.664 -30.929  1.00 32.84           C  
ANISOU 1968  CB  GLN B 291     4184   4346   3947    -32    -12    511       C  
ATOM   1969  CG  GLN B 291     -12.563 -21.590 -32.312  1.00 31.23           C  
ANISOU 1969  CG  GLN B 291     3978   4168   3721    -16     12    527       C  
ATOM   1970  CD  GLN B 291     -12.096 -22.664 -33.314  1.00 33.88           C  
ANISOU 1970  CD  GLN B 291     4263   4576   4034     -2     50    529       C  
ATOM   1971  NE2 GLN B 291     -10.773 -22.782 -33.508  1.00 31.63           N  
ANISOU 1971  NE2 GLN B 291     3933   4330   3755    -29     59    555       N  
ATOM   1972  OE1 GLN B 291     -12.922 -23.363 -33.915  1.00 32.72           O  
ANISOU 1972  OE1 GLN B 291     4118   4448   3864     33     71    508       O  
ATOM   1973  N   SER B 292     -11.214 -22.568 -27.961  1.00 33.23           N  
ANISOU 1973  N   SER B 292     4253   4350   4021    -29    -54    451       N  
ATOM   1974  CA  SER B 292     -10.234 -22.683 -26.879  1.00 35.50           C  
ANISOU 1974  CA  SER B 292     4533   4631   4324    -55    -83    451       C  
ATOM   1975  C   SER B 292     -10.100 -24.125 -26.395  1.00 36.93           C  
ANISOU 1975  C   SER B 292     4684   4844   4502    -23    -68    423       C  
ATOM   1976  O   SER B 292      -9.002 -24.547 -26.015  1.00 36.53           O  
ANISOU 1976  O   SER B 292     4596   4818   4466    -42    -79    436       O  
ATOM   1977  CB  SER B 292     -10.590 -21.771 -25.702  1.00 35.76           C  
ANISOU 1977  CB  SER B 292     4632   4595   4360    -71   -122    435       C  
ATOM   1978  OG  SER B 292     -11.776 -22.205 -25.051  1.00 37.44           O  
ANISOU 1978  OG  SER B 292     4884   4783   4558    -25   -110    391       O  
ATOM   1979  N   HIS B 293     -11.191 -24.899 -26.424  1.00 34.56           N  
ANISOU 1979  N   HIS B 293     4399   4545   4188     25    -42    390       N  
ATOM   1980  CA  HIS B 293     -11.141 -26.284 -25.974  1.00 30.54           C  
ANISOU 1980  CA  HIS B 293     3866   4060   3677     55    -29    364       C  
ATOM   1981  C   HIS B 293     -10.231 -27.122 -26.862  1.00 34.35           C  
ANISOU 1981  C   HIS B 293     4285   4601   4165     60     -4    381       C  
ATOM   1982  O   HIS B 293      -9.394 -27.888 -26.367  1.00 35.71           O  
ANISOU 1982  O   HIS B 293     4424   4793   4350     61     -9    381       O  
ATOM   1983  CB  HIS B 293     -12.549 -26.865 -25.940  1.00 31.00           C  
ANISOU 1983  CB  HIS B 293     3952   4106   3721    100     -8    330       C  
ATOM   1984  CG  HIS B 293     -13.454 -26.185 -24.960  1.00 34.14           C  
ANISOU 1984  CG  HIS B 293     4408   4449   4114    105    -25    312       C  
ATOM   1985  CD2 HIS B 293     -13.310 -25.029 -24.267  1.00 35.57           C  
ANISOU 1985  CD2 HIS B 293     4631   4587   4298     77    -55    317       C  
ATOM   1986  ND1 HIS B 293     -14.678 -26.703 -24.590  1.00 28.87           N  
ANISOU 1986  ND1 HIS B 293     3764   3768   3437    143    -10    283       N  
ATOM   1987  CE1 HIS B 293     -15.244 -25.897 -23.710  1.00 34.18           C  
ANISOU 1987  CE1 HIS B 293     4488   4394   4106    143    -24    272       C  
ATOM   1988  NE2 HIS B 293     -14.441 -24.867 -23.504  1.00 31.74           N  
ANISOU 1988  NE2 HIS B 293     4195   4064   3803    104    -52    290       N  
ATOM   1989  N   SER B 294     -10.365 -26.986 -28.181  1.00 34.51           N  
ANISOU 1989  N   SER B 294     4288   4651   4175     64     23    395       N  
ATOM   1990  CA  SER B 294      -9.448 -27.716 -29.050  1.00 35.48           C  
ANISOU 1990  CA  SER B 294     4353   4830   4298     70     52    410       C  
ATOM   1991  C   SER B 294      -8.027 -27.194 -28.888  1.00 34.64           C  
ANISOU 1991  C   SER B 294     4207   4741   4214     28     36    451       C  
ATOM   1992  O   SER B 294      -7.079 -27.986 -28.806  1.00 36.93           O  
ANISOU 1992  O   SER B 294     4447   5066   4517     35     45    457       O  
ATOM   1993  CB  SER B 294      -9.907 -27.661 -30.514  1.00 31.65           C  
ANISOU 1993  CB  SER B 294     3863   4374   3788     83     85    417       C  
ATOM   1994  OG  SER B 294     -10.282 -26.363 -30.911  1.00 32.87           O  
ANISOU 1994  OG  SER B 294     4046   4506   3938     55     72    442       O  
ATOM   1995  N   ASP B 295      -7.868 -25.868 -28.782  1.00 33.46           N  
ANISOU 1995  N   ASP B 295     4078   4564   4071    -17      7    479       N  
ATOM   1996  CA  ASP B 295      -6.552 -25.279 -28.542  1.00 30.90           C  
ANISOU 1996  CA  ASP B 295     3718   4251   3771    -66    -17    521       C  
ATOM   1997  C   ASP B 295      -5.929 -25.779 -27.241  1.00 32.95           C  
ANISOU 1997  C   ASP B 295     3968   4500   4050    -72    -49    512       C  
ATOM   1998  O   ASP B 295      -4.706 -25.905 -27.151  1.00 37.57           O  
ANISOU 1998  O   ASP B 295     4498   5116   4659    -96    -58    543       O  
ATOM   1999  CB  ASP B 295      -6.651 -23.753 -28.513  1.00 29.27           C  
ANISOU 1999  CB  ASP B 295     3550   4001   3568   -114    -50    548       C  
ATOM   2000  CG  ASP B 295      -6.907 -23.143 -29.895  1.00 33.44           C  
ANISOU 2000  CG  ASP B 295     4075   4550   4082   -121    -23    576       C  
ATOM   2001  OD1 ASP B 295      -6.501 -23.731 -30.927  1.00 35.59           O  
ANISOU 2001  OD1 ASP B 295     4298   4880   4343   -106     18    591       O  
ATOM   2002  OD2 ASP B 295      -7.509 -22.053 -29.951  1.00 33.27           O1-
ANISOU 2002  OD2 ASP B 295     4102   4483   4058   -140    -44    584       O1-
ATOM   2003  N   MET B 296      -6.738 -26.067 -26.229  1.00 35.99           N  
ANISOU 2003  N   MET B 296     4402   4844   4428    -51    -66    472       N  
ATOM   2004  CA  MET B 296      -6.244 -26.509 -24.933  1.00 33.74           C  
ANISOU 2004  CA  MET B 296     4118   4546   4156    -58   -100    463       C  
ATOM   2005  C   MET B 296      -6.134 -28.024 -24.805  1.00 41.12           C  
ANISOU 2005  C   MET B 296     5017   5513   5094    -12    -76    443       C  
ATOM   2006  O   MET B 296      -5.852 -28.512 -23.705  1.00 43.54           O  
ANISOU 2006  O   MET B 296     5327   5808   5409    -12   -103    434       O  
ATOM   2007  CB  MET B 296      -7.143 -25.980 -23.819  1.00 36.59           C  
ANISOU 2007  CB  MET B 296     4555   4845   4502    -60   -131    432       C  
ATOM   2008  CG  MET B 296      -6.948 -24.507 -23.507  1.00 46.05           C  
ANISOU 2008  CG  MET B 296     5793   5999   5704   -112   -172    451       C  
ATOM   2009  SD  MET B 296      -8.234 -23.917 -22.377  1.00 70.76           S  
ANISOU 2009  SD  MET B 296     9021   9056   8810    -99   -192    407       S  
ATOM   2010  CE  MET B 296      -7.911 -22.142 -22.398  1.00 60.34           C  
ANISOU 2010  CE  MET B 296     7743   7686   7498   -159   -235    433       C  
ATOM   2011  N   GLY B 297      -6.340 -28.782 -25.882  1.00 39.04           N  
ANISOU 2011  N   GLY B 297     4723   5287   4823     25    -28    435       N  
ATOM   2012  CA  GLY B 297      -6.047 -30.199 -25.858  1.00 36.49           C  
ANISOU 2012  CA  GLY B 297     4363   4995   4508     66     -6    420       C  
ATOM   2013  C   GLY B 297      -7.212 -31.156 -25.991  1.00 35.27           C  
ANISOU 2013  C   GLY B 297     4238   4830   4335    116     20    377       C  
ATOM   2014  O   GLY B 297      -7.000 -32.369 -25.892  1.00 34.96           O  
ANISOU 2014  O   GLY B 297     4173   4806   4303    150     34    363       O  
ATOM   2015  N   MET B 298      -8.433 -30.677 -26.218  1.00 33.51           N  
ANISOU 2015  N   MET B 298     4065   4579   4089    121     25    358       N  
ATOM   2016  CA  MET B 298      -9.547 -31.606 -26.411  1.00 35.34           C  
ANISOU 2016  CA  MET B 298     4318   4804   4305    165     48    321       C  
ATOM   2017  C   MET B 298      -9.535 -32.116 -27.854  1.00 35.21           C  
ANISOU 2017  C   MET B 298     4274   4827   4276    188     89    319       C  
ATOM   2018  O   MET B 298     -10.429 -31.840 -28.655  1.00 34.40           O  
ANISOU 2018  O   MET B 298     4195   4723   4153    195    104    311       O  
ATOM   2019  CB  MET B 298     -10.871 -30.949 -26.048  1.00 30.78           C  
ANISOU 2019  CB  MET B 298     3799   4185   3712    164     37    304       C  
ATOM   2020  CG  MET B 298     -11.110 -30.895 -24.551  1.00 32.15           C  
ANISOU 2020  CG  MET B 298     4007   4320   3888    158      7    292       C  
ATOM   2021  SD  MET B 298     -12.711 -30.210 -24.063  1.00 36.97           S  
ANISOU 2021  SD  MET B 298     4684   4883   4481    168      4    269       S  
ATOM   2022  CE  MET B 298     -13.789 -31.612 -24.309  1.00 29.56           C  
ANISOU 2022  CE  MET B 298     3741   3954   3535    214     32    240       C  
ATOM   2023  N   VAL B 299      -8.487 -32.887 -28.179  1.00 34.99           N  
ANISOU 2023  N   VAL B 299     4195   4837   4261    201    107    328       N  
ATOM   2024  CA  VAL B 299      -8.257 -33.368 -29.539  1.00 35.32           C  
ANISOU 2024  CA  VAL B 299     4210   4921   4289    224    150    326       C  
ATOM   2025  C   VAL B 299      -7.813 -34.821 -29.490  1.00 35.33           C  
ANISOU 2025  C   VAL B 299     4182   4938   4302    266    169    306       C  
ATOM   2026  O   VAL B 299      -7.125 -35.245 -28.561  1.00 37.16           O  
ANISOU 2026  O   VAL B 299     4392   5165   4562    267    150    313       O  
ATOM   2027  CB  VAL B 299      -7.183 -32.555 -30.295  1.00 34.71           C  
ANISOU 2027  CB  VAL B 299     4091   4883   4215    195    163    369       C  
ATOM   2028  CG1 VAL B 299      -7.274 -32.853 -31.782  1.00 37.34           C  
ANISOU 2028  CG1 VAL B 299     4413   5255   4517    217    209    364       C  
ATOM   2029  CG2 VAL B 299      -7.327 -31.073 -30.033  1.00 37.86           C  
ANISOU 2029  CG2 VAL B 299     4514   5258   4614    147    132    397       C  
ATOM   2030  N   GLY B 300      -8.192 -35.583 -30.514  1.00 33.54           N  
ANISOU 2030  N   GLY B 300     3960   4730   4054    299    203    281       N  
ATOM   2031  CA  GLY B 300      -7.759 -36.957 -30.655  1.00 33.45           C  
ANISOU 2031  CA  GLY B 300     3925   4731   4052    343    226    259       C  
ATOM   2032  C   GLY B 300      -7.706 -37.322 -32.125  1.00 34.47           C  
ANISOU 2032  C   GLY B 300     4048   4897   4151    368    272    247       C  
ATOM   2033  O   GLY B 300      -8.032 -36.508 -32.992  1.00 39.68           O  
ANISOU 2033  O   GLY B 300     4721   5573   4782    349    283    258       O  
ATOM   2034  N   LEU B 301      -7.296 -38.560 -32.409  1.00 34.20           N  
ANISOU 2034  N   LEU B 301     3998   4875   4123    412    298    223       N  
ATOM   2035  CA  LEU B 301      -7.136 -39.021 -33.786  1.00 34.72           C  
ANISOU 2035  CA  LEU B 301     4061   4976   4157    442    345    206       C  
ATOM   2036  C   LEU B 301      -7.939 -40.291 -34.024  1.00 35.49           C  
ANISOU 2036  C   LEU B 301     4197   5046   4240    481    350    155       C  
ATOM   2037  O   LEU B 301      -7.846 -41.250 -33.249  1.00 33.91           O  
ANISOU 2037  O   LEU B 301     3995   4818   4070    506    338    138       O  
ATOM   2038  CB  LEU B 301      -5.665 -39.274 -34.132  1.00 35.17           C  
ANISOU 2038  CB  LEU B 301     4055   5079   4230    463    383    227       C  
ATOM   2039  CG  LEU B 301      -4.750 -38.054 -34.241  1.00 33.97           C  
ANISOU 2039  CG  LEU B 301     3856   4965   4087    423    387    282       C  
ATOM   2040  CD1 LEU B 301      -3.334 -38.484 -34.511  1.00 29.80           C  
ANISOU 2040  CD1 LEU B 301     3259   4483   3581    450    425    304       C  
ATOM   2041  CD2 LEU B 301      -5.242 -37.078 -35.310  1.00 31.70           C  
ANISOU 2041  CD2 LEU B 301     3593   4699   3754    395    401    295       C  
ATOM   2042  N   PHE B 302      -8.738 -40.278 -35.090  1.00 34.84           N  
ANISOU 2042  N   PHE B 302     4153   4970   4113    484    364    133       N  
ATOM   2043  CA  PHE B 302      -9.333 -41.485 -35.663  1.00 34.94           C  
ANISOU 2043  CA  PHE B 302     4203   4968   4106    521    376     84       C  
ATOM   2044  C   PHE B 302      -8.348 -41.988 -36.721  1.00 34.56           C  
ANISOU 2044  C   PHE B 302     4133   4963   4037    558    430     73       C  
ATOM   2045  O   PHE B 302      -8.285 -41.457 -37.835  1.00 32.44           O  
ANISOU 2045  O   PHE B 302     3869   4732   3725    551    458     80       O  
ATOM   2046  CB  PHE B 302     -10.700 -41.159 -36.252  1.00 32.36           C  
ANISOU 2046  CB  PHE B 302     3928   4626   3740    500    358     68       C  
ATOM   2047  CG  PHE B 302     -11.479 -42.357 -36.721  1.00 33.47           C  
ANISOU 2047  CG  PHE B 302     4112   4742   3861    527    357     19       C  
ATOM   2048  CD1 PHE B 302     -11.311 -43.599 -36.118  1.00 30.51           C  
ANISOU 2048  CD1 PHE B 302     3739   4336   3517    560    352     -8       C  
ATOM   2049  CD2 PHE B 302     -12.390 -42.235 -37.773  1.00 30.98           C  
ANISOU 2049  CD2 PHE B 302     3840   4434   3499    518    355      2       C  
ATOM   2050  CE1 PHE B 302     -12.049 -44.712 -36.547  1.00 30.22           C  
ANISOU 2050  CE1 PHE B 302     3747   4270   3464    581    346    -54       C  
ATOM   2051  CE2 PHE B 302     -13.126 -43.343 -38.209  1.00 33.23           C  
ANISOU 2051  CE2 PHE B 302     4168   4693   3766    538    347    -43       C  
ATOM   2052  CZ  PHE B 302     -12.953 -44.589 -37.586  1.00 28.36           C  
ANISOU 2052  CZ  PHE B 302     3554   4040   3181    569    342    -72       C  
ATOM   2053  N   LEU B 303      -7.538 -42.980 -36.361  1.00 31.59           N  
ANISOU 2053  N   LEU B 303     3730   4582   3692    599    446     61       N  
ATOM   2054  CA  LEU B 303      -6.477 -43.459 -37.243  1.00 34.85           C  
ANISOU 2054  CA  LEU B 303     4113   5038   4092    642    503     54       C  
ATOM   2055  C   LEU B 303      -7.061 -44.552 -38.125  1.00 36.78           C  
ANISOU 2055  C   LEU B 303     4411   5265   4298    681    522     -5       C  
ATOM   2056  O   LEU B 303      -7.259 -45.683 -37.680  1.00 40.32           O  
ANISOU 2056  O   LEU B 303     4879   5671   4770    713    509    -39       O  
ATOM   2057  CB  LEU B 303      -5.277 -43.959 -36.443  1.00 33.53           C  
ANISOU 2057  CB  LEU B 303     3885   4873   3980    671    512     72       C  
ATOM   2058  CG  LEU B 303      -4.464 -42.928 -35.637  1.00 35.56           C  
ANISOU 2058  CG  LEU B 303     4083   5154   4276    633    495    132       C  
ATOM   2059  CD1 LEU B 303      -3.514 -43.629 -34.710  1.00 33.70           C  
ANISOU 2059  CD1 LEU B 303     3798   4910   4099    662    489    145       C  
ATOM   2060  CD2 LEU B 303      -3.700 -41.950 -36.531  1.00 35.53           C  
ANISOU 2060  CD2 LEU B 303     4039   5213   4249    615    534    170       C  
ATOM   2061  N   VAL B 304      -7.357 -44.212 -39.377  1.00 35.00           N  
ANISOU 2061  N   VAL B 304     4214   5071   4012    677    548    -16       N  
ATOM   2062  CA  VAL B 304      -7.931 -45.151 -40.331  1.00 36.48           C  
ANISOU 2062  CA  VAL B 304     4462   5246   4154    708    563    -72       C  
ATOM   2063  C   VAL B 304      -6.829 -45.597 -41.283  1.00 37.95           C  
ANISOU 2063  C   VAL B 304     4628   5477   4314    759    632    -86       C  
ATOM   2064  O   VAL B 304      -6.293 -44.787 -42.050  1.00 38.72           O  
ANISOU 2064  O   VAL B 304     4701   5633   4378    748    670    -57       O  
ATOM   2065  CB  VAL B 304      -9.112 -44.531 -41.094  1.00 36.99           C  
ANISOU 2065  CB  VAL B 304     4579   5312   4163    668    541    -78       C  
ATOM   2066  CG1 VAL B 304      -9.701 -45.548 -42.071  1.00 32.74           C  
ANISOU 2066  CG1 VAL B 304     4107   4759   3575    697    550   -138       C  
ATOM   2067  CG2 VAL B 304     -10.180 -44.034 -40.109  1.00 30.21           C  
ANISOU 2067  CG2 VAL B 304     3733   4411   3335    623    478    -60       C  
ATOM   2068  N   LYS B 305      -6.517 -46.891 -41.253  1.00 37.75           N  
ANISOU 2068  N   LYS B 305     4615   5425   4303    815    650   -130       N  
ATOM   2069  CA  LYS B 305      -5.380 -47.469 -41.951  1.00 39.52           C  
ANISOU 2069  CA  LYS B 305     4814   5686   4516    876    718   -145       C  
ATOM   2070  C   LYS B 305      -5.810 -48.246 -43.192  1.00 38.21           C  
ANISOU 2070  C   LYS B 305     4721   5516   4282    910    747   -208       C  
ATOM   2071  O   LYS B 305      -6.926 -48.767 -43.272  1.00 34.53           O  
ANISOU 2071  O   LYS B 305     4323   5000   3796    898    705   -249       O  
ATOM   2072  CB  LYS B 305      -4.596 -48.407 -41.017  1.00 38.54           C  
ANISOU 2072  CB  LYS B 305     4650   5532   4462    923    721   -149       C  
ATOM   2073  CG  LYS B 305      -4.202 -47.782 -39.682  1.00 38.38           C  
ANISOU 2073  CG  LYS B 305     4565   5508   4509    890    684    -91       C  
ATOM   2074  CD  LYS B 305      -3.775 -48.829 -38.666  1.00 38.17           C  
ANISOU 2074  CD  LYS B 305     4517   5436   4549    930    667    -99       C  
ATOM   2075  CE  LYS B 305      -4.954 -49.701 -38.275  1.00 36.08           C  
ANISOU 2075  CE  LYS B 305     4323   5097   4287    927    618   -145       C  
ATOM   2076  NZ  LYS B 305      -4.698 -50.452 -37.013  1.00 39.50           N1+
ANISOU 2076  NZ  LYS B 305     4735   5484   4789    946    585   -136       N1+
ATOM   2077  N   LYS B 306      -4.900 -48.308 -44.168  1.00 40.11           N  
ANISOU 2077  N   LYS B 306     4946   5812   4485    952    819   -214       N  
ATOM   2078  CA  LYS B 306      -4.964 -49.303 -45.227  1.00 42.76           C  
ANISOU 2078  CA  LYS B 306     5345   6141   4763   1005    859   -281       C  
ATOM   2079  C   LYS B 306      -4.732 -50.691 -44.617  1.00 47.57           C  
ANISOU 2079  C   LYS B 306     5963   6688   5424   1064    854   -325       C  
ATOM   2080  O   LYS B 306      -4.337 -50.812 -43.450  1.00 44.26           O  
ANISOU 2080  O   LYS B 306     5491   6245   5082   1066    831   -295       O  
ATOM   2081  CB  LYS B 306      -3.911 -49.002 -46.295  1.00 45.96           C  
ANISOU 2081  CB  LYS B 306     5720   6624   5120   1040    944   -271       C  
ATOM   2082  CG  LYS B 306      -4.167 -47.774 -47.149  1.00 47.48           C  
ANISOU 2082  CG  LYS B 306     5917   6877   5246    988    955   -235       C  
ATOM   2083  CD  LYS B 306      -2.886 -47.399 -47.870  1.00 53.61           C  
ANISOU 2083  CD  LYS B 306     6636   7736   5999   1020   1042   -205       C  
ATOM   2084  CE  LYS B 306      -2.963 -46.037 -48.538  1.00 59.58           C  
ANISOU 2084  CE  LYS B 306     7379   8554   6703    962   1051   -151       C  
ATOM   2085  NZ  LYS B 306      -3.505 -46.136 -49.929  1.00 64.35           N1+
ANISOU 2085  NZ  LYS B 306     8065   9183   7204    966   1077   -191       N1+
ATOM   2086  N   PRO B 307      -4.973 -51.770 -45.377  1.00 50.55           N  
ANISOU 2086  N   PRO B 307     6413   7035   5759   1111    874   -395       N  
ATOM   2087  CA  PRO B 307      -4.672 -53.108 -44.831  1.00 50.05           C  
ANISOU 2087  CA  PRO B 307     6360   6910   5749   1172    873   -435       C  
ATOM   2088  C   PRO B 307      -3.207 -53.296 -44.471  1.00 52.51           C  
ANISOU 2088  C   PRO B 307     6585   7253   6114   1233    930   -407       C  
ATOM   2089  O   PRO B 307      -2.899 -54.037 -43.518  1.00 49.13           O  
ANISOU 2089  O   PRO B 307     6133   6777   5759   1263    910   -407       O  
ATOM   2090  CB  PRO B 307      -5.100 -54.060 -45.955  1.00 42.00           C  
ANISOU 2090  CB  PRO B 307     5437   5862   4659   1212    893   -516       C  
ATOM   2091  CG  PRO B 307      -6.125 -53.304 -46.704  1.00 47.22           C  
ANISOU 2091  CG  PRO B 307     6151   6544   5247   1148    865   -518       C  
ATOM   2092  CD  PRO B 307      -5.679 -51.863 -46.667  1.00 48.90           C  
ANISOU 2092  CD  PRO B 307     6289   6834   5457   1106    883   -443       C  
ATOM   2093  N   ASP B 308      -2.284 -52.648 -45.203  1.00 47.89           N  
ANISOU 2093  N   ASP B 308     5951   6749   5497   1250   1001   -380       N  
ATOM   2094  CA  ASP B 308      -0.875 -52.755 -44.832  1.00 46.58           C  
ANISOU 2094  CA  ASP B 308     5692   6620   5388   1303   1054   -344       C  
ATOM   2095  C   ASP B 308      -0.527 -51.939 -43.600  1.00 45.98           C  
ANISOU 2095  C   ASP B 308     5528   6556   5387   1254   1012   -266       C  
ATOM   2096  O   ASP B 308       0.646 -51.911 -43.217  1.00 46.30           O  
ANISOU 2096  O   ASP B 308     5482   6630   5481   1288   1047   -226       O  
ATOM   2097  CB  ASP B 308       0.023 -52.342 -46.001  1.00 44.77           C  
ANISOU 2097  CB  ASP B 308     5432   6477   5103   1338   1147   -335       C  
ATOM   2098  CG  ASP B 308      -0.122 -50.885 -46.372  1.00 45.57           C  
ANISOU 2098  CG  ASP B 308     5506   6644   5162   1264   1146   -278       C  
ATOM   2099  OD1 ASP B 308      -0.902 -50.164 -45.718  1.00 48.02           O  
ANISOU 2099  OD1 ASP B 308     5822   6934   5490   1189   1074   -247       O  
ATOM   2100  OD2 ASP B 308       0.554 -50.454 -47.327  1.00 48.50           O1-
ANISOU 2100  OD2 ASP B 308     5853   7090   5484   1282   1219   -263       O1-
ATOM   2101  N   GLY B 309      -1.509 -51.294 -42.969  1.00 42.70           N  
ANISOU 2101  N   GLY B 309     5134   6112   4978   1178    938   -245       N  
ATOM   2102  CA  GLY B 309      -1.280 -50.524 -41.772  1.00 38.63           C  
ANISOU 2102  CA  GLY B 309     4549   5601   4526   1128    893   -179       C  
ATOM   2103  C   GLY B 309      -0.844 -49.101 -42.009  1.00 39.34           C  
ANISOU 2103  C   GLY B 309     4583   5765   4601   1078    909   -115       C  
ATOM   2104  O   GLY B 309      -0.768 -48.325 -41.051  1.00 40.01           O  
ANISOU 2104  O   GLY B 309     4620   5850   4730   1026    865    -61       O  
ATOM   2105  N   THR B 310      -0.609 -48.703 -43.248  1.00 41.69           N  
ANISOU 2105  N   THR B 310     4888   6121   4832   1086    969   -119       N  
ATOM   2106  CA  THR B 310      -0.120 -47.354 -43.477  1.00 44.63           C  
ANISOU 2106  CA  THR B 310     5202   6563   5192   1036    986    -52       C  
ATOM   2107  C   THR B 310      -1.249 -46.331 -43.431  1.00 43.67           C  
ANISOU 2107  C   THR B 310     5124   6430   5040    955    927    -35       C  
ATOM   2108  O   THR B 310      -2.415 -46.619 -43.735  1.00 41.39           O  
ANISOU 2108  O   THR B 310     4918   6100   4710    942    895    -82       O  
ATOM   2109  CB  THR B 310       0.608 -47.266 -44.815  1.00 43.14           C  
ANISOU 2109  CB  THR B 310     5000   6448   4944   1074   1075    -54       C  
ATOM   2110  CG2 THR B 310       1.802 -48.194 -44.792  1.00 39.76           C  
ANISOU 2110  CG2 THR B 310     4516   6036   4555   1159   1137    -63       C  
ATOM   2111  OG1 THR B 310      -0.281 -47.648 -45.876  1.00 45.06           O  
ANISOU 2111  OG1 THR B 310     5340   6678   5102   1085   1087   -116       O  
ATOM   2112  N   ILE B 311      -0.878 -45.121 -43.034  1.00 43.88           N  
ANISOU 2112  N   ILE B 311     5092   6491   5089    899    912     33       N  
ATOM   2113  CA  ILE B 311      -1.807 -44.003 -42.950  1.00 43.41           C  
ANISOU 2113  CA  ILE B 311     5064   6423   5008    824    860     58       C  
ATOM   2114  C   ILE B 311      -1.200 -42.868 -43.765  1.00 45.72           C  
ANISOU 2114  C   ILE B 311     5316   6790   5265    793    903    112       C  
ATOM   2115  O   ILE B 311      -0.125 -42.354 -43.408  1.00 45.68           O  
ANISOU 2115  O   ILE B 311     5229   6825   5303    784    921    169       O  
ATOM   2116  CB  ILE B 311      -2.047 -43.596 -41.494  1.00 41.91           C  
ANISOU 2116  CB  ILE B 311     4850   6188   4885    780    789     89       C  
ATOM   2117  CG1 ILE B 311      -2.570 -44.783 -40.689  1.00 36.95           C  
ANISOU 2117  CG1 ILE B 311     4258   5490   4292    812    752     41       C  
ATOM   2118  CG2 ILE B 311      -3.025 -42.462 -41.432  1.00 40.58           C  
ANISOU 2118  CG2 ILE B 311     4717   6008   4694    709    740    111       C  
ATOM   2119  CD1 ILE B 311      -2.648 -44.499 -39.203  1.00 38.67           C  
ANISOU 2119  CD1 ILE B 311     4448   5669   4575    777    690     72       C  
ATOM   2120  N   PRO B 312      -1.829 -42.462 -44.868  1.00 45.71           N  
ANISOU 2120  N   PRO B 312     5369   6811   5187    775    917    100       N  
ATOM   2121  CA  PRO B 312      -1.218 -41.432 -45.719  1.00 41.95           C  
ANISOU 2121  CA  PRO B 312     4857   6409   4673    748    962    154       C  
ATOM   2122  C   PRO B 312      -1.008 -40.151 -44.922  1.00 45.14           C  
ANISOU 2122  C   PRO B 312     5208   6816   5126    679    919    227       C  
ATOM   2123  O   PRO B 312      -1.923 -39.658 -44.258  1.00 45.75           O  
ANISOU 2123  O   PRO B 312     5319   6844   5220    633    850    229       O  
ATOM   2124  CB  PRO B 312      -2.245 -41.247 -46.846  1.00 38.49           C  
ANISOU 2124  CB  PRO B 312     4503   5975   4147    732    962    124       C  
ATOM   2125  CG  PRO B 312      -3.160 -42.440 -46.779  1.00 38.79           C  
ANISOU 2125  CG  PRO B 312     4616   5951   4172    768    936     46       C  
ATOM   2126  CD  PRO B 312      -3.162 -42.872 -45.347  1.00 42.64           C  
ANISOU 2126  CD  PRO B 312     5076   6380   4744    772    887     43       C  
ATOM   2127  N   GLY B 313       0.220 -39.632 -44.958  1.00 47.91           N  
ANISOU 2127  N   GLY B 313     5477   7225   5503    673    958    285       N  
ATOM   2128  CA  GLY B 313       0.526 -38.410 -44.235  1.00 49.51           C  
ANISOU 2128  CA  GLY B 313     5629   7430   5752    605    917    356       C  
ATOM   2129  C   GLY B 313       0.778 -38.578 -42.756  1.00 54.47           C  
ANISOU 2129  C   GLY B 313     6219   8013   6464    597    863    366       C  
ATOM   2130  O   GLY B 313       0.715 -37.590 -42.017  1.00 61.97           O  
ANISOU 2130  O   GLY B 313     7153   8945   7448    536    810    411       O  
ATOM   2131  N   TYR B 314       1.050 -39.801 -42.301  1.00 55.72           N  
ANISOU 2131  N   TYR B 314     6369   8150   6655    657    873    326       N  
ATOM   2132  CA  TYR B 314       1.252 -40.115 -40.884  1.00 50.68           C  
ANISOU 2132  CA  TYR B 314     5700   7465   6091    655    820    331       C  
ATOM   2133  C   TYR B 314       2.502 -40.986 -40.698  1.00 47.90           C  
ANISOU 2133  C   TYR B 314     5272   7141   5785    716    865    339       C  
ATOM   2134  O   TYR B 314       3.328 -40.734 -39.811  1.00 54.73           O  
ANISOU 2134  O   TYR B 314     6068   8014   6715    699    842    386       O  
ATOM   2135  CB  TYR B 314       0.009 -40.826 -40.329  1.00 45.78           C  
ANISOU 2135  CB  TYR B 314     5159   6769   5468    666    770    270       C  
ATOM   2136  CG  TYR B 314       0.026 -41.075 -38.837  1.00 48.23           C  
ANISOU 2136  CG  TYR B 314     5452   7027   5845    657    709    276       C  
ATOM   2137  CD1 TYR B 314       0.523 -42.280 -38.310  1.00 44.25           C  
ANISOU 2137  CD1 TYR B 314     4925   6504   5383    715    717    252       C  
ATOM   2138  CD2 TYR B 314      -0.450 -40.107 -37.945  1.00 47.74           C  
ANISOU 2138  CD2 TYR B 314     5401   6935   5805    591    644    306       C  
ATOM   2139  CE1 TYR B 314       0.556 -42.510 -36.931  1.00 39.26           C  
ANISOU 2139  CE1 TYR B 314     4278   5827   4810    704    660    262       C  
ATOM   2140  CE2 TYR B 314      -0.435 -40.329 -36.568  1.00 46.97           C  
ANISOU 2140  CE2 TYR B 314     5293   6793   5762    582    590    311       C  
ATOM   2141  CZ  TYR B 314       0.072 -41.530 -36.069  1.00 49.01           C  
ANISOU 2141  CZ  TYR B 314     5526   7037   6059    637    597    290       C  
ATOM   2142  OH  TYR B 314       0.081 -41.730 -34.704  1.00 53.49           O  
ANISOU 2142  OH  TYR B 314     6086   7563   6677    624    541    299       O  
TER   
HETATM 2143 CU    CU B 401     -27.198 -38.435 -14.126  1.00 45.17          CU  
HETATM 2144 CU    CU B 402     -29.096 -37.391 -11.373  1.00 77.69          CU  
HETATM 2145 CU    CU B 403     -15.402 -28.425 -25.400  1.00 36.03          CU  
ATOM   2146  N   THR B  38     -45.889 -25.033 -59.363  1.00 54.14      E000 N  
ANISOU 2146  N   THR B  38     7164   6708   6700     36    580  -1054  E000 N  
ATOM   2147  CA  THR B  38     -45.003 -25.839 -58.514  1.00 57.97      E000 C  
ANISOU 2147  CA  THR B  38     7631   7178   7215      8    540   -970  E000 C  
ATOM   2148  C   THR B  38     -43.587 -25.233 -58.336  1.00 57.57      E000 C  
ANISOU 2148  C   THR B  38     7567   7096   7212     88    542   -915  E000 C  
ATOM   2149  O   THR B  38     -43.064 -24.530 -59.207  1.00 57.76      E000 O  
ANISOU 2149  O   THR B  38     7614   7067   7266    164    574   -937  E000 O  
ATOM   2150  CB  THR B  38     -44.872 -27.267 -59.052  1.00 51.11      E000 C  
ANISOU 2150  CB  THR B  38     6809   6230   6381    -47    524   -966  E000 C  
ATOM   2151  CG2 THR B  38     -44.939 -27.257 -60.558  1.00 56.38      E000 C  
ANISOU 2151  CG2 THR B  38     7540   6807   7075    -17    559  -1033  E000 C  
ATOM   2152  OG1 THR B  38     -43.624 -27.828 -58.606  1.00 50.88      E000 O  
ANISOU 2152  OG1 THR B  38     6772   6161   6400    -36    502   -891  E000 O  
ATOM   2153  N   ALA B  39     -42.977 -25.520 -57.190  1.00 50.08      E000 N  
ANISOU 2153  N   ALA B  39     6582   6178   6268     69    506   -842  E000 N  
ATOM   2154  CA  ALA B  39     -41.717 -24.901 -56.817  1.00 47.02      E000 C  
ANISOU 2154  CA  ALA B  39     6175   5778   5912    136    503   -788  E000 C  
ATOM   2155  C   ALA B  39     -40.541 -25.506 -57.587  1.00 45.82      E000 C  
ANISOU 2155  C   ALA B  39     6067   5521   5822    168    510   -766  E000 C  
ATOM   2156  O   ALA B  39     -40.580 -26.658 -58.029  1.00 47.44      E000 O  
ANISOU 2156  O   ALA B  39     6306   5671   6047    123    504   -769  E000 O  
ATOM   2157  CB  ALA B  39     -41.506 -25.045 -55.307  1.00 44.96      E000 C  
ANISOU 2157  CB  ALA B  39     5865   5583   5633    101    460   -723  E000 C  
ATOM   2158  N   ARG B  40     -39.484 -24.711 -57.743  1.00 41.43      E000 N  
ANISOU 2158  N   ARG B  40     5508   4941   5294    245    522   -739  E000 N  
ATOM   2159  CA  ARG B  40     -38.263 -25.192 -58.373  1.00 40.62      E000 C  
ANISOU 2159  CA  ARG B  40     5441   4747   5245    278    526   -707  E000 C  
ATOM   2160  C   ARG B  40     -37.513 -26.161 -57.470  1.00 40.14      E000 C  
ANISOU 2160  C   ARG B  40     5367   4687   5196    240    492   -641  E000 C  
ATOM   2161  O   ARG B  40     -37.387 -25.944 -56.259  1.00 38.03      E000 O  
ANISOU 2161  O   ARG B  40     5057   4485   4907    229    466   -604  E000 O  
ATOM   2162  CB  ARG B  40     -37.350 -24.025 -58.711  1.00 43.90      E000 C  
ANISOU 2162  CB  ARG B  40     5851   5145   5683    369    543   -692  E000 C  
ATOM   2163  CG  ARG B  40     -37.838 -23.145 -59.820  1.00 46.13      E000 C  
ANISOU 2163  CG  ARG B  40     6154   5403   5970    423    581   -753  E000 C  
ATOM   2164  CD  ARG B  40     -36.778 -22.110 -60.141  1.00 50.82      E000 C  
ANISOU 2164  CD  ARG B  40     6741   5974   6593    514    593   -725  E000 C  
ATOM   2165  NE  ARG B  40     -36.550 -21.200 -59.019  1.00 53.36      E000 N  
ANISOU 2165  NE  ARG B  40     7003   6386   6885    533    576   -688  E000 N  
ATOM   2166  CZ  ARG B  40     -35.403 -21.077 -58.355  1.00 54.21      E000 C  
ANISOU 2166  CZ  ARG B  40     7092   6500   7004    552    553   -622  E000 C  
ATOM   2167  NH1 ARG B  40     -34.332 -21.796 -58.690  1.00 49.30      E000 N1+
ANISOU 2167  NH1 ARG B  40     6505   5805   6422    559    546   -583  E000 N1+
ATOM   2168  NH2 ARG B  40     -35.323 -20.204 -57.361  1.00 53.73      E000 N  
ANISOU 2168  NH2 ARG B  40     6979   6522   6914    564    536   -594  E000 N  
ATOM   2169  N   THR B  41     -36.951 -27.204 -58.071  1.00 38.12      E000 N  
ANISOU 2169  N   THR B  41     5148   4357   4978    223    493   -626  E000 N  
ATOM   2170  CA  THR B  41     -36.245 -28.212 -57.297  1.00 40.85      E000 C  
ANISOU 2170  CA  THR B  41     5482   4704   5336    189    467   -568  E000 C  
ATOM   2171  C   THR B  41     -34.869 -28.518 -57.878  1.00 39.19      E000 C  
ANISOU 2171  C   THR B  41     5300   4421   5170    228    477   -528  E000 C  
ATOM   2172  O   THR B  41     -34.636 -28.378 -59.081  1.00 38.96      E000 O  
ANISOU 2172  O   THR B  41     5311   4321   5169    258    501   -547  E000 O  
ATOM   2173  CB  THR B  41     -37.070 -29.500 -57.198  1.00 37.69      E000 C  
ANISOU 2173  CB  THR B  41     5086   4307   4929    103    451   -579  E000 C  
ATOM   2174  CG2 THR B  41     -38.256 -29.284 -56.282  1.00 32.86      E000 C  
ANISOU 2174  CG2 THR B  41     4436   3781   4268     59    431   -597  E000 C  
ATOM   2175  OG1 THR B  41     -37.518 -29.880 -58.503  1.00 38.03      E000 O  
ANISOU 2175  OG1 THR B  41     5176   4284   4988     87    473   -624  E000 O  
ATOM   2176  N   ALA B  42     -33.966 -28.972 -57.006  1.00 37.54      E000 N  
ANISOU 2176  N   ALA B  42     5069   4228   4966    226    456   -471  E000 N  
ATOM   2177  CA  ALA B  42     -32.610 -29.285 -57.442  1.00 38.33      E000 C  
ANISOU 2177  CA  ALA B  42     5192   4272   5100    260    465   -428  E000 C  
ATOM   2178  C   ALA B  42     -32.631 -30.452 -58.427  1.00 38.99      E000 C  
ANISOU 2178  C   ALA B  42     5313   4287   5214    219    476   -432  E000 C  
ATOM   2179  O   ALA B  42     -33.395 -31.407 -58.246  1.00 42.49      E000 O  
ANISOU 2179  O   ALA B  42     5752   4743   5650    152    465   -444  E000 O  
ATOM   2180  CB  ALA B  42     -31.720 -29.632 -56.249  1.00 33.82      E000 C  
ANISOU 2180  CB  ALA B  42     4590   3738   4523    260    442   -374  E000 C  
ATOM   2181  N   PRO B  43     -31.807 -30.412 -59.469  1.00 38.78      E000 N  
ANISOU 2181  N   PRO B  43     5325   4188   5221    254    496   -418  E000 N  
ATOM   2182  CA  PRO B  43     -31.717 -31.548 -60.389  1.00 38.88      E000 C  
ANISOU 2182  CA  PRO B  43     5374   4135   5265    210    503   -413  E000 C  
ATOM   2183  C   PRO B  43     -30.746 -32.597 -59.854  1.00 37.20      E000 C  
ANISOU 2183  C   PRO B  43     5146   3930   5061    188    493   -351  E000 C  
ATOM   2184  O   PRO B  43     -30.076 -32.411 -58.835  1.00 38.51      E000 O  
ANISOU 2184  O   PRO B  43     5278   4143   5210    212    482   -317  E000 O  
ATOM   2185  CB  PRO B  43     -31.192 -30.900 -61.675  1.00 34.21      E000 C  
ANISOU 2185  CB  PRO B  43     4829   3465   4707    265    526   -419  E000 C  
ATOM   2186  CG  PRO B  43     -30.235 -29.842 -61.150  1.00 34.91      E000 C  
ANISOU 2186  CG  PRO B  43     4895   3583   4787    338    525   -385  E000 C  
ATOM   2187  CD  PRO B  43     -30.885 -29.322 -59.860  1.00 40.71      E000 C  
ANISOU 2187  CD  PRO B  43     5580   4410   5479    333    508   -401  E000 C  
ATOM   2188  N   ALA B  44     -30.674 -33.717 -60.566  1.00 35.94      E000 N  
ANISOU 2188  N   ALA B  44     5009   3722   4926    140    498   -340  E000 N  
ATOM   2189  CA  ALA B  44     -29.649 -34.703 -60.256  1.00 37.97      E000 C  
ANISOU 2189  CA  ALA B  44     5252   3981   5193    123    495   -280  E000 C  
ATOM   2190  C   ALA B  44     -28.257 -34.105 -60.435  1.00 39.24      E000 C  
ANISOU 2190  C   ALA B  44     5424   4121   5364    189    507   -237  E000 C  
ATOM   2191  O   ALA B  44     -27.978 -33.416 -61.421  1.00 37.40      E000 O  
ANISOU 2191  O   ALA B  44     5228   3831   5150    229    521   -243  E000 O  
ATOM   2192  CB  ALA B  44     -29.805 -35.932 -61.142  1.00 35.22      E000 C  
ANISOU 2192  CB  ALA B  44     4928   3582   4871     59    499   -272  E000 C  
ATOM   2193  N   GLY B  45     -27.365 -34.392 -59.479  1.00 39.88      E000 N  
ANISOU 2193  N   GLY B  45     5474   4248   5430    202    501   -192  E000 N  
ATOM   2194  CA  GLY B  45     -26.000 -33.918 -59.552  1.00 36.16      E000 C  
ANISOU 2194  CA  GLY B  45     5011   3767   4961    258    510   -148  E000 C  
ATOM   2195  C   GLY B  45     -25.067 -34.919 -60.226  1.00 39.25      E000 C  
ANISOU 2195  C   GLY B  45     5420   4119   5373    237    524    -99  E000 C  
ATOM   2196  O   GLY B  45     -25.470 -35.988 -60.700  1.00 37.03      E000 O  
ANISOU 2196  O   GLY B  45     5145   3815   5110    177    527    -98  E000 O  
ATOM   2197  N   GLY B  46     -23.790 -34.539 -60.279  1.00 35.61      E000 N  
ANISOU 2197  N   GLY B  46     4967   3655   4910    284    531    -55  E000 N  
ATOM   2198  CA  GLY B  46     -22.769 -35.373 -60.873  1.00 31.07      E000 C  
ANISOU 2198  CA  GLY B  46     4406   3052   4348    268    546     -1  E000 C  
ATOM   2199  C   GLY B  46     -21.836 -34.621 -61.797  1.00 34.86      E000 C  
ANISOU 2199  C   GLY B  46     4923   3480   4842    316    555     31  E000 C  
ATOM   2200  O   GLY B  46     -21.152 -35.245 -62.608  1.00 38.07      E000 O  
ANISOU 2200  O   GLY B  46     5352   3846   5267    297    567     74  E000 O  
ATOM   2201  N   GLU B  47     -21.804 -33.293 -61.702  1.00 36.52      E000 N  
ANISOU 2201  N   GLU B  47     5137   3693   5045    377    549     14  E000 N  
ATOM   2202  CA  GLU B  47     -20.896 -32.473 -62.500  1.00 39.31      E000 C  
ANISOU 2202  CA  GLU B  47     5522   4004   5412    430    554     47  E000 C  
ATOM   2203  C   GLU B  47     -19.543 -32.305 -61.797  1.00 40.72      E000 C  
ANISOU 2203  C   GLU B  47     5682   4231   5558    463    552     99  E000 C  
ATOM   2204  O   GLU B  47     -19.456 -32.260 -60.565  1.00 39.38      E000 O  
ANISOU 2204  O   GLU B  47     5478   4131   5354    469    543     91  E000 O  
ATOM   2205  CB  GLU B  47     -21.504 -31.088 -62.778  1.00 38.76      E000 C  
ANISOU 2205  CB  GLU B  47     5461   3915   5350    482    549      6  E000 C  
ATOM   2206  CG  GLU B  47     -22.635 -31.051 -63.817  1.00 40.33      E000 C  
ANISOU 2206  CG  GLU B  47     5692   4047   5585    465    555    -43  E000 C  
ATOM   2207  CD  GLU B  47     -22.212 -31.597 -65.178  0.40 43.86      E000 C  
ANISOU 2207  CD  GLU B  47     6188   4405   6074    447    564    -12  E000 C  
ATOM   2208  OE1 GLU B  47     -21.063 -31.344 -65.612  0.48 43.58      E000 O  
ANISOU 2208  OE1 GLU B  47     6168   4344   6046    480    566     44  E000 O  
ATOM   2209  OE2 GLU B  47     -23.030 -32.294 -65.811  0.51 48.31      E000 O1-
ANISOU 2209  OE2 GLU B  47     6773   4921   6660    396    567    -42  E000 O1-
ATOM   2210  N   VAL B  48     -18.485 -32.194 -62.597  1.00 39.73      E000 N  
ANISOU 2210  N   VAL B  48     5584   4068   5443    484    559    151  E000 N  
ATOM   2211  CA  VAL B  48     -17.168 -31.804 -62.103  1.00 36.74      E000 C  
ANISOU 2211  CA  VAL B  48     5196   3731   5031    523    556    199  E000 C  
ATOM   2212  C   VAL B  48     -17.026 -30.294 -62.263  1.00 39.51      E000 C  
ANISOU 2212  C   VAL B  48     5555   4074   5384    590    543    195  E000 C  
ATOM   2213  O   VAL B  48     -17.100 -29.783 -63.385  1.00 39.59      E000 O  
ANISOU 2213  O   VAL B  48     5596   4016   5429    613    545    201  E000 O  
ATOM   2214  CB  VAL B  48     -16.064 -32.534 -62.872  1.00 34.15      E000 C  
ANISOU 2214  CB  VAL B  48     4892   3375   4710    505    569    266  E000 C  
ATOM   2215  CG1 VAL B  48     -14.708 -32.033 -62.424  1.00 38.69      E000 C  
ANISOU 2215  CG1 VAL B  48     5460   3994   5245    547    565    314  E000 C  
ATOM   2216  CG2 VAL B  48     -16.177 -33.993 -62.632  1.00 31.74      E000 C  
ANISOU 2216  CG2 VAL B  48     4570   3090   4401    441    583    273  E000 C  
ATOM   2217  N   ARG B  49     -16.813 -29.575 -61.154  1.00 37.93      E000 N  
ANISOU 2217  N   ARG B  49     5325   3941   5146    622    529    185  E000 N  
ATOM   2218  CA  ARG B  49     -16.783 -28.113 -61.175  1.00 38.26      E000 C  
ANISOU 2218  CA  ARG B  49     5364   3987   5186    683    514    178  E000 C  
ATOM   2219  C   ARG B  49     -15.424 -27.585 -60.735  1.00 37.83      E000 C  
ANISOU 2219  C   ARG B  49     5305   3974   5097    719    502    229  E000 C  
ATOM   2220  O   ARG B  49     -14.766 -28.163 -59.867  1.00 37.80      E000 O  
ANISOU 2220  O   ARG B  49     5286   4021   5055    702    501    245  E000 O  
ATOM   2221  CB  ARG B  49     -17.828 -27.495 -60.253  1.00 39.07      E000 C  
ANISOU 2221  CB  ARG B  49     5434   4136   5275    688    501    121  E000 C  
ATOM   2222  CG  ARG B  49     -19.223 -27.988 -60.425  1.00 39.02      E000 C  
ANISOU 2222  CG  ARG B  49     5427   4110   5290    648    509     66  E000 C  
ATOM   2223  CD  ARG B  49     -20.124 -27.472 -59.300  1.00 35.28      E000 C  
ANISOU 2223  CD  ARG B  49     4916   3698   4791    646    494     19  E000 C  
ATOM   2224  NE  ARG B  49     -21.470 -27.976 -59.509  1.00 38.85      E000 N  
ANISOU 2224  NE  ARG B  49     5368   4133   5260    604    501    -31  E000 N  
ATOM   2225  CZ  ARG B  49     -22.316 -27.451 -60.387  1.00 46.16      E000 C  
ANISOU 2225  CZ  ARG B  49     6310   5017   6213    617    510    -68  E000 C  
ATOM   2226  NH1 ARG B  49     -23.525 -27.984 -60.559  1.00 44.00      E000 N1+
ANISOU 2226  NH1 ARG B  49     6039   4731   5949    572    516   -115  E000 N1+
ATOM   2227  NH2 ARG B  49     -21.942 -26.387 -61.097  1.00 45.56      E000 N  
ANISOU 2227  NH2 ARG B  49     6248   4912   6153    676    513    -57  E000 N  
ATOM   2228  N   HIS B  50     -15.032 -26.449 -61.300  1.00 38.71      E000 N  
ANISOU 2228  N   HIS B  50     5426   4065   5218    773    493    250  E000 N  
ATOM   2229  CA  HIS B  50     -13.774 -25.811 -60.946  1.00 38.15      E000 C  
ANISOU 2229  CA  HIS B  50     5350   4033   5112    809    477    299  E000 C  
ATOM   2230  C   HIS B  50     -14.013 -24.411 -60.410  1.00 38.85      E000 C  
ANISOU 2230  C   HIS B  50     5412   4161   5188    856    454    280  E000 C  
ATOM   2231  O   HIS B  50     -14.945 -23.714 -60.816  1.00 42.29      E000 O  
ANISOU 2231  O   HIS B  50     5842   4572   5654    878    455    245  E000 O  
ATOM   2232  CB  HIS B  50     -12.843 -25.750 -62.128  1.00 35.28      E000 C  
ANISOU 2232  CB  HIS B  50     5020   3616   4770    828    481    362  E000 C  
ATOM   2233  CG  HIS B  50     -12.404 -27.095 -62.596  1.00 39.43      E000 C  
ANISOU 2233  CG  HIS B  50     5568   4114   5299    779    501    394  E000 C  
ATOM   2234  CD2 HIS B  50     -13.024 -28.013 -63.375  1.00 40.28      E000 C  
ANISOU 2234  CD2 HIS B  50     5696   4163   5446    737    520    383  E000 C  
ATOM   2235  ND1 HIS B  50     -11.197 -27.652 -62.230  1.00 40.42      E000 N  
ANISOU 2235  ND1 HIS B  50     5694   4282   5383    764    504    443  E000 N  
ATOM   2236  CE1 HIS B  50     -11.083 -28.848 -62.783  1.00 45.14      E000 C  
ANISOU 2236  CE1 HIS B  50     6308   4849   5995    717    525    465  E000 C  
ATOM   2237  NE2 HIS B  50     -12.178 -29.091 -63.483  1.00 45.34      E000 N  
ANISOU 2237  NE2 HIS B  50     6346   4811   6070    698    533    430  E000 N  
ATOM   2238  N   LEU B  51     -13.132 -23.991 -59.517  1.00 39.84      E000 N  
ANISOU 2238  N   LEU B  51     5521   4348   5267    870    435    304  E000 N  
ATOM   2239  CA  LEU B  51     -13.390 -22.793 -58.742  1.00 40.01      E000 C  
ANISOU 2239  CA  LEU B  51     5512   4421   5269    901    409    284  E000 C  
ATOM   2240  C   LEU B  51     -12.056 -22.208 -58.303  1.00 39.14      E000 C  
ANISOU 2240  C   LEU B  51     5400   4356   5116    926    386    333  E000 C  
ATOM   2241  O   LEU B  51     -11.134 -22.949 -57.952  1.00 35.10      E000 O  
ANISOU 2241  O   LEU B  51     4901   3864   4571    905    389    360  E000 O  
ATOM   2242  CB  LEU B  51     -14.250 -23.137 -57.523  1.00 42.26      E000 C  
ANISOU 2242  CB  LEU B  51     5771   4753   5534    865    403    230  E000 C  
ATOM   2243  CG  LEU B  51     -14.947 -22.016 -56.783  1.00 39.27      E000 C  
ANISOU 2243  CG  LEU B  51     5357   4420   5144    883    380    198  E000 C  
ATOM   2244  CD1 LEU B  51     -16.160 -21.636 -57.598  1.00 47.50      E000 C  
ANISOU 2244  CD1 LEU B  51     6395   5424   6229    895    396    162  E000 C  
ATOM   2245  CD2 LEU B  51     -15.333 -22.498 -55.419  1.00 37.57      E000 C  
ANISOU 2245  CD2 LEU B  51     5121   4255   4898    844    367    166  E000 C  
ATOM   2246  N   LYS B  52     -11.960 -20.885 -58.342  1.00 43.95      E000 N  
ANISOU 2246  N   LYS B  52     5991   4983   5723    972    364    345  E000 N  
ATOM   2247  CA  LYS B  52     -10.809 -20.168 -57.815  1.00 40.41      E000 C  
ANISOU 2247  CA  LYS B  52     5536   4587   5231    994    334    387  E000 C  
ATOM   2248  C   LYS B  52     -11.176 -19.560 -56.467  1.00 39.39      E000 C  
ANISOU 2248  C   LYS B  52     5373   4527   5068    986    307    353  E000 C  
ATOM   2249  O   LYS B  52     -12.231 -18.937 -56.336  1.00 43.06      E000 O  
ANISOU 2249  O   LYS B  52     5810   4998   5552    995    303    316  E000 O  
ATOM   2250  CB  LYS B  52     -10.384 -19.068 -58.779  1.00 39.92      E000 C  
ANISOU 2250  CB  LYS B  52     5473   4502   5192   1049    323    432  E000 C  
ATOM   2251  CG  LYS B  52      -8.918 -19.016 -59.045  1.00 50.10      E000 C  
ANISOU 2251  CG  LYS B  52     6783   5800   6453   1061    310    501  E000 C  
ATOM   2252  CD  LYS B  52      -8.568 -19.888 -60.229  1.00 58.93      E000 C  
ANISOU 2252  CD  LYS B  52     7940   6848   7602   1052    336    536  E000 C  
ATOM   2253  CE  LYS B  52      -9.065 -19.282 -61.537  1.00 65.70      E000 C  
ANISOU 2253  CE  LYS B  52     8805   7635   8525   1095    343    547  E000 C  
ATOM   2254  NZ  LYS B  52      -8.132 -18.238 -62.062  1.00 67.43      E000 N1+
ANISOU 2254  NZ  LYS B  52     9021   7856   8743   1145    317    612  E000 N1+
ATOM   2255  N   MET B  53     -10.308 -19.721 -55.473  1.00 35.52      E000 N  
ANISOU 2255  N   MET B  53     4884   4087   4524    970    287    365  E000 N  
ATOM   2256  CA  MET B  53     -10.536 -19.057 -54.200  1.00 35.52      E000 C  
ANISOU 2256  CA  MET B  53     4856   4149   4492    962    254    339  E000 C  
ATOM   2257  C   MET B  53      -9.242 -18.466 -53.673  1.00 38.34      E000 C  
ANISOU 2257  C   MET B  53     5217   4554   4797    975    221    379  E000 C  
ATOM   2258  O   MET B  53      -8.147 -18.961 -53.952  1.00 38.36      E000 O  
ANISOU 2258  O   MET B  53     5247   4552   4776    975    228    416  E000 O  
ATOM   2259  CB  MET B  53     -11.129 -19.979 -53.147  1.00 38.25      E000 C  
ANISOU 2259  CB  MET B  53     5198   4510   4825    917    258    291  E000 C  
ATOM   2260  CG  MET B  53     -12.621 -20.074 -53.235  1.00 43.04      E000 C  
ANISOU 2260  CG  MET B  53     5785   5097   5470    903    272    244  E000 C  
ATOM   2261  SD  MET B  53     -13.228 -21.144 -51.937  1.00 50.19      E000 S  
ANISOU 2261  SD  MET B  53     6685   6023   6360    850    270    196  E000 S  
ATOM   2262  CE  MET B  53     -13.191 -20.021 -50.548  1.00 38.39      E000 C  
ANISOU 2262  CE  MET B  53     5163   4595   4827    849    218    188  E000 C  
ATOM   2263  N   TYR B  54      -9.395 -17.387 -52.910  1.00 39.63      E000 N  
ANISOU 2263  N   TYR B  54     5350   4765   4941    982    184    372  E000 N  
ATOM   2264  CA  TYR B  54      -8.292 -16.613 -52.370  1.00 37.60      E000 C  
ANISOU 2264  CA  TYR B  54     5093   4559   4635    992    145    408  E000 C  
ATOM   2265  C   TYR B  54      -8.533 -16.372 -50.888  1.00 35.66      E000 C  
ANISOU 2265  C   TYR B  54     4831   4364   4354    962    111    372  E000 C  
ATOM   2266  O   TYR B  54      -9.677 -16.250 -50.443  1.00 34.77      E000 O  
ANISOU 2266  O   TYR B  54     4693   4255   4262    947    109    332  E000 O  
ATOM   2267  CB  TYR B  54      -8.159 -15.268 -53.091  1.00 36.64      E000 C  
ANISOU 2267  CB  TYR B  54     4946   4445   4530   1037    126    448  E000 C  
ATOM   2268  CG  TYR B  54      -7.964 -15.408 -54.580  1.00 40.28      E000 C  
ANISOU 2268  CG  TYR B  54     5424   4848   5032   1072    155    485  E000 C  
ATOM   2269  CD1 TYR B  54      -6.678 -15.423 -55.132  1.00 40.27      E000 C  
ANISOU 2269  CD1 TYR B  54     5447   4843   5009   1087    149    545  E000 C  
ATOM   2270  CD2 TYR B  54      -9.063 -15.535 -55.446  1.00 37.90      E000 C  
ANISOU 2270  CD2 TYR B  54     5116   4494   4792   1086    187    460  E000 C  
ATOM   2271  CE1 TYR B  54      -6.489 -15.554 -56.504  1.00 40.28      E000 C  
ANISOU 2271  CE1 TYR B  54     5466   4786   5052   1116    172    584  E000 C  
ATOM   2272  CE2 TYR B  54      -8.880 -15.673 -56.828  1.00 36.66      E000 C  
ANISOU 2272  CE2 TYR B  54     4979   4275   4677   1117    211    493  E000 C  
ATOM   2273  CZ  TYR B  54      -7.591 -15.680 -57.340  1.00 38.99      E000 C  
ANISOU 2273  CZ  TYR B  54     5299   4564   4953   1131    202    557  E000 C  
ATOM   2274  OH  TYR B  54      -7.382 -15.819 -58.686  1.00 43.36      E000 O  
ANISOU 2274  OH  TYR B  54     5874   5052   5549   1159    221    595  E000 O  
ATOM   2275  N   ALA B  55      -7.444 -16.305 -50.128  1.00 33.67      E000 N  
ANISOU 2275  N   ALA B  55     4596   4151   4048    952     82    387  E000 N  
ATOM   2276  CA  ALA B  55      -7.464 -15.766 -48.777  1.00 31.10      E000 C  
ANISOU 2276  CA  ALA B  55     4258   3874   3686    928     37    365  E000 C  
ATOM   2277  C   ALA B  55      -6.743 -14.426 -48.800  1.00 33.66      E000 C  
ANISOU 2277  C   ALA B  55     4565   4241   3982    949     -6    409  E000 C  
ATOM   2278  O   ALA B  55      -5.634 -14.320 -49.343  1.00 33.22      E000 O  
ANISOU 2278  O   ALA B  55     4529   4190   3903    968     -8    454  E000 O  
ATOM   2279  CB  ALA B  55      -6.807 -16.721 -47.783  1.00 31.28      E000 C  
ANISOU 2279  CB  ALA B  55     4314   3906   3664    899     33    340  E000 C  
ATOM   2280  N   GLU B  56      -7.378 -13.403 -48.237  1.00 31.15      E000 N  
ANISOU 2280  N   GLU B  56     4209   3959   3668    943    -41    401  E000 N  
ATOM   2281  CA  GLU B  56      -6.839 -12.055 -48.282  1.00 34.68      E000 C  
ANISOU 2281  CA  GLU B  56     4630   4451   4095    962    -83    446  E000 C  
ATOM   2282  C   GLU B  56      -6.884 -11.433 -46.896  1.00 35.53      E000 C  
ANISOU 2282  C   GLU B  56     4723   4611   4166    925   -137    428  E000 C  
ATOM   2283  O   GLU B  56      -7.881 -11.575 -46.180  1.00 36.25      E000 O  
ANISOU 2283  O   GLU B  56     4799   4703   4272    896   -140    387  E000 O  
ATOM   2284  CB  GLU B  56      -7.629 -11.156 -49.255  1.00 35.57      E000 C  
ANISOU 2284  CB  GLU B  56     4697   4560   4259   1001    -71    465  E000 C  
ATOM   2285  CG  GLU B  56      -7.540 -11.526 -50.729  1.00 36.93      E000 C  
ANISOU 2285  CG  GLU B  56     4882   4676   4472   1043    -26    489  E000 C  
ATOM   2286  CD  GLU B  56      -8.306 -10.546 -51.596  1.00 40.72      E000 C  
ANISOU 2286  CD  GLU B  56     5317   5154   5001   1086    -17    503  E000 C  
ATOM   2287  OE1 GLU B  56      -9.139 -10.988 -52.415  0.91 46.22      E000 O  
ANISOU 2287  OE1 GLU B  56     6015   5800   5747   1103     26    480  E000 O  
ATOM   2288  OE2 GLU B  56      -8.095  -9.326 -51.437  1.00 42.61      E000 O1-
ANISOU 2288  OE2 GLU B  56     5518   5444   5228   1103    -54    534  E000 O1-
ATOM   2289  N   LYS B  57      -5.812 -10.734 -46.527  1.00 33.81      E000 N  
ANISOU 2289  N   LYS B  57     4511   4436   3900    922   -182    462  E000 N  
ATOM   2290  CA  LYS B  57      -5.903  -9.782 -45.429  1.00 34.56      E000 C  
ANISOU 2290  CA  LYS B  57     4580   4583   3966    891   -241    460  E000 C  
ATOM   2291  C   LYS B  57      -6.666  -8.556 -45.900  1.00 34.87      E000 C  
ANISOU 2291  C   LYS B  57     4557   4653   4040    913   -251    486  E000 C  
ATOM   2292  O   LYS B  57      -6.440  -8.046 -46.999  1.00 36.37      E000 O  
ANISOU 2292  O   LYS B  57     4727   4841   4251    958   -236    529  E000 O  
ATOM   2293  CB  LYS B  57      -4.514  -9.359 -44.942  1.00 40.01      E000 C  
ANISOU 2293  CB  LYS B  57     5296   5313   4593    880   -289    489  E000 C  
ATOM   2294  CG  LYS B  57      -3.806 -10.336 -44.025  1.00 38.50      E000 C  
ANISOU 2294  CG  LYS B  57     5163   5111   4354    848   -295    452  E000 C  
ATOM   2295  CD  LYS B  57      -4.015  -9.941 -42.574  1.00 46.58      E000 C  
ANISOU 2295  CD  LYS B  57     6186   6162   5351    801   -350    421  E000 C  
ATOM   2296  CE  LYS B  57      -2.666  -9.624 -41.867  1.00 54.04      E000 C  
ANISOU 2296  CE  LYS B  57     7167   7143   6223    780   -401    432  E000 C  
ATOM   2297  NZ  LYS B  57      -1.610 -10.721 -41.932  1.00 43.06      E000 N1+
ANISOU 2297  NZ  LYS B  57     5837   5732   4792    788   -373    416  E000 N1+
ATOM   2298  N   LEU B  58      -7.575  -8.079 -45.070  1.00 35.98      E000 N  
ANISOU 2298  N   LEU B  58     4663   4821   4186    881   -276    463  E000 N  
ATOM   2299  CA  LEU B  58      -8.344  -6.897 -45.418  1.00 35.36      E000 C  
ANISOU 2299  CA  LEU B  58     4518   4782   4136    899   -284    486  E000 C  
ATOM   2300  C   LEU B  58      -7.723  -5.665 -44.768  1.00 38.62      E000 C  
ANISOU 2300  C   LEU B  58     4902   5263   4508    881   -351    525  E000 C  
ATOM   2301  O   LEU B  58      -6.973  -5.759 -43.793  1.00 39.69      E000 O  
ANISOU 2301  O   LEU B  58     5071   5414   4596    841   -395    521  E000 O  
ATOM   2302  CB  LEU B  58      -9.797  -7.061 -44.983  1.00 34.72      E000 C  
ANISOU 2302  CB  LEU B  58     4409   4698   4084    873   -269    442  E000 C  
ATOM   2303  CG  LEU B  58     -10.430  -8.379 -45.423  1.00 33.80      E000 C  
ANISOU 2303  CG  LEU B  58     4325   4516   4002    878   -210    398  E000 C  
ATOM   2304  CD1 LEU B  58     -11.808  -8.471 -44.868  1.00 31.11      E000 C  
ANISOU 2304  CD1 LEU B  58     3956   4182   3681    846   -204    359  E000 C  
ATOM   2305  CD2 LEU B  58     -10.457  -8.506 -46.945  1.00 36.03      E000 C  
ANISOU 2305  CD2 LEU B  58     4605   4760   4324    937   -158    414  E000 C  
ATOM   2306  N   ALA B  59      -8.060  -4.492 -45.314  1.00 40.12      E000 N  
ANISOU 2306  N   ALA B  59     5029   5496   4719    910   -359    562  E000 N  
ATOM   2307  CA  ALA B  59      -7.468  -3.262 -44.805  1.00 38.72      E000 C  
ANISOU 2307  CA  ALA B  59     4816   5389   4505    894   -423    608  E000 C  
ATOM   2308  C   ALA B  59      -7.775  -3.055 -43.326  1.00 38.23      E000 C  
ANISOU 2308  C   ALA B  59     4751   5362   4412    824   -475    584  E000 C  
ATOM   2309  O   ALA B  59      -6.949  -2.498 -42.601  1.00 42.51      E000 O  
ANISOU 2309  O   ALA B  59     5300   5944   4908    791   -535    609  E000 O  
ATOM   2310  CB  ALA B  59      -7.949  -2.071 -45.628  1.00 38.66      E000 C  
ANISOU 2310  CB  ALA B  59     4732   5424   4532    941   -417    648  E000 C  
ATOM   2311  N   ASP B  60      -8.945  -3.488 -42.855  1.00 40.74      E000 N  
ANISOU 2311  N   ASP B  60     5061   5664   4753    796   -456    540  E000 N  
ATOM   2312  CA  ASP B  60      -9.288  -3.336 -41.439  1.00 39.51      E000 C  
ANISOU 2312  CA  ASP B  60     4905   5535   4573    726   -507    520  E000 C  
ATOM   2313  C   ASP B  60      -8.530  -4.282 -40.509  1.00 38.20      E000 C  
ANISOU 2313  C   ASP B  60     4816   5329   4370    688   -530    487  E000 C  
ATOM   2314  O   ASP B  60      -8.679  -4.161 -39.293  1.00 38.58      E000 O  
ANISOU 2314  O   ASP B  60     4872   5390   4397    630   -580    472  E000 O  
ATOM   2315  CB  ASP B  60     -10.789  -3.544 -41.211  1.00 32.88      E000 C  
ANISOU 2315  CB  ASP B  60     4034   4691   3767    707   -481    486  E000 C  
ATOM   2316  CG  ASP B  60     -11.258  -4.937 -41.607  1.00 36.49      E000 C  
ANISOU 2316  CG  ASP B  60     4535   5074   4254    723   -420    437  E000 C  
ATOM   2317  OD1 ASP B  60     -10.421  -5.795 -41.975  0.47 31.76      E000 O  
ANISOU 2317  OD1 ASP B  60     3992   4428   3648    745   -398    428  E000 O  
ATOM   2318  OD2 ASP B  60     -12.492  -5.149 -41.568  0.68 39.96      E000 O1-
ANISOU 2318  OD2 ASP B  60     4950   5510   4722    711   -394    410  E000 O1-
ATOM   2319  N   GLY B  61      -7.823  -5.275 -41.027  1.00 36.96      E000 N  
ANISOU 2319  N   GLY B  61     4714   5120   4209    718   -494    473  E000 N  
ATOM   2320  CA  GLY B  61      -7.173  -6.263 -40.192  1.00 30.80      E000 C  
ANISOU 2320  CA  GLY B  61     4003   4303   3396    689   -506    435  E000 C  
ATOM   2321  C   GLY B  61      -7.816  -7.629 -40.228  1.00 34.62      E000 C  
ANISOU 2321  C   GLY B  61     4518   4723   3910    692   -453    384  E000 C  
ATOM   2322  O   GLY B  61      -7.232  -8.590 -39.702  1.00 38.12      E000 O  
ANISOU 2322  O   GLY B  61     5019   5132   4331    680   -451    351  E000 O  
ATOM   2323  N   GLN B  62      -8.996  -7.751 -40.822  1.00 32.97      E000 N  
ANISOU 2323  N   GLN B  62     4273   4503   3751    708   -410    375  E000 N  
ATOM   2324  CA  GLN B  62      -9.681  -9.024 -40.888  1.00 32.51      E000 C  
ANISOU 2324  CA  GLN B  62     4240   4389   3723    708   -361    329  E000 C  
ATOM   2325  C   GLN B  62      -9.093  -9.868 -42.013  1.00 36.27      E000 C  
ANISOU 2325  C   GLN B  62     4749   4823   4210    754   -305    332  E000 C  
ATOM   2326  O   GLN B  62      -8.208  -9.432 -42.760  1.00 35.81      E000 O  
ANISOU 2326  O   GLN B  62     4692   4777   4138    788   -304    371  E000 O  
ATOM   2327  CB  GLN B  62     -11.181  -8.805 -41.070  1.00 33.91      E000 C  
ANISOU 2327  CB  GLN B  62     4368   4575   3943    701   -340    318  E000 C  
ATOM   2328  CG  GLN B  62     -11.810  -8.055 -39.923  1.00 35.26      E000 C  
ANISOU 2328  CG  GLN B  62     4506   4788   4103    648   -395    318  E000 C  
ATOM   2329  CD  GLN B  62     -13.322  -8.094 -39.959  1.00 43.05      E000 C  
ANISOU 2329  CD  GLN B  62     5452   5780   5125    632   -372    299  E000 C  
ATOM   2330  NE2 GLN B  62     -13.909  -7.250 -40.783  1.00 36.97      E000 N  
ANISOU 2330  NE2 GLN B  62     4626   5047   4374    660   -351    321  E000 N  
ATOM   2331  OE1 GLN B  62     -13.960  -8.859 -39.225  1.00 49.23      E000 O  
ANISOU 2331  OE1 GLN B  62     6252   6536   5916    596   -374    266  E000 O  
ATOM   2332  N   MET B  63      -9.592 -11.103 -42.130  1.00 35.77      E000 N  
ANISOU 2332  N   MET B  63     4710   4710   4172    754   -261    294  E000 N  
ATOM   2333  CA  MET B  63      -9.180 -12.032 -43.175  1.00 33.22      E000 C  
ANISOU 2333  CA  MET B  63     4416   4343   3863    790   -205    295  E000 C  
ATOM   2334  C   MET B  63     -10.421 -12.594 -43.846  1.00 32.69      E000 C  
ANISOU 2334  C   MET B  63     4330   4243   3850    798   -154    272  E000 C  
ATOM   2335  O   MET B  63     -11.348 -13.022 -43.157  1.00 35.99      E000 O  
ANISOU 2335  O   MET B  63     4741   4652   4281    766   -157    237  E000 O  
ATOM   2336  CB  MET B  63      -8.314 -13.155 -42.592  1.00 30.81      E000 C  
ANISOU 2336  CB  MET B  63     4168   4013   3527    778   -201    270  E000 C  
ATOM   2337  CG  MET B  63      -6.947 -12.683 -42.111  1.00 33.82      E000 C  
ANISOU 2337  CG  MET B  63     4575   4425   3850    774   -244    291  E000 C  
ATOM   2338  SD  MET B  63      -5.981 -13.947 -41.244  1.00 33.97      E000 S  
ANISOU 2338  SD  MET B  63     4660   4422   3826    760   -241    252  E000 S  
ATOM   2339  CE  MET B  63      -4.409 -13.115 -41.034  1.00 36.74      E000 C  
ANISOU 2339  CE  MET B  63     5036   4819   4106    762   -289    286  E000 C  
ATOM   2340  N   GLY B  64     -10.448 -12.594 -45.175  1.00 32.67      E000 N  
ANISOU 2340  N   GLY B  64     4319   4217   3875    839   -112    292  E000 N  
ATOM   2341  CA  GLY B  64     -11.608 -13.083 -45.900  1.00 31.36      E000 C  
ANISOU 2341  CA  GLY B  64     4139   4018   3758    847    -65    269  E000 C  
ATOM   2342  C   GLY B  64     -11.232 -13.957 -47.079  1.00 32.32      E000 C  
ANISOU 2342  C   GLY B  64     4292   4087   3902    877    -15    276  E000 C  
ATOM   2343  O   GLY B  64     -10.172 -13.800 -47.689  1.00 32.79      E000 O  
ANISOU 2343  O   GLY B  64     4368   4143   3946    906    -13    314  E000 O  
ATOM   2344  N   TYR B  65     -12.124 -14.893 -47.394  1.00 32.30      E000 N  
ANISOU 2344  N   TYR B  65     4294   4045   3933    867     25    243  E000 N  
ATOM   2345  CA  TYR B  65     -12.059 -15.623 -48.651  1.00 33.34      E000 C  
ANISOU 2345  CA  TYR B  65     4448   4125   4096    892     74    249  E000 C  
ATOM   2346  C   TYR B  65     -12.874 -14.907 -49.715  1.00 35.67      E000 C  
ANISOU 2346  C   TYR B  65     4713   4408   4433    924     95    253  E000 C  
ATOM   2347  O   TYR B  65     -13.841 -14.191 -49.422  1.00 35.57      E000 O  
ANISOU 2347  O   TYR B  65     4662   4425   4429    918     84    236  E000 O  
ATOM   2348  CB  TYR B  65     -12.621 -17.040 -48.544  1.00 32.25      E000 C  
ANISOU 2348  CB  TYR B  65     4330   3947   3975    863    106    212  E000 C  
ATOM   2349  CG  TYR B  65     -11.984 -17.984 -47.570  1.00 33.55      E000 C  
ANISOU 2349  CG  TYR B  65     4523   4116   4109    835     96    198  E000 C  
ATOM   2350  CD1 TYR B  65     -10.794 -18.645 -47.884  1.00 31.27      E000 C  
ANISOU 2350  CD1 TYR B  65     4270   3813   3799    847    112    220  E000 C  
ATOM   2351  CD2 TYR B  65     -12.614 -18.277 -46.349  1.00 32.96      E000 C  
ANISOU 2351  CD2 TYR B  65     4441   4057   4027    798     74    162  E000 C  
ATOM   2352  CE1 TYR B  65     -10.223 -19.555 -46.988  1.00 30.99      E000 C  
ANISOU 2352  CE1 TYR B  65     4258   3782   3733    826    108    202  E000 C  
ATOM   2353  CE2 TYR B  65     -12.048 -19.165 -45.447  1.00 31.70      E000 C  
ANISOU 2353  CE2 TYR B  65     4306   3895   3842    779     66    146  E000 C  
ATOM   2354  CZ  TYR B  65     -10.857 -19.805 -45.779  1.00 31.80      E000 C  
ANISOU 2354  CZ  TYR B  65     4352   3896   3833    795     86    163  E000 C  
ATOM   2355  OH  TYR B  65     -10.312 -20.694 -44.890  1.00 33.53      E000 O  
ANISOU 2355  OH  TYR B  65     4596   4118   4027    780     82    143  E000 O  
ATOM   2356  N   GLY B  66     -12.524 -15.178 -50.968  1.00 33.19      E000 N  
ANISOU 2356  N   GLY B  66     4418   4047   4144    957    128    275  E000 N  
ATOM   2357  CA  GLY B  66     -13.284 -14.655 -52.082  1.00 34.19      E000 C  
ANISOU 2357  CA  GLY B  66     4525   4149   4316    992    153    273  E000 C  
ATOM   2358  C   GLY B  66     -13.061 -15.517 -53.297  1.00 35.50      E000 C  
ANISOU 2358  C   GLY B  66     4728   4245   4514   1008    194    282  E000 C  
ATOM   2359  O   GLY B  66     -12.111 -16.301 -53.359  1.00 38.11      E000 O  
ANISOU 2359  O   GLY B  66     5094   4557   4829    999    199    305  E000 O  
ATOM   2360  N   PHE B  67     -13.963 -15.376 -54.261  1.00 37.69      E000 N  
ANISOU 2360  N   PHE B  67     4997   4485   4837   1031    223    263  E000 N  
ATOM   2361  CA  PHE B  67     -13.786 -16.011 -55.558  1.00 36.57      E000 C  
ANISOU 2361  CA  PHE B  67     4890   4270   4734   1050    257    276  E000 C  
ATOM   2362  C   PHE B  67     -12.909 -15.193 -56.487  1.00 39.25      E000 C  
ANISOU 2362  C   PHE B  67     5232   4593   5086   1105    250    331  E000 C  
ATOM   2363  O   PHE B  67     -12.426 -15.730 -57.485  1.00 41.81      E000 O  
ANISOU 2363  O   PHE B  67     5592   4859   5436   1118    270    357  E000 O  
ATOM   2364  CB  PHE B  67     -15.139 -16.225 -56.238  1.00 37.61      E000 C  
ANISOU 2364  CB  PHE B  67     5019   4361   4910   1051    290    228  E000 C  
ATOM   2365  CG  PHE B  67     -16.003 -17.258 -55.578  1.00 40.12      E000 C  
ANISOU 2365  CG  PHE B  67     5341   4680   5222    994    302    179  E000 C  
ATOM   2366  CD1 PHE B  67     -15.432 -18.329 -54.890  1.00 38.93      E000 C  
ANISOU 2366  CD1 PHE B  67     5213   4535   5046    952    298    185  E000 C  
ATOM   2367  CD2 PHE B  67     -17.382 -17.169 -55.653  1.00 32.07      E000 C  
ANISOU 2367  CD2 PHE B  67     4303   3661   4223    984    317    128  E000 C  
ATOM   2368  CE1 PHE B  67     -16.222 -19.289 -54.294  1.00 36.84      E000 C  
ANISOU 2368  CE1 PHE B  67     4949   4270   4779    903    306    144  E000 C  
ATOM   2369  CE2 PHE B  67     -18.177 -18.128 -55.053  1.00 36.27      E000 C  
ANISOU 2369  CE2 PHE B  67     4837   4195   4748    929    324     89  E000 C  
ATOM   2370  CZ  PHE B  67     -17.592 -19.189 -54.365  1.00 35.65      E000 C  
ANISOU 2370  CZ  PHE B  67     4779   4118   4648    890    318     98  E000 C  
ATOM   2371  N   GLU B  68     -12.715 -13.908 -56.197  1.00 38.88      E000 N  
ANISOU 2371  N   GLU B  68     5149   4599   5027   1136    220    352  E000 N  
ATOM   2372  CA  GLU B  68     -11.901 -13.026 -57.022  1.00 39.77      E000 C  
ANISOU 2372  CA  GLU B  68     5256   4703   5152   1191    208    408  E000 C  
ATOM   2373  C   GLU B  68     -10.965 -12.217 -56.145  1.00 41.45      E000 C  
ANISOU 2373  C   GLU B  68     5447   4988   5314   1191    161    448  E000 C  
ATOM   2374  O   GLU B  68     -11.358 -11.744 -55.070  1.00 41.33      E000 O  
ANISOU 2374  O   GLU B  68     5399   5035   5270   1167    137    425  E000 O  
ATOM   2375  CB  GLU B  68     -12.743 -12.059 -57.840  1.00 44.46      E000 C  
ANISOU 2375  CB  GLU B  68     5817   5283   5793   1245    221    396  E000 C  
ATOM   2376  CG  GLU B  68     -13.310 -12.625 -59.106  1.00 42.46      E000 C  
ANISOU 2376  CG  GLU B  68     5595   4943   5597   1266    262    376  E000 C  
ATOM   2377  CD  GLU B  68     -14.290 -11.682 -59.739  1.00 48.43      E000 C  
ANISOU 2377  CD  GLU B  68     6316   5692   6394   1318    277    347  E000 C  
ATOM   2378  OE1 GLU B  68     -15.196 -11.214 -59.018  1.00 51.33      E000 O  
ANISOU 2378  OE1 GLU B  68     6641   6115   6745   1305    275    306  E000 O  
ATOM   2379  OE2 GLU B  68     -14.134 -11.380 -60.948  1.00 56.40      E000 O1-
ANISOU 2379  OE2 GLU B  68     7338   6642   7451   1373    290    369  E000 O1-
ATOM   2380  N   LYS B  69      -9.732 -12.040 -56.618  1.00 38.55      E000 N  
ANISOU 2380  N   LYS B  69     5098   4613   4935   1214    146    509  E000 N  
ATOM   2381  CA  LYS B  69      -8.763 -11.277 -55.854  1.00 38.41      E000 C  
ANISOU 2381  CA  LYS B  69     5064   4665   4866   1211     99    549  E000 C  
ATOM   2382  C   LYS B  69      -9.248  -9.836 -55.733  1.00 40.51      E000 C  
ANISOU 2382  C   LYS B  69     5270   4980   5143   1245     75    555  E000 C  
ATOM   2383  O   LYS B  69      -9.583  -9.186 -56.731  1.00 40.47      E000 O  
ANISOU 2383  O   LYS B  69     5243   4949   5184   1300     88    569  E000 O  
ATOM   2384  CB  LYS B  69      -7.382 -11.346 -56.514  1.00 37.26      E000 C  
ANISOU 2384  CB  LYS B  69     4949   4502   4707   1231     88    618  E000 C  
ATOM   2385  CG  LYS B  69      -6.246 -11.459 -55.503  1.00 44.26      E000 C  
ANISOU 2385  CG  LYS B  69     5851   5446   5521   1195     53    640  E000 C  
ATOM   2386  CD  LYS B  69      -4.856 -11.433 -56.153  1.00 51.22      E000 C  
ANISOU 2386  CD  LYS B  69     6759   6321   6381   1212     39    713  E000 C  
ATOM   2387  CE  LYS B  69      -4.312 -12.847 -56.443  1.00 56.07      E000 C  
ANISOU 2387  CE  LYS B  69     7428   6894   6983   1183     71    716  E000 C  
ATOM   2388  NZ  LYS B  69      -2.993 -12.925 -57.177  1.00 51.02      E000 N1+
ANISOU 2388  NZ  LYS B  69     6817   6245   6322   1196     63    791  E000 N1+
ATOM   2389  N   GLY B  70      -9.301  -9.341 -54.504  1.00 37.34      E000 N  
ANISOU 2389  N   GLY B  70     4841   4650   4698   1213     39    543  E000 N  
ATOM   2390  CA  GLY B  70      -9.777  -8.001 -54.256  1.00 36.11      E000 C  
ANISOU 2390  CA  GLY B  70     4622   4553   4546   1236     14    549  E000 C  
ATOM   2391  C   GLY B  70     -11.237  -7.928 -53.905  1.00 41.31      E000 C  
ANISOU 2391  C   GLY B  70     5249   5224   5225   1221     35    490  E000 C  
ATOM   2392  O   GLY B  70     -11.767  -6.821 -53.742  1.00 41.07      E000 O  
ANISOU 2392  O   GLY B  70     5161   5246   5199   1240     20    492  E000 O  
ATOM   2393  N   LYS B  71     -11.908  -9.069 -53.806  1.00 38.46      E000 N  
ANISOU 2393  N   LYS B  71     4920   4820   4874   1188     68    439  E000 N  
ATOM   2394  CA  LYS B  71     -13.328  -9.110 -53.522  1.00 35.60      E000 C  
ANISOU 2394  CA  LYS B  71     4531   4467   4528   1170     88    382  E000 C  
ATOM   2395  C   LYS B  71     -13.631 -10.123 -52.434  1.00 39.70      E000 C  
ANISOU 2395  C   LYS B  71     5075   4990   5019   1102     84    342  E000 C  
ATOM   2396  O   LYS B  71     -14.704 -10.742 -52.431  1.00 39.76      E000 O  
ANISOU 2396  O   LYS B  71     5085   4976   5046   1080    113    294  E000 O  
ATOM   2397  CB  LYS B  71     -14.114  -9.418 -54.789  1.00 40.58      E000 C  
ANISOU 2397  CB  LYS B  71     5171   5031   5215   1208    139    355  E000 C  
ATOM   2398  CG  LYS B  71     -14.160  -8.227 -55.701  1.00 39.18      E000 C  
ANISOU 2398  CG  LYS B  71     4955   4861   5071   1278    142    382  E000 C  
ATOM   2399  CD  LYS B  71     -15.385  -8.248 -56.575  1.00 41.97      E000 C  
ANISOU 2399  CD  LYS B  71     5300   5176   5473   1309    189    333  E000 C  
ATOM   2400  CE  LYS B  71     -15.463  -6.948 -57.340  1.00 41.68      E000 C  
ANISOU 2400  CE  LYS B  71     5214   5155   5465   1383    190    356  E000 C  
ATOM   2401  NZ  LYS B  71     -16.835  -6.681 -57.783  1.00 43.25      E000 N1+
ANISOU 2401  NZ  LYS B  71     5386   5352   5695   1407    229    299  E000 N1+
ATOM   2402  N   ALA B  72     -12.677 -10.336 -51.527  1.00 39.42      E000 N  
ANISOU 2402  N   ALA B  72     5059   4979   4939   1070     49    362  E000 N  
ATOM   2403  CA  ALA B  72     -12.930 -11.205 -50.390  1.00 36.04      E000 C  
ANISOU 2403  CA  ALA B  72     4651   4557   4484   1010     40    326  E000 C  
ATOM   2404  C   ALA B  72     -14.046 -10.621 -49.528  1.00 39.30      E000 C  
ANISOU 2404  C   ALA B  72     5019   5021   4893    981     22    296  E000 C  
ATOM   2405  O   ALA B  72     -14.264  -9.408 -49.487  1.00 41.20      E000 O  
ANISOU 2405  O   ALA B  72     5211   5313   5131    998      1    315  E000 O  
ATOM   2406  CB  ALA B  72     -11.659 -11.390 -49.569  1.00 35.68      E000 C  
ANISOU 2406  CB  ALA B  72     4634   4532   4389    987      3    350  E000 C  
ATOM   2407  N   SER B  73     -14.785 -11.500 -48.858  1.00 41.00      E000 N  
ANISOU 2407  N   SER B  73     5247   5224   5106    935     30    253  E000 N  
ATOM   2408  CA  SER B  73     -15.879 -11.068 -47.996  1.00 37.03      E000 C  
ANISOU 2408  CA  SER B  73     4704   4768   4597    899     12    228  E000 C  
ATOM   2409  C   SER B  73     -15.884 -11.899 -46.719  1.00 37.91      E000 C  
ANISOU 2409  C   SER B  73     4841   4879   4684    841    -14    206  E000 C  
ATOM   2410  O   SER B  73     -15.339 -13.014 -46.674  1.00 35.67      E000 O  
ANISOU 2410  O   SER B  73     4603   4553   4398    832     -1    197  E000 O  
ATOM   2411  CB  SER B  73     -17.238 -11.181 -48.694  1.00 30.33      E000 C  
ANISOU 2411  CB  SER B  73     3835   3905   3785    907     54    192  E000 C  
ATOM   2412  OG  SER B  73     -17.491 -12.518 -49.102  1.00 36.15      E000 O  
ANISOU 2412  OG  SER B  73     4614   4579   4542    895     91    162  E000 O  
ATOM   2413  N   VAL B  74     -16.495 -11.323 -45.688  1.00 32.09      E000 N  
ANISOU 2413  N   VAL B  74     4070   4192   3929    802    -50    199  E000 N  
ATOM   2414  CA  VAL B  74     -16.807 -12.006 -44.437  1.00 30.01      E000 C  
ANISOU 2414  CA  VAL B  74     3822   3929   3650    746    -76    175  E000 C  
ATOM   2415  C   VAL B  74     -18.312 -11.904 -44.222  1.00 34.62      E000 C  
ANISOU 2415  C   VAL B  74     4369   4535   4248    716    -68    149  E000 C  
ATOM   2416  O   VAL B  74     -18.828 -10.806 -43.994  1.00 36.45      E000 O  
ANISOU 2416  O   VAL B  74     4552   4824   4471    709    -88    162  E000 O  
ATOM   2417  CB  VAL B  74     -16.049 -11.408 -43.250  1.00 29.78      E000 C  
ANISOU 2417  CB  VAL B  74     3794   3938   3582    718   -138    197  E000 C  
ATOM   2418  CG1 VAL B  74     -16.439 -12.139 -41.969  1.00 29.82      E000 C  
ANISOU 2418  CG1 VAL B  74     3817   3933   3578    663   -166    170  E000 C  
ATOM   2419  CG2 VAL B  74     -14.557 -11.469 -43.502  1.00 28.06      E000 C  
ANISOU 2419  CG2 VAL B  74     3613   3705   3344    747   -146    222  E000 C  
ATOM   2420  N   PRO B  75     -19.061 -13.012 -44.242  1.00 35.04      E000 N  
ANISOU 2420  N   PRO B  75     4441   4552   4321    694    -41    115  E000 N  
ATOM   2421  CA  PRO B  75     -18.537 -14.360 -44.496  1.00 33.25      E000 C  
ANISOU 2421  CA  PRO B  75     4265   4264   4106    699    -15    100  E000 C  
ATOM   2422  C   PRO B  75     -18.071 -14.547 -45.934  1.00 33.14      E000 C  
ANISOU 2422  C   PRO B  75     4269   4211   4114    750     31    108  E000 C  
ATOM   2423  O   PRO B  75     -18.350 -13.692 -46.785  1.00 33.50      E000 O  
ANISOU 2423  O   PRO B  75     4286   4269   4172    785     48    117  E000 O  
ATOM   2424  CB  PRO B  75     -19.737 -15.275 -44.176  1.00 31.07      E000 C  
ANISOU 2424  CB  PRO B  75     3987   3972   3845    658     -1     64  E000 C  
ATOM   2425  CG  PRO B  75     -20.938 -14.378 -44.173  1.00 31.23      E000 C  
ANISOU 2425  CG  PRO B  75     3958   4041   3866    644     -5     58  E000 C  
ATOM   2426  CD  PRO B  75     -20.446 -13.038 -43.739  1.00 29.53      E000 C  
ANISOU 2426  CD  PRO B  75     3713   3880   3627    652    -44     91  E000 C  
ATOM   2427  N   GLY B  76     -17.364 -15.645 -46.197  1.00 31.94      E000 N  
ANISOU 2427  N   GLY B  76     4161   4010   3967    756     52    106  E000 N  
ATOM   2428  CA  GLY B  76     -16.938 -15.963 -47.534  1.00 32.74      E000 C  
ANISOU 2428  CA  GLY B  76     4283   4067   4091    796     94    116  E000 C  
ATOM   2429  C   GLY B  76     -18.119 -16.242 -48.444  1.00 34.75      E000 C  
ANISOU 2429  C   GLY B  76     4527   4295   4382    800    135     88  E000 C  
ATOM   2430  O   GLY B  76     -19.256 -16.434 -47.997  1.00 30.51      E000 O  
ANISOU 2430  O   GLY B  76     3972   3773   3850    765    135     58  E000 O  
ATOM   2431  N   PRO B  77     -17.864 -16.277 -49.749  1.00 36.64      E000 N  
ANISOU 2431  N   PRO B  77     4781   4494   4647    840    170     98  E000 N  
ATOM   2432  CA  PRO B  77     -18.959 -16.498 -50.704  1.00 35.99      E000 C  
ANISOU 2432  CA  PRO B  77     4695   4380   4600    846    209     68  E000 C  
ATOM   2433  C   PRO B  77     -19.581 -17.877 -50.540  1.00 32.60      E000 C  
ANISOU 2433  C   PRO B  77     4287   3918   4181    801    227     35  E000 C  
ATOM   2434  O   PRO B  77     -18.931 -18.835 -50.107  1.00 33.66      E000 O  
ANISOU 2434  O   PRO B  77     4447   4035   4306    781    224     43  E000 O  
ATOM   2435  CB  PRO B  77     -18.280 -16.340 -52.071  1.00 33.58      E000 C  
ANISOU 2435  CB  PRO B  77     4412   4028   4321    898    235     92  E000 C  
ATOM   2436  CG  PRO B  77     -16.813 -16.548 -51.800  1.00 36.16      E000 C  
ANISOU 2436  CG  PRO B  77     4763   4351   4623    905    217    134  E000 C  
ATOM   2437  CD  PRO B  77     -16.563 -16.068 -50.409  1.00 33.29      E000 C  
ANISOU 2437  CD  PRO B  77     4380   4050   4220    880    172    140  E000 C  
ATOM   2438  N   LEU B  78     -20.859 -17.965 -50.894  1.00 31.26      E000 N  
ANISOU 2438  N   LEU B  78     4103   3744   4029    787    248     -2  E000 N  
ATOM   2439  CA  LEU B  78     -21.590 -19.220 -50.799  1.00 33.19      E000 C  
ANISOU 2439  CA  LEU B  78     4364   3963   4286    742    264    -32  E000 C  
ATOM   2440  C   LEU B  78     -21.150 -20.183 -51.898  1.00 33.05      E000 C  
ANISOU 2440  C   LEU B  78     4385   3876   4296    752    299    -28  E000 C  
ATOM   2441  O   LEU B  78     -21.097 -19.813 -53.072  1.00 33.88      E000 O  
ANISOU 2441  O   LEU B  78     4501   3946   4425    789    323    -25  E000 O  
ATOM   2442  CB  LEU B  78     -23.095 -18.954 -50.902  1.00 32.99      E000 C  
ANISOU 2442  CB  LEU B  78     4311   3958   4266    721    274    -72  E000 C  
ATOM   2443  CG  LEU B  78     -24.010 -20.182 -51.099  1.00 33.15      E000 C  
ANISOU 2443  CG  LEU B  78     4347   3947   4301    677    295   -106  E000 C  
ATOM   2444  CD1 LEU B  78     -23.878 -21.147 -49.932  1.00 28.96      E000 C  
ANISOU 2444  CD1 LEU B  78     3819   3428   3756    630    270   -101  E000 C  
ATOM   2445  CD2 LEU B  78     -25.464 -19.771 -51.267  1.00 33.40      E000 C  
ANISOU 2445  CD2 LEU B  78     4354   4006   4332    660    305   -146  E000 C  
ATOM   2446  N   ILE B  79     -20.825 -21.414 -51.515  1.00 30.23      E000 N  
ANISOU 2446  N   ILE B  79     4049   3500   3937    719    300    -25  E000 N  
ATOM   2447  CA  ILE B  79     -20.563 -22.504 -52.447  1.00 30.67      E000 C  
ANISOU 2447  CA  ILE B  79     4138   3497   4017    714    332    -22  E000 C  
ATOM   2448  C   ILE B  79     -21.762 -23.448 -52.397  1.00 34.53      E000 C  
ANISOU 2448  C   ILE B  79     4624   3975   4521    665    344    -59  E000 C  
ATOM   2449  O   ILE B  79     -22.076 -24.003 -51.332  1.00 33.28      E000 O  
ANISOU 2449  O   ILE B  79     4451   3846   4347    627    325    -69  E000 O  
ATOM   2450  CB  ILE B  79     -19.270 -23.247 -52.086  1.00 34.16      E000 C  
ANISOU 2450  CB  ILE B  79     4601   3933   4445    713    328     12  E000 C  
ATOM   2451  CG1 ILE B  79     -18.054 -22.325 -52.223  1.00 33.91      E000 C  
ANISOU 2451  CG1 ILE B  79     4576   3913   4396    759    315     51  E000 C  
ATOM   2452  CG2 ILE B  79     -19.132 -24.529 -52.925  1.00 28.19      E000 C  
ANISOU 2452  CG2 ILE B  79     3873   3124   3713    695    360     16  E000 C  
ATOM   2453  CD1 ILE B  79     -16.790 -22.953 -51.676  1.00 32.12      E000 C  
ANISOU 2453  CD1 ILE B  79     4366   3694   4143    756    308     80  E000 C  
ATOM   2454  N   GLU B  80     -22.439 -23.627 -53.537  1.00 31.88      E000 N  
ANISOU 2454  N   GLU B  80     4303   3597   4214    665    372    -81  E000 N  
ATOM   2455  CA  GLU B  80     -23.663 -24.426 -53.604  1.00 34.74      E000 C  
ANISOU 2455  CA  GLU B  80     4662   3950   4587    616    382   -119  E000 C  
ATOM   2456  C   GLU B  80     -23.522 -25.459 -54.710  1.00 33.43      E000 C  
ANISOU 2456  C   GLU B  80     4532   3719   4452    604    411   -116  E000 C  
ATOM   2457  O   GLU B  80     -23.271 -25.088 -55.855  1.00 38.79      E000 O  
ANISOU 2457  O   GLU B  80     5234   4351   5154    637    431   -111  E000 O  
ATOM   2458  CB  GLU B  80     -24.895 -23.537 -53.868  1.00 28.70      E000 C  
ANISOU 2458  CB  GLU B  80     3879   3205   3822    621    386   -158  E000 C  
ATOM   2459  CG  GLU B  80     -26.197 -24.295 -54.088  1.00 29.91      E000 C  
ANISOU 2459  CG  GLU B  80     4034   3349   3983    571    398   -200  E000 C  
ATOM   2460  CD  GLU B  80     -27.428 -23.379 -54.212  0.77 36.27      E000 C  
ANISOU 2460  CD  GLU B  80     4817   4187   4778    573    402   -242  E000 C  
ATOM   2461  OE1 GLU B  80     -27.281 -22.144 -54.090  1.00 41.12      E000 O  
ANISOU 2461  OE1 GLU B  80     5409   4834   5380    614    396   -237  E000 O  
ATOM   2462  OE2 GLU B  80     -28.554 -23.891 -54.428  1.00 37.39      E000 O1-
ANISOU 2462  OE2 GLU B  80     4960   4326   4920    532    412   -280  E000 O1-
ATOM   2463  N   VAL B  81     -23.693 -26.745 -54.390  1.00 33.21      E000 N  
ANISOU 2463  N   VAL B  81     4507   3685   4427    555    413   -118  E000 N  
ATOM   2464  CA  VAL B  81     -23.534 -27.822 -55.372  1.00 33.76      E000 C  
ANISOU 2464  CA  VAL B  81     4606   3697   4524    534    437   -110  E000 C  
ATOM   2465  C   VAL B  81     -24.668 -28.826 -55.214  1.00 34.98      E000 C  
ANISOU 2465  C   VAL B  81     4751   3853   4685    472    438   -141  E000 C  
ATOM   2466  O   VAL B  81     -25.417 -28.802 -54.233  1.00 38.38      E000 O  
ANISOU 2466  O   VAL B  81     5154   4332   5098    447    418   -161  E000 O  
ATOM   2467  CB  VAL B  81     -22.181 -28.552 -55.240  1.00 34.57      E000 C  
ANISOU 2467  CB  VAL B  81     4720   3793   4624    538    441    -64  E000 C  
ATOM   2468  CG1 VAL B  81     -21.031 -27.574 -55.357  1.00 33.54      E000 C  
ANISOU 2468  CG1 VAL B  81     4597   3665   4481    595    437    -30  E000 C  
ATOM   2469  CG2 VAL B  81     -22.117 -29.323 -53.910  1.00 29.29      E000 C  
ANISOU 2469  CG2 VAL B  81     4026   3171   3933    508    424    -61  E000 C  
ATOM   2470  N   ASN B  82     -24.769 -29.742 -56.185  1.00 32.47      E000 N  
ANISOU 2470  N   ASN B  82     4459   3483   4393    445    458   -141  E000 N
[truncated: 642,367 more chars]
