# Supplementary material for: Hydrophobic tuning with non-canonical amino acids in a copper metalloenzyme
Source: Nat Chem. 2026 Apr 13;18(7):1269–77. doi: 10.1038/s41557-026-02116-7 (PMC13323077; doi:10.1038/s41557-026-02116-7)
Supplement: Supplementary file 4 — Code related to logP prediction, PDB analysis and redox deconvolution. [file 41557_2026_2116_MOESM4_ESM.zip › Code_lite/PDB_analysis_lite/inputs/starting_pdbs/6y4a.pdb]

CRYST1   51.380  104.320  162.330  90.00  90.00  90.00 P 21 21 21    1
ATOM      1  N   GLY A  43      -8.822   3.637 -13.628  1.00 61.87      A    N  
ATOM      2  CA  GLY A  43      -9.321   5.012 -13.938  1.00 56.97      A    C  
ATOM      3  C   GLY A  43     -10.382   5.008 -15.027  1.00 50.79      A    C  
ATOM      4  O   GLY A  43     -10.254   5.793 -15.983  1.00 51.67      A    O  
ATOM      5  H   GLY A  43      -7.913   3.626 -13.706  1.00 60.28      A    H  
ATOM      6  HA2 GLY A  43      -9.700   5.406 -13.115  1.00 56.35      A    H  
ATOM      7  HA3 GLY A  43      -8.559   5.574 -14.225  1.00 56.49      A    H  
ATOM      8  N   GLU A  44     -11.405   4.162 -14.888  1.00 43.69      A    N  
ATOM      9  CA  GLU A  44     -12.541   4.108 -15.836  1.00 37.21      A    C  
ATOM     10  C   GLU A  44     -13.717   4.922 -15.285  1.00 36.27      A    C  
ATOM     11  O   GLU A  44     -13.901   4.972 -14.048  1.00 33.16      A    O  
ATOM     12  CB  GLU A  44     -12.985   2.667 -16.073  1.00 38.41      A    C  
ATOM     13  CG  GLU A  44     -12.178   1.934 -17.123  0.50 40.96      A    C  
ATOM     14  CD  GLU A  44     -12.545   0.467 -17.203  0.50 41.39      A    C  
ATOM     15  OE1 GLU A  44     -11.797  -0.285 -17.849  0.50 45.47      A    O  
ATOM     16  OE2 GLU A  44     -13.573   0.084 -16.601  0.50 43.15      A    O1-
ATOM     17  H   GLU A  44     -11.469   3.575 -14.195  1.00 43.64      A    H  
ATOM     18  HA  GLU A  44     -12.256   4.498 -16.694  1.00 38.44      A    H  
ATOM     19  HB2 GLU A  44     -12.922   2.179 -15.225  1.00 38.73      A    H  
ATOM     20  HB3 GLU A  44     -13.927   2.673 -16.346  1.00 38.72      A    H  
ATOM     21  HG2 GLU A  44     -12.330   2.347 -17.999  0.50 40.45      A    H  
ATOM     22  HG3 GLU A  44     -11.223   2.011 -16.912  0.50 40.45      A    H  
ATOM     23  N   VAL A  45     -14.503   5.487 -16.203  1.00 33.90      A    N  
ATOM     24  CA  VAL A  45     -15.846   6.080 -15.964  1.00 33.35      A    C  
ATOM     25  C   VAL A  45     -16.888   4.991 -16.169  1.00 32.73      A    C  
ATOM     26  O   VAL A  45     -16.925   4.395 -17.247  1.00 34.78      A    O  
ATOM     27  CB  VAL A  45     -16.112   7.251 -16.915  1.00 32.32      A    C  
ATOM     28  CG1 VAL A  45     -17.467   7.878 -16.641  1.00 34.43      A    C  
ATOM     29  CG2 VAL A  45     -14.999   8.271 -16.823  1.00 33.05      A    C  
ATOM     30  H   VAL A  45     -14.253   5.536 -17.078  1.00 34.31      A    H  
ATOM     31  HA  VAL A  45     -15.892   6.400 -15.046  1.00 33.11      A    H  
ATOM     32  HB  VAL A  45     -16.122   6.892 -17.837  1.00 33.05      A    H  
ATOM     33 HG11 VAL A  45     -18.168   7.219 -16.783  1.00 33.80      A    H  
ATOM     34 HG12 VAL A  45     -17.604   8.629 -17.244  1.00 33.94      A    H  
ATOM     35 HG13 VAL A  45     -17.499   8.192 -15.721  1.00 33.80      A    H  
ATOM     36 HG21 VAL A  45     -14.930   8.596 -15.909  1.00 32.82      A    H  
ATOM     37 HG22 VAL A  45     -15.193   9.017 -17.417  1.00 32.82      A    H  
ATOM     38 HG23 VAL A  45     -14.156   7.862 -17.085  1.00 32.83      A    H  
ATOM     39  N   ARG A  46     -17.664   4.712 -15.142  1.00 31.03      A    N  
ATOM     40  CA  ARG A  46     -18.730   3.695 -15.204  1.00 35.15      A    C  
ATOM     41  C   ARG A  46     -20.052   4.416 -14.991  1.00 31.47      A    C  
ATOM     42  O   ARG A  46     -20.059   5.514 -14.347  1.00 27.06      A    O  
ATOM     43  CB  ARG A  46     -18.454   2.609 -14.166  1.00 41.68      A    C  
ATOM     44  CG  ARG A  46     -17.256   1.737 -14.503  1.00 48.05      A    C  
ATOM     45  CD  ARG A  46     -17.162   0.573 -13.543  1.00 58.26      A    C  
ATOM     46  NE  ARG A  46     -15.797   0.066 -13.494  1.00 71.77      A    N  
ATOM     47  CZ  ARG A  46     -15.305  -0.718 -12.532  1.00 75.95      A    C  
ATOM     48  NH1 ARG A  46     -14.042  -1.108 -12.592  1.00 72.29      A    N1+
ATOM     49  NH2 ARG A  46     -16.071  -1.111 -11.524  1.00 74.59      A    N  
ATOM     50  H   ARG A  46     -17.591   5.128 -14.334  1.00 32.36      A    H  
ATOM     51  HA  ARG A  46     -18.730   3.288 -16.101  1.00 34.72      A    H  
ATOM     52  HB2 ARG A  46     -18.302   3.036 -13.298  1.00 41.40      A    H  
ATOM     53  HB3 ARG A  46     -19.248   2.040 -14.088  1.00 41.40      A    H  
ATOM     54  HG2 ARG A  46     -17.343   1.397 -15.419  1.00 48.64      A    H  
ATOM     55  HG3 ARG A  46     -16.435   2.272 -14.449  1.00 48.71      A    H  
ATOM     56  HD2 ARG A  46     -17.436   0.867 -12.648  1.00 58.49      A    H  
ATOM     57  HD3 ARG A  46     -17.768  -0.142 -13.832  1.00 58.47      A    H  
ATOM     58  HE  ARG A  46     -15.254   0.301 -14.136  1.00 69.36      A    H  
ATOM     59 HH11 ARG A  46     -13.534  -0.851 -13.262  1.00 73.14      A    H  
ATOM     60 HH12 ARG A  46     -13.713  -1.629 -11.965  1.00 73.14      A    H  
ATOM     61 HH21 ARG A  46     -16.910  -0.855 -11.476  1.00 74.48      A    H  
ATOM     62 HH22 ARG A  46     -15.734  -1.631 -10.897  1.00 74.53      A    H  
ATOM     63  N   ARG A  47     -21.106   3.838 -15.558  1.00 35.74      A    N  
ATOM     64  CA  ARG A  47     -22.510   4.322 -15.474  1.00 40.89      A    C  
ATOM     65  C   ARG A  47     -23.401   3.128 -15.121  1.00 36.06      A    C  
ATOM     66  O   ARG A  47     -23.343   2.140 -15.862  1.00 37.99      A    O  
ATOM     67  CB  ARG A  47     -22.965   4.961 -16.793  1.00 42.82      A    C  
ATOM     68  CG  ARG A  47     -22.288   6.276 -17.129  1.00 51.22      A    C  
ATOM     69  CD  ARG A  47     -22.845   6.978 -18.361  1.00 55.49      A    C  
ATOM     70  NE  ARG A  47     -22.131   8.239 -18.573  1.00 59.74      A    N  
ATOM     71  CZ  ARG A  47     -20.912   8.360 -19.112  1.00 60.76      A    C  
ATOM     72  NH1 ARG A  47     -20.244   7.297 -19.536  1.00 65.28      A    N1+
ATOM     73  NH2 ARG A  47     -20.365   9.556 -19.233  1.00 57.45      A    N  
ATOM     74  H   ARG A  47     -21.025   3.078 -16.054  1.00 35.79      A    H  
ATOM     75  HA  ARG A  47     -22.570   4.990 -14.756  1.00 39.13      A    H  
ATOM     76  HB2 ARG A  47     -22.795   4.326 -17.520  1.00 44.18      A    H  
ATOM     77  HB3 ARG A  47     -23.932   5.110 -16.747  1.00 44.17      A    H  
ATOM     78  HG2 ARG A  47     -22.373   6.881 -16.364  1.00 49.94      A    H  
ATOM     79  HG3 ARG A  47     -21.331   6.112 -17.270  1.00 50.06      A    H  
ATOM     80  HD2 ARG A  47     -22.743   6.401 -19.147  1.00 55.44      A    H  
ATOM     81  HD3 ARG A  47     -23.801   7.158 -18.233  1.00 55.41      A    H  
ATOM     82  HE  ARG A  47     -22.523   8.970 -18.303  1.00 59.06      A    H  
ATOM     83 HH11 ARG A  47     -20.591   6.495 -19.460  1.00 63.28      A    H  
ATOM     84 HH12 ARG A  47     -19.445   7.396 -19.892  1.00 63.36      A    H  
ATOM     85 HH21 ARG A  47     -20.802  10.270 -18.958  1.00 58.63      A    H  
ATOM     86 HH22 ARG A  47     -19.566   9.640 -19.595  1.00 58.63      A    H  
ATOM     87  N   ILE A  48     -24.143   3.198 -14.006  1.00 31.86      A    N  
ATOM     88  CA  ILE A  48     -25.229   2.218 -13.681  1.00 28.79      A    C  
ATOM     89  C   ILE A  48     -26.537   2.978 -13.466  1.00 28.32      A    C  
ATOM     90  O   ILE A  48     -26.497   4.212 -13.278  1.00 25.48      A    O  
ATOM     91  CB  ILE A  48     -24.858   1.319 -12.486  1.00 29.89      A    C  
ATOM     92  CG1 ILE A  48     -24.683   2.101 -11.186  1.00 28.40      A    C  
ATOM     93  CG2 ILE A  48     -23.613   0.509 -12.819  1.00 32.32      A    C  
ATOM     94  CD1 ILE A  48     -24.597   1.221  -9.972  1.00 30.11      A    C  
ATOM     95  H   ILE A  48     -24.033   3.847 -13.376  1.00 32.03      A    H  
ATOM     96  HA  ILE A  48     -25.347   1.641 -14.455  1.00 29.53      A    H  
ATOM     97  HB  ILE A  48     -25.603   0.683 -12.352  1.00 29.83      A    H  
ATOM     98 HG12 ILE A  48     -23.868   2.640 -11.247  1.00 29.12      A    H  
ATOM     99 HG13 ILE A  48     -25.442   2.712 -11.078  1.00 29.14      A    H  
ATOM    100 HG21 ILE A  48     -23.776  -0.025 -13.616  1.00 31.55      A    H  
ATOM    101 HG22 ILE A  48     -23.397  -0.082 -12.077  1.00 31.54      A    H  
ATOM    102 HG23 ILE A  48     -22.865   1.109 -12.980  1.00 31.55      A    H  
ATOM    103 HD11 ILE A  48     -25.402   0.678  -9.906  1.00 29.58      A    H  
ATOM    104 HD12 ILE A  48     -24.514   1.773  -9.176  1.00 29.58      A    H  
ATOM    105 HD13 ILE A  48     -23.820   0.640 -10.042  1.00 29.58      A    H  
ATOM    106  N   LYS A  49     -27.650   2.248 -13.533  1.00 29.20      A    N  
ATOM    107  CA  LYS A  49     -28.984   2.702 -13.072  1.00 28.78      A    C  
ATOM    108  C   LYS A  49     -29.306   2.010 -11.746  1.00 27.10      A    C  
ATOM    109  O   LYS A  49     -28.977   0.817 -11.575  1.00 28.97      A    O  
ATOM    110  CB  LYS A  49     -30.047   2.388 -14.123  1.00 32.74      A    C  
ATOM    111  CG  LYS A  49     -29.794   2.983 -15.503  1.00 36.00      A    C  
ATOM    112  CD  LYS A  49     -31.009   2.864 -16.389  1.00 40.28      A    C  
ATOM    113  CE  LYS A  49     -30.681   2.951 -17.865  1.00 45.82      A    C  
ATOM    114  NZ  LYS A  49     -31.928   2.935 -18.661  1.00 48.58      A    N1+
ATOM    115  H   LYS A  49     -27.655   1.403 -13.874  1.00 28.90      A    H  
ATOM    116  HA  LYS A  49     -28.953   3.674 -12.929  1.00 29.20      A    H  
ATOM    117  HB2 LYS A  49     -30.113   1.414 -14.213  1.00 32.48      A    H  
ATOM    118  HB3 LYS A  49     -30.910   2.716 -13.797  1.00 32.49      A    H  
ATOM    119  HG2 LYS A  49     -29.554   3.928 -15.406  1.00 36.14      A    H  
ATOM    120  HG3 LYS A  49     -29.040   2.517 -15.921  1.00 36.18      A    H  
ATOM    121  HD2 LYS A  49     -31.451   2.006 -16.213  1.00 40.41      A    H  
ATOM    122  HD3 LYS A  49     -31.640   3.580 -16.162  1.00 40.42      A    H  
ATOM    123  HE2 LYS A  49     -30.192   3.775 -18.049  1.00 45.05      A    H  
ATOM    124  HE3 LYS A  49     -30.122   2.195 -18.127  1.00 45.05      A    H  
ATOM    125  HZ1 LYS A  49     -32.386   2.169 -18.499  1.00 47.70      A    H  
ATOM    126  HZ2 LYS A  49     -31.730   2.981 -19.544  1.00 47.70      A    H  
ATOM    127  HZ3 LYS A  49     -32.446   3.644 -18.435  1.00 47.70      A    H  
ATOM    128  N   LEU A  50     -29.871   2.768 -10.816  1.00 24.86      A    N  
ATOM    129  CA  LEU A  50     -30.307   2.271  -9.496  1.00 23.52      A    C  
ATOM    130  C   LEU A  50     -31.713   2.811  -9.249  1.00 23.29      A    C  
ATOM    131  O   LEU A  50     -32.003   3.954  -9.626  1.00 24.09      A    O  
ATOM    132  CB  LEU A  50     -29.288   2.704  -8.443  1.00 23.46      A    C  
ATOM    133  CG  LEU A  50     -29.341   1.910  -7.149  1.00 25.47      A    C  
ATOM    134  CD1 LEU A  50     -28.694   0.543  -7.303  1.00 27.23      A    C  
ATOM    135  CD2 LEU A  50     -28.700   2.695  -6.033  1.00 27.88      A    C  
ATOM    136  H   LEU A  50     -30.024   3.659 -10.938  1.00 25.05      A    H  
ATOM    137  HA  LEU A  50     -30.347   1.290  -9.530  1.00 23.73      A    H  
ATOM    138  HB2 LEU A  50     -28.392   2.621  -8.825  1.00 23.94      A    H  
ATOM    139  HB3 LEU A  50     -29.438   3.649  -8.238  1.00 23.95      A    H  
ATOM    140  HG  LEU A  50     -30.292   1.771  -6.916  1.00 25.83      A    H  
ATOM    141 HD11 LEU A  50     -29.164   0.036  -7.988  1.00 26.67      A    H  
ATOM    142 HD12 LEU A  50     -28.741   0.065  -6.457  1.00 26.67      A    H  
ATOM    143 HD13 LEU A  50     -27.763   0.652  -7.563  1.00 26.67      A    H  
ATOM    144 HD21 LEU A  50     -27.773   2.884  -6.259  1.00 27.11      A    H  
ATOM    145 HD22 LEU A  50     -28.733   2.177  -5.210  1.00 27.11      A    H  
ATOM    146 HD23 LEU A  50     -29.180   3.533  -5.907  1.00 27.10      A    H  
ATOM    147  N   TYR A  51     -32.580   2.001  -8.670  1.00 22.18      A    N  
ATOM    148  CA  TYR A  51     -33.984   2.375  -8.406  1.00 21.94      A    C  
ATOM    149  C   TYR A  51     -34.225   2.122  -6.926  1.00 24.58      A    C  
ATOM    150  O   TYR A  51     -33.735   1.092  -6.426  1.00 25.79      A    O  
ATOM    151  CB  TYR A  51     -34.919   1.490  -9.222  1.00 24.62      A    C  
ATOM    152  CG  TYR A  51     -34.692   1.545 -10.706  1.00 24.96      A    C  
ATOM    153  CD1 TYR A  51     -33.799   0.694 -11.327  1.00 27.56      A    C  
ATOM    154  CD2 TYR A  51     -35.367   2.472 -11.477  1.00 27.67      A    C  
ATOM    155  CE1 TYR A  51     -33.568   0.781 -12.692  1.00 29.24      A    C  
ATOM    156  CE2 TYR A  51     -35.181   2.545 -12.846  1.00 28.34      A    C  
ATOM    157  CZ  TYR A  51     -34.291   1.685 -13.452  1.00 28.57      A    C  
ATOM    158  OH  TYR A  51     -34.086   1.774 -14.793  1.00 32.76      A    O  
ATOM    159  H   TYR A  51     -32.379   1.156  -8.395  1.00 22.39      A    H  
ATOM    160  HA  TYR A  51     -34.136   3.327  -8.619  1.00 22.97      A    H  
ATOM    161  HB2 TYR A  51     -34.810   0.565  -8.921  1.00 24.06      A    H  
ATOM    162  HB3 TYR A  51     -35.842   1.758  -9.034  1.00 24.05      A    H  
ATOM    163  HD1 TYR A  51     -33.312   0.071 -10.812  1.00 27.36      A    H  
ATOM    164  HD2 TYR A  51     -35.991   3.048 -11.067  1.00 27.25      A    H  
ATOM    165  HE1 TYR A  51     -32.967   0.188 -13.110  1.00 28.61      A    H  
ATOM    166  HE2 TYR A  51     -35.656   3.177 -13.361  1.00 28.20      A    H  
ATOM    167  HH  TYR A  51     -34.247   1.016 -15.164  0.00 33.02      A    H  
ATOM    168  N   ALA A  52     -34.914   3.027  -6.249  1.00 23.90      A    N  
ATOM    169  CA  ALA A  52     -35.481   2.727  -4.930  1.00 23.67      A    C  
ATOM    170  C   ALA A  52     -36.944   2.324  -5.155  1.00 26.65      A    C  
ATOM    171  O   ALA A  52     -37.627   2.968  -5.995  1.00 24.67      A    O  
ATOM    172  CB  ALA A  52     -35.307   3.880  -3.997  1.00 23.12      A    C  
ATOM    173  H   ALA A  52     -35.087   3.875  -6.536  1.00 24.00      A    H  
ATOM    174  HA  ALA A  52     -35.003   1.952  -4.556  1.00 24.14      A    H  
ATOM    175  HB1 ALA A  52     -35.685   3.658  -3.130  1.00 23.29      A    H  
ATOM    176  HB2 ALA A  52     -34.360   4.076  -3.896  1.00 23.29      A    H  
ATOM    177  HB3 ALA A  52     -35.761   4.661  -4.357  1.00 23.29      A    H  
ATOM    178  N   GLU A  53     -37.393   1.297  -4.428  1.00 23.55      A    N  
ATOM    179  CA  GLU A  53     -38.741   0.688  -4.527  1.00 22.87      A    C  
ATOM    180  C   GLU A  53     -39.212   0.252  -3.149  1.00 22.14      A    C  
ATOM    181  O   GLU A  53     -38.366  -0.332  -2.408  1.00 20.88      A    O  
ATOM    182  CB  GLU A  53     -38.690  -0.623  -5.296  1.00 27.60      A    C  
ATOM    183  CG  GLU A  53     -38.488  -0.431  -6.752  1.00 28.47      A    C  
ATOM    184  CD  GLU A  53     -38.314  -1.731  -7.508  0.50 23.98      A    C  
ATOM    185  OE1 GLU A  53     -38.084  -2.786  -6.911  0.50 24.23      A    O  
ATOM    186  OE2 GLU A  53     -38.395  -1.660  -8.691  0.50 25.73      A    O1-
ATOM    187  H   GLU A  53     -36.872   0.895  -3.798  1.00 24.08      A    H  
ATOM    188  HA  GLU A  53     -39.380   1.314  -4.935  1.00 23.69      A    H  
ATOM    189  HB2 GLU A  53     -37.958  -1.169  -4.938  1.00 26.57      A    H  
ATOM    190  HB3 GLU A  53     -39.530  -1.109  -5.152  1.00 26.58      A    H  
ATOM    191  HG2 GLU A  53     -39.257   0.050  -7.124  1.00 27.14      A    H  
ATOM    192  HG3 GLU A  53     -37.690   0.123  -6.894  1.00 27.13      A    H  
ATOM    193  N   ARG A  54     -40.518   0.436  -2.890  1.00 21.90      A    N  
ATOM    194  CA  ARG A  54     -41.255  -0.298  -1.828  1.00 22.81      A    C  
ATOM    195  C   ARG A  54     -41.244  -1.778  -2.211  1.00 23.26      A    C  
ATOM    196  O   ARG A  54     -41.398  -2.114  -3.405  1.00 22.23      A    O  
ATOM    197  CB  ARG A  54     -42.663   0.275  -1.609  1.00 24.21      A    C  
ATOM    198  CG  ARG A  54     -42.663   1.713  -1.093  1.00 25.60      A    C  
ATOM    199  CD  ARG A  54     -43.990   2.172  -0.521  1.00 27.36      A    C  
ATOM    200  NE  ARG A  54     -44.062   3.507   0.080  1.00 24.12      A    N  
ATOM    201  CZ  ARG A  54     -44.002   3.777   1.378  1.00 22.62      A    C  
ATOM    202  NH1 ARG A  54     -43.795   2.825   2.265  1.00 24.53      A    N1+
ATOM    203  NH2 ARG A  54     -44.144   5.021   1.799  1.00 22.71      A    N  
ATOM    204  H   ARG A  54     -41.033   1.026  -3.357  1.00 22.18      A    H  
ATOM    205  HA  ARG A  54     -40.750  -0.194  -0.990  1.00 22.98      A    H  
ATOM    206  HB2 ARG A  54     -43.152   0.242  -2.458  1.00 24.18      A    H  
ATOM    207  HB3 ARG A  54     -43.137  -0.293  -0.966  1.00 24.19      A    H  
ATOM    208  HG2 ARG A  54     -41.977   1.800  -0.397  1.00 25.66      A    H  
ATOM    209  HG3 ARG A  54     -42.416   2.313  -1.828  1.00 25.66      A    H  
ATOM    210  HD2 ARG A  54     -44.651   2.139  -1.243  1.00 26.19      A    H  
ATOM    211  HD3 ARG A  54     -44.275   1.515   0.148  1.00 26.14      A    H  
ATOM    212  HE  ARG A  54     -44.227   4.173  -0.454  1.00 24.39      A    H  
ATOM    213 HH11 ARG A  54     -43.711   1.991   2.011  1.00 23.94      A    H  
ATOM    214 HH12 ARG A  54     -43.748   3.028   3.120  1.00 23.94      A    H  
ATOM    215 HH21 ARG A  54     -44.274   5.670   1.219  1.00 22.82      A    H  
ATOM    216 HH22 ARG A  54     -44.081   5.205   2.659  1.00 22.83      A    H  
ATOM    217  N   LEU A  55     -41.057  -2.620  -1.208  1.00 23.48      A    N  
ATOM    218  CA  LEU A  55     -41.012  -4.090  -1.316  1.00 23.68      A    C  
ATOM    219  C   LEU A  55     -42.118  -4.642  -0.425  1.00 23.81      A    C  
ATOM    220  O   LEU A  55     -42.729  -3.850   0.303  1.00 22.60      A    O  
ATOM    221  CB  LEU A  55     -39.630  -4.596  -0.882  1.00 23.27      A    C  
ATOM    222  CG  LEU A  55     -38.444  -4.201  -1.773  1.00 24.43      A    C  
ATOM    223  CD1 LEU A  55     -37.125  -4.659  -1.168  1.00 23.48      A    C  
ATOM    224  CD2 LEU A  55     -38.592  -4.756  -3.184  1.00 26.89      A    C  
ATOM    225  H   LEU A  55     -40.948  -2.328  -0.354  1.00 23.46      A    H  
ATOM    226  HA  LEU A  55     -41.190  -4.351  -2.248  1.00 23.59      A    H  
ATOM    227  HB2 LEU A  55     -39.456  -4.267   0.023  1.00 23.63      A    H  
ATOM    228  HB3 LEU A  55     -39.665  -5.572  -0.834  1.00 23.64      A    H  
ATOM    229  HG  LEU A  55     -38.425  -3.214  -1.833  1.00 24.47      A    H  
ATOM    230 HD11 LEU A  55     -37.007  -4.246  -0.296  1.00 23.76      A    H  
ATOM    231 HD12 LEU A  55     -36.392  -4.398  -1.752  1.00 23.77      A    H  
ATOM    232 HD13 LEU A  55     -37.132  -5.627  -1.070  1.00 23.77      A    H  
ATOM    233 HD21 LEU A  55     -38.666  -5.725  -3.146  1.00 26.10      A    H  
ATOM    234 HD22 LEU A  55     -37.813  -4.513  -3.710  1.00 26.09      A    H  
ATOM    235 HD23 LEU A  55     -39.390  -4.385  -3.599  1.00 26.09      A    H  
ATOM    236  N   ALA A  56     -42.329  -5.952  -0.452  1.00 23.70      A    N  
ATOM    237  CA  ALA A  56     -43.296  -6.662   0.428  1.00 25.47      A    C  
ATOM    238  C   ALA A  56     -42.962  -6.415   1.904  1.00 25.80      A    C  
ATOM    239  O   ALA A  56     -41.800  -6.165   2.212  1.00 26.37      A    O  
ATOM    240  CB  ALA A  56     -43.269  -8.152   0.158  1.00 24.69      A    C  
ATOM    241  H   ALA A  56     -41.891  -6.517  -1.017  1.00 24.13      A    H  
ATOM    242  HA  ALA A  56     -44.202  -6.317   0.246  1.00 25.03      A    H  
ATOM    243  HB1 ALA A  56     -43.907  -8.599   0.740  1.00 25.01      A    H  
ATOM    244  HB2 ALA A  56     -43.506  -8.319  -0.769  1.00 24.94      A    H  
ATOM    245  HB3 ALA A  56     -42.378  -8.498   0.331  1.00 24.94      A    H  
ATOM    246  N   ASP A  57     -43.963  -6.537   2.774  1.00 23.42      A    N  
ATOM    247  CA  ASP A  57     -43.813  -6.618   4.249  1.00 22.87      A    C  
ATOM    248  C   ASP A  57     -43.276  -5.266   4.771  1.00 22.70      A    C  
ATOM    249  O   ASP A  57     -42.537  -5.248   5.763  1.00 22.60      A    O  
ATOM    250  CB  ASP A  57     -42.905  -7.793   4.619  1.00 25.79      A    C  
ATOM    251  CG  ASP A  57     -43.306  -9.180   4.119  0.50 22.56      A    C  
ATOM    252  OD1 ASP A  57     -44.455  -9.354   3.754  0.50 20.74      A    O  
ATOM    253  OD2 ASP A  57     -42.442 -10.073   4.134  0.50 22.16      A    O1-
ATOM    254  H   ASP A  57     -44.832  -6.579   2.504  1.00 23.83      A    H  
ATOM    255  HA  ASP A  57     -44.702  -6.777   4.640  1.00 23.47      A    H  
ATOM    256  HB2 ASP A  57     -42.002  -7.607   4.291  1.00 24.30      A    H  
ATOM    257  HB3 ASP A  57     -42.861  -7.842   5.595  1.00 24.32      A    H  
ATOM    258  N   GLY A  58     -43.665  -4.161   4.133  1.00 22.10      A    N  
ATOM    259  CA  GLY A  58     -43.386  -2.790   4.572  1.00 22.93      A    C  
ATOM    260  C   GLY A  58     -41.923  -2.402   4.370  1.00 23.70      A    C  
ATOM    261  O   GLY A  58     -41.454  -1.474   5.040  1.00 24.57      A    O  
ATOM    262  H   GLY A  58     -44.150  -4.198   3.363  1.00 22.44      A    H  
ATOM    263  HA2 GLY A  58     -43.962  -2.170   4.064  1.00 22.90      A    H  
ATOM    264  HA3 GLY A  58     -43.617  -2.706   5.531  1.00 22.90      A    H  
ATOM    265  N   GLN A  59     -41.227  -3.071   3.456  1.00 22.44      A    N  
ATOM    266  CA  GLN A  59     -39.782  -2.844   3.234  1.00 23.28      A    C  
ATOM    267  C   GLN A  59     -39.571  -1.940   2.008  1.00 21.00      A    C  
ATOM    268  O   GLN A  59     -40.540  -1.608   1.282  1.00 21.82      A    O  
ATOM    269  CB  GLN A  59     -39.067  -4.190   3.195  1.00 24.89      A    C  
ATOM    270  CG  GLN A  59     -39.191  -4.897   4.538  1.00 28.33      A    C  
ATOM    271  CD  GLN A  59     -38.110  -5.901   4.797  1.00 33.52      A    C  
ATOM    272  NE2 GLN A  59     -37.463  -5.747   5.933  1.00 31.93      A    N  
ATOM    273  OE1 GLN A  59     -37.885  -6.827   4.015  1.00 39.36      A    O  
ATOM    274  H   GLN A  59     -41.595  -3.699   2.909  1.00 22.93      A    H  
ATOM    275  HA  GLN A  59     -39.440  -2.355   4.017  1.00 22.97      A    H  
ATOM    276  HB2 GLN A  59     -39.464  -4.744   2.491  1.00 25.26      A    H  
ATOM    277  HB3 GLN A  59     -38.122  -4.046   2.981  1.00 25.26      A    H  
ATOM    278  HG2 GLN A  59     -39.176  -4.226   5.254  1.00 28.57      A    H  
ATOM    279  HG3 GLN A  59     -40.059  -5.351   4.577  1.00 28.59      A    H  
ATOM    280 HE21 GLN A  59     -36.809  -6.307   6.148  0.00 32.03      A    H  
ATOM    281 HE22 GLN A  59     -37.674  -5.089   6.481  0.00 32.03      A    H  
ATOM    282  N   MET A  60     -38.325  -1.495   1.867  1.00 20.58      A    N  
ATOM    283  CA  MET A  60     -37.838  -0.652   0.752  1.00 21.47      A    C  
ATOM    284  C   MET A  60     -36.448  -1.150   0.357  1.00 20.43      A    C  
ATOM    285  O   MET A  60     -35.644  -1.520   1.235  1.00 21.26      A    O  
ATOM    286  CB  MET A  60     -37.753   0.813   1.160  1.00 22.16      A    C  
ATOM    287  CG  MET A  60     -39.064   1.462   1.571  1.00 21.49      A    C  
ATOM    288  SD  MET A  60     -38.692   3.144   2.218  1.00 21.82      A    S  
ATOM    289  CE  MET A  60     -40.364   3.796   2.242  1.00 24.11      A    C  
ATOM    290  H   MET A  60     -37.675  -1.688   2.476  1.00 20.89      A    H  
ATOM    291  HA  MET A  60     -38.448  -0.754  -0.012  1.00 21.22      A    H  
ATOM    292  HB2 MET A  60     -37.124   0.886   1.906  1.00 21.83      A    H  
ATOM    293  HB3 MET A  60     -37.378   1.318   0.412  1.00 21.83      A    H  
ATOM    294  HG2 MET A  60     -39.665   1.529   0.798  1.00 21.72      A    H  
ATOM    295  HG3 MET A  60     -39.502   0.929   2.268  1.00 21.72      A    H  
ATOM    296  HE1 MET A  60     -40.350   4.703   2.569  1.00 23.38      A    H  
ATOM    297  HE2 MET A  60     -40.727   3.780   1.349  1.00 23.38      A    H  
ATOM    298  HE3 MET A  60     -40.912   3.253   2.822  1.00 23.38      A    H  
ATOM    299  N   GLY A  61     -36.142  -1.163  -0.924  1.00 20.79      A    N  
ATOM    300  CA  GLY A  61     -34.803  -1.606  -1.309  1.00 21.01      A    C  
ATOM    301  C   GLY A  61     -34.322  -0.910  -2.568  1.00 22.23      A    C  
ATOM    302  O   GLY A  61     -35.166  -0.302  -3.307  1.00 20.83      A    O  
ATOM    303  H   GLY A  61     -36.710  -0.916  -1.593  1.00 20.76      A    H  
ATOM    304  HA2 GLY A  61     -34.171  -1.418  -0.572  1.00 21.23      A    H  
ATOM    305  HA3 GLY A  61     -34.819  -2.585  -1.461  1.00 21.23      A    H  
ATOM    306  N   TYR A  62     -33.008  -0.998  -2.774  1.00 18.62      A    N  
ATOM    307  CA  TYR A  62     -32.336  -0.591  -4.023  1.00 19.21      A    C  
ATOM    308  C   TYR A  62     -32.227  -1.784  -4.978  1.00 18.66      A    C  
ATOM    309  O   TYR A  62     -31.962  -2.902  -4.556  1.00 21.24      A    O  
ATOM    310  CB  TYR A  62     -30.969  -0.001  -3.695  1.00 19.82      A    C  
ATOM    311  CG  TYR A  62     -30.933   1.271  -2.882  1.00 19.87      A    C  
ATOM    312  CD1 TYR A  62     -31.282   2.509  -3.408  1.00 21.27      A    C  
ATOM    313  CD2 TYR A  62     -30.413   1.245  -1.605  1.00 20.29      A    C  
ATOM    314  CE1 TYR A  62     -31.149   3.676  -2.666  1.00 21.75      A    C  
ATOM    315  CE2 TYR A  62     -30.251   2.398  -0.857  1.00 22.38      A    C  
ATOM    316  CZ  TYR A  62     -30.645   3.616  -1.373  1.00 20.96      A    C  
ATOM    317  OH  TYR A  62     -30.462   4.694  -0.570  1.00 20.65      A    O  
ATOM    318  H   TYR A  62     -32.424  -1.319  -2.151  1.00 19.56      A    H  
ATOM    319  HA  TYR A  62     -32.882   0.108  -4.458  1.00 19.13      A    H  
ATOM    320  HB2 TYR A  62     -30.455  -0.685  -3.219  1.00 19.69      A    H  
ATOM    321  HB3 TYR A  62     -30.508   0.168  -4.543  1.00 19.69      A    H  
ATOM    322  HD1 TYR A  62     -31.621   2.558  -4.287  1.00 21.03      A    H  
ATOM    323  HD2 TYR A  62     -30.127   0.422  -1.243  1.00 20.69      A    H  
ATOM    324  HE1 TYR A  62     -31.414   4.504  -3.032  1.00 21.39      A    H  
ATOM    325  HE2 TYR A  62     -29.912   2.349   0.020  1.00 21.47      A    H  
ATOM    326  HH  TYR A  62     -31.212   5.095  -0.440  0.00 20.75      A    H  
ATOM    327  N   GLY A  63     -32.376  -1.529  -6.274  1.00 20.07      A    N  
ATOM    328  CA  GLY A  63     -32.140  -2.540  -7.304  1.00 20.74      A    C  
ATOM    329  C   GLY A  63     -31.526  -1.936  -8.552  1.00 22.20      A    C  
ATOM    330  O   GLY A  63     -31.725  -0.729  -8.797  1.00 20.87      A    O  
ATOM    331  H   GLY A  63     -32.634  -0.713  -6.589  1.00 19.88      A    H  
ATOM    332  HA2 GLY A  63     -31.532  -3.234  -6.945  1.00 20.92      A    H  
ATOM    333  HA3 GLY A  63     -32.996  -2.973  -7.537  1.00 20.95      A    H  
ATOM    334  N   LEU A  64     -30.858  -2.781  -9.339  1.00 24.00      A    N  
ATOM    335  CA  LEU A  64     -30.284  -2.428 -10.673  1.00 26.90      A    C  
ATOM    336  C   LEU A  64     -31.377  -2.319 -11.747  1.00 28.63      A    C  
ATOM    337  O   LEU A  64     -31.104  -1.700 -12.794  1.00 33.20      A    O  
ATOM    338  CB  LEU A  64     -29.236  -3.486 -11.049  1.00 28.57      A    C  
ATOM    339  CG  LEU A  64     -27.955  -3.521 -10.196  1.00 28.34      A    C  
ATOM    340  CD1 LEU A  64     -26.982  -4.588 -10.701  1.00 28.15      A    C  
ATOM    341  CD2 LEU A  64     -27.269  -2.170 -10.160  1.00 31.24      A    C  
ATOM    342  H   LEU A  64     -30.712  -3.649  -9.101  1.00 24.21      A    H  
ATOM    343  HA  LEU A  64     -29.846  -1.551 -10.592  1.00 26.96      A    H  
ATOM    344  HB2 LEU A  64     -29.660  -4.366 -11.001  1.00 28.10      A    H  
ATOM    345  HB3 LEU A  64     -28.977  -3.339 -11.981  1.00 28.11      A    H  
ATOM    346  HG  LEU A  64     -28.212  -3.757  -9.271  1.00 28.86      A    H  
ATOM    347 HD11 LEU A  64     -27.406  -5.462 -10.658  1.00 28.21      A    H  
ATOM    348 HD12 LEU A  64     -26.183  -4.588 -10.146  1.00 28.21      A    H  
ATOM    349 HD13 LEU A  64     -26.736  -4.393 -11.623  1.00 28.21      A    H  
ATOM    350 HD21 LEU A  64     -27.060  -1.887 -11.067  1.00 30.31      A    H  
ATOM    351 HD22 LEU A  64     -26.446  -2.239  -9.645  1.00 30.31      A    H  
ATOM    352 HD23 LEU A  64     -27.855  -1.516  -9.743  1.00 30.30      A    H  
ATOM    353  N   GLU A  65     -32.545  -2.932 -11.528  1.00 30.29      A    N  
ATOM    354  CA  GLU A  65     -33.719  -2.895 -12.445  1.00 32.92      A    C  
ATOM    355  C   GLU A  65     -34.997  -2.796 -11.610  1.00 31.77      A    C  
ATOM    356  O   GLU A  65     -35.016  -3.310 -10.442  1.00 27.99      A    O  
ATOM    357  CB  GLU A  65     -33.822  -4.150 -13.318  1.00 37.18      A    C  
ATOM    358  CG  GLU A  65     -32.614  -4.392 -14.202  1.00 40.75      A    C  
ATOM    359  CD  GLU A  65     -32.707  -5.693 -14.978  1.00 48.11      A    C  
ATOM    360  OE1 GLU A  65     -32.653  -6.766 -14.345  1.00 51.60      A    O  
ATOM    361  OE2 GLU A  65     -32.859  -5.632 -16.213  1.00 59.09      A    O1-
ATOM    362  H   GLU A  65     -32.693  -3.434 -10.783  1.00 30.45      A    H  
ATOM    363  HA  GLU A  65     -33.649  -2.101 -13.023  1.00 32.92      A    H  
ATOM    364  HB2 GLU A  65     -33.948  -4.926 -12.733  1.00 36.90      A    H  
ATOM    365  HB3 GLU A  65     -34.618  -4.070 -13.885  1.00 36.90      A    H  
ATOM    366  HG2 GLU A  65     -32.524  -3.651 -14.837  1.00 41.50      A    H  
ATOM    367  HG3 GLU A  65     -31.806  -4.415 -13.647  1.00 41.43      A    H  
ATOM    368  N   LYS A  66     -36.015  -2.143 -12.163  1.00 32.84      A    N  
ATOM    369  CA  LYS A  66     -37.356  -2.071 -11.535  1.00 38.16      A    C  
ATOM    370  C   LYS A  66     -37.850  -3.497 -11.272  1.00 33.26      A    C  
ATOM    371  O   LYS A  66     -37.622  -4.358 -12.115  1.00 32.72      A    O  
ATOM    372  CB  LYS A  66     -38.353  -1.313 -12.411  1.00 40.74      A    C  
ATOM    373  CG  LYS A  66     -38.078   0.169 -12.587  1.00 45.49      A    C  
ATOM    374  CD  LYS A  66     -39.231   0.857 -13.272  1.00 47.33      A    C  
ATOM    375  CE  LYS A  66     -38.837   2.195 -13.846  1.00 54.13      A    C  
ATOM    376  NZ  LYS A  66     -40.001   3.098 -13.999  1.00 54.00      A    N1+
ATOM    377  H   LYS A  66     -35.949  -1.705 -12.960  1.00 33.81      A    H  
ATOM    378  HA  LYS A  66     -37.266  -1.602 -10.677  1.00 36.53      A    H  
ATOM    379  HB2 LYS A  66     -38.365  -1.732 -13.297  1.00 41.17      A    H  
ATOM    380  HB3 LYS A  66     -39.246  -1.417 -12.021  1.00 41.16      A    H  
ATOM    381  HG2 LYS A  66     -37.930   0.577 -11.707  1.00 44.74      A    H  
ATOM    382  HG3 LYS A  66     -37.263   0.285 -13.121  1.00 44.73      A    H  
ATOM    383  HD2 LYS A  66     -39.564   0.285 -13.996  1.00 48.38      A    H  
ATOM    384  HD3 LYS A  66     -39.958   0.987 -12.627  1.00 48.41      A    H  
ATOM    385  HE2 LYS A  66     -38.180   2.621 -13.263  1.00 52.40      A    H  
ATOM    386  HE3 LYS A  66     -38.423   2.062 -14.720  1.00 52.40      A    H  
ATOM    387  HZ1 LYS A  66     -40.616   2.717 -14.546  1.00 54.03      A    H  
ATOM    388  HZ2 LYS A  66     -39.734   3.887 -14.358  1.00 54.03      A    H  
ATOM    389  HZ3 LYS A  66     -40.379   3.254 -13.189  1.00 54.02      A    H  
ATOM    390  N   GLY A  67     -38.442  -3.711 -10.097  1.00 32.60      A    N  
ATOM    391  CA  GLY A  67     -38.953  -5.005  -9.614  1.00 33.49      A    C  
ATOM    392  C   GLY A  67     -37.850  -5.923  -9.144  1.00 35.21      A    C  
ATOM    393  O   GLY A  67     -38.184  -7.022  -8.753  1.00 37.31      A    O  
ATOM    394  H   GLY A  67     -38.588  -3.033  -9.513  1.00 32.95      A    H  
ATOM    395  HA2 GLY A  67     -39.583  -4.842  -8.868  1.00 33.68      A    H  
ATOM    396  HA3 GLY A  67     -39.454  -5.444 -10.346  1.00 33.68      A    H  
ATOM    397  N   ARG A  68     -36.583  -5.483  -9.109  1.00 34.05      A    N  
ATOM    398  CA  ARG A  68     -35.460  -6.389  -8.747  1.00 35.78      A    C  
ATOM    399  C   ARG A  68     -34.683  -5.871  -7.524  1.00 30.43      A    C  
ATOM    400  O   ARG A  68     -33.559  -6.308  -7.334  1.00 28.71      A    O  
ATOM    401  CB  ARG A  68     -34.585  -6.612  -9.984  1.00 43.67      A    C  
ATOM    402  CG  ARG A  68     -35.308  -7.382 -11.083  1.00 50.66      A    C  
ATOM    403  CD  ARG A  68     -34.364  -8.115 -12.020  1.00 64.55      A    C  
ATOM    404  NE  ARG A  68     -34.740  -9.521 -12.148  1.00 78.75      A    N  
ATOM    405  CZ  ARG A  68     -34.408 -10.497 -11.293  1.00 83.01      A    C  
ATOM    406  NH1 ARG A  68     -33.670 -10.252 -10.222  1.00 84.88      A    N1+
ATOM    407  NH2 ARG A  68     -34.817 -11.732 -11.520  1.00 83.83      A    N  
ATOM    408  H   ARG A  68     -36.338  -4.623  -9.280  1.00 34.71      A    H  
ATOM    409  HA  ARG A  68     -35.849  -7.258  -8.499  1.00 35.74      A    H  
ATOM    410  HB2 ARG A  68     -34.301  -5.743 -10.334  1.00 43.13      A    H  
ATOM    411  HB3 ARG A  68     -33.783  -7.110  -9.719  1.00 43.25      A    H  
ATOM    412  HG2 ARG A  68     -35.916  -8.034 -10.673  1.00 51.79      A    H  
ATOM    413  HG3 ARG A  68     -35.852  -6.757 -11.608  1.00 51.79      A    H  
ATOM    414  HD2 ARG A  68     -34.396  -7.692 -12.903  1.00 63.84      A    H  
ATOM    415  HD3 ARG A  68     -33.444  -8.048 -11.685  1.00 63.83      A    H  
ATOM    416  HE  ARG A  68     -35.228  -9.743 -12.836  1.00 76.51      A    H  
ATOM    417 HH11 ARG A  68     -33.392  -9.438 -10.052  1.00 83.54      A    H  
ATOM    418 HH12 ARG A  68     -33.465 -10.908  -9.674  1.00 83.73      A    H  
ATOM    419 HH21 ARG A  68     -35.305 -11.909 -12.232  1.00 83.14      A    H  
ATOM    420 HH22 ARG A  68     -34.598 -12.378 -10.963  1.00 83.14      A    H  
ATOM    421  N   ALA A  69     -35.272  -5.006  -6.708  1.00 27.28      A    N  
ATOM    422  CA  ALA A  69     -34.618  -4.459  -5.502  1.00 24.29      A    C  
ATOM    423  C   ALA A  69     -34.338  -5.606  -4.543  1.00 24.53      A    C  
ATOM    424  O   ALA A  69     -35.141  -6.536  -4.477  1.00 25.44      A    O  
ATOM    425  CB  ALA A  69     -35.463  -3.394  -4.867  1.00 24.53      A    C  
ATOM    426  H   ALA A  69     -36.119  -4.690  -6.825  1.00 27.24      A    H  
ATOM    427  HA  ALA A  69     -33.761  -4.065  -5.769  1.00 24.88      A    H  
ATOM    428  HB1 ALA A  69     -35.028  -3.073  -4.061  1.00 24.46      A    H  
ATOM    429  HB2 ALA A  69     -35.576  -2.655  -5.489  1.00 24.46      A    H  
ATOM    430  HB3 ALA A  69     -36.331  -3.761  -4.642  1.00 24.48      A    H  
ATOM    431  N   THR A  70     -33.200  -5.552  -3.864  1.00 23.41      A    N  
ATOM    432  CA  THR A  70     -32.824  -6.535  -2.821  1.00 23.51      A    C  
ATOM    433  C   THR A  70     -32.450  -5.781  -1.540  1.00 22.03      A    C  
ATOM    434  O   THR A  70     -32.085  -4.605  -1.626  1.00 22.17      A    O  
ATOM    435  CB  THR A  70     -31.662  -7.385  -3.338  1.00 25.51      A    C  
ATOM    436  CG2 THR A  70     -31.994  -8.104  -4.630  1.00 26.60      A    C  
ATOM    437  OG1 THR A  70     -30.555  -6.493  -3.529  1.00 23.11      A    O  
ATOM    438  H   THR A  70     -32.568  -4.908  -3.988  1.00 23.69      A    H  
ATOM    439  HA  THR A  70     -33.597  -7.119  -2.639  1.00 23.57      A    H  
ATOM    440  HB  THR A  70     -31.427  -8.051  -2.648  1.00 24.85      A    H  
ATOM    441  HG1 THR A  70     -29.884  -6.926  -3.815  0.00 23.09      A    H  
ATOM    442 HG21 THR A  70     -32.763  -8.685  -4.491  1.00 26.26      A    H  
ATOM    443 HG22 THR A  70     -31.230  -8.640  -4.908  1.00 26.26      A    H  
ATOM    444 HG23 THR A  70     -32.200  -7.452  -5.323  1.00 26.25      A    H  
ATOM    445  N   ILE A  71     -32.466  -6.459  -0.403  1.00 20.93      A    N  
ATOM    446  CA  ILE A  71     -31.894  -5.936   0.864  1.00 21.69      A    C  
ATOM    447  C   ILE A  71     -30.902  -6.992   1.353  1.00 22.38      A    C  
ATOM    448  O   ILE A  71     -31.294  -8.137   1.538  1.00 22.28      A    O  
ATOM    449  CB  ILE A  71     -32.983  -5.681   1.908  1.00 21.61      A    C  
ATOM    450  CG1 ILE A  71     -34.141  -4.852   1.338  1.00 21.40      A    C  
ATOM    451  CG2 ILE A  71     -32.324  -5.082   3.136  1.00 20.81      A    C  
ATOM    452  CD1 ILE A  71     -35.359  -4.754   2.235  1.00 22.01      A    C  
ATOM    453  H   ILE A  71     -32.830  -7.291  -0.328  1.00 21.37      A    H  
ATOM    454  HA  ILE A  71     -31.428  -5.105   0.687  1.00 21.66      A    H  
ATOM    455  HB  ILE A  71     -33.353  -6.560   2.169  1.00 21.44      A    H  
ATOM    456 HG12 ILE A  71     -33.815  -3.945   1.156  1.00 21.59      A    H  
ATOM    457 HG13 ILE A  71     -34.419  -5.246   0.485  1.00 21.59      A    H  
ATOM    458 HG21 ILE A  71     -31.676  -5.709   3.501  1.00 21.06      A    H  
ATOM    459 HG22 ILE A  71     -33.000  -4.892   3.810  1.00 21.06      A    H  
ATOM    460 HG23 ILE A  71     -31.872  -4.256   2.893  1.00 21.06      A    H  
ATOM    461 HD11 ILE A  71     -35.731  -5.642   2.376  1.00 21.83      A    H  
ATOM    462 HD12 ILE A  71     -36.028  -4.186   1.816  1.00 21.83      A    H  
ATOM    463 HD13 ILE A  71     -35.105  -4.373   3.093  1.00 21.82      A    H  
ATOM    464  N   PRO A  72     -29.601  -6.681   1.515  1.00 20.20      A    N  
ATOM    465  CA  PRO A  72     -29.040  -5.391   1.137  1.00 21.17      A    C  
ATOM    466  C   PRO A  72     -29.095  -5.157  -0.372  1.00 19.75      A    C  
ATOM    467  O   PRO A  72     -29.338  -6.104  -1.120  1.00 19.33      A    O  
ATOM    468  CB  PRO A  72     -27.565  -5.459   1.547  1.00 21.45      A    C  
ATOM    469  CG  PRO A  72     -27.258  -6.924   1.759  1.00 22.42      A    C  
ATOM    470  CD  PRO A  72     -28.579  -7.582   2.071  1.00 22.94      A    C  
ATOM    471  HA  PRO A  72     -29.496  -4.661   1.627  1.00 20.76      A    H  
ATOM    472  HB2 PRO A  72     -26.990  -5.086   0.844  1.00 21.60      A    H  
ATOM    473  HB3 PRO A  72     -27.413  -4.954   2.374  1.00 21.61      A    H  
ATOM    474  HG2 PRO A  72     -26.862  -7.314   0.953  1.00 22.31      A    H  
ATOM    475  HG3 PRO A  72     -26.632  -7.041   2.502  1.00 22.31      A    H  
ATOM    476  HD2 PRO A  72     -28.634  -8.463   1.658  1.00 22.14      A    H  
ATOM    477  HD3 PRO A  72     -28.697  -7.680   3.033  1.00 22.13      A    H  
ATOM    478  N   GLY A  73     -28.879  -3.906  -0.768  1.00 18.79      A    N  
ATOM    479  CA  GLY A  73     -28.786  -3.493  -2.179  1.00 18.63      A    C  
ATOM    480  C   GLY A  73     -27.633  -4.150  -2.919  1.00 19.17      A    C  
ATOM    481  O   GLY A  73     -26.762  -4.802  -2.324  1.00 18.94      A    O  
ATOM    482  H   GLY A  73     -28.776  -3.223  -0.175  1.00 18.98      A    H  
ATOM    483  HA2 GLY A  73     -29.636  -3.722  -2.632  1.00 18.80      A    H  
ATOM    484  HA3 GLY A  73     -28.679  -2.510  -2.216  1.00 18.80      A    H  
ATOM    485  N   PRO A  74     -27.586  -3.930  -4.251  1.00 19.68      A    N  
ATOM    486  CA  PRO A  74     -26.548  -4.492  -5.093  1.00 20.84      A    C  
ATOM    487  C   PRO A  74     -25.151  -4.088  -4.607  1.00 20.78      A    C  
ATOM    488  O   PRO A  74     -24.946  -2.929  -4.211  1.00 20.84      A    O  
ATOM    489  CB  PRO A  74     -26.741  -3.888  -6.496  1.00 21.30      A    C  
ATOM    490  CG  PRO A  74     -28.009  -3.048  -6.427  1.00 22.23      A    C  
ATOM    491  CD  PRO A  74     -28.461  -2.997  -4.980  1.00 20.30      A    C  
ATOM    492  HA  PRO A  74     -26.638  -5.478  -5.130  1.00 20.69      A    H  
ATOM    493  HB2 PRO A  74     -25.973  -3.328  -6.743  1.00 21.40      A    H  
ATOM    494  HB3 PRO A  74     -26.836  -4.597  -7.167  1.00 21.40      A    H  
ATOM    495  HG2 PRO A  74     -27.833  -2.144  -6.758  1.00 21.55      A    H  
ATOM    496  HG3 PRO A  74     -28.708  -3.447  -6.984  1.00 21.56      A    H  
ATOM    497  HD2 PRO A  74     -28.376  -2.094  -4.625  1.00 20.58      A    H  
ATOM    498  HD3 PRO A  74     -29.393  -3.273  -4.904  1.00 20.58      A    H  
ATOM    499  N   LEU A  75     -24.203  -5.015  -4.728  1.00 21.69      A    N  
ATOM    500  CA  LEU A  75     -22.780  -4.719  -4.417  1.00 24.14      A    C  
ATOM    501  C   LEU A  75     -22.219  -3.818  -5.521  1.00 24.93      A    C  
ATOM    502  O   LEU A  75     -22.382  -4.163  -6.696  1.00 23.69      A    O  
ATOM    503  CB  LEU A  75     -21.982  -6.013  -4.259  1.00 23.89      A    C  
ATOM    504  CG  LEU A  75     -20.463  -5.849  -4.157  1.00 26.33      A    C  
ATOM    505  CD1 LEU A  75     -20.094  -5.105  -2.895  1.00 25.85      A    C  
ATOM    506  CD2 LEU A  75     -19.786  -7.216  -4.185  1.00 30.01      A    C  
ATOM    507  H   LEU A  75     -24.367  -5.868  -5.001  1.00 22.02      A    H  
ATOM    508  HA  LEU A  75     -22.753  -4.222  -3.570  1.00 23.73      A    H  
ATOM    509  HB2 LEU A  75     -22.297  -6.472  -3.456  1.00 24.50      A    H  
ATOM    510  HB3 LEU A  75     -22.178  -6.591  -5.024  1.00 24.49      A    H  
ATOM    511  HG  LEU A  75     -20.146  -5.327  -4.935  1.00 26.40      A    H  
ATOM    512 HD11 LEU A  75     -20.494  -4.218  -2.909  1.00 25.98      A    H  
ATOM    513 HD12 LEU A  75     -19.126  -5.021  -2.840  1.00 25.97      A    H  
ATOM    514 HD13 LEU A  75     -20.420  -5.596  -2.121  1.00 25.99      A    H  
ATOM    515 HD21 LEU A  75     -20.102  -7.751  -3.436  1.00 28.83      A    H  
ATOM    516 HD22 LEU A  75     -18.822  -7.103  -4.118  1.00 28.83      A    H  
ATOM    517 HD23 LEU A  75     -20.001  -7.668  -5.020  1.00 28.83      A    H  
ATOM    518  N   ILE A  76     -21.661  -2.664  -5.144  1.00 24.17      A    N  
ATOM    519  CA  ILE A  76     -20.937  -1.768  -6.082  1.00 23.36      A    C  
ATOM    520  C   ILE A  76     -19.438  -1.907  -5.818  1.00 22.90      A    C  
ATOM    521  O   ILE A  76     -19.002  -1.702  -4.685  1.00 21.72      A    O  
ATOM    522  CB  ILE A  76     -21.459  -0.333  -5.987  1.00 25.02      A    C  
ATOM    523  CG1 ILE A  76     -22.912  -0.278  -6.490  1.00 25.10      A    C  
ATOM    524  CG2 ILE A  76     -20.540   0.606  -6.748  1.00 24.59      A    C  
ATOM    525  CD1 ILE A  76     -23.680   0.956  -6.091  1.00 25.59      A    C  
ATOM    526  H   ILE A  76     -21.689  -2.355  -4.287  1.00 24.15      A    H  
ATOM    527  HA  ILE A  76     -21.110  -2.082  -6.987  1.00 23.73      A    H  
ATOM    528  HB  ILE A  76     -21.454  -0.068  -5.034  1.00 24.63      A    H  
ATOM    529 HG12 ILE A  76     -22.905  -0.336  -7.469  1.00 25.20      A    H  
ATOM    530 HG13 ILE A  76     -23.391  -1.063  -6.149  1.00 25.19      A    H  
ATOM    531 HG21 ILE A  76     -19.652   0.593  -6.351  1.00 24.72      A    H  
ATOM    532 HG22 ILE A  76     -20.895   1.511  -6.707  1.00 24.72      A    H  
ATOM    533 HG23 ILE A  76     -20.483   0.325  -7.678  1.00 24.72      A    H  
ATOM    534 HD11 ILE A  76     -23.718   1.017  -5.121  1.00 25.44      A    H  
ATOM    535 HD12 ILE A  76     -24.585   0.905  -6.447  1.00 25.44      A    H  
ATOM    536 HD13 ILE A  76     -23.237   1.745  -6.448  1.00 25.44      A    H  
ATOM    537  N   GLU A  77     -18.694  -2.294  -6.836  1.00 21.99      A    N  
ATOM    538  CA  GLU A  77     -17.255  -2.598  -6.725  1.00 23.40      A    C  
ATOM    539  C   GLU A  77     -16.525  -1.641  -7.669  1.00 25.51      A    C  
ATOM    540  O   GLU A  77     -16.929  -1.560  -8.839  1.00 24.07      A    O  
ATOM    541  CB  GLU A  77     -16.993  -4.082  -6.983  1.00 26.23      A    C  
ATOM    542  CG  GLU A  77     -15.528  -4.438  -6.762  1.00 27.70      A    C  
ATOM    543  CD  GLU A  77     -15.110  -5.870  -7.025  0.50 26.15      A    C  
ATOM    544  OE1 GLU A  77     -16.001  -6.738  -7.050  0.50 28.33      A    O  
ATOM    545  OE2 GLU A  77     -13.893  -6.097  -7.203  0.50 24.84      A    O1-
ATOM    546  H   GLU A  77     -19.027  -2.398  -7.678  1.00 22.53      A    H  
ATOM    547  HA  GLU A  77     -16.973  -2.396  -5.807  1.00 24.00      A    H  
ATOM    548  HB2 GLU A  77     -17.552  -4.616  -6.381  1.00 25.87      A    H  
ATOM    549  HB3 GLU A  77     -17.244  -4.295  -7.906  1.00 25.86      A    H  
ATOM    550  HG2 GLU A  77     -14.979  -3.859  -7.333  1.00 26.98      A    H  
ATOM    551  HG3 GLU A  77     -15.297  -4.225  -5.833  1.00 26.98      A    H  
ATOM    552  N   LEU A  78     -15.558  -0.880  -7.147  1.00 22.42      A    N  
ATOM    553  CA  LEU A  78     -14.756   0.083  -7.944  1.00 24.09      A    C  
ATOM    554  C   LEU A  78     -13.259  -0.113  -7.692  1.00 23.45      A    C  
ATOM    555  O   LEU A  78     -12.886  -0.578  -6.593  1.00 24.39      A    O  
ATOM    556  CB  LEU A  78     -15.175   1.507  -7.579  1.00 23.87      A    C  
ATOM    557  CG  LEU A  78     -16.615   1.872  -7.927  1.00 24.81      A    C  
ATOM    558  CD1 LEU A  78     -16.965   3.215  -7.344  1.00 27.57      A    C  
ATOM    559  CD2 LEU A  78     -16.835   1.863  -9.433  1.00 26.08      A    C  
ATOM    560  H   LEU A  78     -15.333  -0.905  -6.265  1.00 23.50      A    H  
ATOM    561  HA  LEU A  78     -14.934  -0.078  -8.898  1.00 23.61      A    H  
ATOM    562  HB2 LEU A  78     -15.047   1.629  -6.617  1.00 24.15      A    H  
ATOM    563  HB3 LEU A  78     -14.577   2.131  -8.038  1.00 24.14      A    H  
ATOM    564  HG  LEU A  78     -17.212   1.195  -7.523  1.00 25.36      A    H  
ATOM    565 HD11 LEU A  78     -16.869   3.184  -6.376  1.00 26.69      A    H  
ATOM    566 HD12 LEU A  78     -17.884   3.438  -7.572  1.00 26.69      A    H  
ATOM    567 HD13 LEU A  78     -16.368   3.892  -7.707  1.00 26.69      A    H  
ATOM    568 HD21 LEU A  78     -16.224   2.493  -9.854  1.00 25.68      A    H  
ATOM    569 HD22 LEU A  78     -17.752   2.123  -9.628  1.00 25.68      A    H  
ATOM    570 HD23 LEU A  78     -16.671   0.971  -9.783  1.00 25.67      A    H  
ATOM    571  N   ASN A  79     -12.425   0.262  -8.672  1.00 22.75      A    N  
ATOM    572  CA  ASN A  79     -10.956   0.416  -8.489  1.00 23.41      A    C  
ATOM    573  C   ASN A  79     -10.674   1.898  -8.192  1.00 24.15      A    C  
ATOM    574  O   ASN A  79     -11.315   2.755  -8.806  1.00 23.58      A    O  
ATOM    575  CB  ASN A  79     -10.186  -0.137  -9.692  1.00 24.24      A    C  
ATOM    576  CG  ASN A  79     -10.527  -1.577  -9.997  1.00 25.91      A    C  
ATOM    577  ND2 ASN A  79     -10.794  -1.880 -11.256  1.00 24.65      A    N  
ATOM    578  OD1 ASN A  79     -10.609  -2.410  -9.095  1.00 26.03      A    O  
ATOM    579  H   ASN A  79     -12.711   0.442  -9.517  1.00 23.08      A    H  
ATOM    580  HA  ASN A  79     -10.689  -0.113  -7.703  1.00 23.57      A    H  
ATOM    581  HB2 ASN A  79     -10.388   0.413 -10.477  1.00 24.42      A    H  
ATOM    582  HB3 ASN A  79      -9.226  -0.067  -9.512  1.00 24.42      A    H  
ATOM    583 HD21 ASN A  79     -10.993  -2.713 -11.476  0.00 24.88      A    H  
ATOM    584 HD22 ASN A  79     -10.760  -1.254 -11.877  0.00 24.88      A    H  
ATOM    585  N   GLU A  80      -9.770   2.180  -7.264  1.00 24.02      A    N  
ATOM    586  CA  GLU A  80      -9.235   3.539  -7.014  1.00 22.47      A    C  
ATOM    587  C   GLU A  80      -8.959   4.215  -8.361  1.00 24.60      A    C  
ATOM    588  O   GLU A  80      -8.283   3.597  -9.171  1.00 24.68      A    O  
ATOM    589  CB  GLU A  80      -7.976   3.451  -6.172  1.00 22.51      A    C  
ATOM    590  CG  GLU A  80      -8.305   3.244  -4.712  1.00 22.28      A    C  
ATOM    591  CD  GLU A  80      -7.102   3.230  -3.803  1.00 22.47      A    C  
ATOM    592  OE1 GLU A  80      -5.997   2.749  -4.252  1.00 22.66      A    O  
ATOM    593  OE2 GLU A  80      -7.268   3.723  -2.663  1.00 20.57      A    O1-
ATOM    594  H   GLU A  80      -9.422   1.541  -6.716  1.00 23.66      A    H  
ATOM    595  HA  GLU A  80      -9.915   4.059  -6.526  1.00 23.17      A    H  
ATOM    596  HB2 GLU A  80      -7.427   2.705  -6.492  1.00 22.45      A    H  
ATOM    597  HB3 GLU A  80      -7.462   4.279  -6.275  1.00 22.45      A    H  
ATOM    598  HG2 GLU A  80      -8.909   3.958  -4.417  1.00 22.38      A    H  
ATOM    599  HG3 GLU A  80      -8.781   2.392  -4.610  1.00 22.37      A    H  
ATOM    600  N   GLY A  81      -9.506   5.415  -8.573  1.00 25.82      A    N  
ATOM    601  CA  GLY A  81      -9.405   6.204  -9.817  1.00 24.75      A    C  
ATOM    602  C   GLY A  81     -10.697   6.138 -10.622  1.00 25.58      A    C  
ATOM    603  O   GLY A  81     -10.918   7.035 -11.441  1.00 25.28      A    O  
ATOM    604  H   GLY A  81      -9.995   5.831  -7.929  1.00 25.25      A    H  
ATOM    605  HA2 GLY A  81      -9.209   7.147  -9.586  1.00 25.19      A    H  
ATOM    606  HA3 GLY A  81      -8.657   5.857 -10.364  1.00 25.18      A    H  
ATOM    607  N   ASP A  82     -11.558   5.142 -10.370  1.00 24.93      A    N  
ATOM    608  CA  ASP A  82     -12.840   4.990 -11.108  1.00 25.82      A    C  
ATOM    609  C   ASP A  82     -13.818   6.081 -10.661  1.00 24.59      A    C  
ATOM    610  O   ASP A  82     -13.813   6.458  -9.456  1.00 24.14      A    O  
ATOM    611  CB  ASP A  82     -13.518   3.641 -10.895  1.00 27.30      A    C  
ATOM    612  CG  ASP A  82     -12.804   2.452 -11.508  1.00 28.98      A    C  
ATOM    613  OD1 ASP A  82     -11.858   2.659 -12.316  1.00 30.12      A    O  
ATOM    614  OD2 ASP A  82     -13.163   1.331 -11.114  1.00 27.22      A    O1-
ATOM    615  H   ASP A  82     -11.412   4.501  -9.741  1.00 25.29      A    H  
ATOM    616  HA  ASP A  82     -12.657   5.102 -12.067  1.00 25.69      A    H  
ATOM    617  HB2 ASP A  82     -13.603   3.481  -9.933  1.00 27.32      A    H  
ATOM    618  HB3 ASP A  82     -14.419   3.678 -11.276  1.00 27.32      A    H  
ATOM    619  N   THR A  83     -14.591   6.590 -11.614  1.00 22.85      A    N  
ATOM    620  CA  THR A  83     -15.770   7.467 -11.413  1.00 23.12      A    C  
ATOM    621  C   THR A  83     -17.028   6.649 -11.698  1.00 25.31      A    C  
ATOM    622  O   THR A  83     -17.051   5.955 -12.746  1.00 23.89      A    O  
ATOM    623  CB  THR A  83     -15.732   8.666 -12.362  1.00 24.94      A    C  
ATOM    624  CG2 THR A  83     -16.976   9.532 -12.259  1.00 23.27      A    C  
ATOM    625  OG1 THR A  83     -14.528   9.364 -12.043  1.00 25.72      A    O  
ATOM    626  H   THR A  83     -14.439   6.427 -12.498  1.00 23.33      A    H  
ATOM    627  HA  THR A  83     -15.784   7.783 -10.481  1.00 23.81      A    H  
ATOM    628  HB  THR A  83     -15.663   8.323 -13.285  1.00 24.40      A    H  
ATOM    629  HG1 THR A  83     -14.451  10.044 -12.539  0.00 25.67      A    H  
ATOM    630 HG21 THR A  83     -17.761   9.012 -12.507  1.00 23.77      A    H  
ATOM    631 HG22 THR A  83     -16.891  10.294 -12.859  1.00 23.77      A    H  
ATOM    632 HG23 THR A  83     -17.075   9.851 -11.344  1.00 23.77      A    H  
ATOM    633  N   LEU A  84     -18.025   6.709 -10.808  1.00 25.27      A    N  
ATOM    634  CA  LEU A  84     -19.326   6.022 -11.031  1.00 24.88      A    C  
ATOM    635  C   LEU A  84     -20.416   7.093 -11.122  1.00 24.92      A    C  
ATOM    636  O   LEU A  84     -20.550   7.903 -10.167  1.00 24.50      A    O  
ATOM    637  CB  LEU A  84     -19.576   5.008  -9.909  1.00 23.56      A    C  
ATOM    638  CG  LEU A  84     -20.885   4.211 -10.034  1.00 22.12      A    C  
ATOM    639  CD1 LEU A  84     -20.916   3.342 -11.298  1.00 22.12      A    C  
ATOM    640  CD2 LEU A  84     -21.130   3.362  -8.808  1.00 23.59      A    C  
ATOM    641  H   LEU A  84     -17.968   7.165 -10.022  1.00 25.18      A    H  
ATOM    642  HA  LEU A  84     -19.281   5.547 -11.891  1.00 24.70      A    H  
ATOM    643  HB2 LEU A  84     -18.829   4.378  -9.889  1.00 23.51      A    H  
ATOM    644  HB3 LEU A  84     -19.583   5.486  -9.056  1.00 23.51      A    H  
ATOM    645  HG  LEU A  84     -21.628   4.860 -10.099  1.00 22.67      A    H  
ATOM    646 HD11 LEU A  84     -20.865   3.910 -12.086  1.00 22.14      A    H  
ATOM    647 HD12 LEU A  84     -21.743   2.831 -11.322  1.00 22.15      A    H  
ATOM    648 HD13 LEU A  84     -20.159   2.730 -11.290  1.00 22.13      A    H  
ATOM    649 HD21 LEU A  84     -20.394   2.735  -8.695  1.00 23.13      A    H  
ATOM    650 HD22 LEU A  84     -21.962   2.869  -8.915  1.00 23.13      A    H  
ATOM    651 HD23 LEU A  84     -21.191   3.934  -8.023  1.00 23.13      A    H  
ATOM    652  N   HIS A  85     -21.088   7.165 -12.271  1.00 25.42      A    N  
ATOM    653  CA  HIS A  85     -22.354   7.931 -12.445  1.00 25.86      A    C  
ATOM    654  C   HIS A  85     -23.542   6.991 -12.168  1.00 25.26      A    C  
ATOM    655  O   HIS A  85     -23.736   6.060 -12.928  1.00 23.54      A    O  
ATOM    656  CB  HIS A  85     -22.429   8.554 -13.845  1.00 26.28      A    C  
ATOM    657  CG  HIS A  85     -21.321   9.514 -14.111  1.00 25.72      A    C  
ATOM    658  CD2 HIS A  85     -20.289   9.459 -14.969  1.00 25.50      A    C  
ATOM    659  ND1 HIS A  85     -21.150  10.652 -13.375  1.00 28.83      A    N  
ATOM    660  CE1 HIS A  85     -20.073  11.280 -13.795  1.00 29.48      A    C  
ATOM    661  NE2 HIS A  85     -19.518  10.557 -14.758  1.00 24.89      A    N  
ATOM    662  H   HIS A  85     -20.819   6.753 -13.038  1.00 25.40      A    H  
ATOM    663  HA  HIS A  85     -22.369   8.656 -11.778  1.00 25.73      A    H  
ATOM    664  HB2 HIS A  85     -22.399   7.837 -14.515  1.00 26.10      A    H  
ATOM    665  HB3 HIS A  85     -23.288   9.022 -13.942  1.00 26.06      A    H  
ATOM    666  HD1 HIS A  85     -21.659  10.908 -12.710  0.00 28.85      A    H  
ATOM    667  HD2 HIS A  85     -20.121   8.779 -15.596  1.00 25.51      A    H  
ATOM    668  HE1 HIS A  85     -19.747  12.098 -13.460  1.00 28.08      A    H  
ATOM    669  HE2 HIS A  85     -18.789  10.771 -15.199  0.00 24.96      A    H  
ATOM    670  N   ILE A  86     -24.313   7.231 -11.105  1.00 24.21      A    N  
ATOM    671  CA  ILE A  86     -25.527   6.419 -10.793  1.00 23.22      A    C  
ATOM    672  C   ILE A  86     -26.773   7.192 -11.250  1.00 23.89      A    C  
ATOM    673  O   ILE A  86     -27.092   8.240 -10.649  1.00 22.02      A    O  
ATOM    674  CB  ILE A  86     -25.602   6.084  -9.294  1.00 22.42      A    C  
ATOM    675  CG1 ILE A  86     -24.288   5.493  -8.789  1.00 23.69      A    C  
ATOM    676  CG2 ILE A  86     -26.774   5.148  -9.046  1.00 22.17      A    C  
ATOM    677  CD1 ILE A  86     -24.268   5.261  -7.307  1.00 26.01      A    C  
ATOM    678  H   ILE A  86     -24.149   7.900 -10.509  1.00 24.21      A    H  
ATOM    679  HA  ILE A  86     -25.478   5.584 -11.289  1.00 23.39      A    H  
ATOM    680  HB  ILE A  86     -25.768   6.925  -8.801  1.00 22.76      A    H  
ATOM    681 HG12 ILE A  86     -24.130   4.639  -9.244  1.00 23.90      A    H  
ATOM    682 HG13 ILE A  86     -23.555   6.100  -9.022  1.00 23.90      A    H  
ATOM    683 HG21 ILE A  86     -27.600   5.573  -9.334  1.00 22.25      A    H  
ATOM    684 HG22 ILE A  86     -26.836   4.942  -8.098  1.00 22.26      A    H  
ATOM    685 HG23 ILE A  86     -26.645   4.324  -9.547  1.00 22.25      A    H  
ATOM    686 HD11 ILE A  86     -24.441   6.100  -6.844  1.00 25.30      A    H  
ATOM    687 HD12 ILE A  86     -23.394   4.923  -7.044  1.00 25.28      A    H  
ATOM    688 HD13 ILE A  86     -24.949   4.611  -7.067  1.00 25.28      A    H  
ATOM    689  N   GLU A  87     -27.474   6.671 -12.253  1.00 25.01      A    N  
ATOM    690  CA  GLU A  87     -28.777   7.214 -12.704  1.00 27.91      A    C  
ATOM    691  C   GLU A  87     -29.844   6.671 -11.749  1.00 25.52      A    C  
ATOM    692  O   GLU A  87     -30.283   5.544 -11.928  1.00 26.42      A    O  
ATOM    693  CB  GLU A  87     -29.017   6.832 -14.159  1.00 30.66      A    C  
ATOM    694  CG  GLU A  87     -30.205   7.554 -14.767  1.00 36.67      A    C  
ATOM    695  CD  GLU A  87     -30.439   7.191 -16.227  0.50 32.98      A    C  
ATOM    696  OE1 GLU A  87     -29.458   6.938 -16.928  0.50 30.45      A    O  
ATOM    697  OE2 GLU A  87     -31.601   7.129 -16.635  0.50 35.65      A    O1-
ATOM    698  H   GLU A  87     -27.192   5.944 -12.725  1.00 25.39      A    H  
ATOM    699  HA  GLU A  87     -28.752   8.196 -12.632  1.00 27.33      A    H  
ATOM    700  HB2 GLU A  87     -28.212   7.044 -14.676  1.00 31.28      A    H  
ATOM    701  HB3 GLU A  87     -29.166   5.865 -14.212  1.00 31.29      A    H  
ATOM    702  HG2 GLU A  87     -31.013   7.336 -14.256  1.00 34.28      A    H  
ATOM    703  HG3 GLU A  87     -30.061   8.522 -14.703  1.00 34.29      A    H  
ATOM    704  N   PHE A  88     -30.169   7.434 -10.721  1.00 26.35      A    N  
ATOM    705  CA  PHE A  88     -31.014   6.953  -9.611  1.00 26.60      A    C  
ATOM    706  C   PHE A  88     -32.444   7.407  -9.878  1.00 27.25      A    C  
ATOM    707  O   PHE A  88     -32.640   8.584 -10.174  1.00 28.82      A    O  
ATOM    708  CB  PHE A  88     -30.504   7.503  -8.287  1.00 23.88      A    C  
ATOM    709  CG  PHE A  88     -31.420   7.194  -7.135  1.00 24.75      A    C  
ATOM    710  CD1 PHE A  88     -31.594   5.885  -6.700  1.00 25.14      A    C  
ATOM    711  CD2 PHE A  88     -32.118   8.201  -6.492  1.00 24.47      A    C  
ATOM    712  CE1 PHE A  88     -32.411   5.603  -5.616  1.00 23.61      A    C  
ATOM    713  CE2 PHE A  88     -32.946   7.913  -5.412  1.00 23.62      A    C  
ATOM    714  CZ  PHE A  88     -33.091   6.615  -4.983  1.00 24.42      A    C  
ATOM    715  H   PHE A  88     -29.908   8.301 -10.624  1.00 26.20      A    H  
ATOM    716  HA  PHE A  88     -30.985   5.967  -9.583  1.00 26.12      A    H  
ATOM    717  HB2 PHE A  88     -29.620   7.120  -8.106  1.00 24.70      A    H  
ATOM    718  HB3 PHE A  88     -30.403   8.474  -8.366  1.00 24.70      A    H  
ATOM    719  HD1 PHE A  88     -31.117   5.187  -7.121  1.00 24.64      A    H  
ATOM    720  HD2 PHE A  88     -32.011   9.094  -6.775  1.00 24.31      A    H  
ATOM    721  HE1 PHE A  88     -32.519   4.710  -5.327  1.00 24.16      A    H  
ATOM    722  HE2 PHE A  88     -33.413   8.608  -4.978  1.00 24.03      A    H  
ATOM    723  HZ  PHE A  88     -33.664   6.418  -4.259  1.00 24.07      A    H  
ATOM    724  N   GLU A  89     -33.404   6.501  -9.793  1.00 25.07      A    N  
ATOM    725  CA  GLU A  89     -34.830   6.859  -9.944  1.00 24.44      A    C  
ATOM    726  C   GLU A  89     -35.527   6.452  -8.653  1.00 26.31      A    C  
ATOM    727  O   GLU A  89     -35.382   5.266  -8.236  1.00 23.17      A    O  
ATOM    728  CB  GLU A  89     -35.434   6.186 -11.166  1.00 26.26      A    C  
ATOM    729  CG  GLU A  89     -36.910   6.489 -11.309  1.00 29.40      A    C  
ATOM    730  CD  GLU A  89     -37.535   5.953 -12.576  1.00 31.19      A    C  
ATOM    731  OE1 GLU A  89     -36.816   5.807 -13.560  1.00 34.23      A    O  
ATOM    732  OE2 GLU A  89     -38.741   5.672 -12.542  1.00 36.06      A    O1-
ATOM    733  H   GLU A  89     -33.247   5.616  -9.641  1.00 25.42      A    H  
ATOM    734  HA  GLU A  89     -34.901   7.834 -10.051  1.00 25.25      A    H  
ATOM    735  HB2 GLU A  89     -34.959   6.497 -11.965  1.00 26.55      A    H  
ATOM    736  HB3 GLU A  89     -35.307   5.219 -11.091  1.00 26.52      A    H  
ATOM    737  HG2 GLU A  89     -37.391   6.108 -10.544  1.00 29.04      A    H  
ATOM    738  HG3 GLU A  89     -37.040   7.461 -11.286  1.00 29.03      A    H  
ATOM    739  N   ASN A  90     -36.177   7.423  -8.022  1.00 25.71      A    N  
ATOM    740  CA  ASN A  90     -37.002   7.200  -6.822  1.00 24.86      A    C  
ATOM    741  C   ASN A  90     -38.392   6.763  -7.296  1.00 25.54      A    C  
ATOM    742  O   ASN A  90     -39.188   7.674  -7.634  1.00 24.88      A    O  
ATOM    743  CB  ASN A  90     -37.065   8.457  -5.961  1.00 24.18      A    C  
ATOM    744  CG  ASN A  90     -37.896   8.223  -4.719  1.00 23.98      A    C  
ATOM    745  ND2 ASN A  90     -38.188   9.286  -3.985  1.00 22.38      A    N  
ATOM    746  OD1 ASN A  90     -38.295   7.082  -4.469  1.00 22.75      A    O  
ATOM    747  H   ASN A  90     -36.153   8.292  -8.296  1.00 25.63      A    H  
ATOM    748  HA  ASN A  90     -36.598   6.476  -6.287  1.00 25.01      A    H  
ATOM    749  HB2 ASN A  90     -36.157   8.714  -5.700  1.00 24.29      A    H  
ATOM    750  HB3 ASN A  90     -37.454   9.188  -6.482  1.00 24.30      A    H  
ATOM    751 HD21 ASN A  90     -38.671   9.197  -3.248  0.00 22.37      A    H  
ATOM    752 HD22 ASN A  90     -37.895  10.085  -4.225  0.00 22.37      A    H  
ATOM    753  N   THR A  91     -38.695   5.456  -7.343  1.00 23.57      A    N  
ATOM    754  CA  THR A  91     -40.044   4.994  -7.795  1.00 24.71      A    C  
ATOM    755  C   THR A  91     -41.063   5.141  -6.668  1.00 23.98      A    C  
ATOM    756  O   THR A  91     -42.224   4.776  -6.893  1.00 21.59      A    O  
ATOM    757  CB  THR A  91     -40.077   3.549  -8.311  1.00 24.86      A    C  
ATOM    758  CG2 THR A  91     -39.060   3.275  -9.391  1.00 24.85      A    C  
ATOM    759  OG1 THR A  91     -39.871   2.650  -7.212  1.00 26.72      A    O  
ATOM    760  H   THR A  91     -38.131   4.779  -7.112  1.00 24.29      A    H  
ATOM    761  HA  THR A  91     -40.324   5.582  -8.534  1.00 24.38      A    H  
ATOM    762  HB  THR A  91     -40.975   3.383  -8.684  1.00 25.17      A    H  
ATOM    763  HG1 THR A  91     -39.891   1.851  -7.488  0.00 26.68      A    H  
ATOM    764 HG21 THR A  91     -39.224   3.864 -10.149  1.00 24.85      A    H  
ATOM    765 HG22 THR A  91     -39.134   2.348  -9.680  1.00 24.85      A    H  
ATOM    766 HG23 THR A  91     -38.164   3.435  -9.045  1.00 24.85      A    H  
ATOM    767  N   MET A  92     -40.655   5.566  -5.471  1.00 22.81      A    N  
ATOM    768  CA  MET A  92     -41.536   5.544  -4.273  1.00 23.12      A    C  
ATOM    769  C   MET A  92     -42.329   6.853  -4.167  1.00 25.09      A    C  
ATOM    770  O   MET A  92     -42.075   7.779  -4.989  1.00 24.14      A    O  
ATOM    771  CB  MET A  92     -40.712   5.314  -2.999  1.00 21.19      A    C  
ATOM    772  CG  MET A  92     -39.814   4.059  -3.057  1.00 21.69      A    C  
ATOM    773  SD  MET A  92     -39.159   3.667  -1.398  1.00 22.50      A    S  
ATOM    774  CE  MET A  92     -38.097   5.094  -1.110  1.00 21.67      A    C  
ATOM    775  H   MET A  92     -39.821   5.887  -5.310  1.00 23.15      A    H  
ATOM    776  HA  MET A  92     -42.176   4.803  -4.378  1.00 23.04      A    H  
ATOM    777  HB2 MET A  92     -40.151   6.099  -2.844  1.00 21.75      A    H  
ATOM    778  HB3 MET A  92     -41.322   5.231  -2.240  1.00 21.76      A    H  
ATOM    779  HG2 MET A  92     -40.334   3.296  -3.389  1.00 21.76      A    H  
ATOM    780  HG3 MET A  92     -39.066   4.216  -3.672  1.00 21.76      A    H  
ATOM    781  HE1 MET A  92     -37.673   5.010  -0.248  1.00 21.91      A    H  
ATOM    782  HE2 MET A  92     -37.421   5.136  -1.799  1.00 21.92      A    H  
ATOM    783  HE3 MET A  92     -38.627   5.900  -1.130  1.00 21.91      A    H  
ATOM    784  N   ASP A  93     -43.247   6.905  -3.183  1.00 23.62      A    N  
ATOM    785  CA  ASP A  93     -44.213   8.006  -2.925  1.00 21.48      A    C  
ATOM    786  C   ASP A  93     -43.647   8.965  -1.870  1.00 23.88      A    C  
ATOM    787  O   ASP A  93     -44.352   9.908  -1.485  1.00 23.37      A    O  
ATOM    788  CB  ASP A  93     -45.534   7.412  -2.446  1.00 20.66      A    C  
ATOM    789  CG  ASP A  93     -45.321   6.452  -1.306  0.50 15.18      A    C  
ATOM    790  OD1 ASP A  93     -45.008   5.315  -1.601  0.50 13.91      A    O  
ATOM    791  OD2 ASP A  93     -45.349   6.896  -0.167  0.50 11.51      A    O1-
ATOM    792  H   ASP A  93     -43.328   6.225  -2.586  1.00 23.38      A    H  
ATOM    793  HA  ASP A  93     -44.365   8.499  -3.763  1.00 22.19      A    H  
ATOM    794  HB2 ASP A  93     -46.127   8.131  -2.150  1.00 19.37      A    H  
ATOM    795  HB3 ASP A  93     -45.966   6.937  -3.185  1.00 19.37      A    H  
ATOM    796  N   VAL A  94     -42.444   8.693  -1.338  1.00 23.51      A    N  
ATOM    797  CA  VAL A  94     -41.776   9.598  -0.367  1.00 23.46      A    C  
ATOM    798  C   VAL A  94     -40.437   9.965  -0.983  1.00 22.27      A    C  
ATOM    799  O   VAL A  94     -39.890   9.140  -1.786  1.00 22.88      A    O  
ATOM    800  CB  VAL A  94     -41.592   9.015   1.046  1.00 23.67      A    C  
ATOM    801  CG1 VAL A  94     -42.927   8.782   1.742  1.00 26.23      A    C  
ATOM    802  CG2 VAL A  94     -40.754   7.740   1.018  1.00 23.94      A    C  
ATOM    803  H   VAL A  94     -41.967   7.944  -1.534  1.00 23.58      A    H  
ATOM    804  HA  VAL A  94     -42.307  10.411  -0.293  1.00 23.28      A    H  
ATOM    805  HB  VAL A  94     -41.094   9.686   1.575  1.00 24.15      A    H  
ATOM    806 HG11 VAL A  94     -43.405   9.626   1.820  1.00 25.41      A    H  
ATOM    807 HG12 VAL A  94     -42.771   8.415   2.630  1.00 25.41      A    H  
ATOM    808 HG13 VAL A  94     -43.459   8.155   1.222  1.00 25.37      A    H  
ATOM    809 HG21 VAL A  94     -41.192   7.075   0.459  1.00 23.86      A    H  
ATOM    810 HG22 VAL A  94     -40.664   7.393   1.922  1.00 23.86      A    H  
ATOM    811 HG23 VAL A  94     -39.872   7.935   0.658  1.00 23.86      A    H  
ATOM    812  N   ARG A  95     -39.934  11.143  -0.608  1.00 23.09      A    N  
ATOM    813  CA  ARG A  95     -38.558  11.544  -0.963  1.00 23.53      A    C  
ATOM    814  C   ARG A  95     -37.585  10.448  -0.466  1.00 21.40      A    C  
ATOM    815  O   ARG A  95     -37.771   9.858   0.641  1.00 20.20      A    O  
ATOM    816  CB  ARG A  95     -38.223  12.922  -0.391  1.00 24.12      A    C  
ATOM    817  CG  ARG A  95     -39.131  14.052  -0.872  1.00 24.25      A    C  
ATOM    818  CD  ARG A  95     -38.555  15.398  -0.444  1.00 24.32      A    C  
ATOM    819  NE  ARG A  95     -37.370  15.833  -1.179  1.00 24.52      A    N  
ATOM    820  CZ  ARG A  95     -37.387  16.483  -2.353  1.00 27.76      A    C  
ATOM    821  NH1 ARG A  95     -38.531  16.742  -2.961  1.00 26.59      A    N1+
ATOM    822  NH2 ARG A  95     -36.252  16.872  -2.931  1.00 26.55      A    N  
ATOM    823  H   ARG A  95     -40.398  11.750  -0.112  1.00 23.01      A    H  
ATOM    824  HA  ARG A  95     -38.501  11.590  -1.943  1.00 23.12      A    H  
ATOM    825  HB2 ARG A  95     -38.275  12.873   0.586  1.00 24.01      A    H  
ATOM    826  HB3 ARG A  95     -37.298  13.140  -0.630  1.00 24.01      A    H  
ATOM    827  HG2 ARG A  95     -39.203  14.026  -1.848  1.00 24.24      A    H  
ATOM    828  HG3 ARG A  95     -40.028  13.945  -0.490  1.00 24.26      A    H  
ATOM    829  HD2 ARG A  95     -39.252  16.080  -0.537  1.00 24.37      A    H  
ATOM    830  HD3 ARG A  95     -38.326  15.347   0.509  1.00 24.35      A    H  
ATOM    831  HE  ARG A  95     -36.596  15.700  -0.807  1.00 25.29      A    H  
ATOM    832 HH11 ARG A  95     -39.291  16.501  -2.598  1.00 26.84      A    H  
ATOM    833 HH12 ARG A  95     -38.529  17.162  -3.733  1.00 26.84      A    H  
ATOM    834 HH21 ARG A  95     -35.481  16.704  -2.542  1.00 26.81      A    H  
ATOM    835 HH22 ARG A  95     -36.274  17.286  -3.709  1.00 26.82      A    H  
ATOM    836  N   ALA A  96     -36.535  10.235  -1.237  1.00 20.25      A    N  
ATOM    837  CA  ALA A  96     -35.497   9.218  -0.981  1.00 20.18      A    C  
ATOM    838  C   ALA A  96     -34.170   9.709  -1.553  1.00 22.01      A    C  
ATOM    839  O   ALA A  96     -34.174  10.565  -2.489  1.00 22.89      A    O  
ATOM    840  CB  ALA A  96     -35.912   7.894  -1.582  1.00 20.89      A    C  
ATOM    841  H   ALA A  96     -36.376  10.706  -2.000  1.00 20.51      A    H  
ATOM    842  HA  ALA A  96     -35.396   9.109  -0.007  1.00 20.67      A    H  
ATOM    843  HB1 ALA A  96     -35.228   7.227  -1.404  1.00 20.67      A    H  
ATOM    844  HB2 ALA A  96     -36.753   7.608  -1.188  1.00 20.67      A    H  
ATOM    845  HB3 ALA A  96     -36.023   7.993  -2.543  1.00 20.67      A    H  
ATOM    846  N   SER A  97     -33.063   9.161  -1.066  1.00 19.36      A    N  
ATOM    847  CA  SER A  97     -31.742   9.578  -1.580  1.00 19.69      A    C  
ATOM    848  C   SER A  97     -30.800   8.387  -1.648  1.00 20.93      A    C  
ATOM    849  O   SER A  97     -31.163   7.285  -1.176  1.00 19.15      A    O  
ATOM    850  CB  SER A  97     -31.187  10.681  -0.763  1.00 20.09      A    C  
ATOM    851  OG  SER A  97     -30.746  10.210   0.503  1.00 20.45      A    O  
ATOM    852  H   SER A  97     -33.025   8.525  -0.415  1.00 20.03      A    H  
ATOM    853  HA  SER A  97     -31.868   9.916  -2.508  1.00 19.94      A    H  
ATOM    854  HB2 SER A  97     -30.432  11.092  -1.241  1.00 20.09      A    H  
ATOM    855  HB3 SER A  97     -31.878  11.369  -0.633  1.00 20.09      A    H  
ATOM    856  HG  SER A  97     -30.435  10.867   0.938  0.00 20.48      A    H  
ATOM    857  N   LEU A  98     -29.635   8.662  -2.220  1.00 22.69      A    N  
ATOM    858  CA  LEU A  98     -28.423   7.832  -2.195  1.00 24.33      A    C  
ATOM    859  C   LEU A  98     -27.317   8.671  -1.557  1.00 23.58      A    C  
ATOM    860  O   LEU A  98     -27.067   9.796  -2.036  1.00 24.34      A    O  
ATOM    861  CB  LEU A  98     -28.104   7.435  -3.633  1.00 27.28      A    C  
ATOM    862  CG  LEU A  98     -27.055   6.349  -3.820  1.00 30.71      A    C  
ATOM    863  CD1 LEU A  98     -27.479   5.045  -3.146  1.00 29.72      A    C  
ATOM    864  CD2 LEU A  98     -26.800   6.136  -5.295  1.00 32.43      A    C  
ATOM    865  H   LEU A  98     -29.515   9.430  -2.696  1.00 22.61      A    H  
ATOM    866  HA  LEU A  98     -28.591   7.034  -1.647  1.00 24.38      A    H  
ATOM    867  HB2 LEU A  98     -28.933   7.136  -4.057  1.00 27.29      A    H  
ATOM    868  HB3 LEU A  98     -27.805   8.234  -4.111  1.00 27.29      A    H  
ATOM    869  HG  LEU A  98     -26.215   6.657  -3.400  1.00 30.11      A    H  
ATOM    870 HD11 LEU A  98     -27.567   5.185  -2.187  1.00 29.99      A    H  
ATOM    871 HD12 LEU A  98     -26.806   4.362  -3.311  1.00 30.00      A    H  
ATOM    872 HD13 LEU A  98     -28.332   4.753  -3.511  1.00 30.01      A    H  
ATOM    873 HD21 LEU A  98     -27.631   5.887  -5.736  1.00 31.88      A    H  
ATOM    874 HD22 LEU A  98     -26.149   5.424  -5.407  1.00 31.84      A    H  
ATOM    875 HD23 LEU A  98     -26.457   6.956  -5.689  1.00 31.88      A    H  
ATOM    876  N   HIS A  99     -26.745   8.169  -0.465  1.00 22.04      A    N  
ATOM    877  CA  HIS A  99     -25.580   8.749   0.248  1.00 20.46      A    C  
ATOM    878  C   HIS A  99     -24.570   7.631   0.412  1.00 20.24      A    C  
ATOM    879  O   HIS A  99     -24.963   6.483   0.755  1.00 19.70      A    O  
ATOM    880  CB  HIS A  99     -25.987   9.394   1.576  1.00 22.03      A    C  
ATOM    881  CG  HIS A  99     -25.112   9.111   2.763  1.00 22.26      A    C  
ATOM    882  CD2 HIS A  99     -25.255   8.163   3.723  1.00 26.20      A    C  
ATOM    883  ND1 HIS A  99     -24.046   9.912   3.162  1.00 21.99      A    N  
ATOM    884  CE1 HIS A  99     -23.549   9.440   4.309  1.00 24.23      A    C  
ATOM    885  NE2 HIS A  99     -24.276   8.339   4.674  1.00 20.72      A    N  
ATOM    886  H   HIS A  99     -27.043   7.406  -0.065  1.00 22.01      A    H  
ATOM    887  HA  HIS A  99     -25.183   9.442  -0.328  1.00 21.00      A    H  
ATOM    888  HB2 HIS A  99     -26.021  10.367   1.447  1.00 21.70      A    H  
ATOM    889  HB3 HIS A  99     -26.900   9.100   1.792  1.00 21.70      A    H  
ATOM    890  HD1 HIS A  99     -23.792  10.629   2.789  0.00 22.26      A    H  
ATOM    891  HD2 HIS A  99     -25.904   7.486   3.724  1.00 23.79      A    H  
ATOM    892  HE1 HIS A  99     -22.798   9.780   4.764  1.00 22.85      A    H  
ATOM    893  HE2 HIS A  99     -24.167   7.816   5.394  0.00 20.95      A    H  
ATOM    894  N   VAL A 100     -23.318   7.934   0.172  1.00 19.19      A    N  
ATOM    895  CA  VAL A 100     -22.246   6.922   0.281  1.00 18.40      A    C  
ATOM    896  C   VAL A 100     -21.236   7.341   1.332  1.00 18.57      A    C  
ATOM    897  O   VAL A 100     -20.948   8.558   1.444  1.00 21.06      A    O  
ATOM    898  CB  VAL A 100     -21.581   6.673  -1.072  1.00 19.64      A    C  
ATOM    899  CG1 VAL A 100     -20.715   7.848  -1.523  1.00 21.62      A    C  
ATOM    900  CG2 VAL A 100     -20.791   5.397  -1.023  1.00 20.20      A    C  
ATOM    901  H   VAL A 100     -23.032   8.767  -0.062  1.00 19.26      A    H  
ATOM    902  HA  VAL A 100     -22.650   6.087   0.573  1.00 18.82      A    H  
ATOM    903  HB  VAL A 100     -22.302   6.557  -1.736  1.00 19.87      A    H  
ATOM    904 HG11 VAL A 100     -21.258   8.655  -1.567  1.00 20.99      A    H  
ATOM    905 HG12 VAL A 100     -20.347   7.659  -2.404  1.00 20.99      A    H  
ATOM    906 HG13 VAL A 100     -19.987   7.981  -0.893  1.00 20.99      A    H  
ATOM    907 HG21 VAL A 100     -20.093   5.470  -0.352  1.00 20.03      A    H  
ATOM    908 HG22 VAL A 100     -20.385   5.233  -1.892  1.00 20.03      A    H  
ATOM    909 HG23 VAL A 100     -21.381   4.657  -0.798  1.00 20.03      A    H  
ATOM    910  N   HIS A 101     -20.694   6.349   2.044  1.00 17.86      A    N  
ATOM    911  CA  HIS A 101     -19.580   6.525   3.000  1.00 18.63      A    C  
ATOM    912  C   HIS A 101     -18.273   6.325   2.230  1.00 18.97      A    C  
ATOM    913  O   HIS A 101     -18.264   5.521   1.273  1.00 21.80      A    O  
ATOM    914  CB  HIS A 101     -19.713   5.576   4.193  1.00 18.96      A    C  
ATOM    915  CG  HIS A 101     -20.699   6.009   5.217  1.00 19.56      A    C  
ATOM    916  CD2 HIS A 101     -22.019   6.301   5.127  1.00 19.71      A    C  
ATOM    917  ND1 HIS A 101     -20.332   6.199   6.540  1.00 17.15      A    N  
ATOM    918  CE1 HIS A 101     -21.389   6.597   7.216  1.00 19.80      A    C  
ATOM    919  NE2 HIS A 101     -22.436   6.687   6.376  1.00 20.03      A    N  
ATOM    920  H   HIS A 101     -20.973   5.483   1.987  1.00 18.21      A    H  
ATOM    921  HA  HIS A 101     -19.604   7.452   3.333  1.00 18.62      A    H  
ATOM    922  HB2 HIS A 101     -19.972   4.687   3.863  1.00 19.02      A    H  
ATOM    923  HB3 HIS A 101     -18.833   5.487   4.623  1.00 19.02      A    H  
ATOM    924  HD1 HIS A 101     -19.526   6.088   6.867  0.00 17.19      A    H  
ATOM    925  HD2 HIS A 101     -22.546   6.277   4.350  1.00 19.71      A    H  
ATOM    926  HE1 HIS A 101     -21.406   6.794   8.137  1.00 19.20      A    H  
ATOM    927  HE2 HIS A 101     -23.248   6.936   6.602  0.00 20.06      A    H  
ATOM    928  N   GLY A 102     -17.250   7.116   2.567  1.00 19.93      A    N  
ATOM    929  CA  GLY A 102     -15.835   6.854   2.236  1.00 19.33      A    C  
ATOM    930  C   GLY A 102     -15.420   7.417   0.886  1.00 20.38      A    C  
ATOM    931  O   GLY A 102     -14.242   7.879   0.762  1.00 19.22      A    O  
ATOM    932  H   GLY A 102     -17.376   7.888   3.034  1.00 19.55      A    H  
ATOM    933  HA2 GLY A 102     -15.263   7.248   2.942  1.00 19.71      A    H  
ATOM    934  HA3 GLY A 102     -15.686   5.883   2.235  1.00 19.71      A    H  
ATOM    935  N   LEU A 103     -16.306   7.332  -0.104  1.00 19.47      A    N  
ATOM    936  CA  LEU A 103     -15.944   7.745  -1.478  1.00 21.33      A    C  
ATOM    937  C   LEU A 103     -15.955   9.278  -1.600  1.00 21.99      A    C  
ATOM    938  O   LEU A 103     -16.404   9.992  -0.666  1.00 22.58      A    O  
ATOM    939  CB  LEU A 103     -16.856   7.065  -2.498  1.00 21.26      A    C  
ATOM    940  CG  LEU A 103     -16.522   5.609  -2.808  1.00 23.41      A    C  
ATOM    941  CD1 LEU A 103     -16.765   4.727  -1.618  1.00 24.76      A    C  
ATOM    942  CD2 LEU A 103     -17.326   5.102  -3.988  1.00 23.46      A    C  
ATOM    943  H   LEU A 103     -17.158   7.031  -0.001  1.00 20.12      A    H  
ATOM    944  HA  LEU A 103     -15.022   7.442  -1.642  1.00 21.06      A    H  
ATOM    945  HB2 LEU A 103     -17.776   7.109  -2.168  1.00 21.76      A    H  
ATOM    946  HB3 LEU A 103     -16.819   7.574  -3.332  1.00 21.76      A    H  
ATOM    947  HG  LEU A 103     -15.563   5.555  -3.041  1.00 23.24      A    H  
ATOM    948 HD11 LEU A 103     -16.179   4.993  -0.889  1.00 24.32      A    H  
ATOM    949 HD12 LEU A 103     -16.581   3.802  -1.857  1.00 24.33      A    H  
ATOM    950 HD13 LEU A 103     -17.692   4.811  -1.335  1.00 24.33      A    H  
ATOM    951 HD21 LEU A 103     -18.276   5.166  -3.786  1.00 23.45      A    H  
ATOM    952 HD22 LEU A 103     -17.095   4.174  -4.165  1.00 23.45      A    H  
ATOM    953 HD23 LEU A 103     -17.125   5.641  -4.773  1.00 23.45      A    H  
ATOM    954  N   ASP A 104     -15.408   9.766  -2.710  1.00 21.27      A    N  
ATOM    955  CA  ASP A 104     -15.378  11.213  -3.044  1.00 22.75      A    C  
ATOM    956  C   ASP A 104     -16.679  11.583  -3.763  1.00 22.00      A    C  
ATOM    957  O   ASP A 104     -17.092  10.862  -4.651  1.00 24.19      A    O  
ATOM    958  CB  ASP A 104     -14.183  11.568  -3.930  1.00 21.82      A    C  
ATOM    959  CG  ASP A 104     -12.839  11.108  -3.399  1.00 22.47      A    C  
ATOM    960  OD1 ASP A 104     -12.620  11.179  -2.164  1.00 21.94      A    O  
ATOM    961  OD2 ASP A 104     -12.021  10.682  -4.237  1.00 22.79      A    O1-
ATOM    962  H   ASP A 104     -15.021   9.234  -3.341  1.00 21.78      A    H  
ATOM    963  HA  ASP A 104     -15.315  11.730  -2.207  1.00 22.14      A    H  
ATOM    964  HB2 ASP A 104     -14.314  11.170  -4.814  1.00 22.24      A    H  
ATOM    965  HB3 ASP A 104     -14.150  12.540  -4.037  1.00 22.35      A    H  
ATOM    966  N   TYR A 105     -17.310  12.658  -3.343  1.00 21.99      A    N  
ATOM    967  CA  TYR A 105     -18.543  13.195  -3.963  1.00 20.95      A    C  
ATOM    968  C   TYR A 105     -18.623  14.662  -3.540  1.00 22.26      A    C  
ATOM    969  O   TYR A 105     -18.167  15.032  -2.418  1.00 20.75      A    O  
ATOM    970  CB  TYR A 105     -19.761  12.364  -3.512  1.00 20.73      A    C  
ATOM    971  CG  TYR A 105     -19.996  12.396  -2.019  1.00 19.51      A    C  
ATOM    972  CD1 TYR A 105     -20.768  13.381  -1.431  1.00 18.51      A    C  
ATOM    973  CD2 TYR A 105     -19.419  11.455  -1.180  1.00 19.42      A    C  
ATOM    974  CE1 TYR A 105     -20.973  13.426  -0.056  1.00 18.23      A    C  
ATOM    975  CE2 TYR A 105     -19.603  11.500   0.197  1.00 18.79      A    C  
ATOM    976  CZ  TYR A 105     -20.381  12.491   0.762  1.00 19.69      A    C  
ATOM    977  OH  TYR A 105     -20.582  12.500   2.123  1.00 20.59      A    O  
ATOM    978  H   TYR A 105     -17.041  13.144  -2.622  1.00 21.75      A    H  
ATOM    979  HA  TYR A 105     -18.459  13.146  -4.949  1.00 21.36      A    H  
ATOM    980  HB2 TYR A 105     -20.558  12.706  -3.968  1.00 20.49      A    H  
ATOM    981  HB3 TYR A 105     -19.627  11.435  -3.794  1.00 20.49      A    H  
ATOM    982  HD1 TYR A 105     -21.173  14.033  -1.975  1.00 18.75      A    H  
ATOM    983  HD2 TYR A 105     -18.872  10.781  -1.550  1.00 19.29      A    H  
ATOM    984  HE1 TYR A 105     -21.511  14.103   0.319  1.00 18.71      A    H  
ATOM    985  HE2 TYR A 105     -19.205  10.845   0.747  1.00 19.16      A    H  
ATOM    986  HH  TYR A 105     -21.416  12.404   2.296  0.00 20.65      A    H  
ATOM    987  N   GLU A 106     -19.214  15.477  -4.401  1.00 23.89      A    N  
ATOM    988  CA  GLU A 106     -19.560  16.893  -4.111  1.00 24.05      A    C  
ATOM    989  C   GLU A 106     -20.903  16.994  -3.359  1.00 23.25      A    C  
ATOM    990  O   GLU A 106     -21.705  16.009  -3.330  1.00 23.10      A    O  
ATOM    991  CB  GLU A 106     -19.605  17.648  -5.448  1.00 27.24      A    C  
ATOM    992  CG  GLU A 106     -18.254  17.701  -6.134  1.00 27.96      A    C  
ATOM    993  CD  GLU A 106     -18.186  18.535  -7.389  0.50 27.70      A    C  
ATOM    994  OE1 GLU A 106     -18.973  19.446  -7.509  0.50 28.08      A    O  
ATOM    995  OE2 GLU A 106     -17.324  18.261  -8.207  0.50 29.99      A    O1-
ATOM    996  H   GLU A 106     -19.451  15.209  -5.239  1.00 23.54      A    H  
ATOM    997  HA  GLU A 106     -18.853  17.280  -3.549  1.00 24.42      A    H  
ATOM    998  HB2 GLU A 106     -20.252  17.209  -6.040  1.00 26.61      A    H  
ATOM    999  HB3 GLU A 106     -19.916  18.560  -5.281  1.00 26.65      A    H  
ATOM   1000  HG2 GLU A 106     -17.594  18.051  -5.500  1.00 27.72      A    H  
ATOM   1001  HG3 GLU A 106     -17.982  16.787  -6.362  1.00 27.73      A    H  
ATOM   1002  N   VAL A 107     -21.218  18.181  -2.843  1.00 23.74      A    N  
ATOM   1003  CA  VAL A 107     -22.433  18.354  -2.001  1.00 22.77      A    C  
ATOM   1004  C   VAL A 107     -23.660  18.145  -2.883  1.00 23.54      A    C  
ATOM   1005  O   VAL A 107     -24.683  17.767  -2.324  1.00 20.65      A    O  
ATOM   1006  CB  VAL A 107     -22.463  19.689  -1.250  1.00 23.76      A    C  
ATOM   1007  CG1 VAL A 107     -21.449  19.685  -0.121  1.00 23.49      A    C  
ATOM   1008  CG2 VAL A 107     -22.317  20.887  -2.184  1.00 24.21      A    C  
ATOM   1009  H   VAL A 107     -20.715  18.929  -2.957  1.00 23.40      A    H  
ATOM   1010  HA  VAL A 107     -22.428  17.644  -1.335  1.00 23.27      A    H  
ATOM   1011  HB  VAL A 107     -23.355  19.757  -0.835  1.00 23.60      A    H  
ATOM   1012 HG11 VAL A 107     -21.642  18.950   0.487  1.00 23.57      A    H  
ATOM   1013 HG12 VAL A 107     -21.501  20.526   0.363  1.00 23.56      A    H  
ATOM   1014 HG13 VAL A 107     -20.555  19.576  -0.488  1.00 23.56      A    H  
ATOM   1015 HG21 VAL A 107     -21.462  20.841  -2.645  1.00 24.07      A    H  
ATOM   1016 HG22 VAL A 107     -22.359  21.709  -1.665  1.00 24.07      A    H  
ATOM   1017 HG23 VAL A 107     -23.038  20.881  -2.837  1.00 24.07      A    H  
ATOM   1018  N   SER A 108     -23.527  18.252  -4.218  1.00 20.52      A    N  
ATOM   1019  CA  SER A 108     -24.647  18.014  -5.147  1.00 21.84      A    C  
ATOM   1020  C   SER A 108     -24.980  16.517  -5.200  1.00 23.24      A    C  
ATOM   1021  O   SER A 108     -25.997  16.141  -5.872  1.00 23.29      A    O  
ATOM   1022  CB  SER A 108     -24.309  18.563  -6.527  1.00 24.10      A    C  
ATOM   1023  OG  SER A 108     -23.079  18.034  -6.988  1.00 21.67      A    O  
ATOM   1024  H   SER A 108     -22.760  18.496  -4.643  1.00 21.52      A    H  
ATOM   1025  HA  SER A 108     -25.444  18.499  -4.801  1.00 22.29      A    H  
ATOM   1026  HB2 SER A 108     -25.026  18.326  -7.158  1.00 22.97      A    H  
ATOM   1027  HB3 SER A 108     -24.249  19.544  -6.484  1.00 22.97      A    H  
ATOM   1028  HG  SER A 108     -22.916  18.349  -7.753  0.00 21.62      A    H  
ATOM   1029  N   SER A 109     -24.133  15.666  -4.616  1.00 23.91      A    N  
ATOM   1030  CA  SER A 109     -24.340  14.195  -4.518  1.00 21.44      A    C  
ATOM   1031  C   SER A 109     -24.347  13.758  -3.043  1.00 22.60      A    C  
ATOM   1032  O   SER A 109     -24.203  12.568  -2.773  1.00 24.18      A    O  
ATOM   1033  CB  SER A 109     -23.345  13.426  -5.347  1.00 21.75      A    C  
ATOM   1034  OG  SER A 109     -23.709  13.399  -6.724  1.00 20.97      A    O  
ATOM   1035  H   SER A 109     -23.342  15.921  -4.251  1.00 23.14      A    H  
ATOM   1036  HA  SER A 109     -25.243  14.001  -4.884  1.00 22.18      A    H  
ATOM   1037  HB2 SER A 109     -22.458  13.842  -5.255  1.00 21.50      A    H  
ATOM   1038  HB3 SER A 109     -23.282  12.504  -5.012  1.00 21.50      A    H  
ATOM   1039  HG  SER A 109     -23.125  12.956  -7.150  0.00 20.94      A    H  
ATOM   1040  N   ASP A 110     -24.566  14.688  -2.112  1.00 21.82      A    N  
ATOM   1041  CA  ASP A 110     -24.640  14.386  -0.662  1.00 21.89      A    C  
ATOM   1042  C   ASP A 110     -25.862  13.494  -0.356  1.00 21.99      A    C  
ATOM   1043  O   ASP A 110     -25.785  12.693   0.592  1.00 21.75      A    O  
ATOM   1044  CB  ASP A 110     -24.728  15.697   0.099  1.00 20.14      A    C  
ATOM   1045  CG  ASP A 110     -24.341  15.642   1.552  1.00 19.99      A    C  
ATOM   1046  OD1 ASP A 110     -23.541  14.749   1.937  1.00 19.95      A    O  
ATOM   1047  OD2 ASP A 110     -24.790  16.570   2.275  1.00 22.19      A    O1-
ATOM   1048  H   ASP A 110     -24.703  15.564  -2.314  1.00 22.01      A    H  
ATOM   1049  HA  ASP A 110     -23.818  13.911  -0.396  1.00 21.55      A    H  
ATOM   1050  HB2 ASP A 110     -24.140  16.349  -0.333  1.00 20.52      A    H  
ATOM   1051  HB3 ASP A 110     -25.646  16.034   0.042  1.00 20.51      A    H  
ATOM   1052  N   GLY A 111     -26.965  13.650  -1.094  1.00 24.08      A    N  
ATOM   1053  CA  GLY A 111     -28.259  12.953  -0.845  1.00 23.45      A    C  
ATOM   1054  C   GLY A 111     -28.937  13.441   0.436  1.00 22.81      A    C  
ATOM   1055  O   GLY A 111     -29.666  12.650   1.082  1.00 22.11      A    O  
ATOM   1056  H   GLY A 111     -26.988  14.212  -1.810  1.00 23.42      A    H  
ATOM   1057  HA2 GLY A 111     -28.860  13.103  -1.611  1.00 23.44      A    H  
ATOM   1058  HA3 GLY A 111     -28.091  11.980  -0.775  1.00 23.44      A    H  
ATOM   1059  N   THR A 112     -28.709  14.699   0.818  1.00 21.26      A    N  
ATOM   1060  CA  THR A 112     -29.239  15.262   2.080  1.00 20.04      A    C  
ATOM   1061  C   THR A 112     -30.262  16.359   1.786  1.00 20.03      A    C  
ATOM   1062  O   THR A 112     -30.222  16.995   0.698  1.00 19.24      A    O  
ATOM   1063  CB  THR A 112     -28.102  15.794   2.952  1.00 20.47      A    C  
ATOM   1064  CG2 THR A 112     -27.134  14.707   3.375  1.00 20.22      A    C  
ATOM   1065  OG1 THR A 112     -27.394  16.803   2.218  1.00 18.84      A    O  
ATOM   1066  H   THR A 112     -28.227  15.301   0.334  1.00 21.32      A    H  
ATOM   1067  HA  THR A 112     -29.692  14.539   2.570  1.00 20.38      A    H  
ATOM   1068  HB  THR A 112     -28.495  16.202   3.760  1.00 20.02      A    H  
ATOM   1069  HG1 THR A 112     -26.761  17.108   2.687  0.00 18.86      A    H  
ATOM   1070 HG21 THR A 112     -27.611  14.027   3.886  1.00 20.30      A    H  
ATOM   1071 HG22 THR A 112     -26.432  15.093   3.928  1.00 20.30      A    H  
ATOM   1072 HG23 THR A 112     -26.736  14.298   2.586  1.00 20.30      A    H  
ATOM   1073  N   THR A 113     -31.119  16.585   2.766  1.00 21.91      A    N  
ATOM   1074  CA  THR A 113     -31.988  17.780   2.869  1.00 23.84      A    C  
ATOM   1075  C   THR A 113     -31.081  19.023   2.891  1.00 24.43      A    C  
ATOM   1076  O   THR A 113     -31.293  19.941   2.082  1.00 22.43      A    O  
ATOM   1077  CB  THR A 113     -32.894  17.636   4.098  1.00 24.37      A    C  
ATOM   1078  CG2 THR A 113     -33.776  18.853   4.298  1.00 25.76      A    C  
ATOM   1079  OG1 THR A 113     -33.671  16.439   3.875  1.00 24.97      A    O  
ATOM   1080  H   THR A 113     -31.239  16.007   3.460  1.00 21.89      A    H  
ATOM   1081  HA  THR A 113     -32.553  17.816   2.063  1.00 23.67      A    H  
ATOM   1082  HB  THR A 113     -32.329  17.513   4.895  1.00 24.65      A    H  
ATOM   1083  HG1 THR A 113     -34.191  16.314   4.535  0.00 24.92      A    H  
ATOM   1084 HG21 THR A 113     -33.222  19.640   4.447  1.00 25.33      A    H  
ATOM   1085 HG22 THR A 113     -34.353  18.715   5.068  1.00 25.33      A    H  
ATOM   1086 HG23 THR A 113     -34.325  18.990   3.505  1.00 25.33      A    H  
ATOM   1087  N   LEU A 114     -30.092  19.032   3.785  1.00 22.52      A    N  
ATOM   1088  CA  LEU A 114     -29.120  20.152   3.933  1.00 23.19      A    C  
ATOM   1089  C   LEU A 114     -28.655  20.665   2.559  1.00 23.48      A    C  
ATOM   1090  O   LEU A 114     -28.671  21.877   2.356  1.00 25.98      A    O  
ATOM   1091  CB  LEU A 114     -27.936  19.627   4.732  1.00 23.67      A    C  
ATOM   1092  CG  LEU A 114     -26.773  20.602   4.898  1.00 24.10      A    C  
ATOM   1093  CD1 LEU A 114     -27.127  21.686   5.892  1.00 24.84      A    C  
ATOM   1094  CD2 LEU A 114     -25.537  19.846   5.349  1.00 24.23      A    C  
ATOM   1095  H   LEU A 114     -29.954  18.344   4.367  1.00 23.12      A    H  
ATOM   1096  HA  LEU A 114     -29.555  20.887   4.423  1.00 23.23      A    H  
ATOM   1097  HB2 LEU A 114     -28.254  19.370   5.620  1.00 23.65      A    H  
ATOM   1098  HB3 LEU A 114     -27.604  18.819   4.292  1.00 23.65      A    H  
ATOM   1099  HG  LEU A 114     -26.581  21.024   4.025  1.00 24.18      A    H  
ATOM   1100 HD11 LEU A 114     -27.902  22.180   5.574  1.00 24.60      A    H  
ATOM   1101 HD12 LEU A 114     -26.373  22.294   5.992  1.00 24.61      A    H  
ATOM   1102 HD13 LEU A 114     -27.332  21.282   6.754  1.00 24.61      A    H  
ATOM   1103 HD21 LEU A 114     -25.715  19.410   6.200  1.00 24.21      A    H  
ATOM   1104 HD22 LEU A 114     -24.796  20.468   5.453  1.00 24.19      A    H  
ATOM   1105 HD23 LEU A 114     -25.305  19.174   4.684  1.00 24.19      A    H  
ATOM   1106  N   ASN A 115     -28.212  19.790   1.654  1.00 22.63      A    N  
ATOM   1107  CA  ASN A 115     -27.639  20.188   0.338  1.00 22.43      A    C  
ATOM   1108  C   ASN A 115     -28.646  19.973  -0.797  1.00 22.35      A    C  
ATOM   1109  O   ASN A 115     -28.242  20.061  -1.995  1.00 24.63      A    O  
ATOM   1110  CB  ASN A 115     -26.293  19.477   0.116  1.00 23.74      A    C  
ATOM   1111  CG  ASN A 115     -25.203  20.127   0.942  1.00 23.67      A    C  
ATOM   1112  ND2 ASN A 115     -24.521  19.359   1.793  1.00 20.82      A    N  
ATOM   1113  OD1 ASN A 115     -24.993  21.333   0.799  1.00 22.67      A    O  
ATOM   1114  H   ASN A 115     -28.234  18.890   1.791  1.00 22.78      A    H  
ATOM   1115  HA  ASN A 115     -27.447  21.153   0.380  1.00 22.71      A    H  
ATOM   1116  HB2 ASN A 115     -26.377  18.535   0.370  1.00 23.40      A    H  
ATOM   1117  HB3 ASN A 115     -26.053  19.522  -0.832  1.00 23.40      A    H  
ATOM   1118 HD21 ASN A 115     -23.882  19.715   2.291  0.00 20.93      A    H  
ATOM   1119 HD22 ASN A 115     -24.712  18.502   1.864  0.00 20.93      A    H  
ATOM   1120  N   LYS A 116     -29.925  19.781  -0.470  1.00 24.11      A    N  
ATOM   1121  CA  LYS A 116     -31.030  19.728  -1.469  1.00 23.52      A    C  
ATOM   1122  C   LYS A 116     -30.704  18.720  -2.568  1.00 21.88      A    C  
ATOM   1123  O   LYS A 116     -30.997  18.973  -3.736  1.00 23.82      A    O  
ATOM   1124  CB  LYS A 116     -31.282  21.147  -1.981  1.00 23.93      A    C  
ATOM   1125  CG  LYS A 116     -31.982  22.058  -0.981  1.00 25.97      A    C  
ATOM   1126  CD  LYS A 116     -32.388  23.400  -1.573  1.00 27.63      A    C  
ATOM   1127  CE  LYS A 116     -31.193  24.271  -1.891  1.00 29.94      A    C  
ATOM   1128  NZ  LYS A 116     -31.644  25.619  -2.315  1.00 30.38      A    N1+
ATOM   1129  H   LYS A 116     -30.204  19.670   0.386  1.00 23.54      A    H  
ATOM   1130  HA  LYS A 116     -31.840  19.421  -1.003  1.00 23.39      A    H  
ATOM   1131  HB2 LYS A 116     -30.424  21.550  -2.227  1.00 24.31      A    H  
ATOM   1132  HB3 LYS A 116     -31.832  21.095  -2.791  1.00 24.30      A    H  
ATOM   1133  HG2 LYS A 116     -32.783  21.602  -0.644  1.00 25.85      A    H  
ATOM   1134  HG3 LYS A 116     -31.382  22.213  -0.220  1.00 25.85      A    H  
ATOM   1135  HD2 LYS A 116     -32.901  23.248  -2.395  1.00 27.75      A    H  
ATOM   1136  HD3 LYS A 116     -32.967  23.872  -0.936  1.00 27.75      A    H  
ATOM   1137  HE2 LYS A 116     -30.624  24.354  -1.102  1.00 29.48      A    H  
ATOM   1138  HE3 LYS A 116     -30.668  23.866  -2.608  1.00 29.46      A    H  
ATOM   1139  HZ1 LYS A 116     -32.163  25.550  -3.055  1.00 30.24      A    H  
ATOM   1140  HZ2 LYS A 116     -30.925  26.138  -2.503  1.00 30.24      A    H  
ATOM   1141  HZ3 LYS A 116     -32.124  26.006  -1.650  1.00 30.24      A    H  
ATOM   1142  N   SER A 117     -30.111  17.582  -2.217  1.00 22.91      A    N  
ATOM   1143  CA  SER A 117     -29.598  16.629  -3.217  1.00 22.67      A    C  
ATOM   1144  C   SER A 117     -30.203  15.241  -2.986  1.00 23.86      A    C  
ATOM   1145  O   SER A 117     -29.550  14.241  -3.375  1.00 22.56      A    O  
ATOM   1146  CB  SER A 117     -28.054  16.621  -3.243  1.00 22.89      A    C  
ATOM   1147  OG  SER A 117     -27.491  16.470  -1.934  1.00 22.17      A    O  
ATOM   1148  H   SER A 117     -29.975  17.311  -1.358  1.00 22.61      A    H  
ATOM   1149  HA  SER A 117     -29.908  16.938  -4.109  1.00 22.99      A    H  
ATOM   1150  HB2 SER A 117     -27.743  15.885  -3.817  1.00 22.66      A    H  
ATOM   1151  HB3 SER A 117     -27.735  17.464  -3.636  1.00 22.66      A    H  
ATOM   1152  HG  SER A 117     -26.648  16.468  -2.001  0.00 22.13      A    H  
ATOM   1153  N   ASP A 118     -31.387  15.187  -2.370  1.00 23.24      A    N  
ATOM   1154  CA  ASP A 118     -32.295  14.009  -2.346  1.00 23.24      A    C  
ATOM   1155  C   ASP A 118     -33.217  14.073  -3.573  1.00 23.31      A    C  
ATOM   1156  O   ASP A 118     -32.975  14.933  -4.492  1.00 21.80      A    O  
ATOM   1157  CB  ASP A 118     -33.075  13.920  -1.028  1.00 23.88      A    C  
ATOM   1158  CG  ASP A 118     -34.037  15.064  -0.765  1.00 24.13      A    C  
ATOM   1159  OD1 ASP A 118     -33.819  16.140  -1.340  1.00 22.55      A    O  
ATOM   1160  OD2 ASP A 118     -34.998  14.861   0.024  1.00 22.63      A    O1-
ATOM   1161  H   ASP A 118     -31.724  15.899  -1.916  1.00 23.38      A    H  
ATOM   1162  HA  ASP A 118     -31.740  13.198  -2.421  1.00 23.37      A    H  
ATOM   1163  HB2 ASP A 118     -33.582  13.084  -1.016  1.00 23.77      A    H  
ATOM   1164  HB3 ASP A 118     -32.432  13.892  -0.290  1.00 23.78      A    H  
ATOM   1165  N   VAL A 119     -34.209  13.182  -3.635  1.00 21.72      A    N  
ATOM   1166  CA  VAL A 119     -35.010  12.983  -4.879  1.00 23.53      A    C  
ATOM   1167  C   VAL A 119     -36.503  12.943  -4.536  1.00 24.22      A    C  
ATOM   1168  O   VAL A 119     -36.911  12.153  -3.658  1.00 23.68      A    O  
ATOM   1169  CB  VAL A 119     -34.535  11.746  -5.651  1.00 23.42      A    C  
ATOM   1170  CG1 VAL A 119     -35.256  11.571  -6.978  1.00 24.77      A    C  
ATOM   1171  CG2 VAL A 119     -33.040  11.789  -5.879  1.00 22.70      A    C  
ATOM   1172  H   VAL A 119     -34.454  12.644  -2.942  1.00 22.51      A    H  
ATOM   1173  HA  VAL A 119     -34.862  13.758  -5.450  1.00 23.28      A    H  
ATOM   1174  HB  VAL A 119     -34.733  10.954  -5.093  1.00 23.55      A    H  
ATOM   1175 HG11 VAL A 119     -36.207  11.450  -6.820  1.00 24.34      A    H  
ATOM   1176 HG12 VAL A 119     -34.904  10.790  -7.439  1.00 24.34      A    H  
ATOM   1177 HG13 VAL A 119     -35.118  12.361  -7.530  1.00 24.34      A    H  
ATOM   1178 HG21 VAL A 119     -32.807  12.609  -6.347  1.00 22.92      A    H  
ATOM   1179 HG22 VAL A 119     -32.772  11.024  -6.415  1.00 22.93      A    H  
ATOM   1180 HG23 VAL A 119     -32.578  11.761  -5.023  1.00 22.92      A    H  
ATOM   1181  N   GLU A 120     -37.286  13.801  -5.201  1.00 22.98      A    N  
ATOM   1182  CA  GLU A 120     -38.758  13.824  -5.031  1.00 25.17      A    C  
ATOM   1183  C   GLU A 120     -39.302  12.473  -5.470  1.00 24.49      A    C  
ATOM   1184  O   GLU A 120     -38.691  11.795  -6.314  1.00 23.60      A    O  
ATOM   1185  CB  GLU A 120     -39.435  14.919  -5.854  1.00 23.60      A    C  
ATOM   1186  CG  GLU A 120     -39.275  14.706  -7.347  1.00 23.81      A    C  
ATOM   1187  CD  GLU A 120     -39.952  15.762  -8.190  0.50 21.18      A    C  
ATOM   1188  OE1 GLU A 120     -40.927  16.355  -7.717  0.50 18.53      A    O  
ATOM   1189  OE2 GLU A 120     -39.501  15.947  -9.314  0.50 20.49      A    O1-
ATOM   1190  H   GLU A 120     -36.963  14.421  -5.783  1.00 23.76      A    H  
ATOM   1191  HA  GLU A 120     -38.958  13.963  -4.080  1.00 24.32      A    H  
ATOM   1192  HB2 GLU A 120     -40.388  14.939  -5.632  1.00 24.01      A    H  
ATOM   1193  HB3 GLU A 120     -39.047  15.785  -5.609  1.00 24.02      A    H  
ATOM   1194  HG2 GLU A 120     -38.323  14.691  -7.568  1.00 23.15      A    H  
ATOM   1195  HG3 GLU A 120     -39.650  13.834  -7.590  1.00 23.12      A    H  
ATOM   1196  N   PRO A 121     -40.519  12.128  -4.990  1.00 26.24      A    N  
ATOM   1197  CA  PRO A 121     -41.228  10.936  -5.454  1.00 24.52      A    C  
ATOM   1198  C   PRO A 121     -41.357  10.881  -6.979  1.00 23.85      A    C  
ATOM   1199  O   PRO A 121     -41.803  11.842  -7.565  1.00 25.03      A    O  
ATOM   1200  CB  PRO A 121     -42.598  11.074  -4.789  1.00 26.54      A    C  
ATOM   1201  CG  PRO A 121     -42.313  11.858  -3.533  1.00 24.32      A    C  
ATOM   1202  CD  PRO A 121     -41.255  12.846  -3.934  1.00 26.88      A    C  
ATOM   1203  HA  PRO A 121     -40.773  10.125  -5.115  1.00 25.07      A    H  
ATOM   1204  HB2 PRO A 121     -43.225  11.557  -5.368  1.00 25.51      A    H  
ATOM   1205  HB3 PRO A 121     -42.976  10.195  -4.575  1.00 25.50      A    H  
ATOM   1206  HG2 PRO A 121     -43.119  12.319  -3.220  1.00 25.41      A    H  
ATOM   1207  HG3 PRO A 121     -41.989  11.270  -2.821  1.00 25.41      A    H  
ATOM   1208  HD2 PRO A 121     -41.652  13.668  -4.278  1.00 26.09      A    H  
ATOM   1209  HD3 PRO A 121     -40.675  13.061  -3.181  1.00 26.09      A    H  
ATOM   1210  N   GLY A 122     -40.925   9.768  -7.562  1.00 23.65      A    N  
ATOM   1211  CA  GLY A 122     -40.884   9.506  -9.011  1.00 23.90      A    C  
ATOM   1212  C   GLY A 122     -39.789  10.288  -9.703  1.00 26.16      A    C  
ATOM   1213  O   GLY A 122     -39.725  10.207 -10.929  1.00 27.01      A    O  
ATOM   1214  H   GLY A 122     -40.615   9.067  -7.069  1.00 23.76      A    H  
ATOM   1215  HA2 GLY A 122     -40.744   8.540  -9.161  1.00 24.39      A    H  
ATOM   1216  HA3 GLY A 122     -41.759   9.751  -9.405  1.00 24.36      A    H  
ATOM   1217  N   GLY A 123     -38.943  11.009  -8.962  1.00 26.40      A    N  
ATOM   1218  CA  GLY A 123     -37.864  11.829  -9.551  1.00 27.01      A    C  
ATOM   1219  C   GLY A 123     -36.684  10.993 -10.012  1.00 26.48      A    C  
ATOM   1220  O   GLY A 123     -36.574   9.834  -9.640  1.00 22.65      A    O  
ATOM   1221  H   GLY A 123     -38.969  11.024  -8.054  1.00 26.47      A    H  
ATOM   1222  HA2 GLY A 123     -38.229  12.333 -10.321  1.00 26.74      A    H  
ATOM   1223  HA3 GLY A 123     -37.556  12.484  -8.876  1.00 26.74      A    H  
ATOM   1224  N   THR A 124     -35.827  11.579 -10.839  1.00 29.51      A    N  
ATOM   1225  CA  THR A 124     -34.561  10.970 -11.302  1.00 30.73      A    C  
ATOM   1226  C   THR A 124     -33.440  11.947 -10.978  1.00 32.07      A    C  
ATOM   1227  O   THR A 124     -33.655  13.169 -11.091  1.00 30.02      A    O  
ATOM   1228  CB  THR A 124     -34.589  10.656 -12.802  1.00 32.46      A    C  
ATOM   1229  CG2 THR A 124     -33.234  10.231 -13.319  1.00 38.67      A    C  
ATOM   1230  OG1 THR A 124     -35.486   9.557 -12.983  1.00 33.76      A    O  
ATOM   1231  H   THR A 124     -35.963  12.410 -11.187  1.00 29.04      A    H  
ATOM   1232  HA  THR A 124     -34.414  10.136 -10.803  1.00 31.02      A    H  
ATOM   1233  HB  THR A 124     -34.911  11.444 -13.300  1.00 33.46      A    H  
ATOM   1234  HG1 THR A 124     -35.524   9.360 -13.812  0.00 33.74      A    H  
ATOM   1235 HG21 THR A 124     -32.599  10.962 -13.218  1.00 36.61      A    H  
ATOM   1236 HG22 THR A 124     -33.307   9.998 -14.262  1.00 36.63      A    H  
ATOM   1237 HG23 THR A 124     -32.922   9.457 -12.818  1.00 36.63      A    H  
ATOM   1238  N   ARG A 125     -32.277  11.428 -10.628  1.00 28.61      A    N  
ATOM   1239  CA  ARG A 125     -31.109  12.278 -10.353  1.00 27.36      A    C  
ATOM   1240  C   ARG A 125     -29.859  11.439 -10.578  1.00 28.75      A    C  
ATOM   1241  O   ARG A 125     -29.857  10.270 -10.154  1.00 24.45      A    O  
ATOM   1242  CB  ARG A 125     -31.136  12.789  -8.913  1.00 26.34      A    C  
ATOM   1243  CG  ARG A 125     -30.062  13.826  -8.628  1.00 28.57      A    C  
ATOM   1244  CD  ARG A 125     -30.022  14.158  -7.171  1.00 27.74      A    C  
ATOM   1245  NE  ARG A 125     -29.088  15.250  -6.996  1.00 32.67      A    N  
ATOM   1246  CZ  ARG A 125     -29.409  16.535  -6.942  1.00 29.43      A    C  
ATOM   1247  NH1 ARG A 125     -30.676  16.913  -7.016  1.00 30.75      A    N1+
ATOM   1248  NH2 ARG A 125     -28.458  17.428  -6.738  1.00 26.95      A    N  
ATOM   1249  H   ARG A 125     -32.133  10.533 -10.535  1.00 29.09      A    H  
ATOM   1250  HA  ARG A 125     -31.108  13.041 -10.976  1.00 27.66      A    H  
ATOM   1251  HB2 ARG A 125     -32.016  13.184  -8.736  1.00 27.09      A    H  
ATOM   1252  HB3 ARG A 125     -31.016  12.030  -8.306  1.00 27.09      A    H  
ATOM   1253  HG2 ARG A 125     -29.187  13.481  -8.905  1.00 27.83      A    H  
ATOM   1254  HG3 ARG A 125     -30.248  14.642  -9.141  1.00 27.83      A    H  
ATOM   1255  HD2 ARG A 125     -30.914  14.413  -6.857  1.00 29.06      A    H  
ATOM   1256  HD3 ARG A 125     -29.722  13.377  -6.659  1.00 29.02      A    H  
ATOM   1257  HE  ARG A 125     -28.244  15.045  -6.918  1.00 30.56      A    H  
ATOM   1258 HH11 ARG A 125     -31.311  16.322  -7.140  1.00 30.21      A    H  
ATOM   1259 HH12 ARG A 125     -30.877  17.768  -6.973  1.00 30.22      A    H  
ATOM   1260 HH21 ARG A 125     -27.617  17.170  -6.677  1.00 27.89      A    H  
ATOM   1261 HH22 ARG A 125     -28.661  18.284  -6.696  1.00 27.89      A    H  
ATOM   1262  N   THR A 126     -28.856  12.034 -11.207  1.00 27.41      A    N  
ATOM   1263  CA  THR A 126     -27.548  11.386 -11.428  1.00 26.43      A    C  
ATOM   1264  C   THR A 126     -26.651  11.771 -10.270  1.00 26.46      A    C  
ATOM   1265  O   THR A 126     -26.317  12.965 -10.141  1.00 25.99      A    O  
ATOM   1266  CB  THR A 126     -26.960  11.716 -12.795  1.00 28.45      A    C  
ATOM   1267  CG2 THR A 126     -25.628  11.041 -13.044  1.00 30.64      A    C  
ATOM   1268  OG1 THR A 126     -27.939  11.198 -13.686  1.00 27.06      A    O  
ATOM   1269  H   THR A 126     -28.898  12.878 -11.547  1.00 27.48      A    H  
ATOM   1270  HA  THR A 126     -27.692  10.415 -11.393  1.00 26.98      A    H  
ATOM   1271  HB  THR A 126     -26.880  12.694 -12.900  1.00 28.18      A    H  
ATOM   1272  HG1 THR A 126     -27.706  11.334 -14.487  0.00 27.16      A    H  
ATOM   1273 HG21 THR A 126     -24.979  11.342 -12.383  1.00 29.95      A    H  
ATOM   1274 HG22 THR A 126     -25.309  11.269 -13.936  1.00 29.95      A    H  
ATOM   1275 HG23 THR A 126     -25.734  10.075 -12.976  1.00 29.95      A    H  
ATOM   1276  N   TYR A 127     -26.343  10.785  -9.429  1.00 25.87      A    N  
ATOM   1277  CA  TYR A 127     -25.285  10.898  -8.399  1.00 25.13      A    C  
ATOM   1278  C   TYR A 127     -23.952  10.520  -9.048  1.00 23.55      A    C  
ATOM   1279  O   TYR A 127     -23.912   9.603  -9.840  1.00 24.11      A    O  
ATOM   1280  CB  TYR A 127     -25.602   9.993  -7.207  1.00 24.14      A    C  
ATOM   1281  CG  TYR A 127     -26.774  10.432  -6.382  1.00 22.25      A    C  
ATOM   1282  CD1 TYR A 127     -26.608  11.399  -5.412  1.00 23.13      A    C  
ATOM   1283  CD2 TYR A 127     -28.042   9.902  -6.574  1.00 21.42      A    C  
ATOM   1284  CE1 TYR A 127     -27.672  11.804  -4.627  1.00 24.84      A    C  
ATOM   1285  CE2 TYR A 127     -29.121  10.317  -5.812  1.00 21.48      A    C  
ATOM   1286  CZ  TYR A 127     -28.936  11.277  -4.835  1.00 22.98      A    C  
ATOM   1287  OH  TYR A 127     -29.946  11.683  -4.019  1.00 21.98      A    O  
ATOM   1288  H   TYR A 127     -26.757   9.973  -9.426  1.00 25.82      A    H  
ATOM   1289  HA  TYR A 127     -25.237  11.836  -8.088  1.00 24.76      A    H  
ATOM   1290  HB2 TYR A 127     -25.773   9.088  -7.542  1.00 23.90      A    H  
ATOM   1291  HB3 TYR A 127     -24.809   9.953  -6.632  1.00 23.90      A    H  
ATOM   1292  HD1 TYR A 127     -25.752  11.764  -5.259  1.00 23.23      A    H  
ATOM   1293  HD2 TYR A 127     -28.173   9.250  -7.242  1.00 21.75      A    H  
ATOM   1294  HE1 TYR A 127     -27.541  12.456  -3.959  1.00 23.84      A    H  
ATOM   1295  HE2 TYR A 127     -29.972   9.935  -5.945  1.00 21.92      A    H  
ATOM   1296  HH  TYR A 127     -30.054  12.530  -4.083  0.00 21.95      A    H  
ATOM   1297  N   THR A 128     -22.885  11.205  -8.663  1.00 23.80      A    N  
ATOM   1298  CA  THR A 128     -21.501  10.905  -9.085  1.00 23.47      A    C  
ATOM   1299  C   THR A 128     -20.669  10.612  -7.844  1.00 22.76      A    C  
ATOM   1300  O   THR A 128     -20.613  11.476  -6.937  1.00 24.82      A    O  
ATOM   1301  CB  THR A 128     -20.948  12.052  -9.940  1.00 26.41      A    C  
ATOM   1302  CG2 THR A 128     -19.493  11.851 -10.306  1.00 25.43      A    C  
ATOM   1303  OG1 THR A 128     -21.764  12.117 -11.114  1.00 24.95      A    O  
ATOM   1304  H   THR A 128     -22.930  11.923  -8.104  1.00 23.67      A    H  
ATOM   1305  HA  THR A 128     -21.525  10.095  -9.641  1.00 23.92      A    H  
ATOM   1306  HB  THR A 128     -21.041  12.895  -9.433  1.00 25.36      A    H  
ATOM   1307  HG1 THR A 128     -21.492  12.741 -11.616  0.00 24.95      A    H  
ATOM   1308 HG21 THR A 128     -18.952  11.820  -9.497  1.00 25.72      A    H  
ATOM   1309 HG22 THR A 128     -19.194  12.590 -10.865  1.00 25.73      A    H  
ATOM   1310 HG23 THR A 128     -19.393  11.015 -10.795  1.00 25.73      A    H  
ATOM   1311  N   TRP A 129     -20.067   9.428  -7.825  1.00 21.95      A    N  
ATOM   1312  CA  TRP A 129     -19.065   8.988  -6.830  1.00 21.74      A    C  
ATOM   1313  C   TRP A 129     -17.712   8.963  -7.533  1.00 23.34      A    C  
ATOM   1314  O   TRP A 129     -17.601   8.378  -8.630  1.00 22.64      A    O  
ATOM   1315  CB  TRP A 129     -19.397   7.608  -6.272  1.00 21.67      A    C  
ATOM   1316  CG  TRP A 129     -20.725   7.480  -5.606  1.00 21.53      A    C  
ATOM   1317  CD1 TRP A 129     -21.575   8.483  -5.228  1.00 22.10      A    C  
ATOM   1318  CD2 TRP A 129     -21.325   6.249  -5.177  1.00 22.45      A    C  
ATOM   1319  CE2 TRP A 129     -22.549   6.590  -4.548  1.00 23.12      A    C  
ATOM   1320  CE3 TRP A 129     -20.936   4.898  -5.229  1.00 23.93      A    C  
ATOM   1321  NE1 TRP A 129     -22.671   7.953  -4.597  1.00 23.19      A    N  
ATOM   1322  CZ2 TRP A 129     -23.377   5.632  -3.970  1.00 22.05      A    C  
ATOM   1323  CZ3 TRP A 129     -21.781   3.946  -4.680  1.00 22.94      A    C  
ATOM   1324  CH2 TRP A 129     -22.985   4.316  -4.074  1.00 22.92      A    C  
ATOM   1325  H   TRP A 129     -20.239   8.786  -8.447  1.00 22.10      A    H  
ATOM   1326  HA  TRP A 129     -19.044   9.636  -6.087  1.00 22.08      A    H  
ATOM   1327  HB2 TRP A 129     -19.353   6.966  -7.010  1.00 21.65      A    H  
ATOM   1328  HB3 TRP A 129     -18.699   7.366  -5.630  1.00 21.65      A    H  
ATOM   1329  HD1 TRP A 129     -21.443   9.404  -5.391  1.00 22.28      A    H  
ATOM   1330  HE1 TRP A 129     -23.343   8.411  -4.287  1.00 22.89      A    H  
ATOM   1331  HE3 TRP A 129     -20.121   4.647  -5.632  1.00 23.25      A    H  
ATOM   1332  HZ2 TRP A 129     -24.200   5.870  -3.583  1.00 22.54      A    H  
ATOM   1333  HZ3 TRP A 129     -21.543   3.033  -4.720  1.00 23.09      A    H  
ATOM   1334  HH2 TRP A 129     -23.542   3.647  -3.717  1.00 22.71      A    H  
ATOM   1335  N   ARG A 130     -16.721   9.596  -6.934  1.00 22.89      A    N  
ATOM   1336  CA  ARG A 130     -15.338   9.493  -7.444  1.00 25.37      A    C  
ATOM   1337  C   ARG A 130     -14.519   8.740  -6.404  1.00 25.60      A    C  
ATOM   1338  O   ARG A 130     -14.949   8.671  -5.205  1.00 21.70      A    O  
ATOM   1339  CB  ARG A 130     -14.819  10.894  -7.791  1.00 28.46      A    C  
ATOM   1340  CG  ARG A 130     -15.432  11.457  -9.074  1.00 32.25      A    C  
ATOM   1341  CD  ARG A 130     -14.916  12.842  -9.476  1.00 33.82      A    C  
ATOM   1342  NE  ARG A 130     -15.426  13.719  -8.434  1.00 41.59      A    N  
ATOM   1343  CZ  ARG A 130     -14.749  14.190  -7.367  1.00 48.84      A    C  
ATOM   1344  NH1 ARG A 130     -13.449  13.954  -7.199  1.00 44.65      A    N1+
ATOM   1345  NH2 ARG A 130     -15.394  14.946  -6.476  1.00 46.36      A    N  
ATOM   1346  H   ARG A 130     -16.824  10.118  -6.195  1.00 23.55      A    H  
ATOM   1347  HA  ARG A 130     -15.352   8.956  -8.269  1.00 25.46      A    H  
ATOM   1348  HB2 ARG A 130     -15.023  11.496  -7.047  1.00 28.56      A    H  
ATOM   1349  HB3 ARG A 130     -13.845  10.854  -7.893  1.00 28.53      A    H  
ATOM   1350  HG2 ARG A 130     -15.253  10.833  -9.809  1.00 31.67      A    H  
ATOM   1351  HG3 ARG A 130     -16.405  11.508  -8.962  1.00 31.68      A    H  
ATOM   1352  HD2 ARG A 130     -13.936  12.856  -9.501  1.00 35.18      A    H  
ATOM   1353  HD3 ARG A 130     -15.269  13.103 -10.353  1.00 35.13      A    H  
ATOM   1354  HE  ARG A 130     -16.278  13.904  -8.465  1.00 41.41      A    H  
ATOM   1355 HH11 ARG A 130     -13.013  13.451  -7.769  1.00 45.57      A    H  
ATOM   1356 HH12 ARG A 130     -13.033  14.285  -6.499  1.00 45.60      A    H  
ATOM   1357 HH21 ARG A 130     -16.251  15.121  -6.585  1.00 46.67      A    H  
ATOM   1358 HH22 ARG A 130     -14.958  15.282  -5.788  1.00 46.67      A    H  
ATOM   1359  N   THR A 131     -13.400   8.181  -6.862  1.00 22.65      A    N  
ATOM   1360  CA  THR A 131     -12.396   7.493  -6.023  1.00 23.78      A    C  
ATOM   1361  C   THR A 131     -11.015   7.977  -6.452  1.00 24.09      A    C  
ATOM   1362  O   THR A 131     -10.860   8.387  -7.627  1.00 23.22      A    O  
ATOM   1363  CB  THR A 131     -12.491   5.974  -6.167  1.00 23.79      A    C  
ATOM   1364  CG2 THR A 131     -13.864   5.463  -5.784  1.00 24.81      A    C  
ATOM   1365  OG1 THR A 131     -12.127   5.635  -7.512  1.00 22.47      A    O  
ATOM   1366  H   THR A 131     -13.174   8.179  -7.745  1.00 23.59      A    H  
ATOM   1367  HA  THR A 131     -12.548   7.740  -5.082  1.00 23.61      A    H  
ATOM   1368  HB  THR A 131     -11.830   5.571  -5.555  1.00 23.71      A    H  
ATOM   1369  HG1 THR A 131     -12.175   4.795  -7.618  0.00 22.60      A    H  
ATOM   1370 HG21 THR A 131     -14.057   5.709  -4.861  1.00 24.49      A    H  
ATOM   1371 HG22 THR A 131     -13.886   4.493  -5.870  1.00 24.49      A    H  
ATOM   1372 HG23 THR A 131     -14.535   5.855  -6.371  1.00 24.49      A    H  
ATOM   1373  N   HIS A 132     -10.056   7.924  -5.545  1.00 23.54      A    N  
ATOM   1374  CA  HIS A 132      -8.654   8.308  -5.855  1.00 21.88      A    C  
ATOM   1375  C   HIS A 132      -7.705   7.281  -5.242  1.00 21.64      A    C  
ATOM   1376  O   HIS A 132      -8.043   6.635  -4.222  1.00 22.02      A    O  
ATOM   1377  CB  HIS A 132      -8.359   9.741  -5.367  1.00 20.52      A    C  
ATOM   1378  CG  HIS A 132      -8.461   9.827  -3.880  1.00 18.70      A    C  
ATOM   1379  CD2 HIS A 132      -7.559   9.589  -2.906  1.00 20.52      A    C  
ATOM   1380  ND1 HIS A 132      -9.670  10.037  -3.261  1.00 20.73      A    N  
ATOM   1381  CE1 HIS A 132      -9.493  10.022  -1.947  1.00 19.60      A    C  
ATOM   1382  NE2 HIS A 132      -8.199   9.710  -1.697  1.00 20.21      A    N  
ATOM   1383  H   HIS A 132     -10.177   7.658  -4.682  1.00 23.25      A    H  
ATOM   1384  HA  HIS A 132      -8.539   8.282  -6.834  1.00 21.88      A    H  
ATOM   1385  HB2 HIS A 132      -7.454  10.002  -5.648  1.00 20.38      A    H  
ATOM   1386  HB3 HIS A 132      -9.000  10.364  -5.776  1.00 20.38      A    H  
ATOM   1387  HD1 HIS A 132     -10.439  10.134  -3.669  0.00 20.80      A    H  
ATOM   1388  HD2 HIS A 132      -6.651   9.390  -3.027  1.00 20.01      A    H  
ATOM   1389  HE1 HIS A 132     -10.164  10.161  -1.301  1.00 20.00      A    H  
ATOM   1390  HE2 HIS A 132      -7.839   9.639  -0.901  0.00 20.25      A    H  
ATOM   1391  N   ALA A 133      -6.523   7.178  -5.837  1.00 24.78      A    N  
ATOM   1392  CA  ALA A 133      -5.393   6.367  -5.357  1.00 22.68      A    C  
ATOM   1393  C   ALA A 133      -4.697   7.171  -4.272  1.00 21.77      A    C  
ATOM   1394  O   ALA A 133      -4.770   8.383  -4.262  1.00 19.60      A    O  
ATOM   1395  CB  ALA A 133      -4.454   6.068  -6.504  1.00 24.31      A    C  
ATOM   1396  H   ALA A 133      -6.322   7.619  -6.609  1.00 23.50      A    H  
ATOM   1397  HA  ALA A 133      -5.734   5.525  -4.977  1.00 23.19      A    H  
ATOM   1398  HB1 ALA A 133      -3.710   5.530  -6.185  1.00 23.79      A    H  
ATOM   1399  HB2 ALA A 133      -4.932   5.580  -7.196  1.00 23.80      A    H  
ATOM   1400  HB3 ALA A 133      -4.114   6.901  -6.872  1.00 23.79      A    H  
ATOM   1401  N   PRO A 134      -3.941   6.539  -3.367  1.00 21.50      A    N  
ATOM   1402  CA  PRO A 134      -3.158   7.290  -2.408  1.00 23.13      A    C  
ATOM   1403  C   PRO A 134      -2.007   7.963  -3.172  1.00 23.62      A    C  
ATOM   1404  O   PRO A 134      -1.711   7.587  -4.331  1.00 22.97      A    O  
ATOM   1405  CB  PRO A 134      -2.688   6.223  -1.393  1.00 22.14      A    C  
ATOM   1406  CG  PRO A 134      -2.834   4.895  -2.085  1.00 23.12      A    C  
ATOM   1407  CD  PRO A 134      -3.753   5.082  -3.262  1.00 23.00      A    C  
ATOM   1408  HA  PRO A 134      -3.728   7.963  -1.959  1.00 22.70      A    H  
ATOM   1409  HB2 PRO A 134      -1.756   6.376  -1.139  1.00 22.60      A    H  
ATOM   1410  HB3 PRO A 134      -3.239   6.251  -0.584  1.00 22.59      A    H  
ATOM   1411  HG2 PRO A 134      -1.960   4.574  -2.388  1.00 22.86      A    H  
ATOM   1412  HG3 PRO A 134      -3.206   4.232  -1.469  1.00 22.86      A    H  
ATOM   1413  HD2 PRO A 134      -3.352   4.725  -4.076  1.00 22.67      A    H  
ATOM   1414  HD3 PRO A 134      -4.605   4.634  -3.110  1.00 22.67      A    H  
ATOM   1415  N   GLY A 135      -1.393   8.956  -2.547  1.00 22.58      A    N  
ATOM   1416  CA  GLY A 135      -0.256   9.670  -3.163  1.00 23.06      A    C  
ATOM   1417  C   GLY A 135       0.338  10.671  -2.210  1.00 22.95      A    C  
ATOM   1418  O   GLY A 135      -0.335  11.033  -1.204  1.00 22.83      A    O  
ATOM   1419  H   GLY A 135      -1.637   9.245  -1.718  1.00 22.93      A    H  
ATOM   1420  HA2 GLY A 135       0.436   9.012  -3.424  1.00 22.92      A    H  
ATOM   1421  HA3 GLY A 135      -0.568  10.135  -3.979  1.00 22.92      A    H  
ATOM   1422  N   ARG A 136       1.585  11.062  -2.482  1.00 22.66      A    N  
ATOM   1423  CA  ARG A 136       2.349  12.037  -1.670  1.00 24.02      A    C  
ATOM   1424  C   ARG A 136       1.819  13.445  -1.971  1.00 23.31      A    C  
ATOM   1425  O   ARG A 136       1.782  13.819  -3.114  1.00 21.22      A    O  
ATOM   1426  CB  ARG A 136       3.843  11.904  -1.990  1.00 23.52      A    C  
ATOM   1427  CG  ARG A 136       4.760  12.809  -1.175  1.00 24.36      A    C  
ATOM   1428  CD  ARG A 136       4.970  12.396   0.258  1.00 25.03      A    C  
ATOM   1429  NE  ARG A 136       5.182  10.958   0.438  1.00 24.13      A    N  
ATOM   1430  CZ  ARG A 136       5.029  10.311   1.593  1.00 23.96      A    C  
ATOM   1431  NH1 ARG A 136       4.678  10.972   2.674  1.00 22.98      A    N1+
ATOM   1432  NH2 ARG A 136       5.211   8.999   1.662  1.00 22.98      A    N  
ATOM   1433  H   ARG A 136       2.046  10.746  -3.202  1.00 23.05      A    H  
ATOM   1434  HA  ARG A 136       2.204  11.835  -0.717  1.00 23.51      A    H  
ATOM   1435  HB2 ARG A 136       4.108  10.972  -1.848  1.00 23.83      A    H  
ATOM   1436  HB3 ARG A 136       3.973  12.107  -2.940  1.00 23.83      A    H  
ATOM   1437  HG2 ARG A 136       5.636  12.843  -1.616  1.00 24.32      A    H  
ATOM   1438  HG3 ARG A 136       4.395  13.718  -1.184  1.00 24.32      A    H  
ATOM   1439  HD2 ARG A 136       5.745  12.878   0.616  1.00 24.66      A    H  
ATOM   1440  HD3 ARG A 136       4.185  12.670   0.778  1.00 24.64      A    H  
ATOM   1441  HE  ARG A 136       5.405  10.488  -0.260  1.00 24.23      A    H  
ATOM   1442 HH11 ARG A 136       4.546  11.838   2.642  1.00 23.33      A    H  
ATOM   1443 HH12 ARG A 136       4.577  10.542   3.434  1.00 23.32      A    H  
ATOM   1444 HH21 ARG A 136       5.448   8.550   0.942  1.00 23.32      A    H  
ATOM   1445 HH22 ARG A 136       5.114   8.581   2.432  1.00 23.32      A    H  
ATOM   1446  N   ARG A 137       1.418  14.188  -0.955  1.00 21.59      A    N  
ATOM   1447  CA  ARG A 137       0.947  15.579  -1.131  1.00 24.54      A    C  
ATOM   1448  C   ARG A 137       2.167  16.521  -1.179  1.00 25.62      A    C  
ATOM   1449  O   ARG A 137       3.291  16.141  -0.748  1.00 26.47      A    O  
ATOM   1450  CB  ARG A 137       0.041  15.974   0.036  1.00 26.76      A    C  
ATOM   1451  CG  ARG A 137      -1.223  15.133   0.195  1.00 25.98      A    C  
ATOM   1452  CD  ARG A 137      -2.162  15.904   1.103  1.00 25.85      A    C  
ATOM   1453  NE  ARG A 137      -3.379  15.191   1.454  1.00 25.85      A    N  
ATOM   1454  CZ  ARG A 137      -3.547  14.396   2.503  1.00 24.31      A    C  
ATOM   1455  NH1 ARG A 137      -2.539  14.106   3.315  1.00 22.72      A    N1+
ATOM   1456  NH2 ARG A 137      -4.741  13.849   2.706  1.00 23.76      A    N  
ATOM   1457  H   ARG A 137       1.408  13.891  -0.094  1.00 22.67      A    H  
ATOM   1458  HA  ARG A 137       0.445  15.648  -1.975  1.00 24.53      A    H  
ATOM   1459  HB2 ARG A 137       0.561  15.910   0.862  1.00 26.02      A    H  
ATOM   1460  HB3 ARG A 137      -0.218  16.912  -0.080  1.00 26.03      A    H  
ATOM   1461  HG2 ARG A 137      -1.646  14.986  -0.678  1.00 26.13      A    H  
ATOM   1462  HG3 ARG A 137      -1.006  14.265   0.597  1.00 26.13      A    H  
ATOM   1463  HD2 ARG A 137      -1.683  16.144   1.924  1.00 25.86      A    H  
ATOM   1464  HD3 ARG A 137      -2.410  16.742   0.656  1.00 25.88      A    H  
ATOM   1465  HE  ARG A 137      -4.081  15.351   0.967  1.00 25.35      A    H  
ATOM   1466 HH11 ARG A 137      -1.750  14.466   3.190  1.00 23.33      A    H  
ATOM   1467 HH12 ARG A 137      -2.670  13.565   3.996  1.00 23.32      A    H  
ATOM   1468 HH21 ARG A 137      -5.407  14.030   2.160  1.00 23.96      A    H  
ATOM   1469 HH22 ARG A 137      -4.862  13.299   3.383  1.00 23.96      A    H  
ATOM   1470  N   SER A 138       1.948  17.749  -1.629  1.00 25.53      A    N  
ATOM   1471  CA  SER A 138       3.000  18.795  -1.701  1.00 25.18      A    C  
ATOM   1472  C   SER A 138       3.337  19.304  -0.295  1.00 24.69      A    C  
ATOM   1473  O   SER A 138       4.366  20.007  -0.157  1.00 28.14      A    O  
ATOM   1474  CB  SER A 138       2.553  19.895  -2.630  1.00 28.17      A    C  
ATOM   1475  OG  SER A 138       1.378  20.500  -2.115  1.00 30.08      A    O  
ATOM   1476  H   SER A 138       1.137  18.042  -1.924  1.00 25.47      A    H  
ATOM   1477  HA  SER A 138       3.819  18.379  -2.082  1.00 25.70      A    H  
ATOM   1478  HB2 SER A 138       3.266  20.569  -2.714  1.00 27.86      A    H  
ATOM   1479  HB3 SER A 138       2.372  19.522  -3.523  1.00 27.86      A    H  
ATOM   1480  HG  SER A 138       1.138  21.115  -2.638  0.00 30.05      A    H  
ATOM   1481  N   ASP A 139       2.568  18.940   0.734  1.00 22.67      A    N  
ATOM   1482  CA  ASP A 139       2.949  19.205   2.149  1.00 23.82      A    C  
ATOM   1483  C   ASP A 139       3.768  18.031   2.712  1.00 23.66      A    C  
ATOM   1484  O   ASP A 139       4.092  18.066   3.925  1.00 23.29      A    O  
ATOM   1485  CB  ASP A 139       1.726  19.538   3.002  1.00 27.08      A    C  
ATOM   1486  CG  ASP A 139       0.743  18.403   3.152  1.00 24.98      A    C  
ATOM   1487  OD1 ASP A 139       1.102  17.280   2.778  1.00 22.52      A    O  
ATOM   1488  OD2 ASP A 139      -0.374  18.672   3.618  1.00 26.22      A    O1-
ATOM   1489  H   ASP A 139       1.761  18.532   0.633  1.00 23.42      A    H  
ATOM   1490  HA  ASP A 139       3.528  20.001   2.155  1.00 24.16      A    H  
ATOM   1491  HB2 ASP A 139       2.025  19.804   3.895  1.00 25.78      A    H  
ATOM   1492  HB3 ASP A 139       1.257  20.298   2.600  1.00 25.78      A    H  
ATOM   1493  N   GLY A 140       4.074  17.036   1.871  1.00 23.05      A    N  
ATOM   1494  CA  GLY A 140       4.931  15.879   2.240  1.00 24.92      A    C  
ATOM   1495  C   GLY A 140       4.175  14.764   2.954  1.00 23.39      A    C  
ATOM   1496  O   GLY A 140       4.793  13.721   3.225  1.00 22.08      A    O  
ATOM   1497  H   GLY A 140       3.770  17.006   1.017  1.00 23.62      A    H  
ATOM   1498  HA2 GLY A 140       5.343  15.515   1.417  1.00 24.10      A    H  
ATOM   1499  HA3 GLY A 140       5.663  16.200   2.825  1.00 24.10      A    H  
ATOM   1500  N   THR A 141       2.873  14.932   3.211  1.00 23.86      A    N  
ATOM   1501  CA  THR A 141       2.051  13.897   3.886  1.00 23.92      A    C  
ATOM   1502  C   THR A 141       1.556  12.896   2.835  1.00 22.75      A    C  
ATOM   1503  O   THR A 141       1.680  13.145   1.595  1.00 19.07      A    O  
ATOM   1504  CB  THR A 141       0.919  14.494   4.726  1.00 25.59      A    C  
ATOM   1505  CG2 THR A 141       1.432  15.384   5.837  1.00 27.11      A    C  
ATOM   1506  OG1 THR A 141       0.027  15.214   3.868  1.00 23.70      A    O  
ATOM   1507  H   THR A 141       2.398  15.677   2.995  1.00 23.76      A    H  
ATOM   1508  HA  THR A 141       2.647  13.410   4.500  1.00 23.98      A    H  
ATOM   1509  HB  THR A 141       0.421  13.748   5.135  1.00 25.17      A    H  
ATOM   1510  HG1 THR A 141      -0.602  15.551   4.330  0.00 23.72      A    H  
ATOM   1511 HG21 THR A 141       2.015  14.867   6.420  1.00 26.67      A    H  
ATOM   1512 HG22 THR A 141       0.681  15.730   6.352  1.00 26.64      A    H  
ATOM   1513 HG23 THR A 141       1.933  16.128   5.455  1.00 26.64      A    H  
ATOM   1514  N   TRP A 142       1.000  11.801   3.322  1.00 21.43      A    N  
ATOM   1515  CA  TRP A 142       0.439  10.718   2.485  1.00 21.80      A    C  
ATOM   1516  C   TRP A 142      -1.093  10.837   2.429  1.00 20.38      A    C  
ATOM   1517  O   TRP A 142      -1.769  10.724   3.487  1.00 22.67      A    O  
ATOM   1518  CB  TRP A 142       0.919   9.371   3.030  1.00 21.89      A    C  
ATOM   1519  CG  TRP A 142       0.604   8.243   2.102  1.00 21.67      A    C  
ATOM   1520  CD1 TRP A 142      -0.272   7.225   2.339  1.00 22.78      A    C  
ATOM   1521  CD2 TRP A 142       1.179   7.985   0.811  1.00 23.26      A    C  
ATOM   1522  CE2 TRP A 142       0.619   6.770   0.351  1.00 22.06      A    C  
ATOM   1523  CE3 TRP A 142       2.174   8.600   0.037  1.00 22.86      A    C  
ATOM   1524  NE1 TRP A 142      -0.277   6.345   1.297  1.00 23.49      A    N  
ATOM   1525  CZ2 TRP A 142       0.956   6.203  -0.873  1.00 21.90      A    C  
ATOM   1526  CZ3 TRP A 142       2.469   8.062  -1.200  1.00 23.09      A    C  
ATOM   1527  CH2 TRP A 142       1.890   6.869  -1.633  1.00 22.51      A    C  
ATOM   1528  H   TRP A 142       0.926  11.640   4.215  1.00 21.83      A    H  
ATOM   1529  HA  TRP A 142       0.799  10.819   1.573  1.00 21.46      A    H  
ATOM   1530  HB2 TRP A 142       1.887   9.416   3.172  1.00 21.82      A    H  
ATOM   1531  HB3 TRP A 142       0.490   9.211   3.896  1.00 21.82      A    H  
ATOM   1532  HD1 TRP A 142      -0.802   7.134   3.116  1.00 22.66      A    H  
ATOM   1533  HE1 TRP A 142      -0.771   5.631   1.243  1.00 22.92      A    H  
ATOM   1534  HE3 TRP A 142       2.567   9.411   0.316  1.00 22.95      A    H  
ATOM   1535  HZ2 TRP A 142       0.541   5.415  -1.178  1.00 22.16      A    H  
ATOM   1536  HZ3 TRP A 142       3.123   8.476  -1.737  1.00 22.86      A    H  
ATOM   1537  HH2 TRP A 142       2.134   6.517  -2.471  1.00 22.52      A    H  
ATOM   1538  N   ARG A 143      -1.631  11.104   1.250  1.00 20.61      A    N  
ATOM   1539  CA  ARG A 143      -3.097  11.183   1.022  1.00 21.10      A    C  
ATOM   1540  C   ARG A 143      -3.658   9.759   1.058  1.00 20.67      A    C  
ATOM   1541  O   ARG A 143      -3.336   8.986   0.162  1.00 21.34      A    O  
ATOM   1542  CB  ARG A 143      -3.406  11.833  -0.325  1.00 21.03      A    C  
ATOM   1543  CG  ARG A 143      -4.881  12.144  -0.507  1.00 22.82      A    C  
ATOM   1544  CD  ARG A 143      -5.203  12.450  -1.937  1.00 24.46      A    C  
ATOM   1545  NE  ARG A 143      -6.605  12.787  -2.124  1.00 24.78      A    N  
ATOM   1546  CZ  ARG A 143      -7.123  13.063  -3.310  1.00 29.37      A    C  
ATOM   1547  NH1 ARG A 143      -6.344  13.016  -4.372  1.00 28.43      A    N1+
ATOM   1548  NH2 ARG A 143      -8.409  13.343  -3.461  1.00 27.49      A    N  
ATOM   1549  H   ARG A 143      -1.132  11.255   0.503  1.00 20.67      A    H  
ATOM   1550  HA  ARG A 143      -3.505  11.712   1.743  1.00 20.92      A    H  
ATOM   1551  HB2 ARG A 143      -2.894  12.665  -0.399  1.00 21.46      A    H  
ATOM   1552  HB3 ARG A 143      -3.115  11.233  -1.043  1.00 21.46      A    H  
ATOM   1553  HG2 ARG A 143      -5.418  11.377  -0.215  1.00 22.75      A    H  
ATOM   1554  HG3 ARG A 143      -5.123  12.915   0.050  1.00 22.75      A    H  
ATOM   1555  HD2 ARG A 143      -4.647  13.201  -2.238  1.00 24.19      A    H  
ATOM   1556  HD3 ARG A 143      -4.981  11.670  -2.489  1.00 24.17      A    H  
ATOM   1557  HE  ARG A 143      -7.128  12.806  -1.426  1.00 25.85      A    H  
ATOM   1558 HH11 ARG A 143      -5.492  12.825  -4.293  1.00 28.50      A    H  
ATOM   1559 HH12 ARG A 143      -6.679  13.194  -5.165  1.00 28.52      A    H  
ATOM   1560 HH21 ARG A 143      -8.938  13.370  -2.757  1.00 27.94      A    H  
ATOM   1561 HH22 ARG A 143      -8.730  13.521  -4.262  1.00 27.94      A    H  
ATOM   1562  N   ALA A 144      -4.465   9.422   2.061  1.00 21.72      A    N  
ATOM   1563  CA  ALA A 144      -5.164   8.113   2.123  1.00 19.54      A    C  
ATOM   1564  C   ALA A 144      -6.014   7.952   0.858  1.00 18.75      A    C  
ATOM   1565  O   ALA A 144      -6.800   8.879   0.514  1.00 19.52      A    O  
ATOM   1566  CB  ALA A 144      -5.980   8.051   3.372  1.00 21.61      A    C  
ATOM   1567  H   ALA A 144      -4.650   9.960   2.773  1.00 20.94      A    H  
ATOM   1568  HA  ALA A 144      -4.488   7.399   2.145  1.00 20.17      A    H  
ATOM   1569  HB1 ALA A 144      -6.444   7.199   3.415  1.00 20.95      A    H  
ATOM   1570  HB2 ALA A 144      -5.399   8.142   4.146  1.00 20.96      A    H  
ATOM   1571  HB3 ALA A 144      -6.632   8.772   3.371  1.00 20.95      A    H  
ATOM   1572  N   GLY A 145      -5.899   6.808   0.191  1.00 20.35      A    N  
ATOM   1573  CA  GLY A 145      -6.728   6.480  -0.988  1.00 19.52      A    C  
ATOM   1574  C   GLY A 145      -8.162   6.148  -0.583  1.00 20.41      A    C  
ATOM   1575  O   GLY A 145      -8.447   6.031   0.627  1.00 20.28      A    O  
ATOM   1576  H   GLY A 145      -5.307   6.159   0.429  1.00 19.77      A    H  
ATOM   1577  HA2 GLY A 145      -6.730   7.251  -1.607  1.00 19.92      A    H  
ATOM   1578  HA3 GLY A 145      -6.329   5.707  -1.457  1.00 19.93      A    H  
ATOM   1579  N   SER A 146      -9.046   6.004  -1.565  1.00 20.24      A    N  
ATOM   1580  CA  SER A 146     -10.471   5.632  -1.369  1.00 20.54      A    C  
ATOM   1581  C   SER A 146     -10.652   4.170  -0.932  1.00 20.17      A    C  
ATOM   1582  O   SER A 146     -11.769   3.855  -0.485  1.00 20.54      A    O  
ATOM   1583  CB  SER A 146     -11.257   5.919  -2.635  1.00 20.34      A    C  
ATOM   1584  OG  SER A 146     -11.167   7.297  -2.951  1.00 20.35      A    O  
ATOM   1585  H   SER A 146      -8.836   6.121  -2.444  1.00 20.35      A    H  
ATOM   1586  HA  SER A 146     -10.834   6.210  -0.646  1.00 20.38      A    H  
ATOM   1587  HB2 SER A 146     -10.896   5.383  -3.378  1.00 20.40      A    H  
ATOM   1588  HB3 SER A 146     -12.200   5.669  -2.503  1.00 20.40      A    H  
ATOM   1589  HG  SER A 146     -11.609   7.440  -3.658  0.00 20.45      A    H  
ATOM   1590  N   ALA A 147      -9.662   3.288  -1.118  1.00 18.86      A    N  
ATOM   1591  CA  ALA A 147      -9.801   1.825  -0.981  1.00 19.78      A    C  
ATOM   1592  C   ALA A 147     -10.360   1.458   0.397  1.00 18.27      A    C  
ATOM   1593  O   ALA A 147      -9.902   1.991   1.451  1.00 19.33      A    O  
ATOM   1594  CB  ALA A 147      -8.507   1.084  -1.259  1.00 21.89      A    C  
ATOM   1595  H   ALA A 147      -8.816   3.532  -1.348  1.00 19.39      A    H  
ATOM   1596  HA  ALA A 147     -10.459   1.536  -1.653  1.00 19.68      A    H  
ATOM   1597  HB1 ALA A 147      -8.648   0.129  -1.144  1.00 21.22      A    H  
ATOM   1598  HB2 ALA A 147      -8.220   1.259  -2.170  1.00 21.22      A    H  
ATOM   1599  HB3 ALA A 147      -7.821   1.385  -0.640  1.00 21.22      A    H  
ATOM   1600  N   GLY A 148     -11.322   0.546   0.387  1.00 17.24      A    N  
ATOM   1601  CA  GLY A 148     -11.823  -0.004   1.645  1.00 20.25      A    C  
ATOM   1602  C   GLY A 148     -13.202  -0.581   1.511  1.00 18.69      A    C  
ATOM   1603  O   GLY A 148     -13.720  -0.639   0.407  1.00 18.88      A    O  
ATOM   1604  H   GLY A 148     -11.705   0.222  -0.374  1.00 18.16      A    H  
ATOM   1605  HA2 GLY A 148     -11.204  -0.705   1.959  1.00 19.15      A    H  
ATOM   1606  HA3 GLY A 148     -11.839   0.714   2.327  1.00 19.13      A    H  
ATOM   1607  N   TYR A 149     -13.743  -1.001   2.649  1.00 18.86      A    N  
ATOM   1608  CA  TYR A 149     -15.103  -1.568   2.780  1.00 18.40      A    C  
ATOM   1609  C   TYR A 149     -16.030  -0.443   3.212  1.00 18.68      A    C  
ATOM   1610  O   TYR A 149     -15.874   0.100   4.347  1.00 20.20      A    O  
ATOM   1611  CB  TYR A 149     -15.084  -2.742   3.754  1.00 19.56      A    C  
ATOM   1612  CG  TYR A 149     -14.310  -3.918   3.214  1.00 19.56      A    C  
ATOM   1613  CD1 TYR A 149     -14.864  -4.734   2.234  1.00 18.76      A    C  
ATOM   1614  CD2 TYR A 149     -13.026  -4.197   3.649  1.00 19.54      A    C  
ATOM   1615  CE1 TYR A 149     -14.152  -5.802   1.703  1.00 19.22      A    C  
ATOM   1616  CE2 TYR A 149     -12.301  -5.271   3.136  1.00 20.10      A    C  
ATOM   1617  CZ  TYR A 149     -12.865  -6.056   2.140  1.00 19.72      A    C  
ATOM   1618  OH  TYR A 149     -12.202  -7.121   1.613  1.00 20.85      A    O  
ATOM   1619  H   TYR A 149     -13.304  -0.968   3.447  1.00 18.71      A    H  
ATOM   1620  HA  TYR A 149     -15.397  -1.899   1.893  1.00 18.75      A    H  
ATOM   1621  HB2 TYR A 149     -14.680  -2.448   4.598  1.00 19.28      A    H  
ATOM   1622  HB3 TYR A 149     -16.006  -3.018   3.936  1.00 19.28      A    H  
ATOM   1623  HD1 TYR A 149     -15.731  -4.551   1.914  1.00 19.12      A    H  
ATOM   1624  HD2 TYR A 149     -12.634  -3.650   4.310  1.00 19.66      A    H  
ATOM   1625  HE1 TYR A 149     -14.539  -6.345   1.036  1.00 19.27      A    H  
ATOM   1626  HE2 TYR A 149     -11.425  -5.444   3.440  1.00 19.84      A    H  
ATOM   1627  HH  TYR A 149     -12.126  -7.031   0.763  0.00 20.93      A    H  
ATOM   1628  N   TRP A 150     -16.956  -0.106   2.335  1.00 17.08      A    N  
ATOM   1629  CA  TRP A 150     -17.848   1.064   2.500  1.00 20.22      A    C  
ATOM   1630  C   TRP A 150     -19.294   0.636   2.279  1.00 19.96      A    C  
ATOM   1631  O   TRP A 150     -19.580  -0.572   2.143  1.00 20.08      A    O  
ATOM   1632  CB  TRP A 150     -17.446   2.171   1.526  1.00 18.82      A    C  
ATOM   1633  CG  TRP A 150     -16.030   2.639   1.679  1.00 18.98      A    C  
ATOM   1634  CD1 TRP A 150     -14.981   2.383   0.842  1.00 18.51      A    C  
ATOM   1635  CD2 TRP A 150     -15.490   3.392   2.788  1.00 19.38      A    C  
ATOM   1636  CE2 TRP A 150     -14.128   3.618   2.498  1.00 20.76      A    C  
ATOM   1637  CE3 TRP A 150     -16.037   3.958   3.948  1.00 20.38      A    C  
ATOM   1638  NE1 TRP A 150     -13.849   3.002   1.297  1.00 18.66      A    N  
ATOM   1639  CZ2 TRP A 150     -13.311   4.363   3.342  1.00 19.47      A    C  
ATOM   1640  CZ3 TRP A 150     -15.217   4.665   4.803  1.00 21.07      A    C  
ATOM   1641  CH2 TRP A 150     -13.873   4.870   4.493  1.00 20.19      A    C  
ATOM   1642  H   TRP A 150     -17.110  -0.573   1.568  1.00 18.15      A    H  
ATOM   1643  HA  TRP A 150     -17.750   1.407   3.419  1.00 19.27      A    H  
ATOM   1644  HB2 TRP A 150     -17.575   1.841   0.615  1.00 19.18      A    H  
ATOM   1645  HB3 TRP A 150     -18.046   2.931   1.656  1.00 19.19      A    H  
ATOM   1646  HD1 TRP A 150     -15.041   1.916   0.022  1.00 18.80      A    H  
ATOM   1647  HE1 TRP A 150     -13.068   2.970   0.912  1.00 19.18      A    H  
ATOM   1648  HE3 TRP A 150     -16.950   3.831   4.155  1.00 20.20      A    H  
ATOM   1649  HZ2 TRP A 150     -12.394   4.476   3.154  1.00 19.89      A    H  
ATOM   1650  HZ3 TRP A 150     -15.577   5.046   5.588  1.00 20.54      A    H  
ATOM   1651  HH2 TRP A 150     -13.334   5.360   5.089  1.00 20.13      A    H  
ATOM   1652  N   HIS A 151     -20.190   1.605   2.220  1.00 19.95      A    N  
ATOM   1653  CA  HIS A 151     -21.635   1.318   2.104  1.00 19.23      A    C  
ATOM   1654  C   HIS A 151     -22.332   2.609   1.686  1.00 19.16      A    C  
ATOM   1655  O   HIS A 151     -21.730   3.696   1.808  1.00 17.33      A    O  
ATOM   1656  CB  HIS A 151     -22.163   0.725   3.401  1.00 17.93      A    C  
ATOM   1657  CG  HIS A 151     -22.003   1.635   4.561  1.00 17.94      A    C  
ATOM   1658  CD2 HIS A 151     -20.918   1.967   5.295  1.00 19.38      A    C  
ATOM   1659  ND1 HIS A 151     -23.055   2.396   5.044  1.00 19.22      A    N  
ATOM   1660  CE1 HIS A 151     -22.634   3.098   6.068  1.00 19.67      A    C  
ATOM   1661  NE2 HIS A 151     -21.329   2.865   6.252  1.00 18.02      A    N  
ATOM   1662  H   HIS A 151     -20.000   2.493   2.268  1.00 19.77      A    H  
ATOM   1663  HA  HIS A 151     -21.756   0.657   1.383  1.00 19.10      A    H  
ATOM   1664  HB2 HIS A 151     -23.117   0.514   3.290  1.00 18.25      A    H  
ATOM   1665  HB3 HIS A 151     -21.691  -0.117   3.587  1.00 18.24      A    H  
ATOM   1666  HD1 HIS A 151     -23.869   2.402   4.720  0.00 19.25      A    H  
ATOM   1667  HD2 HIS A 151     -20.053   1.617   5.202  1.00 18.72      A    H  
ATOM   1668  HE1 HIS A 151     -23.161   3.690   6.576  1.00 19.14      A    H  
ATOM   1669  HE2 HIS A 151     -20.830   3.223   6.879  0.00 18.04      A    H  
ATOM   1670  N   TYR A 152     -23.522   2.420   1.141  1.00 18.62      A    N  
ATOM   1671  CA  TYR A 152     -24.468   3.476   0.725  1.00 19.36      A    C  
ATOM   1672  C   TYR A 152     -25.803   3.231   1.411  1.00 19.35      A    C  
ATOM   1673  O   TYR A 152     -26.155   2.068   1.729  1.00 17.39      A    O  
ATOM   1674  CB  TYR A 152     -24.590   3.527  -0.804  1.00 20.40      A    C  
ATOM   1675  CG  TYR A 152     -25.162   2.289  -1.445  1.00 20.76      A    C  
ATOM   1676  CD1 TYR A 152     -26.532   2.103  -1.586  1.00 21.52      A    C  
ATOM   1677  CD2 TYR A 152     -24.335   1.311  -1.958  1.00 21.64      A    C  
ATOM   1678  CE1 TYR A 152     -27.061   0.985  -2.230  1.00 20.17      A    C  
ATOM   1679  CE2 TYR A 152     -24.847   0.174  -2.564  1.00 19.99      A    C  
ATOM   1680  CZ  TYR A 152     -26.208   0.003  -2.707  1.00 20.94      A    C  
ATOM   1681  OH  TYR A 152     -26.688  -1.145  -3.297  1.00 19.80      A    O  
ATOM   1682  H   TYR A 152     -23.854   1.587   0.980  1.00 18.92      A    H  
ATOM   1683  HA  TYR A 152     -24.117   4.344   1.039  1.00 19.40      A    H  
ATOM   1684  HB2 TYR A 152     -25.155   4.292  -1.041  1.00 20.23      A    H  
ATOM   1685  HB3 TYR A 152     -23.699   3.691  -1.178  1.00 20.23      A    H  
ATOM   1686  HD1 TYR A 152     -27.120   2.770  -1.272  1.00 20.98      A    H  
ATOM   1687  HD2 TYR A 152     -23.404   1.406  -1.873  1.00 21.00      A    H  
ATOM   1688  HE1 TYR A 152     -27.992   0.872  -2.296  1.00 20.66      A    H  
ATOM   1689  HE2 TYR A 152     -24.259  -0.487  -2.892  1.00 20.59      A    H  
ATOM   1690  HH  TYR A 152     -27.156  -0.944  -3.990  0.00 19.83      A    H  
ATOM   1691  N   HIS A 153     -26.535   4.320   1.653  1.00 19.28      A    N  
ATOM   1692  CA  HIS A 153     -27.861   4.241   2.292  1.00 17.96      A    C  
ATOM   1693  C   HIS A 153     -28.615   5.541   2.069  1.00 18.68      A    C  
ATOM   1694  O   HIS A 153     -28.001   6.536   1.740  1.00 17.69      A    O  
ATOM   1695  CB  HIS A 153     -27.731   3.891   3.779  1.00 17.61      A    C  
ATOM   1696  CG  HIS A 153     -27.144   4.970   4.622  1.00 18.82      A    C  
ATOM   1697  CD2 HIS A 153     -25.904   5.127   5.137  1.00 19.42      A    C  
ATOM   1698  ND1 HIS A 153     -27.893   6.041   5.050  1.00 22.38      A    N  
ATOM   1699  CE1 HIS A 153     -27.152   6.793   5.839  1.00 22.15      A    C  
ATOM   1700  NE2 HIS A 153     -25.912   6.257   5.895  1.00 22.99      A    N  
ATOM   1701  H   HIS A 153     -26.277   5.171   1.454  1.00 18.98      A    H  
ATOM   1702  HA  HIS A 153     -28.363   3.521   1.847  1.00 18.28      A    H  
ATOM   1703  HB2 HIS A 153     -28.623   3.673   4.129  1.00 17.97      A    H  
ATOM   1704  HB3 HIS A 153     -27.175   3.086   3.868  1.00 17.99      A    H  
ATOM   1705  HD1 HIS A 153     -28.741   6.169   4.873  0.00 22.35      A    H  
ATOM   1706  HD2 HIS A 153     -25.176   4.545   5.023  1.00 20.10      A    H  
ATOM   1707  HE1 HIS A 153     -27.424   7.600   6.242  1.00 22.25      A    H  
ATOM   1708  HE2 HIS A 153     -25.234   6.582   6.349  0.00 23.02      A    H  
ATOM   1709  N   ASP A 154     -29.936   5.451   2.217  1.00 19.66      A    N  
ATOM   1710  CA  ASP A 154     -30.864   6.577   2.100  1.00 18.69      A    C  
ATOM   1711  C   ASP A 154     -30.642   7.511   3.297  1.00 19.66      A    C  
ATOM   1712  O   ASP A 154     -30.344   7.032   4.431  1.00 17.72      A    O  
ATOM   1713  CB  ASP A 154     -32.292   6.053   1.986  1.00 20.10      A    C  
ATOM   1714  CG  ASP A 154     -33.257   7.157   2.357  1.00 21.08      A    C  
ATOM   1715  OD1 ASP A 154     -33.439   8.010   1.492  1.00 20.73      A    O  
ATOM   1716  OD2 ASP A 154     -33.672   7.218   3.566  1.00 20.08      A    O1-
ATOM   1717  H   ASP A 154     -30.346   4.659   2.406  1.00 19.19      A    H  
ATOM   1718  HA  ASP A 154     -30.647   7.069   1.276  1.00 19.32      A    H  
ATOM   1719  HB2 ASP A 154     -32.471   5.760   1.069  1.00 19.98      A    H  
ATOM   1720  HB3 ASP A 154     -32.426   5.295   2.591  1.00 19.98      A    H  
ATOM   1721  N   HIS A 155     -30.790   8.812   3.064  1.00 20.41      A    N  
ATOM   1722  CA  HIS A 155     -30.551   9.857   4.086  1.00 21.67      A    C  
ATOM   1723  C   HIS A 155     -31.809  10.706   4.367  1.00 21.47      A    C  
ATOM   1724  O   HIS A 155     -31.679  11.666   5.192  1.00 21.27      A    O  
ATOM   1725  CB  HIS A 155     -29.338  10.695   3.626  1.00 22.13      A    C  
ATOM   1726  CG  HIS A 155     -28.509  11.244   4.734  1.00 21.30      A    C  
ATOM   1727  CD2 HIS A 155     -27.199  11.073   5.040  1.00 21.67      A    C  
ATOM   1728  ND1 HIS A 155     -29.030  12.084   5.704  1.00 20.24      A    N  
ATOM   1729  CE1 HIS A 155     -28.076  12.404   6.565  1.00 21.64      A    C  
ATOM   1730  NE2 HIS A 155     -26.941  11.807   6.181  1.00 20.49      A    N  
ATOM   1731  H   HIS A 155     -31.042   9.156   2.259  1.00 20.52      A    H  
ATOM   1732  HA  HIS A 155     -30.305   9.404   4.927  1.00 21.46      A    H  
ATOM   1733  HB2 HIS A 155     -28.767  10.136   3.053  1.00 21.82      A    H  
ATOM   1734  HB3 HIS A 155     -29.665  11.442   3.081  1.00 21.82      A    H  
ATOM   1735  HD1 HIS A 155     -29.866  12.350   5.749  0.00 20.19      A    H  
ATOM   1736  HD2 HIS A 155     -26.578  10.555   4.565  1.00 21.30      A    H  
ATOM   1737  HE1 HIS A 155     -28.178  12.969   7.312  1.00 21.06      A    H  
ATOM   1738  HE2 HIS A 155     -26.172  11.869   6.596  0.00 20.48      A    H  
ATOM   1739  N   VAL A 156     -32.980  10.397   3.771  1.00 23.27      A    N  
ATOM   1740  CA  VAL A 156     -34.192  11.261   3.916  1.00 22.37      A    C  
ATOM   1741  C   VAL A 156     -35.512  10.491   4.156  1.00 22.47      A    C  
ATOM   1742  O   VAL A 156     -36.487  11.188   4.453  1.00 20.95      A    O  
ATOM   1743  CB  VAL A 156     -34.321  12.252   2.733  1.00 21.31      A    C  
ATOM   1744  CG1 VAL A 156     -33.102  13.158   2.604  1.00 21.91      A    C  
ATOM   1745  CG2 VAL A 156     -34.607  11.553   1.413  1.00 21.80      A    C  
ATOM   1746  H   VAL A 156     -33.099   9.669   3.243  1.00 22.60      A    H  
ATOM   1747  HA  VAL A 156     -34.047  11.803   4.710  1.00 22.35      A    H  
ATOM   1748  HB  VAL A 156     -35.096  12.833   2.929  1.00 21.71      A    H  
ATOM   1749 HG11 VAL A 156     -32.973  13.650   3.433  1.00 21.72      A    H  
ATOM   1750 HG12 VAL A 156     -33.241  13.786   1.874  1.00 21.73      A    H  
ATOM   1751 HG13 VAL A 156     -32.313  12.620   2.419  1.00 21.72      A    H  
ATOM   1752 HG21 VAL A 156     -33.882  10.938   1.207  1.00 21.65      A    H  
ATOM   1753 HG22 VAL A 156     -34.681  12.215   0.705  1.00 21.65      A    H  
ATOM   1754 HG23 VAL A 156     -35.442  11.059   1.479  1.00 21.65      A    H  
ATOM   1755  N   VAL A 157     -35.596   9.153   4.104  1.00 21.59      A    N  
ATOM   1756  CA  VAL A 157     -36.867   8.447   4.411  1.00 20.09      A    C  
ATOM   1757  C   VAL A 157     -37.091   8.429   5.931  1.00 22.94      A    C  
ATOM   1758  O   VAL A 157     -36.184   8.009   6.646  1.00 21.10      A    O  
ATOM   1759  CB  VAL A 157     -36.963   7.055   3.776  1.00 20.08      A    C  
ATOM   1760  CG1 VAL A 157     -38.302   6.388   4.100  1.00 20.27      A    C  
ATOM   1761  CG2 VAL A 157     -36.795   7.174   2.257  1.00 17.85      A    C  
ATOM   1762  H   VAL A 157     -34.899   8.608   3.902  1.00 21.42      A    H  
ATOM   1763  HA  VAL A 157     -37.585   8.979   4.025  1.00 20.90      A    H  
ATOM   1764  HB  VAL A 157     -36.233   6.499   4.133  1.00 19.69      A    H  
ATOM   1765 HG11 VAL A 157     -38.388   6.275   5.062  1.00 20.22      A    H  
ATOM   1766 HG12 VAL A 157     -38.342   5.518   3.670  1.00 20.22      A    H  
ATOM   1767 HG13 VAL A 157     -39.029   6.944   3.772  1.00 20.21      A    H  
ATOM   1768 HG21 VAL A 157     -37.514   7.719   1.895  1.00 18.52      A    H  
ATOM   1769 HG22 VAL A 157     -36.828   6.288   1.856  1.00 18.52      A    H  
ATOM   1770 HG23 VAL A 157     -35.941   7.589   2.053  1.00 18.53      A    H  
ATOM   1771  N   GLY A 158     -38.245   8.935   6.391  1.00 22.15      A    N  
ATOM   1772  CA  GLY A 158     -38.633   8.940   7.815  1.00 23.82      A    C  
ATOM   1773  C   GLY A 158     -38.081  10.163   8.533  1.00 24.65      A    C  
ATOM   1774  O   GLY A 158     -38.870  10.913   9.138  1.00 23.33      A    O  
ATOM   1775  H   GLY A 158     -38.864   9.310   5.837  1.00 22.71      A    H  
ATOM   1776  HA2 GLY A 158     -39.621   8.936   7.882  1.00 23.60      A    H  
ATOM   1777  HA3 GLY A 158     -38.289   8.119   8.249  1.00 23.60      A    H  
ATOM   1778  N   THR A 159     -36.772  10.399   8.450  1.00 24.62      A    N  
ATOM   1779  CA  THR A 159     -36.092  11.580   9.038  1.00 24.81      A    C  
ATOM   1780  C   THR A 159     -35.024  12.079   8.066  1.00 25.81      A    C  
ATOM   1781  O   THR A 159     -34.748  11.351   7.089  1.00 25.06      A    O  
ATOM   1782  CB  THR A 159     -35.439  11.222  10.373  1.00 26.17      A    C  
ATOM   1783  CG2 THR A 159     -36.357  10.422  11.277  1.00 26.04      A    C  
ATOM   1784  OG1 THR A 159     -34.224  10.495  10.138  1.00 23.99      A    O  
ATOM   1785  H   THR A 159     -36.191   9.834   8.035  1.00 24.67      A    H  
ATOM   1786  HA  THR A 159     -36.757  12.293   9.181  1.00 25.21      A    H  
ATOM   1787  HB  THR A 159     -35.212  12.065  10.832  1.00 25.45      A    H  
ATOM   1788  HG1 THR A 159     -33.863  10.300  10.877  0.00 24.05      A    H  
ATOM   1789 HG21 THR A 159     -37.179  10.922  11.431  1.00 26.07      A    H  
ATOM   1790 HG22 THR A 159     -35.916  10.259  12.128  1.00 26.07      A    H  
ATOM   1791 HG23 THR A 159     -36.570   9.569  10.857  1.00 26.07      A    H  
ATOM   1792  N   GLU A 160     -34.387  13.209   8.394  1.00 25.40      A    N  
ATOM   1793  CA  GLU A 160     -33.315  13.860   7.591  1.00 24.98      A    C  
ATOM   1794  C   GLU A 160     -32.001  13.078   7.751  1.00 24.09      A    C  
ATOM   1795  O   GLU A 160     -31.003  13.505   7.161  1.00 21.71      A    O  
ATOM   1796  CB  GLU A 160     -32.994  15.287   8.038  1.00 26.55      A    C  
ATOM   1797  CG  GLU A 160     -34.193  16.128   8.381  1.00 34.80      A    C  
ATOM   1798  CD  GLU A 160     -34.703  16.910   7.212  0.50 31.22      A    C  
ATOM   1799  OE1 GLU A 160     -34.855  16.273   6.163  0.50 34.74      A    O  
ATOM   1800  OE2 GLU A 160     -34.926  18.125   7.364  0.50 26.00      A    O1-
ATOM   1801  H   GLU A 160     -34.558  13.639   9.178  1.00 25.44      A    H  
ATOM   1802  HA  GLU A 160     -33.580  13.863   6.642  1.00 25.18      A    H  
ATOM   1803  HB2 GLU A 160     -32.410  15.242   8.824  1.00 27.89      A    H  
ATOM   1804  HB3 GLU A 160     -32.493  15.730   7.321  1.00 27.90      A    H  
ATOM   1805  HG2 GLU A 160     -34.912  15.556   8.706  1.00 31.77      A    H  
ATOM   1806  HG3 GLU A 160     -33.955  16.752   9.100  1.00 31.80      A    H  
ATOM   1807  N   HIS A 161     -32.005  11.998   8.531  1.00 21.45      A    N  
ATOM   1808  CA  HIS A 161     -30.872  11.038   8.650  1.00 21.80      A    C  
ATOM   1809  C   HIS A 161     -31.221   9.661   8.091  1.00 20.85      A    C  
ATOM   1810  O   HIS A 161     -30.394   8.734   8.273  1.00 20.92      A    O  
ATOM   1811  CB  HIS A 161     -30.422  11.020  10.106  1.00 21.97      A    C  
ATOM   1812  CG  HIS A 161     -29.691  12.281  10.378  1.00 24.83      A    C  
ATOM   1813  CD2 HIS A 161     -28.410  12.629  10.134  1.00 26.65      A    C  
ATOM   1814  ND1 HIS A 161     -30.340  13.419  10.781  1.00 28.15      A    N  
ATOM   1815  CE1 HIS A 161     -29.478  14.417  10.835  1.00 28.98      A    C  
ATOM   1816  NE2 HIS A 161     -28.271  13.952  10.451  1.00 29.90      A    N  
ATOM   1817  H   HIS A 161     -32.697  11.779   9.077  1.00 22.14      A    H  
ATOM   1818  HA  HIS A 161     -30.127  11.391   8.112  1.00 21.59      A    H  
ATOM   1819  HB2 HIS A 161     -31.204  10.951  10.698  1.00 22.57      A    H  
ATOM   1820  HB3 HIS A 161     -29.833  10.250  10.267  1.00 22.57      A    H  
ATOM   1821  HD1 HIS A 161     -31.205  13.494  10.894  0.00 28.17      A    H  
ATOM   1822  HD2 HIS A 161     -27.726  12.060   9.831  1.00 26.92      A    H  
ATOM   1823  HE1 HIS A 161     -29.668  15.292  11.128  1.00 28.83      A    H  
ATOM   1824  HE2 HIS A 161     -27.533  14.423  10.406  0.00 29.90      A    H  
ATOM   1825  N   GLY A 162     -32.380   9.492   7.454  1.00 21.58      A    N  
ATOM   1826  CA  GLY A 162     -32.719   8.242   6.740  1.00 20.02      A    C  
ATOM   1827  C   GLY A 162     -33.112   7.130   7.688  1.00 21.24      A    C  
ATOM   1828  O   GLY A 162     -33.036   5.966   7.287  1.00 22.25      A    O  
ATOM   1829  H   GLY A 162     -33.023  10.134   7.421  1.00 21.04      A    H  
ATOM   1830  HA2 GLY A 162     -33.468   8.421   6.117  1.00 20.66      A    H  
ATOM   1831  HA3 GLY A 162     -31.938   7.955   6.206  1.00 20.66      A    H  
ATOM   1832  N   THR A 163     -33.551   7.451   8.908  1.00 21.77      A    N  
ATOM   1833  CA  THR A 163     -33.832   6.420   9.934  1.00 22.71      A    C  
ATOM   1834  C   THR A 163     -34.843   5.406   9.363  1.00 23.04      A    C  
ATOM   1835  O   THR A 163     -34.650   4.185   9.539  1.00 22.21      A    O  
ATOM   1836  CB  THR A 163     -34.314   7.053  11.243  1.00 22.44      A    C  
ATOM   1837  CG2 THR A 163     -34.728   6.018  12.267  1.00 22.29      A    C  
ATOM   1838  OG1 THR A 163     -33.236   7.857  11.724  1.00 23.02      A    O  
ATOM   1839  H   THR A 163     -33.715   8.301   9.192  1.00 21.86      A    H  
ATOM   1840  HA  THR A 163     -32.989   5.944  10.115  1.00 22.54      A    H  
ATOM   1841  HB  THR A 163     -35.087   7.635  11.044  1.00 22.57      A    H  
ATOM   1842  HG1 THR A 163     -33.462   8.226  12.453  0.00 23.14      A    H  
ATOM   1843 HG21 THR A 163     -35.474   5.495  11.923  1.00 22.34      A    H  
ATOM   1844 HG22 THR A 163     -34.999   6.464  13.089  1.00 22.34      A    H  
ATOM   1845 HG23 THR A 163     -33.976   5.427  12.454  1.00 22.34      A    H  
ATOM   1846  N   GLY A 164     -35.895   5.910   8.717  1.00 23.58      A    N  
ATOM   1847  CA  GLY A 164     -36.964   5.089   8.136  1.00 22.37      A    C  
ATOM   1848  C   GLY A 164     -36.447   4.259   6.986  1.00 22.77      A    C  
ATOM   1849  O   GLY A 164     -36.810   3.059   6.914  1.00 23.33      A    O  
ATOM   1850  H   GLY A 164     -36.012   6.806   8.603  1.00 23.16      A    H  
ATOM   1851  HA2 GLY A 164     -37.331   4.492   8.836  1.00 22.91      A    H  
ATOM   1852  HA3 GLY A 164     -37.691   5.680   7.817  1.00 22.77      A    H  
ATOM   1853  N   GLY A 165     -35.682   4.877   6.093  1.00 22.29      A    N  
ATOM   1854  CA  GLY A 165     -35.170   4.231   4.877  1.00 21.27      A    C  
ATOM   1855  C   GLY A 165     -34.244   3.072   5.231  1.00 21.32      A    C  
ATOM   1856  O   GLY A 165     -34.390   1.951   4.673  1.00 21.33      A    O  
ATOM   1857  H   GLY A 165     -35.430   5.748   6.187  1.00 22.15      A    H  
ATOM   1858  HA2 GLY A 165     -35.932   3.896   4.340  1.00 21.52      A    H  
ATOM   1859  HA3 GLY A 165     -34.675   4.896   4.337  1.00 21.51      A    H  
ATOM   1860  N   ILE A 166     -33.303   3.351   6.122  1.00 21.24      A    N  
ATOM   1861  CA  ILE A 166     -32.326   2.362   6.644  1.00 20.43      A    C  
ATOM   1862  C   ILE A 166     -33.109   1.209   7.284  1.00 21.79      A    C  
ATOM   1863  O   ILE A 166     -32.813   0.062   6.948  1.00 17.93      A    O  
ATOM   1864  CB  ILE A 166     -31.348   3.006   7.641  1.00 20.89      A    C  
ATOM   1865  CG1 ILE A 166     -30.505   4.093   6.957  1.00 20.46      A    C  
ATOM   1866  CG2 ILE A 166     -30.511   1.923   8.318  1.00 19.78      A    C  
ATOM   1867  CD1 ILE A 166     -29.716   4.928   7.913  1.00 22.41      A    C  
ATOM   1868  H   ILE A 166     -33.207   4.180   6.484  1.00 21.06      A    H  
ATOM   1869  HA  ILE A 166     -31.813   2.011   5.894  1.00 20.91      A    H  
ATOM   1870  HB  ILE A 166     -31.888   3.448   8.342  1.00 20.50      A    H  
ATOM   1871 HG12 ILE A 166     -29.885   3.662   6.331  1.00 21.00      A    H  
ATOM   1872 HG13 ILE A 166     -31.095   4.679   6.439  1.00 21.00      A    H  
ATOM   1873 HG21 ILE A 166     -31.092   1.319   8.811  1.00 20.12      A    H  
ATOM   1874 HG22 ILE A 166     -29.882   2.335   8.934  1.00 20.12      A    H  
ATOM   1875 HG23 ILE A 166     -30.021   1.421   7.644  1.00 20.11      A    H  
ATOM   1876 HD11 ILE A 166     -30.320   5.361   8.541  1.00 21.79      A    H  
ATOM   1877 HD12 ILE A 166     -29.222   5.606   7.421  1.00 21.79      A    H  
ATOM   1878 HD13 ILE A 166     -29.091   4.365   8.401  1.00 21.78      A    H  
ATOM   1879  N   ARG A 167     -34.031   1.529   8.203  1.00 23.08      A    N  
ATOM   1880  CA  ARG A 167     -34.817   0.516   8.947  1.00 24.34      A    C  
ATOM   1881  C   ARG A 167     -35.492  -0.405   7.943  1.00 22.88      A    C  
ATOM   1882  O   ARG A 167     -35.481  -1.612   8.154  1.00 23.39      A    O  
ATOM   1883  CB  ARG A 167     -35.875   1.153   9.850  1.00 27.70      A    C  
ATOM   1884  CG  ARG A 167     -36.743   0.133  10.580  1.00 29.80      A    C  
ATOM   1885  CD  ARG A 167     -37.498   0.790  11.718  1.00 37.32      A    C  
ATOM   1886  NE  ARG A 167     -38.339   1.885  11.246  1.00 44.27      A    N  
ATOM   1887  CZ  ARG A 167     -38.311   3.145  11.699  1.00 48.31      A    C  
ATOM   1888  NH1 ARG A 167     -37.515   3.491  12.699  1.00 48.81      A    N1+
ATOM   1889  NH2 ARG A 167     -39.116   4.049  11.168  1.00 47.33      A    N  
ATOM   1890  H   ARG A 167     -34.227   2.391   8.426  1.00 23.06      A    H  
ATOM   1891  HA  ARG A 167     -34.201  -0.015   9.500  1.00 24.40      A    H  
ATOM   1892  HB2 ARG A 167     -35.425   1.720  10.511  1.00 27.35      A    H  
ATOM   1893  HB3 ARG A 167     -36.451   1.727   9.302  1.00 27.36      A    H  
ATOM   1894  HG2 ARG A 167     -37.386  -0.263   9.953  1.00 30.87      A    H  
ATOM   1895  HG3 ARG A 167     -36.178  -0.585  10.937  1.00 30.88      A    H  
ATOM   1896  HD2 ARG A 167     -38.062   0.120  12.160  1.00 36.85      A    H  
ATOM   1897  HD3 ARG A 167     -36.856   1.125  12.377  1.00 36.91      A    H  
ATOM   1898  HE  ARG A 167     -38.878   1.714  10.582  1.00 43.66      A    H  
ATOM   1899 HH11 ARG A 167     -36.975   2.905  13.062  1.00 48.25      A    H  
ATOM   1900 HH12 ARG A 167     -37.518   4.321  12.990  1.00 48.29      A    H  
ATOM   1901 HH21 ARG A 167     -39.656   3.824  10.509  1.00 47.41      A    H  
ATOM   1902 HH22 ARG A 167     -39.113   4.875  11.474  1.00 47.41      A    H  
ATOM   1903  N   LYS A 168     -36.014   0.164   6.862  1.00 20.91      A    N  
ATOM   1904  CA  LYS A 168     -36.849  -0.585   5.904  1.00 22.15      A    C  
ATOM   1905  C   LYS A 168     -36.021  -1.309   4.848  1.00 22.11      A    C  
ATOM   1906  O   LYS A 168     -36.611  -2.196   4.182  1.00 20.34      A    O  
ATOM   1907  CB  LYS A 168     -37.873   0.355   5.271  1.00 25.11      A    C  
ATOM   1908  CG  LYS A 168     -38.919   0.850   6.247  1.00 26.94      A    C  
ATOM   1909  CD  LYS A 168     -39.922   1.772   5.613  1.00 30.59      A    C  
ATOM   1910  CE  LYS A 168     -41.123   1.999   6.496  1.00 39.07      A    C  
ATOM   1911  NZ  LYS A 168     -40.758   2.805   7.669  1.00 45.36      A    N1+
ATOM   1912  H   LYS A 168     -35.898   1.043   6.654  1.00 21.67      A    H  
ATOM   1913  HA  LYS A 168     -37.344  -1.268   6.414  1.00 22.43      A    H  
ATOM   1914  HB2 LYS A 168     -37.402   1.127   4.892  1.00 24.77      A    H  
ATOM   1915  HB3 LYS A 168     -38.322  -0.115   4.538  1.00 24.77      A    H  
ATOM   1916  HG2 LYS A 168     -39.390   0.077   6.624  1.00 27.34      A    H  
ATOM   1917  HG3 LYS A 168     -38.473   1.317   6.984  1.00 27.32      A    H  
ATOM   1918  HD2 LYS A 168     -39.495   2.635   5.426  1.00 31.48      A    H  
ATOM   1919  HD3 LYS A 168     -40.220   1.389   4.761  1.00 31.46      A    H  
ATOM   1920  HE2 LYS A 168     -41.820   2.461   5.995  1.00 38.19      A    H  
ATOM   1921  HE3 LYS A 168     -41.476   1.142   6.799  1.00 38.17      A    H  
ATOM   1922  HZ1 LYS A 168     -40.151   2.361   8.175  1.00 43.22      A    H  
ATOM   1923  HZ2 LYS A 168     -41.496   2.968   8.172  1.00 43.30      A    H  
ATOM   1924  HZ3 LYS A 168     -40.402   3.595   7.401  1.00 43.27      A    H  
ATOM   1925  N   GLY A 169     -34.725  -0.993   4.670  1.00 21.76      A    N  
ATOM   1926  CA  GLY A 169     -33.880  -1.798   3.756  1.00 21.23      A    C  
ATOM   1927  C   GLY A 169     -33.033  -1.006   2.769  1.00 21.53      A    C  
ATOM   1928  O   GLY A 169     -32.299  -1.673   1.980  1.00 20.64      A    O  
ATOM   1929  H   GLY A 169     -34.312  -0.303   5.095  1.00 21.71      A    H  
ATOM   1930  HA2 GLY A 169     -33.279  -2.361   4.306  1.00 21.42      A    H  
ATOM   1931  HA3 GLY A 169     -34.461  -2.408   3.248  1.00 21.42      A    H  
ATOM   1932  N   LEU A 170     -33.064   0.338   2.799  1.00 21.38      A    N  
ATOM   1933  CA  LEU A 170     -32.287   1.173   1.831  1.00 20.52      A    C  
ATOM   1934  C   LEU A 170     -30.810   1.289   2.252  1.00 19.73      A    C  
ATOM   1935  O   LEU A 170     -30.343   2.351   2.716  1.00 18.75      A    O  
ATOM   1936  CB  LEU A 170     -32.973   2.530   1.637  1.00 20.59      A    C  
ATOM   1937  CG  LEU A 170     -34.281   2.432   0.849  1.00 20.56      A    C  
ATOM   1938  CD1 LEU A 170     -35.056   3.739   0.886  1.00 20.27      A    C  
ATOM   1939  CD2 LEU A 170     -34.018   1.998  -0.612  1.00 20.39      A    C  
ATOM   1940  H   LEU A 170     -33.551   0.816   3.401  1.00 21.21      A    H  
ATOM   1941  HA  LEU A 170     -32.302   0.699   0.970  1.00 20.54      A    H  
ATOM   1942  HB2 LEU A 170     -33.157   2.920   2.515  1.00 20.57      A    H  
ATOM   1943  HB3 LEU A 170     -32.361   3.128   1.163  1.00 20.56      A    H  
ATOM   1944  HG  LEU A 170     -34.840   1.736   1.275  1.00 20.48      A    H  
ATOM   1945 HD11 LEU A 170     -35.270   3.964   1.808  1.00 20.36      A    H  
ATOM   1946 HD12 LEU A 170     -35.879   3.643   0.376  1.00 20.36      A    H  
ATOM   1947 HD13 LEU A 170     -34.515   4.449   0.497  1.00 20.36      A    H  
ATOM   1948 HD21 LEU A 170     -33.422   2.638  -1.039  1.00 20.44      A    H  
ATOM   1949 HD22 LEU A 170     -34.861   1.969  -1.098  1.00 20.44      A    H  
ATOM   1950 HD23 LEU A 170     -33.610   1.117  -0.625  1.00 20.44      A    H  
ATOM   1951  N   TYR A 171     -30.085   0.196   2.078  1.00 20.67      A    N  
ATOM   1952  CA  TYR A 171     -28.634   0.131   2.352  1.00 20.36      A    C  
ATOM   1953  C   TYR A 171     -28.015  -0.914   1.447  1.00 18.97      A    C  
ATOM   1954  O   TYR A 171     -28.657  -1.897   1.136  1.00 19.95      A    O  
ATOM   1955  CB  TYR A 171     -28.338  -0.179   3.821  1.00 18.80      A    C  
ATOM   1956  CG  TYR A 171     -28.975  -1.422   4.373  1.00 20.23      A    C  
ATOM   1957  CD1 TYR A 171     -28.465  -2.681   4.083  1.00 19.81      A    C  
ATOM   1958  CD2 TYR A 171     -30.068  -1.351   5.236  1.00 20.38      A    C  
ATOM   1959  CE1 TYR A 171     -29.053  -3.833   4.588  1.00 19.38      A    C  
ATOM   1960  CE2 TYR A 171     -30.657  -2.497   5.750  1.00 21.09      A    C  
ATOM   1961  CZ  TYR A 171     -30.124  -3.749   5.458  1.00 21.63      A    C  
ATOM   1962  OH  TYR A 171     -30.686  -4.881   5.997  1.00 22.37      A    O  
ATOM   1963  H   TYR A 171     -30.426  -0.594   1.780  1.00 20.37      A    H  
ATOM   1964  HA  TYR A 171     -28.236   1.008   2.130  1.00 19.83      A    H  
ATOM   1965  HB2 TYR A 171     -27.369  -0.260   3.924  1.00 19.50      A    H  
ATOM   1966  HB3 TYR A 171     -28.629   0.586   4.359  1.00 19.49      A    H  
ATOM   1967  HD1 TYR A 171     -27.724  -2.759   3.506  1.00 19.87      A    H  
ATOM   1968  HD2 TYR A 171     -30.429  -0.509   5.455  1.00 20.49      A    H  
ATOM   1969  HE1 TYR A 171     -28.681  -4.676   4.388  1.00 20.03      A    H  
ATOM   1970  HE2 TYR A 171     -31.388  -2.426   6.341  1.00 20.96      A    H  
ATOM   1971  HH  TYR A 171     -30.100  -5.314   6.450  0.00 22.34      A    H  
ATOM   1972  N   GLY A 172     -26.759  -0.741   1.112  1.00 18.77      A    N  
ATOM   1973  CA  GLY A 172     -26.021  -1.762   0.355  1.00 19.12      A    C  
ATOM   1974  C   GLY A 172     -24.520  -1.551   0.473  1.00 19.71      A    C  
ATOM   1975  O   GLY A 172     -24.057  -0.518   0.968  1.00 19.90      A    O  
ATOM   1976  H   GLY A 172     -26.287   0.010   1.324  1.00 18.90      A    H  
ATOM   1977  HA2 GLY A 172     -26.258  -2.657   0.706  1.00 19.17      A    H  
ATOM   1978  HA3 GLY A 172     -26.289  -1.720  -0.596  1.00 19.17      A    H  
ATOM   1979  N   PRO A 173     -23.727  -2.551   0.074  1.00 19.78      A    N  
ATOM   1980  CA  PRO A 173     -22.280  -2.505   0.294  1.00 20.29      A    C  
ATOM   1981  C   PRO A 173     -21.538  -1.875  -0.889  1.00 20.43      A    C  
ATOM   1982  O   PRO A 173     -21.983  -1.994  -2.015  1.00 20.32      A    O  
ATOM   1983  CB  PRO A 173     -21.961  -3.997   0.434  1.00 20.28      A    C  
ATOM   1984  CG  PRO A 173     -22.874  -4.627  -0.574  1.00 20.32      A    C  
ATOM   1985  CD  PRO A 173     -24.169  -3.843  -0.479  1.00 19.32      A    C  
ATOM   1986  HA  PRO A 173     -22.074  -2.030   1.137  1.00 20.21      A    H  
ATOM   1987  HB2 PRO A 173     -21.021  -4.182   0.225  1.00 20.29      A    H  
ATOM   1988  HB3 PRO A 173     -22.159  -4.319   1.340  1.00 20.29      A    H  
ATOM   1989  HG2 PRO A 173     -22.494  -4.562  -1.473  1.00 20.09      A    H  
ATOM   1990  HG3 PRO A 173     -23.025  -5.571  -0.364  1.00 20.08      A    H  
ATOM   1991  HD2 PRO A 173     -24.578  -3.728  -1.356  1.00 19.66      A    H  
ATOM   1992  HD3 PRO A 173     -24.804  -4.284   0.115  1.00 19.66      A    H  
ATOM   1993  N   VAL A 174     -20.406  -1.268  -0.592  1.00 20.33      A    N  
ATOM   1994  CA  VAL A 174     -19.484  -0.703  -1.617  1.00 21.21      A    C  
ATOM   1995  C   VAL A 174     -18.095  -1.199  -1.272  1.00 21.86      A    C  
ATOM   1996  O   VAL A 174     -17.663  -1.030  -0.109  1.00 21.27      A    O  
ATOM   1997  CB  VAL A 174     -19.430   0.826  -1.696  1.00 21.97      A    C  
ATOM   1998  CG1 VAL A 174     -18.468   1.243  -2.813  1.00 22.99      A    C  
ATOM   1999  CG2 VAL A 174     -20.784   1.462  -1.887  1.00 21.45      A    C  
ATOM   2000  H   VAL A 174     -20.115  -1.156   0.264  1.00 20.56      A    H  
ATOM   2001  HA  VAL A 174     -19.735  -1.053  -2.488  1.00 21.29      A    H  
ATOM   2002  HB  VAL A 174     -19.061   1.154  -0.840  1.00 21.90      A    H  
ATOM   2003 HG11 VAL A 174     -17.570   0.930  -2.608  1.00 22.66      A    H  
ATOM   2004 HG12 VAL A 174     -18.460   2.213  -2.889  1.00 22.67      A    H  
ATOM   2005 HG13 VAL A 174     -18.761   0.856  -3.656  1.00 22.67      A    H  
ATOM   2006 HG21 VAL A 174     -21.187   1.130  -2.708  1.00 21.61      A    H  
ATOM   2007 HG22 VAL A 174     -20.685   2.428  -1.941  1.00 21.61      A    H  
ATOM   2008 HG23 VAL A 174     -21.355   1.238  -1.132  1.00 21.60      A    H  
ATOM   2009  N   ILE A 175     -17.409  -1.757  -2.252  1.00 19.91      A    N  
ATOM   2010  CA  ILE A 175     -15.972  -2.106  -2.087  1.00 19.22      A    C  
ATOM   2011  C   ILE A 175     -15.174  -1.280  -3.096  1.00 19.93      A    C  
ATOM   2012  O   ILE A 175     -15.558  -1.294  -4.298  1.00 19.05      A    O  
ATOM   2013  CB  ILE A 175     -15.738  -3.600  -2.311  1.00 19.00      A    C  
ATOM   2014  CG1 ILE A 175     -16.576  -4.472  -1.374  1.00 18.42      A    C  
ATOM   2015  CG2 ILE A 175     -14.239  -3.912  -2.261  1.00 19.45      A    C  
ATOM   2016  CD1 ILE A 175     -16.446  -5.929  -1.692  1.00 18.97      A    C  
ATOM   2017  H   ILE A 175     -17.760  -1.959  -3.069  1.00 20.19      A    H  
ATOM   2018  HA  ILE A 175     -15.687  -1.874  -1.186  1.00 19.45      A    H  
ATOM   2019  HB  ILE A 175     -16.042  -3.800  -3.231  1.00 19.01      A    H  
ATOM   2020 HG12 ILE A 175     -16.285  -4.319  -0.449  1.00 18.68      A    H  
ATOM   2021 HG13 ILE A 175     -17.518  -4.211  -1.446  1.00 18.70      A    H  
ATOM   2022 HG21 ILE A 175     -13.776  -3.417  -2.958  1.00 19.31      A    H  
ATOM   2023 HG22 ILE A 175     -14.097  -4.863  -2.399  1.00 19.32      A    H  
ATOM   2024 HG23 ILE A 175     -13.882  -3.656  -1.393  1.00 19.31      A    H  
ATOM   2025 HD11 ILE A 175     -16.706  -6.085  -2.617  1.00 18.80      A    H  
ATOM   2026 HD12 ILE A 175     -17.026  -6.443  -1.103  1.00 18.81      A    H  
ATOM   2027 HD13 ILE A 175     -15.525  -6.214  -1.563  1.00 18.80      A    H  
ATOM   2028  N   VAL A 176     -14.142  -0.576  -2.609  1.00 20.35      A    N  
ATOM   2029  CA  VAL A 176     -13.137   0.112  -3.473  1.00 19.75      A    C  
ATOM   2030  C   VAL A 176     -11.791  -0.605  -3.277  1.00 20.69      A    C  
ATOM   2031  O   VAL A 176     -11.303  -0.706  -2.124  1.00 20.36      A    O  
ATOM   2032  CB  VAL A 176     -13.070   1.620  -3.194  1.00 21.17      A    C  
ATOM   2033  CG1 VAL A 176     -12.076   2.311  -4.115  1.00 22.03      A    C  
ATOM   2034  CG2 VAL A 176     -14.435   2.271  -3.300  1.00 20.08      A    C  
ATOM   2035  H   VAL A 176     -13.990  -0.472  -1.717  1.00 20.11      A    H  
ATOM   2036  HA  VAL A 176     -13.409  -0.006  -4.396  1.00 20.31      A    H  
ATOM   2037  HB  VAL A 176     -12.751   1.736  -2.265  1.00 20.84      A    H  
ATOM   2038 HG11 VAL A 176     -11.185   1.950  -3.966  1.00 21.76      A    H  
ATOM   2039 HG12 VAL A 176     -12.072   3.266  -3.930  1.00 21.76      A    H  
ATOM   2040 HG13 VAL A 176     -12.335   2.163  -5.042  1.00 21.76      A    H  
ATOM   2041 HG21 VAL A 176     -14.795   2.130  -4.193  1.00 20.41      A    H  
ATOM   2042 HG22 VAL A 176     -14.354   3.226  -3.131  1.00 20.41      A    H  
ATOM   2043 HG23 VAL A 176     -15.036   1.878  -2.643  1.00 20.41      A    H  
ATOM   2044  N   ARG A 177     -11.270  -1.137  -4.368  1.00 19.12      A    N  
ATOM   2045  CA  ARG A 177     -10.014  -1.910  -4.443  1.00 22.23      A    C  
ATOM   2046  C   ARG A 177      -8.845  -0.997  -4.818  1.00 23.56      A    C  
ATOM   2047  O   ARG A 177      -9.036  -0.077  -5.678  1.00 18.62      A    O  
ATOM   2048  CB  ARG A 177     -10.088  -2.953  -5.559  1.00 24.71      A    C  
ATOM   2049  CG  ARG A 177     -11.339  -3.816  -5.542  1.00 26.47      A    C  
ATOM   2050  CD  ARG A 177     -11.134  -5.088  -4.780  1.00 25.45      A    C  
ATOM   2051  NE  ARG A 177     -12.263  -6.002  -4.883  1.00 24.77      A    N  
ATOM   2052  CZ  ARG A 177     -12.651  -6.776  -3.892  1.00 23.82      A    C  
ATOM   2053  NH1 ARG A 177     -11.982  -6.744  -2.756  1.00 23.44      A    N1+
ATOM   2054  NH2 ARG A 177     -13.728  -7.543  -4.009  1.00 25.89      A    N  
ATOM   2055  H   ARG A 177     -11.668  -1.040  -5.182  1.00 20.22      A    H  
ATOM   2056  HA  ARG A 177      -9.840  -2.349  -3.579  1.00 22.28      A    H  
ATOM   2057  HB2 ARG A 177     -10.042  -2.489  -6.422  1.00 24.49      A    H  
ATOM   2058  HB3 ARG A 177      -9.302  -3.534  -5.492  1.00 24.51      A    H  
ATOM   2059  HG2 ARG A 177     -12.078  -3.317  -5.136  1.00 25.76      A    H  
ATOM   2060  HG3 ARG A 177     -11.594  -4.035  -6.464  1.00 25.80      A    H  
ATOM   2061  HD2 ARG A 177     -10.328  -5.536  -5.114  1.00 25.52      A    H  
ATOM   2062  HD3 ARG A 177     -10.982  -4.862  -3.841  1.00 25.50      A    H  
ATOM   2063  HE  ARG A 177     -12.731  -6.004  -5.617  1.00 24.69      A    H  
ATOM   2064 HH11 ARG A 177     -11.281  -6.229  -2.663  1.00 23.69      A    H  
ATOM   2065 HH12 ARG A 177     -12.234  -7.259  -2.091  1.00 23.67      A    H  
ATOM   2066 HH21 ARG A 177     -14.175  -7.559  -4.769  1.00 25.16      A    H  
ATOM   2067 HH22 ARG A 177     -13.971  -8.064  -3.344  1.00 25.15      A    H  
ATOM   2068  N   ARG A 178      -7.691  -1.277  -4.202  1.00 23.53      A    N  
ATOM   2069  CA  ARG A 178      -6.363  -0.704  -4.548  1.00 24.13      A    C  
ATOM   2070  C   ARG A 178      -5.727  -1.611  -5.600  1.00 25.13      A    C  
ATOM   2071  O   ARG A 178      -5.950  -2.858  -5.536  1.00 23.65      A    O  
ATOM   2072  CB  ARG A 178      -5.488  -0.598  -3.301  1.00 23.07      A    C  
ATOM   2073  CG  ARG A 178      -4.098   0.000  -3.532  1.00 22.55      A    C  
ATOM   2074  CD  ARG A 178      -3.563   0.640  -2.272  1.00 22.85      A    C  
ATOM   2075  NE  ARG A 178      -4.483   1.698  -1.894  1.00 20.72      A    N  
ATOM   2076  CZ  ARG A 178      -4.773   2.051  -0.649  1.00 21.52      A    C  
ATOM   2077  NH1 ARG A 178      -4.191   1.457   0.370  1.00 22.74      A    N1+
ATOM   2078  NH2 ARG A 178      -5.692   2.973  -0.428  1.00 23.10      A    N  
ATOM   2079  H   ARG A 178      -7.653  -1.853  -3.499  1.00 23.66      A    H  
ATOM   2080  HA  ARG A 178      -6.493   0.194  -4.930  1.00 23.99      A    H  
ATOM   2081  HB2 ARG A 178      -5.962  -0.053  -2.640  1.00 23.18      A    H  
ATOM   2082  HB3 ARG A 178      -5.381  -1.494  -2.923  1.00 23.19      A    H  
ATOM   2083  HG2 ARG A 178      -3.482  -0.706  -3.822  1.00 22.74      A    H  
ATOM   2084  HG3 ARG A 178      -4.146   0.675  -4.243  1.00 22.73      A    H  
ATOM   2085  HD2 ARG A 178      -3.501  -0.030  -1.559  1.00 22.26      A    H  
ATOM   2086  HD3 ARG A 178      -2.670   1.013  -2.435  1.00 22.26      A    H  
ATOM   2087  HE  ARG A 178      -4.924   2.093  -2.533  1.00 21.48      A    H  
ATOM   2088 HH11 ARG A 178      -3.595   0.829   0.238  1.00 22.35      A    H  
ATOM   2089 HH12 ARG A 178      -4.390   1.704   1.190  1.00 22.35      A    H  
ATOM   2090 HH21 ARG A 178      -6.085   3.372  -1.107  1.00 22.55      A    H  
ATOM   2091 HH22 ARG A 178      -5.875   3.222   0.397  1.00 22.56      A    H  
ATOM   2092  N   LYS A 179      -4.997  -1.017  -6.544  1.00 27.02      A    N  
ATOM   2093  CA  LYS A 179      -4.175  -1.781  -7.520  1.00 30.27      A    C  
ATOM   2094  C   LYS A 179      -3.378  -2.868  -6.766  1.00 28.74      A    C  
ATOM   2095  O   LYS A 179      -2.747  -2.554  -5.733  1.00 25.39      A    O  
ATOM   2096  CB  LYS A 179      -3.247  -0.839  -8.296  1.00 35.54      A    C  
ATOM   2097  CG  LYS A 179      -2.357  -1.568  -9.288  1.00 42.00      A    C  
ATOM   2098  CD  LYS A 179      -1.740  -0.743 -10.388  1.00 46.08      A    C  
ATOM   2099  CE  LYS A 179      -1.115  -1.647 -11.437  1.00 53.76      A    C  
ATOM   2100  NZ  LYS A 179      -0.051  -0.961 -12.209  1.00 59.74      A    N1+
ATOM   2101  H   LYS A 179      -4.959  -0.113  -6.646  1.00 27.29      A    H  
ATOM   2102  HA  LYS A 179      -4.783  -2.221  -8.157  1.00 30.24      A    H  
ATOM   2103  HB2 LYS A 179      -3.793  -0.184  -8.780  1.00 35.60      A    H  
ATOM   2104  HB3 LYS A 179      -2.683  -0.354  -7.659  1.00 35.60      A    H  
ATOM   2105  HG2 LYS A 179      -1.632  -1.999  -8.787  1.00 41.25      A    H  
ATOM   2106  HG3 LYS A 179      -2.887  -2.282  -9.702  1.00 41.27      A    H  
ATOM   2107  HD2 LYS A 179      -2.429  -0.184 -10.806  1.00 46.76      A    H  
ATOM   2108  HD3 LYS A 179      -1.050  -0.157 -10.010  1.00 46.78      A    H  
ATOM   2109  HE2 LYS A 179      -0.732  -2.433 -11.003  1.00 53.12      A    H  
ATOM   2110  HE3 LYS A 179      -1.806  -1.952 -12.056  1.00 53.14      A    H  
ATOM   2111  HZ1 LYS A 179      -0.396  -0.237 -12.634  1.00 57.81      A    H  
ATOM   2112  HZ2 LYS A 179       0.298  -1.528 -12.824  1.00 57.81      A    H  
ATOM   2113  HZ3 LYS A 179       0.609  -0.689 -11.648  1.00 57.79      A    H  
ATOM   2114  N   GLY A 180      -3.438  -4.117  -7.238  1.00 28.69      A    N  
ATOM   2115  CA  GLY A 180      -2.693  -5.251  -6.661  1.00 29.18      A    C  
ATOM   2116  C   GLY A 180      -3.406  -5.888  -5.487  1.00 27.90      A    C  
ATOM   2117  O   GLY A 180      -2.909  -6.922  -4.972  1.00 24.65      A    O  
ATOM   2118  H   GLY A 180      -3.953  -4.339  -7.956  1.00 28.82      A    H  
ATOM   2119  HA2 GLY A 180      -2.554  -5.933  -7.365  1.00 28.76      A    H  
ATOM   2120  HA3 GLY A 180      -1.802  -4.934  -6.367  1.00 28.76      A    H  
ATOM   2121  N   ASP A 181      -4.557  -5.361  -5.062  1.00 24.84      A    N  
ATOM   2122  CA  ASP A 181      -5.310  -6.055  -3.988  1.00 25.64      A    C  
ATOM   2123  C   ASP A 181      -5.630  -7.475  -4.459  1.00 26.25      A    C  
ATOM   2124  O   ASP A 181      -5.981  -7.659  -5.637  1.00 26.82      A    O  
ATOM   2125  CB  ASP A 181      -6.613  -5.375  -3.602  1.00 24.07      A    C  
ATOM   2126  CG  ASP A 181      -6.470  -4.196  -2.676  1.00 22.83      A    C  
ATOM   2127  OD1 ASP A 181      -5.342  -3.911  -2.250  1.00 22.44      A    O  
ATOM   2128  OD2 ASP A 181      -7.508  -3.554  -2.393  1.00 21.72      A    O1-
ATOM   2129  H   ASP A 181      -4.931  -4.596  -5.380  1.00 25.73      A    H  
ATOM   2130  HA  ASP A 181      -4.733  -6.109  -3.191  1.00 25.29      A    H  
ATOM   2131  HB2 ASP A 181      -7.061  -5.068  -4.417  1.00 24.13      A    H  
ATOM   2132  HB3 ASP A 181      -7.195  -6.031  -3.166  1.00 24.14      A    H  
ATOM   2133  N   VAL A 182      -5.611  -8.407  -3.519  1.00 27.74      A    N  
ATOM   2134  CA  VAL A 182      -6.031  -9.821  -3.736  1.00 30.84      A    C  
ATOM   2135  C   VAL A 182      -7.561  -9.859  -3.853  1.00 29.16      A    C  
ATOM   2136  O   VAL A 182      -8.248  -9.307  -2.955  1.00 29.13      A    O  
ATOM   2137  CB  VAL A 182      -5.499 -10.699  -2.591  1.00 38.51      A    C  
ATOM   2138  CG1 VAL A 182      -6.077 -12.105  -2.638  1.00 42.29      A    C  
ATOM   2139  CG2 VAL A 182      -3.972 -10.719  -2.626  1.00 42.01      A    C  
ATOM   2140  H   VAL A 182      -5.346  -8.234  -2.665  1.00 28.16      A    H  
ATOM   2141  HA  VAL A 182      -5.644 -10.133  -4.573  1.00 31.18      A    H  
ATOM   2142  HB  VAL A 182      -5.779 -10.284  -1.739  1.00 38.17      A    H  
ATOM   2143 HG11 VAL A 182      -7.044 -12.061  -2.551  1.00 40.94      A    H  
ATOM   2144 HG12 VAL A 182      -5.711 -12.631  -1.906  1.00 40.99      A    H  
ATOM   2145 HG13 VAL A 182      -5.847 -12.524  -3.485  1.00 41.04      A    H  
ATOM   2146 HG21 VAL A 182      -3.670 -11.075  -3.480  1.00 40.86      A    H  
ATOM   2147 HG22 VAL A 182      -3.638 -11.282  -1.906  1.00 40.83      A    H  
ATOM   2148 HG23 VAL A 182      -3.630  -9.815  -2.513  1.00 40.81      A    H  
ATOM   2149  N   LEU A 183      -8.044 -10.411  -4.964  1.00 28.41      A    N  
ATOM   2150  CA  LEU A 183      -9.471 -10.595  -5.301  1.00 31.63      A    C  
ATOM   2151  C   LEU A 183      -9.950 -11.940  -4.752  1.00 29.39      A    C  
ATOM   2152  O   LEU A 183      -9.204 -12.908  -4.774  1.00 28.17      A    O  
ATOM   2153  CB  LEU A 183      -9.614 -10.506  -6.821  1.00 32.51      A    C  
ATOM   2154  CG  LEU A 183      -9.175  -9.166  -7.410  1.00 35.83      A    C  
ATOM   2155  CD1 LEU A 183      -8.993  -9.263  -8.910  1.00 39.84      A    C  
ATOM   2156  CD2 LEU A 183     -10.178  -8.081  -7.069  1.00 41.09      A    C  
ATOM   2157  H   LEU A 183      -7.490 -10.727  -5.615  1.00 29.34      A    H  
ATOM   2158  HA  LEU A 183      -9.985  -9.873  -4.878  1.00 30.73      A    H  
ATOM   2159  HB2 LEU A 183      -9.082 -11.219  -7.228  1.00 33.06      A    H  
ATOM   2160  HB3 LEU A 183     -10.550 -10.661  -7.057  1.00 33.06      A    H  
ATOM   2161  HG  LEU A 183      -8.305  -8.920  -7.010  1.00 36.83      A    H  
ATOM   2162 HD11 LEU A 183      -8.314  -9.929  -9.113  1.00 38.57      A    H  
ATOM   2163 HD12 LEU A 183      -8.715  -8.399  -9.260  1.00 38.57      A    H  
ATOM   2164 HD13 LEU A 183      -9.835  -9.523  -9.323  1.00 38.57      A    H  
ATOM   2165 HD21 LEU A 183     -11.052  -8.324  -7.421  1.00 39.39      A    H  
ATOM   2166 HD22 LEU A 183      -9.893  -7.239  -7.464  1.00 39.40      A    H  
ATOM   2167 HD23 LEU A 183     -10.236  -7.980  -6.103  1.00 39.36      A    H  
ATOM   2168  N   PRO A 184     -11.188 -12.027  -4.217  1.00 27.12      A    N  
ATOM   2169  CA  PRO A 184     -11.703 -13.265  -3.632  1.00 25.94      A    C  
ATOM   2170  C   PRO A 184     -12.378 -14.180  -4.657  1.00 27.19      A    C  
ATOM   2171  O   PRO A 184     -12.634 -13.715  -5.779  1.00 27.83      A    O  
ATOM   2172  CB  PRO A 184     -12.763 -12.736  -2.646  1.00 26.72      A    C  
ATOM   2173  CG  PRO A 184     -13.326 -11.522  -3.353  1.00 26.16      A    C  
ATOM   2174  CD  PRO A 184     -12.161 -10.917  -4.108  1.00 26.81      A    C  
ATOM   2175  HA  PRO A 184     -10.986 -13.742  -3.145  1.00 26.55      A    H  
ATOM   2176  HB2 PRO A 184     -13.461 -13.405  -2.484  1.00 26.39      A    H  
ATOM   2177  HB3 PRO A 184     -12.354 -12.487  -1.790  1.00 26.39      A    H  
ATOM   2178  HG2 PRO A 184     -14.040 -11.782  -3.971  1.00 26.43      A    H  
ATOM   2179  HG3 PRO A 184     -13.687 -10.884  -2.707  1.00 26.41      A    H  
ATOM   2180  HD2 PRO A 184     -12.437 -10.608  -4.990  1.00 26.73      A    H  
ATOM   2181  HD3 PRO A 184     -11.780 -10.167  -3.615  1.00 26.74      A    H  
ATOM   2182  N   ASP A 185     -12.674 -15.425  -4.263  1.00 25.35      A    N  
ATOM   2183  CA  ASP A 185     -13.537 -16.355  -5.037  1.00 24.88      A    C  
ATOM   2184  C   ASP A 185     -15.005 -15.954  -4.910  1.00 26.50      A    C  
ATOM   2185  O   ASP A 185     -15.755 -16.161  -5.856  1.00 24.89      A    O  
ATOM   2186  CB  ASP A 185     -13.317 -17.782  -4.554  1.00 28.23      A    C  
ATOM   2187  CG  ASP A 185     -11.897 -18.241  -4.794  1.00 27.56      A    C  
ATOM   2188  OD1 ASP A 185     -11.382 -17.904  -5.863  1.00 29.93      A    O  
ATOM   2189  OD2 ASP A 185     -11.333 -18.924  -3.922  1.00 24.95      A    O1-
ATOM   2190  H   ASP A 185     -12.367 -15.773  -3.479  1.00 25.66      A    H  
ATOM   2191  HA  ASP A 185     -13.278 -16.301  -5.986  1.00 25.90      A    H  
ATOM   2192  HB2 ASP A 185     -13.510 -17.837  -3.596  1.00 27.23      A    H  
ATOM   2193  HB3 ASP A 185     -13.927 -18.384  -5.027  1.00 27.24      A    H  
ATOM   2194  N   ALA A 186     -15.420 -15.370  -3.782  1.00 25.06      A    N  
ATOM   2195  CA  ALA A 186     -16.809 -14.918  -3.567  1.00 24.97      A    C  
ATOM   2196  C   ALA A 186     -16.813 -13.826  -2.505  1.00 23.17      A    C  
ATOM   2197  O   ALA A 186     -15.846 -13.791  -1.685  1.00 21.91      A    O  
ATOM   2198  CB  ALA A 186     -17.711 -16.065  -3.150  1.00 25.72      A    C  
ATOM   2199  H   ALA A 186     -14.883 -15.218  -3.061  1.00 25.36      A    H  
ATOM   2200  HA  ALA A 186     -17.149 -14.535  -4.410  1.00 24.77      A    H  
ATOM   2201  HB1 ALA A 186     -18.616 -15.737  -3.019  1.00 25.49      A    H  
ATOM   2202  HB2 ALA A 186     -17.712 -16.747  -3.844  1.00 25.49      A    H  
ATOM   2203  HB3 ALA A 186     -17.384 -16.451  -2.320  1.00 25.49      A    H  
ATOM   2204  N   THR A 187     -17.840 -12.979  -2.575  1.00 23.91      A    N  
ATOM   2205  CA  THR A 187     -18.119 -11.903  -1.590  1.00 24.06      A    C  
ATOM   2206  C   THR A 187     -19.513 -12.114  -0.997  1.00 22.97      A    C  
ATOM   2207  O   THR A 187     -20.476 -12.188  -1.767  1.00 20.97      A    O  
ATOM   2208  CB  THR A 187     -17.958 -10.522  -2.244  1.00 23.65      A    C  
ATOM   2209  CG2 THR A 187     -18.131  -9.398  -1.254  1.00 24.16      A    C  
ATOM   2210  OG1 THR A 187     -16.648 -10.437  -2.803  1.00 22.11      A    O  
ATOM   2211  H   THR A 187     -18.455 -13.001  -3.246  1.00 23.77      A    H  
ATOM   2212  HA  THR A 187     -17.459 -11.979  -0.867  1.00 23.70      A    H  
ATOM   2213  HB  THR A 187     -18.628 -10.430  -2.963  1.00 23.52      A    H  
ATOM   2214  HG1 THR A 187     -16.541  -9.679  -3.167  0.00 22.02      A    H  
ATOM   2215 HG21 THR A 187     -19.027  -9.431  -0.874  1.00 24.00      A    H  
ATOM   2216 HG22 THR A 187     -18.002  -8.545  -1.705  1.00 24.00      A    H  
ATOM   2217 HG23 THR A 187     -17.474  -9.489  -0.541  1.00 24.00      A    H  
ATOM   2218  N   HIS A 188     -19.623 -12.072   0.330  1.00 19.64      A    N  
ATOM   2219  CA  HIS A 188     -20.896 -12.163   1.067  1.00 22.24      A    C  
ATOM   2220  C   HIS A 188     -21.050 -10.933   1.961  1.00 21.70      A    C  
ATOM   2221  O   HIS A 188     -20.038 -10.573   2.651  1.00 23.42      A    O  
ATOM   2222  CB  HIS A 188     -20.912 -13.446   1.913  1.00 22.08      A    C  
ATOM   2223  CG  HIS A 188     -20.615 -14.656   1.097  1.00 22.24      A    C  
ATOM   2224  CD2 HIS A 188     -19.625 -15.575   1.185  1.00 22.99      A    C  
ATOM   2225  ND1 HIS A 188     -21.364 -14.977  -0.017  1.00 22.21      A    N  
ATOM   2226  CE1 HIS A 188     -20.842 -16.049  -0.601  1.00 22.76      A    C  
ATOM   2227  NE2 HIS A 188     -19.763 -16.433   0.110  1.00 22.82      A    N  
ATOM   2228  H   HIS A 188     -18.907 -11.984   0.886  1.00 20.99      A    H  
ATOM   2229  HA  HIS A 188     -21.639 -12.186   0.421  1.00 21.59      A    H  
ATOM   2230  HB2 HIS A 188     -20.242 -13.368   2.628  1.00 22.16      A    H  
ATOM   2231  HB3 HIS A 188     -21.793 -13.544   2.333  1.00 22.16      A    H  
ATOM   2232  HD1 HIS A 188     -22.046 -14.520  -0.320  0.00 22.20      A    H  
ATOM   2233  HD2 HIS A 188     -18.944 -15.603   1.831  1.00 22.75      A    H  
ATOM   2234  HE1 HIS A 188     -21.182 -16.480  -1.367  1.00 22.64      A    H  
ATOM   2235  HE2 HIS A 188     -19.245 -17.118  -0.081  0.00 22.66      A    H  
ATOM   2236  N   THR A 189     -22.244 -10.338   1.974  1.00 20.95      A    N  
ATOM   2237  CA  THR A 189     -22.547  -9.112   2.751  1.00 19.33      A    C  
ATOM   2238  C   THR A 189     -23.404  -9.483   3.952  1.00 18.23      A    C  
ATOM   2239  O   THR A 189     -24.516 -10.074   3.783  1.00 17.60      A    O  
ATOM   2240  CB  THR A 189     -23.185  -8.035   1.864  1.00 20.56      A    C  
ATOM   2241  CG2 THR A 189     -23.517  -6.781   2.637  1.00 19.24      A    C  
ATOM   2242  OG1 THR A 189     -22.271  -7.745   0.803  1.00 21.36      A    O  
ATOM   2243  H   THR A 189     -22.963 -10.645   1.506  1.00 20.73      A    H  
ATOM   2244  HA  THR A 189     -21.693  -8.757   3.085  1.00 19.64      A    H  
ATOM   2245  HB  THR A 189     -24.016  -8.403   1.479  1.00 20.21      A    H  
ATOM   2246  HG1 THR A 189     -22.605  -7.157   0.293  0.00 21.35      A    H  
ATOM   2247 HG21 THR A 189     -24.161  -6.988   3.337  1.00 19.63      A    H  
ATOM   2248 HG22 THR A 189     -23.900  -6.119   2.033  1.00 19.63      A    H  
ATOM   2249 HG23 THR A 189     -22.706  -6.421   3.038  1.00 19.63      A    H  
ATOM   2250  N   ILE A 190     -22.942  -9.104   5.132  1.00 17.25      A    N  
ATOM   2251  CA  ILE A 190     -23.716  -9.277   6.392  1.00 18.37      A    C  
ATOM   2252  C   ILE A 190     -23.976  -7.891   6.965  1.00 19.42      A    C  
ATOM   2253  O   ILE A 190     -22.973  -7.174   7.282  1.00 18.45      A    O  
ATOM   2254  CB  ILE A 190     -22.946 -10.184   7.367  1.00 17.71      A    C  
ATOM   2255  CG1 ILE A 190     -22.788 -11.594   6.808  1.00 19.04      A    C  
ATOM   2256  CG2 ILE A 190     -23.623 -10.207   8.721  1.00 19.19      A    C  
ATOM   2257  CD1 ILE A 190     -21.755 -12.415   7.515  1.00 19.07      A    C  
ATOM   2258  H   ILE A 190     -22.125  -8.719   5.249  1.00 17.74      A    H  
ATOM   2259  HA  ILE A 190     -24.569  -9.698   6.185  1.00 18.22      A    H  
ATOM   2260  HB  ILE A 190     -22.041  -9.802   7.485  1.00 18.36      A    H  
ATOM   2261 HG12 ILE A 190     -23.652 -12.055   6.869  1.00 18.72      A    H  
ATOM   2262 HG13 ILE A 190     -22.546 -11.533   5.860  1.00 18.72      A    H  
ATOM   2263 HG21 ILE A 190     -23.640  -9.310   9.096  1.00 18.73      A    H  
ATOM   2264 HG22 ILE A 190     -23.133 -10.795   9.322  1.00 18.73      A    H  
ATOM   2265 HG23 ILE A 190     -24.534 -10.534   8.623  1.00 18.73      A    H  
ATOM   2266 HD11 ILE A 190     -20.891 -11.970   7.460  1.00 19.06      A    H  
ATOM   2267 HD12 ILE A 190     -21.693 -13.291   7.097  1.00 19.06      A    H  
ATOM   2268 HD13 ILE A 190     -22.004 -12.522   8.449  1.00 19.06      A    H  
ATOM   2269  N   VAL A 191     -25.249  -7.501   7.056  1.00 19.66      A    N  
ATOM   2270  CA  VAL A 191     -25.633  -6.191   7.635  1.00 18.78      A    C  
ATOM   2271  C   VAL A 191     -26.387  -6.479   8.936  1.00 19.23      A    C  
ATOM   2272  O   VAL A 191     -27.493  -7.114   8.886  1.00 19.35      A    O  
ATOM   2273  CB  VAL A 191     -26.464  -5.354   6.650  1.00 20.19      A    C  
ATOM   2274  CG1 VAL A 191     -26.691  -3.956   7.205  1.00 21.14      A    C  
ATOM   2275  CG2 VAL A 191     -25.802  -5.267   5.284  1.00 20.20      A    C  
ATOM   2276  H   VAL A 191     -25.952  -8.008   6.775  1.00 19.39      A    H  
ATOM   2277  HA  VAL A 191     -24.825  -5.700   7.847  1.00 19.30      A    H  
ATOM   2278  HB  VAL A 191     -27.344  -5.793   6.542  1.00 20.09      A    H  
ATOM   2279 HG11 VAL A 191     -27.187  -4.012   8.040  1.00 20.84      A    H  
ATOM   2280 HG12 VAL A 191     -27.198  -3.430   6.564  1.00 20.84      A    H  
ATOM   2281 HG13 VAL A 191     -25.833  -3.528   7.367  1.00 20.84      A    H  
ATOM   2282 HG21 VAL A 191     -24.916  -4.875   5.376  1.00 20.19      A    H  
ATOM   2283 HG22 VAL A 191     -26.341  -4.711   4.695  1.00 20.19      A    H  
ATOM   2284 HG23 VAL A 191     -25.722  -6.159   4.902  1.00 20.19      A    H  
ATOM   2285  N   PHE A 192     -25.813  -6.073  10.071  1.00 19.48      A    N  
ATOM   2286  CA  PHE A 192     -26.552  -5.974  11.355  1.00 20.40      A    C  
ATOM   2287  C   PHE A 192     -27.380  -4.676  11.347  1.00 21.50      A    C  
ATOM   2288  O   PHE A 192     -26.844  -3.586  11.623  1.00 20.80      A    O  
ATOM   2289  CB  PHE A 192     -25.608  -6.047  12.556  1.00 20.49      A    C  
ATOM   2290  CG  PHE A 192     -24.976  -7.378  12.885  1.00 20.13      A    C  
ATOM   2291  CD1 PHE A 192     -25.318  -8.552  12.226  1.00 21.33      A    C  
ATOM   2292  CD2 PHE A 192     -23.995  -7.438  13.867  1.00 21.92      A    C  
ATOM   2293  CE1 PHE A 192     -24.746  -9.764  12.585  1.00 21.23      A    C  
ATOM   2294  CE2 PHE A 192     -23.408  -8.644  14.218  1.00 22.19      A    C  
ATOM   2295  CZ  PHE A 192     -23.798  -9.805  13.587  1.00 21.18      A    C  
ATOM   2296  H   PHE A 192     -24.937  -5.831  10.142  1.00 19.64      A    H  
ATOM   2297  HA  PHE A 192     -27.182  -6.735  11.410  1.00 20.44      A    H  
ATOM   2298  HB2 PHE A 192     -24.888  -5.399  12.407  1.00 20.38      A    H  
ATOM   2299  HB3 PHE A 192     -26.106  -5.745  13.344  1.00 20.38      A    H  
ATOM   2300  HD1 PHE A 192     -25.990  -8.535  11.565  1.00 21.06      A    H  
ATOM   2301  HD2 PHE A 192     -23.749  -6.650  14.322  1.00 21.51      A    H  
ATOM   2302  HE1 PHE A 192     -24.998 -10.557  12.138  1.00 21.24      A    H  
ATOM   2303  HE2 PHE A 192     -22.754  -8.671  14.898  1.00 21.82      A    H  
ATOM   2304  HZ  PHE A 192     -23.379 -10.622  13.806  1.00 21.40      A    H  
ATOM   2305  N   ASN A 193     -28.675  -4.795  11.048  1.00 20.51      A    N  
ATOM   2306  CA  ASN A 193     -29.617  -3.642  11.001  1.00 19.95      A    C  
ATOM   2307  C   ASN A 193     -30.558  -3.735  12.188  1.00 18.77      A    C  
ATOM   2308  O   ASN A 193     -31.383  -4.653  12.210  1.00 18.67      A    O  
ATOM   2309  CB  ASN A 193     -30.398  -3.580   9.702  1.00 18.73      A    C  
ATOM   2310  CG  ASN A 193     -31.177  -2.280   9.632  1.00 21.13      A    C  
ATOM   2311  ND2 ASN A 193     -32.265  -2.302   8.885  1.00 20.15      A    N  
ATOM   2312  OD1 ASN A 193     -30.758  -1.271  10.225  1.00 20.75      A    O  
ATOM   2313  H   ASN A 193     -29.064  -5.596  10.852  1.00 20.60      A    H  
ATOM   2314  HA  ASN A 193     -29.093  -2.811  11.077  1.00 19.60      A    H  
ATOM   2315  HB2 ASN A 193     -29.779  -3.634   8.946  1.00 19.56      A    H  
ATOM   2316  HB3 ASN A 193     -31.016  -4.338   9.655  1.00 19.55      A    H  
ATOM   2317 HD21 ASN A 193     -32.758  -1.575   8.800  0.00 20.22      A    H  
ATOM   2318 HD22 ASN A 193     -32.497  -3.046   8.464  0.00 20.22      A    H  
ATOM   2319  N   ASP A 194     -30.415  -2.865  13.173  1.00 20.28      A    N  
ATOM   2320  CA  ASP A 194     -31.165  -3.022  14.453  1.00 21.65      A    C  
ATOM   2321  C   ASP A 194     -30.963  -4.462  14.911  1.00 23.58      A    C  
ATOM   2322  O   ASP A 194     -29.788  -4.815  15.089  1.00 24.92      A    O  
ATOM   2323  CB  ASP A 194     -32.614  -2.549  14.331  1.00 21.45      A    C  
ATOM   2324  CG  ASP A 194     -32.714  -1.043  14.169  1.00 24.63      A    C  
ATOM   2325  OD1 ASP A 194     -31.869  -0.352  14.755  1.00 26.08      A    O  
ATOM   2326  OD2 ASP A 194     -33.593  -0.593  13.421  1.00 27.72      A    O1-
ATOM   2327  H   ASP A 194     -29.869  -2.136  13.132  1.00 20.22      A    H  
ATOM   2328  HA  ASP A 194     -30.728  -2.441  15.117  1.00 21.73      A    H  
ATOM   2329  HB2 ASP A 194     -33.034  -2.979  13.559  1.00 22.21      A    H  
ATOM   2330  HB3 ASP A 194     -33.109  -2.807  15.136  1.00 22.22      A    H  
ATOM   2331  N   MET A 195     -32.021  -5.268  15.109  1.00 24.99      A    N  
ATOM   2332  CA  MET A 195     -31.889  -6.632  15.700  1.00 24.32      A    C  
ATOM   2333  C   MET A 195     -32.048  -7.664  14.591  1.00 24.89      A    C  
ATOM   2334  O   MET A 195     -32.387  -8.815  14.891  1.00 25.16      A    O  
ATOM   2335  CB  MET A 195     -32.924  -6.884  16.799  1.00 27.65      A    C  
ATOM   2336  CG  MET A 195     -32.712  -6.023  18.030  1.00 28.29      A    C  
ATOM   2337  SD  MET A 195     -31.014  -6.108  18.720  1.00 33.27      A    S  
ATOM   2338  CE  MET A 195     -31.263  -5.199  20.245  1.00 37.96      A    C  
ATOM   2339  H   MET A 195     -32.874  -5.038  14.889  1.00 24.48      A    H  
ATOM   2340  HA  MET A 195     -30.985  -6.721  16.077  1.00 25.17      A    H  
ATOM   2341  HB2 MET A 195     -33.816  -6.711  16.437  1.00 26.98      A    H  
ATOM   2342  HB3 MET A 195     -32.885  -7.824  17.061  1.00 26.98      A    H  
ATOM   2343  HG2 MET A 195     -32.910  -5.089  17.802  1.00 29.23      A    H  
ATOM   2344  HG3 MET A 195     -33.346  -6.300  18.725  1.00 29.23      A    H  
ATOM   2345  HE1 MET A 195     -30.431  -5.150  20.730  1.00 36.42      A    H  
ATOM   2346  HE2 MET A 195     -31.569  -4.307  20.040  1.00 36.44      A    H  
ATOM   2347  HE3 MET A 195     -31.924  -5.651  20.783  1.00 36.44      A    H  
ATOM   2348  N   LEU A 196     -31.801  -7.271  13.334  1.00 24.11      A    N  
ATOM   2349  CA  LEU A 196     -31.974  -8.170  12.164  1.00 24.96      A    C  
ATOM   2350  C   LEU A 196     -30.635  -8.363  11.450  1.00 24.22      A    C  
ATOM   2351  O   LEU A 196     -29.699  -7.567  11.689  1.00 22.05      A    O  
ATOM   2352  CB  LEU A 196     -33.002  -7.575  11.202  1.00 28.37      A    C  
ATOM   2353  CG  LEU A 196     -34.330  -7.168  11.844  1.00 32.64      A    C  
ATOM   2354  CD1 LEU A 196     -35.020  -6.072  11.044  1.00 35.64      A    C  
ATOM   2355  CD2 LEU A 196     -35.226  -8.378  12.003  1.00 33.39      A    C  
ATOM   2356  H   LEU A 196     -31.507  -6.438  13.119  1.00 24.49      A    H  
ATOM   2357  HA  LEU A 196     -32.292  -9.046  12.482  1.00 25.27      A    H  
ATOM   2358  HB2 LEU A 196     -32.607  -6.787  10.778  1.00 28.47      A    H  
ATOM   2359  HB3 LEU A 196     -33.183  -8.230  10.499  1.00 28.48      A    H  
ATOM   2360  HG  LEU A 196     -34.140  -6.811  12.745  1.00 32.42      A    H  
ATOM   2361 HD11 LEU A 196     -34.444  -5.288  11.003  1.00 34.68      A    H  
ATOM   2362 HD12 LEU A 196     -35.860  -5.835  11.474  1.00 34.69      A    H  
ATOM   2363 HD13 LEU A 196     -35.197  -6.391  10.142  1.00 34.69      A    H  
ATOM   2364 HD21 LEU A 196     -35.409  -8.764  11.129  1.00 33.15      A    H  
ATOM   2365 HD22 LEU A 196     -36.063  -8.110  12.420  1.00 33.17      A    H  
ATOM   2366 HD23 LEU A 196     -34.782  -9.039  12.562  1.00 33.21      A    H  
ATOM   2367  N   ILE A 197     -30.564  -9.382  10.594  1.00 21.77      A    N  
ATOM   2368  CA  ILE A 197     -29.472  -9.539   9.609  1.00 23.34      A    C  
ATOM   2369  C   ILE A 197     -30.126  -9.381   8.255  1.00 21.13      A    C  
ATOM   2370  O   ILE A 197     -31.012 -10.184   7.941  1.00 20.63      A    O  
ATOM   2371  CB  ILE A 197     -28.712 -10.875   9.721  1.00 24.50      A    C  
ATOM   2372  CG1 ILE A 197     -28.122 -11.058  11.118  1.00 26.69      A    C  
ATOM   2373  CG2 ILE A 197     -27.631 -10.972   8.655  1.00 24.38      A    C  
ATOM   2374  CD1 ILE A 197     -27.480 -12.429  11.328  1.00 25.34      A    C  
ATOM   2375  H   ILE A 197     -31.186 -10.047  10.564  1.00 22.69      A    H  
ATOM   2376  HA  ILE A 197     -28.837  -8.817   9.735  1.00 22.79      A    H  
ATOM   2377  HB  ILE A 197     -29.361 -11.604   9.568  1.00 24.67      A    H  
ATOM   2378 HG12 ILE A 197     -27.447 -10.364  11.271  1.00 25.83      A    H  
ATOM   2379 HG13 ILE A 197     -28.836 -10.939  11.778  1.00 25.84      A    H  
ATOM   2380 HG21 ILE A 197     -28.034 -10.911   7.772  1.00 24.41      A    H  
ATOM   2381 HG22 ILE A 197     -27.166 -11.822   8.734  1.00 24.43      A    H  
ATOM   2382 HG23 ILE A 197     -26.994 -10.245   8.769  1.00 24.42      A    H  
ATOM   2383 HD11 ILE A 197     -28.150 -13.123  11.216  1.00 25.79      A    H  
ATOM   2384 HD12 ILE A 197     -27.113 -12.481  12.228  1.00 25.76      A    H  
ATOM   2385 HD13 ILE A 197     -26.765 -12.561  10.683  1.00 25.74      A    H  
ATOM   2386  N   ASN A 198     -29.676  -8.396   7.489  1.00 20.13      A    N  
ATOM   2387  CA  ASN A 198     -30.161  -8.191   6.105  1.00 20.79      A    C  
ATOM   2388  C   ASN A 198     -31.700  -8.086   6.082  1.00 20.99      A    C  
ATOM   2389  O   ASN A 198     -32.287  -8.446   5.081  1.00 19.88      A    O  
ATOM   2390  CB  ASN A 198     -29.605  -9.305   5.217  1.00 20.44      A    C  
ATOM   2391  CG  ASN A 198     -28.097  -9.283   5.081  1.00 20.66      A    C  
ATOM   2392  ND2 ASN A 198     -27.539 -10.279   4.410  1.00 19.71      A    N  
ATOM   2393  OD1 ASN A 198     -27.444  -8.371   5.594  1.00 24.00      A    O  
ATOM   2394  H   ASN A 198     -29.051  -7.792   7.763  1.00 20.53      A    H  
ATOM   2395  HA  ASN A 198     -29.791  -7.339   5.776  1.00 20.64      A    H  
ATOM   2396  HB2 ASN A 198     -29.876 -10.169   5.586  1.00 20.58      A    H  
ATOM   2397  HB3 ASN A 198     -30.001  -9.223   4.326  1.00 20.58      A    H  
ATOM   2398 HD21 ASN A 198     -26.664 -10.309   4.303  0.00 19.72      A    H  
ATOM   2399 HD22 ASN A 198     -28.047 -10.920   4.065  0.00 19.72      A    H  
ATOM   2400  N   ASN A 199     -32.343  -7.574   7.135  1.00 20.67      A    N  
ATOM   2401  CA  ASN A 199     -33.829  -7.395   7.197  1.00 23.03      A    C  
ATOM   2402  C   ASN A 199     -34.558  -8.738   7.026  1.00 24.91      A    C  
ATOM   2403  O   ASN A 199     -35.754  -8.749   6.671  1.00 26.88      A    O  
ATOM   2404  CB  ASN A 199     -34.327  -6.338   6.196  1.00 22.38      A    C  
ATOM   2405  CG  ASN A 199     -34.084  -4.926   6.690  1.00 21.78      A    C  
ATOM   2406  ND2 ASN A 199     -35.123  -4.086   6.677  1.00 21.10      A    N  
ATOM   2407  OD1 ASN A 199     -33.001  -4.646   7.218  1.00 23.11      A    O  
ATOM   2408  H   ASN A 199     -31.911  -7.289   7.885  1.00 21.27      A    H  
ATOM   2409  HA  ASN A 199     -34.043  -7.055   8.098  1.00 22.77      A    H  
ATOM   2410  HB2 ASN A 199     -33.867  -6.462   5.342  1.00 22.38      A    H  
ATOM   2411  HB3 ASN A 199     -35.283  -6.465   6.046  1.00 22.42      A    H  
ATOM   2412 HD21 ASN A 199     -35.026  -3.255   6.955  0.00 20.93      A    H  
ATOM   2413 HD22 ASN A 199     -35.914  -4.364   6.387  0.00 20.93      A    H  
ATOM   2414  N   ARG A 200     -33.882  -9.856   7.238  1.00 25.87      A    N  
ATOM   2415  CA  ARG A 200     -34.567 -11.168   7.181  1.00 26.73      A    C  
ATOM   2416  C   ARG A 200     -35.477 -11.324   8.396  1.00 29.83      A    C  
ATOM   2417  O   ARG A 200     -35.176 -10.857   9.496  1.00 26.90      A    O  
ATOM   2418  CB  ARG A 200     -33.549 -12.305   7.157  1.00 29.80      A    C  
ATOM   2419  CG  ARG A 200     -32.768 -12.381   5.856  1.00 32.03      A    C  
ATOM   2420  CD  ARG A 200     -31.533 -13.183   6.171  1.00 37.77      A    C  
ATOM   2421  NE  ARG A 200     -31.862 -14.602   6.163  1.00 38.65      A    N  
ATOM   2422  CZ  ARG A 200     -31.974 -15.323   5.040  1.00 40.28      A    C  
ATOM   2423  NH1 ARG A 200     -31.807 -14.766   3.849  1.00 44.42      A    N1+
ATOM   2424  NH2 ARG A 200     -32.248 -16.604   5.118  1.00 45.36      A    N  
ATOM   2425  H   ARG A 200     -32.998  -9.889   7.446  1.00 25.83      A    H  
ATOM   2426  HA  ARG A 200     -35.107 -11.203   6.361  1.00 27.72      A    H  
ATOM   2427  HB2 ARG A 200     -32.926 -12.179   7.901  1.00 29.61      A    H  
ATOM   2428  HB3 ARG A 200     -34.020 -13.154   7.296  1.00 29.56      A    H  
ATOM   2429  HG2 ARG A 200     -33.297 -12.827   5.162  1.00 32.75      A    H  
ATOM   2430  HG3 ARG A 200     -32.520 -11.483   5.550  1.00 32.72      A    H  
ATOM   2431  HD2 ARG A 200     -30.841 -12.999   5.502  1.00 36.54      A    H  
ATOM   2432  HD3 ARG A 200     -31.183 -12.930   7.051  1.00 36.52      A    H  
ATOM   2433  HE  ARG A 200     -31.966 -15.009   6.928  1.00 39.10      A    H  
ATOM   2434 HH11 ARG A 200     -31.618 -13.913   3.779  1.00 42.90      A    H  
ATOM   2435 HH12 ARG A 200     -31.888 -15.256   3.123  1.00 42.94      A    H  
ATOM   2436 HH21 ARG A 200     -32.362 -16.983   5.904  1.00 43.50      A    H  
ATOM   2437 HH22 ARG A 200     -32.330 -17.081   4.381  1.00 43.50      A    H  
ATOM   2438  N   PRO A 201     -36.578 -12.095   8.254  1.00 33.80      A    N  
ATOM   2439  CA  PRO A 201     -37.445 -12.403   9.390  1.00 34.92      A    C  
ATOM   2440  C   PRO A 201     -36.688 -13.051  10.562  1.00 37.95      A    C  
ATOM   2441  O   PRO A 201     -35.589 -13.591  10.372  1.00 35.31      A    O  
ATOM   2442  CB  PRO A 201     -38.437 -13.440   8.836  1.00 36.82      A    C  
ATOM   2443  CG  PRO A 201     -38.372 -13.287   7.331  1.00 38.42      A    C  
ATOM   2444  CD  PRO A 201     -36.974 -12.787   7.025  1.00 35.03      A    C  
ATOM   2445  HA  PRO A 201     -37.927 -11.590   9.685  1.00 35.61      A    H  
ATOM   2446  HB2 PRO A 201     -38.178 -14.349   9.102  1.00 36.73      A    H  
ATOM   2447  HB3 PRO A 201     -39.344 -13.264   9.164  1.00 36.73      A    H  
ATOM   2448  HG2 PRO A 201     -38.535 -14.145   6.889  1.00 37.22      A    H  
ATOM   2449  HG3 PRO A 201     -39.042 -12.643   7.021  1.00 37.22      A    H  
ATOM   2450  HD2 PRO A 201     -36.370 -13.528   6.832  1.00 35.49      A    H  
ATOM   2451  HD3 PRO A 201     -36.982 -12.177   6.265  1.00 35.46      A    H  
ATOM   2452  N   ALA A 202     -37.307 -13.027  11.745  1.00 43.11      A    N  
ATOM   2453  CA  ALA A 202     -37.016 -13.950  12.868  1.00 46.62      A    C  
ATOM   2454  C   ALA A 202     -35.536 -13.846  13.222  1.00 44.26      A    C  
ATOM   2455  O   ALA A 202     -34.927 -14.881  13.563  1.00 43.18      A    O  
ATOM   2456  CB  ALA A 202     -37.381 -15.372  12.484  1.00 48.61      A    C  
ATOM   2457  H   ALA A 202     -37.965 -12.431  11.949  1.00 42.61      A    H  
ATOM   2458  HA  ALA A 202     -37.550 -13.678  13.650  1.00 45.84      A    H  
ATOM   2459  HB1 ALA A 202     -37.214 -15.966  13.235  1.00 47.97      A    H  
ATOM   2460  HB2 ALA A 202     -38.323 -15.412  12.246  1.00 47.98      A    H  
ATOM   2461  HB3 ALA A 202     -36.844 -15.654  11.724  1.00 47.97      A    H  
ATOM   2462  N   HIS A 203     -34.987 -12.648  13.054  1.00 45.64      A    N  
ATOM   2463  CA  HIS A 203     -33.635 -12.250  13.522  1.00 54.14      A    C  
ATOM   2464  C   HIS A 203     -32.545 -13.124  12.874  1.00 56.35      A    C  
ATOM   2465  O   HIS A 203     -31.369 -12.944  13.248  1.00 63.37      A    O  
ATOM   2466  CB  HIS A 203     -33.600 -12.273  15.058  1.00 50.30      A    C  
ATOM   2467  CG  HIS A 203     -34.608 -11.358  15.676  1.00 60.40      A    C  
ATOM   2468  CD2 HIS A 203     -34.873 -10.050  15.463  1.00 60.51      A    C  
ATOM   2469  ND1 HIS A 203     -35.529 -11.788  16.625  1.00 66.19      A    N  
ATOM   2470  CE1 HIS A 203     -36.297 -10.779  16.980  1.00 63.52      A    C  
ATOM   2471  NE2 HIS A 203     -35.915  -9.700  16.277  1.00 61.82      A    N  
ATOM   2472  H   HIS A 203     -35.422 -11.956  12.653  1.00 47.14      A    H  
ATOM   2473  HA  HIS A 203     -33.484 -11.320  13.234  1.00 52.01      A    H  
ATOM   2474  HB2 HIS A 203     -33.767 -13.191  15.367  1.00 53.30      A    H  
ATOM   2475  HB3 HIS A 203     -32.702 -12.012  15.362  1.00 53.28      A    H  
ATOM   2476  HD1 HIS A 203     -35.591 -12.606  16.936  0.00 65.99      A    H  
ATOM   2477  HD2 HIS A 203     -34.428  -9.481  14.865  1.00 60.48      A    H  
ATOM   2478  HE1 HIS A 203     -36.992 -10.811  17.615  1.00 63.46      A    H  
ATOM   2479  HE2 HIS A 203     -36.269  -8.903  16.336  0.00 61.60      A    H  
ATOM   2480  N   SER A 204     -32.901 -13.993  11.916  1.00 54.69      A    N  
ATOM   2481  CA  SER A 204     -32.011 -15.050  11.364  1.00 52.97      A    C  
ATOM   2482  C   SER A 204     -31.150 -14.462  10.241  1.00 52.42      A    C  
ATOM   2483  O   SER A 204     -31.634 -13.577   9.502  1.00 54.64      A    O  
ATOM   2484  CB  SER A 204     -32.794 -16.273  10.895  1.00 55.36      A    C  
ATOM   2485  OG  SER A 204     -33.290 -16.102   9.574  1.00 60.89      A    O  
ATOM   2486  H   SER A 204     -33.710 -13.978  11.501  1.00 54.60      A    H  
ATOM   2487  HA  SER A 204     -31.402 -15.339  12.092  1.00 53.49      A    H  
ATOM   2488  HB2 SER A 204     -32.208 -17.063  10.923  1.00 56.00      A    H  
ATOM   2489  HB3 SER A 204     -33.547 -16.431  11.508  1.00 56.01      A    H  
ATOM   2490  HG  SER A 204     -33.707 -16.813   9.363  0.00 60.69      A    H  
ATOM   2491  N   GLY A 205     -29.913 -14.949  10.126  1.00 41.47      A    N  
ATOM   2492  CA  GLY A 205     -28.962 -14.551   9.084  1.00 38.51      A    C  
ATOM   2493  C   GLY A 205     -28.992 -15.544   7.938  1.00 32.02      A    C  
ATOM   2494  O   GLY A 205     -29.446 -16.666   8.081  1.00 32.61      A    O  
ATOM   2495  H   GLY A 205     -29.585 -15.571  10.704  1.00 43.12      A    H  
ATOM   2496  HA2 GLY A 205     -29.196 -13.651   8.752  1.00 37.49      A    H  
ATOM   2497  HA3 GLY A 205     -28.051 -14.519   9.468  1.00 37.45      A    H  
ATOM   2498  N   PRO A 206     -28.502 -15.157   6.757  1.00 29.36      A    N  
ATOM   2499  CA  PRO A 206     -28.343 -16.120   5.683  1.00 28.35      A    C  
ATOM   2500  C   PRO A 206     -27.171 -17.073   5.968  1.00 28.42      A    C  
ATOM   2501  O   PRO A 206     -26.280 -16.770   6.787  1.00 27.88      A    O  
ATOM   2502  CB  PRO A 206     -28.013 -15.216   4.497  1.00 28.72      A    C  
ATOM   2503  CG  PRO A 206     -27.267 -14.068   5.136  1.00 29.14      A    C  
ATOM   2504  CD  PRO A 206     -28.016 -13.811   6.421  1.00 29.09      A    C  
ATOM   2505  HA  PRO A 206     -29.186 -16.614   5.525  1.00 28.63      A    H  
ATOM   2506  HB2 PRO A 206     -27.449 -15.681   3.842  1.00 28.73      A    H  
ATOM   2507  HB3 PRO A 206     -28.829 -14.902   4.053  1.00 28.73      A    H  
ATOM   2508  HG2 PRO A 206     -26.339 -14.314   5.321  1.00 28.98      A    H  
ATOM   2509  HG3 PRO A 206     -27.279 -13.277   4.559  1.00 29.02      A    H  
ATOM   2510  HD2 PRO A 206     -27.425 -13.462   7.113  1.00 29.16      A    H  
ATOM   2511  HD3 PRO A 206     -28.754 -13.190   6.285  1.00 29.19      A    H  
ATOM   2512  N   ASN A 207     -27.145 -18.153   5.206  1.00 23.68      A    N  
ATOM   2513  CA  ASN A 207     -26.044 -19.134   5.161  1.00 25.26      A    C  
ATOM   2514  C   ASN A 207     -25.232 -18.810   3.913  1.00 24.61      A    C  
ATOM   2515  O   ASN A 207     -25.826 -18.358   2.911  1.00 26.53      A    O  
ATOM   2516  CB  ASN A 207     -26.568 -20.568   5.164  1.00 24.37      A    C  
ATOM   2517  CG  ASN A 207     -27.252 -20.932   6.453  1.00 29.76      A    C  
ATOM   2518  ND2 ASN A 207     -28.113 -21.943   6.392  1.00 29.56      A    N  
ATOM   2519  OD1 ASN A 207     -27.044 -20.277   7.483  1.00 26.81      A    O  
ATOM   2520  H   ASN A 207     -27.832 -18.363   4.646  1.00 25.11      A    H  
ATOM   2521  HA  ASN A 207     -25.478 -19.010   5.955  1.00 24.67      A    H  
ATOM   2522  HB2 ASN A 207     -27.201 -20.676   4.425  1.00 25.76      A    H  
ATOM   2523  HB3 ASN A 207     -25.819 -21.180   5.015  1.00 25.77      A    H  
ATOM   2524 HD21 ASN A 207     -28.545 -22.197   7.122  0.00 29.50      A    H  
ATOM   2525 HD22 ASN A 207     -28.260 -22.353   5.626  0.00 29.50      A    H  
ATOM   2526  N   PHE A 208     -23.920 -18.981   3.966  1.00 22.65      A    N  
ATOM   2527  CA  PHE A 208     -23.051 -18.814   2.776  1.00 22.90      A    C  
ATOM   2528  C   PHE A 208     -22.271 -20.116   2.599  1.00 24.51      A    C  
ATOM   2529  O   PHE A 208     -21.746 -20.641   3.584  1.00 23.67      A    O  
ATOM   2530  CB  PHE A 208     -22.142 -17.595   2.960  1.00 22.61      A    C  
ATOM   2531  CG  PHE A 208     -22.856 -16.302   3.265  1.00 21.59      A    C  
ATOM   2532  CD1 PHE A 208     -23.561 -15.639   2.275  1.00 22.58      A    C  
ATOM   2533  CD2 PHE A 208     -22.897 -15.802   4.557  1.00 22.48      A    C  
ATOM   2534  CE1 PHE A 208     -24.239 -14.466   2.557  1.00 22.15      A    C  
ATOM   2535  CE2 PHE A 208     -23.562 -14.621   4.839  1.00 22.49      A    C  
ATOM   2536  CZ  PHE A 208     -24.238 -13.957   3.835  1.00 21.71      A    C  
ATOM   2537  H   PHE A 208     -23.461 -19.204   4.720  1.00 23.16      A    H  
ATOM   2538  HA  PHE A 208     -23.619 -18.673   1.977  1.00 23.12      A    H  
ATOM   2539  HB2 PHE A 208     -21.514 -17.788   3.687  1.00 22.43      A    H  
ATOM   2540  HB3 PHE A 208     -21.618 -17.477   2.140  1.00 22.43      A    H  
ATOM   2541  HD1 PHE A 208     -23.557 -15.978   1.394  1.00 22.24      A    H  
ATOM   2542  HD2 PHE A 208     -22.426 -16.248   5.243  1.00 22.27      A    H  
ATOM   2543  HE1 PHE A 208     -24.696 -14.010   1.868  1.00 22.15      A    H  
ATOM   2544  HE2 PHE A 208     -23.566 -14.279   5.718  1.00 22.29      A    H  
ATOM   2545  HZ  PHE A 208     -24.703 -13.158   4.026  1.00 22.03      A    H  
ATOM   2546  N   GLU A 209     -22.191 -20.609   1.368  1.00 26.54      A    N  
ATOM   2547  CA  GLU A 209     -21.511 -21.877   1.033  1.00 27.15      A    C  
ATOM   2548  C   GLU A 209     -20.148 -21.596   0.425  1.00 23.03      A    C  
ATOM   2549  O   GLU A 209     -20.036 -20.699  -0.421  1.00 24.82      A    O  
ATOM   2550  CB  GLU A 209     -22.316 -22.721   0.040  1.00 27.77      A    C  
ATOM   2551  CG  GLU A 209     -23.616 -23.210   0.644  1.00 31.03      A    C  
ATOM   2552  CD  GLU A 209     -24.202 -24.434  -0.030  0.50 28.85      A    C  
ATOM   2553  OE1 GLU A 209     -23.577 -24.952  -0.969  0.50 29.72      A    O  
ATOM   2554  OE2 GLU A 209     -25.270 -24.853   0.403  0.50 28.47      A    O1-
ATOM   2555  H   GLU A 209     -22.553 -20.187   0.647  1.00 26.17      A    H  
ATOM   2556  HA  GLU A 209     -21.389 -22.393   1.860  1.00 26.28      A    H  
ATOM   2557  HB2 GLU A 209     -22.510 -22.181  -0.754  1.00 28.35      A    H  
ATOM   2558  HB3 GLU A 209     -21.774 -23.488  -0.235  1.00 28.38      A    H  
ATOM   2559  HG2 GLU A 209     -23.469 -23.420   1.590  1.00 29.70      A    H  
ATOM   2560  HG3 GLU A 209     -24.278 -22.487   0.601  1.00 29.71      A    H  
ATOM   2561  N   ALA A 210     -19.172 -22.406   0.803  1.00 22.00      A    N  
ATOM   2562  CA  ALA A 210     -17.817 -22.358   0.244  1.00 23.03      A    C  
ATOM   2563  C   ALA A 210     -17.269 -23.774   0.265  1.00 23.48      A    C  
ATOM   2564  O   ALA A 210     -17.841 -24.634   0.936  1.00 24.15      A    O  
ATOM   2565  CB  ALA A 210     -16.930 -21.422   1.025  1.00 22.15      A    C  
ATOM   2566  H   ALA A 210     -19.267 -23.050   1.441  1.00 22.50      A    H  
ATOM   2567  HA  ALA A 210     -17.867 -22.052  -0.691  1.00 22.75      A    H  
ATOM   2568  HB1 ALA A 210     -16.042 -21.409   0.630  1.00 22.42      A    H  
ATOM   2569  HB2 ALA A 210     -17.305 -20.526   1.005  1.00 22.43      A    H  
ATOM   2570  HB3 ALA A 210     -16.869 -21.725   1.947  1.00 22.42      A    H  
ATOM   2571  N   THR A 211     -16.210 -23.960  -0.491  1.00 24.74      A    N  
ATOM   2572  CA  THR A 211     -15.335 -25.141  -0.413  1.00 24.81      A    C  
ATOM   2573  C   THR A 211     -14.034 -24.799   0.305  1.00 25.73      A    C  
ATOM   2574  O   THR A 211     -13.466 -23.732   0.055  1.00 24.52      A    O  
ATOM   2575  CB  THR A 211     -15.087 -25.720  -1.805  1.00 25.54      A    C  
ATOM   2576  CG2 THR A 211     -14.242 -26.977  -1.762  1.00 26.08      A    C  
ATOM   2577  OG1 THR A 211     -16.389 -26.008  -2.317  1.00 27.50      A    O  
ATOM   2578  H   THR A 211     -15.943 -23.369  -1.129  1.00 24.43      A    H  
ATOM   2579  HA  THR A 211     -15.805 -25.823   0.118  1.00 25.11      A    H  
ATOM   2580  HB  THR A 211     -14.648 -25.039  -2.368  1.00 25.86      A    H  
ATOM   2581  HG1 THR A 211     -16.324 -26.336  -3.095  0.00 27.53      A    H  
ATOM   2582 HG21 THR A 211     -13.368 -26.773  -1.386  1.00 25.92      A    H  
ATOM   2583 HG22 THR A 211     -14.131 -27.325  -2.666  1.00 25.92      A    H  
ATOM   2584 HG23 THR A 211     -14.684 -27.647  -1.211  1.00 25.92      A    H  
ATOM   2585  N   VAL A 212     -13.557 -25.732   1.125  1.00 25.92      A    N  
ATOM   2586  CA  VAL A 212     -12.234 -25.642   1.794  1.00 26.23      A    C  
ATOM   2587  C   VAL A 212     -11.197 -25.102   0.791  1.00 27.38      A    C  
ATOM   2588  O   VAL A 212     -11.185 -25.527  -0.393  1.00 29.67      A    O  
ATOM   2589  CB  VAL A 212     -11.813 -26.983   2.417  1.00 29.53      A    C  
ATOM   2590  CG1 VAL A 212     -12.676 -27.341   3.606  1.00 30.22      A    C  
ATOM   2591  CG2 VAL A 212     -11.823 -28.112   1.397  1.00 30.71      A    C  
ATOM   2592  H   VAL A 212     -14.026 -26.482   1.336  1.00 25.99      A    H  
ATOM   2593  HA  VAL A 212     -12.317 -24.994   2.515  1.00 26.97      A    H  
ATOM   2594  HB  VAL A 212     -10.885 -26.879   2.743  1.00 29.22      A    H  
ATOM   2595 HG11 VAL A 212     -12.624 -26.632   4.271  1.00 30.01      A    H  
ATOM   2596 HG12 VAL A 212     -12.363 -28.174   3.997  1.00 30.01      A    H  
ATOM   2597 HG13 VAL A 212     -13.599 -27.446   3.320  1.00 29.98      A    H  
ATOM   2598 HG21 VAL A 212     -12.712 -28.205   1.016  1.00 30.32      A    H  
ATOM   2599 HG22 VAL A 212     -11.571 -28.944   1.835  1.00 30.34      A    H  
ATOM   2600 HG23 VAL A 212     -11.185 -27.917   0.689  1.00 30.34      A    H  
ATOM   2601  N   GLY A 213     -10.411 -24.121   1.222  1.00 26.79      A    N  
ATOM   2602  CA  GLY A 213      -9.363 -23.476   0.396  1.00 27.37      A    C  
ATOM   2603  C   GLY A 213      -9.898 -22.302  -0.425  1.00 26.17      A    C  
ATOM   2604  O   GLY A 213      -9.085 -21.529  -0.975  1.00 28.99      A    O  
ATOM   2605  H   GLY A 213     -10.474 -23.786   2.067  1.00 27.06      A    H  
ATOM   2606  HA2 GLY A 213      -8.639 -23.157   0.989  1.00 26.93      A    H  
ATOM   2607  HA3 GLY A 213      -8.976 -24.151  -0.216  1.00 26.95      A    H  
ATOM   2608  N   ASP A 214     -11.219 -22.133  -0.525  1.00 22.92      A    N  
ATOM   2609  CA  ASP A 214     -11.810 -20.969  -1.237  1.00 21.78      A    C  
ATOM   2610  C   ASP A 214     -11.325 -19.676  -0.552  1.00 21.98      A    C  
ATOM   2611  O   ASP A 214     -11.212 -19.658   0.708  1.00 23.55      A    O  
ATOM   2612  CB  ASP A 214     -13.340 -21.038  -1.252  1.00 19.58      A    C  
ATOM   2613  CG  ASP A 214     -13.956 -21.915  -2.326  0.50 16.09      A    C  
ATOM   2614  OD1 ASP A 214     -13.233 -22.384  -3.183  0.50 14.49      A    O  
ATOM   2615  OD2 ASP A 214     -15.158 -22.057  -2.294  0.50 14.22      A    O1-
ATOM   2616  H   ASP A 214     -11.828 -22.710  -0.175  1.00 23.36      A    H  
ATOM   2617  HA  ASP A 214     -11.483 -20.975  -2.166  1.00 21.56      A    H  
ATOM   2618  HB2 ASP A 214     -13.652 -21.356  -0.381  1.00 19.19      A    H  
ATOM   2619  HB3 ASP A 214     -13.687 -20.131  -1.380  1.00 19.18      A    H  
ATOM   2620  N   ARG A 215     -11.061 -18.631  -1.331  1.00 22.69      A    N  
ATOM   2621  CA  ARG A 215     -10.746 -17.290  -0.769  1.00 21.62      A    C  
ATOM   2622  C   ARG A 215     -12.069 -16.528  -0.650  1.00 20.70      A    C  
ATOM   2623  O   ARG A 215     -12.662 -16.117  -1.676  1.00 20.80      A    O  
ATOM   2624  CB  ARG A 215      -9.665 -16.586  -1.603  1.00 24.29      A    C  
ATOM   2625  CG  ARG A 215      -9.403 -15.152  -1.166  1.00 24.27      A    C  
ATOM   2626  CD  ARG A 215      -8.175 -14.528  -1.813  1.00 26.39      A    C  
ATOM   2627  NE  ARG A 215      -6.972 -15.078  -1.219  1.00 27.45      A    N  
ATOM   2628  CZ  ARG A 215      -6.482 -14.723  -0.041  1.00 32.23      A    C  
ATOM   2629  NH1 ARG A 215      -7.082 -13.786   0.679  1.00 33.54      A    N1+
ATOM   2630  NH2 ARG A 215      -5.373 -15.285   0.411  1.00 35.95      A    N  
ATOM   2631  H   ARG A 215     -11.049 -18.675  -2.239  1.00 22.28      A    H  
ATOM   2632  HA  ARG A 215     -10.389 -17.420   0.138  1.00 22.13      A    H  
ATOM   2633  HB2 ARG A 215      -8.832 -17.097  -1.533  1.00 23.63      A    H  
ATOM   2634  HB3 ARG A 215      -9.942 -16.586  -2.543  1.00 23.62      A    H  
ATOM   2635  HG2 ARG A 215     -10.185 -14.604  -1.384  1.00 24.76      A    H  
ATOM   2636  HG3 ARG A 215      -9.290 -15.133  -0.192  1.00 24.80      A    H  
ATOM   2637  HD2 ARG A 215      -8.180 -14.715  -2.776  1.00 26.13      A    H  
ATOM   2638  HD3 ARG A 215      -8.194 -13.559  -1.691  1.00 26.20      A    H  
ATOM   2639  HE  ARG A 215      -6.546 -15.696  -1.664  1.00 28.57      A    H  
ATOM   2640 HH11 ARG A 215      -7.816 -13.404   0.390  1.00 32.88      A    H  
ATOM   2641 HH12 ARG A 215      -6.747 -13.554   1.458  1.00 32.94      A    H  
ATOM   2642 HH21 ARG A 215      -4.967 -15.904  -0.067  1.00 34.37      A    H  
ATOM   2643 HH22 ARG A 215      -5.045 -15.044   1.192  1.00 34.37      A    H  
ATOM   2644  N   VAL A 216     -12.556 -16.344   0.572  1.00 20.28      A    N  
ATOM   2645  CA  VAL A 216     -13.947 -15.859   0.775  1.00 19.85      A    C  
ATOM   2646  C   VAL A 216     -13.885 -14.488   1.452  1.00 20.22      A    C  
ATOM   2647  O   VAL A 216     -13.300 -14.379   2.537  1.00 19.96      A    O  
ATOM   2648  CB  VAL A 216     -14.813 -16.869   1.558  1.00 19.24      A    C  
ATOM   2649  CG1 VAL A 216     -16.234 -16.377   1.719  1.00 19.22      A    C  
ATOM   2650  CG2 VAL A 216     -14.788 -18.266   0.918  1.00 18.71      A    C  
ATOM   2651  H   VAL A 216     -12.086 -16.494   1.338  1.00 20.28      A    H  
ATOM   2652  HA  VAL A 216     -14.353 -15.741  -0.101  1.00 19.89      A    H  
ATOM   2653  HB  VAL A 216     -14.421 -16.949   2.462  1.00 19.24      A    H  
ATOM   2654 HG11 VAL A 216     -16.238 -15.543   2.221  1.00 19.22      A    H  
ATOM   2655 HG12 VAL A 216     -16.756 -17.044   2.198  1.00 19.22      A    H  
ATOM   2656 HG13 VAL A 216     -16.628 -16.227   0.842  1.00 19.22      A    H  
ATOM   2657 HG21 VAL A 216     -15.118 -18.211   0.004  1.00 18.87      A    H  
ATOM   2658 HG22 VAL A 216     -15.356 -18.868   1.430  1.00 18.87      A    H  
ATOM   2659 HG23 VAL A 216     -13.877 -18.607   0.913  1.00 18.87      A    H  
ATOM   2660  N   GLU A 217     -14.563 -13.521   0.843  1.00 21.97      A    N  
ATOM   2661  CA  GLU A 217     -14.654 -12.121   1.320  1.00 21.00      A    C  
ATOM   2662  C   GLU A 217     -15.977 -11.898   2.044  1.00 21.21      A    C  
ATOM   2663  O   GLU A 217     -17.033 -12.302   1.526  1.00 19.48      A    O  
ATOM   2664  CB  GLU A 217     -14.510 -11.177   0.133  1.00 21.58      A    C  
ATOM   2665  CG  GLU A 217     -14.426  -9.729   0.527  1.00 20.87      A    C  
ATOM   2666  CD  GLU A 217     -13.976  -8.892  -0.648  1.00 19.98      A    C  
ATOM   2667  OE1 GLU A 217     -14.643  -8.983  -1.681  1.00 19.59      A    O  
ATOM   2668  OE2 GLU A 217     -12.935  -8.184  -0.517  1.00 21.57      A    O1-
ATOM   2669  H   GLU A 217     -15.029 -13.666   0.074  1.00 21.31      A    H  
ATOM   2670  HA  GLU A 217     -13.915 -11.957   1.947  1.00 21.32      A    H  
ATOM   2671  HB2 GLU A 217     -13.701 -11.419  -0.361  1.00 21.29      A    H  
ATOM   2672  HB3 GLU A 217     -15.277 -11.302  -0.463  1.00 21.28      A    H  
ATOM   2673  HG2 GLU A 217     -15.304  -9.414   0.830  1.00 20.82      A    H  
ATOM   2674  HG3 GLU A 217     -13.788  -9.622   1.264  1.00 20.83      A    H  
ATOM   2675  N   PHE A 218     -15.905 -11.261   3.218  1.00 19.94      A    N  
ATOM   2676  CA  PHE A 218     -17.084 -10.787   3.980  1.00 20.01      A    C  
ATOM   2677  C   PHE A 218     -17.030  -9.266   4.077  1.00 20.22      A    C  
ATOM   2678  O   PHE A 218     -15.972  -8.689   4.353  1.00 19.16      A    O  
ATOM   2679  CB  PHE A 218     -17.138 -11.459   5.343  1.00 20.75      A    C  
ATOM   2680  CG  PHE A 218     -17.405 -12.934   5.247  1.00 22.46      A    C  
ATOM   2681  CD1 PHE A 218     -18.705 -13.418   5.183  1.00 24.16      A    C  
ATOM   2682  CD2 PHE A 218     -16.349 -13.841   5.180  1.00 23.24      A    C  
ATOM   2683  CE1 PHE A 218     -18.942 -14.779   5.048  1.00 24.11      A    C  
ATOM   2684  CE2 PHE A 218     -16.592 -15.194   5.064  1.00 23.69      A    C  
ATOM   2685  CZ  PHE A 218     -17.891 -15.666   5.031  1.00 23.38      A    C  
ATOM   2686  H   PHE A 218     -15.119 -11.071   3.638  1.00 20.25      A    H  
ATOM   2687  HA  PHE A 218     -17.898 -11.037   3.480  1.00 20.19      A    H  
ATOM   2688  HB2 PHE A 218     -16.284 -11.314   5.800  1.00 20.96      A    H  
ATOM   2689  HB3 PHE A 218     -17.844 -11.036   5.875  1.00 20.96      A    H  
ATOM   2690  HD1 PHE A 218     -19.430 -12.814   5.209  1.00 23.69      A    H  
ATOM   2691  HD2 PHE A 218     -15.460 -13.526   5.220  1.00 23.17      A    H  
ATOM   2692  HE1 PHE A 218     -19.830 -15.100   5.028  1.00 23.87      A    H  
ATOM   2693  HE2 PHE A 218     -15.869 -15.801   5.039  1.00 23.49      A    H  
ATOM   2694  HZ  PHE A 218     -18.056 -16.591   4.943  1.00 23.58      A    H  
ATOM   2695  N   VAL A 219     -18.153  -8.647   3.756  1.00 20.82      A    N  
ATOM   2696  CA  VAL A 219     -18.418  -7.204   4.004  1.00 19.14      A    C  
ATOM   2697  C   VAL A 219     -19.406  -7.146   5.159  1.00 20.15      A    C  
ATOM   2698  O   VAL A 219     -20.473  -7.750   5.032  1.00 21.20      A    O  
ATOM   2699  CB  VAL A 219     -18.986  -6.514   2.765  1.00 20.36      A    C  
ATOM   2700  CG1 VAL A 219     -19.203  -5.029   3.026  1.00 20.54      A    C  
ATOM   2701  CG2 VAL A 219     -18.080  -6.717   1.568  1.00 20.84      A    C  
ATOM   2702  H   VAL A 219     -18.850  -9.073   3.354  1.00 20.26      A    H  
ATOM   2703  HA  VAL A 219     -17.589  -6.765   4.266  1.00 19.87      A    H  
ATOM   2704  HB  VAL A 219     -19.862  -6.925   2.563  1.00 20.25      A    H  
ATOM   2705 HG11 VAL A 219     -19.845  -4.913   3.748  1.00 20.49      A    H  
ATOM   2706 HG12 VAL A 219     -19.545  -4.605   2.220  1.00 20.49      A    H  
ATOM   2707 HG13 VAL A 219     -18.358  -4.616   3.275  1.00 20.49      A    H  
ATOM   2708 HG21 VAL A 219     -17.196  -6.361   1.766  1.00 20.68      A    H  
ATOM   2709 HG22 VAL A 219     -18.451  -6.252   0.798  1.00 20.68      A    H  
ATOM   2710 HG23 VAL A 219     -18.009  -7.666   1.369  1.00 20.68      A    H  
ATOM   2711  N   MET A 220     -19.039  -6.457   6.239  1.00 20.33      A    N  
ATOM   2712  CA  MET A 220     -19.790  -6.417   7.500  1.00 19.32      A    C  
ATOM   2713  C   MET A 220     -20.181  -4.954   7.790  1.00 19.57      A    C  
ATOM   2714  O   MET A 220     -19.293  -4.105   7.979  1.00 18.31      A    O  
ATOM   2715  CB  MET A 220     -18.939  -7.053   8.597  1.00 20.02      A    C  
ATOM   2716  CG  MET A 220     -19.724  -7.666   9.728  1.00 20.44      A    C  
ATOM   2717  SD  MET A 220     -20.389  -6.389  10.809  1.00 21.07      A    S  
ATOM   2718  CE  MET A 220     -22.144  -6.728  10.678  1.00 20.67      A    C  
ATOM   2719  H   MET A 220     -18.278  -5.957   6.259  1.00 20.04      A    H  
ATOM   2720  HA  MET A 220     -20.611  -6.942   7.385  1.00 19.68      A    H  
ATOM   2721  HB2 MET A 220     -18.380  -7.746   8.193  1.00 19.95      A    H  
ATOM   2722  HB3 MET A 220     -18.343  -6.371   8.962  1.00 19.95      A    H  
ATOM   2723  HG2 MET A 220     -20.463  -8.200   9.365  1.00 20.49      A    H  
ATOM   2724  HG3 MET A 220     -19.142  -8.259  10.248  1.00 20.49      A    H  
ATOM   2725  HE1 MET A 220     -22.633  -6.103  11.225  1.00 20.79      A    H  
ATOM   2726  HE2 MET A 220     -22.420  -6.637   9.759  1.00 20.79      A    H  
ATOM   2727  HE3 MET A 220     -22.320  -7.628  10.980  1.00 20.79      A    H  
ATOM   2728  N   ILE A 221     -21.480  -4.650   7.722  1.00 18.14      A    N  
ATOM   2729  CA  ILE A 221     -22.015  -3.261   7.828  1.00 18.24      A    C  
ATOM   2730  C   ILE A 221     -23.008  -3.307   8.994  1.00 18.36      A    C  
ATOM   2731  O   ILE A 221     -23.690  -4.342   9.156  1.00 20.02      A    O  
ATOM   2732  CB  ILE A 221     -22.654  -2.814   6.499  1.00 17.38      A    C  
ATOM   2733  CG1 ILE A 221     -21.652  -2.756   5.351  1.00 18.12      A    C  
ATOM   2734  CG2 ILE A 221     -23.405  -1.487   6.608  1.00 16.39      A    C  
ATOM   2735  CD1 ILE A 221     -22.321  -2.894   3.989  1.00 17.73      A    C  
ATOM   2736  H   ILE A 221     -22.128  -5.281   7.603  1.00 18.49      A    H  
ATOM   2737  HA  ILE A 221     -21.289  -2.656   8.050  1.00 18.08      A    H  
ATOM   2738  HB  ILE A 221     -23.321  -3.503   6.260  1.00 17.49      A    H  
ATOM   2739 HG12 ILE A 221     -21.173  -1.901   5.387  1.00 17.85      A    H  
ATOM   2740 HG13 ILE A 221     -20.997  -3.478   5.458  1.00 17.85      A    H  
ATOM   2741 HG21 ILE A 221     -24.125  -1.570   7.256  1.00 16.69      A    H  
ATOM   2742 HG22 ILE A 221     -23.778  -1.249   5.742  1.00 16.70      A    H  
ATOM   2743 HG23 ILE A 221     -22.791  -0.788   6.896  1.00 16.69      A    H  
ATOM   2744 HD11 ILE A 221     -22.795  -3.743   3.943  1.00 17.85      A    H  
ATOM   2745 HD12 ILE A 221     -21.644  -2.864   3.291  1.00 17.85      A    H  
ATOM   2746 HD13 ILE A 221     -22.951  -2.165   3.858  1.00 17.84      A    H  
ATOM   2747  N   THR A 222     -23.053  -2.258   9.797  1.00 19.22      A    N  
ATOM   2748  CA  THR A 222     -23.987  -2.122  10.946  1.00 17.64      A    C  
ATOM   2749  C   THR A 222     -24.828  -0.856  10.759  1.00 18.21      A    C  
ATOM   2750  O   THR A 222     -24.303   0.142  10.240  1.00 19.19      A    O  
ATOM   2751  CB  THR A 222     -23.209  -2.157  12.263  1.00 17.91      A    C  
ATOM   2752  CG2 THR A 222     -24.086  -2.009  13.484  1.00 18.38      A    C  
ATOM   2753  OG1 THR A 222     -22.517  -3.405  12.272  1.00 20.01      A    O  
ATOM   2754  H   THR A 222     -22.507  -1.535   9.703  1.00 18.63      A    H  
ATOM   2755  HA  THR A 222     -24.593  -2.895  10.930  1.00 18.10      A    H  
ATOM   2756  HB  THR A 222     -22.548  -1.426  12.252  1.00 18.34      A    H  
ATOM   2757  HG1 THR A 222     -22.065  -3.476  12.986  0.00 19.93      A    H  
ATOM   2758 HG21 THR A 222     -24.540  -1.148  13.460  1.00 18.24      A    H  
ATOM   2759 HG22 THR A 222     -23.538  -2.062  14.287  1.00 18.24      A    H  
ATOM   2760 HG23 THR A 222     -24.748  -2.724  13.497  1.00 18.24      A    H  
ATOM   2761  N   HIS A 223     -26.115  -0.920  11.132  1.00 18.22      A    N  
ATOM   2762  CA  HIS A 223     -27.092   0.183  10.989  1.00 17.99      A    C  
ATOM   2763  C   HIS A 223     -28.035   0.195  12.181  1.00 18.47      A    C  
ATOM   2764  O   HIS A 223     -28.294  -0.889  12.775  1.00 18.62      A    O  
ATOM   2765  CB  HIS A 223     -27.859   0.099   9.670  1.00 18.68      A    C  
ATOM   2766  CG  HIS A 223     -27.200   0.779   8.529  1.00 19.12      A    C  
ATOM   2767  CD2 HIS A 223     -26.924   0.355   7.276  1.00 19.75      A    C  
ATOM   2768  ND1 HIS A 223     -26.777   2.081   8.599  1.00 21.61      A    N  
ATOM   2769  CE1 HIS A 223     -26.268   2.431   7.432  1.00 22.86      A    C  
ATOM   2770  NE2 HIS A 223     -26.310   1.373   6.620  1.00 19.07      A    N  
ATOM   2771  H   HIS A 223     -26.486  -1.666  11.502  1.00 18.16      A    H  
ATOM   2772  HA  HIS A 223     -26.588   1.029  10.998  1.00 18.27      A    H  
ATOM   2773  HB2 HIS A 223     -27.985  -0.848   9.440  1.00 18.62      A    H  
ATOM   2774  HB3 HIS A 223     -28.750   0.492   9.799  1.00 18.62      A    H  
ATOM   2775  HD1 HIS A 223     -26.852   2.602   9.300  0.00 21.62      A    H  
ATOM   2776  HD2 HIS A 223     -27.087  -0.504   6.932  1.00 19.50      A    H  
ATOM   2777  HE1 HIS A 223     -25.887   3.268   7.229  1.00 21.51      A    H  
ATOM   2778  HE2 HIS A 223     -26.027   1.356   5.789  0.00 19.08      A    H  
ATOM   2779  N   GLY A 224     -28.569   1.377  12.467  1.00 20.11      A    N  
ATOM   2780  CA  GLY A 224     -29.772   1.532  13.293  1.00 20.14      A    C  
ATOM   2781  C   GLY A 224     -29.413   2.129  14.640  1.00 21.50      A    C  
ATOM   2782  O   GLY A 224     -28.738   3.174  14.655  1.00 22.67      A    O  
ATOM   2783  H   GLY A 224     -28.213   2.161  12.166  1.00 19.71      A    H  
ATOM   2784  HA2 GLY A 224     -30.413   2.125  12.827  1.00 20.44      A    H  
ATOM   2785  HA3 GLY A 224     -30.198   0.650  13.419  1.00 20.45      A    H  
ATOM   2786  N   GLU A 225     -29.851   1.490  15.715  1.00 20.60      A    N  
ATOM   2787  CA  GLU A 225     -29.872   2.056  17.081  1.00 22.70      A    C  
ATOM   2788  C   GLU A 225     -28.811   1.422  18.006  1.00 24.17      A    C  
ATOM   2789  O   GLU A 225     -28.448   2.067  19.011  1.00 20.16      A    O  
ATOM   2790  CB  GLU A 225     -31.295   1.819  17.597  1.00 24.97      A    C  
ATOM   2791  CG  GLU A 225     -31.667   2.684  18.777  1.00 27.55      A    C  
ATOM   2792  CD  GLU A 225     -31.374   4.160  18.644  0.50 21.61      A    C  
ATOM   2793  OE1 GLU A 225     -31.417   4.679  17.522  0.50 19.56      A    O  
ATOM   2794  OE2 GLU A 225     -31.051   4.751  19.672  0.50 20.81      A    O1-
ATOM   2795  H   GLU A 225     -30.175   0.639  15.674  1.00 21.30      A    H  
ATOM   2796  HA  GLU A 225     -29.704   3.022  17.022  1.00 22.95      A    H  
ATOM   2797  HB2 GLU A 225     -31.926   1.990  16.867  1.00 24.97      A    H  
ATOM   2798  HB3 GLU A 225     -31.382   0.877  17.855  1.00 24.98      A    H  
ATOM   2799  HG2 GLU A 225     -32.628   2.580  18.948  1.00 25.42      A    H  
ATOM   2800  HG3 GLU A 225     -31.195   2.350  19.569  1.00 25.41      A    H  
ATOM   2801  N   TYR A 226     -28.346   0.198  17.733  1.00 23.86      A    N  
ATOM   2802  CA  TYR A 226     -27.648  -0.647  18.743  1.00 24.14      A    C  
ATOM   2803  C   TYR A 226     -26.190  -0.917  18.333  1.00 22.06      A    C  
ATOM   2804  O   TYR A 226     -25.872  -1.024  17.123  1.00 19.91      A    O  
ATOM   2805  CB  TYR A 226     -28.382  -1.982  18.954  1.00 26.37      A    C  
ATOM   2806  CG  TYR A 226     -29.883  -1.873  19.090  1.00 28.09      A    C  
ATOM   2807  CD1 TYR A 226     -30.465  -1.305  20.203  1.00 31.90      A    C  
ATOM   2808  CD2 TYR A 226     -30.725  -2.326  18.083  1.00 31.47      A    C  
ATOM   2809  CE1 TYR A 226     -31.843  -1.210  20.324  1.00 35.16      A    C  
ATOM   2810  CE2 TYR A 226     -32.101  -2.239  18.183  1.00 33.50      A    C  
ATOM   2811  CZ  TYR A 226     -32.665  -1.667  19.308  1.00 35.78      A    C  
ATOM   2812  OH  TYR A 226     -34.025  -1.549  19.395  1.00 39.46      A    O  
ATOM   2813  H   TYR A 226     -28.411  -0.203  16.918  1.00 23.98      A    H  
ATOM   2814  HA  TYR A 226     -27.638  -0.159  19.604  1.00 24.07      A    H  
ATOM   2815  HB2 TYR A 226     -28.177  -2.569  18.197  1.00 26.23      A    H  
ATOM   2816  HB3 TYR A 226     -28.024  -2.405  19.763  1.00 26.21      A    H  
ATOM   2817  HD1 TYR A 226     -29.917  -0.989  20.902  1.00 31.78      A    H  
ATOM   2818  HD2 TYR A 226     -30.347  -2.717  17.313  1.00 31.22      A    H  
ATOM   2819  HE1 TYR A 226     -32.222  -0.812  21.090  1.00 34.27      A    H  
ATOM   2820  HE2 TYR A 226     -32.651  -2.548  17.482  1.00 33.40      A    H  
ATOM   2821  HH  TYR A 226     -34.245  -0.733  19.466  0.00 39.26      A    H  
ATOM   2822  N   TYR A 227     -25.334  -1.120  19.334  1.00 20.78      A    N  
ATOM   2823  CA  TYR A 227     -23.969  -1.686  19.164  1.00 21.51      A    C  
ATOM   2824  C   TYR A 227     -24.133  -3.210  19.052  1.00 21.20      A    C  
ATOM   2825  O   TYR A 227     -25.174  -3.785  19.492  1.00 22.62      A    O  
ATOM   2826  CB  TYR A 227     -23.044  -1.287  20.317  1.00 21.73      A    C  
ATOM   2827  CG  TYR A 227     -23.087  -2.265  21.453  1.00 23.86      A    C  
ATOM   2828  CD1 TYR A 227     -24.005  -2.168  22.479  1.00 27.45      A    C  
ATOM   2829  CD2 TYR A 227     -22.201  -3.322  21.475  1.00 24.70      A    C  
ATOM   2830  CE1 TYR A 227     -24.052  -3.118  23.492  1.00 25.96      A    C  
ATOM   2831  CE2 TYR A 227     -22.230  -4.269  22.470  1.00 24.84      A    C  
ATOM   2832  CZ  TYR A 227     -23.181  -4.189  23.458  1.00 25.22      A    C  
ATOM   2833  OH  TYR A 227     -23.140  -5.164  24.404  1.00 23.86      A    O  
ATOM   2834  H   TYR A 227     -25.529  -0.932  20.204  1.00 21.26      A    H  
ATOM   2835  HA  TYR A 227     -23.587  -1.346  18.316  1.00 21.35      A    H  
ATOM   2836  HB2 TYR A 227     -22.126  -1.225  19.978  1.00 22.17      A    H  
ATOM   2837  HB3 TYR A 227     -23.308  -0.401  20.643  1.00 22.16      A    H  
ATOM   2838  HD1 TYR A 227     -24.629  -1.462  22.478  1.00 26.07      A    H  
ATOM   2839  HD2 TYR A 227     -21.575  -3.411  20.776  1.00 24.57      A    H  
ATOM   2840  HE1 TYR A 227     -24.698  -3.053  24.177  1.00 25.97      A    H  
ATOM   2841  HE2 TYR A 227     -21.630  -4.995  22.450  1.00 24.88      A    H  
ATOM   2842  HH  TYR A 227     -23.901  -5.560  24.448  0.00 23.87      A    H  
ATOM   2843  N   HIS A 228     -23.160  -3.861  18.437  1.00 21.43      A    N  
ATOM   2844  CA  HIS A 228     -23.122  -5.339  18.258  1.00 21.45      A    C  
ATOM   2845  C   HIS A 228     -21.670  -5.808  18.366  1.00 19.98      A    C  
ATOM   2846  O   HIS A 228     -20.769  -4.963  18.297  1.00 21.27      A    O  
ATOM   2847  CB  HIS A 228     -23.756  -5.743  16.921  1.00 19.34      A    C  
ATOM   2848  CG  HIS A 228     -25.142  -5.250  16.714  1.00 20.65      A    C  
ATOM   2849  CD2 HIS A 228     -25.602  -4.149  16.089  1.00 21.83      A    C  
ATOM   2850  ND1 HIS A 228     -26.260  -5.975  17.089  1.00 20.75      A    N  
ATOM   2851  CE1 HIS A 228     -27.339  -5.317  16.773  1.00 21.30      A    C  
ATOM   2852  NE2 HIS A 228     -26.971  -4.199  16.137  1.00 21.89      A    N  
ATOM   2853  H   HIS A 228     -22.437  -3.445  18.071  1.00 21.37      A    H  
ATOM   2854  HA  HIS A 228     -23.636  -5.753  18.991  1.00 20.75      A    H  
ATOM   2855  HB2 HIS A 228     -23.190  -5.403  16.192  1.00 20.13      A    H  
ATOM   2856  HB3 HIS A 228     -23.759  -6.724  16.859  1.00 20.13      A    H  
ATOM   2857  HD1 HIS A 228     -26.247  -6.763  17.472  0.00 20.76      A    H  
ATOM   2858  HD2 HIS A 228     -25.086  -3.463  15.709  1.00 21.50      A    H  
ATOM   2859  HE1 HIS A 228     -28.223  -5.598  16.936  1.00 21.29      A    H  
ATOM   2860  HE2 HIS A 228     -27.519  -3.592  15.819  0.00 21.87      A    H  
ATOM   2861  N   THR A 229     -21.445  -7.107  18.514  1.00 19.04      A    N  
ATOM   2862  CA  THR A 229     -20.120  -7.725  18.297  1.00 18.95      A    C  
ATOM   2863  C   THR A 229     -20.287  -8.809  17.239  1.00 19.43      A    C  
ATOM   2864  O   THR A 229     -21.122  -9.700  17.447  1.00 22.15      A    O  
ATOM   2865  CB  THR A 229     -19.517  -8.244  19.608  1.00 19.32      A    C  
ATOM   2866  CG2 THR A 229     -19.121  -7.099  20.510  1.00 19.47      A    C  
ATOM   2867  OG1 THR A 229     -20.500  -9.115  20.178  1.00 20.39      A    O  
ATOM   2868  H   THR A 229     -22.084  -7.709  18.756  1.00 19.23      A    H  
ATOM   2869  HA  THR A 229     -19.521  -7.034  17.939  1.00 19.14      A    H  
ATOM   2870  HB  THR A 229     -18.712  -8.771  19.390  1.00 19.48      A    H  
ATOM   2871  HG1 THR A 229     -20.215  -9.428  20.910  0.00 20.42      A    H  
ATOM   2872 HG21 THR A 229     -18.457  -6.546  20.061  1.00 19.43      A    H  
ATOM   2873 HG22 THR A 229     -18.745  -7.449  21.336  1.00 19.43      A    H  
ATOM   2874 HG23 THR A 229     -19.906  -6.560  20.714  1.00 19.42      A    H  
ATOM   2875  N   PHE A 230     -19.580  -8.681  16.118  1.00 19.69      A    N  
ATOM   2876  CA  PHE A 230     -19.567  -9.675  15.024  1.00 20.09      A    C  
ATOM   2877  C   PHE A 230     -18.480 -10.715  15.303  1.00 21.23      A    C  
ATOM   2878  O   PHE A 230     -17.317 -10.355  15.521  1.00 21.67      A    O  
ATOM   2879  CB  PHE A 230     -19.332  -9.010  13.667  1.00 20.34      A    C  
ATOM   2880  CG  PHE A 230     -19.239 -10.023  12.560  1.00 18.51      A    C  
ATOM   2881  CD1 PHE A 230     -20.383 -10.530  11.957  1.00 20.08      A    C  
ATOM   2882  CD2 PHE A 230     -18.011 -10.511  12.156  1.00 20.31      A    C  
ATOM   2883  CE1 PHE A 230     -20.293 -11.473  10.940  1.00 19.54      A    C  
ATOM   2884  CE2 PHE A 230     -17.919 -11.460  11.150  1.00 19.44      A    C  
ATOM   2885  CZ  PHE A 230     -19.059 -11.941  10.556  1.00 20.84      A    C  
ATOM   2886  H   PHE A 230     -19.047  -7.963  15.943  1.00 19.72      A    H  
ATOM   2887  HA  PHE A 230     -20.444 -10.134  15.003  1.00 20.28      A    H  
ATOM   2888  HB2 PHE A 230     -20.072  -8.394  13.482  1.00 19.83      A    H  
ATOM   2889  HB3 PHE A 230     -18.502  -8.492  13.705  1.00 19.84      A    H  
ATOM   2890  HD1 PHE A 230     -21.230 -10.211  12.224  1.00 19.61      A    H  
ATOM   2891  HD2 PHE A 230     -17.224 -10.186  12.565  1.00 19.70      A    H  
ATOM   2892  HE1 PHE A 230     -21.076 -11.806  10.532  1.00 19.95      A    H  
ATOM   2893  HE2 PHE A 230     -17.073 -11.777  10.877  1.00 19.95      A    H  
ATOM   2894  HZ  PHE A 230     -18.994 -12.582   9.866  1.00 20.16      A    H  
ATOM   2895  N   HIS A 231     -18.859 -11.991  15.279  1.00 22.66      A    N  
ATOM   2896  CA  HIS A 231     -17.957 -13.128  15.596  1.00 21.04      A    C  
ATOM   2897  C   HIS A 231     -18.154 -14.227  14.577  1.00 19.87      A    C  
ATOM   2898  O   HIS A 231     -19.316 -14.521  14.257  1.00 21.77      A    O  
ATOM   2899  CB  HIS A 231     -18.203 -13.666  17.017  1.00 21.75      A    C  
ATOM   2900  CG  HIS A 231     -17.499 -14.950  17.328  1.00 23.00      A    C  
ATOM   2901  CD2 HIS A 231     -17.972 -16.190  17.613  1.00 22.57      A    C  
ATOM   2902  ND1 HIS A 231     -16.105 -15.045  17.412  1.00 21.49      A    N  
ATOM   2903  CE1 HIS A 231     -15.774 -16.302  17.702  1.00 21.42      A    C  
ATOM   2904  NE2 HIS A 231     -16.893 -17.008  17.834  1.00 24.55      A    N  
ATOM   2905  H   HIS A 231     -19.704 -12.260  15.069  1.00 21.91      A    H  
ATOM   2906  HA  HIS A 231     -17.031 -12.810  15.533  1.00 21.24      A    H  
ATOM   2907  HB2 HIS A 231     -17.916 -12.986  17.663  1.00 21.88      A    H  
ATOM   2908  HB3 HIS A 231     -19.169 -13.800  17.139  1.00 21.87      A    H  
ATOM   2909  HD1 HIS A 231     -15.544 -14.379  17.293  0.00 21.51      A    H  
ATOM   2910  HD2 HIS A 231     -18.874 -16.450  17.638  1.00 23.06      A    H  
ATOM   2911  HE1 HIS A 231     -14.900 -16.630  17.812  1.00 22.14      A    H  
ATOM   2912  HE2 HIS A 231     -16.932 -17.862  18.024  0.00 24.50      A    H  
ATOM   2913  N   MET A 232     -17.059 -14.896  14.197  1.00 20.33      A    N  
ATOM   2914  CA  MET A 232     -17.103 -16.073  13.306  1.00 19.12      A    C  
ATOM   2915  C   MET A 232     -16.302 -17.219  13.917  1.00 19.00      A    C  
ATOM   2916  O   MET A 232     -15.120 -17.020  14.261  1.00 18.70      A    O  
ATOM   2917  CB  MET A 232     -16.543 -15.750  11.923  1.00 19.48      A    C  
ATOM   2918  CG  MET A 232     -16.640 -16.906  10.983  1.00 21.45      A    C  
ATOM   2919  SD  MET A 232     -16.139 -16.449   9.294  1.00 26.39      A    S  
ATOM   2920  CE  MET A 232     -17.524 -15.442   8.769  1.00 25.50      A    C  
ATOM   2921  H   MET A 232     -16.220 -14.664  14.465  1.00 19.93      A    H  
ATOM   2922  HA  MET A 232     -18.040 -16.360  13.217  1.00 19.41      A    H  
ATOM   2923  HB2 MET A 232     -17.033 -14.990  11.553  1.00 19.86      A    H  
ATOM   2924  HB3 MET A 232     -15.605 -15.488  12.014  1.00 19.84      A    H  
ATOM   2925  HG2 MET A 232     -16.064 -17.633  11.298  1.00 22.02      A    H  
ATOM   2926  HG3 MET A 232     -17.565 -17.234  10.965  1.00 22.02      A    H  
ATOM   2927  HE1 MET A 232     -17.377 -15.140   7.864  1.00 25.76      A    H  
ATOM   2928  HE2 MET A 232     -18.334 -15.965   8.806  1.00 25.76      A    H  
ATOM   2929  HE3 MET A 232     -17.606 -14.678   9.353  1.00 25.75      A    H  
ATOM   2930  N   HIS A 233     -16.931 -18.384  14.035  1.00 20.76      A    N  
ATOM   2931  CA  HIS A 233     -16.295 -19.638  14.514  1.00 21.01      A    C  
ATOM   2932  C   HIS A 233     -15.294 -20.128  13.471  1.00 22.27      A    C  
ATOM   2933  O   HIS A 233     -15.589 -19.991  12.243  1.00 21.40      A    O  
ATOM   2934  CB  HIS A 233     -17.345 -20.722  14.788  1.00 22.42      A    C  
ATOM   2935  CG  HIS A 233     -18.157 -20.567  16.025  1.00 22.20      A    C  
ATOM   2936  CD2 HIS A 233     -18.711 -19.489  16.637  1.00 25.21      A    C  
ATOM   2937  ND1 HIS A 233     -18.489 -21.666  16.798  1.00 25.10      A    N  
ATOM   2938  CE1 HIS A 233     -19.217 -21.273  17.836  1.00 26.94      A    C  
ATOM   2939  NE2 HIS A 233     -19.401 -19.938  17.738  1.00 23.27      A    N  
ATOM   2940  H   HIS A 233     -17.813 -18.495  13.831  1.00 20.39      A    H  
ATOM   2941  HA  HIS A 233     -15.810 -19.440  15.349  1.00 21.46      A    H  
ATOM   2942  HB2 HIS A 233     -17.958 -20.761  14.020  1.00 22.02      A    H  
ATOM   2943  HB3 HIS A 233     -16.885 -21.589  14.834  1.00 22.02      A    H  
ATOM   2944  HD1 HIS A 233     -18.260 -22.496  16.628  0.00 25.30      A    H  
ATOM   2945  HD2 HIS A 233     -18.676 -18.601  16.335  1.00 24.05      A    H  
ATOM   2946  HE1 HIS A 233     -19.572 -21.834  18.504  1.00 25.50      A    H  
ATOM   2947  HE2 HIS A 233     -19.853 -19.445  18.307  0.00 23.37      A    H  
ATOM   2948  N   GLY A 234     -14.156 -20.655  13.948  1.00 22.51      A    N  
ATOM   2949  CA  GLY A 234     -13.137 -21.378  13.160  1.00 25.45      A    C  
ATOM   2950  C   GLY A 234     -12.282 -20.501  12.247  1.00 24.10      A    C  
ATOM   2951  O   GLY A 234     -11.487 -21.067  11.480  1.00 23.75      A    O  
ATOM   2952  H   GLY A 234     -13.941 -20.593  14.831  1.00 23.10      A    H  
ATOM   2953  HA2 GLY A 234     -12.541 -21.860  13.788  1.00 24.41      A    H  
ATOM   2954  HA3 GLY A 234     -13.594 -22.060  12.608  1.00 24.40      A    H  
ATOM   2955  N   HIS A 235     -12.470 -19.179  12.274  1.00 22.39      A    N  
ATOM   2956  CA  HIS A 235     -11.829 -18.236  11.330  1.00 23.50      A    C  
ATOM   2957  C   HIS A 235     -11.470 -16.961  12.087  1.00 22.85      A    C  
ATOM   2958  O   HIS A 235     -12.038 -16.719  13.193  1.00 23.57      A    O  
ATOM   2959  CB  HIS A 235     -12.752 -17.977  10.133  1.00 23.29      A    C  
ATOM   2960  CG  HIS A 235     -13.149 -19.218   9.400  1.00 24.11      A    C  
ATOM   2961  CD2 HIS A 235     -14.110 -20.136   9.648  1.00 20.73      A    C  
ATOM   2962  ND1 HIS A 235     -12.511 -19.632   8.233  1.00 24.97      A    N  
ATOM   2963  CE1 HIS A 235     -13.049 -20.771   7.830  1.00 22.00      A    C  
ATOM   2964  NE2 HIS A 235     -14.009 -21.104   8.680  1.00 25.43      A    N  
ATOM   2965  H   HIS A 235     -12.999 -18.758  12.883  1.00 23.03      A    H  
ATOM   2966  HA  HIS A 235     -10.995 -18.646  11.005  1.00 23.12      A    H  
ATOM   2967  HB2 HIS A 235     -13.563 -17.524  10.451  1.00 23.54      A    H  
ATOM   2968  HB3 HIS A 235     -12.297 -17.371   9.507  1.00 23.53      A    H  
ATOM   2969  HD1 HIS A 235     -11.842 -19.214   7.842  0.00 24.92      A    H  
ATOM   2970  HD2 HIS A 235     -14.700 -20.145  10.375  1.00 22.57      A    H  
ATOM   2971  HE1 HIS A 235     -12.805 -21.245   7.066  1.00 23.39      A    H  
ATOM   2972  HE2 HIS A 235     -14.506 -21.823   8.613  0.00 25.30      A    H  
ATOM   2973  N   ARG A 236     -10.543 -16.176  11.542  1.00 21.48      A    N  
ATOM   2974  CA  ARG A 236     -10.093 -14.913  12.182  1.00 21.00      A    C  
ATOM   2975  C   ARG A 236      -9.536 -13.999  11.090  1.00 22.87      A    C  
ATOM   2976  O   ARG A 236      -9.298 -14.475   9.994  1.00 21.41      A    O  
ATOM   2977  CB  ARG A 236      -9.025 -15.157  13.244  1.00 22.05      A    C  
ATOM   2978  CG  ARG A 236      -7.726 -15.722  12.679  1.00 23.43      A    C  
ATOM   2979  CD  ARG A 236      -7.099 -16.748  13.608  1.00 24.31      A    C  
ATOM   2980  NE  ARG A 236      -7.945 -17.925  13.690  1.00 23.90      A    N  
ATOM   2981  CZ  ARG A 236      -8.058 -18.865  12.755  1.00 23.40      A    C  
ATOM   2982  NH1 ARG A 236      -7.344 -18.785  11.648  1.00 23.58      A    N1+
ATOM   2983  NH2 ARG A 236      -8.892 -19.881  12.942  1.00 23.40      A    N  
ATOM   2984  H   ARG A 236     -10.131 -16.369  10.752  1.00 21.68      A    H  
ATOM   2985  HA  ARG A 236     -10.870 -14.475  12.600  1.00 21.64      A    H  
ATOM   2986  HB2 ARG A 236      -8.831 -14.310  13.695  1.00 22.11      A    H  
ATOM   2987  HB3 ARG A 236      -9.382 -15.780  13.910  1.00 22.12      A    H  
ATOM   2988  HG2 ARG A 236      -7.902 -16.142  11.811  1.00 23.29      A    H  
ATOM   2989  HG3 ARG A 236      -7.089 -14.989  12.536  1.00 23.29      A    H  
ATOM   2990  HD2 ARG A 236      -6.211 -16.998  13.276  1.00 24.00      A    H  
ATOM   2991  HD3 ARG A 236      -6.993 -16.358  14.502  1.00 24.00      A    H  
ATOM   2992  HE  ARG A 236      -8.443 -18.008  14.400  1.00 23.85      A    H  
ATOM   2993 HH11 ARG A 236      -6.796 -18.113  11.519  1.00 23.54      A    H  
ATOM   2994 HH12 ARG A 236      -7.419 -19.411  11.036  1.00 23.54      A    H  
ATOM   2995 HH21 ARG A 236      -9.365 -19.931  13.684  1.00 23.43      A    H  
ATOM   2996 HH22 ARG A 236      -8.962 -20.510  12.329  1.00 23.43      A    H  
ATOM   2997  N   TRP A 237      -9.355 -12.720  11.398  1.00 22.23      A    N  
ATOM   2998  CA  TRP A 237      -8.932 -11.740  10.372  1.00 22.83      A    C  
ATOM   2999  C   TRP A 237      -8.124 -10.647  11.069  1.00 21.61      A    C  
ATOM   3000  O   TRP A 237      -8.027 -10.656  12.324  1.00 19.18      A    O  
ATOM   3001  CB  TRP A 237     -10.157 -11.205   9.612  1.00 21.92      A    C  
ATOM   3002  CG  TRP A 237     -11.106 -10.428  10.467  1.00 21.08      A    C  
ATOM   3003  CD1 TRP A 237     -11.092  -9.089  10.691  1.00 20.62      A    C  
ATOM   3004  CD2 TRP A 237     -12.218 -10.946  11.215  1.00 21.45      A    C  
ATOM   3005  CE2 TRP A 237     -12.797  -9.853  11.892  1.00 21.21      A    C  
ATOM   3006  CE3 TRP A 237     -12.720 -12.235  11.454  1.00 21.51      A    C  
ATOM   3007  NE1 TRP A 237     -12.136  -8.726  11.499  1.00 22.09      A    N  
ATOM   3008  CZ2 TRP A 237     -13.902  -9.999  12.727  1.00 20.28      A    C  
ATOM   3009  CZ3 TRP A 237     -13.832 -12.372  12.254  1.00 20.64      A    C  
ATOM   3010  CH2 TRP A 237     -14.404 -11.269  12.897  1.00 20.17      A    C  
ATOM   3011  H   TRP A 237      -9.477 -12.374  12.232  1.00 22.52      A    H  
ATOM   3012  HA  TRP A 237      -8.348 -12.202   9.725  1.00 22.30      A    H  
ATOM   3013  HB2 TRP A 237      -9.842 -10.635   8.884  1.00 21.93      A    H  
ATOM   3014  HB3 TRP A 237     -10.630 -11.965   9.216  1.00 21.92      A    H  
ATOM   3015  HD1 TRP A 237     -10.489  -8.480  10.297  1.00 21.06      A    H  
ATOM   3016  HE1 TRP A 237     -12.295  -7.917  11.790  1.00 21.48      A    H  
ATOM   3017  HE3 TRP A 237     -12.343 -12.984  11.021  1.00 21.25      A    H  
ATOM   3018  HZ2 TRP A 237     -14.305  -9.252  13.137  1.00 20.55      A    H  
ATOM   3019  HZ3 TRP A 237     -14.186 -13.233  12.412  1.00 20.77      A    H  
ATOM   3020  HH2 TRP A 237     -15.151 -11.397  13.454  1.00 20.41      A    H  
ATOM   3021  N   ALA A 238      -7.514  -9.790  10.279  1.00 20.68      A    N  
ATOM   3022  CA  ALA A 238      -6.667  -8.698  10.794  1.00 21.79      A    C  
ATOM   3023  C   ALA A 238      -7.530  -7.446  10.921  1.00 23.19      A    C  
ATOM   3024  O   ALA A 238      -8.328  -7.190  10.015  1.00 22.33      A    O  
ATOM   3025  CB  ALA A 238      -5.477  -8.484   9.888  1.00 21.41      A    C  
ATOM   3026  H   ALA A 238      -7.564  -9.805   9.371  1.00 21.17      A    H  
ATOM   3027  HA  ALA A 238      -6.341  -8.947  11.690  1.00 21.76      A    H  
ATOM   3028  HB1 ALA A 238      -4.928  -7.762  10.238  1.00 21.52      A    H  
ATOM   3029  HB2 ALA A 238      -4.950  -9.299   9.844  1.00 21.52      A    H  
ATOM   3030  HB3 ALA A 238      -5.785  -8.250   8.996  1.00 21.52      A    H  
ATOM   3031  N   ASP A 239      -7.382  -6.701  12.017  1.00 22.60      A    N  
ATOM   3032  CA  ASP A 239      -8.064  -5.393  12.172  1.00 27.10      A    C  
ATOM   3033  C   ASP A 239      -7.332  -4.303  11.368  1.00 24.58      A    C  
ATOM   3034  O   ASP A 239      -6.619  -3.515  11.957  1.00 21.28      A    O  
ATOM   3035  CB  ASP A 239      -8.167  -5.012  13.641  1.00 28.70      A    C  
ATOM   3036  CG  ASP A 239      -9.205  -3.925  13.878  1.00 33.24      A    C  
ATOM   3037  OD1 ASP A 239     -10.174  -3.819  13.079  1.00 35.79      A    O  
ATOM   3038  OD2 ASP A 239      -9.055  -3.238  14.861  1.00 37.79      A    O1-
ATOM   3039  H   ASP A 239      -6.863  -6.946  12.725  1.00 23.75      A    H  
ATOM   3040  HA  ASP A 239      -8.977  -5.482  11.813  1.00 26.00      A    H  
ATOM   3041  HB2 ASP A 239      -8.420  -5.801  14.161  1.00 29.30      A    H  
ATOM   3042  HB3 ASP A 239      -7.298  -4.697  13.965  1.00 29.29      A    H  
ATOM   3043  N   ASN A 240      -7.485  -4.271  10.047  1.00 21.37      A    N  
ATOM   3044  CA  ASN A 240      -6.777  -3.276   9.210  1.00 20.36      A    C  
ATOM   3045  C   ASN A 240      -7.581  -3.066   7.919  1.00 20.75      A    C  
ATOM   3046  O   ASN A 240      -8.687  -3.570   7.842  1.00 21.16      A    O  
ATOM   3047  CB  ASN A 240      -5.337  -3.730   8.927  1.00 20.80      A    C  
ATOM   3048  CG  ASN A 240      -5.263  -4.944   8.022  1.00 20.45      A    C  
ATOM   3049  ND2 ASN A 240      -4.053  -5.435   7.777  1.00 21.85      A    N  
ATOM   3050  OD1 ASN A 240      -6.292  -5.494   7.628  1.00 19.60      A    O  
ATOM   3051  H   ASN A 240      -8.019  -4.850   9.589  1.00 21.83      A    H  
ATOM   3052  HA  ASN A 240      -6.737  -2.422   9.700  1.00 20.73      A    H  
ATOM   3053  HB2 ASN A 240      -4.846  -2.993   8.515  1.00 20.61      A    H  
ATOM   3054  HB3 ASN A 240      -4.903  -3.942   9.778  1.00 20.62      A    H  
ATOM   3055 HD21 ASN A 240      -3.962  -6.143   7.252  0.00 21.79      A    H  
ATOM   3056 HD22 ASN A 240      -3.341  -5.059   8.136  0.00 21.79      A    H  
ATOM   3057  N   ARG A 241      -7.039  -2.337   6.956  1.00 18.88      A    N  
ATOM   3058  CA  ARG A 241      -7.767  -1.938   5.736  1.00 22.56      A    C  
ATOM   3059  C   ARG A 241      -8.358  -3.158   5.024  1.00 23.80      A    C  
ATOM   3060  O   ARG A 241      -9.558  -3.109   4.689  1.00 24.36      A    O  
ATOM   3061  CB  ARG A 241      -6.883  -1.109   4.804  1.00 24.92      A    C  
ATOM   3062  CG  ARG A 241      -7.557  -0.851   3.460  1.00 28.90      A    C  
ATOM   3063  CD  ARG A 241      -6.706  -0.060   2.534  1.00 31.74      A    C  
ATOM   3064  NE  ARG A 241      -5.805  -0.822   1.688  1.00 30.51      A    N  
ATOM   3065  CZ  ARG A 241      -6.139  -1.580   0.679  1.00 22.24      A    C  
ATOM   3066  NH1 ARG A 241      -7.391  -1.882   0.402  1.00 24.40      A    N1+
ATOM   3067  NH2 ARG A 241      -5.175  -2.105  -0.039  1.00 23.82      A    N  
ATOM   3068  H   ARG A 241      -6.184  -2.027   6.994  1.00 20.16      A    H  
ATOM   3069  HA  ARG A 241      -8.518  -1.367   6.018  1.00 22.45      A    H  
ATOM   3070  HB2 ARG A 241      -6.681  -0.252   5.235  1.00 25.22      A    H  
ATOM   3071  HB3 ARG A 241      -6.037  -1.585   4.657  1.00 25.19      A    H  
ATOM   3072  HG2 ARG A 241      -7.766  -1.709   3.035  1.00 28.49      A    H  
ATOM   3073  HG3 ARG A 241      -8.399  -0.372   3.606  1.00 28.52      A    H  
ATOM   3074  HD2 ARG A 241      -7.280   0.497   1.965  1.00 30.73      A    H  
ATOM   3075  HD3 ARG A 241      -6.159   0.553   3.077  1.00 30.67      A    H  
ATOM   3076  HE  ARG A 241      -4.951  -0.650   1.777  1.00 28.24      A    H  
ATOM   3077 HH11 ARG A 241      -8.042  -1.512   0.864  1.00 23.96      A    H  
ATOM   3078 HH12 ARG A 241      -7.578  -2.414  -0.271  1.00 23.94      A    H  
ATOM   3079 HH21 ARG A 241      -4.331  -1.934   0.153  1.00 23.58      A    H  
ATOM   3080 HH22 ARG A 241      -5.373  -2.662  -0.693  1.00 23.58      A    H  
ATOM   3081  N   THR A 242      -7.583  -4.214   4.766  1.00 21.55      A    N  
ATOM   3082  CA  THR A 242      -8.016  -5.349   3.890  1.00 22.97      A    C  
ATOM   3083  C   THR A 242      -8.592  -6.494   4.727  1.00 21.63      A    C  
ATOM   3084  O   THR A 242      -9.106  -7.468   4.155  1.00 24.60      A    O  
ATOM   3085  CB  THR A 242      -6.872  -5.895   3.026  1.00 21.07      A    C  
ATOM   3086  CG2 THR A 242      -6.361  -4.853   2.047  1.00 22.25      A    C  
ATOM   3087  OG1 THR A 242      -5.832  -6.395   3.879  1.00 20.82      A    O  
ATOM   3088  H   THR A 242      -6.743  -4.323   5.101  1.00 22.38      A    H  
ATOM   3089  HA  THR A 242      -8.724  -5.017   3.290  1.00 22.08      A    H  
ATOM   3090  HB  THR A 242      -7.229  -6.653   2.503  1.00 21.60      A    H  
ATOM   3091  HG1 THR A 242      -5.196  -6.701   3.406  0.00 20.89      A    H  
ATOM   3092 HG21 THR A 242      -7.086  -4.576   1.458  1.00 21.88      A    H  
ATOM   3093 HG22 THR A 242      -5.639  -5.233   1.514  1.00 21.88      A    H  
ATOM   3094 HG23 THR A 242      -6.029  -4.080   2.538  1.00 21.88      A    H  
ATOM   3095  N   GLY A 243      -8.455  -6.400   6.046  1.00 21.97      A    N  
ATOM   3096  CA  GLY A 243      -8.745  -7.520   6.950  1.00 22.66      A    C  
ATOM   3097  C   GLY A 243      -7.764  -8.664   6.792  1.00 25.44      A    C  
ATOM   3098  O   GLY A 243      -8.092  -9.765   7.274  1.00 26.16      A    O  
ATOM   3099  H   GLY A 243      -8.184  -5.638   6.464  1.00 22.05      A    H  
ATOM   3100  HA2 GLY A 243      -8.718  -7.193   7.879  1.00 23.11      A    H  
ATOM   3101  HA3 GLY A 243      -9.660  -7.848   6.770  1.00 23.08      A    H  
ATOM   3102  N   MET A 244      -6.594  -8.437   6.168  1.00 22.30      A    N  
ATOM   3103  CA  MET A 244      -5.525  -9.441   5.971  1.00 24.88      A    C  
ATOM   3104  C   MET A 244      -4.175  -8.809   6.333  1.00 24.49      A    C  
ATOM   3105  O   MET A 244      -3.914  -7.700   5.837  1.00 22.31      A    O  
ATOM   3106  CB  MET A 244      -5.490  -9.902   4.511  1.00 27.10      A    C  
ATOM   3107  CG  MET A 244      -6.676 -10.749   4.124  1.00 30.43      A    C  
ATOM   3108  SD  MET A 244      -6.682 -11.103   2.342  1.00 35.31      A    S  
ATOM   3109  CE  MET A 244      -7.084  -9.508   1.645  1.00 32.62      A    C  
ATOM   3110  H   MET A 244      -6.376  -7.621   5.831  1.00 23.59      A    H  
ATOM   3111  HA  MET A 244      -5.692 -10.209   6.564  1.00 24.70      A    H  
ATOM   3112  HB2 MET A 244      -5.462  -9.113   3.936  1.00 27.34      A    H  
ATOM   3113  HB3 MET A 244      -4.672 -10.409   4.359  1.00 27.33      A    H  
ATOM   3114  HG2 MET A 244      -6.649 -11.595   4.620  1.00 30.66      A    H  
ATOM   3115  HG3 MET A 244      -7.504 -10.281   4.361  1.00 30.64      A    H  
ATOM   3116  HE1 MET A 244      -7.138  -9.581   0.684  1.00 33.42      A    H  
ATOM   3117  HE2 MET A 244      -7.932  -9.214   1.994  1.00 33.40      A    H  
ATOM   3118  HE3 MET A 244      -6.400  -8.871   1.881  1.00 33.42      A    H  
ATOM   3119  N   LEU A 245      -3.377  -9.427   7.221  1.00 23.20      A    N  
ATOM   3120  CA  LEU A 245      -2.000  -8.943   7.533  1.00 21.71      A    C  
ATOM   3121  C   LEU A 245      -1.231  -8.852   6.217  1.00 23.96      A    C  
ATOM   3122  O   LEU A 245      -1.413  -9.764   5.352  1.00 23.82      A    O  
ATOM   3123  CB  LEU A 245      -1.272  -9.877   8.496  1.00 22.31      A    C  
ATOM   3124  CG  LEU A 245      -1.683  -9.824   9.963  1.00 21.64      A    C  
ATOM   3125  CD1 LEU A 245      -0.719 -10.632  10.806  1.00 20.98      A    C  
ATOM   3126  CD2 LEU A 245      -1.726  -8.414  10.501  1.00 22.21      A    C  
ATOM   3127  H   LEU A 245      -3.629 -10.172   7.682  1.00 23.13      A    H  
ATOM   3128  HA  LEU A 245      -2.067  -8.046   7.923  1.00 22.52      A    H  
ATOM   3129  HB2 LEU A 245      -1.398 -10.793   8.179  1.00 22.02      A    H  
ATOM   3130  HB3 LEU A 245      -0.316  -9.681   8.442  1.00 22.01      A    H  
ATOM   3131  HG  LEU A 245      -2.585 -10.221  10.051  1.00 21.75      A    H  
ATOM   3132 HD11 LEU A 245      -0.715 -11.554  10.502  1.00 21.22      A    H  
ATOM   3133 HD12 LEU A 245      -0.997 -10.599  11.738  1.00 21.19      A    H  
ATOM   3134 HD13 LEU A 245       0.176 -10.260  10.722  1.00 21.19      A    H  
ATOM   3135 HD21 LEU A 245      -0.850  -8.005  10.407  1.00 22.03      A    H  
ATOM   3136 HD22 LEU A 245      -1.972  -8.435  11.442  1.00 22.03      A    H  
ATOM   3137 HD23 LEU A 245      -2.383  -7.893  10.009  1.00 22.04      A    H  
ATOM   3138  N   THR A 246      -0.483  -7.767   6.014  1.00 24.89      A    N  
ATOM   3139  CA  THR A 246       0.268  -7.515   4.745  1.00 23.14      A    C  
ATOM   3140  C   THR A 246       1.544  -8.380   4.751  1.00 23.02      A    C  
ATOM   3141  O   THR A 246       2.104  -8.653   3.681  1.00 25.39      A    O  
ATOM   3142  CB  THR A 246       0.612  -6.030   4.548  1.00 24.16      A    C  
ATOM   3143  CG2 THR A 246      -0.613  -5.137   4.397  1.00 24.87      A    C  
ATOM   3144  OG1 THR A 246       1.407  -5.570   5.649  1.00 24.59      A    O  
ATOM   3145  H   THR A 246      -0.371  -7.106   6.631  1.00 24.24      A    H  
ATOM   3146  HA  THR A 246      -0.301  -7.804   3.995  1.00 23.63      A    H  
ATOM   3147  HB  THR A 246       1.152  -5.954   3.724  1.00 24.17      A    H  
ATOM   3148  HG1 THR A 246       1.600  -4.748   5.540  0.00 24.55      A    H  
ATOM   3149 HG21 THR A 246      -1.130  -5.421   3.622  1.00 24.65      A    H  
ATOM   3150 HG22 THR A 246      -0.330  -4.213   4.276  1.00 24.65      A    H  
ATOM   3151 HG23 THR A 246      -1.166  -5.204   5.196  1.00 24.65      A    H  
ATOM   3152  N   GLY A 247       2.022  -8.756   5.927  1.00 22.35      A    N  
ATOM   3153  CA  GLY A 247       3.344  -9.392   6.097  1.00 21.82      A    C  
ATOM   3154  C   GLY A 247       3.766  -9.339   7.551  1.00 21.65      A    C  
ATOM   3155  O   GLY A 247       3.011  -8.847   8.389  1.00 19.58      A    O  
ATOM   3156  H   GLY A 247       1.561  -8.640   6.703  1.00 22.39      A    H  
ATOM   3157  HA2 GLY A 247       3.298 -10.331   5.795  1.00 21.91      A    H  
ATOM   3158  HA3 GLY A 247       4.007  -8.914   5.539  1.00 21.92      A    H  
ATOM   3159  N   PRO A 248       4.997  -9.777   7.884  1.00 23.52      A    N  
ATOM   3160  CA  PRO A 248       5.461  -9.813   9.278  1.00 22.81      A    C  
ATOM   3161  C   PRO A 248       5.647  -8.425   9.910  1.00 24.41      A    C  
ATOM   3162  O   PRO A 248       5.723  -8.329  11.124  1.00 25.05      A    O  
ATOM   3163  CB  PRO A 248       6.831 -10.522   9.180  1.00 24.30      A    C  
ATOM   3164  CG  PRO A 248       7.284 -10.272   7.757  1.00 24.49      A    C  
ATOM   3165  CD  PRO A 248       6.027 -10.184   6.917  1.00 23.96      A    C  
ATOM   3166  HA  PRO A 248       4.840 -10.359   9.821  1.00 23.52      A    H  
ATOM   3167  HB2 PRO A 248       7.470 -10.144   9.821  1.00 23.99      A    H  
ATOM   3168  HB3 PRO A 248       6.741 -11.483   9.353  1.00 23.99      A    H  
ATOM   3169  HG2 PRO A 248       7.792  -9.437   7.701  1.00 24.32      A    H  
ATOM   3170  HG3 PRO A 248       7.853 -11.005   7.445  1.00 24.32      A    H  
ATOM   3171  HD2 PRO A 248       6.125  -9.520   6.210  1.00 23.97      A    H  
ATOM   3172  HD3 PRO A 248       5.810 -11.046   6.517  1.00 23.97      A    H  
ATOM   3173  N   ASP A 249       5.699  -7.368   9.092  1.00 24.27      A    N  
ATOM   3174  CA  ASP A 249       5.836  -5.955   9.554  1.00 24.68      A    C  
ATOM   3175  C   ASP A 249       4.478  -5.351   9.941  1.00 24.03      A    C  
ATOM   3176  O   ASP A 249       4.470  -4.157  10.352  1.00 24.22      A    O  
ATOM   3177  CB  ASP A 249       6.492  -5.058   8.502  1.00 22.80      A    C  
ATOM   3178  CG  ASP A 249       5.806  -5.051   7.161  0.50 18.44      A    C  
ATOM   3179  OD1 ASP A 249       5.430  -6.140   6.709  0.50 16.58      A    O  
ATOM   3180  OD2 ASP A 249       5.673  -3.962   6.596  0.50 15.53      A    O1-
ATOM   3181  H   ASP A 249       5.671  -7.451   8.187  1.00 24.37      A    H  
ATOM   3182  HA  ASP A 249       6.413  -5.953  10.353  1.00 24.11      A    H  
ATOM   3183  HB2 ASP A 249       6.519  -4.138   8.837  1.00 22.08      A    H  
ATOM   3184  HB3 ASP A 249       7.414  -5.357   8.367  1.00 22.09      A    H  
ATOM   3185  N   ASP A 250       3.382  -6.112   9.825  1.00 20.96      A    N  
ATOM   3186  CA  ASP A 250       2.008  -5.615  10.083  1.00 21.16      A    C  
ATOM   3187  C   ASP A 250       1.651  -5.976  11.526  1.00 19.91      A    C  
ATOM   3188  O   ASP A 250       1.371  -7.132  11.833  1.00 20.14      A    O  
ATOM   3189  CB  ASP A 250       0.979  -6.195   9.106  1.00 21.77      A    C  
ATOM   3190  CG  ASP A 250      -0.406  -5.559   9.194  1.00 20.73      A    C  
ATOM   3191  OD1 ASP A 250      -0.692  -4.920  10.213  1.00 20.63      A    O  
ATOM   3192  OD2 ASP A 250      -1.225  -5.787   8.271  1.00 21.24      A    O1-
ATOM   3193  H   ASP A 250       3.410  -6.986   9.576  1.00 21.70      A    H  
ATOM   3194  HA  ASP A 250       2.007  -4.636   9.985  1.00 21.01      A    H  
ATOM   3195  HB2 ASP A 250       1.311  -6.073   8.194  1.00 21.38      A    H  
ATOM   3196  HB3 ASP A 250       0.889  -7.155   9.269  1.00 21.38      A    H  
ATOM   3197  N   PRO A 251       1.604  -4.992  12.445  1.00 21.42      A    N  
ATOM   3198  CA  PRO A 251       1.317  -5.284  13.851  1.00 20.68      A    C  
ATOM   3199  C   PRO A 251      -0.185  -5.311  14.198  1.00 22.90      A    C  
ATOM   3200  O   PRO A 251      -0.525  -5.403  15.356  1.00 23.90      A    O  
ATOM   3201  CB  PRO A 251       1.974  -4.069  14.516  1.00 22.16      A    C  
ATOM   3202  CG  PRO A 251       1.639  -2.945  13.573  1.00 23.72      A    C  
ATOM   3203  CD  PRO A 251       1.785  -3.558  12.185  1.00 22.70      A    C  
ATOM   3204  HA  PRO A 251       1.768  -6.119  14.134  1.00 21.51      A    H  
ATOM   3205  HB2 PRO A 251       1.601  -3.905  15.409  1.00 22.16      A    H  
ATOM   3206  HB3 PRO A 251       2.945  -4.188  14.592  1.00 22.16      A    H  
ATOM   3207  HG2 PRO A 251       0.725  -2.627  13.719  1.00 23.10      A    H  
ATOM   3208  HG3 PRO A 251       2.258  -2.196  13.690  1.00 23.10      A    H  
ATOM   3209  HD2 PRO A 251       1.102  -3.221  11.576  1.00 22.62      A    H  
ATOM   3210  HD3 PRO A 251       2.666  -3.375  11.811  1.00 22.62      A    H  
ATOM   3211  N   SER A 252      -1.062  -5.199  13.212  1.00 20.60      A    N  
ATOM   3212  CA  SER A 252      -2.530  -5.181  13.454  1.00 22.79      A    C  
ATOM   3213  C   SER A 252      -2.941  -6.352  14.367  1.00 21.91      A    C  
ATOM   3214  O   SER A 252      -2.431  -7.475  14.179  1.00 19.40      A    O  
ATOM   3215  CB  SER A 252      -3.262  -5.235  12.161  1.00 21.68      A    C  
ATOM   3216  OG  SER A 252      -2.892  -4.180  11.308  1.00 21.01      A    O  
ATOM   3217  H   SER A 252      -0.845  -5.121  12.332  1.00 21.63      A    H  
ATOM   3218  HA  SER A 252      -2.759  -4.329  13.914  1.00 21.98      A    H  
ATOM   3219  HB2 SER A 252      -3.074  -6.093  11.718  1.00 21.77      A    H  
ATOM   3220  HB3 SER A 252      -4.230  -5.189  12.335  1.00 21.77      A    H  
ATOM   3221  HG  SER A 252      -3.330  -4.251  10.589  0.00 21.09      A    H  
ATOM   3222  N   GLN A 253      -3.861  -6.132  15.314  1.00 24.40      A    N  
ATOM   3223  CA  GLN A 253      -4.452  -7.243  16.117  1.00 22.39      A    C  
ATOM   3224  C   GLN A 253      -5.159  -8.230  15.170  1.00 21.30      A    C  
ATOM   3225  O   GLN A 253      -5.752  -7.815  14.187  1.00 20.63      A    O  
ATOM   3226  CB  GLN A 253      -5.396  -6.762  17.215  1.00 25.89      A    C  
ATOM   3227  CG  GLN A 253      -5.708  -7.873  18.227  1.00 28.83      A    C  
ATOM   3228  CD  GLN A 253      -6.714  -7.463  19.274  1.00 29.45      A    C  
ATOM   3229  NE2 GLN A 253      -6.768  -8.197  20.376  1.00 28.94      A    N  
ATOM   3230  OE1 GLN A 253      -7.469  -6.520  19.083  1.00 29.36      A    O  
ATOM   3231  H   GLN A 253      -4.176  -5.302  15.522  1.00 23.32      A    H  
ATOM   3232  HA  GLN A 253      -3.707  -7.721  16.549  1.00 23.16      A    H  
ATOM   3233  HB2 GLN A 253      -4.980  -6.007  17.679  1.00 25.69      A    H  
ATOM   3234  HB3 GLN A 253      -6.228  -6.449  16.804  1.00 25.67      A    H  
ATOM   3235  HG2 GLN A 253      -6.053  -8.656  17.748  1.00 28.22      A    H  
ATOM   3236  HG3 GLN A 253      -4.877  -8.141  18.674  1.00 28.24      A    H  
ATOM   3237 HE21 GLN A 253      -7.348  -7.996  21.015  0.00 28.87      A    H  
ATOM   3238 HE22 GLN A 253      -6.233  -8.893  20.472  0.00 28.87      A    H  
ATOM   3239  N   VAL A 254      -4.976  -9.517  15.411  1.00 21.34      A    N  
ATOM   3240  CA  VAL A 254      -5.741 -10.601  14.742  1.00 22.89      A    C  
ATOM   3241  C   VAL A 254      -6.900 -10.986  15.655  1.00 22.61      A    C  
ATOM   3242  O   VAL A 254      -6.675 -11.160  16.867  1.00 18.41      A    O  
ATOM   3243  CB  VAL A 254      -4.803 -11.763  14.413  1.00 21.96      A    C  
ATOM   3244  CG1 VAL A 254      -5.543 -12.987  13.914  1.00 22.12      A    C  
ATOM   3245  CG2 VAL A 254      -3.773 -11.263  13.410  1.00 22.28      A    C  
ATOM   3246  H   VAL A 254      -4.363  -9.822  16.011  1.00 21.69      A    H  
ATOM   3247  HA  VAL A 254      -6.103 -10.253  13.910  1.00 22.33      A    H  
ATOM   3248  HB  VAL A 254      -4.326 -12.011  15.243  1.00 22.22      A    H  
ATOM   3249 HG11 VAL A 254      -6.148 -13.309  14.606  1.00 22.07      A    H  
ATOM   3250 HG12 VAL A 254      -4.903 -13.686  13.695  1.00 22.07      A    H  
ATOM   3251 HG13 VAL A 254      -6.055 -12.757  13.119  1.00 22.07      A    H  
ATOM   3252 HG21 VAL A 254      -4.225 -10.958  12.604  1.00 22.18      A    H  
ATOM   3253 HG22 VAL A 254      -3.163 -11.986  13.185  1.00 22.19      A    H  
ATOM   3254 HG23 VAL A 254      -3.270 -10.526  13.798  1.00 22.18      A    H  
ATOM   3255  N   VAL A 255      -8.114 -10.920  15.125  1.00 20.55      A    N  
ATOM   3256  CA  VAL A 255      -9.357 -10.964  15.948  1.00 20.51      A    C  
ATOM   3257  C   VAL A 255     -10.350 -11.980  15.352  1.00 21.69      A    C  
ATOM   3258  O   VAL A 255     -10.256 -12.262  14.143  1.00 19.99      A    O  
ATOM   3259  CB  VAL A 255     -10.000  -9.569  16.057  1.00 20.06      A    C  
ATOM   3260  CG1 VAL A 255      -9.035  -8.514  16.589  1.00 19.89      A    C  
ATOM   3261  CG2 VAL A 255     -10.583  -9.124  14.736  1.00 19.88      A    C  
ATOM   3262  H   VAL A 255      -8.264 -10.847  14.229  1.00 21.01      A    H  
ATOM   3263  HA  VAL A 255      -9.120 -11.261  16.844  1.00 20.65      A    H  
ATOM   3264  HB  VAL A 255     -10.746  -9.642  16.702  1.00 20.08      A    H  
ATOM   3265 HG11 VAL A 255      -8.719  -8.777  17.471  1.00 19.94      A    H  
ATOM   3266 HG12 VAL A 255      -9.493  -7.658  16.652  1.00 19.94      A    H  
ATOM   3267 HG13 VAL A 255      -8.277  -8.431  15.985  1.00 19.95      A    H  
ATOM   3268 HG21 VAL A 255      -9.884  -9.112  14.059  1.00 19.93      A    H  
ATOM   3269 HG22 VAL A 255     -10.956  -8.230  14.831  1.00 19.93      A    H  
ATOM   3270 HG23 VAL A 255     -11.287  -9.738  14.463  1.00 19.93      A    H  
ATOM   3271  N   ASP A 256     -11.302 -12.470  16.155  1.00 19.40      A    N  
ATOM   3272  CA  ASP A 256     -12.477 -13.224  15.632  1.00 19.75      A    C  
ATOM   3273  C   ASP A 256     -13.789 -12.572  16.103  1.00 20.03      A    C  
ATOM   3274  O   ASP A 256     -14.866 -13.132  15.827  1.00 21.89      A    O  
ATOM   3275  CB  ASP A 256     -12.383 -14.715  15.959  1.00 19.06      A    C  
ATOM   3276  CG  ASP A 256     -12.610 -15.066  17.409  1.00 19.10      A    C  
ATOM   3277  OD1 ASP A 256     -12.915 -14.142  18.212  1.00 18.42      A    O  
ATOM   3278  OD2 ASP A 256     -12.539 -16.277  17.694  1.00 21.39      A    O1-
ATOM   3279  H   ASP A 256     -11.277 -12.389  17.062  1.00 20.01      A    H  
ATOM   3280  HA  ASP A 256     -12.456 -13.151  14.649  1.00 19.61      A    H  
ATOM   3281  HB2 ASP A 256     -13.045 -15.197  15.422  1.00 19.23      A    H  
ATOM   3282  HB3 ASP A 256     -11.495 -15.037  15.704  1.00 19.23      A    H  
ATOM   3283  N   ASN A 257     -13.684 -11.413  16.732  1.00 20.49      A    N  
ATOM   3284  CA  ASN A 257     -14.757 -10.703  17.464  1.00 21.24      A    C  
ATOM   3285  C   ASN A 257     -14.520  -9.197  17.322  1.00 20.90      A    C  
ATOM   3286  O   ASN A 257     -13.413  -8.777  17.591  1.00 21.85      A    O  
ATOM   3287  CB  ASN A 257     -14.776 -11.041  18.958  1.00 20.73      A    C  
ATOM   3288  CG  ASN A 257     -16.156 -10.831  19.529  1.00 23.73      A    C  
ATOM   3289  ND2 ASN A 257     -16.373  -9.710  20.181  1.00 22.90      A    N  
ATOM   3290  OD1 ASN A 257     -17.028 -11.665  19.321  1.00 25.57      A    O  
ATOM   3291  H   ASN A 257     -12.903 -10.948  16.740  1.00 20.55      A    H  
ATOM   3292  HA  ASN A 257     -15.629 -10.940  17.074  1.00 20.94      A    H  
ATOM   3293  HB2 ASN A 257     -14.511 -11.975  19.082  1.00 21.53      A    H  
ATOM   3294  HB3 ASN A 257     -14.136 -10.471  19.432  1.00 21.53      A    H  
ATOM   3295 HD21 ASN A 257     -17.170  -9.547  20.524  0.00 22.99      A    H  
ATOM   3296 HD22 ASN A 257     -15.725  -9.115  20.262  0.00 22.99      A    H  
ATOM   3297  N   LYS A 258     -15.496  -8.428  16.837  1.00 19.21      A    N  
ATOM   3298  CA  LYS A 258     -15.315  -6.989  16.568  1.00 19.82      A    C  
ATOM   3299  C   LYS A 258     -16.574  -6.235  16.985  1.00 19.94      A    C  
ATOM   3300  O   LYS A 258     -17.703  -6.560  16.469  1.00 20.59      A    O  
ATOM   3301  CB  LYS A 258     -14.998  -6.726  15.100  1.00 22.24      A    C  
ATOM   3302  CG  LYS A 258     -14.489  -5.316  14.829  1.00 23.42      A    C  
ATOM   3303  CD  LYS A 258     -13.989  -5.167  13.427  1.00 27.21      A    C  
ATOM   3304  CE  LYS A 258     -13.868  -3.732  12.977  1.00 25.99      A    C  
ATOM   3305  NZ  LYS A 258     -13.000  -2.997  13.900  1.00 24.79      A    N1+
ATOM   3306  H   LYS A 258     -16.328  -8.746  16.641  1.00 19.74      A    H  
ATOM   3307  HA  LYS A 258     -14.563  -6.667  17.111  1.00 20.18      A    H  
ATOM   3308  HB2 LYS A 258     -14.320  -7.368  14.804  1.00 21.91      A    H  
ATOM   3309  HB3 LYS A 258     -15.809  -6.876  14.570  1.00 21.90      A    H  
ATOM   3310  HG2 LYS A 258     -15.215  -4.676  14.985  1.00 23.97      A    H  
ATOM   3311  HG3 LYS A 258     -13.762  -5.113  15.456  1.00 23.97      A    H  
ATOM   3312  HD2 LYS A 258     -13.110  -5.595  13.358  1.00 25.99      A    H  
ATOM   3313  HD3 LYS A 258     -14.598  -5.638  12.820  1.00 25.95      A    H  
ATOM   3314  HE2 LYS A 258     -13.489  -3.696  12.078  1.00 25.98      A    H  
ATOM   3315  HE3 LYS A 258     -14.749  -3.313  12.957  1.00 25.98      A    H  
ATOM   3316  HZ1 LYS A 258     -13.387  -2.944  14.718  1.00 25.15      A    H  
ATOM   3317  HZ2 LYS A 258     -12.863  -2.155  13.588  1.00 25.16      A    H  
ATOM   3318  HZ3 LYS A 258     -12.199  -3.418  13.973  1.00 25.16      A    H  
ATOM   3319  N   ILE A 259     -16.401  -5.274  17.885  1.00 20.89      A    N  
ATOM   3320  CA  ILE A 259     -17.502  -4.371  18.305  1.00 21.12      A    C  
ATOM   3321  C   ILE A 259     -17.765  -3.388  17.154  1.00 20.74      A    C  
ATOM   3322  O   ILE A 259     -16.795  -2.832  16.594  1.00 22.62      A    O  
ATOM   3323  CB  ILE A 259     -17.239  -3.694  19.675  1.00 19.44      A    C  
ATOM   3324  CG1 ILE A 259     -18.536  -3.046  20.179  1.00 19.73      A    C  
ATOM   3325  CG2 ILE A 259     -16.058  -2.713  19.602  1.00 20.63      A    C  
ATOM   3326  CD1 ILE A 259     -18.446  -2.394  21.557  1.00 21.44      A    C  
ATOM   3327  H   ILE A 259     -15.607  -5.114  18.299  1.00 20.70      A    H  
ATOM   3328  HA  ILE A 259     -18.297  -4.920  18.407  1.00 20.67      A    H  
ATOM   3329  HB  ILE A 259     -16.996  -4.407  20.316  1.00 20.03      A    H  
ATOM   3330 HG12 ILE A 259     -18.815  -2.363  19.533  1.00 20.05      A    H  
ATOM   3331 HG13 ILE A 259     -19.236  -3.733  20.207  1.00 20.05      A    H  
ATOM   3332 HG21 ILE A 259     -15.264  -3.178  19.288  1.00 20.27      A    H  
ATOM   3333 HG22 ILE A 259     -15.884  -2.344  20.485  1.00 20.26      A    H  
ATOM   3334 HG23 ILE A 259     -16.270  -1.989  18.988  1.00 20.26      A    H  
ATOM   3335 HD11 ILE A 259     -18.182  -3.060  22.215  1.00 20.91      A    H  
ATOM   3336 HD12 ILE A 259     -19.314  -2.028  21.800  1.00 20.91      A    H  
ATOM   3337 HD13 ILE A 259     -17.789  -1.679  21.538  1.00 20.91      A    H  
ATOM   3338  N   VAL A 260     -19.032  -3.256  16.781  1.00 21.21      A    N  
ATOM   3339  CA  VAL A 260     -19.508  -2.393  15.666  1.00 21.14      A    C  
ATOM   3340  C   VAL A 260     -20.733  -1.590  16.137  1.00 22.94      A    C  
ATOM   3341  O   VAL A 260     -21.584  -2.112  16.899  1.00 24.06      A    O  
ATOM   3342  CB  VAL A 260     -19.825  -3.232  14.418  1.00 20.96      A    C  
ATOM   3343  CG1 VAL A 260     -18.557  -3.780  13.800  1.00 22.66      A    C  
ATOM   3344  CG2 VAL A 260     -20.823  -4.352  14.711  1.00 22.48      A    C  
ATOM   3345  H   VAL A 260     -19.709  -3.692  17.206  1.00 21.09      A    H  
ATOM   3346  HA  VAL A 260     -18.798  -1.765  15.441  1.00 21.45      A    H  
ATOM   3347  HB  VAL A 260     -20.242  -2.626  13.756  1.00 21.60      A    H  
ATOM   3348 HG11 VAL A 260     -17.972  -3.044  13.551  1.00 22.12      A    H  
ATOM   3349 HG12 VAL A 260     -18.782  -4.297  13.008  1.00 22.11      A    H  
ATOM   3350 HG13 VAL A 260     -18.103  -4.352  14.442  1.00 22.12      A    H  
ATOM   3351 HG21 VAL A 260     -20.460  -4.943  15.393  1.00 22.00      A    H  
ATOM   3352 HG22 VAL A 260     -20.986  -4.861  13.898  1.00 22.00      A    H  
ATOM   3353 HG23 VAL A 260     -21.661  -3.971  15.025  1.00 22.00      A    H  
ATOM   3354  N   GLY A 261     -20.839  -0.368  15.631  1.00 22.68      A    N  
ATOM   3355  CA  GLY A 261     -21.967   0.550  15.856  1.00 20.04      A    C  
ATOM   3356  C   GLY A 261     -22.542   0.996  14.526  1.00 19.80      A    C  
ATOM   3357  O   GLY A 261     -22.001   0.694  13.477  1.00 21.86      A    O  
ATOM   3358  H   GLY A 261     -20.191  -0.016  15.098  1.00 22.05      A    H  
ATOM   3359  HA2 GLY A 261     -22.664   0.087  16.384  1.00 20.58      A    H  
ATOM   3360  HA3 GLY A 261     -21.653   1.338  16.366  1.00 20.57      A    H  
ATOM   3361  N   PRO A 262     -23.682   1.694  14.555  1.00 19.30      A    N  
ATOM   3362  CA  PRO A 262     -24.321   2.173  13.344  1.00 20.03      A    C  
ATOM   3363  C   PRO A 262     -23.394   2.955  12.414  1.00 19.17      A    C  
ATOM   3364  O   PRO A 262     -22.710   3.867  12.829  1.00 19.40      A    O  
ATOM   3365  CB  PRO A 262     -25.445   3.077  13.876  1.00 21.06      A    C  
ATOM   3366  CG  PRO A 262     -25.771   2.465  15.220  1.00 20.95      A    C  
ATOM   3367  CD  PRO A 262     -24.442   1.996  15.779  1.00 20.08      A    C  
ATOM   3368  HA  PRO A 262     -24.719   1.405  12.862  1.00 19.91      A    H  
ATOM   3369  HB2 PRO A 262     -25.138   4.002  13.978  1.00 20.78      A    H  
ATOM   3370  HB3 PRO A 262     -26.226   3.061  13.282  1.00 20.79      A    H  
ATOM   3371  HG2 PRO A 262     -26.181   3.126  15.814  1.00 20.77      A    H  
ATOM   3372  HG3 PRO A 262     -26.387   1.711  15.117  1.00 20.77      A    H  
ATOM   3373  HD2 PRO A 262     -24.009   2.698  16.299  1.00 20.10      A    H  
ATOM   3374  HD3 PRO A 262     -24.553   1.203  16.335  1.00 20.10      A    H  
ATOM   3375  N   ALA A 263     -23.447   2.532  11.154  1.00 19.40      A    N  
ATOM   3376  CA  ALA A 263     -22.691   3.000   9.975  1.00 19.32      A    C  
ATOM   3377  C   ALA A 263     -21.239   2.510   9.959  1.00 19.18      A    C  
ATOM   3378  O   ALA A 263     -20.496   2.965   9.067  1.00 20.91      A    O  
ATOM   3379  CB  ALA A 263     -22.751   4.497   9.856  1.00 18.97      A    C  
ATOM   3380  H   ALA A 263     -24.016   1.863  10.915  1.00 19.33      A    H  
ATOM   3381  HA  ALA A 263     -23.133   2.622   9.179  1.00 19.24      A    H  
ATOM   3382  HB1 ALA A 263     -22.235   4.783   9.085  1.00 19.08      A    H  
ATOM   3383  HB2 ALA A 263     -23.673   4.769   9.744  1.00 19.07      A    H  
ATOM   3384  HB3 ALA A 263     -22.388   4.905  10.657  1.00 19.08      A    H  
ATOM   3385  N   ASP A 264     -20.842   1.650  10.888  1.00 16.74      A    N  
ATOM   3386  CA  ASP A 264     -19.518   0.985  10.785  1.00 15.99      A    C  
ATOM   3387  C   ASP A 264     -19.510   0.076   9.569  1.00 17.21      A    C  
ATOM   3388  O   ASP A 264     -20.527  -0.646   9.321  1.00 20.01      A    O  
ATOM   3389  CB  ASP A 264     -19.157   0.240  12.061  1.00 14.56      A    C  
ATOM   3390  CG  ASP A 264     -18.558   1.137  13.121  0.50 11.46      A    C  
ATOM   3391  OD1 ASP A 264     -18.015   2.182  12.756  0.50 10.66      A    O  
ATOM   3392  OD2 ASP A 264     -18.542   0.719  14.264  0.50  9.78      A    O1-
ATOM   3393  H   ASP A 264     -21.335   1.419  11.616  1.00 17.09      A    H  
ATOM   3394  HA  ASP A 264     -18.843   1.686  10.643  1.00 16.07      A    H  
ATOM   3395  HB2 ASP A 264     -19.956  -0.189  12.426  1.00 14.09      A    H  
ATOM   3396  HB3 ASP A 264     -18.505  -0.460  11.849  1.00 14.08      A    H  
ATOM   3397  N   SER A 265     -18.378   0.045   8.870  1.00 18.78      A    N  
ATOM   3398  CA  SER A 265     -18.154  -0.968   7.823  1.00 18.36      A    C  
ATOM   3399  C   SER A 265     -16.704  -1.467   7.893  1.00 18.90      A    C  
ATOM   3400  O   SER A 265     -15.758  -0.671   8.127  1.00 18.88      A    O  
ATOM   3401  CB  SER A 265     -18.567  -0.426   6.494  1.00 18.71      A    C  
ATOM   3402  OG  SER A 265     -17.826   0.719   6.166  1.00 19.36      A    O  
ATOM   3403  H   SER A 265     -17.682   0.623   8.974  1.00 18.29      A    H  
ATOM   3404  HA  SER A 265     -18.744  -1.739   8.028  1.00 18.61      A    H  
ATOM   3405  HB2 SER A 265     -18.430  -1.114   5.804  1.00 18.78      A    H  
ATOM   3406  HB3 SER A 265     -19.525  -0.203   6.516  1.00 18.78      A    H  
ATOM   3407  HG  SER A 265     -18.085   1.001   5.413  0.00 19.31      A    H  
ATOM   3408  N   PHE A 266     -16.550  -2.785   7.877  1.00 19.23      A    N  
ATOM   3409  CA  PHE A 266     -15.238  -3.458   7.743  1.00 20.40      A    C  
ATOM   3410  C   PHE A 266     -15.418  -4.672   6.853  1.00 21.03      A    C  
ATOM   3411  O   PHE A 266     -16.560  -5.055   6.534  1.00 19.51      A    O  
ATOM   3412  CB  PHE A 266     -14.615  -3.787   9.094  1.00 19.68      A    C  
ATOM   3413  CG  PHE A 266     -15.222  -4.960   9.818  1.00 19.63      A    C  
ATOM   3414  CD1 PHE A 266     -16.334  -4.808  10.615  1.00 19.55      A    C  
ATOM   3415  CD2 PHE A 266     -14.624  -6.216   9.737  1.00 21.38      A    C  
ATOM   3416  CE1 PHE A 266     -16.892  -5.900  11.274  1.00 18.55      A    C  
ATOM   3417  CE2 PHE A 266     -15.179  -7.317  10.388  1.00 21.07      A    C  
ATOM   3418  CZ  PHE A 266     -16.295  -7.143  11.184  1.00 21.67      A    C  
ATOM   3419  H   PHE A 266     -17.242  -3.374   7.952  1.00 19.42      A    H  
ATOM   3420  HA  PHE A 266     -14.625  -2.836   7.274  1.00 20.15      A    H  
ATOM   3421  HB2 PHE A 266     -13.661  -3.964   8.956  1.00 19.84      A    H  
ATOM   3422  HB3 PHE A 266     -14.690  -2.995   9.666  1.00 19.84      A    H  
ATOM   3423  HD1 PHE A 266     -16.744  -3.960  10.684  1.00 19.44      A    H  
ATOM   3424  HD2 PHE A 266     -13.860  -6.332   9.194  1.00 20.81      A    H  
ATOM   3425  HE1 PHE A 266     -17.656  -5.783  11.812  1.00 19.57      A    H  
ATOM   3426  HE2 PHE A 266     -14.768  -8.164  10.323  1.00 21.15      A    H  
ATOM   3427  HZ  PHE A 266     -16.674  -7.881  11.634  1.00 20.70      A    H  
ATOM   3428  N   GLY A 267     -14.301  -5.241   6.409  1.00 21.98      A    N  
ATOM   3429  CA  GLY A 267     -14.355  -6.493   5.663  1.00 20.77      A    C  
ATOM   3430  C   GLY A 267     -13.054  -7.242   5.770  1.00 19.25      A    C  
ATOM   3431  O   GLY A 267     -12.078  -6.731   6.316  1.00 17.91      A    O  
ATOM   3432  H   GLY A 267     -13.472  -4.888   6.541  1.00 21.46      A    H  
ATOM   3433  HA2 GLY A 267     -15.086  -7.054   6.023  1.00 20.67      A    H  
ATOM   3434  HA3 GLY A 267     -14.550  -6.300   4.713  1.00 20.67      A    H  
ATOM   3435  N   PHE A 268     -13.059  -8.437   5.250  1.00 18.65      A    N  
ATOM   3436  CA  PHE A 268     -11.886  -9.317   5.380  1.00 19.34      A    C  
ATOM   3437  C   PHE A 268     -12.028 -10.428   4.364  1.00 20.65      A    C  
ATOM   3438  O   PHE A 268     -13.132 -10.668   3.885  1.00 21.33      A    O  
ATOM   3439  CB  PHE A 268     -11.751  -9.795   6.822  1.00 19.25      A    C  
ATOM   3440  CG  PHE A 268     -12.947 -10.540   7.366  1.00 20.41      A    C  
ATOM   3441  CD1 PHE A 268     -13.058 -11.927   7.200  1.00 19.95      A    C  
ATOM   3442  CD2 PHE A 268     -13.957  -9.864   8.045  1.00 19.45      A    C  
ATOM   3443  CE1 PHE A 268     -14.147 -12.618   7.694  1.00 19.39      A    C  
ATOM   3444  CE2 PHE A 268     -15.068 -10.555   8.495  1.00 21.68      A    C  
ATOM   3445  CZ  PHE A 268     -15.163 -11.935   8.318  1.00 19.10      A    C  
ATOM   3446  H   PHE A 268     -13.755  -8.809   4.794  1.00 18.96      A    H  
ATOM   3447  HA  PHE A 268     -11.078  -8.794   5.149  1.00 19.44      A    H  
ATOM   3448  HB2 PHE A 268     -10.967 -10.380   6.877  1.00 19.54      A    H  
ATOM   3449  HB3 PHE A 268     -11.579  -9.017   7.392  1.00 19.54      A    H  
ATOM   3450  HD1 PHE A 268     -12.371 -12.395   6.754  1.00 19.93      A    H  
ATOM   3451  HD2 PHE A 268     -13.912  -8.926   8.144  1.00 20.14      A    H  
ATOM   3452  HE1 PHE A 268     -14.213 -13.551   7.563  1.00 19.50      A    H  
ATOM   3453  HE2 PHE A 268     -15.753 -10.093   8.951  1.00 20.45      A    H  
ATOM   3454  HZ  PHE A 268     -15.906 -12.405   8.662  1.00 19.76      A    H  
ATOM   3455  N   GLN A 269     -10.928 -11.131   4.128  1.00 19.97      A    N  
ATOM   3456  CA  GLN A 269     -10.974 -12.387   3.367  1.00 19.77      A    C  
ATOM   3457  C   GLN A 269     -10.389 -13.474   4.248  1.00 21.62      A    C  
ATOM   3458  O   GLN A 269      -9.374 -13.210   4.918  1.00 22.46      A    O  
ATOM   3459  CB  GLN A 269     -10.207 -12.253   2.064  1.00 19.19      A    C  
ATOM   3460  CG  GLN A 269     -10.660 -11.082   1.196  1.00 21.98      A    C  
ATOM   3461  CD  GLN A 269      -9.951 -11.065  -0.144  1.00 21.68      A    C  
ATOM   3462  NE2 GLN A 269     -10.290 -10.102  -0.994  1.00 19.95      A    N  
ATOM   3463  OE1 GLN A 269      -9.062 -11.880  -0.390  1.00 23.34      A    O  
ATOM   3464  H   GLN A 269     -10.098 -10.883   4.413  1.00 20.08      A    H  
ATOM   3465  HA  GLN A 269     -11.910 -12.603   3.168  1.00 20.05      A    H  
ATOM   3466  HB2 GLN A 269      -9.257 -12.147   2.273  1.00 19.98      A    H  
ATOM   3467  HB3 GLN A 269     -10.310 -13.086   1.557  1.00 19.96      A    H  
ATOM   3468  HG2 GLN A 269     -11.627 -11.144   1.048  1.00 21.22      A    H  
ATOM   3469  HG3 GLN A 269     -10.479 -10.241   1.666  1.00 21.22      A    H  
ATOM   3470 HE21 GLN A 269      -9.904 -10.052  -1.786  0.00 20.11      A    H  
ATOM   3471 HE22 GLN A 269     -10.905  -9.507  -0.764  0.00 20.11      A    H  
ATOM   3472  N   VAL A 270     -10.983 -14.655   4.189  1.00 22.33      A    N  
ATOM   3473  CA  VAL A 270     -10.435 -15.882   4.827  1.00 22.28      A    C  
ATOM   3474  C   VAL A 270     -10.264 -16.968   3.767  1.00 22.18      A    C  
ATOM   3475  O   VAL A 270     -10.897 -16.927   2.690  1.00 23.49      A    O  
ATOM   3476  CB  VAL A 270     -11.329 -16.366   5.986  1.00 23.88      A    C  
ATOM   3477  CG1 VAL A 270     -11.408 -15.332   7.101  1.00 21.81      A    C  
ATOM   3478  CG2 VAL A 270     -12.715 -16.756   5.522  1.00 23.95      A    C  
ATOM   3479  H   VAL A 270     -11.765 -14.793   3.743  1.00 22.15      A    H  
ATOM   3480  HA  VAL A 270      -9.557 -15.671   5.188  1.00 22.57      A    H  
ATOM   3481  HB  VAL A 270     -10.903 -17.176   6.362  1.00 23.17      A    H  
ATOM   3482 HG11 VAL A 270     -10.516 -15.157   7.446  1.00 22.42      A    H  
ATOM   3483 HG12 VAL A 270     -11.973 -15.669   7.818  1.00 22.42      A    H  
ATOM   3484 HG13 VAL A 270     -11.787 -14.508   6.752  1.00 22.41      A    H  
ATOM   3485 HG21 VAL A 270     -13.148 -15.991   5.107  1.00 23.92      A    H  
ATOM   3486 HG22 VAL A 270     -13.242 -17.049   6.286  1.00 23.92      A    H  
ATOM   3487 HG23 VAL A 270     -12.653 -17.482   4.877  1.00 23.92      A    H  
ATOM   3488  N   ILE A 271      -9.333 -17.870   4.036  1.00 23.68      A    N  
ATOM   3489  CA  ILE A 271      -9.271 -19.152   3.309  1.00 21.23      A    C  
ATOM   3490  C   ILE A 271     -10.217 -20.083   4.064  1.00 20.98      A    C  
ATOM   3491  O   ILE A 271     -10.003 -20.326   5.260  1.00 19.67      A    O  
ATOM   3492  CB  ILE A 271      -7.833 -19.665   3.210  1.00 22.66      A    C  
ATOM   3493  CG1 ILE A 271      -6.938 -18.691   2.445  1.00 24.21      A    C  
ATOM   3494  CG2 ILE A 271      -7.828 -21.068   2.588  1.00 23.12      A    C  
ATOM   3495  CD1 ILE A 271      -7.447 -18.333   1.050  1.00 26.05      A    C  
ATOM   3496  H   ILE A 271      -8.687 -17.760   4.670  1.00 22.72      A    H  
ATOM   3497  HA  ILE A 271      -9.615 -19.020   2.412  1.00 21.92      A    H  
ATOM   3498  HB  ILE A 271      -7.477 -19.739   4.128  1.00 22.75      A    H  
ATOM   3499 HG12 ILE A 271      -6.852 -17.866   2.969  1.00 24.26      A    H  
ATOM   3500 HG13 ILE A 271      -6.044 -19.086   2.361  1.00 24.25      A    H  
ATOM   3501 HG21 ILE A 271      -8.324 -21.682   3.156  1.00 22.98      A    H  
ATOM   3502 HG22 ILE A 271      -6.911 -21.382   2.500  1.00 22.98      A    H  
ATOM   3503 HG23 ILE A 271      -8.243 -21.036   1.709  1.00 23.00      A    H  
ATOM   3504 HD11 ILE A 271      -7.545 -19.143   0.520  1.00 25.45      A    H  
ATOM   3505 HD12 ILE A 271      -6.810 -17.739   0.615  1.00 25.46      A    H  
ATOM   3506 HD13 ILE A 271      -8.307 -17.885   1.119  1.00 25.43      A    H  
ATOM   3507  N   ALA A 272     -11.311 -20.479   3.435  1.00 22.26      A    N  
ATOM   3508  CA  ALA A 272     -12.361 -21.320   4.065  1.00 21.73      A    C  
ATOM   3509  C   ALA A 272     -11.738 -22.617   4.594  1.00 21.96      A    C  
ATOM   3510  O   ALA A 272     -11.072 -23.305   3.846  1.00 20.28      A    O  
ATOM   3511  CB  ALA A 272     -13.456 -21.602   3.079  1.00 22.17      A    C  
ATOM   3512  H   ALA A 272     -11.500 -20.268   2.569  1.00 21.83      A    H  
ATOM   3513  HA  ALA A 272     -12.742 -20.822   4.824  1.00 21.96      A    H  
ATOM   3514  HB1 ALA A 272     -14.139 -22.150   3.500  1.00 22.05      A    H  
ATOM   3515  HB2 ALA A 272     -13.851 -20.764   2.784  1.00 22.04      A    H  
ATOM   3516  HB3 ALA A 272     -13.089 -22.074   2.313  1.00 22.04      A    H  
ATOM   3517  N   GLY A 273     -11.943 -22.890   5.879  1.00 20.71      A    N  
ATOM   3518  CA  GLY A 273     -11.482 -24.093   6.590  1.00 22.22      A    C  
ATOM   3519  C   GLY A 273      -9.987 -24.098   6.855  1.00 22.91      A    C  
ATOM   3520  O   GLY A 273      -9.462 -25.159   7.210  1.00 23.77      A    O  
ATOM   3521  H   GLY A 273     -12.430 -22.348   6.399  1.00 21.37      A    H  
ATOM   3522  HA2 GLY A 273     -11.964 -24.157   7.451  1.00 22.02      A    H  
ATOM   3523  HA3 GLY A 273     -11.718 -24.890   6.052  1.00 22.01      A    H  
ATOM   3524  N   GLU A 274      -9.293 -22.964   6.721  1.00 23.39      A    N  
ATOM   3525  CA  GLU A 274      -7.817 -22.973   6.810  1.00 24.09      A    C  
ATOM   3526  C   GLU A 274      -7.457 -23.414   8.226  1.00 23.26      A    C  
ATOM   3527  O   GLU A 274      -7.873 -22.724   9.179  1.00 23.75      A    O  
ATOM   3528  CB  GLU A 274      -7.227 -21.611   6.448  1.00 22.62      A    C  
ATOM   3529  CG  GLU A 274      -5.728 -21.599   6.490  1.00 25.60      A    C  
ATOM   3530  CD  GLU A 274      -5.133 -20.308   5.972  1.00 23.97      A    C  
ATOM   3531  OE1 GLU A 274      -5.486 -19.253   6.520  1.00 23.58      A    O  
ATOM   3532  OE2 GLU A 274      -4.324 -20.381   5.007  1.00 26.15      A    O1-
ATOM   3533  H   GLU A 274      -9.670 -22.147   6.585  1.00 23.42      A    H  
ATOM   3534  HA  GLU A 274      -7.475 -23.642   6.174  1.00 23.51      A    H  
ATOM   3535  HB2 GLU A 274      -7.525 -21.369   5.548  1.00 23.63      A    H  
ATOM   3536  HB3 GLU A 274      -7.572 -20.940   7.074  1.00 23.64      A    H  
ATOM   3537  HG2 GLU A 274      -5.428 -21.733   7.414  1.00 24.52      A    H  
ATOM   3538  HG3 GLU A 274      -5.383 -22.344   5.952  1.00 24.50      A    H  
ATOM   3539  N   GLY A 275      -6.737 -24.542   8.335  1.00 22.92      A    N  
ATOM   3540  CA  GLY A 275      -6.260 -25.112   9.606  1.00 22.02      A    C  
ATOM   3541  C   GLY A 275      -7.381 -25.627  10.483  1.00 22.54      A    C  
ATOM   3542  O   GLY A 275      -7.067 -26.020  11.614  1.00 24.03      A    O  
ATOM   3543  H   GLY A 275      -6.497 -25.032   7.605  1.00 22.79      A    H  
ATOM   3544  HA2 GLY A 275      -5.636 -25.855   9.407  1.00 22.35      A    H  
ATOM   3545  HA3 GLY A 275      -5.755 -24.417  10.097  1.00 22.35      A    H  
ATOM   3546  N   VAL A 276      -8.639 -25.621  10.023  1.00 23.39      A    N  
ATOM   3547  CA  VAL A 276      -9.812 -26.032  10.860  1.00 23.92      A    C  
ATOM   3548  C   VAL A 276     -10.693 -27.070  10.136  1.00 24.74      A    C  
ATOM   3549  O   VAL A 276     -11.496 -27.758  10.835  1.00 25.00      A    O  
ATOM   3550  CB  VAL A 276     -10.632 -24.815  11.318  1.00 23.93      A    C  
ATOM   3551  CG1 VAL A 276      -9.765 -23.824  12.093  1.00 24.69      A    C  
ATOM   3552  CG2 VAL A 276     -11.349 -24.138  10.164  1.00 23.68      A    C  
ATOM   3553  H   VAL A 276      -8.859 -25.356   9.185  1.00 23.31      A    H  
ATOM   3554  HA  VAL A 276      -9.462 -26.462  11.660  1.00 23.97      A    H  
ATOM   3555  HB  VAL A 276     -11.325 -25.150  11.937  1.00 24.02      A    H  
ATOM   3556 HG11 VAL A 276      -9.357 -24.275  12.852  1.00 24.46      A    H  
ATOM   3557 HG12 VAL A 276     -10.317 -23.090  12.413  1.00 24.45      A    H  
ATOM   3558 HG13 VAL A 276      -9.068 -23.476  11.511  1.00 24.45      A    H  
ATOM   3559 HG21 VAL A 276     -10.696 -23.826   9.516  1.00 23.75      A    H  
ATOM   3560 HG22 VAL A 276     -11.859 -23.381  10.499  1.00 23.75      A    H  
ATOM   3561 HG23 VAL A 276     -11.953 -24.770   9.738  1.00 23.75      A    H  
ATOM   3562  N   GLY A 277     -10.612 -27.145   8.804  1.00 23.02      A    N  
ATOM   3563  CA  GLY A 277     -11.358 -28.135   8.001  1.00 25.74      A    C  
ATOM   3564  C   GLY A 277     -12.804 -27.742   7.701  1.00 26.23      A    C  
ATOM   3565  O   GLY A 277     -13.298 -26.647   8.119  1.00 24.54      A    O  
ATOM   3566  H   GLY A 277     -10.098 -26.583   8.311  1.00 24.03      A    H  
ATOM   3567  HA2 GLY A 277     -10.879 -28.270   7.145  1.00 25.18      A    H  
ATOM   3568  HA3 GLY A 277     -11.354 -29.000   8.482  1.00 25.18      A    H  
ATOM   3569  N   ALA A 278     -13.473 -28.592   6.935  1.00 26.53      A    N  
ATOM   3570  CA  ALA A 278     -14.882 -28.429   6.530  1.00 26.03      A    C  
ATOM   3571  C   ALA A 278     -15.764 -28.399   7.777  1.00 26.91      A    C  
ATOM   3572  O   ALA A 278     -15.364 -28.935   8.823  1.00 27.42      A    O  
ATOM   3573  CB  ALA A 278     -15.283 -29.552   5.611  1.00 26.58      A    C  
ATOM   3574  H   ALA A 278     -13.101 -29.353   6.597  1.00 26.34      A    H  
ATOM   3575  HA  ALA A 278     -14.977 -27.572   6.053  1.00 26.39      A    H  
ATOM   3576  HB1 ALA A 278     -16.214 -29.446   5.354  1.00 26.42      A    H  
ATOM   3577  HB2 ALA A 278     -14.725 -29.537   4.816  1.00 26.42      A    H  
ATOM   3578  HB3 ALA A 278     -15.170 -30.403   6.068  1.00 26.42      A    H  
ATOM   3579  N   GLY A 279     -16.928 -27.778   7.657  1.00 24.46      A    N  
ATOM   3580  CA  GLY A 279     -17.973 -27.868   8.682  1.00 25.66      A    C  
ATOM   3581  C   GLY A 279     -18.976 -26.757   8.510  1.00 24.80      A    C  
ATOM   3582  O   GLY A 279     -18.752 -25.896   7.650  1.00 25.94      A    O  
ATOM   3583  H   GLY A 279     -17.141 -27.267   6.933  1.00 25.30      A    H  
ATOM   3584  HA2 GLY A 279     -18.427 -28.744   8.611  1.00 25.18      A    H  
ATOM   3585  HA3 GLY A 279     -17.557 -27.802   9.573  1.00 25.19      A    H  
ATOM   3586  N   ALA A 280     -20.012 -26.772   9.341  1.00 24.34      A    N  
ATOM   3587  CA  ALA A 280     -20.970 -25.670   9.551  1.00 24.41      A    C  
ATOM   3588  C   ALA A 280     -20.336 -24.722  10.580  1.00 24.49      A    C  
ATOM   3589  O   ALA A 280     -20.326 -25.060  11.799  1.00 22.92      A    O  
ATOM   3590  CB  ALA A 280     -22.299 -26.203   9.988  1.00 24.58      A    C  
ATOM   3591  H   ALA A 280     -20.208 -27.496   9.860  1.00 24.47      A    H  
ATOM   3592  HA  ALA A 280     -21.084 -25.184   8.701  1.00 24.44      A    H  
ATOM   3593  HB1 ALA A 280     -22.918 -25.466  10.121  1.00 24.53      A    H  
ATOM   3594  HB2 ALA A 280     -22.650 -26.799   9.305  1.00 24.53      A    H  
ATOM   3595  HB3 ALA A 280     -22.196 -26.693  10.821  1.00 24.53      A    H  
ATOM   3596  N   TRP A 281     -19.754 -23.624  10.081  1.00 22.88      A    N  
ATOM   3597  CA  TRP A 281     -19.046 -22.617  10.908  1.00 23.29      A    C  
ATOM   3598  C   TRP A 281     -20.000 -21.452  11.202  1.00 25.14      A    C  
ATOM   3599  O   TRP A 281     -20.304 -20.661  10.279  1.00 25.78      A    O  
ATOM   3600  CB  TRP A 281     -17.769 -22.164  10.225  1.00 22.40      A    C  
ATOM   3601  CG  TRP A 281     -16.756 -23.259  10.152  1.00 22.15      A    C  
ATOM   3602  CD1 TRP A 281     -16.322 -23.915   9.043  1.00 21.74      A    C  
ATOM   3603  CD2 TRP A 281     -16.049 -23.818  11.263  1.00 21.48      A    C  
ATOM   3604  CE2 TRP A 281     -15.167 -24.783  10.744  1.00 22.93      A    C  
ATOM   3605  CE3 TRP A 281     -16.042 -23.548  12.635  1.00 22.33      A    C  
ATOM   3606  NE1 TRP A 281     -15.379 -24.847   9.391  1.00 22.55      A    N  
ATOM   3607  CZ2 TRP A 281     -14.319 -25.522  11.563  1.00 23.06      A    C  
ATOM   3608  CZ3 TRP A 281     -15.191 -24.262  13.441  1.00 22.60      A    C  
ATOM   3609  CH2 TRP A 281     -14.344 -25.241  12.910  1.00 22.87      A    C  
ATOM   3610  H   TRP A 281     -19.755 -23.424   9.192  1.00 23.35      A    H  
ATOM   3611  HA  TRP A 281     -18.796 -23.045  11.760  1.00 23.38      A    H  
ATOM   3612  HB2 TRP A 281     -17.985 -21.859   9.321  1.00 22.56      A    H  
ATOM   3613  HB3 TRP A 281     -17.397 -21.407  10.722  1.00 22.55      A    H  
ATOM   3614  HD1 TRP A 281     -16.629 -23.764   8.164  1.00 22.09      A    H  
ATOM   3615  HE1 TRP A 281     -14.964 -25.375   8.834  1.00 22.46      A    H  
ATOM   3616  HE3 TRP A 281     -16.602 -22.881  12.995  1.00 22.23      A    H  
ATOM   3617  HZ2 TRP A 281     -13.754 -26.187  11.208  1.00 22.91      A    H  
ATOM   3618  HZ3 TRP A 281     -15.186 -24.099  14.367  1.00 22.59      A    H  
ATOM   3619  HH2 TRP A 281     -13.785 -25.727  13.488  1.00 22.79      A    H  
ATOM   3620  N   MET A 282     -20.513 -21.400  12.422  1.00 24.08      A    N  
ATOM   3621  CA  MET A 282     -21.451 -20.332  12.840  1.00 27.53      A    C  
ATOM   3622  C   MET A 282     -20.776 -18.960  12.734  1.00 24.75      A    C  
ATOM   3623  O   MET A 282     -19.634 -18.815  13.199  1.00 24.38      A    O  
ATOM   3624  CB  MET A 282     -21.834 -20.435  14.307  1.00 32.77      A    C  
ATOM   3625  CG  MET A 282     -22.496 -21.702  14.749  1.00 42.43      A    C  
ATOM   3626  SD  MET A 282     -22.844 -21.498  16.545  1.00 46.09      A    S  
ATOM   3627  CE  MET A 282     -24.289 -20.459  16.366  1.00 39.97      A    C  
ATOM   3628  H   MET A 282     -20.316 -22.007  13.071  1.00 25.18      A    H  
ATOM   3629  HA  MET A 282     -22.251 -20.356  12.269  1.00 27.16      A    H  
ATOM   3630  HB2 MET A 282     -21.024 -20.313  14.842  1.00 33.41      A    H  
ATOM   3631  HB3 MET A 282     -22.429 -19.689  14.514  1.00 33.46      A    H  
ATOM   3632  HG2 MET A 282     -23.333 -21.842  14.256  1.00 40.68      A    H  
ATOM   3633  HG3 MET A 282     -21.904 -22.469  14.605  1.00 40.60      A    H  
ATOM   3634  HE1 MET A 282     -24.666 -20.288  17.234  1.00 41.69      A    H  
ATOM   3635  HE2 MET A 282     -24.038 -19.625  15.953  1.00 41.66      A    H  
ATOM   3636  HE3 MET A 282     -24.941 -20.910  15.815  1.00 41.71      A    H  
ATOM   3637  N   TYR A 283     -21.513 -17.961  12.280  1.00 22.08      A    N  
ATOM   3638  CA  TYR A 283     -21.217 -16.539  12.566  1.00 22.88      A    C  
ATOM   3639  C   TYR A 283     -22.425 -16.031  13.337  1.00 24.28      A    C  
ATOM   3640  O   TYR A 283     -23.554 -16.559  13.168  1.00 22.60      A    O  
ATOM   3641  CB  TYR A 283     -20.894 -15.773  11.286  1.00 22.72      A    C  
ATOM   3642  CG  TYR A 283     -22.105 -15.489  10.455  1.00 21.50      A    C  
ATOM   3643  CD1 TYR A 283     -22.929 -14.418  10.746  1.00 21.50      A    C  
ATOM   3644  CD2 TYR A 283     -22.462 -16.322   9.414  1.00 23.29      A    C  
ATOM   3645  CE1 TYR A 283     -24.042 -14.135   9.977  1.00 22.13      A    C  
ATOM   3646  CE2 TYR A 283     -23.597 -16.065   8.653  1.00 22.68      A    C  
ATOM   3647  CZ  TYR A 283     -24.391 -14.973   8.938  1.00 23.47      A    C  
ATOM   3648  OH  TYR A 283     -25.539 -14.698   8.231  1.00 24.25      A    O  
ATOM   3649  H   TYR A 283     -22.253 -18.072  11.761  1.00 22.88      A    H  
ATOM   3650  HA  TYR A 283     -20.429 -16.496  13.163  1.00 22.95      A    H  
ATOM   3651  HB2 TYR A 283     -20.463 -14.926  11.525  1.00 22.46      A    H  
ATOM   3652  HB3 TYR A 283     -20.257 -16.299  10.757  1.00 22.47      A    H  
ATOM   3653  HD1 TYR A 283     -22.695 -13.835  11.448  1.00 21.76      A    H  
ATOM   3654  HD2 TYR A 283     -21.925 -17.069   9.209  1.00 22.71      A    H  
ATOM   3655  HE1 TYR A 283     -24.591 -13.399  10.193  1.00 22.33      A    H  
ATOM   3656  HE2 TYR A 283     -23.827 -16.640   7.942  1.00 22.96      A    H  
ATOM   3657  HH  TYR A 283     -25.484 -13.919   7.871  0.00 24.29      A    H  
ATOM   3658  N   HIS A 284     -22.186 -15.162  14.303  1.00 24.35      A    N  
ATOM   3659  CA  HIS A 284     -23.285 -14.695  15.176  1.00 22.86      A    C  
ATOM   3660  C   HIS A 284     -22.879 -13.386  15.805  1.00 22.57      A    C  
ATOM   3661  O   HIS A 284     -21.673 -13.159  15.999  1.00 21.92      A    O  
ATOM   3662  CB  HIS A 284     -23.731 -15.766  16.187  1.00 23.70      A    C  
ATOM   3663  CG  HIS A 284     -22.712 -16.267  17.155  1.00 22.59      A    C  
ATOM   3664  CD2 HIS A 284     -21.931 -17.366  17.128  1.00 23.55      A    C  
ATOM   3665  ND1 HIS A 284     -22.501 -15.674  18.372  1.00 20.04      A    N  
ATOM   3666  CE1 HIS A 284     -21.590 -16.355  19.027  1.00 20.70      A    C  
ATOM   3667  NE2 HIS A 284     -21.238 -17.397  18.295  1.00 22.27      A    N  
ATOM   3668  H   HIS A 284     -21.372 -14.803  14.503  1.00 23.97      A    H  
ATOM   3669  HA  HIS A 284     -24.057 -14.507  14.592  1.00 23.23      A    H  
ATOM   3670  HB2 HIS A 284     -24.483 -15.400  16.703  1.00 23.25      A    H  
ATOM   3671  HB3 HIS A 284     -24.076 -16.537  15.685  1.00 23.24      A    H  
ATOM   3672  HD1 HIS A 284     -22.929 -14.971  18.675  0.00 20.07      A    H  
ATOM   3673  HD2 HIS A 284     -21.865 -17.990  16.429  1.00 22.94      A    H  
ATOM   3674  HE1 HIS A 284     -21.253 -16.141  19.881  1.00 21.00      A    H  
ATOM   3675  HE2 HIS A 284     -20.643 -17.999  18.522  0.00 22.28      A    H  
ATOM   3676  N   CYS A 285     -23.858 -12.547  16.093  1.00 20.97      A    N  
ATOM   3677  CA  CYS A 285     -23.605 -11.483  17.069  1.00 21.08      A    C  
ATOM   3678  C   CYS A 285     -23.194 -12.169  18.374  1.00 21.83      A    C  
ATOM   3679  O   CYS A 285     -23.827 -13.197  18.691  1.00 22.53      A    O  
ATOM   3680  CB  CYS A 285     -24.846 -10.645  17.268  1.00 21.46      A    C  
ATOM   3681  SG  CYS A 285     -24.539  -9.235  18.335  1.00 22.84      A    S  
ATOM   3682  H   CYS A 285     -24.701 -12.554  15.746  1.00 21.36      A    H  
ATOM   3683  HA  CYS A 285     -22.873 -10.916  16.743  1.00 21.28      A    H  
ATOM   3684  HB2 CYS A 285     -25.163 -10.324  16.401  1.00 21.70      A    H  
ATOM   3685  HB3 CYS A 285     -25.551 -11.196  17.667  1.00 21.69      A    H  
ATOM   3686  HG  CYS A 285     -25.652  -8.782  18.308  0.00 22.89      A    H  
ATOM   3687  N   HIS A 286     -22.284 -11.579  19.160  1.00 21.81      A    N  
ATOM   3688  CA  HIS A 286     -21.836 -12.191  20.445  1.00 20.55      A    C  
ATOM   3689  C   HIS A 286     -22.462 -11.500  21.651  1.00 19.55      A    C  
ATOM   3690  O   HIS A 286     -22.229 -11.986  22.806  1.00 22.04      A    O  
ATOM   3691  CB  HIS A 286     -20.304 -12.299  20.505  1.00 22.78      A    C  
ATOM   3692  CG  HIS A 286     -19.848 -13.545  21.176  1.00 22.67      A    C  
ATOM   3693  CD2 HIS A 286     -19.036 -14.544  20.772  1.00 22.68      A    C  
ATOM   3694  ND1 HIS A 286     -20.241 -13.855  22.467  1.00 22.65      A    N  
ATOM   3695  CE1 HIS A 286     -19.655 -14.980  22.830  1.00 21.25      A    C  
ATOM   3696  NE2 HIS A 286     -18.933 -15.434  21.810  1.00 22.22      A    N  
ATOM   3697  H   HIS A 286     -21.876 -10.786  18.974  1.00 21.50      A    H  
ATOM   3698  HA  HIS A 286     -22.177 -13.114  20.447  1.00 21.01      A    H  
ATOM   3699  HB2 HIS A 286     -19.944 -12.275  19.590  1.00 22.21      A    H  
ATOM   3700  HB3 HIS A 286     -19.946 -11.524  20.990  1.00 22.20      A    H  
ATOM   3701  HD1 HIS A 286     -20.767 -13.370  22.969  0.00 22.68      A    H  
ATOM   3702  HD2 HIS A 286     -18.611 -14.616  19.938  1.00 22.55      A    H  
ATOM   3703  HE1 HIS A 286     -19.772 -15.415  23.657  1.00 21.83      A    H  
ATOM   3704  HE2 HIS A 286     -18.453 -16.169  21.811  0.00 22.25      A    H  
ATOM   3705  N   VAL A 287     -23.281 -10.465  21.430  1.00 20.28      A    N  
ATOM   3706  CA  VAL A 287     -24.185  -9.901  22.469  1.00 21.53      A    C  
ATOM   3707  C   VAL A 287     -25.205 -11.009  22.759  1.00 21.38      A    C  
ATOM   3708  O   VAL A 287     -25.882 -11.488  21.830  1.00 21.93      A    O  
ATOM   3709  CB  VAL A 287     -24.850  -8.586  22.020  1.00 21.41      A    C  
ATOM   3710  CG1 VAL A 287     -25.862  -8.110  23.039  1.00 23.46      A    C  
ATOM   3711  CG2 VAL A 287     -23.819  -7.487  21.713  1.00 21.61      A    C  
ATOM   3712  H   VAL A 287     -23.341 -10.043  20.626  1.00 20.40      A    H  
ATOM   3713  HA  VAL A 287     -23.665  -9.732  23.275  1.00 21.23      A    H  
ATOM   3714  HB  VAL A 287     -25.338  -8.777  21.183  1.00 21.85      A    H  
ATOM   3715 HG11 VAL A 287     -26.572  -8.769  23.128  1.00 22.81      A    H  
ATOM   3716 HG12 VAL A 287     -26.242  -7.263  22.747  1.00 22.82      A    H  
ATOM   3717 HG13 VAL A 287     -25.424  -7.987  23.899  1.00 22.81      A    H  
ATOM   3718 HG21 VAL A 287     -23.292  -7.304  22.510  1.00 21.54      A    H  
ATOM   3719 HG22 VAL A 287     -24.281  -6.676  21.438  1.00 21.54      A    H  
ATOM   3720 HG23 VAL A 287     -23.231  -7.782  20.997  1.00 21.54      A    H  
ATOM   3721  N   GLN A 288     -25.244 -11.480  23.992  1.00 21.17      A    N  
ATOM   3722  CA  GLN A 288     -25.849 -12.801  24.303  1.00 22.32      A    C  
ATOM   3723  C   GLN A 288     -27.342 -12.787  23.919  1.00 22.45      A    C  
ATOM   3724  O   GLN A 288     -27.792 -13.742  23.264  1.00 25.98      A    O  
ATOM   3725  CB  GLN A 288     -25.591 -13.165  25.766  1.00 23.89      A    C  
ATOM   3726  CG  GLN A 288     -24.141 -13.536  26.082  1.00 24.15      A    C  
ATOM   3727  CD  GLN A 288     -23.582 -14.662  25.248  1.00 25.37      A    C  
ATOM   3728  NE2 GLN A 288     -24.343 -15.744  25.094  1.00 24.35      A    N  
ATOM   3729  OE1 GLN A 288     -22.462 -14.567  24.758  1.00 25.25      A    O  
ATOM   3730  H   GLN A 288     -24.912 -11.031  24.712  1.00 21.50      A    H  
ATOM   3731  HA  GLN A 288     -25.402 -13.471  23.738  1.00 22.42      A    H  
ATOM   3732  HB2 GLN A 288     -25.853 -12.404  26.325  1.00 23.57      A    H  
ATOM   3733  HB3 GLN A 288     -26.170 -13.918  26.003  1.00 23.57      A    H  
ATOM   3734  HG2 GLN A 288     -23.578 -12.743  25.953  1.00 24.37      A    H  
ATOM   3735  HG3 GLN A 288     -24.079 -13.788  27.027  1.00 24.37      A    H  
ATOM   3736 HE21 GLN A 288     -24.050 -16.427  24.614  0.00 24.31      A    H  
ATOM   3737 HE22 GLN A 288     -25.139 -15.784  25.477  0.00 24.31      A    H  
ATOM   3738  N   SER A 289     -28.083 -11.739  24.252  1.00 22.73      A    N  
ATOM   3739  CA  SER A 289     -29.534 -11.663  23.942  1.00 24.26      A    C  
ATOM   3740  C   SER A 289     -29.690 -11.625  22.422  1.00 23.89      A    C  
ATOM   3741  O   SER A 289     -30.700 -12.122  21.935  1.00 26.01      A    O  
ATOM   3742  CB  SER A 289     -30.223 -10.492  24.614  1.00 24.56      A    C  
ATOM   3743  OG  SER A 289     -29.870  -9.242  24.027  1.00 25.22      A    O  
ATOM   3744  H   SER A 289     -27.769 -11.001  24.686  1.00 23.01      A    H  
ATOM   3745  HA  SER A 289     -29.957 -12.501  24.272  1.00 23.95      A    H  
ATOM   3746  HB2 SER A 289     -31.198 -10.614  24.550  1.00 24.64      A    H  
ATOM   3747  HB3 SER A 289     -29.983 -10.481  25.568  1.00 24.62      A    H  
ATOM   3748  HG  SER A 289     -30.281  -8.629  24.435  0.00 25.25      A    H  
ATOM   3749  N   HIS A 290     -28.706 -11.081  21.701  1.00 21.94      A    N  
ATOM   3750  CA  HIS A 290     -28.792 -10.977  20.220  1.00 22.14      A    C  
ATOM   3751  C   HIS A 290     -28.667 -12.375  19.632  1.00 20.83      A    C  
ATOM   3752  O   HIS A 290     -29.545 -12.769  18.838  1.00 24.01      A    O  
ATOM   3753  CB  HIS A 290     -27.762 -10.018  19.646  1.00 21.51      A    C  
ATOM   3754  CG  HIS A 290     -27.900  -8.611  20.098  1.00 21.64      A    C  
ATOM   3755  CD2 HIS A 290     -28.531  -8.072  21.154  1.00 24.68      A    C  
ATOM   3756  ND1 HIS A 290     -27.250  -7.579  19.466  1.00 24.60      A    N  
ATOM   3757  CE1 HIS A 290     -27.525  -6.456  20.079  1.00 25.31      A    C  
ATOM   3758  NE2 HIS A 290     -28.304  -6.732  21.130  1.00 23.94      A    N  
ATOM   3759  H   HIS A 290     -27.941 -10.729  22.045  1.00 22.43      A    H  
ATOM   3760  HA  HIS A 290     -29.689 -10.633  19.995  1.00 21.74      A    H  
ATOM   3761  HB2 HIS A 290     -26.866 -10.337  19.891  1.00 21.69      A    H  
ATOM   3762  HB3 HIS A 290     -27.823 -10.040  18.666  1.00 21.71      A    H  
ATOM   3763  HD1 HIS A 290     -26.723  -7.659  18.771  0.00 24.67      A    H  
ATOM   3764  HD2 HIS A 290     -29.057  -8.528  21.782  1.00 23.76      A    H  
ATOM   3765  HE1 HIS A 290     -27.210  -5.603  19.832  1.00 24.73      A    H  
ATOM   3766  HE2 HIS A 290     -28.623  -6.142  21.698  0.00 24.11      A    H  
ATOM   3767  N   SER A 291     -27.639 -13.135  20.006  1.00 21.86      A    N  
ATOM   3768  CA  SER A 291     -27.498 -14.537  19.543  1.00 21.84      A    C  
ATOM   3769  C   SER A 291     -28.739 -15.342  19.955  1.00 22.57      A    C  
ATOM   3770  O   SER A 291     -29.270 -16.101  19.124  1.00 21.75      A    O  
ATOM   3771  CB  SER A 291     -26.211 -15.187  20.007  1.00 22.32      A    C  
ATOM   3772  OG  SER A 291     -26.033 -15.055  21.406  1.00 24.91      A    O  
ATOM   3773  H   SER A 291     -26.963 -12.864  20.553  1.00 21.61      A    H  
ATOM   3774  HA  SER A 291     -27.479 -14.514  18.549  1.00 22.07      A    H  
ATOM   3775  HB2 SER A 291     -26.228 -16.138  19.768  1.00 22.80      A    H  
ATOM   3776  HB3 SER A 291     -25.454 -14.772  19.542  1.00 22.79      A    H  
ATOM   3777  HG  SER A 291     -25.303 -15.428  21.621  0.00 24.81      A    H  
ATOM   3778  N   ASP A 292     -29.191 -15.195  21.198  1.00 25.24      A    N  
ATOM   3779  CA  ASP A 292     -30.336 -15.966  21.758  1.00 25.74      A    C  
ATOM   3780  C   ASP A 292     -31.617 -15.708  20.961  1.00 28.83      A    C  
ATOM   3781  O   ASP A 292     -32.449 -16.621  20.885  1.00 27.85      A    O  
ATOM   3782  CB  ASP A 292     -30.575 -15.631  23.237  1.00 25.63      A    C  
ATOM   3783  CG  ASP A 292     -29.504 -16.228  24.120  1.00 25.79      A    C  
ATOM   3784  OD1 ASP A 292     -28.802 -17.158  23.618  1.00 27.04      A    O  
ATOM   3785  OD2 ASP A 292     -29.378 -15.780  25.286  1.00 26.15      A    O1-
ATOM   3786  H   ASP A 292     -28.819 -14.609  21.788  1.00 24.69      A    H  
ATOM   3787  HA  ASP A 292     -30.122 -16.923  21.688  1.00 26.19      A    H  
ATOM   3788  HB2 ASP A 292     -30.579 -14.659  23.357  1.00 25.69      A    H  
ATOM   3789  HB3 ASP A 292     -31.446 -15.981  23.516  1.00 25.70      A    H  
ATOM   3790  N   MET A 293     -31.771 -14.536  20.354  1.00 28.16      A    N  
ATOM   3791  CA  MET A 293     -33.028 -14.216  19.637  1.00 28.31      A    C  
ATOM   3792  C   MET A 293     -32.893 -14.661  18.180  1.00 27.41      A    C  
ATOM   3793  O   MET A 293     -33.880 -14.536  17.455  1.00 25.95      A    O  
ATOM   3794  CB  MET A 293     -33.388 -12.732  19.771  1.00 30.50      A    C  
ATOM   3795  CG  MET A 293     -32.597 -11.792  18.881  1.00 33.07      A    C  
ATOM   3796  SD  MET A 293     -33.249 -10.112  18.958  1.00 38.37      A    S  
ATOM   3797  CE  MET A 293     -32.799  -9.631  20.628  1.00 35.19      A    C  
ATOM   3798  H   MET A 293     -31.143 -13.877  20.348  1.00 28.33      A    H  
ATOM   3799  HA  MET A 293     -33.748 -14.747  20.047  1.00 28.51      A    H  
ATOM   3800  HB2 MET A 293     -34.339 -12.627  19.570  1.00 30.55      A    H  
ATOM   3801  HB3 MET A 293     -33.255 -12.468  20.703  1.00 30.56      A    H  
ATOM   3802  HG2 MET A 293     -31.660 -11.784  19.168  1.00 33.57      A    H  
ATOM   3803  HG3 MET A 293     -32.631 -12.107  17.953  1.00 33.58      A    H  
ATOM   3804  HE1 MET A 293     -33.092  -8.726  20.791  1.00 36.13      A    H  
ATOM   3805  HE2 MET A 293     -33.223 -10.226  21.259  1.00 36.12      A    H  
ATOM   3806  HE3 MET A 293     -31.841  -9.683  20.730  1.00 36.13      A    H  
ATOM   3807  N   GLY A 294     -31.730 -15.187  17.780  1.00 26.95      A    N  
ATOM   3808  CA  GLY A 294     -31.535 -15.832  16.465  1.00 27.15      A    C  
ATOM   3809  C   GLY A 294     -30.575 -15.085  15.546  1.00 28.59      A    C  
ATOM   3810  O   GLY A 294     -30.583 -15.409  14.343  1.00 25.15      A    O  
ATOM   3811  H   GLY A 294     -30.984 -15.173  18.297  1.00 27.10      A    H  
ATOM   3812  HA2 GLY A 294     -31.191 -16.748  16.612  1.00 27.43      A    H  
ATOM   3813  HA3 GLY A 294     -32.413 -15.913  16.015  1.00 27.43      A    H  
ATOM   3814  N   ILE A 295     -29.783 -14.113  16.040  1.00 27.29      A    N  
ATOM   3815  CA  ILE A 295     -28.880 -13.328  15.132  1.00 26.72      A    C  
ATOM   3816  C   ILE A 295     -27.623 -14.185  14.874  1.00 24.88      A    C  
ATOM   3817  O   ILE A 295     -26.550 -13.996  15.508  1.00 21.98      A    O  
ATOM   3818  CB  ILE A 295     -28.652 -11.882  15.621  1.00 27.04      A    C  
ATOM   3819  CG1 ILE A 295     -29.984 -11.153  15.840  1.00 28.90      A    C  
ATOM   3820  CG2 ILE A 295     -27.787 -11.120  14.630  1.00 28.53      A    C  
ATOM   3821  CD1 ILE A 295     -29.889  -9.838  16.591  1.00 31.51      A    C  
ATOM   3822  H   ILE A 295     -29.739 -13.881  16.919  1.00 27.45      A    H  
ATOM   3823  HA  ILE A 295     -29.339 -13.251  14.281  1.00 26.58      A    H  
ATOM   3824  HB  ILE A 295     -28.175 -11.920  16.486  1.00 27.60      A    H  
ATOM   3825 HG12 ILE A 295     -30.392 -10.981  14.965  1.00 29.04      A    H  
ATOM   3826 HG13 ILE A 295     -30.586 -11.747  16.336  1.00 29.07      A    H  
ATOM   3827 HG21 ILE A 295     -26.924 -11.561  14.538  1.00 28.03      A    H  
ATOM   3828 HG22 ILE A 295     -27.651 -10.212  14.946  1.00 28.06      A    H  
ATOM   3829 HG23 ILE A 295     -28.229 -11.096  13.767  1.00 28.03      A    H  
ATOM   3830 HD11 ILE A 295     -29.510  -9.994  17.471  1.00 30.62      A    H  
ATOM   3831 HD12 ILE A 295     -30.777  -9.455  16.689  1.00 30.65      A    H  
ATOM   3832 HD13 ILE A 295     -29.323  -9.219  16.099  1.00 30.66      A    H  
ATOM   3833  N   VAL A 296     -27.798 -15.155  13.975  1.00 24.09      A    N  
ATOM   3834  CA  VAL A 296     -26.888 -16.303  13.754  1.00 26.49      A    C  
ATOM   3835  C   VAL A 296     -27.048 -16.730  12.294  1.00 26.32      A    C  
ATOM   3836  O   VAL A 296     -28.180 -16.681  11.785  1.00 25.38      A    O  
ATOM   3837  CB  VAL A 296     -27.232 -17.486  14.673  1.00 30.76      A    C  
ATOM   3838  CG1 VAL A 296     -26.268 -18.648  14.463  1.00 34.54      A    C  
ATOM   3839  CG2 VAL A 296     -27.295 -17.093  16.140  1.00 29.56      A    C  
ATOM   3840  H   VAL A 296     -28.524 -15.172  13.424  1.00 24.84      A    H  
ATOM   3841  HA  VAL A 296     -25.970 -16.022  13.913  1.00 26.71      A    H  
ATOM   3842  HB  VAL A 296     -28.133 -17.800  14.414  1.00 30.33      A    H  
ATOM   3843 HG11 VAL A 296     -26.337 -18.971  13.548  1.00 33.31      A    H  
ATOM   3844 HG12 VAL A 296     -26.494 -19.369  15.076  1.00 33.36      A    H  
ATOM   3845 HG13 VAL A 296     -25.358 -18.351  14.634  1.00 33.35      A    H  
ATOM   3846 HG21 VAL A 296     -26.440 -16.718  16.414  1.00 29.88      A    H  
ATOM   3847 HG22 VAL A 296     -27.489 -17.880  16.676  1.00 29.90      A    H  
ATOM   3848 HG23 VAL A 296     -27.996 -16.433  16.273  1.00 29.89      A    H  
ATOM   3849  N   GLY A 297     -25.955 -17.114  11.653  1.00 24.35      A    N  
ATOM   3850  CA  GLY A 297     -25.998 -17.801  10.349  1.00 22.89      A    C  
ATOM   3851  C   GLY A 297     -24.866 -18.798  10.225  1.00 20.92      A    C  
ATOM   3852  O   GLY A 297     -24.079 -18.924  11.168  1.00 21.28      A    O  
ATOM   3853  H   GLY A 297     -25.117 -16.971  11.983  1.00 24.44      A    H  
ATOM   3854  HA2 GLY A 297     -26.863 -18.274  10.259  1.00 22.75      A    H  
ATOM   3855  HA3 GLY A 297     -25.934 -17.133   9.625  1.00 22.74      A    H  
ATOM   3856  N   LEU A 298     -24.739 -19.449   9.068  1.00 21.72      A    N  
ATOM   3857  CA  LEU A 298     -23.715 -20.497   8.869  1.00 22.17      A    C  
ATOM   3858  C   LEU A 298     -22.857 -20.195   7.644  1.00 23.42      A    C  
ATOM   3859  O   LEU A 298     -23.388 -19.924   6.538  1.00 24.55      A    O  
ATOM   3860  CB  LEU A 298     -24.400 -21.866   8.753  1.00 23.16      A    C  
ATOM   3861  CG  LEU A 298     -25.302 -22.286   9.912  1.00 23.48      A    C  
ATOM   3862  CD1 LEU A 298     -25.980 -23.616   9.611  1.00 25.89      A    C  
ATOM   3863  CD2 LEU A 298     -24.549 -22.375  11.213  1.00 25.45      A    C  
ATOM   3864  H   LEU A 298     -25.267 -19.290   8.342  1.00 21.63      A    H  
ATOM   3865  HA  LEU A 298     -23.128 -20.503   9.658  1.00 22.51      A    H  
ATOM   3866  HB2 LEU A 298     -24.934 -21.870   7.934  1.00 23.01      A    H  
ATOM   3867  HB3 LEU A 298     -23.704 -22.545   8.648  1.00 23.00      A    H  
ATOM   3868  HG  LEU A 298     -26.008 -21.601  10.014  1.00 24.22      A    H  
ATOM   3869 HD11 LEU A 298     -26.520 -23.531   8.806  1.00 25.12      A    H  
ATOM   3870 HD12 LEU A 298     -26.551 -23.865  10.358  1.00 25.12      A    H  
ATOM   3871 HD13 LEU A 298     -25.304 -24.302   9.477  1.00 25.12      A    H  
ATOM   3872 HD21 LEU A 298     -23.827 -23.022  11.127  1.00 24.82      A    H  
ATOM   3873 HD22 LEU A 298     -25.155 -22.659  11.920  1.00 24.82      A    H  
ATOM   3874 HD23 LEU A 298     -24.178 -21.505  11.437  1.00 24.81      A    H  
ATOM   3875  N   PHE A 299     -21.557 -20.242   7.869  1.00 23.36      A    N  
ATOM   3876  CA  PHE A 299     -20.510 -20.399   6.836  1.00 24.22      A    C  
ATOM   3877  C   PHE A 299     -20.371 -21.900   6.623  1.00 25.72      A    C  
ATOM   3878  O   PHE A 299     -19.737 -22.594   7.476  1.00 27.63      A    O  
ATOM   3879  CB  PHE A 299     -19.237 -19.697   7.298  1.00 22.81      A    C  
ATOM   3880  CG  PHE A 299     -18.147 -19.577   6.269  1.00 21.78      A    C  
ATOM   3881  CD1 PHE A 299     -18.437 -19.523   4.912  1.00 20.42      A    C  
ATOM   3882  CD2 PHE A 299     -16.831 -19.436   6.663  1.00 21.22      A    C  
ATOM   3883  CE1 PHE A 299     -17.429 -19.378   3.980  1.00 21.69      A    C  
ATOM   3884  CE2 PHE A 299     -15.821 -19.311   5.719  1.00 22.26      A    C  
ATOM   3885  CZ  PHE A 299     -16.118 -19.280   4.376  1.00 19.88      A    C  
ATOM   3886  H   PHE A 299     -21.201 -20.177   8.706  1.00 23.56      A    H  
ATOM   3887  HA  PHE A 299     -20.826 -19.982   5.997  1.00 24.03      A    H  
ATOM   3888  HB2 PHE A 299     -19.479 -18.797   7.601  1.00 22.89      A    H  
ATOM   3889  HB3 PHE A 299     -18.883 -20.181   8.072  1.00 22.90      A    H  
ATOM   3890  HD1 PHE A 299     -19.330 -19.594   4.621  1.00 21.07      A    H  
ATOM   3891  HD2 PHE A 299     -16.613 -19.466   7.581  1.00 21.56      A    H  
ATOM   3892  HE1 PHE A 299     -17.642 -19.365   3.060  1.00 21.01      A    H  
ATOM   3893  HE2 PHE A 299     -14.923 -19.235   6.002  1.00 21.43      A    H  
ATOM   3894  HZ  PHE A 299     -15.431 -19.184   3.736  1.00 20.88      A    H  
ATOM   3895  N   LEU A 300     -21.026 -22.396   5.574  1.00 23.53      A    N  
ATOM   3896  CA  LEU A 300     -21.119 -23.850   5.278  1.00 25.01      A    C  
ATOM   3897  C   LEU A 300     -19.920 -24.196   4.401  1.00 23.83      A    C  
ATOM   3898  O   LEU A 300     -19.967 -23.901   3.196  1.00 26.71      A    O  
ATOM   3899  CB  LEU A 300     -22.472 -24.184   4.619  1.00 24.79      A    C  
ATOM   3900  CG  LEU A 300     -23.717 -23.990   5.485  1.00 26.08      A    C  
ATOM   3901  CD1 LEU A 300     -25.001 -24.060   4.661  1.00 28.26      A    C  
ATOM   3902  CD2 LEU A 300     -23.798 -24.987   6.637  1.00 26.48      A    C  
ATOM   3903  H   LEU A 300     -21.460 -21.869   4.970  1.00 24.38      A    H  
ATOM   3904  HA  LEU A 300     -21.040 -24.345   6.125  1.00 24.46      A    H  
ATOM   3905  HB2 LEU A 300     -22.566 -23.630   3.819  1.00 25.14      A    H  
ATOM   3906  HB3 LEU A 300     -22.445 -25.117   4.326  1.00 25.15      A    H  
ATOM   3907  HG  LEU A 300     -23.666 -23.085   5.879  1.00 26.30      A    H  
ATOM   3908 HD11 LEU A 300     -24.991 -23.361   3.984  1.00 27.57      A    H  
ATOM   3909 HD12 LEU A 300     -25.769 -23.934   5.245  1.00 27.57      A    H  
ATOM   3910 HD13 LEU A 300     -25.063 -24.929   4.228  1.00 27.57      A    H  
ATOM   3911 HD21 LEU A 300     -23.816 -25.893   6.282  1.00 26.36      A    H  
ATOM   3912 HD22 LEU A 300     -24.608 -24.824   7.151  1.00 26.36      A    H  
ATOM   3913 HD23 LEU A 300     -23.022 -24.881   7.214  1.00 26.35      A    H  
ATOM   3914  N   VAL A 301     -18.834 -24.695   5.007  1.00 22.92      A    N  
ATOM   3915  CA  VAL A 301     -17.577 -24.966   4.267  1.00 24.46      A    C  
ATOM   3916  C   VAL A 301     -17.552 -26.456   3.936  1.00 25.99      A    C  
ATOM   3917  O   VAL A 301     -17.488 -27.238   4.888  1.00 28.05      A    O  
ATOM   3918  CB  VAL A 301     -16.334 -24.553   5.061  1.00 23.47      A    C  
ATOM   3919  CG1 VAL A 301     -15.070 -24.816   4.255  1.00 25.96      A    C  
ATOM   3920  CG2 VAL A 301     -16.418 -23.095   5.497  1.00 23.95      A    C  
ATOM   3921  H   VAL A 301     -18.798 -24.894   5.895  1.00 23.49      A    H  
ATOM   3922  HA  VAL A 301     -17.592 -24.462   3.436  1.00 24.25      A    H  
ATOM   3923  HB  VAL A 301     -16.298 -25.113   5.876  1.00 24.21      A    H  
ATOM   3924 HG11 VAL A 301     -14.996 -25.766   4.064  1.00 25.18      A    H  
ATOM   3925 HG12 VAL A 301     -14.293 -24.529   4.767  1.00 25.17      A    H  
ATOM   3926 HG13 VAL A 301     -15.108 -24.320   3.419  1.00 25.16      A    H  
ATOM   3927 HG21 VAL A 301     -16.489 -22.525   4.711  1.00 23.80      A    H  
ATOM   3928 HG22 VAL A 301     -15.618 -22.859   5.997  1.00 23.80      A    H  
ATOM   3929 HG23 VAL A 301     -17.201 -22.967   6.060  1.00 23.79      A    H  
ATOM   3930  N   LYS A 302     -17.614 -26.783   2.643  1.00 24.45      A    N  
ATOM   3931  CA  LYS A 302     -17.699 -28.167   2.119  1.00 27.29      A    C  
ATOM   3932  C   LYS A 302     -16.267 -28.693   1.950  1.00 26.84      A    C  
ATOM   3933  O   LYS A 302     -15.363 -27.900   1.638  1.00 26.30      A    O  
ATOM   3934  CB  LYS A 302     -18.459 -28.195   0.785  1.00 28.97      A    C  
ATOM   3935  CG  LYS A 302     -19.911 -27.735   0.817  1.00 32.66      A    C  
ATOM   3936  CD  LYS A 302     -20.537 -27.540  -0.567  1.00 37.19      A    C  
ATOM   3937  CE  LYS A 302     -20.282 -26.149  -1.113  1.00 46.63      A    C  
ATOM   3938  NZ  LYS A 302     -20.758 -25.985  -2.507  1.00 58.12      A    N1+
ATOM   3939  H   LYS A 302     -17.605 -26.153   1.985  1.00 25.46      A    H  
ATOM   3940  HA  LYS A 302     -18.174 -28.728   2.775  1.00 26.95      A    H  
ATOM   3941  HB2 LYS A 302     -17.974 -27.631   0.146  1.00 29.37      A    H  
ATOM   3942  HB3 LYS A 302     -18.437 -29.112   0.441  1.00 29.38      A    H  
ATOM   3943  HG2 LYS A 302     -20.439 -28.397   1.313  1.00 32.74      A    H  
ATOM   3944  HG3 LYS A 302     -19.961 -26.887   1.309  1.00 32.74      A    H  
ATOM   3945  HD2 LYS A 302     -20.163 -28.202  -1.186  1.00 38.05      A    H  
ATOM   3946  HD3 LYS A 302     -21.505 -27.689  -0.508  1.00 38.05      A    H  
ATOM   3947  HE2 LYS A 302     -20.732 -25.493  -0.549  1.00 46.50      A    H  
ATOM   3948  HE3 LYS A 302     -19.325 -25.961  -1.085  1.00 46.54      A    H  
ATOM   3949  HZ1 LYS A 302     -20.340 -26.582  -3.047  1.00 54.28      A    H  
ATOM   3950  HZ2 LYS A 302     -20.578 -25.144  -2.797  1.00 54.28      A    H  
ATOM   3951  HZ3 LYS A 302     -21.653 -26.126  -2.545  1.00 54.28      A    H  
ATOM   3952  N   LYS A 303     -16.064 -29.992   2.152  1.00 24.11      A    N  
ATOM   3953  CA  LYS A 303     -14.861 -30.690   1.669  1.00 25.65      A    C  
ATOM   3954  C   LYS A 303     -14.871 -30.593   0.144  1.00 25.40      A    C  
ATOM   3955  O   LYS A 303     -15.916 -30.237  -0.460  1.00 25.73      A    O  
ATOM   3956  CB  LYS A 303     -14.827 -32.138   2.163  1.00 28.29      A    C  
ATOM   3957  CG  LYS A 303     -14.786 -32.335   3.675  1.00 32.89      A    C  
ATOM   3958  CD  LYS A 303     -14.606 -33.802   4.108  1.00 38.52      A    C  
ATOM   3959  CE  LYS A 303     -13.376 -34.450   3.492  1.00 46.05      A    C  
ATOM   3960  NZ  LYS A 303     -12.718 -35.416   4.409  1.00 51.11      A    N1+
ATOM   3961  H   LYS A 303     -16.660 -30.525   2.589  1.00 25.13      A    H  
ATOM   3962  HA  LYS A 303     -14.067 -30.218   2.011  1.00 25.78      A    H  
ATOM   3963  HB2 LYS A 303     -15.620 -32.597   1.816  1.00 28.67      A    H  
ATOM   3964  HB3 LYS A 303     -14.042 -32.573   1.773  1.00 28.74      A    H  
ATOM   3965  HG2 LYS A 303     -14.046 -31.804   4.041  1.00 32.94      A    H  
ATOM   3966  HG3 LYS A 303     -15.619 -31.991   4.060  1.00 32.92      A    H  
ATOM   3967  HD2 LYS A 303     -14.531 -33.841   5.086  1.00 38.75      A    H  
ATOM   3968  HD3 LYS A 303     -15.401 -34.314   3.846  1.00 38.71      A    H  
ATOM   3969  HE2 LYS A 303     -13.632 -34.918   2.674  1.00 45.22      A    H  
ATOM   3970  HE3 LYS A 303     -12.731 -33.759   3.252  1.00 45.13      A    H  
ATOM   3971  HZ1 LYS A 303     -12.449 -34.990   5.163  1.00 49.46      A    H  
ATOM   3972  HZ2 LYS A 303     -11.996 -35.783   4.001  1.00 49.48      A    H  
ATOM   3973  HZ3 LYS A 303     -13.300 -36.075   4.631  1.00 49.48      A    H  
ATOM   3974  N   THR A 304     -13.746 -30.927  -0.471  1.00 28.60      A    N  
ATOM   3975  CA  THR A 304     -13.597 -30.899  -1.948  1.00 32.77      A    C  
ATOM   3976  C   THR A 304     -14.644 -31.843  -2.565  1.00 31.17      A    C  
ATOM   3977  O   THR A 304     -15.110 -31.522  -3.644  1.00 30.95      A    O  
ATOM   3978  CB  THR A 304     -12.145 -31.173  -2.359  1.00 34.58      A    C  
ATOM   3979  CG2 THR A 304     -11.183 -30.094  -1.921  1.00 39.11      A    C  
ATOM   3980  OG1 THR A 304     -11.768 -32.388  -1.717  1.00 44.90      A    O  
ATOM   3981  H   THR A 304     -12.992 -31.200  -0.039  1.00 28.76      A    H  
ATOM   3982  HA  THR A 304     -13.818 -29.984  -2.240  1.00 31.95      A    H  
ATOM   3983  HB  THR A 304     -12.100 -31.285  -3.339  1.00 36.83      A    H  
ATOM   3984  HG1 THR A 304     -10.967 -32.580  -1.923  0.00 45.03      A    H  
ATOM   3985 HG21 THR A 304     -11.444 -29.244  -2.319  1.00 37.64      A    H  
ATOM   3986 HG22 THR A 304     -10.282 -30.323  -2.212  1.00 37.64      A    H  
ATOM   3987 HG23 THR A 304     -11.199 -30.015  -0.951  1.00 37.61      A    H  
ATOM   3988  N   ASP A 305     -15.060 -32.912  -1.880  1.00 34.75      A    N  
ATOM   3989  CA  ASP A 305     -16.043 -33.888  -2.442  1.00 34.98      A    C  
ATOM   3990  C   ASP A 305     -17.473 -33.331  -2.326  1.00 35.66      A    C  
ATOM   3991  O   ASP A 305     -18.373 -33.860  -3.001  1.00 32.64      A    O  
ATOM   3992  CB  ASP A 305     -15.897 -35.277  -1.815  1.00 31.56      A    C  
ATOM   3993  CG  ASP A 305     -16.244 -35.357  -0.343  1.00 35.65      A    C  
ATOM   3994  OD1 ASP A 305     -16.742 -34.352   0.217  1.00 34.42      A    O  
ATOM   3995  OD2 ASP A 305     -16.015 -36.422   0.241  1.00 33.85      A    O1-
ATOM   3996  H   ASP A 305     -14.763 -33.116  -1.044  1.00 33.89      A    H  
ATOM   3997  HA  ASP A 305     -15.841 -33.987  -3.402  1.00 34.37      A    H  
ATOM   3998  HB2 ASP A 305     -16.475 -35.902  -2.298  1.00 33.27      A    H  
ATOM   3999  HB3 ASP A 305     -14.971 -35.575  -1.925  1.00 33.27      A    H  
ATOM   4000  N   GLY A 306     -17.692 -32.267  -1.548  1.00 30.31      A    N  
ATOM   4001  CA  GLY A 306     -19.002 -31.592  -1.490  1.00 28.09      A    C  
ATOM   4002  C   GLY A 306     -19.677 -31.794  -0.155  1.00 25.83      A    C  
ATOM   4003  O   GLY A 306     -20.691 -31.146   0.078  1.00 26.66      A    O  
ATOM   4004  H   GLY A 306     -17.054 -31.908  -1.010  1.00 30.92      A    H  
ATOM   4005  HA2 GLY A 306     -18.872 -30.623  -1.646  1.00 28.05      A    H  
ATOM   4006  HA3 GLY A 306     -19.585 -31.943  -2.209  1.00 28.06      A    H  
ATOM   4007  N   THR A 307     -19.128 -32.649   0.698  1.00 25.50      A    N  
ATOM   4008  CA  THR A 307     -19.753 -33.048   1.981  1.00 28.07      A    C  
ATOM   4009  C   THR A 307     -19.401 -32.062   3.092  1.00 27.64      A    C  
ATOM   4010  O   THR A 307     -18.329 -31.440   3.062  1.00 27.94      A    O  
ATOM   4011  CB  THR A 307     -19.381 -34.482   2.396  1.00 28.15      A    C  
ATOM   4012  CG2 THR A 307     -19.802 -35.480   1.338  1.00 26.84      A    C  
ATOM   4013  OG1 THR A 307     -17.975 -34.574   2.636  1.00 31.46      A    O  
ATOM   4014  H   THR A 307     -18.327 -33.056   0.559  1.00 26.19      A    H  
ATOM   4015  HA  THR A 307     -20.728 -33.020   1.852  1.00 27.49      A    H  
ATOM   4016  HB  THR A 307     -19.858 -34.692   3.234  1.00 28.48      A    H  
ATOM   4017  HG1 THR A 307     -17.779 -35.368   2.861  0.00 31.44      A    H  
ATOM   4018 HG21 THR A 307     -20.761 -35.407   1.187  1.00 27.24      A    H  
ATOM   4019 HG22 THR A 307     -19.589 -36.383   1.637  1.00 27.24      A    H  
ATOM   4020 HG23 THR A 307     -19.329 -35.295   0.507  1.00 27.24      A    H  
ATOM   4021  N   ILE A 308     -20.286 -31.970   4.072  1.00 27.17      A    N  
ATOM   4022  CA  ILE A 308     -20.016 -31.236   5.322  1.00 29.63      A    C  
ATOM   4023  C   ILE A 308     -20.146 -32.239   6.459  1.00 32.41      A    C  
ATOM   4024  O   ILE A 308     -21.231 -32.776   6.662  1.00 30.20      A    O  
ATOM   4025  CB  ILE A 308     -20.976 -30.047   5.474  1.00 29.42      A    C  
ATOM   4026  CG1 ILE A 308     -20.803 -29.056   4.324  1.00 30.88      A    C  
ATOM   4027  CG2 ILE A 308     -20.790 -29.393   6.839  1.00 30.80      A    C  
ATOM   4028  CD1 ILE A 308     -21.817 -27.930   4.338  1.00 35.33      A    C  
ATOM   4029  H   ILE A 308     -21.114 -32.350   4.035  1.00 27.85      A    H  
ATOM   4030  HA  ILE A 308     -19.108 -30.897   5.295  1.00 29.66      A    H  
ATOM   4031  HB  ILE A 308     -21.899 -30.399   5.430  1.00 30.00      A    H  
ATOM   4032 HG12 ILE A 308     -19.903 -28.671   4.372  1.00 31.50      A    H  
ATOM   4033 HG13 ILE A 308     -20.880 -29.539   3.474  1.00 31.51      A    H  
ATOM   4034 HG21 ILE A 308     -20.970 -30.041   7.541  1.00 30.40      A    H  
ATOM   4035 HG22 ILE A 308     -21.404 -28.645   6.931  1.00 30.39      A    H  
ATOM   4036 HG23 ILE A 308     -19.876 -29.072   6.924  1.00 30.35      A    H  
ATOM   4037 HD11 ILE A 308     -22.716 -28.300   4.324  1.00 33.90      A    H  
ATOM   4038 HD12 ILE A 308     -21.687 -27.367   3.555  1.00 33.90      A    H  
ATOM   4039 HD13 ILE A 308     -21.701 -27.395   5.141  1.00 33.88      A    H  
ATOM   4040  N   PRO A 309     -19.065 -32.485   7.235  1.00 38.54      A    N  
ATOM   4041  CA  PRO A 309     -19.139 -33.361   8.405  1.00 42.18      A    C  
ATOM   4042  C   PRO A 309     -20.277 -32.882   9.317  1.00 46.03      A    C  
ATOM   4043  O   PRO A 309     -20.395 -31.681   9.519  1.00 45.79      A    O  
ATOM   4044  CB  PRO A 309     -17.737 -33.240   9.037  1.00 42.24      A    C  
ATOM   4045  CG  PRO A 309     -17.187 -31.933   8.512  1.00 40.56      A    C  
ATOM   4046  CD  PRO A 309     -17.736 -31.853   7.099  1.00 41.45      A    C  
ATOM   4047  HA  PRO A 309     -19.296 -34.294   8.114  1.00 42.17      A    H  
ATOM   4048  HB2 PRO A 309     -17.795 -33.225  10.016  1.00 41.83      A    H  
ATOM   4049  HB3 PRO A 309     -17.166 -33.991   8.766  1.00 41.83      A    H  
ATOM   4050  HG2 PRO A 309     -17.498 -31.178   9.052  1.00 41.16      A    H  
ATOM   4051  HG3 PRO A 309     -16.208 -31.940   8.507  1.00 41.16      A    H  
ATOM   4052  HD2 PRO A 309     -17.810 -30.926   6.807  1.00 40.47      A    H  
ATOM   4053  HD3 PRO A 309     -17.174 -32.343   6.471  1.00 40.52      A    H  
ATOM   4054  N   GLY A 310     -21.110 -33.812   9.809  1.00 49.26      A    N  
ATOM   4055  CA  GLY A 310     -22.479 -33.515  10.283  1.00 49.77      A    C  
ATOM   4056  C   GLY A 310     -23.432 -33.565   9.095  1.00 52.39      A    C  
ATOM   4057  O   GLY A 310     -24.443 -32.898   8.879  1.00 62.70      A    O  
ATOM   4058  H   GLY A 310     -20.871 -34.689   9.879  1.00 48.59      A    H  
ATOM   4059  HA2 GLY A 310     -22.746 -34.189  10.958  1.00 50.26      A    H  
ATOM   4060  HA3 GLY A 310     -22.500 -32.617  10.699  1.00 50.24      A    H  
TER   
ATOM   4061  N   GLY B  43       5.809 -26.918  17.113  1.00 59.17      B    N  
ATOM   4062  CA  GLY B  43       5.634 -26.698  18.588  1.00 56.11      B    C  
ATOM   4063  C   GLY B  43       5.645 -27.999  19.384  1.00 54.41      B    C  
ATOM   4064  O   GLY B  43       6.226 -28.975  18.915  1.00 51.51      B    O  
ATOM   4065  H   GLY B  43       5.083 -26.591  16.670  1.00 58.21      B    H  
ATOM   4066  HA2 GLY B  43       6.365 -26.116  18.911  1.00 56.38      B    H  
ATOM   4067  HA3 GLY B  43       4.777 -26.228  18.742  1.00 56.32      B    H  
ATOM   4068  N   GLU B  44       5.035 -28.011  20.572  1.00 44.99      B    N  
ATOM   4069  CA  GLU B  44       4.959 -29.212  21.438  1.00 41.62      B    C  
ATOM   4070  C   GLU B  44       3.497 -29.657  21.535  1.00 37.80      B    C  
ATOM   4071  O   GLU B  44       2.596 -28.812  21.388  1.00 33.98      B    O  
ATOM   4072  CB  GLU B  44       5.545 -28.921  22.823  1.00 43.76      B    C  
ATOM   4073  CG  GLU B  44       7.057 -28.804  22.833  0.50 43.49      B    C  
ATOM   4074  CD  GLU B  44       7.659 -28.861  24.227  0.50 46.64      B    C  
ATOM   4075  OE1 GLU B  44       8.874 -29.145  24.336  0.50 49.40      B    O  
ATOM   4076  OE2 GLU B  44       6.906 -28.638  25.204  0.50 45.50      B    O1-
ATOM   4077  H   GLU B  44       4.628 -27.276  20.923  1.00 46.19      B    H  
ATOM   4078  HA  GLU B  44       5.481 -29.935  21.020  1.00 41.90      B    H  
ATOM   4079  HB2 GLU B  44       5.159 -28.084  23.156  1.00 43.19      B    H  
ATOM   4080  HB3 GLU B  44       5.277 -29.641  23.432  1.00 43.19      B    H  
ATOM   4081  HG2 GLU B  44       7.440 -29.532  22.297  0.50 44.28      B    H  
ATOM   4082  HG3 GLU B  44       7.317 -27.956  22.414  0.50 44.28      B    H  
ATOM   4083  N   VAL B  45       3.279 -30.939  21.807  1.00 36.25      B    N  
ATOM   4084  CA  VAL B  45       1.933 -31.514  22.055  1.00 33.82      B    C  
ATOM   4085  C   VAL B  45       1.740 -31.562  23.562  1.00 35.68      B    C  
ATOM   4086  O   VAL B  45       2.545 -32.200  24.233  1.00 34.85      B    O  
ATOM   4087  CB  VAL B  45       1.760 -32.888  21.400  1.00 33.76      B    C  
ATOM   4088  CG1 VAL B  45       0.384 -33.458  21.695  1.00 34.93      B    C  
ATOM   4089  CG2 VAL B  45       1.999 -32.799  19.896  1.00 33.80      B    C  
ATOM   4090  H   VAL B  45       3.951 -31.552  21.859  1.00 36.04      B    H  
ATOM   4091  HA  VAL B  45       1.268 -30.911  21.678  1.00 34.63      B    H  
ATOM   4092  HB  VAL B  45       2.437 -33.496  21.786  1.00 34.00      B    H  
ATOM   4093 HG11 VAL B  45       0.278 -33.579  22.654  1.00 34.57      B    H  
ATOM   4094 HG12 VAL B  45       0.288 -34.318  21.249  1.00 34.57      B    H  
ATOM   4095 HG13 VAL B  45      -0.298 -32.847  21.368  1.00 34.57      B    H  
ATOM   4096 HG21 VAL B  45       1.368 -32.171  19.503  1.00 33.79      B    H  
ATOM   4097 HG22 VAL B  45       1.873 -33.677  19.495  1.00 33.79      B    H  
ATOM   4098 HG23 VAL B  45       2.907 -32.495  19.727  1.00 33.79      B    H  
ATOM   4099  N   ARG B  46       0.720 -30.870  24.051  1.00 38.00      B    N  
ATOM   4100  CA  ARG B  46       0.433 -30.745  25.499  1.00 39.00      B    C  
ATOM   4101  C   ARG B  46      -0.959 -31.302  25.789  1.00 38.92      B    C  
ATOM   4102  O   ARG B  46      -1.830 -31.272  24.895  1.00 32.59      B    O  
ATOM   4103  CB  ARG B  46       0.587 -29.287  25.901  1.00 43.80      B    C  
ATOM   4104  CG  ARG B  46       2.044 -28.846  25.980  1.00 51.42      B    C  
ATOM   4105  CD  ARG B  46       2.165 -27.463  26.578  1.00 56.61      B    C  
ATOM   4106  NE  ARG B  46       1.221 -27.219  27.674  1.00 64.63      B    N  
ATOM   4107  CZ  ARG B  46       0.772 -26.015  28.043  1.00 64.86      B    C  
ATOM   4108  NH1 ARG B  46      -0.101 -25.906  29.032  1.00 64.74      B    N1+
ATOM   4109  NH2 ARG B  46       1.204 -24.925  27.428  1.00 65.63      B    N  
ATOM   4110  H   ARG B  46       0.126 -30.426  23.521  1.00 37.65      B    H  
ATOM   4111  HA  ARG B  46       1.094 -31.280  25.995  1.00 39.66      B    H  
ATOM   4112  HB2 ARG B  46       0.118 -28.728  25.246  1.00 44.26      B    H  
ATOM   4113  HB3 ARG B  46       0.160 -29.158  26.771  1.00 44.33      B    H  
ATOM   4114  HG2 ARG B  46       2.549 -29.481  26.530  1.00 50.60      B    H  
ATOM   4115  HG3 ARG B  46       2.434 -28.843  25.080  1.00 50.62      B    H  
ATOM   4116  HD2 ARG B  46       3.080 -27.336  26.908  1.00 57.04      B    H  
ATOM   4117  HD3 ARG B  46       2.008 -26.806  25.870  1.00 57.07      B    H  
ATOM   4118  HE  ARG B  46       0.911 -27.910  28.104  1.00 62.65      B    H  
ATOM   4119 HH11 ARG B  46      -0.383 -26.626  29.451  1.00 64.64      B    H  
ATOM   4120 HH12 ARG B  46      -0.383 -25.111  29.283  1.00 64.64      B    H  
ATOM   4121 HH21 ARG B  46       1.779 -24.984  26.767  1.00 65.13      B    H  
ATOM   4122 HH22 ARG B  46       0.907 -24.135  27.681  1.00 65.16      B    H  
ATOM   4123  N   ARG B  47      -1.136 -31.847  26.988  1.00 40.49      B    N  
ATOM   4124  CA  ARG B  47      -2.421 -32.444  27.429  1.00 45.85      B    C  
ATOM   4125  C   ARG B  47      -2.685 -31.910  28.841  1.00 45.37      B    C  
ATOM   4126  O   ARG B  47      -1.733 -31.791  29.648  1.00 44.38      B    O  
ATOM   4127  CB  ARG B  47      -2.417 -33.971  27.249  1.00 54.05      B    C  
ATOM   4128  CG  ARG B  47      -1.877 -34.776  28.423  1.00 71.12      B    C  
ATOM   4129  CD  ARG B  47      -2.740 -35.985  28.752  1.00 85.42      B    C  
ATOM   4130  NE  ARG B  47      -4.031 -35.631  29.348  1.00 97.63      B    N  
ATOM   4131  CZ  ARG B  47      -4.972 -36.502  29.722  1.00 98.16      B    C  
ATOM   4132  NH1 ARG B  47      -4.779 -37.802  29.567  1.00104.09      B    N1+
ATOM   4133  NH2 ARG B  47      -6.106 -36.070  30.248  1.00 88.85      B    N  
ATOM   4134  H   ARG B  47      -0.473 -31.892  27.612  1.00 41.30      B    H  
ATOM   4135  HA  ARG B  47      -3.121 -32.083  26.845  1.00 45.98      B    H  
ATOM   4136  HB2 ARG B  47      -3.337 -34.259  27.072  1.00 55.58      B    H  
ATOM   4137  HB3 ARG B  47      -1.883 -34.184  26.455  1.00 55.49      B    H  
ATOM   4138  HG2 ARG B  47      -0.970 -35.084  28.210  1.00 69.53      B    H  
ATOM   4139  HG3 ARG B  47      -1.819 -34.205  29.215  1.00 69.38      B    H  
ATOM   4140  HD2 ARG B  47      -2.898 -36.496  27.931  1.00 84.32      B    H  
ATOM   4141  HD3 ARG B  47      -2.251 -36.563  29.376  1.00 84.32      B    H  
ATOM   4142  HE  ARG B  47      -4.200 -34.783  29.465  1.00 94.72      B    H  
ATOM   4143 HH11 ARG B  47      -4.029 -38.099  29.220  1.00101.20      B    H  
ATOM   4144 HH12 ARG B  47      -5.402 -38.369  29.818  1.00101.28      B    H  
ATOM   4145 HH21 ARG B  47      -6.237 -35.206  30.351  1.00 91.27      B    H  
ATOM   4146 HH22 ARG B  47      -6.722 -36.645  30.496  1.00 91.68      B    H  
ATOM   4147  N   ILE B  48      -3.916 -31.487  29.096  1.00 40.27      B    N  
ATOM   4148  CA  ILE B  48      -4.350 -31.066  30.453  1.00 38.38      B    C  
ATOM   4149  C   ILE B  48      -5.740 -31.654  30.689  1.00 40.34      B    C  
ATOM   4150  O   ILE B  48      -6.405 -32.069  29.707  1.00 43.02      B    O  
ATOM   4151  CB  ILE B  48      -4.329 -29.534  30.606  1.00 37.89      B    C  
ATOM   4152  CG1 ILE B  48      -5.273 -28.846  29.614  1.00 38.11      B    C  
ATOM   4153  CG2 ILE B  48      -2.908 -29.011  30.491  1.00 41.77      B    C  
ATOM   4154  CD1 ILE B  48      -5.687 -27.469  30.020  1.00 36.31      B    C  
ATOM   4155  H   ILE B  48      -4.565 -31.422  28.459  1.00 40.97      B    H  
ATOM   4156  HA  ILE B  48      -3.739 -31.449  31.107  1.00 39.03      B    H  
ATOM   4157  HB  ILE B  48      -4.653 -29.324  31.517  1.00 38.73      B    H  
ATOM   4158 HG12 ILE B  48      -4.829 -28.796  28.742  1.00 37.61      B    H  
ATOM   4159 HG13 ILE B  48      -6.078 -29.395  29.508  1.00 37.64      B    H  
ATOM   4160 HG21 ILE B  48      -2.350 -29.431  31.168  1.00 40.54      B    H  
ATOM   4161 HG22 ILE B  48      -2.904 -28.047  30.623  1.00 40.53      B    H  
ATOM   4162 HG23 ILE B  48      -2.554 -29.216  29.609  1.00 40.55      B    H  
ATOM   4163 HD11 ILE B  48      -6.147 -27.506  30.877  1.00 36.86      B    H  
ATOM   4164 HD12 ILE B  48      -6.284 -27.097  29.349  1.00 36.86      B    H  
ATOM   4165 HD13 ILE B  48      -4.900 -26.902  30.101  1.00 36.86      B    H  
ATOM   4166  N   LYS B  49      -6.150 -31.676  31.950  1.00 38.45      B    N  
ATOM   4167  CA  LYS B  49      -7.538 -31.997  32.346  1.00 36.65      B    C  
ATOM   4168  C   LYS B  49      -8.200 -30.681  32.738  1.00 33.17      B    C  
ATOM   4169  O   LYS B  49      -7.527 -29.794  33.305  1.00 33.43      B    O  
ATOM   4170  CB  LYS B  49      -7.578 -33.045  33.468  1.00 37.24      B    C  
ATOM   4171  CG  LYS B  49      -6.924 -34.368  33.105  1.00 41.66      B    C  
ATOM   4172  CD  LYS B  49      -7.228 -35.529  34.030  1.00 49.07      B    C  
ATOM   4173  CE  LYS B  49      -6.092 -36.537  34.015  1.00 59.63      B    C  
ATOM   4174  NZ  LYS B  49      -6.472 -37.827  34.634  1.00 64.39      B    N1+
ATOM   4175  H   LYS B  49      -5.596 -31.497  32.651  1.00 38.44      B    H  
ATOM   4176  HA  LYS B  49      -8.006 -32.362  31.562  1.00 36.38      B    H  
ATOM   4177  HB2 LYS B  49      -7.127 -32.677  34.256  1.00 38.08      B    H  
ATOM   4178  HB3 LYS B  49      -8.513 -33.212  33.708  1.00 38.09      B    H  
ATOM   4179  HG2 LYS B  49      -7.209 -34.611  32.200  1.00 42.32      B    H  
ATOM   4180  HG3 LYS B  49      -5.952 -34.234  33.081  1.00 42.22      B    H  
ATOM   4181  HD2 LYS B  49      -7.355 -35.196  34.944  1.00 49.42      B    H  
ATOM   4182  HD3 LYS B  49      -8.056 -35.969  33.742  1.00 49.42      B    H  
ATOM   4183  HE2 LYS B  49      -5.815 -36.701  33.093  1.00 57.93      B    H  
ATOM   4184  HE3 LYS B  49      -5.327 -36.171  34.497  1.00 57.96      B    H  
ATOM   4185  HZ1 LYS B  49      -6.704 -37.696  35.501  1.00 62.85      B    H  
ATOM   4186  HZ2 LYS B  49      -5.774 -38.405  34.597  1.00 62.85      B    H  
ATOM   4187  HZ3 LYS B  49      -7.177 -38.185  34.190  1.00 62.85      B    H  
ATOM   4188  N   LEU B  50      -9.483 -30.576  32.430  1.00 30.17      B    N  
ATOM   4189  CA  LEU B  50     -10.301 -29.394  32.779  1.00 33.93      B    C  
ATOM   4190  C   LEU B  50     -11.643 -29.922  33.266  1.00 29.94      B    C  
ATOM   4191  O   LEU B  50     -12.143 -30.898  32.679  1.00 31.03      B    O  
ATOM   4192  CB  LEU B  50     -10.471 -28.467  31.571  1.00 33.80      B    C  
ATOM   4193  CG  LEU B  50     -10.908 -27.039  31.905  1.00 38.18      B    C  
ATOM   4194  CD1 LEU B  50      -9.814 -26.285  32.666  1.00 35.14      B    C  
ATOM   4195  CD2 LEU B  50     -11.290 -26.280  30.633  1.00 37.29      B    C  
ATOM   4196  H   LEU B  50      -9.939 -31.226  31.983  1.00 31.73      B    H  
ATOM   4197  HA  LEU B  50      -9.861 -28.912  33.514  1.00 32.38      B    H  
ATOM   4198  HB2 LEU B  50      -9.619 -28.427  31.091  1.00 34.81      B    H  
ATOM   4199  HB3 LEU B  50     -11.131 -28.862  30.967  1.00 34.79      B    H  
ATOM   4200  HG  LEU B  50     -11.707 -27.090  32.486  1.00 36.54      B    H  
ATOM   4201 HD11 LEU B  50      -9.619 -26.742  33.500  1.00 36.02      B    H  
ATOM   4202 HD12 LEU B  50     -10.117 -25.380  32.857  1.00 36.04      B    H  
ATOM   4203 HD13 LEU B  50      -9.008 -26.246  32.122  1.00 36.04      B    H  
ATOM   4204 HD21 LEU B  50     -10.524 -26.242  30.035  1.00 37.56      B    H  
ATOM   4205 HD22 LEU B  50     -11.565 -25.376  30.864  1.00 37.56      B    H  
ATOM   4206 HD23 LEU B  50     -12.025 -26.739  30.189  1.00 37.56      B    H  
ATOM   4207  N   TYR B  51     -12.169 -29.270  34.287  1.00 30.22      B    N  
ATOM   4208  CA  TYR B  51     -13.446 -29.620  34.959  1.00 32.36      B    C  
ATOM   4209  C   TYR B  51     -14.352 -28.396  34.867  1.00 31.52      B    C  
ATOM   4210  O   TYR B  51     -13.835 -27.282  35.051  1.00 31.05      B    O  
ATOM   4211  CB  TYR B  51     -13.191 -30.031  36.412  1.00 32.62      B    C  
ATOM   4212  CG  TYR B  51     -12.259 -31.207  36.520  1.00 35.92      B    C  
ATOM   4213  CD1 TYR B  51     -12.736 -32.507  36.509  1.00 40.47      B    C  
ATOM   4214  CD2 TYR B  51     -10.886 -31.021  36.604  1.00 39.42      B    C  
ATOM   4215  CE1 TYR B  51     -11.876 -33.596  36.565  1.00 41.94      B    C  
ATOM   4216  CE2 TYR B  51     -10.016 -32.095  36.693  1.00 41.33      B    C  
ATOM   4217  CZ  TYR B  51     -10.511 -33.388  36.658  1.00 44.90      B    C  
ATOM   4218  OH  TYR B  51      -9.646 -34.441  36.734  1.00 41.79      B    O  
ATOM   4219  H   TYR B  51     -11.774 -28.538  34.660  1.00 30.66      B    H  
ATOM   4220  HA  TYR B  51     -13.871 -30.372  34.479  1.00 31.81      B    H  
ATOM   4221  HB2 TYR B  51     -12.806 -29.269  36.894  1.00 33.30      B    H  
ATOM   4222  HB3 TYR B  51     -14.047 -30.257  36.832  1.00 33.30      B    H  
ATOM   4223  HD1 TYR B  51     -13.664 -32.657  36.431  1.00 39.72      B    H  
ATOM   4224  HD2 TYR B  51     -10.539 -30.144  36.618  1.00 39.09      B    H  
ATOM   4225  HE1 TYR B  51     -12.221 -34.473  36.559  1.00 41.99      B    H  
ATOM   4226  HE2 TYR B  51      -9.086 -31.947  36.746  1.00 41.46      B    H  
ATOM   4227  HH  TYR B  51      -9.730 -34.939  36.033  0.00 41.88      B    H  
ATOM   4228  N   ALA B  52     -15.626 -28.610  34.548  1.00 30.05      B    N  
ATOM   4229  CA  ALA B  52     -16.694 -27.632  34.799  1.00 30.79      B    C  
ATOM   4230  C   ALA B  52     -17.389 -28.099  36.076  1.00 30.45      B    C  
ATOM   4231  O   ALA B  52     -17.737 -29.268  36.108  1.00 32.12      B    O  
ATOM   4232  CB  ALA B  52     -17.641 -27.552  33.632  1.00 29.63      B    C  
ATOM   4233  H   ALA B  52     -15.932 -29.374  34.156  1.00 30.56      B    H  
ATOM   4234  HA  ALA B  52     -16.292 -26.747  34.954  1.00 30.36      B    H  
ATOM   4235  HB1 ALA B  52     -18.346 -26.913  33.829  1.00 29.98      B    H  
ATOM   4236  HB2 ALA B  52     -17.156 -27.264  32.841  1.00 29.98      B    H  
ATOM   4237  HB3 ALA B  52     -18.033 -28.426  33.470  1.00 29.98      B    H  
ATOM   4238  N   GLU B  53     -17.533 -27.219  37.063  1.00 28.84      B    N  
ATOM   4239  CA  GLU B  53     -18.143 -27.518  38.387  1.00 33.03      B    C  
ATOM   4240  C   GLU B  53     -19.093 -26.400  38.810  1.00 33.31      B    C  
ATOM   4241  O   GLU B  53     -18.727 -25.229  38.642  1.00 34.57      B    O  
ATOM   4242  CB  GLU B  53     -17.056 -27.602  39.454  1.00 33.24      B    C  
ATOM   4243  CG  GLU B  53     -16.075 -28.735  39.234  1.00 35.64      B    C  
ATOM   4244  CD  GLU B  53     -15.226 -28.998  40.459  0.50 33.11      B    C  
ATOM   4245  OE1 GLU B  53     -15.365 -30.085  41.045  0.50 33.12      B    O  
ATOM   4246  OE2 GLU B  53     -14.471 -28.094  40.838  0.50 30.46      B    O1-
ATOM   4247  H   GLU B  53     -17.259 -26.354  36.983  1.00 30.17      B    H  
ATOM   4248  HA  GLU B  53     -18.632 -28.369  38.338  1.00 32.29      B    H  
ATOM   4249  HB2 GLU B  53     -16.565 -26.754  39.467  1.00 33.74      B    H  
ATOM   4250  HB3 GLU B  53     -17.484 -27.716  40.328  1.00 33.74      B    H  
ATOM   4251  HG2 GLU B  53     -16.565 -29.552  39.007  1.00 34.45      B    H  
ATOM   4252  HG3 GLU B  53     -15.487 -28.516  38.481  1.00 34.46      B    H  
ATOM   4253  N   ARG B  54     -20.248 -26.731  39.402  1.00 33.50      B    N  
ATOM   4254  CA  ARG B  54     -21.086 -25.724  40.109  1.00 36.31      B    C  
ATOM   4255  C   ARG B  54     -20.337 -25.251  41.354  1.00 38.95      B    C  
ATOM   4256  O   ARG B  54     -19.600 -26.055  41.922  1.00 38.20      B    O  
ATOM   4257  CB  ARG B  54     -22.440 -26.278  40.558  1.00 36.97      B    C  
ATOM   4258  CG  ARG B  54     -23.308 -26.813  39.433  1.00 39.86      B    C  
ATOM   4259  CD  ARG B  54     -24.708 -27.139  39.931  1.00 38.92      B    C  
ATOM   4260  NE  ARG B  54     -25.584 -27.341  38.799  1.00 38.47      B    N  
ATOM   4261  CZ  ARG B  54     -26.318 -26.398  38.195  1.00 35.26      B    C  
ATOM   4262  NH1 ARG B  54     -26.334 -25.154  38.637  1.00 34.98      B    N1+
ATOM   4263  NH2 ARG B  54     -27.068 -26.731  37.158  1.00 35.89      B    N  
ATOM   4264  H   ARG B  54     -20.580 -27.579  39.413  1.00 34.12      B    H  
ATOM   4265  HA  ARG B  54     -21.232 -24.956  39.509  1.00 36.37      B    H  
ATOM   4266  HB2 ARG B  54     -22.282 -26.999  41.203  1.00 37.47      B    H  
ATOM   4267  HB3 ARG B  54     -22.928 -25.565  41.020  1.00 37.47      B    H  
ATOM   4268  HG2 ARG B  54     -23.368 -26.144  38.718  1.00 38.93      B    H  
ATOM   4269  HG3 ARG B  54     -22.901 -27.624  39.061  1.00 38.92      B    H  
ATOM   4270  HD2 ARG B  54     -24.681 -27.955  40.475  1.00 39.01      B    H  
ATOM   4271  HD3 ARG B  54     -25.043 -26.408  40.490  1.00 38.99      B    H  
ATOM   4272  HE  ARG B  54     -25.615 -28.144  38.460  1.00 37.64      B    H  
ATOM   4273 HH11 ARG B  54     -25.840 -24.920  39.322  1.00 35.23      B    H  
ATOM   4274 HH12 ARG B  54     -26.829 -24.552  38.229  1.00 35.22      B    H  
ATOM   4275 HH21 ARG B  54     -27.069 -27.562  36.864  1.00 35.76      B    H  
ATOM   4276 HH22 ARG B  54     -27.563 -26.122  36.761  1.00 35.76      B    H  
ATOM   4277  N   LEU B  55     -20.508 -23.979  41.705  1.00 38.19      B    N  
ATOM   4278  CA  LEU B  55     -19.893 -23.302  42.872  1.00 45.42      B    C  
ATOM   4279  C   LEU B  55     -21.005 -22.671  43.719  1.00 47.74      B    C  
ATOM   4280  O   LEU B  55     -22.131 -22.556  43.205  1.00 57.13      B    O  
ATOM   4281  CB  LEU B  55     -18.943 -22.224  42.337  1.00 43.33      B    C  
ATOM   4282  CG  LEU B  55     -17.724 -22.738  41.578  1.00 45.28      B    C  
ATOM   4283  CD1 LEU B  55     -16.951 -21.580  40.956  1.00 43.07      B    C  
ATOM   4284  CD2 LEU B  55     -16.824 -23.562  42.491  1.00 45.63      B    C  
ATOM   4285  H   LEU B  55     -21.042 -23.422  41.222  1.00 39.96      B    H  
ATOM   4286  HA  LEU B  55     -19.401 -23.961  43.412  1.00 43.95      B    H  
ATOM   4287  HB2 LEU B  55     -19.450 -21.637  41.743  1.00 44.26      B    H  
ATOM   4288  HB3 LEU B  55     -18.633 -21.685  43.092  1.00 44.28      B    H  
ATOM   4289  HG  LEU B  55     -18.041 -23.324  40.847  1.00 44.53      B    H  
ATOM   4290 HD11 LEU B  55     -17.528 -21.100  40.337  1.00 43.74      B    H  
ATOM   4291 HD12 LEU B  55     -16.178 -21.925  40.478  1.00 43.74      B    H  
ATOM   4292 HD13 LEU B  55     -16.654 -20.974  41.658  1.00 43.74      B    H  
ATOM   4293 HD21 LEU B  55     -16.541 -23.017  43.246  1.00 45.52      B    H  
ATOM   4294 HD22 LEU B  55     -16.041 -23.856  41.994  1.00 45.52      B    H  
ATOM   4295 HD23 LEU B  55     -17.309 -24.339  42.817  1.00 45.51      B    H  
ATOM   4296  N   ALA B  56     -20.692 -22.202  44.932  1.00 51.54      B    N  
ATOM   4297  CA  ALA B  56     -21.655 -21.520  45.832  1.00 53.51      B    C  
ATOM   4298  C   ALA B  56     -22.192 -20.244  45.169  1.00 52.20      B    C  
ATOM   4299  O   ALA B  56     -21.425 -19.585  44.423  1.00 56.26      B    O  
ATOM   4300  CB  ALA B  56     -21.003 -21.220  47.162  1.00 59.04      B    C  
ATOM   4301  H   ALA B  56     -19.858 -22.264  45.294  1.00 51.11      B    H  
ATOM   4302  HA  ALA B  56     -22.414 -22.129  45.986  1.00 53.87      B    H  
ATOM   4303  HB1 ALA B  56     -21.641 -20.773  47.743  1.00 57.28      B    H  
ATOM   4304  HB2 ALA B  56     -20.714 -22.050  47.578  1.00 57.28      B    H  
ATOM   4305  HB3 ALA B  56     -20.233 -20.643  47.024  1.00 57.27      B    H  
ATOM   4306  N   ASP B  57     -23.449 -19.898  45.454  1.00 48.20      B    N  
ATOM   4307  CA  ASP B  57     -24.137 -18.678  44.951  1.00 46.83      B    C  
ATOM   4308  C   ASP B  57     -24.525 -18.900  43.484  1.00 44.80      B    C  
ATOM   4309  O   ASP B  57     -24.628 -17.909  42.738  1.00 50.15      B    O  
ATOM   4310  CB  ASP B  57     -23.295 -17.410  45.187  1.00 48.24      B    C  
ATOM   4311  CG  ASP B  57     -23.096 -17.061  46.653  0.50 45.20      B    C  
ATOM   4312  OD1 ASP B  57     -24.092 -17.007  47.388  0.50 43.42      B    O  
ATOM   4313  OD2 ASP B  57     -21.946 -16.853  47.050  0.50 48.34      B    O1-
ATOM   4314  H   ASP B  57     -23.978 -20.407  45.992  1.00 48.81      B    H  
ATOM   4315  HA  ASP B  57     -24.970 -18.575  45.468  1.00 46.95      B    H  
ATOM   4316  HB2 ASP B  57     -22.417 -17.514  44.770  1.00 47.22      B    H  
ATOM   4317  HB3 ASP B  57     -23.743 -16.652  44.760  1.00 47.20      B    H  
ATOM   4318  N   GLY B  58     -24.744 -20.154  43.085  1.00 43.51      B    N  
ATOM   4319  CA  GLY B  58     -25.269 -20.508  41.756  1.00 45.42      B    C  
ATOM   4320  C   GLY B  58     -24.285 -20.185  40.640  1.00 43.13      B    C  
ATOM   4321  O   GLY B  58     -24.729 -20.014  39.488  1.00 45.03      B    O  
ATOM   4322  H   GLY B  58     -24.587 -20.871  43.623  1.00 44.28      B    H  
ATOM   4323  HA2 GLY B  58     -25.474 -21.477  41.740  1.00 44.42      B    H  
ATOM   4324  HA3 GLY B  58     -26.112 -20.014  41.601  1.00 44.42      B    H  
ATOM   4325  N   GLN B  59     -22.993 -20.139  40.957  1.00 42.81      B    N  
ATOM   4326  CA  GLN B  59     -21.911 -19.908  39.960  1.00 42.71      B    C  
ATOM   4327  C   GLN B  59     -21.500 -21.248  39.352  1.00 37.26      B    C  
ATOM   4328  O   GLN B  59     -21.978 -22.302  39.807  1.00 34.75      B    O  
ATOM   4329  CB  GLN B  59     -20.697 -19.213  40.565  1.00 40.64      B    C  
ATOM   4330  CG  GLN B  59     -21.021 -17.908  41.282  1.00 45.69      B    C  
ATOM   4331  CD  GLN B  59     -21.123 -16.725  40.354  1.00 49.47      B    C  
ATOM   4332  NE2 GLN B  59     -20.272 -15.736  40.562  1.00 50.41      B    N  
ATOM   4333  OE1 GLN B  59     -21.964 -16.685  39.469  1.00 68.53      B    O  
ATOM   4334  H   GLN B  59     -22.687 -20.259  41.806  1.00 42.87      B    H  
ATOM   4335  HA  GLN B  59     -22.272 -19.339  39.242  1.00 41.26      B    H  
ATOM   4336  HB2 GLN B  59     -20.273 -19.825  41.198  1.00 42.25      B    H  
ATOM   4337  HB3 GLN B  59     -20.055 -19.032  39.849  1.00 42.20      B    H  
ATOM   4338  HG2 GLN B  59     -21.869 -18.008  41.764  1.00 45.28      B    H  
ATOM   4339  HG3 GLN B  59     -20.323 -17.728  41.944  1.00 45.30      B    H  
ATOM   4340 HE21 GLN B  59     -20.296 -15.040  40.008  0.00 50.03      B    H  
ATOM   4341 HE22 GLN B  59     -19.649 -15.816  41.158  0.00 50.03      B    H  
ATOM   4342  N   MET B  60     -20.723 -21.175  38.278  1.00 31.54      B    N  
ATOM   4343  CA  MET B  60     -20.130 -22.328  37.569  1.00 30.58      B    C  
ATOM   4344  C   MET B  60     -18.727 -21.892  37.131  1.00 30.95      B    C  
ATOM   4345  O   MET B  60     -18.579 -20.755  36.621  1.00 28.68      B    O  
ATOM   4346  CB  MET B  60     -20.936 -22.756  36.342  1.00 30.29      B    C  
ATOM   4347  CG  MET B  60     -22.381 -23.107  36.617  1.00 29.63      B    C  
ATOM   4348  SD  MET B  60     -23.171 -23.491  35.066  1.00 31.43      B    S  
ATOM   4349  CE  MET B  60     -24.613 -24.403  35.638  1.00 33.43      B    C  
ATOM   4350  H   MET B  60     -20.504 -20.375  37.901  1.00 32.58      B    H  
ATOM   4351  HA  MET B  60     -20.053 -23.080  38.198  1.00 30.81      B    H  
ATOM   4352  HB2 MET B  60     -20.910 -22.029  35.689  1.00 30.20      B    H  
ATOM   4353  HB3 MET B  60     -20.496 -23.530  35.938  1.00 30.20      B    H  
ATOM   4354  HG2 MET B  60     -22.432 -23.883  37.215  1.00 30.21      B    H  
ATOM   4355  HG3 MET B  60     -22.837 -22.350  37.042  1.00 30.23      B    H  
ATOM   4356  HE1 MET B  60     -25.140 -24.680  34.878  1.00 32.80      B    H  
ATOM   4357  HE2 MET B  60     -24.327 -25.180  36.133  1.00 32.80      B    H  
ATOM   4358  HE3 MET B  60     -25.145 -23.836  36.209  1.00 32.80      B    H  
ATOM   4359  N   GLY B  61     -17.744 -22.748  37.352  1.00 33.48      B    N  
ATOM   4360  CA  GLY B  61     -16.335 -22.432  37.070  1.00 35.28      B    C  
ATOM   4361  C   GLY B  61     -15.632 -23.581  36.388  1.00 32.03      B    C  
ATOM   4362  O   GLY B  61     -16.052 -24.738  36.509  1.00 32.86      B    O  
ATOM   4363  H   GLY B  61     -17.886 -23.582  37.689  1.00 33.26      B    H  
ATOM   4364  HA2 GLY B  61     -16.289 -21.630  36.493  1.00 34.03      B    H  
ATOM   4365  HA3 GLY B  61     -15.875 -22.226  37.922  1.00 34.06      B    H  
ATOM   4366  N   TYR B  62     -14.601 -23.261  35.639  1.00 29.71      B    N  
ATOM   4367  CA  TYR B  62     -13.657 -24.272  35.145  1.00 30.05      B    C  
ATOM   4368  C   TYR B  62     -12.489 -24.309  36.129  1.00 28.59      B    C  
ATOM   4369  O   TYR B  62     -12.150 -23.227  36.684  1.00 30.21      B    O  
ATOM   4370  CB  TYR B  62     -13.148 -23.913  33.751  1.00 28.93      B    C  
ATOM   4371  CG  TYR B  62     -14.141 -23.895  32.619  1.00 26.80      B    C  
ATOM   4372  CD1 TYR B  62     -14.551 -25.065  32.001  1.00 27.15      B    C  
ATOM   4373  CD2 TYR B  62     -14.485 -22.696  32.030  1.00 25.20      B    C  
ATOM   4374  CE1 TYR B  62     -15.362 -25.053  30.884  1.00 28.16      B    C  
ATOM   4375  CE2 TYR B  62     -15.325 -22.667  30.932  1.00 26.59      B    C  
ATOM   4376  CZ  TYR B  62     -15.782 -23.836  30.362  1.00 26.12      B    C  
ATOM   4377  OH  TYR B  62     -16.557 -23.763  29.236  1.00 26.32      B    O  
ATOM   4378  H   TYR B  62     -14.395 -22.413  35.377  1.00 30.34      B    H  
ATOM   4379  HA  TYR B  62     -14.098 -25.154  35.120  1.00 29.50      B    H  
ATOM   4380  HB2 TYR B  62     -12.731 -23.028  33.807  1.00 28.66      B    H  
ATOM   4381  HB3 TYR B  62     -12.439 -24.550  33.522  1.00 28.67      B    H  
ATOM   4382  HD1 TYR B  62     -14.277 -25.893  32.360  1.00 27.24      B    H  
ATOM   4383  HD2 TYR B  62     -14.196 -21.886  32.415  1.00 26.00      B    H  
ATOM   4384  HE1 TYR B  62     -15.666 -25.861  30.506  1.00 27.37      B    H  
ATOM   4385  HE2 TYR B  62     -15.583 -21.839  30.563  1.00 26.23      B    H  
ATOM   4386  HH  TYR B  62     -17.297 -24.177  29.357  0.00 26.25      B    H  
ATOM   4387  N   GLY B  63     -11.910 -25.491  36.323  1.00 28.87      B    N  
ATOM   4388  CA  GLY B  63     -10.691 -25.703  37.122  1.00 29.64      B    C  
ATOM   4389  C   GLY B  63      -9.795 -26.774  36.514  1.00 29.89      B    C  
ATOM   4390  O   GLY B  63     -10.303 -27.611  35.760  1.00 31.28      B    O  
ATOM   4391  H   GLY B  63     -12.250 -26.257  35.964  1.00 28.99      B    H  
ATOM   4392  HA2 GLY B  63     -10.190 -24.851  37.180  1.00 29.54      B    H  
ATOM   4393  HA3 GLY B  63     -10.948 -25.974  38.038  1.00 29.54      B    H  
ATOM   4394  N   LEU B  64      -8.487 -26.735  36.810  1.00 28.27      B    N  
ATOM   4395  CA  LEU B  64      -7.500 -27.764  36.388  1.00 32.66      B    C  
ATOM   4396  C   LEU B  64      -7.560 -28.986  37.315  1.00 34.02      B    C  
ATOM   4397  O   LEU B  64      -7.040 -30.041  36.912  1.00 32.84      B    O  
ATOM   4398  CB  LEU B  64      -6.092 -27.163  36.406  1.00 32.31      B    C  
ATOM   4399  CG  LEU B  64      -5.865 -26.009  35.432  1.00 33.10      B    C  
ATOM   4400  CD1 LEU B  64      -4.529 -25.332  35.696  1.00 31.85      B    C  
ATOM   4401  CD2 LEU B  64      -5.973 -26.480  33.986  1.00 30.27      B    C  
ATOM   4402  H   LEU B  64      -8.121 -26.060  37.300  1.00 29.65      B    H  
ATOM   4403  HA  LEU B  64      -7.723 -28.052  35.474  1.00 31.94      B    H  
ATOM   4404  HB2 LEU B  64      -5.904 -26.845  37.311  1.00 32.58      B    H  
ATOM   4405  HB3 LEU B  64      -5.450 -27.872  36.202  1.00 32.58      B    H  
ATOM   4406  HG  LEU B  64      -6.576 -25.341  35.587  1.00 32.12      B    H  
ATOM   4407 HD11 LEU B  64      -4.515 -24.985  36.605  1.00 32.22      B    H  
ATOM   4408 HD12 LEU B  64      -4.406 -24.599  35.068  1.00 32.22      B    H  
ATOM   4409 HD13 LEU B  64      -3.810 -25.977  35.585  1.00 32.22      B    H  
ATOM   4410 HD21 LEU B  64      -5.317 -27.179  33.822  1.00 31.11      B    H  
ATOM   4411 HD22 LEU B  64      -5.804 -25.731  33.389  1.00 31.11      B    H  
ATOM   4412 HD23 LEU B  64      -6.866 -26.828  33.821  1.00 31.11      B    H  
ATOM   4413  N   GLU B  65      -8.159 -28.831  38.494  1.00 36.58      B    N  
ATOM   4414  CA  GLU B  65      -8.386 -29.918  39.482  1.00 39.16      B    C  
ATOM   4415  C   GLU B  65      -9.826 -29.834  40.012  1.00 38.76      B    C  
ATOM   4416  O   GLU B  65     -10.310 -28.698  40.233  1.00 36.40      B    O  
ATOM   4417  CB  GLU B  65      -7.381 -29.753  40.622  1.00 40.60      B    C  
ATOM   4418  CG  GLU B  65      -5.922 -29.780  40.169  1.00 43.50      B    C  
ATOM   4419  CD  GLU B  65      -5.265 -28.426  39.897  1.00 44.23      B    C  
ATOM   4420  OE1 GLU B  65      -5.500 -27.475  40.682  1.00 45.24      B    O  
ATOM   4421  OE2 GLU B  65      -4.496 -28.323  38.901  1.00 43.69      B    O1-
ATOM   4422  H   GLU B  65      -8.462 -28.022  38.781  1.00 36.51      B    H  
ATOM   4423  HA  GLU B  65      -8.249 -30.789  39.044  1.00 38.83      B    H  
ATOM   4424  HB2 GLU B  65      -7.559 -28.903  41.075  1.00 40.95      B    H  
ATOM   4425  HB3 GLU B  65      -7.525 -30.473  41.269  1.00 40.92      B    H  
ATOM   4426  HG2 GLU B  65      -5.393 -30.240  40.856  1.00 42.96      B    H  
ATOM   4427  HG3 GLU B  65      -5.860 -30.316  39.350  1.00 42.94      B    H  
ATOM   4428  N   LYS B  66     -10.480 -30.973  40.276  1.00 44.30      B    N  
ATOM   4429  CA  LYS B  66     -11.788 -30.990  41.000  1.00 46.42      B    C  
ATOM   4430  C   LYS B  66     -11.681 -30.126  42.273  1.00 45.95      B    C  
ATOM   4431  O   LYS B  66     -10.626 -30.174  42.933  1.00 48.65      B    O  
ATOM   4432  CB  LYS B  66     -12.219 -32.420  41.333  1.00 48.47      B    C  
ATOM   4433  CG  LYS B  66     -12.920 -33.179  40.213  1.00 53.11      B    C  
ATOM   4434  CD  LYS B  66     -13.164 -34.645  40.553  1.00 56.27      B    C  
ATOM   4435  CE  LYS B  66     -13.586 -35.509  39.382  1.00 59.47      B    C  
ATOM   4436  NZ  LYS B  66     -15.025 -35.864  39.436  1.00 57.32      B    N1+
ATOM   4437  H   LYS B  66     -10.170 -31.794  40.030  1.00 43.42      B    H  
ATOM   4438  HA  LYS B  66     -12.467 -30.589  40.410  1.00 46.29      B    H  
ATOM   4439  HB2 LYS B  66     -11.423 -32.927  41.599  1.00 49.03      B    H  
ATOM   4440  HB3 LYS B  66     -12.820 -32.387  42.106  1.00 49.02      B    H  
ATOM   4441  HG2 LYS B  66     -13.780 -32.746  40.026  1.00 52.70      B    H  
ATOM   4442  HG3 LYS B  66     -12.372 -33.125  39.401  1.00 52.71      B    H  
ATOM   4443  HD2 LYS B  66     -12.342 -35.019  40.934  1.00 56.22      B    H  
ATOM   4444  HD3 LYS B  66     -13.859 -34.695  41.244  1.00 56.24      B    H  
ATOM   4445  HE2 LYS B  66     -13.410 -35.036  38.547  1.00 58.08      B    H  
ATOM   4446  HE3 LYS B  66     -13.059 -36.328  39.381  1.00 58.13      B    H  
ATOM   4447  HZ1 LYS B  66     -15.197 -36.336  40.192  1.00 57.96      B    H  
ATOM   4448  HZ2 LYS B  66     -15.245 -36.368  38.715  1.00 57.96      B    H  
ATOM   4449  HZ3 LYS B  66     -15.528 -35.110  39.436  1.00 57.96      B    H  
ATOM   4450  N   GLY B  67     -12.710 -29.320  42.563  1.00 41.50      B    N  
ATOM   4451  CA  GLY B  67     -12.816 -28.432  43.739  1.00 42.26      B    C  
ATOM   4452  C   GLY B  67     -11.810 -27.285  43.765  1.00 44.19      B    C  
ATOM   4453  O   GLY B  67     -11.655 -26.695  44.846  1.00 47.05      B    O  
ATOM   4454  H   GLY B  67     -13.438 -29.278  42.026  1.00 42.68      B    H  
ATOM   4455  HA2 GLY B  67     -13.731 -28.054  43.764  1.00 42.53      B    H  
ATOM   4456  HA3 GLY B  67     -12.699 -28.978  44.556  1.00 42.53      B    H  
ATOM   4457  N   ARG B  68     -11.176 -26.956  42.629  1.00 45.12      B    N  
ATOM   4458  CA  ARG B  68     -10.282 -25.776  42.452  1.00 46.69      B    C  
ATOM   4459  C   ARG B  68     -10.775 -24.932  41.262  1.00 41.96      B    C  
ATOM   4460  O   ARG B  68      -9.956 -24.199  40.675  1.00 38.62      B    O  
ATOM   4461  CB  ARG B  68      -8.825 -26.204  42.202  1.00 50.05      B    C  
ATOM   4462  CG  ARG B  68      -8.056 -26.682  43.430  1.00 56.81      B    C  
ATOM   4463  CD  ARG B  68      -7.796 -25.629  44.501  1.00 59.31      B    C  
ATOM   4464  NE  ARG B  68      -7.024 -24.475  44.049  1.00 64.17      B    N  
ATOM   4465  CZ  ARG B  68      -6.843 -23.351  44.750  1.00 64.20      B    C  
ATOM   4466  NH1 ARG B  68      -7.366 -23.217  45.960  1.00 59.19      B    N1+
ATOM   4467  NH2 ARG B  68      -6.138 -22.356  44.235  1.00 62.12      B    N  
ATOM   4468  H   ARG B  68     -11.261 -27.448  41.869  1.00 45.23      B    H  
ATOM   4469  HA  ARG B  68     -10.321 -25.226  43.267  1.00 46.10      B    H  
ATOM   4470  HB2 ARG B  68      -8.826 -26.925  41.538  1.00 50.67      B    H  
ATOM   4471  HB3 ARG B  68      -8.341 -25.446  41.814  1.00 50.69      B    H  
ATOM   4472  HG2 ARG B  68      -8.554 -27.421  43.841  1.00 55.70      B    H  
ATOM   4473  HG3 ARG B  68      -7.192 -27.041  43.137  1.00 55.70      B    H  
ATOM   4474  HD2 ARG B  68      -8.659 -25.314  44.846  1.00 59.77      B    H  
ATOM   4475  HD3 ARG B  68      -7.320 -26.051  45.247  1.00 59.80      B    H  
ATOM   4476  HE  ARG B  68      -6.669 -24.514  43.253  1.00 62.85      B    H  
ATOM   4477 HH11 ARG B  68      -7.838 -23.867  46.313  1.00 60.81      B    H  
ATOM   4478 HH12 ARG B  68      -7.237 -22.474  46.411  1.00 60.82      B    H  
ATOM   4479 HH21 ARG B  68      -5.786 -22.437  43.431  1.00 62.64      B    H  
ATOM   4480 HH22 ARG B  68      -6.015 -21.617  44.699  1.00 62.64      B    H  
ATOM   4481  N   ALA B  69     -12.051 -25.022  40.881  1.00 38.25      B    N  
ATOM   4482  CA  ALA B  69     -12.602 -24.176  39.798  1.00 38.27      B    C  
ATOM   4483  C   ALA B  69     -12.513 -22.706  40.244  1.00 38.90      B    C  
ATOM   4484  O   ALA B  69     -12.604 -22.424  41.464  1.00 39.04      B    O  
ATOM   4485  CB  ALA B  69     -13.990 -24.625  39.423  1.00 36.44      B    C  
ATOM   4486  H   ALA B  69     -12.665 -25.587  41.246  1.00 39.10      B    H  
ATOM   4487  HA  ALA B  69     -12.025 -24.284  39.011  1.00 37.95      B    H  
ATOM   4488  HB1 ALA B  69     -14.339 -24.050  38.723  1.00 36.99      B    H  
ATOM   4489  HB2 ALA B  69     -13.960 -25.543  39.103  1.00 36.99      B    H  
ATOM   4490  HB3 ALA B  69     -14.570 -24.574  40.201  1.00 37.00      B    H  
ATOM   4491  N   THR B  70     -12.218 -21.807  39.301  1.00 34.30      B    N  
ATOM   4492  CA  THR B  70     -12.068 -20.353  39.534  1.00 34.76      B    C  
ATOM   4493  C   THR B  70     -12.869 -19.630  38.456  1.00 31.19      B    C  
ATOM   4494  O   THR B  70     -13.176 -20.259  37.399  1.00 28.54      B    O  
ATOM   4495  CB  THR B  70     -10.594 -19.899  39.506  1.00 37.56      B    C  
ATOM   4496  CG2 THR B  70      -9.775 -20.500  40.629  1.00 34.52      B    C  
ATOM   4497  OG1 THR B  70     -10.001 -20.248  38.248  1.00 34.78      B    O  
ATOM   4498  H   THR B  70     -12.083 -22.034  38.428  1.00 35.44      B    H  
ATOM   4499  HA  THR B  70     -12.452 -20.137  40.415  1.00 34.48      B    H  
ATOM   4500  HB  THR B  70     -10.577 -18.917  39.598  1.00 35.89      B    H  
ATOM   4501  HG1 THR B  70      -9.189 -19.989  38.240  0.00 34.55      B    H  
ATOM   4502 HG21 THR B  70     -10.152 -20.234  41.486  1.00 35.42      B    H  
ATOM   4503 HG22 THR B  70      -8.856 -20.183  40.568  1.00 35.42      B    H  
ATOM   4504 HG23 THR B  70      -9.787 -21.472  40.557  1.00 35.42      B    H  
ATOM   4505  N   ILE B  71     -13.251 -18.400  38.759  1.00 31.90      B    N  
ATOM   4506  CA  ILE B  71     -13.886 -17.442  37.812  1.00 30.04      B    C  
ATOM   4507  C   ILE B  71     -13.019 -16.188  37.878  1.00 33.23      B    C  
ATOM   4508  O   ILE B  71     -12.920 -15.555  38.930  1.00 32.65      B    O  
ATOM   4509  CB  ILE B  71     -15.367 -17.189  38.168  1.00 32.52      B    C  
ATOM   4510  CG1 ILE B  71     -16.178 -18.485  38.241  1.00 33.62      B    C  
ATOM   4511  CG2 ILE B  71     -15.991 -16.201  37.190  1.00 35.64      B    C  
ATOM   4512  CD1 ILE B  71     -17.526 -18.325  38.898  1.00 35.55      B    C  
ATOM   4513  H   ILE B  71     -13.152 -18.056  39.598  1.00 31.31      B    H  
ATOM   4514  HA  ILE B  71     -13.845 -17.815  36.918  1.00 31.40      B    H  
ATOM   4515  HB  ILE B  71     -15.388 -16.776  39.066  1.00 32.81      B    H  
ATOM   4516 HG12 ILE B  71     -16.309 -18.827  37.332  1.00 33.79      B    H  
ATOM   4517 HG13 ILE B  71     -15.664 -19.153  38.742  1.00 33.79      B    H  
ATOM   4518 HG21 ILE B  71     -15.523 -15.349  37.242  1.00 34.65      B    H  
ATOM   4519 HG22 ILE B  71     -16.927 -16.066  37.412  1.00 34.64      B    H  
ATOM   4520 HG23 ILE B  71     -15.922 -16.550  36.285  1.00 34.65      B    H  
ATOM   4521 HD11 ILE B  71     -17.408 -18.010  39.811  1.00 34.95      B    H  
ATOM   4522 HD12 ILE B  71     -17.984 -19.184  38.910  1.00 34.96      B    H  
ATOM   4523 HD13 ILE B  71     -18.060 -17.683  38.402  1.00 34.94      B    H  
ATOM   4524  N   PRO B  72     -12.310 -15.799  36.796  1.00 28.58      B    N  
ATOM   4525  CA  PRO B  72     -12.231 -16.576  35.557  1.00 27.69      B    C  
ATOM   4526  C   PRO B  72     -11.514 -17.910  35.749  1.00 25.18      B    C  
ATOM   4527  O   PRO B  72     -10.911 -18.109  36.776  1.00 28.18      B    O  
ATOM   4528  CB  PRO B  72     -11.393 -15.694  34.609  1.00 27.56      B    C  
ATOM   4529  CG  PRO B  72     -10.636 -14.776  35.532  1.00 27.87      B    C  
ATOM   4530  CD  PRO B  72     -11.552 -14.546  36.716  1.00 29.61      B    C  
ATOM   4531  HA  PRO B  72     -13.136 -16.711  35.180  1.00 27.34      B    H  
ATOM   4532  HB2 PRO B  72     -10.776 -16.237  34.074  1.00 27.65      B    H  
ATOM   4533  HB3 PRO B  72     -11.971 -15.182  34.004  1.00 27.66      B    H  
ATOM   4534  HG2 PRO B  72      -9.797 -15.190  35.820  1.00 28.19      B    H  
ATOM   4535  HG3 PRO B  72     -10.431 -13.929  35.085  1.00 28.19      B    H  
ATOM   4536  HD2 PRO B  72     -11.041 -14.390  37.532  1.00 28.95      B    H  
ATOM   4537  HD3 PRO B  72     -12.145 -13.789  36.561  1.00 28.95      B    H  
ATOM   4538  N   GLY B  73     -11.675 -18.787  34.770  1.00 25.66      B    N  
ATOM   4539  CA  GLY B  73     -11.020 -20.095  34.677  1.00 25.99      B    C  
ATOM   4540  C   GLY B  73      -9.498 -19.975  34.606  1.00 26.00      B    C  
ATOM   4541  O   GLY B  73      -8.929 -18.888  34.493  1.00 25.88      B    O  
ATOM   4542  H   GLY B  73     -12.227 -18.614  34.066  1.00 25.63      B    H  
ATOM   4543  HA2 GLY B  73     -11.270 -20.634  35.469  1.00 25.91      B    H  
ATOM   4544  HA3 GLY B  73     -11.351 -20.563  33.870  1.00 25.92      B    H  
ATOM   4545  N   PRO B  74      -8.799 -21.117  34.651  1.00 26.78      B    N  
ATOM   4546  CA  PRO B  74      -7.339 -21.112  34.633  1.00 28.74      B    C  
ATOM   4547  C   PRO B  74      -6.783 -20.493  33.340  1.00 28.29      B    C  
ATOM   4548  O   PRO B  74      -7.360 -20.675  32.299  1.00 27.62      B    O  
ATOM   4549  CB  PRO B  74      -6.991 -22.589  34.786  1.00 27.46      B    C  
ATOM   4550  CG  PRO B  74      -8.203 -23.331  34.304  1.00 28.92      B    C  
ATOM   4551  CD  PRO B  74      -9.385 -22.470  34.661  1.00 26.86      B    C  
ATOM   4552  HA  PRO B  74      -7.004 -20.612  35.419  1.00 28.06      B    H  
ATOM   4553  HB2 PRO B  74      -6.206 -22.820  34.244  1.00 28.10      B    H  
ATOM   4554  HB3 PRO B  74      -6.800 -22.808  35.722  1.00 28.13      B    H  
ATOM   4555  HG2 PRO B  74      -8.159 -23.471  33.336  1.00 28.08      B    H  
ATOM   4556  HG3 PRO B  74      -8.270 -24.203  34.743  1.00 28.09      B    H  
ATOM   4557  HD2 PRO B  74     -10.097 -22.556  34.001  1.00 27.31      B    H  
ATOM   4558  HD3 PRO B  74      -9.735 -22.696  35.543  1.00 27.31      B    H  
ATOM   4559  N   LEU B  75      -5.668 -19.780  33.448  1.00 28.09      B    N  
ATOM   4560  CA  LEU B  75      -4.976 -19.208  32.275  1.00 28.58      B    C  
ATOM   4561  C   LEU B  75      -4.338 -20.324  31.452  1.00 30.62      B    C  
ATOM   4562  O   LEU B  75      -3.512 -21.056  31.985  1.00 30.09      B    O  
ATOM   4563  CB  LEU B  75      -3.922 -18.203  32.728  1.00 27.76      B    C  
ATOM   4564  CG  LEU B  75      -3.015 -17.728  31.599  1.00 28.54      B    C  
ATOM   4565  CD1 LEU B  75      -3.810 -16.898  30.590  1.00 27.95      B    C  
ATOM   4566  CD2 LEU B  75      -1.848 -16.939  32.165  1.00 31.33      B    C  
ATOM   4567  H   LEU B  75      -5.268 -19.603  34.247  1.00 28.25      B    H  
ATOM   4568  HA  LEU B  75      -5.644 -18.752  31.718  1.00 28.68      B    H  
ATOM   4569  HB2 LEU B  75      -4.374 -17.428  33.119  1.00 28.13      B    H  
ATOM   4570  HB3 LEU B  75      -3.372 -18.614  33.424  1.00 28.14      B    H  
ATOM   4571  HG  LEU B  75      -2.652 -18.520  31.132  1.00 28.78      B    H  
ATOM   4572 HD11 LEU B  75      -4.513 -17.445  30.199  1.00 28.13      B    H  
ATOM   4573 HD12 LEU B  75      -3.214 -16.587  29.887  1.00 28.12      B    H  
ATOM   4574 HD13 LEU B  75      -4.207 -16.132  31.041  1.00 28.13      B    H  
ATOM   4575 HD21 LEU B  75      -2.183 -16.166  32.651  1.00 30.44      B    H  
ATOM   4576 HD22 LEU B  75      -1.274 -16.641  31.438  1.00 30.44      B    H  
ATOM   4577 HD23 LEU B  75      -1.336 -17.504  32.770  1.00 30.44      B    H  
ATOM   4578  N   ILE B  76      -4.675 -20.418  30.171  1.00 30.78      B    N  
ATOM   4579  CA  ILE B  76      -4.033 -21.385  29.236  1.00 29.82      B    C  
ATOM   4580  C   ILE B  76      -3.045 -20.600  28.370  1.00 28.40      B    C  
ATOM   4581  O   ILE B  76      -3.437 -19.612  27.730  1.00 27.64      B    O  
ATOM   4582  CB  ILE B  76      -5.084 -22.182  28.440  1.00 29.08      B    C  
ATOM   4583  CG1 ILE B  76      -5.919 -23.027  29.407  1.00 27.81      B    C  
ATOM   4584  CG2 ILE B  76      -4.447 -23.026  27.348  1.00 27.75      B    C  
ATOM   4585  CD1 ILE B  76      -7.022 -23.815  28.753  1.00 28.90      B    C  
ATOM   4586  H   ILE B  76      -5.318 -19.900  29.784  1.00 30.51      B    H  
ATOM   4587  HA  ILE B  76      -3.525 -22.022  29.768  1.00 29.57      B    H  
ATOM   4588  HB  ILE B  76      -5.690 -21.532  28.007  1.00 28.72      B    H  
ATOM   4589 HG12 ILE B  76      -5.322 -23.651  29.872  1.00 28.36      B    H  
ATOM   4590 HG13 ILE B  76      -6.315 -22.434  30.080  1.00 28.36      B    H  
ATOM   4591 HG21 ILE B  76      -3.961 -22.452  26.731  1.00 28.15      B    H  
ATOM   4592 HG22 ILE B  76      -5.137 -23.506  26.859  1.00 28.15      B    H  
ATOM   4593 HG23 ILE B  76      -3.831 -23.665  27.747  1.00 28.15      B    H  
ATOM   4594 HD11 ILE B  76      -7.618 -23.209  28.278  1.00 28.56      B    H  
ATOM   4595 HD12 ILE B  76      -7.526 -24.294  29.433  1.00 28.56      B    H  
ATOM   4596 HD13 ILE B  76      -6.644 -24.453  28.125  1.00 28.56      B    H  
ATOM   4597  N   GLU B  77      -1.784 -21.013  28.386  1.00 25.37      B    N  
ATOM   4598  CA  GLU B  77      -0.693 -20.296  27.686  1.00 27.93      B    C  
ATOM   4599  C   GLU B  77      -0.069 -21.279  26.671  1.00 29.96      B    C  
ATOM   4600  O   GLU B  77       0.302 -22.401  27.042  1.00 26.50      B    O  
ATOM   4601  CB  GLU B  77       0.203 -19.660  28.749  1.00 27.17      B    C  
ATOM   4602  CG  GLU B  77       1.438 -19.012  28.194  1.00 30.50      B    C  
ATOM   4603  CD  GLU B  77       2.158 -18.017  29.080  0.50 30.18      B    C  
ATOM   4604  OE1 GLU B  77       1.705 -17.788  30.226  0.50 29.53      B    O  
ATOM   4605  OE2 GLU B  77       3.174 -17.473  28.594  0.50 29.04      B    O1-
ATOM   4606  H   GLU B  77      -1.513 -21.765  28.824  1.00 26.67      B    H  
ATOM   4607  HA  GLU B  77      -1.102 -19.565  27.174  1.00 27.63      B    H  
ATOM   4608  HB2 GLU B  77      -0.319 -18.988  29.233  1.00 28.10      B    H  
ATOM   4609  HB3 GLU B  77       0.468 -20.353  29.389  1.00 28.10      B    H  
ATOM   4610  HG2 GLU B  77       2.075 -19.719  27.961  1.00 29.63      B    H  
ATOM   4611  HG3 GLU B  77       1.198 -18.554  27.360  1.00 29.61      B    H  
ATOM   4612  N   LEU B  78      -0.005 -20.897  25.402  1.00 25.55      B    N  
ATOM   4613  CA  LEU B  78       0.577 -21.759  24.336  1.00 27.30      B    C  
ATOM   4614  C   LEU B  78       1.538 -20.895  23.523  1.00 27.90      B    C  
ATOM   4615  O   LEU B  78       1.414 -19.656  23.581  1.00 26.63      B    O  
ATOM   4616  CB  LEU B  78      -0.517 -22.328  23.433  1.00 28.63      B    C  
ATOM   4617  CG  LEU B  78      -1.572 -23.200  24.116  1.00 32.04      B    C  
ATOM   4618  CD1 LEU B  78      -2.727 -23.496  23.176  1.00 32.60      B    C  
ATOM   4619  CD2 LEU B  78      -0.951 -24.494  24.622  1.00 34.39      B    C  
ATOM   4620  H   LEU B  78      -0.310 -20.090  25.108  1.00 26.95      B    H  
ATOM   4621  HA  LEU B  78       1.083 -22.492  24.755  1.00 27.34      B    H  
ATOM   4622  HB2 LEU B  78      -0.973 -21.580  22.998  1.00 29.07      B    H  
ATOM   4623  HB3 LEU B  78      -0.088 -22.858  22.732  1.00 29.07      B    H  
ATOM   4624  HG  LEU B  78      -1.927 -22.704  24.894  1.00 31.88      B    H  
ATOM   4625 HD11 LEU B  78      -3.143 -22.661  22.900  1.00 32.42      B    H  
ATOM   4626 HD12 LEU B  78      -3.384 -24.050  23.633  1.00 32.42      B    H  
ATOM   4627 HD13 LEU B  78      -2.395 -23.967  22.392  1.00 32.42      B    H  
ATOM   4628 HD21 LEU B  78      -0.565 -24.982  23.874  1.00 33.65      B    H  
ATOM   4629 HD22 LEU B  78      -1.636 -25.039  25.045  1.00 33.65      B    H  
ATOM   4630 HD23 LEU B  78      -0.254 -24.291  25.269  1.00 33.65      B    H  
ATOM   4631  N   ASN B  79       2.459 -21.539  22.812  1.00 26.31      B    N  
ATOM   4632  CA  ASN B  79       3.316 -20.900  21.789  1.00 26.91      B    C  
ATOM   4633  C   ASN B  79       2.795 -21.297  20.420  1.00 27.05      B    C  
ATOM   4634  O   ASN B  79       2.300 -22.419  20.315  1.00 26.18      B    O  
ATOM   4635  CB  ASN B  79       4.753 -21.385  21.923  1.00 30.20      B    C  
ATOM   4636  CG  ASN B  79       5.337 -20.949  23.243  1.00 30.62      B    C  
ATOM   4637  ND2 ASN B  79       5.988 -21.868  23.925  1.00 33.58      B    N  
ATOM   4638  OD1 ASN B  79       5.218 -19.791  23.615  1.00 29.28      B    O  
ATOM   4639  H   ASN B  79       2.621 -22.428  22.919  1.00 26.84      B    H  
ATOM   4640  HA  ASN B  79       3.290 -19.920  21.891  1.00 27.41      B    H  
ATOM   4641  HB2 ASN B  79       4.773 -22.362  21.862  1.00 29.50      B    H  
ATOM   4642  HB3 ASN B  79       5.289 -21.017  21.191  1.00 29.48      B    H  
ATOM   4643 HD21 ASN B  79       6.364 -21.661  24.700  0.00 33.53      B    H  
ATOM   4644 HD22 ASN B  79       6.079 -22.683  23.597  0.00 33.53      B    H  
ATOM   4645  N   GLU B  80       2.886 -20.405  19.433  1.00 25.93      B    N  
ATOM   4646  CA  GLU B  80       2.405 -20.723  18.068  1.00 25.67      B    C  
ATOM   4647  C   GLU B  80       3.035 -22.041  17.605  1.00 24.66      B    C  
ATOM   4648  O   GLU B  80       4.292 -22.163  17.636  1.00 22.76      B    O  
ATOM   4649  CB  GLU B  80       2.708 -19.591  17.100  1.00 24.33      B    C  
ATOM   4650  CG  GLU B  80       1.800 -18.396  17.270  1.00 23.81      B    C  
ATOM   4651  CD  GLU B  80       2.132 -17.275  16.314  1.00 23.94      B    C  
ATOM   4652  OE1 GLU B  80       3.343 -17.038  16.097  1.00 25.54      B    O  
ATOM   4653  OE2 GLU B  80       1.189 -16.631  15.832  1.00 24.57      B    O1-
ATOM   4654  H   GLU B  80       3.235 -19.569  19.537  1.00 26.12      B    H  
ATOM   4655  HA  GLU B  80       1.428 -20.842  18.111  1.00 25.26      B    H  
ATOM   4656  HB2 GLU B  80       3.637 -19.310  17.231  1.00 24.51      B    H  
ATOM   4657  HB3 GLU B  80       2.621 -19.929  16.184  1.00 24.52      B    H  
ATOM   4658  HG2 GLU B  80       0.870 -18.671  17.125  1.00 23.96      B    H  
ATOM   4659  HG3 GLU B  80       1.875 -18.060  18.188  1.00 23.96      B    H  
ATOM   4660  N   GLY B  81       2.182 -22.970  17.171  1.00 24.31      B    N  
ATOM   4661  CA  GLY B  81       2.579 -24.305  16.698  1.00 25.19      B    C  
ATOM   4662  C   GLY B  81       2.222 -25.398  17.677  1.00 25.46      B    C  
ATOM   4663  O   GLY B  81       2.104 -26.531  17.221  1.00 27.50      B    O  
ATOM   4664  H   GLY B  81       1.283 -22.825  17.146  1.00 24.60      B    H  
ATOM   4665  HA2 GLY B  81       2.130 -24.483  15.834  1.00 25.04      B    H  
ATOM   4666  HA3 GLY B  81       3.556 -24.314  16.540  1.00 25.04      B    H  
ATOM   4667  N   ASP B  82       2.050 -25.074  18.959  1.00 26.70      B    N  
ATOM   4668  CA  ASP B  82       1.641 -26.035  20.010  1.00 26.68      B    C  
ATOM   4669  C   ASP B  82       0.245 -26.577  19.709  1.00 30.08      B    C  
ATOM   4670  O   ASP B  82      -0.610 -25.850  19.109  1.00 28.04      B    O  
ATOM   4671  CB  ASP B  82       1.615 -25.404  21.403  1.00 26.89      B    C  
ATOM   4672  CG  ASP B  82       2.978 -25.004  21.940  1.00 29.94      B    C  
ATOM   4673  OD1 ASP B  82       3.990 -25.415  21.324  1.00 31.13      B    O  
ATOM   4674  OD2 ASP B  82       3.013 -24.325  22.993  1.00 30.79      B    O1-
ATOM   4675  H   ASP B  82       2.178 -24.228  19.271  1.00 26.40      B    H  
ATOM   4676  HA  ASP B  82       2.280 -26.783  20.011  1.00 27.37      B    H  
ATOM   4677  HB2 ASP B  82       1.051 -24.604  21.377  1.00 27.53      B    H  
ATOM   4678  HB3 ASP B  82       1.214 -26.038  22.032  1.00 27.53      B    H  
ATOM   4679  N   THR B  83       0.024 -27.821  20.113  1.00 30.53      B    N  
ATOM   4680  CA  THR B  83      -1.285 -28.518  20.126  1.00 28.48      B    C  
ATOM   4681  C   THR B  83      -1.657 -28.749  21.587  1.00 29.70      B    C  
ATOM   4682  O   THR B  83      -0.757 -29.155  22.366  1.00 30.98      B    O  
ATOM   4683  CB  THR B  83      -1.228 -29.848  19.380  1.00 29.56      B    C  
ATOM   4684  CG2 THR B  83      -2.511 -30.643  19.511  1.00 29.35      B    C  
ATOM   4685  OG1 THR B  83      -0.961 -29.619  17.999  1.00 28.18      B    O  
ATOM   4686  H   THR B  83       0.694 -28.355  20.424  1.00 29.91      B    H  
ATOM   4687  HA  THR B  83      -1.960 -27.938  19.705  1.00 29.29      B    H  
ATOM   4688  HB  THR B  83      -0.488 -30.380  19.760  1.00 29.05      B    H  
ATOM   4689  HG1 THR B  83      -0.925 -30.358  17.588  0.00 28.13      B    H  
ATOM   4690 HG21 THR B  83      -2.669 -30.862  20.447  1.00 29.41      B    H  
ATOM   4691 HG22 THR B  83      -2.437 -31.467  18.997  1.00 29.41      B    H  
ATOM   4692 HG23 THR B  83      -3.257 -30.116  19.172  1.00 29.41      B    H  
ATOM   4693  N   LEU B  84      -2.900 -28.466  21.970  1.00 28.05      B    N  
ATOM   4694  CA  LEU B  84      -3.361 -28.749  23.347  1.00 27.83      B    C  
ATOM   4695  C   LEU B  84      -4.527 -29.728  23.277  1.00 32.16      B    C  
ATOM   4696  O   LEU B  84      -5.526 -29.418  22.578  1.00 30.18      B    O  
ATOM   4697  CB  LEU B  84      -3.760 -27.452  24.053  1.00 28.90      B    C  
ATOM   4698  CG  LEU B  84      -4.171 -27.604  25.519  1.00 31.40      B    C  
ATOM   4699  CD1 LEU B  84      -3.026 -28.174  26.360  1.00 30.15      B    C  
ATOM   4700  CD2 LEU B  84      -4.653 -26.266  26.079  1.00 31.87      B    C  
ATOM   4701  H   LEU B  84      -3.526 -28.094  21.422  1.00 28.38      B    H  
ATOM   4702  HA  LEU B  84      -2.625 -29.172  23.838  1.00 28.88      B    H  
ATOM   4703  HB2 LEU B  84      -3.005 -26.832  24.005  1.00 29.21      B    H  
ATOM   4704  HB3 LEU B  84      -4.504 -27.051  23.562  1.00 29.21      B    H  
ATOM   4705  HG  LEU B  84      -4.926 -28.240  25.561  1.00 30.77      B    H  
ATOM   4706 HD11 LEU B  84      -2.804 -29.067  26.047  1.00 30.54      B    H  
ATOM   4707 HD12 LEU B  84      -3.299 -28.217  27.292  1.00 30.55      B    H  
ATOM   4708 HD13 LEU B  84      -2.246 -27.598  26.278  1.00 30.54      B    H  
ATOM   4709 HD21 LEU B  84      -3.936 -25.611  26.018  1.00 31.72      B    H  
ATOM   4710 HD22 LEU B  84      -4.912 -26.377  27.010  1.00 31.72      B    H  
ATOM   4711 HD23 LEU B  84      -5.419 -25.956  25.565  1.00 31.72      B    H  
ATOM   4712  N   HIS B  85      -4.416 -30.859  23.977  1.00 29.03      B    N  
ATOM   4713  CA  HIS B  85      -5.550 -31.799  24.178  1.00 29.05      B    C  
ATOM   4714  C   HIS B  85      -6.104 -31.526  25.569  1.00 32.37      B    C  
ATOM   4715  O   HIS B  85      -5.332 -31.607  26.530  1.00 29.80      B    O  
ATOM   4716  CB  HIS B  85      -5.137 -33.253  23.986  1.00 30.24      B    C  
ATOM   4717  CG  HIS B  85      -4.575 -33.549  22.641  1.00 30.60      B    C  
ATOM   4718  CD2 HIS B  85      -3.321 -33.867  22.251  1.00 32.52      B    C  
ATOM   4719  ND1 HIS B  85      -5.356 -33.585  21.509  1.00 29.72      B    N  
ATOM   4720  CE1 HIS B  85      -4.609 -33.896  20.460  1.00 29.45      B    C  
ATOM   4721  NE2 HIS B  85      -3.346 -34.066  20.885  1.00 32.88      B    N  
ATOM   4722  H   HIS B  85      -3.647 -31.138  24.377  1.00 29.74      B    H  
ATOM   4723  HA  HIS B  85      -6.249 -31.584  23.518  1.00 29.89      B    H  
ATOM   4724  HB2 HIS B  85      -4.467 -33.484  24.667  1.00 30.04      B    H  
ATOM   4725  HB3 HIS B  85      -5.922 -33.827  24.134  1.00 30.04      B    H  
ATOM   4726  HD1 HIS B  85      -6.220 -33.446  21.484  0.00 29.65      B    H  
ATOM   4727  HD2 HIS B  85      -2.563 -33.923  22.802  1.00 32.05      B    H  
ATOM   4728  HE1 HIS B  85      -4.911 -33.970  19.570  1.00 30.33      B    H  
ATOM   4729  HE2 HIS B  85      -2.661 -34.279  20.382  0.00 32.92      B    H  
ATOM   4730  N   ILE B  86      -7.366 -31.106  25.648  1.00 33.44      B    N  
ATOM   4731  CA  ILE B  86      -8.063 -30.834  26.933  1.00 33.67      B    C  
ATOM   4732  C   ILE B  86      -9.016 -32.012  27.188  1.00 34.57      B    C  
ATOM   4733  O   ILE B  86     -10.000 -32.159  26.392  1.00 29.18      B    O  
ATOM   4734  CB  ILE B  86      -8.810 -29.484  26.891  1.00 32.59      B    C  
ATOM   4735  CG1 ILE B  86      -7.893 -28.306  26.535  1.00 35.83      B    C  
ATOM   4736  CG2 ILE B  86      -9.527 -29.245  28.199  1.00 32.18      B    C  
ATOM   4737  CD1 ILE B  86      -8.133 -27.739  25.152  1.00 37.71      B    C  
ATOM   4738  H   ILE B  86      -7.885 -30.957  24.914  1.00 33.22      B    H  
ATOM   4739  HA  ILE B  86      -7.404 -30.801  27.648  1.00 33.59      B    H  
ATOM   4740  HB  ILE B  86      -9.497 -29.548  26.183  1.00 33.31      B    H  
ATOM   4741 HG12 ILE B  86      -8.023 -27.591  27.194  1.00 35.44      B    H  
ATOM   4742 HG13 ILE B  86      -6.960 -28.603  26.596  1.00 35.44      B    H  
ATOM   4743 HG21 ILE B  86     -10.187 -29.945  28.345  1.00 32.31      B    H  
ATOM   4744 HG22 ILE B  86      -9.975 -28.382  28.173  1.00 32.31      B    H  
ATOM   4745 HG23 ILE B  86      -8.884 -29.252  28.929  1.00 32.31      B    H  
ATOM   4746 HD11 ILE B  86      -7.986 -28.432  24.485  1.00 37.11      B    H  
ATOM   4747 HD12 ILE B  86      -7.518 -27.002  24.992  1.00 37.08      B    H  
ATOM   4748 HD13 ILE B  86      -9.048 -27.416  25.086  1.00 37.08      B    H  
ATOM   4749  N   GLU B  87      -8.742 -32.811  28.231  1.00 34.32      B    N  
ATOM   4750  CA  GLU B  87      -9.663 -33.896  28.678  1.00 34.13      B    C  
ATOM   4751  C   GLU B  87     -10.690 -33.208  29.576  1.00 30.31      B    C  
ATOM   4752  O   GLU B  87     -10.389 -32.830  30.731  1.00 32.54      B    O  
ATOM   4753  CB  GLU B  87      -8.929 -35.058  29.351  1.00 37.04      B    C  
ATOM   4754  CG  GLU B  87      -9.897 -36.142  29.822  1.00 40.76      B    C  
ATOM   4755  CD  GLU B  87      -9.272 -37.345  30.511  0.50 39.67      B    C  
ATOM   4756  OE1 GLU B  87      -8.174 -37.736  30.102  0.50 39.02      B    O  
ATOM   4757  OE2 GLU B  87      -9.889 -37.876  31.458  0.50 38.09      B    O1-
ATOM   4758  H   GLU B  87      -7.980 -32.740  28.725  1.00 34.33      B    H  
ATOM   4759  HA  GLU B  87     -10.129 -34.246  27.884  1.00 33.90      B    H  
ATOM   4760  HB2 GLU B  87      -8.291 -35.444  28.716  1.00 37.26      B    H  
ATOM   4761  HB3 GLU B  87      -8.430 -34.714  30.120  1.00 37.34      B    H  
ATOM   4762  HG2 GLU B  87     -10.541 -35.740  30.443  1.00 39.58      B    H  
ATOM   4763  HG3 GLU B  87     -10.404 -36.466  29.047  1.00 39.60      B    H  
ATOM   4764  N   PHE B  88     -11.851 -32.912  29.023  1.00 31.07      B    N  
ATOM   4765  CA  PHE B  88     -12.831 -32.057  29.721  1.00 31.25      B    C  
ATOM   4766  C   PHE B  88     -13.870 -32.967  30.370  1.00 31.58      B    C  
ATOM   4767  O   PHE B  88     -14.503 -33.755  29.649  1.00 34.47      B    O  
ATOM   4768  CB  PHE B  88     -13.428 -31.037  28.756  1.00 30.51      B    C  
ATOM   4769  CG  PHE B  88     -14.555 -30.261  29.359  1.00 28.29      B    C  
ATOM   4770  CD1 PHE B  88     -14.327 -29.342  30.361  1.00 30.17      B    C  
ATOM   4771  CD2 PHE B  88     -15.858 -30.506  28.965  1.00 31.58      B    C  
ATOM   4772  CE1 PHE B  88     -15.388 -28.646  30.925  1.00 31.06      B    C  
ATOM   4773  CE2 PHE B  88     -16.913 -29.804  29.521  1.00 28.48      B    C  
ATOM   4774  CZ  PHE B  88     -16.681 -28.894  30.515  1.00 28.41      B    C  
ATOM   4775  H   PHE B  88     -12.128 -33.195  28.203  1.00 30.94      B    H  
ATOM   4776  HA  PHE B  88     -12.361 -31.563  30.435  1.00 31.15      B    H  
ATOM   4777  HB2 PHE B  88     -12.722 -30.417  28.478  1.00 30.14      B    H  
ATOM   4778  HB3 PHE B  88     -13.750 -31.507  27.960  1.00 30.16      B    H  
ATOM   4779  HD1 PHE B  88     -13.445 -29.174  30.652  1.00 29.91      B    H  
ATOM   4780  HD2 PHE B  88     -16.025 -31.138  28.286  1.00 30.03      B    H  
ATOM   4781  HE1 PHE B  88     -15.223 -28.010  31.603  1.00 30.16      B    H  
ATOM   4782  HE2 PHE B  88     -17.796 -29.977  29.235  1.00 29.22      B    H  
ATOM   4783  HZ  PHE B  88     -17.399 -28.412  30.893  1.00 29.10      B    H  
ATOM   4784  N   GLU B  89     -14.021 -32.858  31.694  1.00 33.64      B    N  
ATOM   4785  CA  GLU B  89     -15.098 -33.558  32.443  1.00 33.01      B    C  
ATOM   4786  C   GLU B  89     -16.146 -32.547  32.898  1.00 30.11      B    C  
ATOM   4787  O   GLU B  89     -15.818 -31.603  33.628  1.00 29.70      B    O  
ATOM   4788  CB  GLU B  89     -14.550 -34.317  33.651  1.00 33.29      B    C  
ATOM   4789  CG  GLU B  89     -15.586 -35.235  34.270  1.00 36.99      B    C  
ATOM   4790  CD  GLU B  89     -15.089 -35.982  35.498  1.00 36.50      B    C  
ATOM   4791  OE1 GLU B  89     -13.889 -36.194  35.600  1.00 33.73      B    O  
ATOM   4792  OE2 GLU B  89     -15.903 -36.303  36.352  1.00 44.90      B    O1-
ATOM   4793  H   GLU B  89     -13.472 -32.352  32.216  1.00 32.99      B    H  
ATOM   4794  HA  GLU B  89     -15.527 -34.204  31.838  1.00 32.60      B    H  
ATOM   4795  HB2 GLU B  89     -13.778 -34.846  33.366  1.00 34.08      B    H  
ATOM   4796  HB3 GLU B  89     -14.247 -33.671  34.322  1.00 34.05      B    H  
ATOM   4797  HG2 GLU B  89     -16.371 -34.707  34.525  1.00 35.96      B    H  
ATOM   4798  HG3 GLU B  89     -15.874 -35.890  33.601  1.00 35.97      B    H  
ATOM   4799  N   ASN B  90     -17.390 -32.750  32.488  1.00 33.14      B    N  
ATOM   4800  CA  ASN B  90     -18.527 -31.928  32.952  1.00 29.87      B    C  
ATOM   4801  C   ASN B  90     -19.054 -32.580  34.221  1.00 33.04      B    C  
ATOM   4802  O   ASN B  90     -19.714 -33.571  34.083  1.00 33.51      B    O  
ATOM   4803  CB  ASN B  90     -19.621 -31.866  31.877  1.00 32.27      B    C  
ATOM   4804  CG  ASN B  90     -20.872 -31.146  32.334  1.00 27.90      B    C  
ATOM   4805  ND2 ASN B  90     -21.922 -31.204  31.531  1.00 30.95      B    N  
ATOM   4806  OD1 ASN B  90     -20.882 -30.506  33.378  1.00 28.36      B    O  
ATOM   4807  H   ASN B  90     -17.618 -33.407  31.899  1.00 31.62      B    H  
ATOM   4808  HA  ASN B  90     -18.218 -31.012  33.148  1.00 31.52      B    H  
ATOM   4809  HB2 ASN B  90     -19.262 -31.408  31.090  1.00 30.62      B    H  
ATOM   4810  HB3 ASN B  90     -19.858 -32.778  31.613  1.00 30.63      B    H  
ATOM   4811 HD21 ASN B  90     -22.677 -30.801  31.757  0.00 31.07      B    H  
ATOM   4812 HD22 ASN B  90     -21.872 -31.648  30.768  0.00 31.07      B    H  
ATOM   4813  N   THR B  91     -18.771 -32.038  35.404  1.00 38.55      B    N  
ATOM   4814  CA  THR B  91     -19.222 -32.649  36.687  1.00 37.81      B    C  
ATOM   4815  C   THR B  91     -20.635 -32.166  37.026  1.00 38.01      B    C  
ATOM   4816  O   THR B  91     -21.133 -32.552  38.085  1.00 36.67      B    O  
ATOM   4817  CB  THR B  91     -18.249 -32.341  37.831  1.00 35.92      B    C  
ATOM   4818  CG2 THR B  91     -16.823 -32.680  37.462  1.00 35.70      B    C  
ATOM   4819  OG1 THR B  91     -18.381 -30.971  38.216  1.00 33.00      B    O  
ATOM   4820  H   THR B  91     -18.307 -31.262  35.516  1.00 36.98      B    H  
ATOM   4821  HA  THR B  91     -19.250 -33.626  36.562  1.00 37.60      B    H  
ATOM   4822  HB  THR B  91     -18.507 -32.903  38.601  1.00 35.65      B    H  
ATOM   4823  HG1 THR B  91     -17.843 -30.799  38.850  0.00 33.00      B    H  
ATOM   4824 HG21 THR B  91     -16.762 -33.625  37.233  1.00 35.77      B    H  
ATOM   4825 HG22 THR B  91     -16.238 -32.492  38.217  1.00 35.77      B    H  
ATOM   4826 HG23 THR B  91     -16.545 -32.144  36.698  1.00 35.78      B    H  
ATOM   4827  N   MET B  92     -21.269 -31.344  36.174  1.00 39.51      B    N  
ATOM   4828  CA  MET B  92     -22.577 -30.717  36.500  1.00 34.40      B    C  
ATOM   4829  C   MET B  92     -23.729 -31.604  35.991  1.00 32.62      B    C  
ATOM   4830  O   MET B  92     -23.477 -32.603  35.267  1.00 29.19      B    O  
ATOM   4831  CB  MET B  92     -22.679 -29.295  35.925  1.00 33.08      B    C  
ATOM   4832  CG  MET B  92     -21.513 -28.395  36.342  1.00 34.13      B    C  
ATOM   4833  SD  MET B  92     -21.735 -26.673  35.837  1.00 33.02      B    S  
ATOM   4834  CE  MET B  92     -21.607 -26.918  34.064  1.00 31.89      B    C  
ATOM   4835  H   MET B  92     -20.945 -31.120  35.355  1.00 37.87      B    H  
ATOM   4836  HA  MET B  92     -22.647 -30.663  37.481  1.00 34.72      B    H  
ATOM   4837  HB2 MET B  92     -22.707 -29.353  34.950  1.00 33.62      B    H  
ATOM   4838  HB3 MET B  92     -23.517 -28.891  36.225  1.00 33.63      B    H  
ATOM   4839  HG2 MET B  92     -21.416 -28.427  37.317  1.00 33.62      B    H  
ATOM   4840  HG3 MET B  92     -20.684 -28.736  35.945  1.00 33.63      B    H  
ATOM   4841  HE1 MET B  92     -21.682 -26.066  33.617  1.00 32.23      B    H  
ATOM   4842  HE2 MET B  92     -20.754 -27.317  33.855  1.00 32.23      B    H  
ATOM   4843  HE3 MET B  92     -22.317 -27.500  33.766  1.00 32.23      B    H  
ATOM   4844  N   ASP B  93     -24.943 -31.232  36.400  1.00 33.49      B    N  
ATOM   4845  CA  ASP B  93     -26.213 -31.972  36.185  1.00 33.12      B    C  
ATOM   4846  C   ASP B  93     -26.889 -31.417  34.929  1.00 37.11      B    C  
ATOM   4847  O   ASP B  93     -28.007 -31.880  34.622  1.00 33.60      B    O  
ATOM   4848  CB  ASP B  93     -27.102 -31.906  37.437  1.00 32.34      B    C  
ATOM   4849  CG  ASP B  93     -27.429 -30.519  37.967  0.50 29.61      B    C  
ATOM   4850  OD1 ASP B  93     -27.007 -29.517  37.351  0.50 27.37      B    O  
ATOM   4851  OD2 ASP B  93     -28.103 -30.449  39.006  0.50 25.94      B    O1-
ATOM   4852  H   ASP B  93     -25.067 -30.457  36.858  1.00 33.19      B    H  
ATOM   4853  HA  ASP B  93     -25.990 -32.918  36.023  1.00 33.76      B    H  
ATOM   4854  HB2 ASP B  93     -27.948 -32.356  37.235  1.00 31.86      B    H  
ATOM   4855  HB3 ASP B  93     -26.662 -32.404  38.155  1.00 31.86      B    H  
ATOM   4856  N   VAL B  94     -26.228 -30.493  34.204  1.00 34.78      B    N  
ATOM   4857  CA  VAL B  94     -26.731 -29.963  32.900  1.00 33.22      B    C  
ATOM   4858  C   VAL B  94     -25.646 -30.139  31.834  1.00 35.60      B    C  
ATOM   4859  O   VAL B  94     -24.459 -30.224  32.201  1.00 35.96      B    O  
ATOM   4860  CB  VAL B  94     -27.221 -28.504  33.024  1.00 34.94      B    C  
ATOM   4861  CG1 VAL B  94     -28.488 -28.411  33.859  1.00 33.78      B    C  
ATOM   4862  CG2 VAL B  94     -26.167 -27.555  33.585  1.00 36.85      B    C  
ATOM   4863  H   VAL B  94     -25.435 -30.131  34.462  1.00 34.93      B    H  
ATOM   4864  HA  VAL B  94     -27.493 -30.508  32.634  1.00 34.29      B    H  
ATOM   4865  HB  VAL B  94     -27.444 -28.194  32.112  1.00 34.73      B    H  
ATOM   4866 HG11 VAL B  94     -29.190 -28.945  33.447  1.00 34.13      B    H  
ATOM   4867 HG12 VAL B  94     -28.775 -27.484  33.911  1.00 34.13      B    H  
ATOM   4868 HG13 VAL B  94     -28.312 -28.747  34.756  1.00 34.13      B    H  
ATOM   4869 HG21 VAL B  94     -25.907 -27.846  34.476  1.00 36.25      B    H  
ATOM   4870 HG22 VAL B  94     -26.534 -26.655  33.634  1.00 36.25      B    H  
ATOM   4871 HG23 VAL B  94     -25.387 -27.555  33.004  1.00 36.25      B    H  
ATOM   4872  N   ARG B  95     -26.028 -30.207  30.554  1.00 32.44      B    N  
ATOM   4873  CA  ARG B  95     -25.038 -30.218  29.448  1.00 32.64      B    C  
ATOM   4874  C   ARG B  95     -24.132 -28.971  29.549  1.00 30.92      B    C  
ATOM   4875  O   ARG B  95     -24.622 -27.874  29.952  1.00 30.12      B    O  
ATOM   4876  CB  ARG B  95     -25.730 -30.296  28.088  1.00 33.56      B    C  
ATOM   4877  CG  ARG B  95     -26.554 -31.561  27.896  1.00 34.81      B    C  
ATOM   4878  CD  ARG B  95     -27.095 -31.661  26.488  1.00 34.71      B    C  
ATOM   4879  NE  ARG B  95     -26.019 -32.113  25.628  1.00 35.32      B    N  
ATOM   4880  CZ  ARG B  95     -25.648 -33.378  25.441  1.00 37.71      B    C  
ATOM   4881  NH1 ARG B  95     -26.277 -34.376  26.057  1.00 39.85      B    N1+
ATOM   4882  NH2 ARG B  95     -24.657 -33.639  24.602  1.00 36.01      B    N  
ATOM   4883  H   ARG B  95     -26.900 -30.234  30.294  1.00 33.21      B    H  
ATOM   4884  HA  ARG B  95     -24.476 -31.017  29.556  1.00 32.43      B    H  
ATOM   4885  HB2 ARG B  95     -26.316 -29.518  27.989  1.00 33.63      B    H  
ATOM   4886  HB3 ARG B  95     -25.047 -30.252  27.386  1.00 33.63      B    H  
ATOM   4887  HG2 ARG B  95     -25.996 -32.346  28.084  1.00 34.49      B    H  
ATOM   4888  HG3 ARG B  95     -27.303 -31.563  28.528  1.00 34.49      B    H  
ATOM   4889  HD2 ARG B  95     -27.844 -32.294  26.458  1.00 34.89      B    H  
ATOM   4890  HD3 ARG B  95     -27.415 -30.783  26.190  1.00 34.87      B    H  
ATOM   4891  HE  ARG B  95     -25.583 -31.503  25.189  1.00 35.82      B    H  
ATOM   4892 HH11 ARG B  95     -26.938 -34.210  26.610  1.00 38.89      B    H  
ATOM   4893 HH12 ARG B  95     -26.018 -35.205  25.920  1.00 38.90      B    H  
ATOM   4894 HH21 ARG B  95     -24.244 -32.984  24.190  1.00 36.56      B    H  
ATOM   4895 HH22 ARG B  95     -24.403 -34.473  24.470  1.00 36.57      B    H  
ATOM   4896  N   ALA B  96     -22.841 -29.132  29.236  1.00 31.53      B    N  
ATOM   4897  CA  ALA B  96     -21.850 -28.024  29.202  1.00 28.82      B    C  
ATOM   4898  C   ALA B  96     -20.830 -28.263  28.101  1.00 26.70      B    C  
ATOM   4899  O   ALA B  96     -20.735 -29.401  27.569  1.00 27.92      B    O  
ATOM   4900  CB  ALA B  96     -21.168 -27.869  30.539  1.00 29.51      B    C  
ATOM   4901  H   ALA B  96     -22.473 -29.938  29.023  1.00 30.72      B    H  
ATOM   4902  HA  ALA B  96     -22.329 -27.188  28.999  1.00 29.02      B    H  
ATOM   4903  HB1 ALA B  96     -20.528 -27.139  30.494  1.00 29.30      B    H  
ATOM   4904  HB2 ALA B  96     -21.832 -27.674  31.222  1.00 29.30      B    H  
ATOM   4905  HB3 ALA B  96     -20.704 -28.692  30.765  1.00 29.30      B    H  
ATOM   4906  N   SER B  97     -20.085 -27.215  27.740  1.00 27.37      B    N  
ATOM   4907  CA  SER B  97     -19.096 -27.325  26.647  1.00 25.29      B    C  
ATOM   4908  C   SER B  97     -17.872 -26.465  26.959  1.00 24.26      B    C  
ATOM   4909  O   SER B  97     -17.880 -25.638  27.912  1.00 25.44      B    O  
ATOM   4910  CB  SER B  97     -19.716 -27.026  25.264  1.00 26.34      B    C  
ATOM   4911  OG  SER B  97     -19.883 -25.629  25.017  1.00 24.92      B    O  
ATOM   4912  H   SER B  97     -20.127 -26.386  28.117  1.00 26.70      B    H  
ATOM   4913  HA  SER B  97     -18.785 -28.270  26.631  1.00 25.67      B    H  
ATOM   4914  HB2 SER B  97     -19.137 -27.409  24.567  1.00 25.75      B    H  
ATOM   4915  HB3 SER B  97     -20.592 -27.470  25.204  1.00 25.75      B    H  
ATOM   4916  HG  SER B  97     -20.224 -25.529  24.250  0.00 24.93      B    H  
ATOM   4917  N   LEU B  98     -16.833 -26.690  26.177  1.00 25.08      B    N  
ATOM   4918  CA  LEU B  98     -15.651 -25.811  26.115  1.00 25.33      B    C  
ATOM   4919  C   LEU B  98     -15.553 -25.333  24.673  1.00 27.46      B    C  
ATOM   4920  O   LEU B  98     -15.547 -26.199  23.757  1.00 25.78      B    O  
ATOM   4921  CB  LEU B  98     -14.444 -26.628  26.569  1.00 28.95      B    C  
ATOM   4922  CG  LEU B  98     -13.090 -25.926  26.573  1.00 29.90      B    C  
ATOM   4923  CD1 LEU B  98     -13.071 -24.784  27.580  1.00 31.23      B    C  
ATOM   4924  CD2 LEU B  98     -12.004 -26.944  26.858  1.00 29.26      B    C  
ATOM   4925  H   LEU B  98     -16.784 -27.410  25.624  1.00 24.96      B    H  
ATOM   4926  HA  LEU B  98     -15.786 -25.039  26.711  1.00 26.35      B    H  
ATOM   4927  HB2 LEU B  98     -14.622 -26.951  27.475  1.00 28.27      B    H  
ATOM   4928  HB3 LEU B  98     -14.377 -27.413  25.990  1.00 28.27      B    H  
ATOM   4929  HG  LEU B  98     -12.933 -25.549  25.673  1.00 29.82      B    H  
ATOM   4930 HD11 LEU B  98     -13.748 -24.127  27.342  1.00 30.79      B    H  
ATOM   4931 HD12 LEU B  98     -12.195 -24.361  27.574  1.00 30.81      B    H  
ATOM   4932 HD13 LEU B  98     -13.256 -25.132  28.470  1.00 30.81      B    H  
ATOM   4933 HD21 LEU B  98     -12.163 -27.355  27.725  1.00 29.46      B    H  
ATOM   4934 HD22 LEU B  98     -11.137 -26.500  26.865  1.00 29.46      B    H  
ATOM   4935 HD23 LEU B  98     -12.011 -27.629  26.168  1.00 29.45      B    H  
ATOM   4936  N   HIS B  99     -15.576 -24.017  24.480  1.00 27.30      B    N  
ATOM   4937  CA  HIS B  99     -15.441 -23.364  23.148  1.00 29.38      B    C
[truncated: 592,183 more chars]
