# Supplementary material for: Hydrophobic tuning with non-canonical amino acids in a copper metalloenzyme
Source: Nat Chem. 2026 Apr 13;18(7):1269–77. doi: 10.1038/s41557-026-02116-7 (PMC13323077; doi:10.1038/s41557-026-02116-7)
Supplement: Supplementary file 4 — Code related to logP prediction, PDB analysis and redox deconvolution. [file 41557_2026_2116_MOESM4_ESM.zip › Code_lite/PDB_analysis_lite/inputs/starting_pdbs/4q89.pdb]

CRYST1   53.013  119.864   84.136  90.00  93.99  90.00 P 1 21 1      1
ATOM      1  N   MET A   1     -15.126  17.219   9.196  1.00 61.31           N  
ATOM      2  CA  MET A   1     -13.920  18.027   8.807  1.00 59.56           C  
ATOM      3  C   MET A   1     -12.604  17.267   9.055  1.00 45.16           C  
ATOM      4  O   MET A   1     -12.374  16.644  10.073  1.00 44.27           O  
ATOM      5  CB  MET A   1     -13.895  19.401   9.509  1.00 67.15           C  
ATOM      6  CG  MET A   1     -14.469  20.561   8.697  1.00 74.77           C  
ATOM      7  SD  MET A   1     -13.943  20.650   6.962  1.00 87.05           S  
ATOM      8  CE  MET A   1     -15.181  21.753   6.241  1.00 82.01           C  
ATOM      9  N   THR A   2     -11.743  17.343   8.074  1.00 35.25           N  
ATOM     10  CA  THR A   2     -10.508  16.633   8.086  1.00 32.49           C  
ATOM     11  C   THR A   2      -9.426  17.662   8.368  1.00 31.75           C  
ATOM     12  O   THR A   2      -9.604  18.848   8.094  1.00 34.50           O  
ATOM     13  CB  THR A   2     -10.287  15.956   6.724  1.00 32.01           C  
ATOM     14  CG2 THR A   2     -11.252  14.750   6.528  1.00 29.97           C  
ATOM     15  OG1 THR A   2     -10.489  16.905   5.674  1.00 29.66           O  
ATOM     16  N   LEU A   3      -8.301  17.212   8.896  1.00 28.07           N  
ATOM     17  CA  LEU A   3      -7.260  18.108   9.355  1.00 24.89           C  
ATOM     18  C   LEU A   3      -6.725  18.999   8.242  1.00 23.05           C  
ATOM     19  O   LEU A   3      -6.567  18.584   7.104  1.00 23.57           O  
ATOM     20  CB  LEU A   3      -6.140  17.293   9.982  1.00 26.05           C  
ATOM     21  CG  LEU A   3      -6.528  16.580  11.289  1.00 25.67           C  
ATOM     22  CD1 LEU A   3      -5.521  15.465  11.626  1.00 25.31           C  
ATOM     23  CD2 LEU A   3      -6.692  17.595  12.415  1.00 23.30           C  
ATOM     24  N   GLU A   4      -6.512  20.255   8.565  1.00 23.81           N  
ATOM     25  CA  GLU A   4      -6.138  21.274   7.580  1.00 24.58           C  
ATOM     26  C   GLU A   4      -4.764  20.972   7.032  1.00 24.03           C  
ATOM     27  O   GLU A   4      -3.818  20.789   7.812  1.00 22.51           O  
ATOM     28  CB  GLU A   4      -6.092  22.651   8.227  1.00 25.54           C  
ATOM     29  CG  GLU A   4      -6.368  23.799   7.282  1.00 28.01           C  
ATOM     30  CD  GLU A   4      -6.139  25.161   7.911  1.00 30.69           C  
ATOM     31  OE1 GLU A   4      -6.369  25.309   9.123  1.00 32.85           O  
ATOM     32  OE2 GLU A   4      -5.661  26.076   7.198  1.00 34.50           O1-
ATOM     33  N   LYS A   5      -4.676  20.923   5.706  1.00 22.66           N  
ATOM     34  CA  LYS A   5      -3.483  20.499   5.064  1.00 24.17           C  
ATOM     35  C   LYS A   5      -2.414  21.580   5.037  1.00 26.49           C  
ATOM     36  O   LYS A   5      -2.688  22.804   4.895  1.00 26.07           O  
ATOM     37  CB  LYS A   5      -3.789  19.990   3.648  1.00 24.63           C  
ATOM     38  CG  LYS A   5      -4.510  18.640   3.601  1.00 23.58           C  
ATOM     39  CD  LYS A   5      -4.688  18.130   2.170  1.00 26.47           C  
ATOM     40  CE  LYS A   5      -5.662  18.988   1.334  1.00 26.52           C  
ATOM     41  NZ  LYS A   5      -6.961  19.142   2.027  1.00 24.78           N1+
ATOM     42  N   PHE A   6      -1.171  21.110   5.153  1.00 26.85           N  
ATOM     43  CA  PHE A   6      -0.014  21.957   4.915  1.00 24.27           C  
ATOM     44  C   PHE A   6       0.067  23.112   5.905  1.00 24.97           C  
ATOM     45  O   PHE A   6       0.250  24.256   5.496  1.00 26.09           O  
ATOM     46  CB  PHE A   6      -0.068  22.503   3.500  1.00 22.85           C  
ATOM     47  CG  PHE A   6      -0.501  21.493   2.429  1.00 24.25           C  
ATOM     48  CD1 PHE A   6      -1.334  21.893   1.372  1.00 22.53           C  
ATOM     49  CD2 PHE A   6      -0.072  20.148   2.448  1.00 24.64           C  
ATOM     50  CE1 PHE A   6      -1.714  20.989   0.380  1.00 22.11           C  
ATOM     51  CE2 PHE A   6      -0.460  19.239   1.449  1.00 23.03           C  
ATOM     52  CZ  PHE A   6      -1.278  19.660   0.413  1.00 23.70           C  
ATOM     53  N   VAL A   7      -0.045  22.838   7.200  1.00 23.12           N  
ATOM     54  CA  VAL A   7       0.179  23.878   8.187  1.00 23.70           C  
ATOM     55  C   VAL A   7       1.220  23.568   9.247  1.00 27.05           C  
ATOM     56  O   VAL A   7       1.346  24.330  10.252  1.00 30.46           O  
ATOM     57  CB  VAL A   7      -1.128  24.291   8.904  1.00 24.44           C  
ATOM     58  CG1 VAL A   7      -2.178  24.796   7.899  1.00 25.14           C  
ATOM     59  CG2 VAL A   7      -1.676  23.185   9.767  1.00 23.92           C  
ATOM     60  N   ASP A   8       1.952  22.456   9.077  1.00 26.42           N  
ATOM     61  CA  ASP A   8       3.037  22.121  10.008  1.00 25.12           C  
ATOM     62  C   ASP A   8       4.280  21.935   9.178  1.00 25.23           C  
ATOM     63  O   ASP A   8       4.228  21.260   8.151  1.00 24.37           O  
ATOM     64  CB  ASP A   8       2.746  20.828  10.759  1.00 26.27           C  
ATOM     65  CG  ASP A   8       1.610  20.957  11.718  1.00 24.35           C  
ATOM     66  OD1 ASP A   8       1.818  21.502  12.799  1.00 23.11           O  
ATOM     67  OD2 ASP A   8       0.497  20.492  11.384  1.00 28.19           O1-
ATOM     68  N   ALA A   9       5.395  22.531   9.600  1.00 25.11           N  
ATOM     69  CA  ALA A   9       6.672  22.341   8.890  1.00 26.06           C  
ATOM     70  C   ALA A   9       7.098  20.866   8.947  1.00 23.36           C  
ATOM     71  O   ALA A   9       6.988  20.273   9.976  1.00 22.76           O  
ATOM     72  CB  ALA A   9       7.773  23.235   9.509  1.00 26.38           C  
ATOM     73  N   LEU A  10       7.577  20.293   7.851  1.00 22.91           N  
ATOM     74  CA  LEU A  10       8.207  18.960   7.886  1.00 23.85           C  
ATOM     75  C   LEU A  10       9.375  18.829   8.858  1.00 23.15           C  
ATOM     76  O   LEU A  10      10.363  19.487   8.693  1.00 24.72           O  
ATOM     77  CB  LEU A  10       8.732  18.608   6.503  1.00 24.30           C  
ATOM     78  CG  LEU A  10       9.336  17.217   6.328  1.00 25.01           C  
ATOM     79  CD1 LEU A  10       8.241  16.253   6.001  1.00 24.36           C  
ATOM     80  CD2 LEU A  10      10.348  17.206   5.195  1.00 26.97           C  
ATOM     81  N   PRO A  11       9.281  17.956   9.869  1.00 25.10           N  
ATOM     82  CA  PRO A  11      10.464  17.737  10.727  1.00 24.36           C  
ATOM     83  C   PRO A  11      11.526  16.945   9.983  1.00 24.02           C  
ATOM     84  O   PRO A  11      11.219  16.155   9.068  1.00 21.58           O  
ATOM     85  CB  PRO A  11       9.939  16.917  11.906  1.00 24.30           C  
ATOM     86  CG  PRO A  11       8.459  17.004  11.801  1.00 25.94           C  
ATOM     87  CD  PRO A  11       8.120  17.204  10.354  1.00 25.24           C  
ATOM     88  N   ILE A  12      12.769  17.232  10.339  1.00 22.83           N  
ATOM     89  CA  ILE A  12      13.918  16.510   9.814  1.00 24.01           C  
ATOM     90  C   ILE A  12      14.539  15.782  10.999  1.00 21.77           C  
ATOM     91  O   ILE A  12      15.066  16.382  11.894  1.00 21.35           O  
ATOM     92  CB  ILE A  12      14.893  17.420   9.079  1.00 24.96           C  
ATOM     93  CG1 ILE A  12      14.134  17.951   7.861  1.00 26.29           C  
ATOM     94  CG2 ILE A  12      16.114  16.620   8.638  1.00 25.97           C  
ATOM     95  CD1 ILE A  12      14.794  19.018   7.059  1.00 26.29           C  
ATOM     96  N   PRO A  13      14.355  14.481  11.047  1.00 20.68           N  
ATOM     97  CA  PRO A  13      14.850  13.822  12.218  1.00 21.73           C  
ATOM     98  C   PRO A  13      16.361  14.071  12.384  1.00 22.50           C  
ATOM     99  O   PRO A  13      17.113  14.094  11.377  1.00 24.35           O  
ATOM    100  CB  PRO A  13      14.561  12.357  11.924  1.00 21.50           C  
ATOM    101  CG  PRO A  13      13.430  12.375  10.984  1.00 22.91           C  
ATOM    102  CD  PRO A  13      13.722  13.551  10.103  1.00 21.43           C  
ATOM    103  N   ASP A  14      16.768  14.268  13.631  1.00 21.72           N  
ATOM    104  CA  ASP A  14      18.168  14.417  14.001  1.00 24.65           C  
ATOM    105  C   ASP A  14      18.930  13.095  13.762  1.00 25.95           C  
ATOM    106  O   ASP A  14      18.365  11.997  13.735  1.00 24.30           O  
ATOM    107  CB  ASP A  14      18.327  14.836  15.490  1.00 25.86           C  
ATOM    108  CG  ASP A  14      18.005  16.353  15.760  1.00 25.69           C  
ATOM    109  OD1 ASP A  14      17.965  17.263  14.872  1.00 25.27           O  
ATOM    110  OD2 ASP A  14      17.866  16.664  16.940  1.00 31.30           O1-
ATOM    111  N   THR A  15      20.223  13.243  13.504  1.00 26.13           N  
ATOM    112  CA  THR A  15      21.085  12.155  13.230  1.00 22.44           C  
ATOM    113  C   THR A  15      21.547  11.676  14.559  1.00 22.52           C  
ATOM    114  O   THR A  15      22.083  12.455  15.351  1.00 23.33           O  
ATOM    115  CB  THR A  15      22.261  12.626  12.381  1.00 22.31           C  
ATOM    116  CG2 THR A  15      23.272  11.518  12.253  1.00 22.38           C  
ATOM    117  OG1 THR A  15      21.791  12.972  11.071  1.00 19.80           O  
ATOM    118  N   LEU A  16      21.345  10.395  14.823  1.00 21.79           N  
ATOM    119  CA  LEU A  16      21.773   9.809  16.085  1.00 21.38           C  
ATOM    120  C   LEU A  16      23.294  10.002  16.333  1.00 24.89           C  
ATOM    121  O   LEU A  16      24.102   9.833  15.409  1.00 22.49           O  
ATOM    122  CB  LEU A  16      21.480   8.331  16.050  1.00 21.03           C  
ATOM    123  CG  LEU A  16      21.708   7.541  17.328  1.00 21.37           C  
ATOM    124  CD1 LEU A  16      20.845   8.072  18.429  1.00 22.75           C  
ATOM    125  CD2 LEU A  16      21.325   6.107  17.106  1.00 21.42           C  
ATOM    126  N   LYS A  17      23.658  10.311  17.585  1.00 26.50           N  
ATOM    127  CA  LYS A  17      25.033  10.412  17.994  1.00 27.86           C  
ATOM    128  C   LYS A  17      25.433   9.130  18.637  1.00 26.29           C  
ATOM    129  O   LYS A  17      24.680   8.587  19.424  1.00 24.61           O  
ATOM    130  CB  LYS A  17      25.258  11.530  19.009  1.00 32.51           C  
ATOM    131  CG  LYS A  17      25.363  12.901  18.368  1.00 39.69           C  
ATOM    132  CD  LYS A  17      25.593  13.953  19.435  1.00 48.05           C  
ATOM    133  CE  LYS A  17      25.133  15.333  18.980  1.00 54.65           C  
ATOM    134  NZ  LYS A  17      25.972  15.874  17.864  1.00 58.92           N1+
ATOM    135  N   PRO A  18      26.661   8.677  18.342  1.00 24.24           N  
ATOM    136  CA  PRO A  18      27.150   7.466  18.949  1.00 21.71           C  
ATOM    137  C   PRO A  18      27.404   7.621  20.395  1.00 20.44           C  
ATOM    138  O   PRO A  18      27.767   8.699  20.852  1.00 18.54           O  
ATOM    139  CB  PRO A  18      28.480   7.177  18.219  1.00 23.16           C  
ATOM    140  CG  PRO A  18      28.577   8.164  17.091  1.00 23.74           C  
ATOM    141  CD  PRO A  18      27.597   9.259  17.349  1.00 23.94           C  
ATOM    142  N   VAL A  19      27.245   6.524  21.128  1.00 21.57           N  
ATOM    143  CA  VAL A  19      27.778   6.470  22.494  1.00 20.92           C  
ATOM    144  C   VAL A  19      29.315   6.463  22.459  1.00 20.38           C  
ATOM    145  O   VAL A  19      29.954   6.995  23.357  1.00 21.88           O  
ATOM    146  CB  VAL A  19      27.288   5.214  23.210  1.00 20.63           C  
ATOM    147  CG1 VAL A  19      28.088   4.941  24.473  1.00 21.89           C  
ATOM    148  CG2 VAL A  19      25.810   5.341  23.513  1.00 21.99           C  
ATOM    149  N   GLN A  20      29.905   5.794  21.470  1.00 20.10           N  
ATOM    150  CA  GLN A  20      31.362   5.697  21.370  1.00 19.19           C  
ATOM    151  C   GLN A  20      31.749   5.475  19.963  1.00 19.47           C  
ATOM    152  O   GLN A  20      31.062   4.726  19.229  1.00 18.97           O  
ATOM    153  CB  GLN A  20      31.903   4.569  22.179  1.00 19.37           C  
ATOM    154  CG  GLN A  20      33.438   4.604  22.301  1.00 21.38           C  
ATOM    155  CD  GLN A  20      33.956   3.450  23.109  1.00 21.30           C  
ATOM    156  NE2 GLN A  20      34.900   3.717  24.023  1.00 23.94           N  
ATOM    157  OE1 GLN A  20      33.484   2.335  22.953  1.00 20.00           O  
ATOM    158  N   GLN A  21      32.821   6.158  19.571  1.00 19.40           N  
ATOM    159  CA  GLN A  21      33.329   6.064  18.208  1.00 21.13           C  
ATOM    160  C   GLN A  21      34.865   6.180  18.162  1.00 22.04           C  
ATOM    161  O   GLN A  21      35.445   7.190  18.615  1.00 22.96           O  
ATOM    162  CB  GLN A  21      32.722   7.160  17.334  1.00 21.98           C  
ATOM    163  CG  GLN A  21      32.762   6.858  15.826  1.00 22.66           C  
ATOM    164  CD  GLN A  21      32.161   7.982  14.963  1.00 23.83           C  
ATOM    165  NE2 GLN A  21      31.612   7.639  13.799  1.00 24.19           N  
ATOM    166  OE1 GLN A  21      32.209   9.141  15.339  1.00 27.68           O  
ATOM    167  N   SER A  22      35.488   5.127  17.630  1.00 22.08           N  
ATOM    168  CA  SER A  22      36.908   5.086  17.268  1.00 21.23           C  
ATOM    169  C   SER A  22      36.975   4.882  15.754  1.00 21.18           C  
ATOM    170  O   SER A  22      35.935   4.686  15.083  1.00 18.21           O  
ATOM    171  CB  SER A  22      37.608   3.931  17.981  1.00 21.66           C  
ATOM    172  OG  SER A  22      37.321   2.666  17.368  1.00 23.55           O  
ATOM    173  N   LYS A  23      38.203   4.900  15.222  1.00 21.31           N  
ATOM    174  CA  LYS A  23      38.407   4.671  13.805  1.00 20.96           C  
ATOM    175  C   LYS A  23      38.030   3.265  13.356  1.00 19.28           C  
ATOM    176  O   LYS A  23      37.936   3.010  12.158  1.00 19.61           O  
ATOM    177  CB  LYS A  23      39.837   4.983  13.431  1.00 22.47           C  
ATOM    178  CG  LYS A  23      40.133   6.477  13.493  1.00 24.65           C  
ATOM    179  CD  LYS A  23      41.610   6.812  13.291  1.00 24.73           C  
ATOM    180  CE  LYS A  23      41.862   8.293  13.522  1.00 23.49           C  
ATOM    181  NZ  LYS A  23      41.388   9.069  12.353  1.00 21.74           N1+
ATOM    182  N   GLU A  24      37.805   2.348  14.279  1.00 18.35           N  
ATOM    183  CA  GLU A  24      37.495   0.996  13.839  1.00 19.99           C  
ATOM    184  C   GLU A  24      36.203   0.423  14.426  1.00 20.62           C  
ATOM    185  O   GLU A  24      35.868  -0.721  14.120  1.00 24.45           O  
ATOM    186  CB  GLU A  24      38.673   0.033  14.083  1.00 19.79           C  
ATOM    187  CG  GLU A  24      39.023  -0.176  15.559  1.00 22.51           C  
ATOM    188  CD  GLU A  24      40.329  -0.957  15.777  1.00 23.89           C  
ATOM    189  OE1 GLU A  24      40.842  -0.945  16.925  1.00 23.60           O  
ATOM    190  OE2 GLU A  24      40.815  -1.609  14.814  1.00 23.46           O1-
ATOM    191  N   LYS A  25      35.486   1.169  15.262  1.00 19.49           N  
ATOM    192  CA  LYS A  25      34.191   0.731  15.730  1.00 18.07           C  
ATOM    193  C   LYS A  25      33.341   1.889  16.235  1.00 19.23           C  
ATOM    194  O   LYS A  25      33.847   2.804  16.893  1.00 17.60           O  
ATOM    195  CB  LYS A  25      34.378  -0.296  16.834  1.00 20.15           C  
ATOM    196  CG  LYS A  25      33.086  -0.998  17.250  1.00 21.47           C  
ATOM    197  CD  LYS A  25      33.277  -2.009  18.370  1.00 21.69           C  
ATOM    198  CE  LYS A  25      34.136  -3.222  17.947  1.00 22.26           C  
ATOM    199  NZ  LYS A  25      34.422  -4.058  19.155  1.00 21.26           N1+
ATOM    200  N   THR A  26      32.035   1.767  15.994  1.00 19.96           N  
ATOM    201  CA  THR A  26      31.009   2.726  16.372  1.00 18.82           C  
ATOM    202  C   THR A  26      29.916   2.010  17.160  1.00 19.10           C  
ATOM    203  O   THR A  26      29.314   1.057  16.700  1.00 21.35           O  
ATOM    204  CB  THR A  26      30.439   3.370  15.103  1.00 19.06           C  
ATOM    205  CG2 THR A  26      29.384   4.454  15.402  1.00 18.67           C  
ATOM    206  OG1 THR A  26      31.506   4.011  14.403  1.00 20.35           O  
ATOM    207  N   TYR A  27      29.693   2.435  18.380  1.00 18.86           N  
ATOM    208  CA  TYR A  27      28.646   1.874  19.237  1.00 17.78           C  
ATOM    209  C   TYR A  27      27.530   2.918  19.419  1.00 17.62           C  
ATOM    210  O   TYR A  27      27.801   4.087  19.786  1.00 16.69           O  
ATOM    211  CB  TYR A  27      29.213   1.565  20.604  1.00 16.89           C  
ATOM    212  CG  TYR A  27      28.217   0.984  21.584  1.00 16.49           C  
ATOM    213  CD1 TYR A  27      27.533  -0.175  21.327  1.00 17.23           C  
ATOM    214  CD2 TYR A  27      28.009   1.596  22.797  1.00 17.07           C  
ATOM    215  CE1 TYR A  27      26.638  -0.699  22.254  1.00 17.88           C  
ATOM    216  CE2 TYR A  27      27.127   1.102  23.720  1.00 16.79           C  
ATOM    217  CZ  TYR A  27      26.463  -0.037  23.468  1.00 17.84           C  
ATOM    218  OH  TYR A  27      25.588  -0.448  24.438  1.00 19.81           O  
ATOM    219  N   TYR A  28      26.302   2.462  19.157  1.00 17.97           N  
ATOM    220  CA  TYR A  28      25.073   3.210  19.398  1.00 17.97           C  
ATOM    221  C   TYR A  28      24.166   2.494  20.374  1.00 18.32           C  
ATOM    222  O   TYR A  28      24.177   1.255  20.472  1.00 18.76           O  
ATOM    223  CB  TYR A  28      24.291   3.358  18.128  1.00 17.95           C  
ATOM    224  CG  TYR A  28      24.903   4.253  17.050  1.00 18.78           C  
ATOM    225  CD1 TYR A  28      24.655   5.588  17.050  1.00 18.65           C  
ATOM    226  CD2 TYR A  28      25.606   3.721  15.965  1.00 18.63           C  
ATOM    227  CE1 TYR A  28      25.139   6.404  16.076  1.00 19.37           C  
ATOM    228  CE2 TYR A  28      26.074   4.541  14.952  1.00 19.46           C  
ATOM    229  CZ  TYR A  28      25.841   5.893  15.030  1.00 19.39           C  
ATOM    230  OH  TYR A  28      26.277   6.778  14.084  1.00 19.76           O  
ATOM    231  N   GLU A  29      23.364   3.275  21.097  1.00 18.64           N  
ATOM    232  CA  GLU A  29      22.294   2.738  21.954  1.00 19.55           C  
ATOM    233  C   GLU A  29      20.980   3.344  21.500  1.00 21.19           C  
ATOM    234  O   GLU A  29      20.939   4.550  21.210  1.00 24.26           O  
ATOM    235  CB  GLU A  29      22.562   3.041  23.411  1.00 18.93           C  
ATOM    236  CG  GLU A  29      23.691   2.185  23.950  1.00 20.55           C  
ATOM    237  CD  GLU A  29      23.892   2.264  25.448  1.00 20.41           C  
ATOM    238  OE1 GLU A  29      23.361   3.169  26.088  1.00 20.45           O  
ATOM    239  OE2 GLU A  29      24.600   1.383  25.991  1.00 23.34           O1-
ATOM    240  N   VAL A  30      19.928   2.514  21.374  1.00 19.72           N  
ATOM    241  CA  VAL A  30      18.621   3.033  21.003  1.00 19.41           C  
ATOM    242  C   VAL A  30      17.589   2.429  21.923  1.00 20.39           C  
ATOM    243  O   VAL A  30      17.549   1.230  22.097  1.00 21.22           O  
ATOM    244  CB  VAL A  30      18.323   2.768  19.528  1.00 19.42           C  
ATOM    245  CG1 VAL A  30      16.939   3.268  19.163  1.00 18.20           C  
ATOM    246  CG2 VAL A  30      19.380   3.463  18.690  1.00 18.67           C  
ATOM    247  N   THR A  31      16.811   3.265  22.591  1.00 21.05           N  
ATOM    248  CA  THR A  31      15.857   2.791  23.571  1.00 21.37           C  
ATOM    249  C   THR A  31      14.435   3.042  23.095  1.00 19.35           C  
ATOM    250  O   THR A  31      14.080   4.141  22.782  1.00 20.01           O  
ATOM    251  CB  THR A  31      16.043   3.541  24.900  1.00 25.12           C  
ATOM    252  CG2 THR A  31      15.034   3.044  25.939  1.00 27.40           C  
ATOM    253  OG1 THR A  31      17.356   3.297  25.398  1.00 26.46           O  
ATOM    254  N   MET A  32      13.634   2.003  23.039  1.00 19.22           N  
ATOM    255  CA  MET A  32      12.230   2.101  22.656  1.00 18.88           C  
ATOM    256  C   MET A  32      11.484   2.646  23.836  1.00 18.47           C  
ATOM    257  O   MET A  32      11.530   2.074  24.925  1.00 19.06           O  
ATOM    258  CB  MET A  32      11.667   0.710  22.317  1.00 19.35           C  
ATOM    259  CG  MET A  32      12.326   0.071  21.111  1.00 19.99           C  
ATOM    260  SD  MET A  32      11.978  -1.668  20.891  1.00 19.19           S  
ATOM    261  CE  MET A  32      13.623  -2.330  20.611  1.00 19.81           C  
ATOM    262  N   GLU A  33      10.811   3.747  23.616  1.00 18.87           N  
ATOM    263  CA  GLU A  33      10.136   4.475  24.672  1.00 22.64           C  
ATOM    264  C   GLU A  33       8.696   4.797  24.273  1.00 20.34           C  
ATOM    265  O   GLU A  33       8.428   5.174  23.111  1.00 18.94           O  
ATOM    266  CB  GLU A  33      10.873   5.801  24.951  1.00 25.67           C  
ATOM    267  CG  GLU A  33      12.269   5.682  25.554  1.00 30.10           C  
ATOM    268  CD  GLU A  33      12.963   7.030  25.783  1.00 32.73           C  
ATOM    269  OE1 GLU A  33      12.304   8.089  25.898  1.00 39.70           O  
ATOM    270  OE2 GLU A  33      14.191   7.041  25.851  1.00 38.33           O1-
ATOM    271  N   GLU A  34       7.776   4.663  25.225  1.00 18.80           N  
ATOM    272  CA  GLU A  34       6.452   5.250  25.019  1.00 19.91           C  
ATOM    273  C   GLU A  34       6.600   6.780  25.195  1.00 18.42           C  
ATOM    274  O   GLU A  34       7.302   7.255  26.062  1.00 18.42           O  
ATOM    275  CB  GLU A  34       5.362   4.625  25.922  1.00 20.82           C  
ATOM    276  CG  GLU A  34       3.947   5.168  25.678  1.00 22.70           C  
ATOM    277  CD  GLU A  34       2.848   4.301  26.291  1.00 23.86           C  
ATOM    278  OE1 GLU A  34       2.294   4.682  27.329  1.00 24.12           O  
ATOM    279  OE2 GLU A  34       2.553   3.216  25.746  1.00 24.78           O1-
ATOM    280  N   CYS A  35       5.974   7.532  24.313  1.00 18.79           N  
ATOM    281  CA  CYS A  35       6.155   8.965  24.291  1.00 18.25           C  
ATOM    282  C   CYS A  35       4.912   9.621  23.697  1.00 18.45           C  
ATOM    283  O   CYS A  35       4.051   8.905  23.171  1.00 17.96           O  
ATOM    284  CB  CYS A  35       7.377   9.287  23.424  1.00 18.49           C  
ATOM    285  SG  CYS A  35       7.237   8.693  21.715  1.00 18.06           S  
ATOM    286  N   THR A  36       4.848  10.969  23.738  1.00 18.76           N  
ATOM    287  CA  THR A  36       3.746  11.738  23.184  1.00 20.71           C  
ATOM    288  C   THR A  36       4.214  12.863  22.299  1.00 23.56           C  
ATOM    289  O   THR A  36       5.067  13.628  22.698  1.00 24.08           O  
ATOM    290  CB  THR A  36       2.873  12.332  24.282  1.00 21.18           C  
ATOM    291  CG2 THR A  36       2.026  11.206  24.984  1.00 20.01           C  
ATOM    292  OG1 THR A  36       3.700  12.968  25.268  1.00 23.01           O  
ATOM    293  N   HIS A  37       3.632  12.966  21.099  1.00 22.90           N  
ATOM    294  CA  HIS A  37       4.040  13.952  20.131  1.00 22.77           C  
ATOM    295  C   HIS A  37       2.815  14.363  19.375  1.00 23.56           C  
ATOM    296  O   HIS A  37       1.962  13.545  19.002  1.00 22.93           O  
ATOM    297  CB  HIS A  37       5.016  13.415  19.075  1.00 23.55           C  
ATOM    298  CG  HIS A  37       6.327  12.973  19.619  1.00 24.00           C  
ATOM    299  CD2 HIS A  37       6.789  11.746  19.915  1.00 24.03           C  
ATOM    300  ND1 HIS A  37       7.361  13.847  19.883  1.00 26.75           N  
ATOM    301  CE1 HIS A  37       8.404  13.175  20.333  1.00 26.29           C  
ATOM    302  NE2 HIS A  37       8.076  11.894  20.378  1.00 26.19           N  
ATOM    303  N   GLN A  38       2.779  15.641  19.083  1.00 22.29           N  
ATOM    304  CA  GLN A  38       1.672  16.231  18.393  1.00 23.48           C  
ATOM    305  C   GLN A  38       1.876  15.949  16.889  1.00 21.16           C  
ATOM    306  O   GLN A  38       2.902  16.290  16.315  1.00 19.66           O  
ATOM    307  CB  GLN A  38       1.659  17.713  18.795  1.00 25.66           C  
ATOM    308  CG  GLN A  38       0.792  18.615  17.975  1.00 31.05           C  
ATOM    309  CD  GLN A  38       0.525  19.905  18.722  1.00 35.35           C  
ATOM    310  NE2 GLN A  38      -0.703  20.351  18.678  1.00 38.81           N  
ATOM    311  OE1 GLN A  38       1.398  20.453  19.379  1.00 38.21           O  
ATOM    312  N   LEU A  39       0.915  15.273  16.268  1.00 20.05           N  
ATOM    313  CA  LEU A  39       1.003  14.902  14.858  1.00 19.11           C  
ATOM    314  C   LEU A  39       0.440  15.951  13.889  1.00 19.24           C  
ATOM    315  O   LEU A  39       0.588  15.814  12.677  1.00 18.14           O  
ATOM    316  CB  LEU A  39       0.262  13.591  14.638  1.00 17.92           C  
ATOM    317  CG  LEU A  39       0.721  12.431  15.475  1.00 18.07           C  
ATOM    318  CD1 LEU A  39      -0.013  11.143  15.114  1.00 18.20           C  
ATOM    319  CD2 LEU A  39       2.201  12.273  15.179  1.00 19.10           C  
ATOM    320  N   HIS A  40      -0.228  16.968  14.424  1.00 20.90           N  
ATOM    321  CA  HIS A  40      -0.848  18.054  13.612  1.00 23.17           C  
ATOM    322  C   HIS A  40      -1.106  19.225  14.567  1.00 23.10           C  
ATOM    323  O   HIS A  40      -1.307  19.016  15.752  1.00 21.79           O  
ATOM    324  CB  HIS A  40      -2.148  17.607  12.901  1.00 22.62           C  
ATOM    325  CG  HIS A  40      -2.760  18.644  12.003  1.00 22.07           C  
ATOM    326  CD2 HIS A  40      -2.760  18.772  10.653  1.00 22.91           C  
ATOM    327  ND1 HIS A  40      -3.504  19.697  12.478  1.00 20.85           N  
ATOM    328  CE1 HIS A  40      -3.946  20.421  11.469  1.00 21.94           C  
ATOM    329  NE2 HIS A  40      -3.516  19.884  10.347  1.00 22.62           N  
ATOM    330  N   ARG A  41      -1.003  20.446  14.047  1.00 25.45           N  
ATOM    331  CA  ARG A  41      -1.197  21.681  14.850  1.00 27.23           C  
ATOM    332  C   ARG A  41      -2.460  21.635  15.723  1.00 26.02           C  
ATOM    333  O   ARG A  41      -2.483  22.136  16.824  1.00 25.04           O  
ATOM    334  CB  ARG A  41      -1.274  22.890  13.904  1.00 28.20           C  
ATOM    335  CG  ARG A  41      -1.460  24.262  14.582  1.00 27.54           C  
ATOM    336  CD  ARG A  41      -1.908  25.252  13.543  1.00 28.56           C  
ATOM    337  NE  ARG A  41      -3.267  24.907  13.066  1.00 31.55           N  
ATOM    338  CZ  ARG A  41      -3.855  25.380  11.966  1.00 32.22           C  
ATOM    339  NH1 ARG A  41      -3.239  26.211  11.144  1.00 31.30           N1+
ATOM    340  NH2 ARG A  41      -5.084  24.979  11.659  1.00 34.51           N  
ATOM    341  N   ASP A  42      -3.498  20.984  15.225  1.00 25.01           N  
ATOM    342  CA  ASP A  42      -4.796  21.026  15.846  1.00 26.68           C  
ATOM    343  C   ASP A  42      -5.108  19.736  16.590  1.00 28.10           C  
ATOM    344  O   ASP A  42      -6.266  19.525  16.922  1.00 29.24           O  
ATOM    345  CB  ASP A  42      -5.893  21.263  14.751  1.00 27.21           C  
ATOM    346  CG  ASP A  42      -5.740  22.597  14.032  1.00 25.82           C  
ATOM    347  OD1 ASP A  42      -5.257  23.567  14.655  1.00 27.46           O  
ATOM    348  OD2 ASP A  42      -6.087  22.694  12.827  1.00 26.03           O1-
ATOM    349  N   LEU A  43      -4.126  18.849  16.813  1.00 25.35           N  
ATOM    350  CA  LEU A  43      -4.396  17.689  17.642  1.00 24.32           C  
ATOM    351  C   LEU A  43      -3.681  17.861  18.966  1.00 22.86           C  
ATOM    352  O   LEU A  43      -2.628  18.524  19.013  1.00 22.20           O  
ATOM    353  CB  LEU A  43      -3.985  16.373  16.952  1.00 24.17           C  
ATOM    354  CG  LEU A  43      -4.830  16.040  15.707  1.00 24.92           C  
ATOM    355  CD1 LEU A  43      -4.242  14.896  14.885  1.00 24.88           C  
ATOM    356  CD2 LEU A  43      -6.269  15.722  16.107  1.00 25.44           C  
ATOM    357  N   PRO A  44      -4.255  17.281  20.035  1.00 21.34           N  
ATOM    358  CA  PRO A  44      -3.512  17.002  21.251  1.00 22.22           C  
ATOM    359  C   PRO A  44      -2.460  15.905  20.958  1.00 23.65           C  
ATOM    360  O   PRO A  44      -2.536  15.210  19.902  1.00 25.17           O  
ATOM    361  CB  PRO A  44      -4.564  16.418  22.210  1.00 22.30           C  
ATOM    362  CG  PRO A  44      -5.910  16.723  21.608  1.00 22.14           C  
ATOM    363  CD  PRO A  44      -5.633  16.752  20.121  1.00 22.12           C  
ATOM    364  N   PRO A  45      -1.475  15.775  21.845  1.00 22.54           N  
ATOM    365  CA  PRO A  45      -0.387  14.848  21.601  1.00 21.72           C  
ATOM    366  C   PRO A  45      -0.895  13.426  21.572  1.00 20.37           C  
ATOM    367  O   PRO A  45      -1.806  13.060  22.308  1.00 20.34           O  
ATOM    368  CB  PRO A  45       0.559  15.084  22.810  1.00 21.83           C  
ATOM    369  CG  PRO A  45       0.309  16.517  23.188  1.00 23.17           C  
ATOM    370  CD  PRO A  45      -1.220  16.567  23.066  1.00 23.46           C  
ATOM    371  N   THR A  46      -0.286  12.658  20.683  1.00 19.80           N  
ATOM    372  CA  THR A  46      -0.607  11.274  20.427  1.00 17.50           C  
ATOM    373  C   THR A  46       0.409  10.410  21.130  1.00 17.73           C  
ATOM    374  O   THR A  46       1.654  10.621  20.995  1.00 17.65           O  
ATOM    375  CB  THR A  46      -0.459  11.034  18.941  1.00 17.34           C  
ATOM    376  CG2 THR A  46      -0.666   9.577  18.580  1.00 18.87           C  
ATOM    377  OG1 THR A  46      -1.352  11.905  18.235  1.00 16.71           O  
ATOM    378  N   ARG A  47      -0.128   9.467  21.890  1.00 18.10           N  
ATOM    379  CA  ARG A  47       0.638   8.363  22.491  1.00 19.88           C  
ATOM    380  C   ARG A  47       1.256   7.473  21.424  1.00 19.14           C  
ATOM    381  O   ARG A  47       0.539   6.911  20.568  1.00 16.38           O  
ATOM    382  CB  ARG A  47      -0.257   7.478  23.354  1.00 20.15           C  
ATOM    383  CG  ARG A  47       0.490   6.362  24.074  1.00 21.43           C  
ATOM    384  CD  ARG A  47      -0.469   5.335  24.654  1.00 21.88           C  
ATOM    385  NE  ARG A  47      -1.427   5.991  25.549  1.00 22.68           N  
ATOM    386  CZ  ARG A  47      -1.630   5.681  26.833  1.00 26.04           C  
ATOM    387  NH1 ARG A  47      -0.988   4.662  27.444  1.00 26.68           N1+
ATOM    388  NH2 ARG A  47      -2.531   6.387  27.521  1.00 29.31           N  
ATOM    389  N   LEU A  48       2.584   7.333  21.513  1.00 18.36           N  
ATOM    390  CA  LEU A  48       3.364   6.675  20.499  1.00 18.38           C  
ATOM    391  C   LEU A  48       4.433   5.817  21.119  1.00 19.09           C  
ATOM    392  O   LEU A  48       4.832   6.038  22.284  1.00 19.61           O  
ATOM    393  CB  LEU A  48       4.015   7.741  19.636  1.00 19.67           C  
ATOM    394  CG  LEU A  48       3.123   8.553  18.676  1.00 20.45           C  
ATOM    395  CD1 LEU A  48       3.757   9.893  18.289  1.00 20.51           C  
ATOM    396  CD2 LEU A  48       2.874   7.778  17.401  1.00 21.25           C  
ATOM    397  N   TRP A  49       4.886   4.820  20.352  1.00 19.12           N  
ATOM    398  CA  TRP A  49       6.085   4.063  20.693  1.00 18.98           C  
ATOM    399  C   TRP A  49       7.129   4.481  19.692  1.00 19.25           C  
ATOM    400  O   TRP A  49       6.954   4.314  18.473  1.00 19.30           O  
ATOM    401  CB  TRP A  49       5.869   2.528  20.640  1.00 19.50           C  
ATOM    402  CG  TRP A  49       5.036   2.005  21.771  1.00 18.56           C  
ATOM    403  CD1 TRP A  49       4.512   2.745  22.798  1.00 19.21           C  
ATOM    404  CD2 TRP A  49       4.592   0.654  21.989  1.00 17.66           C  
ATOM    405  CE2 TRP A  49       3.856   0.649  23.195  1.00 18.11           C  
ATOM    406  CE3 TRP A  49       4.761  -0.545  21.300  1.00 16.62           C  
ATOM    407  NE1 TRP A  49       3.799   1.939  23.647  1.00 18.79           N  
ATOM    408  CZ2 TRP A  49       3.295  -0.510  23.727  1.00 18.31           C  
ATOM    409  CZ3 TRP A  49       4.210  -1.678  21.800  1.00 17.45           C  
ATOM    410  CH2 TRP A  49       3.490  -1.674  23.025  1.00 18.56           C  
ATOM    411  N   GLY A  50       8.222   5.039  20.200  1.00 19.95           N  
ATOM    412  CA  GLY A  50       9.293   5.541  19.339  1.00 19.45           C  
ATOM    413  C   GLY A  50      10.698   5.157  19.847  1.00 17.75           C  
ATOM    414  O   GLY A  50      10.977   5.102  21.071  1.00 15.11           O  
ATOM    415  N   TYR A  51      11.580   4.957  18.882  1.00 15.92           N  
ATOM    416  CA  TYR A  51      13.028   4.764  19.144  1.00 15.98           C  
ATOM    417  C   TYR A  51      13.575   6.061  19.703  1.00 16.39           C  
ATOM    418  O   TYR A  51      13.352   7.123  19.126  1.00 14.78           O  
ATOM    419  CB  TYR A  51      13.746   4.380  17.856  1.00 15.49           C  
ATOM    420  CG  TYR A  51      13.299   3.037  17.291  1.00 14.92           C  
ATOM    421  CD1 TYR A  51      13.540   1.874  17.969  1.00 15.19           C  
ATOM    422  CD2 TYR A  51      12.686   2.922  16.061  1.00 16.38           C  
ATOM    423  CE1 TYR A  51      13.163   0.633  17.465  1.00 14.59           C  
ATOM    424  CE2 TYR A  51      12.337   1.641  15.517  1.00 15.23           C  
ATOM    425  CZ  TYR A  51      12.545   0.509  16.262  1.00 14.58           C  
ATOM    426  OH  TYR A  51      12.185  -0.793  15.793  1.00 15.26           O  
ATOM    427  N   ASN A  52      14.198   5.961  20.891  1.00 17.32           N  
ATOM    428  CA  ASN A  52      14.589   7.100  21.712  1.00 16.84           C  
ATOM    429  C   ASN A  52      13.396   8.063  21.903  1.00 17.76           C  
ATOM    430  O   ASN A  52      13.566   9.266  22.050  1.00 18.21           O  
ATOM    431  CB  ASN A  52      15.792   7.812  21.090  1.00 16.45           C  
ATOM    432  CG  ASN A  52      17.114   7.066  21.292  1.00 16.84           C  
ATOM    433  ND2 ASN A  52      18.217   7.695  20.855  1.00 17.04           N  
ATOM    434  OD1 ASN A  52      17.159   5.965  21.826  1.00 17.07           O  
ATOM    435  N   GLY A  53      12.176   7.546  21.899  1.00 17.80           N  
ATOM    436  CA  GLY A  53      11.034   8.398  22.243  1.00 17.14           C  
ATOM    437  C   GLY A  53      10.712   9.383  21.127  1.00 16.69           C  
ATOM    438  O   GLY A  53      10.205  10.444  21.425  1.00 17.63           O  
ATOM    439  N   LEU A  54      10.987   9.013  19.865  1.00 16.20           N  
ATOM    440  CA  LEU A  54      10.860   9.896  18.698  1.00 17.44           C  
ATOM    441  C   LEU A  54      10.161   9.191  17.564  1.00 17.06           C  
ATOM    442  O   LEU A  54      10.345   7.991  17.361  1.00 18.02           O  
ATOM    443  CB  LEU A  54      12.237  10.319  18.173  1.00 18.51           C  
ATOM    444  CG  LEU A  54      13.150  11.172  19.051  1.00 20.91           C  
ATOM    445  CD1 LEU A  54      14.566  11.281  18.477  1.00 21.79           C  
ATOM    446  CD2 LEU A  54      12.576  12.598  19.174  1.00 21.61           C  
ATOM    447  N   PHE A  55       9.386   9.936  16.793  1.00 16.51           N  
ATOM    448  CA  PHE A  55       8.679   9.339  15.687  1.00 16.95           C  
ATOM    449  C   PHE A  55       8.703  10.257  14.499  1.00 17.76           C  
ATOM    450  O   PHE A  55       8.162  11.355  14.566  1.00 20.08           O  
ATOM    451  CB  PHE A  55       7.231   8.976  16.090  1.00 17.32           C  
ATOM    452  CG  PHE A  55       6.338   8.696  14.928  1.00 16.05           C  
ATOM    453  CD1 PHE A  55       6.576   7.632  14.116  1.00 15.82           C  
ATOM    454  CD2 PHE A  55       5.267   9.530  14.644  1.00 16.59           C  
ATOM    455  CE1 PHE A  55       5.808   7.408  12.987  1.00 16.86           C  
ATOM    456  CE2 PHE A  55       4.447   9.303  13.546  1.00 16.61           C  
ATOM    457  CZ  PHE A  55       4.701   8.244  12.706  1.00 17.42           C  
ATOM    458  N   PRO A  56       9.387   9.850  13.408  1.00 17.13           N  
ATOM    459  CA  PRO A  56      10.266   8.713  13.318  1.00 16.94           C  
ATOM    460  C   PRO A  56      11.384   8.690  14.326  1.00 16.03           C  
ATOM    461  O   PRO A  56      11.590   9.648  15.065  1.00 16.15           O  
ATOM    462  CB  PRO A  56      10.892   8.835  11.908  1.00 18.06           C  
ATOM    463  CG  PRO A  56      10.022   9.809  11.167  1.00 17.64           C  
ATOM    464  CD  PRO A  56       9.455  10.705  12.218  1.00 17.13           C  
ATOM    465  N   GLY A  57      12.077   7.556  14.358  1.00 16.37           N  
ATOM    466  CA  GLY A  57      13.307   7.408  15.115  1.00 16.47           C  
ATOM    467  C   GLY A  57      14.439   8.308  14.604  1.00 16.53           C  
ATOM    468  O   GLY A  57      14.399   8.816  13.474  1.00 14.70           O  
ATOM    469  N   PRO A  58      15.517   8.429  15.396  1.00 17.46           N  
ATOM    470  CA  PRO A  58      16.693   9.164  14.888  1.00 18.93           C  
ATOM    471  C   PRO A  58      17.215   8.574  13.560  1.00 18.47           C  
ATOM    472  O   PRO A  58      17.191   7.396  13.419  1.00 16.68           O  
ATOM    473  CB  PRO A  58      17.735   8.998  16.010  1.00 19.40           C  
ATOM    474  CG  PRO A  58      16.920   8.579  17.228  1.00 19.05           C  
ATOM    475  CD  PRO A  58      15.770   7.803  16.695  1.00 17.44           C  
ATOM    476  N   THR A  59      17.626   9.423  12.605  1.00 19.29           N  
ATOM    477  CA  THR A  59      18.285   8.995  11.372  1.00 19.07           C  
ATOM    478  C   THR A  59      19.719   8.593  11.734  1.00 19.07           C  
ATOM    479  O   THR A  59      20.405   9.276  12.445  1.00 17.90           O  
ATOM    480  CB  THR A  59      18.264  10.104  10.305  1.00 20.60           C  
ATOM    481  CG2 THR A  59      19.129   9.763   9.071  1.00 20.01           C  
ATOM    482  OG1 THR A  59      16.909  10.312   9.892  1.00 20.02           O  
ATOM    483  N   ILE A  60      20.077   7.379  11.360  1.00 20.01           N  
ATOM    484  CA  ILE A  60      21.386   6.827  11.600  1.00 20.76           C  
ATOM    485  C   ILE A  60      22.174   6.926  10.315  1.00 20.34           C  
ATOM    486  O   ILE A  60      21.721   6.455   9.251  1.00 19.73           O  
ATOM    487  CB  ILE A  60      21.290   5.345  11.976  1.00 21.90           C  
ATOM    488  CG1 ILE A  60      20.345   5.255  13.178  1.00 22.53           C  
ATOM    489  CG2 ILE A  60      22.691   4.759  12.249  1.00 21.18           C  
ATOM    490  CD1 ILE A  60      20.533   4.061  14.051  1.00 22.52           C  
ATOM    491  N   GLU A  61      23.332   7.547  10.419  1.00 19.83           N  
ATOM    492  CA  GLU A  61      24.218   7.704   9.274  1.00 22.59           C  
ATOM    493  C   GLU A  61      25.569   7.001   9.533  1.00 22.22           C  
ATOM    494  O   GLU A  61      26.258   7.258  10.524  1.00 21.05           O  
ATOM    495  CB  GLU A  61      24.380   9.194   8.966  1.00 22.48           C  
ATOM    496  CG  GLU A  61      23.044   9.817   8.580  1.00 25.53           C  
ATOM    497  CD  GLU A  61      23.172  11.259   8.128  1.00 30.11           C  
ATOM    498  OE1 GLU A  61      23.509  11.445   6.933  1.00 38.96           O  
ATOM    499  OE2 GLU A  61      22.939  12.187   8.956  1.00 27.78           O1-
ATOM    500  N   VAL A  62      25.897   6.106   8.619  1.00 22.29           N  
ATOM    501  CA  VAL A  62      27.120   5.323   8.652  1.00 22.81           C  
ATOM    502  C   VAL A  62      27.769   5.445   7.288  1.00 23.71           C  
ATOM    503  O   VAL A  62      27.112   5.766   6.305  1.00 21.74           O  
ATOM    504  CB  VAL A  62      26.842   3.836   8.947  1.00 22.52           C  
ATOM    505  CG1 VAL A  62      25.981   3.689  10.200  1.00 22.90           C  
ATOM    506  CG2 VAL A  62      26.158   3.162   7.776  1.00 23.05           C  
ATOM    507  N   LYS A  63      29.066   5.175   7.243  1.00 26.70           N  
ATOM    508  CA  LYS A  63      29.793   5.064   5.993  1.00 27.44           C  
ATOM    509  C   LYS A  63      29.870   3.609   5.634  1.00 23.19           C  
ATOM    510  O   LYS A  63      29.831   2.764   6.489  1.00 21.65           O  
ATOM    511  CB  LYS A  63      31.215   5.617   6.143  1.00 32.57           C  
ATOM    512  CG  LYS A  63      31.252   7.142   6.046  1.00 40.05           C  
ATOM    513  CD  LYS A  63      32.563   7.759   6.516  1.00 44.10           C  
ATOM    514  CE  LYS A  63      32.235   9.089   7.188  1.00 51.91           C  
ATOM    515  NZ  LYS A  63      33.442   9.908   7.468  1.00 53.83           N1+
ATOM    516  N   ARG A  64      30.004   3.341   4.358  1.00 20.59           N  
ATOM    517  CA  ARG A  64      30.208   2.012   3.902  1.00 22.56           C  
ATOM    518  C   ARG A  64      31.426   1.437   4.656  1.00 22.97           C  
ATOM    519  O   ARG A  64      32.388   2.170   4.934  1.00 23.39           O  
ATOM    520  CB  ARG A  64      30.411   2.021   2.379  1.00 22.71           C  
ATOM    521  CG  ARG A  64      30.894   0.712   1.813  1.00 23.23           C  
ATOM    522  CD  ARG A  64      30.962   0.713   0.300  1.00 22.52           C  
ATOM    523  NE  ARG A  64      30.836  -0.665  -0.198  1.00 25.56           N  
ATOM    524  CZ  ARG A  64      30.692  -0.999  -1.494  1.00 30.22           C  
ATOM    525  NH1 ARG A  64      30.677  -0.066  -2.436  1.00 31.07           N1+
ATOM    526  NH2 ARG A  64      30.556  -2.261  -1.864  1.00 30.91           N  
ATOM    527  N   ASN A  65      31.326   0.164   5.045  1.00 22.03           N  
ATOM    528  CA  ASN A  65      32.356  -0.584   5.828  1.00 23.14           C  
ATOM    529  C   ASN A  65      32.629  -0.084   7.264  1.00 21.66           C  
ATOM    530  O   ASN A  65      33.492  -0.624   7.953  1.00 19.54           O  
ATOM    531  CB  ASN A  65      33.695  -0.711   5.051  1.00 22.46           C  
ATOM    532  CG  ASN A  65      33.520  -1.375   3.673  1.00 24.83           C  
ATOM    533  ND2 ASN A  65      34.269  -0.901   2.732  1.00 29.48           N  
ATOM    534  OD1 ASN A  65      32.712  -2.274   3.464  1.00 24.44           O  
ATOM    535  N   GLU A  66      31.890   0.926   7.701  1.00 20.15           N  
ATOM    536  CA  GLU A  66      31.942   1.316   9.098  1.00 22.55           C  
ATOM    537  C   GLU A  66      31.448   0.137   9.978  1.00 22.02           C  
ATOM    538  O   GLU A  66      30.444  -0.546   9.681  1.00 21.69           O  
ATOM    539  CB  GLU A  66      31.161   2.623   9.357  1.00 22.76           C  
ATOM    540  CG  GLU A  66      31.206   3.075  10.838  1.00 22.73           C  
ATOM    541  CD  GLU A  66      30.535   4.407  11.080  1.00 20.91           C  
ATOM    542  OE1 GLU A  66      30.160   5.062  10.077  1.00 18.30           O  
ATOM    543  OE2 GLU A  66      30.421   4.772  12.269  1.00 20.58           O1-
ATOM    544  N   ASN A  67      32.249  -0.196  10.961  1.00 20.61           N  
ATOM    545  CA  ASN A  67      31.941  -1.340  11.797  1.00 21.95           C  
ATOM    546  C   ASN A  67      31.032  -0.842  12.942  1.00 21.46           C  
ATOM    547  O   ASN A  67      31.491  -0.302  13.905  1.00 20.35           O  
ATOM    548  CB  ASN A  67      33.229  -2.004  12.279  1.00 21.92           C  
ATOM    549  CG  ASN A  67      32.985  -3.231  13.129  1.00 22.75           C  
ATOM    550  ND2 ASN A  67      33.737  -3.333  14.200  1.00 21.61           N  
ATOM    551  OD1 ASN A  67      32.116  -4.064  12.848  1.00 23.63           O  
ATOM    552  N   VAL A  68      29.719  -1.044  12.796  1.00 22.01           N  
ATOM    553  CA  VAL A  68      28.731  -0.457  13.685  1.00 19.94           C  
ATOM    554  C   VAL A  68      28.128  -1.501  14.625  1.00 19.01           C  
ATOM    555  O   VAL A  68      27.832  -2.625  14.235  1.00 19.31           O  
ATOM    556  CB  VAL A  68      27.658   0.244  12.840  1.00 20.32           C  
ATOM    557  CG1 VAL A  68      26.458   0.664  13.666  1.00 21.56           C  
ATOM    558  CG2 VAL A  68      28.277   1.438  12.163  1.00 20.11           C  
ATOM    559  N   TYR A  69      27.963  -1.119  15.881  1.00 18.01           N  
ATOM    560  CA  TYR A  69      27.173  -1.888  16.828  1.00 18.17           C  
ATOM    561  C   TYR A  69      25.986  -1.067  17.375  1.00 19.73           C  
ATOM    562  O   TYR A  69      26.109   0.178  17.650  1.00 18.77           O  
ATOM    563  CB  TYR A  69      28.062  -2.400  17.953  1.00 18.44           C  
ATOM    564  CG  TYR A  69      28.972  -3.554  17.532  1.00 17.60           C  
ATOM    565  CD1 TYR A  69      30.138  -3.326  16.853  1.00 18.84           C  
ATOM    566  CD2 TYR A  69      28.653  -4.860  17.850  1.00 18.35           C  
ATOM    567  CE1 TYR A  69      30.968  -4.372  16.476  1.00 19.89           C  
ATOM    568  CE2 TYR A  69      29.463  -5.920  17.499  1.00 19.71           C  
ATOM    569  CZ  TYR A  69      30.623  -5.662  16.796  1.00 20.18           C  
ATOM    570  OH  TYR A  69      31.415  -6.687  16.422  1.00 20.71           O  
ATOM    571  N   VAL A  70      24.810  -1.720  17.491  1.00 20.12           N  
ATOM    572  CA  VAL A  70      23.645  -1.052  18.087  1.00 18.58           C  
ATOM    573  C   VAL A  70      23.029  -1.918  19.156  1.00 18.80           C  
ATOM    574  O   VAL A  70      22.608  -3.042  18.874  1.00 21.29           O  
ATOM    575  CB  VAL A  70      22.537  -0.687  17.079  1.00 18.95           C  
ATOM    576  CG1 VAL A  70      21.457   0.164  17.754  1.00 18.23           C  
ATOM    577  CG2 VAL A  70      23.097   0.051  15.875  1.00 19.12           C  
ATOM    578  N   LYS A  71      22.947  -1.371  20.365  1.00 17.82           N  
ATOM    579  CA  LYS A  71      22.222  -1.985  21.440  1.00 17.93           C  
ATOM    580  C   LYS A  71      20.766  -1.407  21.487  1.00 18.41           C  
ATOM    581  O   LYS A  71      20.557  -0.298  21.926  1.00 18.54           O  
ATOM    582  CB  LYS A  71      22.925  -1.725  22.743  1.00 17.19           C  
ATOM    583  CG  LYS A  71      22.440  -2.636  23.850  1.00 17.94           C  
ATOM    584  CD  LYS A  71      23.094  -2.318  25.183  1.00 17.68           C  
ATOM    585  CE  LYS A  71      22.457  -3.156  26.291  1.00 18.17           C  
ATOM    586  NZ  LYS A  71      22.959  -2.926  27.692  1.00 17.86           N1+
ATOM    587  N   TRP A  72      19.802  -2.187  21.003  1.00 17.72           N  
ATOM    588  CA  TRP A  72      18.398  -1.779  20.871  1.00 17.48           C  
ATOM    589  C   TRP A  72      17.743  -2.265  22.113  1.00 16.29           C  
ATOM    590  O   TRP A  72      17.719  -3.457  22.334  1.00 14.38           O  
ATOM    591  CB  TRP A  72      17.715  -2.508  19.707  1.00 17.86           C  
ATOM    592  CG  TRP A  72      18.341  -2.402  18.352  1.00 17.19           C  
ATOM    593  CD1 TRP A  72      19.068  -3.339  17.738  1.00 16.97           C  
ATOM    594  CD2 TRP A  72      18.215  -1.320  17.430  1.00 17.31           C  
ATOM    595  CE2 TRP A  72      18.916  -1.680  16.283  1.00 17.38           C  
ATOM    596  CE3 TRP A  72      17.597  -0.076  17.478  1.00 17.49           C  
ATOM    597  NE1 TRP A  72      19.428  -2.933  16.498  1.00 16.82           N  
ATOM    598  CZ2 TRP A  72      19.012  -0.856  15.186  1.00 17.23           C  
ATOM    599  CZ3 TRP A  72      17.699   0.751  16.379  1.00 17.09           C  
ATOM    600  CH2 TRP A  72      18.390   0.359  15.257  1.00 17.80           C  
ATOM    601  N   MET A  73      17.248  -1.356  22.928  1.00 16.35           N  
ATOM    602  CA  MET A  73      16.586  -1.717  24.169  1.00 17.87           C  
ATOM    603  C   MET A  73      15.068  -1.464  24.174  1.00 18.64           C  
ATOM    604  O   MET A  73      14.556  -0.559  23.498  1.00 19.38           O  
ATOM    605  CB  MET A  73      17.246  -0.951  25.342  1.00 17.72           C  
ATOM    606  CG  MET A  73      18.653  -1.499  25.612  1.00 18.66           C  
ATOM    607  SD  MET A  73      19.717  -0.441  26.556  1.00 18.06           S  
ATOM    608  CE  MET A  73      20.027   0.892  25.400  1.00 17.08           C  
ATOM    609  N   ASN A  74      14.360  -2.242  24.984  1.00 18.92           N  
ATOM    610  CA  ASN A  74      12.908  -2.091  25.145  1.00 17.55           C  
ATOM    611  C   ASN A  74      12.618  -1.491  26.502  1.00 16.70           C  
ATOM    612  O   ASN A  74      12.914  -2.130  27.475  1.00 17.94           O  
ATOM    613  CB  ASN A  74      12.275  -3.477  25.006  1.00 17.08           C  
ATOM    614  CG  ASN A  74      10.767  -3.488  25.255  1.00 16.51           C  
ATOM    615  ND2 ASN A  74      10.115  -4.449  24.666  1.00 17.04           N  
ATOM    616  OD1 ASN A  74      10.224  -2.702  26.016  1.00 15.52           O  
ATOM    617  N   ASN A  75      12.123  -0.252  26.566  1.00 17.17           N  
ATOM    618  CA  ASN A  75      11.645   0.348  27.807  1.00 19.23           C  
ATOM    619  C   ASN A  75      10.123   0.645  27.654  1.00 19.74           C  
ATOM    620  O   ASN A  75       9.610   1.595  28.235  1.00 18.15           O  
ATOM    621  CB  ASN A  75      12.330   1.683  28.134  1.00 20.59           C  
ATOM    622  CG  ASN A  75      13.822   1.564  28.487  1.00 22.78           C  
ATOM    623  ND2 ASN A  75      14.291   2.497  29.302  1.00 21.59           N  
ATOM    624  OD1 ASN A  75      14.540   0.696  28.014  1.00 23.41           O  
ATOM    625  N   LEU A  76       9.428  -0.143  26.833  1.00 20.86           N  
ATOM    626  CA  LEU A  76       8.018   0.083  26.549  1.00 20.25           C  
ATOM    627  C   LEU A  76       7.240  -0.498  27.672  1.00 20.29           C  
ATOM    628  O   LEU A  76       7.748  -1.331  28.407  1.00 19.96           O  
ATOM    629  CB  LEU A  76       7.616  -0.594  25.237  1.00 19.91           C  
ATOM    630  CG  LEU A  76       8.395  -0.075  24.039  1.00 19.99           C  
ATOM    631  CD1 LEU A  76       8.116  -0.909  22.822  1.00 20.52           C  
ATOM    632  CD2 LEU A  76       8.066   1.390  23.743  1.00 20.10           C  
ATOM    633  N   PRO A  77       5.961  -0.110  27.804  1.00 22.48           N  
ATOM    634  CA  PRO A  77       5.139  -0.796  28.851  1.00 20.58           C  
ATOM    635  C   PRO A  77       4.875  -2.258  28.556  1.00 20.26           C  
ATOM    636  O   PRO A  77       5.083  -2.731  27.424  1.00 20.01           O  
ATOM    637  CB  PRO A  77       3.818  -0.011  28.848  1.00 21.34           C  
ATOM    638  CG  PRO A  77       3.777   0.696  27.536  1.00 21.84           C  
ATOM    639  CD  PRO A  77       5.196   0.892  27.039  1.00 21.32           C  
ATOM    640  N   SER A  78       4.374  -2.968  29.547  1.00 20.51           N  
ATOM    641  CA  SER A  78       4.179  -4.402  29.395  1.00 22.78           C  
ATOM    642  C   SER A  78       2.904  -4.832  28.667  1.00 21.36           C  
ATOM    643  O   SER A  78       2.748  -6.013  28.348  1.00 21.43           O  
ATOM    644  CB  SER A  78       4.250  -5.104  30.763  1.00 23.82           C  
ATOM    645  OG  SER A  78       3.067  -4.871  31.468  1.00 26.65           O  
ATOM    646  N   THR A  79       1.992  -3.908  28.434  1.00 20.04           N  
ATOM    647  CA  THR A  79       0.787  -4.185  27.621  1.00 19.66           C  
ATOM    648  C   THR A  79       0.769  -3.172  26.476  1.00 18.95           C  
ATOM    649  O   THR A  79       1.301  -2.079  26.603  1.00 20.29           O  
ATOM    650  CB  THR A  79      -0.546  -4.072  28.409  1.00 20.16           C  
ATOM    651  CG2 THR A  79      -0.727  -5.233  29.429  1.00 19.56           C  
ATOM    652  OG1 THR A  79      -0.551  -2.841  29.118  1.00 21.64           O  
ATOM    653  N   HIS A  80       0.220  -3.606  25.356  1.00 18.09           N  
ATOM    654  CA  HIS A  80       0.043  -2.810  24.161  1.00 19.12           C  
ATOM    655  C   HIS A  80      -1.174  -1.889  24.277  1.00 18.48           C  
ATOM    656  O   HIS A  80      -2.109  -2.179  24.973  1.00 20.53           O  
ATOM    657  CB  HIS A  80      -0.161  -3.764  22.959  1.00 19.10           C  
ATOM    658  CG  HIS A  80       0.619  -3.374  21.736  1.00 18.60           C  
ATOM    659  CD2 HIS A  80       1.490  -4.074  20.974  1.00 18.66           C  
ATOM    660  ND1 HIS A  80       0.561  -2.116  21.187  1.00 18.40           N  
ATOM    661  CE1 HIS A  80       1.351  -2.063  20.129  1.00 18.70           C  
ATOM    662  NE2 HIS A  80       1.932  -3.240  19.984  1.00 18.38           N  
ATOM    663  N   PHE A  81      -1.114  -0.748  23.635  1.00 18.44           N  
ATOM    664  CA  PHE A  81      -2.257   0.137  23.513  1.00 18.51           C  
ATOM    665  C   PHE A  81      -3.064  -0.091  22.222  1.00 19.19           C  
ATOM    666  O   PHE A  81      -4.137   0.516  22.056  1.00 19.27           O  
ATOM    667  CB  PHE A  81      -1.851   1.624  23.602  1.00 17.40           C  
ATOM    668  CG  PHE A  81      -0.980   2.125  22.474  1.00 18.15           C  
ATOM    669  CD1 PHE A  81       0.397   1.878  22.455  1.00 17.52           C  
ATOM    670  CD2 PHE A  81      -1.523   2.931  21.462  1.00 18.43           C  
ATOM    671  CE1 PHE A  81       1.176   2.352  21.409  1.00 17.69           C  
ATOM    672  CE2 PHE A  81      -0.739   3.404  20.419  1.00 18.16           C  
ATOM    673  CZ  PHE A  81       0.617   3.125  20.414  1.00 18.18           C  
ATOM    674  N   LEU A  82      -2.531  -0.887  21.308  1.00 17.22           N  
ATOM    675  CA  LEU A  82      -3.262  -1.236  20.111  1.00 19.38           C  
ATOM    676  C   LEU A  82      -3.865  -2.664  20.255  1.00 19.31           C  
ATOM    677  O   LEU A  82      -3.399  -3.463  21.072  1.00 18.59           O  
ATOM    678  CB  LEU A  82      -2.355  -1.148  18.862  1.00 19.11           C  
ATOM    679  CG  LEU A  82      -1.714   0.204  18.520  1.00 19.37           C  
ATOM    680  CD1 LEU A  82      -0.769   0.054  17.356  1.00 19.01           C  
ATOM    681  CD2 LEU A  82      -2.718   1.333  18.273  1.00 19.40           C  
ATOM    682  N   PRO A  83      -4.863  -3.008  19.426  1.00 19.95           N  
ATOM    683  CA  PRO A  83      -5.591  -4.279  19.632  1.00 20.73           C  
ATOM    684  C   PRO A  83      -4.839  -5.518  19.148  1.00 21.80           C  
ATOM    685  O   PRO A  83      -4.463  -5.625  17.974  1.00 24.41           O  
ATOM    686  CB  PRO A  83      -6.882  -4.083  18.811  1.00 20.72           C  
ATOM    687  CG  PRO A  83      -6.760  -2.704  18.172  1.00 21.61           C  
ATOM    688  CD  PRO A  83      -5.311  -2.353  18.198  1.00 20.23           C  
ATOM    689  N   ILE A  84      -4.671  -6.479  20.035  1.00 25.80           N  
ATOM    690  CA  ILE A  84      -3.878  -7.691  19.761  1.00 25.52           C  
ATOM    691  C   ILE A  84      -4.831  -8.844  19.524  1.00 27.11           C  
ATOM    692  O   ILE A  84      -5.758  -9.033  20.294  1.00 27.29           O  
ATOM    693  CB  ILE A  84      -2.944  -8.030  20.946  1.00 25.89           C  
ATOM    694  CG1 ILE A  84      -1.654  -7.205  20.858  1.00 25.56           C  
ATOM    695  CG2 ILE A  84      -2.549  -9.500  20.930  1.00 25.50           C  
ATOM    696  CD1 ILE A  84      -0.847  -7.208  22.115  1.00 26.62           C  
ATOM    697  N   ASP A  85      -4.606  -9.604  18.456  1.00 26.28           N  
ATOM    698  CA  ASP A  85      -5.428 -10.737  18.159  1.00 28.87           C  
ATOM    699  C   ASP A  85      -4.649 -11.974  18.606  1.00 31.59           C  
ATOM    700  O   ASP A  85      -3.606 -12.285  18.036  1.00 31.72           O  
ATOM    701  CB  ASP A  85      -5.730 -10.777  16.647  1.00 27.80           C  
ATOM    702  CG  ASP A  85      -6.475 -12.047  16.214  1.00 26.79           C  
ATOM    703  OD1 ASP A  85      -6.773 -12.892  17.096  1.00 24.90           O  
ATOM    704  OD2 ASP A  85      -6.756 -12.184  14.992  1.00 24.38           O1-
ATOM    705  N   HIS A  86      -5.157 -12.706  19.592  1.00 33.99           N  
ATOM    706  CA  HIS A  86      -4.385 -13.831  20.113  1.00 37.43           C  
ATOM    707  C   HIS A  86      -4.421 -15.069  19.255  1.00 32.86           C  
ATOM    708  O   HIS A  86      -3.673 -15.959  19.477  1.00 40.70           O  
ATOM    709  CB  HIS A  86      -4.793 -14.134  21.565  1.00 42.61           C  
ATOM    710  CG  HIS A  86      -4.338 -13.079  22.521  1.00 45.92           C  
ATOM    711  CD2 HIS A  86      -3.108 -12.811  23.030  1.00 46.74           C  
ATOM    712  ND1 HIS A  86      -5.171 -12.074  22.972  1.00 48.91           N  
ATOM    713  CE1 HIS A  86      -4.489 -11.266  23.765  1.00 46.97           C  
ATOM    714  NE2 HIS A  86      -3.237 -11.688  23.813  1.00 47.74           N  
ATOM    715  N   THR A  87      -5.214 -15.084  18.216  1.00 30.63           N  
ATOM    716  CA  THR A  87      -5.504 -16.299  17.503  1.00 28.89           C  
ATOM    717  C   THR A  87      -4.606 -16.553  16.321  1.00 31.17           C  
ATOM    718  O   THR A  87      -4.669 -17.622  15.716  1.00 29.41           O  
ATOM    719  CB  THR A  87      -6.962 -16.259  16.974  1.00 27.44           C  
ATOM    720  CG2 THR A  87      -7.926 -15.968  18.120  1.00 26.32           C  
ATOM    721  OG1 THR A  87      -7.100 -15.265  15.937  1.00 27.68           O  
ATOM    722  N   ILE A  88      -3.801 -15.576  15.937  1.00 30.27           N  
ATOM    723  CA  ILE A  88      -2.982 -15.752  14.743  1.00 31.65           C  
ATOM    724  C   ILE A  88      -1.695 -16.612  14.992  1.00 34.87           C  
ATOM    725  O   ILE A  88      -0.989 -16.984  14.048  1.00 37.88           O  
ATOM    726  CB  ILE A  88      -2.665 -14.376  14.056  1.00 31.97           C  
ATOM    727  CG1 ILE A  88      -1.708 -13.510  14.901  1.00 30.65           C  
ATOM    728  CG2 ILE A  88      -3.955 -13.593  13.762  1.00 31.96           C  
ATOM    729  CD1 ILE A  88      -1.336 -12.207  14.224  1.00 31.39           C  
ATOM    730  N   HIS A  89      -1.378 -16.943  16.233  1.00 38.86           N  
ATOM    731  CA  HIS A  89      -0.114 -17.617  16.503  1.00 42.72           C  
ATOM    732  C   HIS A  89      -0.048 -18.093  17.928  1.00 40.75           C  
ATOM    733  O   HIS A  89      -0.041 -17.247  18.829  1.00 40.45           O  
ATOM    734  CB  HIS A  89       1.019 -16.624  16.249  1.00 47.05           C  
ATOM    735  CG  HIS A  89       2.385 -17.233  16.282  1.00 53.50           C  
ATOM    736  CD2 HIS A  89       3.354 -17.200  17.227  1.00 52.80           C  
ATOM    737  ND1 HIS A  89       2.901 -17.958  15.226  1.00 61.78           N  
ATOM    738  CE1 HIS A  89       4.121 -18.366  15.532  1.00 61.12           C  
ATOM    739  NE2 HIS A  89       4.420 -17.917  16.738  1.00 56.92           N  
ATOM    740  N   GLN A  94       5.212 -23.348  32.231  1.00 85.23           N  
ATOM    741  CA  GLN A  94       5.838 -22.042  32.246  1.00 75.32           C  
ATOM    742  C   GLN A  94       5.775 -21.499  30.806  1.00 68.86           C  
ATOM    743  O   GLN A  94       6.739 -21.614  30.051  1.00 58.15           O  
ATOM    744  CB  GLN A  94       7.269 -22.174  32.802  1.00 81.63           C  
ATOM    745  CG  GLN A  94       7.641 -21.198  33.934  1.00 79.42           C  
ATOM    746  CD  GLN A  94       8.835 -20.321  33.569  1.00 77.35           C  
ATOM    747  NE2 GLN A  94       9.031 -19.241  34.318  1.00 74.57           N  
ATOM    748  OE1 GLN A  94       9.564 -20.607  32.606  1.00 69.04           O  
ATOM    749  N   HIS A  95       4.618 -20.921  30.449  1.00 66.30           N  
ATOM    750  CA  HIS A  95       4.181 -20.789  29.043  1.00 64.69           C  
ATOM    751  C   HIS A  95       3.245 -19.581  28.662  1.00 60.42           C  
ATOM    752  O   HIS A  95       2.659 -19.557  27.570  1.00 54.00           O  
ATOM    753  CB  HIS A  95       3.546 -22.127  28.574  1.00 67.42           C  
ATOM    754  CG  HIS A  95       4.335 -22.822  27.497  1.00 80.72           C  
ATOM    755  CD2 HIS A  95       5.103 -23.941  27.530  1.00 86.02           C  
ATOM    756  ND1 HIS A  95       4.405 -22.351  26.199  1.00 84.59           N  
ATOM    757  CE1 HIS A  95       5.179 -23.148  25.480  1.00 81.63           C  
ATOM    758  NE2 HIS A  95       5.613 -24.122  26.264  1.00 85.78           N  
ATOM    759  N   GLU A  96       3.115 -18.566  29.509  1.00 58.23           N  
ATOM    760  CA  GLU A  96       2.447 -17.321  29.068  1.00 57.06           C  
ATOM    761  C   GLU A  96       3.411 -16.179  28.741  1.00 45.96           C  
ATOM    762  O   GLU A  96       4.103 -15.642  29.585  1.00 40.98           O  
ATOM    763  CB  GLU A  96       1.395 -16.862  30.058  1.00 61.91           C  
ATOM    764  CG  GLU A  96       0.022 -17.434  29.758  1.00 69.94           C  
ATOM    765  CD  GLU A  96      -0.973 -16.329  29.505  1.00 76.11           C  
ATOM    766  OE1 GLU A  96      -1.230 -16.034  28.314  1.00 77.60           O  
ATOM    767  OE2 GLU A  96      -1.448 -15.732  30.501  1.00 79.29           O1-
ATOM    768  N   GLU A  97       3.439 -15.820  27.478  1.00 43.57           N  
ATOM    769  CA  GLU A  97       4.455 -14.911  27.003  1.00 40.54           C  
ATOM    770  C   GLU A  97       4.041 -13.478  27.312  1.00 33.27           C  
ATOM    771  O   GLU A  97       2.860 -13.145  27.373  1.00 28.46           O  
ATOM    772  CB  GLU A  97       4.701 -15.134  25.499  1.00 44.60           C  
ATOM    773  CG  GLU A  97       5.646 -16.316  25.219  1.00 51.12           C  
ATOM    774  CD  GLU A  97       5.481 -16.927  23.823  1.00 54.87           C  
ATOM    775  OE1 GLU A  97       4.850 -16.301  22.943  1.00 54.44           O  
ATOM    776  OE2 GLU A  97       5.996 -18.052  23.608  1.00 59.67           O1-
ATOM    777  N   PRO A  98       5.025 -12.615  27.495  1.00 30.37           N  
ATOM    778  CA  PRO A  98       4.664 -11.221  27.580  1.00 29.95           C  
ATOM    779  C   PRO A  98       3.958 -10.742  26.301  1.00 25.64           C  
ATOM    780  O   PRO A  98       4.190 -11.224  25.173  1.00 24.20           O  
ATOM    781  CB  PRO A  98       6.016 -10.522  27.791  1.00 32.01           C  
ATOM    782  CG  PRO A  98       7.012 -11.446  27.164  1.00 32.22           C  
ATOM    783  CD  PRO A  98       6.481 -12.819  27.353  1.00 32.02           C  
ATOM    784  N   GLU A  99       3.044  -9.833  26.520  1.00 24.38           N  
ATOM    785  CA  GLU A  99       2.224  -9.276  25.450  1.00 24.86           C  
ATOM    786  C   GLU A  99       3.037  -8.353  24.475  1.00 22.74           C  
ATOM    787  O   GLU A  99       2.788  -8.335  23.261  1.00 22.19           O  
ATOM    788  CB  GLU A  99       1.098  -8.483  26.115  1.00 23.37           C  
ATOM    789  CG  GLU A  99       0.196  -7.803  25.131  1.00 24.83           C  
ATOM    790  CD  GLU A  99      -1.104  -7.348  25.782  1.00 25.05           C  
ATOM    791  OE1 GLU A  99      -1.853  -8.213  26.245  1.00 28.05           O  
ATOM    792  OE2 GLU A  99      -1.360  -6.140  25.831  1.00 22.07           O1-
ATOM    793  N   VAL A 100       3.994  -7.604  25.022  1.00 19.24           N  
ATOM    794  CA  VAL A 100       4.832  -6.718  24.196  1.00 19.64           C  
ATOM    795  C   VAL A 100       6.177  -7.387  23.963  1.00 18.79           C  
ATOM    796  O   VAL A 100       6.919  -7.656  24.898  1.00 18.88           O  
ATOM    797  CB  VAL A 100       4.983  -5.342  24.847  1.00 18.86           C  
ATOM    798  CG1 VAL A 100       5.730  -4.397  23.955  1.00 19.26           C  
ATOM    799  CG2 VAL A 100       3.592  -4.771  25.135  1.00 18.27           C  
ATOM    800  N   LYS A 101       6.411  -7.738  22.700  1.00 18.53           N  
ATOM    801  CA  LYS A 101       7.649  -8.311  22.207  1.00 17.81           C  
ATOM    802  C   LYS A 101       8.173  -7.378  21.115  1.00 16.58           C  
ATOM    803  O   LYS A 101       7.420  -6.962  20.239  1.00 14.94           O  
ATOM    804  CB  LYS A 101       7.391  -9.705  21.615  1.00 19.62           C  
ATOM    805  CG  LYS A 101       6.530 -10.639  22.482  1.00 22.26           C  
ATOM    806  CD  LYS A 101       6.150 -11.889  21.680  1.00 23.40           C  
ATOM    807  CE  LYS A 101       5.270 -12.854  22.445  1.00 24.95           C  
ATOM    808  NZ  LYS A 101       3.840 -12.418  22.524  1.00 28.54           N1+
ATOM    809  N   THR A 102       9.471  -7.086  21.152  1.00 15.40           N  
ATOM    810  CA  THR A 102      10.092  -6.223  20.161  1.00 15.09           C  
ATOM    811  C   THR A 102      11.375  -6.852  19.666  1.00 15.25           C  
ATOM    812  O   THR A 102      12.074  -7.512  20.424  1.00 13.86           O  
ATOM    813  CB  THR A 102      10.447  -4.866  20.796  1.00 15.00           C  
ATOM    814  CG2 THR A 102       9.210  -4.135  21.211  1.00 14.80           C  
ATOM    815  OG1 THR A 102      11.236  -5.057  21.988  1.00 14.41           O  
ATOM    816  N   VAL A 103      11.679  -6.649  18.401  1.00 14.82           N  
ATOM    817  CA  VAL A 103      13.023  -6.900  17.901  1.00 15.50           C  
ATOM    818  C   VAL A 103      13.244  -5.949  16.723  1.00 14.88           C  
ATOM    819  O   VAL A 103      12.319  -5.712  15.945  1.00 15.59           O  
ATOM    820  CB  VAL A 103      13.157  -8.363  17.450  1.00 16.29           C  
ATOM    821  CG1 VAL A 103      12.351  -8.645  16.159  1.00 16.34           C  
ATOM    822  CG2 VAL A 103      14.621  -8.770  17.285  1.00 16.21           C  
ATOM    823  N   VAL A 104      14.440  -5.401  16.575  1.00 15.17           N  
ATOM    824  CA  VAL A 104      14.724  -4.468  15.470  1.00 15.16           C  
ATOM    825  C   VAL A 104      15.397  -5.100  14.303  1.00 16.48           C  
ATOM    826  O   VAL A 104      16.406  -5.742  14.482  1.00 17.66           O  
ATOM    827  CB  VAL A 104      15.642  -3.326  15.915  1.00 15.86           C  
ATOM    828  CG1 VAL A 104      15.626  -2.226  14.850  1.00 16.77           C  
ATOM    829  CG2 VAL A 104      15.231  -2.771  17.257  1.00 15.70           C  
ATOM    830  N   HIS A 105      14.829  -4.941  13.105  1.00 17.47           N  
ATOM    831  CA  HIS A 105      15.436  -5.401  11.861  1.00 16.37           C  
ATOM    832  C   HIS A 105      15.959  -4.191  11.074  1.00 16.75           C  
ATOM    833  O   HIS A 105      15.232  -3.210  10.924  1.00 15.35           O  
ATOM    834  CB  HIS A 105      14.395  -6.102  11.016  1.00 16.68           C  
ATOM    835  CG  HIS A 105      14.845  -6.405   9.621  1.00 17.13           C  
ATOM    836  CD2 HIS A 105      14.363  -6.006   8.420  1.00 16.84           C  
ATOM    837  ND1 HIS A 105      15.916  -7.232   9.346  1.00 17.71           N  
ATOM    838  CE1 HIS A 105      16.089  -7.314   8.039  1.00 17.21           C  
ATOM    839  NE2 HIS A 105      15.158  -6.589   7.457  1.00 18.58           N  
ATOM    840  N   LEU A 106      17.199  -4.240  10.576  1.00 16.46           N  
ATOM    841  CA  LEU A 106      17.675  -3.163   9.660  1.00 17.53           C  
ATOM    842  C   LEU A 106      17.346  -3.580   8.251  1.00 17.32           C  
ATOM    843  O   LEU A 106      17.961  -4.470   7.684  1.00 18.88           O  
ATOM    844  CB  LEU A 106      19.144  -2.830   9.851  1.00 17.73           C  
ATOM    845  CG  LEU A 106      19.844  -1.906   8.872  1.00 18.72           C  
ATOM    846  CD1 LEU A 106      19.301  -0.510   9.008  1.00 19.84           C  
ATOM    847  CD2 LEU A 106      21.335  -1.852   9.149  1.00 19.00           C  
ATOM    848  N   HIS A 107      16.318  -2.953   7.691  1.00 17.16           N  
ATOM    849  CA  HIS A 107      15.763  -3.422   6.436  1.00 17.73           C  
ATOM    850  C   HIS A 107      16.750  -3.026   5.333  1.00 18.58           C  
ATOM    851  O   HIS A 107      17.079  -1.841   5.155  1.00 17.76           O  
ATOM    852  CB  HIS A 107      14.348  -2.849   6.204  1.00 16.75           C  
ATOM    853  CG  HIS A 107      13.742  -3.246   4.893  1.00 16.79           C  
ATOM    854  CD2 HIS A 107      14.229  -3.187   3.626  1.00 16.14           C  
ATOM    855  ND1 HIS A 107      12.491  -3.823   4.790  1.00 16.66           N  
ATOM    856  CE1 HIS A 107      12.228  -4.092   3.527  1.00 15.23           C  
ATOM    857  NE2 HIS A 107      13.254  -3.689   2.801  1.00 16.06           N  
ATOM    858  N   GLY A 108      17.230  -4.035   4.619  1.00 19.80           N  
ATOM    859  CA  GLY A 108      18.248  -3.853   3.553  1.00 20.06           C  
ATOM    860  C   GLY A 108      19.668  -4.029   4.080  1.00 20.09           C  
ATOM    861  O   GLY A 108      20.629  -3.942   3.336  1.00 21.04           O  
ATOM    862  N   GLY A 109      19.813  -4.311   5.369  1.00 21.99           N  
ATOM    863  CA  GLY A 109      21.140  -4.569   5.934  1.00 21.02           C  
ATOM    864  C   GLY A 109      21.814  -5.845   5.480  1.00 19.99           C  
ATOM    865  O   GLY A 109      21.214  -6.919   5.507  1.00 19.58           O  
ATOM    866  N   VAL A 110      23.080  -5.733   5.080  1.00 19.82           N  
ATOM    867  CA  VAL A 110      23.919  -6.921   4.886  1.00 19.76           C  
ATOM    868  C   VAL A 110      24.412  -7.308   6.277  1.00 18.03           C  
ATOM    869  O   VAL A 110      25.410  -6.804   6.784  1.00 18.34           O  
ATOM    870  CB  VAL A 110      25.023  -6.698   3.811  1.00 20.70           C  
ATOM    871  CG1 VAL A 110      25.804  -7.968   3.529  1.00 21.02           C  
ATOM    872  CG2 VAL A 110      24.389  -6.326   2.469  1.00 21.31           C  
ATOM    873  N   THR A 111      23.674  -8.203   6.894  1.00 17.27           N  
ATOM    874  CA  THR A 111      23.719  -8.387   8.349  1.00 18.26           C  
ATOM    875  C   THR A 111      23.862  -9.862   8.752  1.00 18.21           C  
ATOM    876  O   THR A 111      23.162 -10.722   8.227  1.00 16.62           O  
ATOM    877  CB  THR A 111      22.433  -7.836   8.968  1.00 18.51           C  
ATOM    878  CG2 THR A 111      22.519  -7.897  10.460  1.00 19.39           C  
ATOM    879  OG1 THR A 111      22.240  -6.469   8.538  1.00 20.52           O  
ATOM    880  N   PRO A 112      24.783 -10.160   9.683  1.00 19.05           N  
ATOM    881  CA  PRO A 112      24.867 -11.540  10.156  1.00 20.26           C  
ATOM    882  C   PRO A 112      23.549 -11.930  10.768  1.00 21.25           C  
ATOM    883  O   PRO A 112      22.817 -11.036  11.253  1.00 21.68           O  
ATOM    884  CB  PRO A 112      25.970 -11.502  11.215  1.00 19.67           C  
ATOM    885  CG  PRO A 112      26.824 -10.374  10.816  1.00 19.58           C  
ATOM    886  CD  PRO A 112      25.894  -9.342  10.187  1.00 19.57           C  
ATOM    887  N   ASP A 113      23.245 -13.229  10.723  1.00 21.40           N  
ATOM    888  CA  ASP A 113      21.868 -13.709  10.922  1.00 22.35           C  
ATOM    889  C   ASP A 113      21.417 -13.447  12.346  1.00 22.23           C  
ATOM    890  O   ASP A 113      20.253 -13.102  12.573  1.00 24.40           O  
ATOM    891  CB  ASP A 113      21.685 -15.203  10.504  1.00 24.80           C  
ATOM    892  CG  ASP A 113      22.384 -16.210  11.417  1.00 24.30           C  
ATOM    893  OD1 ASP A 113      23.428 -15.911  12.008  1.00 24.15           O  
ATOM    894  OD2 ASP A 113      21.862 -17.341  11.529  1.00 27.88           O1-
ATOM    895  N   ASP A 114      22.350 -13.556  13.291  1.00 20.34           N  
ATOM    896  CA  ASP A 114      22.083 -13.225  14.690  1.00 19.81           C  
ATOM    897  C   ASP A 114      21.907 -11.727  15.026  1.00 19.55           C  
ATOM    898  O   ASP A 114      21.552 -11.377  16.175  1.00 19.89           O  
ATOM    899  CB  ASP A 114      23.094 -13.942  15.646  1.00 19.59           C  
ATOM    900  CG  ASP A 114      24.533 -13.500  15.485  1.00 20.06           C  
ATOM    901  OD1 ASP A 114      24.945 -13.021  14.388  1.00 17.97           O  
ATOM    902  OD2 ASP A 114      25.263 -13.700  16.504  1.00 20.57           O1-
ATOM    903  N   SER A 115      22.121 -10.839  14.047  1.00 18.55           N  
ATOM    904  CA  SER A 115      21.812  -9.405  14.232  1.00 17.87           C  
ATOM    905  C   SER A 115      20.775  -8.889  13.263  1.00 18.94           C  
ATOM    906  O   SER A 115      20.531  -7.709  13.227  1.00 19.68           O  
ATOM    907  CB  SER A 115      23.092  -8.575  14.090  1.00 17.82           C  
ATOM    908  OG  SER A 115      24.044  -8.955  15.044  1.00 15.94           O  
ATOM    909  N   ASP A 116      20.154  -9.775  12.475  1.00 19.87           N  
ATOM    910  CA  ASP A 116      19.186  -9.344  11.470  1.00 18.90           C  
ATOM    911  C   ASP A 116      17.784  -9.023  12.025  1.00 19.00           C  
ATOM    912  O   ASP A 116      16.928  -8.510  11.293  1.00 17.84           O  
ATOM    913  CB  ASP A 116      19.055 -10.420  10.392  1.00 18.55           C  
ATOM    914  CG  ASP A 116      18.392  -9.895   9.132  1.00 18.85           C  
ATOM    915  OD1 ASP A 116      18.791  -8.799   8.632  1.00 16.38           O  
ATOM    916  OD2 ASP A 116      17.457 -10.598   8.659  1.00 19.95           O1-
ATOM    917  N   GLY A 117      17.552  -9.333  13.304  1.00 18.67           N  
ATOM    918  CA  GLY A 117      16.226  -9.197  13.914  1.00 18.78           C  
ATOM    919  C   GLY A 117      15.213 -10.272  13.581  1.00 18.57           C  
ATOM    920  O   GLY A 117      14.080  -9.987  13.193  1.00 18.66           O  
ATOM    921  N   TYR A 118      15.594 -11.526  13.763  1.00 18.68           N  
ATOM    922  CA  TYR A 118      14.669 -12.612  13.526  1.00 18.41           C  
ATOM    923  C   TYR A 118      13.396 -12.438  14.350  1.00 18.53           C  
ATOM    924  O   TYR A 118      13.472 -12.056  15.530  1.00 21.07           O  
ATOM    925  CB  TYR A 118      15.335 -13.947  13.873  1.00 17.70           C  
ATOM    926  CG  TYR A 118      14.668 -15.173  13.315  1.00 16.58           C  
ATOM    927  CD1 TYR A 118      14.660 -15.429  11.955  1.00 16.84           C  
ATOM    928  CD2 TYR A 118      14.110 -16.127  14.152  1.00 16.55           C  
ATOM    929  CE1 TYR A 118      14.073 -16.594  11.439  1.00 16.70           C  
ATOM    930  CE2 TYR A 118      13.538 -17.274  13.646  1.00 15.98           C  
ATOM    931  CZ  TYR A 118      13.534 -17.507  12.284  1.00 16.13           C  
ATOM    932  OH  TYR A 118      12.967 -18.667  11.771  1.00 18.04           O  
ATOM    933  N   PRO A 119      12.221 -12.742  13.758  1.00 18.97           N  
ATOM    934  CA  PRO A 119      10.960 -12.466  14.405  1.00 18.79           C  
ATOM    935  C   PRO A 119      10.826 -13.154  15.751  1.00 19.22           C  
ATOM    936  O   PRO A 119      10.175 -12.651  16.626  1.00 17.40           O  
ATOM    937  CB  PRO A 119       9.925 -13.023  13.415  1.00 18.01           C  
ATOM    938  CG  PRO A 119      10.594 -12.929  12.128  1.00 19.13           C  
ATOM    939  CD  PRO A 119      11.998 -13.320  12.417  1.00 19.83           C  
ATOM    940  N   GLU A 120      11.465 -14.305  15.894  1.00 21.94           N  
ATOM    941  CA  GLU A 120      11.409 -15.064  17.130  1.00 21.47           C  
ATOM    942  C   GLU A 120      12.583 -14.783  18.054  1.00 20.95           C  
ATOM    943  O   GLU A 120      12.717 -15.455  19.092  1.00 24.61           O  
ATOM    944  CB  GLU A 120      11.248 -16.552  16.804  1.00 23.59           C  
ATOM    945  CG  GLU A 120       9.839 -16.958  16.311  1.00 26.16           C  
ATOM    946  CD  GLU A 120       9.727 -18.429  15.844  1.00 29.24           C  
ATOM    947  OE1 GLU A 120      10.778 -19.117  15.750  1.00 30.60           O  
ATOM    948  OE2 GLU A 120       8.593 -18.915  15.540  1.00 28.44           O1-
ATOM    949  N   ALA A 121      13.395 -13.764  17.730  1.00 19.25           N  
ATOM    950  CA  ALA A 121      14.482 -13.268  18.634  1.00 18.73           C  
ATOM    951  C   ALA A 121      14.069 -11.994  19.443  1.00 19.07           C  
ATOM    952  O   ALA A 121      14.901 -11.166  19.856  1.00 19.47           O  
ATOM    953  CB  ALA A 121      15.743 -12.973  17.822  1.00 19.34           C  
ATOM    954  N   TRP A 122      12.769 -11.851  19.647  1.00 18.33           N  
ATOM    955  CA  TRP A 122      12.206 -10.739  20.328  1.00 17.93           C  
ATOM    956  C   TRP A 122      12.600 -10.737  21.752  1.00 18.08           C  
ATOM    957  O   TRP A 122      13.011 -11.756  22.282  1.00 18.38           O  
ATOM    958  CB  TRP A 122      10.654 -10.806  20.277  1.00 19.05           C  
ATOM    959  CG  TRP A 122      10.066 -12.118  20.665  1.00 18.00           C  
ATOM    960  CD1 TRP A 122       9.628 -13.114  19.825  1.00 19.39           C  
ATOM    961  CD2 TRP A 122       9.797 -12.569  21.989  1.00 18.66           C  
ATOM    962  CE2 TRP A 122       9.182 -13.825  21.894  1.00 19.24           C  
ATOM    963  CE3 TRP A 122      10.000 -12.022  23.253  1.00 20.13           C  
ATOM    964  NE1 TRP A 122       9.089 -14.155  20.570  1.00 19.24           N  
ATOM    965  CZ2 TRP A 122       8.853 -14.551  22.996  1.00 20.75           C  
ATOM    966  CZ3 TRP A 122       9.636 -12.718  24.319  1.00 20.51           C  
ATOM    967  CH2 TRP A 122       9.076 -13.982  24.199  1.00 20.36           C  
ATOM    968  N   PHE A 123      12.414  -9.580  22.387  1.00 18.50           N  
ATOM    969  CA  PHE A 123      12.587  -9.442  23.807  1.00 17.79           C  
ATOM    970  C   PHE A 123      11.510  -8.529  24.352  1.00 18.49           C  
ATOM    971  O   PHE A 123      10.926  -7.725  23.620  1.00 20.01           O  
ATOM    972  CB  PHE A 123      13.991  -8.909  24.108  1.00 17.80           C  
ATOM    973  CG  PHE A 123      14.417  -7.758  23.206  1.00 16.67           C  
ATOM    974  CD1 PHE A 123      14.241  -6.450  23.612  1.00 15.59           C  
ATOM    975  CD2 PHE A 123      15.006  -7.998  21.959  1.00 15.79           C  
ATOM    976  CE1 PHE A 123      14.646  -5.384  22.782  1.00 15.85           C  
ATOM    977  CE2 PHE A 123      15.404  -6.963  21.136  1.00 15.08           C  
ATOM    978  CZ  PHE A 123      15.220  -5.644  21.543  1.00 15.20           C  
ATOM    979  N   SER A 124      11.245  -8.696  25.644  1.00 19.42           N  
ATOM    980  CA  SER A 124      10.332  -7.895  26.404  1.00 20.21           C  
ATOM    981  C   SER A 124      11.102  -6.767  27.046  1.00 21.03           C  
ATOM    982  O   SER A 124      12.309  -6.630  26.842  1.00 20.18           O  
ATOM    983  CB  SER A 124       9.634  -8.762  27.498  1.00 21.39           C  
ATOM    984  OG  SER A 124      10.498  -9.121  28.572  1.00 22.64           O  
ATOM    985  N   LYS A 125      10.386  -5.996  27.863  1.00 22.27           N  
ATOM    986  CA  LYS A 125      10.951  -4.876  28.616  1.00 23.34           C  
ATOM    987  C   LYS A 125      12.209  -5.321  29.287  1.00 23.21           C  
ATOM    988  O   LYS A 125      12.197  -6.368  29.939  1.00 20.70           O  
ATOM    989  CB  LYS A 125       9.970  -4.436  29.691  1.00 24.36           C  
ATOM    990  CG  LYS A 125      10.279  -3.134  30.400  1.00 24.91           C  
ATOM    991  CD  LYS A 125       8.978  -2.568  30.959  1.00 25.43           C  
ATOM    992  CE  LYS A 125       9.140  -2.030  32.343  1.00 28.84           C  
ATOM    993  NZ  LYS A 125      10.153  -0.967  32.405  1.00 29.29           N1+
ATOM    994  N   ASP A 126      13.298  -4.555  29.084  1.00 23.79           N  
ATOM    995  CA  ASP A 126      14.604  -4.812  29.764  1.00 24.95           C  
ATOM    996  C   ASP A 126      15.210  -6.226  29.508  1.00 26.19           C  
ATOM    997  O   ASP A 126      16.008  -6.713  30.348  1.00 27.17           O  
ATOM    998  CB  ASP A 126      14.429  -4.582  31.295  1.00 28.33           C  
ATOM    999  CG  ASP A 126      15.710  -4.131  31.998  1.00 29.62           C  
ATOM   1000  OD1 ASP A 126      16.425  -3.274  31.436  1.00 31.30           O  
ATOM   1001  OD2 ASP A 126      15.994  -4.628  33.120  1.00 30.99           O1-
ATOM   1002  N   PHE A 127      14.899  -6.866  28.358  1.00 23.29           N  
ATOM   1003  CA  PHE A 127      15.358  -8.258  28.071  1.00 23.41           C  
ATOM   1004  C   PHE A 127      14.939  -9.316  29.115  1.00 23.61           C  
ATOM   1005  O   PHE A 127      15.534 -10.392  29.224  1.00 25.20           O  
ATOM   1006  CB  PHE A 127      16.890  -8.327  27.928  1.00 21.48           C  
ATOM   1007  CG  PHE A 127      17.437  -7.382  26.927  1.00 20.19           C  
ATOM   1008  CD1 PHE A 127      17.133  -7.557  25.570  1.00 18.75           C  
ATOM   1009  CD2 PHE A 127      18.251  -6.304  27.329  1.00 18.50           C  
ATOM   1010  CE1 PHE A 127      17.597  -6.671  24.634  1.00 18.47           C  
ATOM   1011  CE2 PHE A 127      18.720  -5.413  26.395  1.00 19.03           C  
ATOM   1012  CZ  PHE A 127      18.396  -5.597  25.031  1.00 19.31           C  
ATOM   1013  N   GLU A 128      13.923  -9.025  29.890  1.00 26.33           N  
ATOM   1014  CA  GLU A 128      13.542  -9.918  30.995  1.00 30.08           C  
ATOM   1015  C   GLU A 128      13.100 -11.287  30.482  1.00 27.54           C  
ATOM   1016  O   GLU A 128      13.385 -12.297  31.113  1.00 29.50           O  
ATOM   1017  CB  GLU A 128      12.443  -9.278  31.826  1.00 32.22           C  
ATOM   1018  CG  GLU A 128      12.194  -9.963  33.158  1.00 40.34           C  
ATOM   1019  CD  GLU A 128      10.891  -9.504  33.826  1.00 46.42           C  
ATOM   1020  OE1 GLU A 128      10.027  -8.889  33.156  1.00 44.29           O  
ATOM   1021  OE2 GLU A 128      10.726  -9.764  35.040  1.00 55.99           O1-
ATOM   1022  N   GLN A 129      12.375 -11.297  29.373  1.00 24.61           N  
ATOM   1023  CA  GLN A 129      12.020 -12.534  28.678  1.00 25.44           C  
ATOM   1024  C   GLN A 129      12.266 -12.380  27.189  1.00 23.69           C  
ATOM   1025  O   GLN A 129      12.111 -11.299  26.610  1.00 21.08           O  
ATOM   1026  CB  GLN A 129      10.556 -12.885  28.869  1.00 25.62           C  
ATOM   1027  CG  GLN A 129      10.114 -12.921  30.307  1.00 29.43           C  
ATOM   1028  CD  GLN A 129       8.590 -12.975  30.435  1.00 34.76           C  
ATOM   1029  NE2 GLN A 129       8.080 -14.156  30.738  1.00 30.98           N  
ATOM   1030  OE1 GLN A 129       7.881 -11.953  30.272  1.00 43.30           O  
ATOM   1031  N   THR A 130      12.623 -13.476  26.561  1.00 21.49           N  
ATOM   1032  CA  THR A 130      13.076 -13.410  25.195  1.00 21.02           C  
ATOM   1033  C   THR A 130      12.608 -14.631  24.416  1.00 19.21           C  
ATOM   1034  O   THR A 130      12.348 -15.698  24.974  1.00 16.77           O  
ATOM   1035  CB  THR A 130      14.621 -13.301  25.174  1.00 21.37           C  
ATOM   1036  CG2 THR A 130      15.082 -12.101  25.903  1.00 21.17           C  
ATOM   1037  OG1 THR A 130      15.219 -14.435  25.817  1.00 22.38           O  
ATOM   1038  N   GLY A 131      12.471 -14.464  23.122  1.00 19.92           N  
ATOM   1039  CA  GLY A 131      11.993 -15.545  22.269  1.00 21.59           C  
ATOM   1040  C   GLY A 131      13.011 -16.657  22.061  1.00 23.37           C  
ATOM   1041  O   GLY A 131      14.138 -16.584  22.548  1.00 23.34           O  
ATOM   1042  N   PRO A 132      12.626 -17.696  21.310  1.00 24.87           N  
ATOM   1043  CA  PRO A 132      13.479 -18.878  21.236  1.00 23.95           C  
ATOM   1044  C   PRO A 132      14.788 -18.658  20.511  1.00 23.43           C  
ATOM   1045  O   PRO A 132      15.753 -19.376  20.724  1.00 20.43           O  
ATOM   1046  CB  PRO A 132      12.609 -19.896  20.470  1.00 26.28           C  
ATOM   1047  CG  PRO A 132      11.383 -19.155  19.987  1.00 27.53           C  
ATOM   1048  CD  PRO A 132      11.238 -18.002  20.940  1.00 26.82           C  
ATOM   1049  N   TYR A 133      14.827 -17.652  19.647  1.00 24.64           N  
ATOM   1050  CA  TYR A 133      15.985 -17.455  18.807  1.00 23.71           C  
ATOM   1051  C   TYR A 133      16.834 -16.318  19.357  1.00 22.26           C  
ATOM   1052  O   TYR A 133      17.806 -15.953  18.739  1.00 21.34           O  
ATOM   1053  CB  TYR A 133      15.565 -17.225  17.337  1.00 25.13           C  
ATOM   1054  CG  TYR A 133      15.293 -18.474  16.561  1.00 25.31           C  
ATOM   1055  CD1 TYR A 133      14.099 -19.152  16.702  1.00 27.76           C  
ATOM   1056  CD2 TYR A 133      16.240 -18.996  15.672  1.00 27.83           C  
ATOM   1057  CE1 TYR A 133      13.839 -20.317  15.976  1.00 29.64           C  
ATOM   1058  CE2 TYR A 133      15.992 -20.149  14.926  1.00 27.22           C  
ATOM   1059  CZ  TYR A 133      14.791 -20.815  15.080  1.00 30.93           C  
ATOM   1060  OH  TYR A 133      14.521 -22.001  14.358  1.00 34.73           O  
ATOM   1061  N   PHE A 134      16.484 -15.811  20.550  1.00 23.48           N  
ATOM   1062  CA  PHE A 134      17.238 -14.710  21.177  1.00 23.52           C  
ATOM   1063  C   PHE A 134      18.656 -15.213  21.435  1.00 25.19           C  
ATOM   1064  O   PHE A 134      18.848 -16.311  21.973  1.00 25.71           O  
ATOM   1065  CB  PHE A 134      16.617 -14.276  22.522  1.00 20.88           C  
ATOM   1066  CG  PHE A 134      17.297 -13.098  23.164  1.00 18.32           C  
ATOM   1067  CD1 PHE A 134      18.203 -13.282  24.181  1.00 19.42           C  
ATOM   1068  CD2 PHE A 134      17.030 -11.829  22.751  1.00 18.73           C  
ATOM   1069  CE1 PHE A 134      18.874 -12.236  24.753  1.00 18.63           C  
ATOM   1070  CE2 PHE A 134      17.675 -10.763  23.306  1.00 18.53           C  
ATOM   1071  CZ  PHE A 134      18.597 -10.966  24.325  1.00 19.58           C  
ATOM   1072  N   LYS A 135      19.625 -14.408  21.057  1.00 25.30           N  
ATOM   1073  CA  LYS A 135      21.024 -14.694  21.384  1.00 29.49           C  
ATOM   1074  C   LYS A 135      21.798 -13.530  21.967  1.00 25.27           C  
ATOM   1075  O   LYS A 135      22.641 -13.761  22.810  1.00 28.38           O  
ATOM   1076  CB  LYS A 135      21.764 -15.207  20.151  1.00 33.72           C  
ATOM   1077  CG  LYS A 135      21.502 -16.674  19.904  1.00 38.20           C  
ATOM   1078  CD  LYS A 135      21.932 -17.068  18.511  1.00 43.88           C  
ATOM   1079  CE  LYS A 135      21.918 -18.582  18.404  1.00 48.33           C  
ATOM   1080  NZ  LYS A 135      21.052 -19.011  17.267  1.00 50.32           N1+
ATOM   1081  N   ARG A 136      21.552 -12.314  21.494  1.00 22.27           N  
ATOM   1082  CA  ARG A 136      22.400 -11.172  21.820  1.00 22.19           C  
ATOM   1083  C   ARG A 136      21.651  -9.835  21.923  1.00 20.94           C  
ATOM   1084  O   ARG A 136      20.765  -9.540  21.132  1.00 20.81           O  
ATOM   1085  CB  ARG A 136      23.532 -11.033  20.787  1.00 23.39           C  
ATOM   1086  CG  ARG A 136      23.030 -10.827  19.376  1.00 24.70           C  
ATOM   1087  CD  ARG A 136      24.019 -10.033  18.558  1.00 26.47           C  
ATOM   1088  NE  ARG A 136      25.069 -10.900  18.194  1.00 27.78           N  
ATOM   1089  CZ  ARG A 136      26.365 -10.590  18.141  1.00 30.32           C  
ATOM   1090  NH1 ARG A 136      27.185 -11.564  17.800  1.00 33.41           N1+
ATOM   1091  NH2 ARG A 136      26.863  -9.383  18.433  1.00 27.32           N  
ATOM   1092  N   GLU A 137      22.063  -9.037  22.897  1.00 18.68           N  
ATOM   1093  CA  GLU A 137      21.579  -7.682  23.094  1.00 19.25           C  
ATOM   1094  C   GLU A 137      22.129  -6.670  22.108  1.00 18.19           C  
ATOM   1095  O   GLU A 137      21.413  -5.746  21.748  1.00 21.02           O  
ATOM   1096  CB  GLU A 137      21.920  -7.219  24.546  1.00 19.25           C  
ATOM   1097  CG  GLU A 137      21.348  -8.156  25.626  1.00 18.77           C  
ATOM   1098  CD  GLU A 137      21.432  -7.649  27.062  1.00 20.13           C  
ATOM   1099  OE1 GLU A 137      21.967  -6.535  27.343  1.00 20.96           O  
ATOM   1100  OE2 GLU A 137      20.942  -8.393  27.944  1.00 20.57           O1-
ATOM   1101  N   VAL A 138      23.411  -6.781  21.743  1.00 18.11           N  
ATOM   1102  CA  VAL A 138      24.080  -5.773  20.914  1.00 17.73           C  
ATOM   1103  C   VAL A 138      24.171  -6.315  19.498  1.00 18.68           C  
ATOM   1104  O   VAL A 138      24.727  -7.393  19.276  1.00 18.33           O  
ATOM   1105  CB  VAL A 138      25.493  -5.396  21.429  1.00 18.15           C  
ATOM   1106  CG1 VAL A 138      26.087  -4.223  20.664  1.00 17.68           C  
ATOM   1107  CG2 VAL A 138      25.494  -5.015  22.890  1.00 17.88           C  
ATOM   1108  N   TYR A 139      23.568  -5.601  18.538  1.00 18.14           N  
ATOM   1109  CA  TYR A 139      23.559  -6.065  17.150  1.00 17.96           C  
ATOM   1110  C   TYR A 139      24.772  -5.487  16.419  1.00 20.31           C  
ATOM   1111  O   TYR A 139      25.236  -4.386  16.718  1.00 22.19           O  
ATOM   1112  CB  TYR A 139      22.266  -5.695  16.443  1.00 17.59           C  
ATOM   1113  CG  TYR A 139      21.094  -6.618  16.701  1.00 17.47           C  
ATOM   1114  CD1 TYR A 139      21.084  -7.534  17.757  1.00 16.95           C  
ATOM   1115  CD2 TYR A 139      19.987  -6.585  15.885  1.00 17.04           C  
ATOM   1116  CE1 TYR A 139      20.000  -8.387  17.946  1.00 16.29           C  
ATOM   1117  CE2 TYR A 139      18.898  -7.444  16.089  1.00 16.55           C  
ATOM   1118  CZ  TYR A 139      18.905  -8.335  17.112  1.00 15.62           C  
ATOM   1119  OH  TYR A 139      17.810  -9.183  17.291  1.00 14.49           O  
ATOM   1120  N   HIS A 140      25.288  -6.281  15.479  1.00 21.02           N  
ATOM   1121  CA  HIS A 140      26.443  -5.966  14.667  1.00 19.43           C  
ATOM   1122  C   HIS A 140      26.042  -5.773  13.200  1.00 18.10           C  
ATOM   1123  O   HIS A 140      25.516  -6.669  12.557  1.00 16.05           O  
ATOM   1124  CB  HIS A 140      27.428  -7.150  14.799  1.00 19.74           C  
ATOM   1125  CG  HIS A 140      28.731  -6.970  14.086  1.00 20.08           C  
ATOM   1126  CD2 HIS A 140      29.367  -5.864  13.638  1.00 20.85           C  
ATOM   1127  ND1 HIS A 140      29.574  -8.031  13.807  1.00 21.25           N  
ATOM   1128  CE1 HIS A 140      30.671  -7.587  13.218  1.00 19.83           C  
ATOM   1129  NE2 HIS A 140      30.570  -6.275  13.101  1.00 21.72           N  
ATOM   1130  N   TYR A 141      26.347  -4.589  12.686  1.00 19.67           N  
ATOM   1131  CA  TYR A 141      26.106  -4.183  11.299  1.00 19.87           C  
ATOM   1132  C   TYR A 141      27.469  -3.795  10.671  1.00 20.95           C  
ATOM   1133  O   TYR A 141      27.959  -2.645  10.842  1.00 21.13           O  
ATOM   1134  CB  TYR A 141      25.182  -2.973  11.307  1.00 20.77           C  
ATOM   1135  CG  TYR A 141      23.814  -3.203  11.997  1.00 22.31           C  
ATOM   1136  CD1 TYR A 141      22.939  -4.202  11.552  1.00 22.76           C  
ATOM   1137  CD2 TYR A 141      23.401  -2.406  13.022  1.00 20.55           C  
ATOM   1138  CE1 TYR A 141      21.716  -4.398  12.143  1.00 22.49           C  
ATOM   1139  CE2 TYR A 141      22.177  -2.601  13.630  1.00 21.49           C  
ATOM   1140  CZ  TYR A 141      21.331  -3.577  13.170  1.00 21.17           C  
ATOM   1141  OH  TYR A 141      20.107  -3.736  13.746  1.00 18.02           O  
ATOM   1142  N   PRO A 142      28.117  -4.751   9.983  1.00 19.98           N  
ATOM   1143  CA  PRO A 142      29.427  -4.396   9.416  1.00 21.45           C  
ATOM   1144  C   PRO A 142      29.291  -3.447   8.186  1.00 22.90           C  
ATOM   1145  O   PRO A 142      30.273  -2.839   7.765  1.00 21.66           O  
ATOM   1146  CB  PRO A 142      30.048  -5.783   9.045  1.00 21.14           C  
ATOM   1147  CG  PRO A 142      29.235  -6.827   9.793  1.00 19.98           C  
ATOM   1148  CD  PRO A 142      27.832  -6.198   9.838  1.00 20.55           C  
ATOM   1149  N   ASN A 143      28.075  -3.299   7.638  1.00 21.57           N  
ATOM   1150  CA  ASN A 143      27.856  -2.321   6.572  1.00 22.41           C  
ATOM   1151  C   ASN A 143      28.726  -2.541   5.310  1.00 22.95           C  
ATOM   1152  O   ASN A 143      29.118  -1.587   4.618  1.00 19.33           O  
ATOM   1153  CB  ASN A 143      28.022  -0.882   7.102  1.00 20.89           C  
ATOM   1154  CG  ASN A 143      26.941  -0.494   8.118  1.00 21.35           C  
ATOM   1155  ND2 ASN A 143      27.378  -0.044   9.302  1.00 20.74           N  
ATOM   1156  OD1 ASN A 143      25.728  -0.594   7.847  1.00 19.69           O  
ATOM   1157  N   GLN A 144      28.984  -3.795   4.976  1.00 23.83           N  
ATOM   1158  CA  GLN A 144      29.859  -4.046   3.814  1.00 28.90           C  
ATOM   1159  C   GLN A 144      29.021  -4.203   2.587  1.00 24.92           C  
ATOM   1160  O   GLN A 144      28.756  -5.327   2.095  1.00 25.93           O  
ATOM   1161  CB  GLN A 144      30.736  -5.281   4.023  1.00 32.84           C  
ATOM   1162  CG  GLN A 144      31.287  -5.324   5.411  1.00 35.21           C  
ATOM   1163  CD  GLN A 144      32.681  -5.841   5.486  1.00 40.19           C  
ATOM   1164  NE2 GLN A 144      33.634  -4.913   5.559  1.00 43.90           N  
ATOM   1165  OE1 GLN A 144      32.907  -7.060   5.540  1.00 42.83           O  
ATOM   1166  N   GLN A 145      28.584  -3.060   2.112  1.00 23.43           N  
ATOM   1167  CA  GLN A 145      27.554  -3.013   1.097  1.00 25.00           C  
ATOM   1168  C   GLN A 145      27.504  -1.668   0.405  1.00 24.68           C  
ATOM   1169  O   GLN A 145      28.102  -0.692   0.863  1.00 25.54           O  
ATOM   1170  CB  GLN A 145      26.186  -3.377   1.720  1.00 24.38           C  
ATOM   1171  CG  GLN A 145      25.603  -2.338   2.662  1.00 23.53           C  
ATOM   1172  CD  GLN A 145      24.403  -2.875   3.432  1.00 22.06           C  
ATOM   1173  NE2 GLN A 145      23.242  -2.737   2.852  1.00 21.10           N  
ATOM   1174  OE1 GLN A 145      24.543  -3.455   4.519  1.00 21.44           O  
ATOM   1175  N   ARG A 146      26.746  -1.583  -0.673  1.00 25.31           N  
ATOM   1176  CA  ARG A 146      26.744  -0.324  -1.441  1.00 26.07           C  
ATOM   1177  C   ARG A 146      25.963   0.658  -0.625  1.00 22.86           C  
ATOM   1178  O   ARG A 146      25.071   0.292   0.114  1.00 20.38           O  
ATOM   1179  CB  ARG A 146      26.067  -0.448  -2.816  1.00 26.53           C  
ATOM   1180  CG  ARG A 146      26.487  -1.641  -3.656  1.00 28.72           C  
ATOM   1181  CD  ARG A 146      25.535  -1.906  -4.832  1.00 30.62           C  
ATOM   1182  NE  ARG A 146      26.129  -2.982  -5.606  1.00 31.40           N  
ATOM   1183  CZ  ARG A 146      25.809  -4.271  -5.550  1.00 32.88           C  
ATOM   1184  NH1 ARG A 146      24.784  -4.711  -4.821  1.00 34.38           N1+
ATOM   1185  NH2 ARG A 146      26.521  -5.135  -6.278  1.00 32.97           N  
ATOM   1186  N   GLY A 147      26.289   1.914  -0.817  1.00 23.59           N  
ATOM   1187  CA  GLY A 147      25.580   2.988  -0.185  1.00 25.25           C  
ATOM   1188  C   GLY A 147      24.147   2.981  -0.661  1.00 24.36           C  
ATOM   1189  O   GLY A 147      23.891   2.784  -1.821  1.00 27.09           O  
ATOM   1190  N   ALA A 148      23.226   3.229   0.239  1.00 23.48           N  
ATOM   1191  CA  ALA A 148      21.835   3.160  -0.091  1.00 22.61           C  
ATOM   1192  C   ALA A 148      20.993   3.746   1.045  1.00 24.00           C  
ATOM   1193  O   ALA A 148      21.522   4.134   2.149  1.00 20.27           O  
ATOM   1194  CB  ALA A 148      21.482   1.714  -0.289  1.00 25.67           C  
ATOM   1195  N   ILE A 149      19.683   3.800   0.783  1.00 24.72           N  
ATOM   1196  CA  ILE A 149      18.711   4.150   1.784  1.00 23.11           C  
ATOM   1197  C   ILE A 149      18.261   2.865   2.437  1.00 22.66           C  
ATOM   1198  O   ILE A 149      17.641   2.029   1.806  1.00 23.26           O  
ATOM   1199  CB  ILE A 149      17.483   4.863   1.205  1.00 26.06           C  
ATOM   1200  CG1 ILE A 149      17.883   6.037   0.281  1.00 28.59           C  
ATOM   1201  CG2 ILE A 149      16.637   5.404   2.353  1.00 26.10           C  
ATOM   1202  CD1 ILE A 149      16.797   6.488  -0.669  1.00 28.17           C  
ATOM   1203  N   LEU A 150      18.574   2.710   3.717  1.00 22.11           N  
ATOM   1204  CA  LEU A 150      18.020   1.624   4.512  1.00 21.02           C  
ATOM   1205  C   LEU A 150      17.021   2.249   5.489  1.00 20.27           C  
ATOM   1206  O   LEU A 150      16.909   3.472   5.580  1.00 19.75           O  
ATOM   1207  CB  LEU A 150      19.129   0.896   5.255  1.00 19.96           C  
ATOM   1208  CG  LEU A 150      19.896  -0.221   4.541  1.00 21.41           C  
ATOM   1209  CD1 LEU A 150      20.384   0.222   3.200  1.00 22.92           C  
ATOM   1210  CD2 LEU A 150      21.063  -0.720   5.373  1.00 20.58           C  
ATOM   1211  N   TRP A 151      16.266   1.404   6.180  1.00 19.35           N  
ATOM   1212  CA  TRP A 151      15.484   1.842   7.315  1.00 18.96           C  
ATOM   1213  C   TRP A 151      15.373   0.727   8.337  1.00 18.45           C  
ATOM   1214  O   TRP A 151      15.660  -0.404   8.049  1.00 21.08           O  
ATOM   1215  CB  TRP A 151      14.105   2.348   6.931  1.00 17.83           C  
ATOM   1216  CG  TRP A 151      13.179   1.337   6.325  1.00 16.54           C  
ATOM   1217  CD1 TRP A 151      13.380   0.659   5.195  1.00 16.23           C  
ATOM   1218  CD2 TRP A 151      11.863   1.012   6.759  1.00 17.36           C  
ATOM   1219  CE2 TRP A 151      11.343   0.104   5.844  1.00 17.00           C  
ATOM   1220  CE3 TRP A 151      11.040   1.443   7.822  1.00 18.62           C  
ATOM   1221  NE1 TRP A 151      12.303  -0.098   4.899  1.00 16.48           N  
ATOM   1222  CZ2 TRP A 151      10.026  -0.430   5.957  1.00 18.13           C  
ATOM   1223  CZ3 TRP A 151       9.724   0.893   7.936  1.00 17.52           C  
ATOM   1224  CH2 TRP A 151       9.255  -0.025   7.018  1.00 17.68           C  
ATOM   1225  N   TYR A 152      15.017   1.084   9.552  1.00 16.91           N  
ATOM   1226  CA  TYR A 152      15.004   0.139  10.631  1.00 16.85           C  
ATOM   1227  C   TYR A 152      13.633   0.151  11.248  1.00 15.58           C  
ATOM   1228  O   TYR A 152      13.016   1.200  11.313  1.00 14.21           O  
ATOM   1229  CB  TYR A 152      16.113   0.419  11.647  1.00 16.27           C  
ATOM   1230  CG  TYR A 152      16.063   1.722  12.400  1.00 17.46           C  
ATOM   1231  CD1 TYR A 152      15.531   1.793  13.698  1.00 16.40           C  
ATOM   1232  CD2 TYR A 152      16.615   2.886  11.848  1.00 17.69           C  
ATOM   1233  CE1 TYR A 152      15.518   2.992  14.403  1.00 15.58           C  
ATOM   1234  CE2 TYR A 152      16.611   4.084  12.551  1.00 16.85           C  
ATOM   1235  CZ  TYR A 152      16.073   4.135  13.813  1.00 16.67           C  
ATOM   1236  OH  TYR A 152      16.044   5.353  14.459  1.00 16.61           O  
ATOM   1237  N   HIS A 153      13.157  -1.016  11.687  1.00 15.06           N  
ATOM   1238  CA  HIS A 153      11.818  -1.101  12.211  1.00 15.54           C  
ATOM   1239  C   HIS A 153      11.584  -2.398  12.977  1.00 15.72           C  
ATOM   1240  O   HIS A 153      12.413  -3.328  12.932  1.00 16.96           O  
ATOM   1241  CB  HIS A 153      10.800  -0.935  11.071  1.00 15.49           C  
ATOM   1242  CG  HIS A 153      10.776  -2.075  10.102  1.00 16.47           C  
ATOM   1243  CD2 HIS A 153      11.262  -2.186   8.841  1.00 16.83           C  
ATOM   1244  ND1 HIS A 153      10.189  -3.296  10.390  1.00 16.95           N  
ATOM   1245  CE1 HIS A 153      10.323  -4.111   9.361  1.00 16.13           C  
ATOM   1246  NE2 HIS A 153      10.971  -3.463   8.409  1.00 17.79           N  
ATOM   1247  N   ASP A 154      10.473  -2.449  13.707  1.00 13.85           N  
ATOM   1248  CA  ASP A 154      10.169  -3.610  14.497  1.00 13.23           C  
ATOM   1249  C   ASP A 154       9.781  -4.735  13.649  1.00 12.78           C  
ATOM   1250  O   ASP A 154       9.325  -4.549  12.568  1.00 11.09           O  
ATOM   1251  CB  ASP A 154       9.096  -3.360  15.545  1.00 13.35           C  
ATOM   1252  CG  ASP A 154       9.019  -4.462  16.537  1.00 14.35           C  
ATOM   1253  OD1 ASP A 154       8.157  -5.311  16.304  1.00 14.45           O  
ATOM   1254  OD2 ASP A 154       9.824  -4.540  17.524  1.00 15.59           O1-
ATOM   1255  N   HIS A 155      10.089  -5.934  14.139  1.00 15.14           N  
ATOM   1256  CA  HIS A 155       9.868  -7.175  13.398  1.00 16.39           C  
ATOM   1257  C   HIS A 155       9.392  -8.334  14.276  1.00 17.62           C  
ATOM   1258  O   HIS A 155       9.534  -9.479  13.893  1.00 18.54           O  
ATOM   1259  CB  HIS A 155      11.184  -7.552  12.687  1.00 17.09           C  
ATOM   1260  CG  HIS A 155      10.994  -8.201  11.351  1.00 16.14           C  
ATOM   1261  CD2 HIS A 155      11.448  -7.862  10.128  1.00 15.74           C  
ATOM   1262  ND1 HIS A 155      10.290  -9.369  11.184  1.00 16.24           N  
ATOM   1263  CE1 HIS A 155      10.300  -9.709   9.914  1.00 15.69           C  
ATOM   1264  NE2 HIS A 155      11.015  -8.823   9.258  1.00 15.27           N  
ATOM   1265  N   ALA A 156       8.830  -8.056  15.453  1.00 18.47           N  
ATOM   1266  CA  ALA A 156       8.504  -9.124  16.386  1.00 18.67           C  
ATOM   1267  C   ALA A 156       7.421 -10.046  15.828  1.00 19.49           C  
ATOM   1268  O   ALA A 156       6.475  -9.587  15.202  1.00 17.69           O  
ATOM   1269  CB  ALA A 156       8.076  -8.558  17.730  1.00 18.01           C  
ATOM   1270  N   MET A 157       7.566 -11.344  16.090  1.00 20.94           N  
ATOM   1271  CA  MET A 157       6.586 -12.359  15.661  1.00 23.49           C  
ATOM   1272  C   MET A 157       5.155 -11.918  16.000  1.00 22.84           C  
ATOM   1273  O   MET A 157       4.867 -11.620  17.155  1.00 22.93           O  
ATOM   1274  CB  MET A 157       6.875 -13.680  16.393  1.00 26.58           C  
ATOM   1275  CG  MET A 157       6.123 -14.922  15.960  1.00 28.31           C  
ATOM   1276  SD  MET A 157       6.484 -15.376  14.269  1.00 34.89           S  
ATOM   1277  CE  MET A 157       4.898 -15.218  13.470  1.00 36.12           C  
ATOM   1278  N   ALA A 158       4.302 -11.863  14.983  1.00 20.12           N  
ATOM   1279  CA  ALA A 158       2.864 -11.717  15.125  1.00 20.73           C  
ATOM   1280  C   ALA A 158       2.418 -10.371  15.611  1.00 20.78           C  
ATOM   1281  O   ALA A 158       1.195 -10.179  15.805  1.00 23.92           O  
ATOM   1282  CB  ALA A 158       2.280 -12.798  16.017  1.00 22.59           C  
ATOM   1283  N   LEU A 159       3.368  -9.439  15.735  1.00 19.26           N  
ATOM   1284  CA  LEU A 159       3.117  -8.113  16.217  1.00 19.32           C  
ATOM   1285  C   LEU A 159       3.644  -7.025  15.311  1.00 19.04           C  
ATOM   1286  O   LEU A 159       3.535  -5.814  15.619  1.00 21.45           O  
ATOM   1287  CB  LEU A 159       3.755  -7.970  17.586  1.00 20.29           C  
ATOM   1288  CG  LEU A 159       3.114  -8.874  18.635  1.00 21.62           C  
ATOM   1289  CD1 LEU A 159       4.019  -9.117  19.815  1.00 22.13           C  
ATOM   1290  CD2 LEU A 159       1.816  -8.256  19.123  1.00 22.62           C  
ATOM   1291  N   THR A 160       4.171  -7.395  14.170  1.00 18.46           N  
ATOM   1292  CA  THR A 160       4.938  -6.431  13.391  1.00 17.95           C  
ATOM   1293  C   THR A 160       4.062  -5.271  12.944  1.00 17.48           C  
ATOM   1294  O   THR A 160       4.461  -4.103  13.005  1.00 17.89           O  
ATOM   1295  CB  THR A 160       5.680  -7.127  12.244  1.00 18.37           C  
ATOM   1296  CG2 THR A 160       6.392  -6.126  11.338  1.00 18.21           C  
ATOM   1297  OG1 THR A 160       6.663  -8.037  12.801  1.00 19.06           O  
ATOM   1298  N   ARG A 161       2.842  -5.578  12.563  1.00 17.47           N  
ATOM   1299  CA  ARG A 161       1.939  -4.556  12.046  1.00 16.66           C  
ATOM   1300  C   ARG A 161       1.602  -3.571  13.146  1.00 16.02           C  
ATOM   1301  O   ARG A 161       1.440  -2.374  12.880  1.00 16.49           O  
ATOM   1302  CB  ARG A 161       0.643  -5.184  11.443  1.00 16.67           C  
ATOM   1303  CG  ARG A 161      -0.355  -5.697  12.487  1.00 16.25           C  
ATOM   1304  CD  ARG A 161      -1.285  -6.815  11.966  1.00 16.34           C  
ATOM   1305  NE  ARG A 161      -2.104  -7.331  13.066  1.00 15.25           N  
ATOM   1306  CZ  ARG A 161      -1.688  -8.153  14.004  1.00 16.29           C  
ATOM   1307  NH1 ARG A 161      -0.447  -8.635  13.983  1.00 18.58           N1+
ATOM   1308  NH2 ARG A 161      -2.508  -8.518  14.985  1.00 15.61           N  
ATOM   1309  N   LEU A 162       1.519  -4.044  14.379  1.00 14.79           N  
ATOM   1310  CA  LEU A 162       1.169  -3.193  15.469  1.00 13.90           C  
ATOM   1311  C   LEU A 162       2.329  -2.332  15.948  1.00 13.70           C  
ATOM   1312  O   LEU A 162       2.188  -1.118  16.183  1.00 12.12           O  
ATOM   1313  CB  LEU A 162       0.658  -4.047  16.607  1.00 14.42           C  
ATOM   1314  CG  LEU A 162      -0.553  -4.925  16.270  1.00 14.43           C  
ATOM   1315  CD1 LEU A 162      -0.965  -5.757  17.489  1.00 15.18           C  
ATOM   1316  CD2 LEU A 162      -1.712  -4.020  15.848  1.00 14.75           C  
ATOM   1317  N   ASN A 163       3.489  -2.948  16.109  1.00 14.64           N  
ATOM   1318  CA  ASN A 163       4.639  -2.224  16.662  1.00 14.42           C  
ATOM   1319  C   ASN A 163       5.089  -1.140  15.697  1.00 14.35           C  
ATOM   1320  O   ASN A 163       5.441  -0.062  16.133  1.00 13.67           O  
ATOM   1321  CB  ASN A 163       5.756  -3.197  17.011  1.00 14.93           C  
ATOM   1322  CG  ASN A 163       5.407  -4.112  18.203  1.00 16.20           C  
ATOM   1323  ND2 ASN A 163       6.203  -5.139  18.360  1.00 17.80           N  
ATOM   1324  OD1 ASN A 163       4.477  -3.882  18.989  1.00 16.07           O  
ATOM   1325  N   VAL A 164       5.054  -1.417  14.375  1.00 14.08           N  
ATOM   1326  CA  VAL A 164       5.402  -0.403  13.335  1.00 13.45           C  
ATOM   1327  C   VAL A 164       4.372   0.740  13.306  1.00 13.34           C  
ATOM   1328  O   VAL A 164       4.730   1.933  13.258  1.00 12.90           O  
ATOM   1329  CB  VAL A 164       5.488  -1.051  11.907  1.00 14.01           C  
ATOM   1330  CG1 VAL A 164       5.620  -0.010  10.817  1.00 13.19           C  
ATOM   1331  CG2 VAL A 164       6.675  -2.018  11.821  1.00 15.09           C  
ATOM   1332  N   TYR A 165       3.084   0.393  13.342  1.00 13.62           N  
ATOM   1333  CA  TYR A 165       2.042   1.399  13.323  1.00 14.37           C  
ATOM   1334  C   TYR A 165       2.113   2.267  14.549  1.00 15.03           C  
ATOM   1335  O   TYR A 165       1.779   3.430  14.516  1.00 16.65           O  
ATOM   1336  CB  TYR A 165       0.656   0.750  13.241  1.00 16.12           C  
ATOM   1337  CG  TYR A 165      -0.510   1.736  13.015  1.00 16.63           C  
ATOM   1338  CD1 TYR A 165      -0.811   2.200  11.738  1.00 16.57           C  
ATOM   1339  CD2 TYR A 165      -1.276   2.186  14.064  1.00 16.53           C  
ATOM   1340  CE1 TYR A 165      -1.863   3.060  11.536  1.00 16.94           C  
ATOM   1341  CE2 TYR A 165      -2.352   3.030  13.867  1.00 16.30           C  
ATOM   1342  CZ  TYR A 165      -2.650   3.453  12.603  1.00 17.05           C  
ATOM   1343  OH  TYR A 165      -3.689   4.333  12.391  1.00 16.84           O  
ATOM   1344  N   ALA A 166       2.566   1.705  15.651  1.00 15.61           N  
ATOM   1345  CA  ALA A 166       2.743   2.463  16.871  1.00 15.64           C  
ATOM   1346  C   ALA A 166       3.866   3.501  16.799  1.00 16.40           C  
ATOM   1347  O   ALA A 166       3.885   4.414  17.628  1.00 17.69           O  
ATOM   1348  CB  ALA A 166       3.027   1.511  18.008  1.00 16.07           C  
ATOM   1349  N   GLY A 167       4.772   3.370  15.830  1.00 15.80           N  
ATOM   1350  CA  GLY A 167       5.783   4.389  15.582  1.00 15.63           C  
ATOM   1351  C   GLY A 167       7.238   3.947  15.432  1.00 15.44           C  
ATOM   1352  O   GLY A 167       8.118   4.822  15.308  1.00 14.33           O  
ATOM   1353  N   LEU A 168       7.500   2.628  15.470  1.00 14.49           N  
ATOM   1354  CA  LEU A 168       8.890   2.106  15.571  1.00 14.98           C  
ATOM   1355  C   LEU A 168       9.457   1.907  14.173  1.00 14.66           C  
ATOM   1356  O   LEU A 168       9.521   0.780  13.676  1.00 14.74           O  
ATOM   1357  CB  LEU A 168       8.885   0.769  16.352  1.00 15.57           C  
ATOM   1358  CG  LEU A 168       8.568   0.870  17.839  1.00 16.31           C  
ATOM   1359  CD1 LEU A 168       8.528  -0.494  18.526  1.00 15.92           C  
ATOM   1360  CD2 LEU A 168       9.584   1.737  18.570  1.00 16.62           C  
ATOM   1361  N   VAL A 169       9.768   3.033  13.522  1.00 14.49           N  
ATOM   1362  CA  VAL A 169      10.417   3.139  12.256  1.00 14.11           C  
ATOM   1363  C   VAL A 169      11.441   4.295  12.315  1.00 15.95           C  
ATOM   1364  O   VAL A 169      11.251   5.309  13.016  1.00 15.98           O  
ATOM   1365  CB  VAL A 169       9.426   3.443  11.122  1.00 14.78           C  
ATOM   1366  CG1 VAL A 169       8.407   2.319  11.035  1.00 14.71           C  
ATOM   1367  CG2 VAL A 169       8.713   4.837  11.296  1.00 15.16           C  
ATOM   1368  N   GLY A 170      12.523   4.150  11.562  1.00 17.02           N  
ATOM   1369  CA  GLY A 170      13.579   5.194  11.450  1.00 16.83           C  
ATOM   1370  C   GLY A 170      14.370   4.980  10.167  1.00 16.06           C  
ATOM   1371  O   GLY A 170      14.328   3.900   9.569  1.00 14.69           O  
ATOM   1372  N   ALA A 171      15.055   6.013   9.706  1.00 15.99           N  
ATOM   1373  CA  ALA A 171      15.900   5.837   8.548  1.00 16.59           C  
ATOM   1374  C   ALA A 171      17.380   5.512   8.908  1.00 17.40           C  
ATOM   1375  O   ALA A 171      17.878   5.861   9.957  1.00 18.31           O  
ATOM   1376  CB  ALA A 171      15.774   7.065   7.640  1.00 17.95           C  
ATOM   1377  N   TYR A 172      18.090   4.854   7.996  1.00 19.77           N  
ATOM   1378  CA  TYR A 172      19.508   4.487   8.163  1.00 18.21           C  
ATOM   1379  C   TYR A 172      20.150   4.654   6.792  1.00 19.41           C  
ATOM   1380  O   TYR A 172      19.793   3.933   5.826  1.00 17.19           O  
ATOM   1381  CB  TYR A 172      19.555   3.042   8.606  1.00 19.14           C  
ATOM   1382  CG  TYR A 172      20.909   2.428   8.975  1.00 19.54           C  
ATOM   1383  CD1 TYR A 172      21.819   2.036   7.981  1.00 19.76           C  
ATOM   1384  CD2 TYR A 172      21.213   2.136  10.294  1.00 17.88           C  
ATOM   1385  CE1 TYR A 172      23.020   1.433   8.316  1.00 20.71           C  
ATOM   1386  CE2 TYR A 172      22.399   1.535  10.630  1.00 19.02           C  
ATOM   1387  CZ  TYR A 172      23.294   1.163   9.649  1.00 19.38           C  
ATOM   1388  OH  TYR A 172      24.484   0.551   9.997  1.00 19.02           O  
ATOM   1389  N   ILE A 173      21.054   5.638   6.686  1.00 21.26           N  
ATOM   1390  CA  ILE A 173      21.718   5.947   5.409  1.00 23.39           C  
ATOM   1391  C   ILE A 173      23.160   5.438   5.410  1.00 21.86           C  
ATOM   1392  O   ILE A 173      23.870   5.618   6.379  1.00 23.53           O  
ATOM   1393  CB  ILE A 173      21.730   7.460   5.129  1.00 26.39           C  
ATOM   1394  CG1 ILE A 173      20.354   8.117   5.425  1.00 26.93           C  
ATOM   1395  CG2 ILE A 173      22.176   7.742   3.688  1.00 26.91           C  
ATOM   1396  CD1 ILE A 173      19.199   7.618   4.563  1.00 29.49           C  
ATOM   1397  N   ILE A 174      23.553   4.727   4.361  1.00 21.88           N  
ATOM   1398  CA  ILE A 174      24.929   4.287   4.180  1.00 21.36           C  
ATOM   1399  C   ILE A 174      25.516   5.178   3.102  1.00 23.12           C  
ATOM   1400  O   ILE A 174      25.080   5.175   1.928  1.00 23.62           O  
ATOM   1401  CB  ILE A 174      25.094   2.795   3.773  1.00 22.44           C  
ATOM   1402  CG1 ILE A 174      24.416   1.843   4.797  1.00 20.21           C  
ATOM   1403  CG2 ILE A 174      26.589   2.472   3.666  1.00 23.45           C  
ATOM   1404  CD1 ILE A 174      24.359   0.369   4.436  1.00 19.51           C  
ATOM   1405  N   HIS A 175      26.462   6.000   3.542  1.00 23.30           N  
ATOM   1406  CA  HIS A 175      27.269   6.841   2.653  1.00 24.53           C  
ATOM   1407  C   HIS A 175      28.571   6.165   2.148  1.00 23.18           C  
ATOM   1408  O   HIS A 175      29.432   5.795   2.906  1.00 23.46           O  
ATOM   1409  CB  HIS A 175      27.642   8.111   3.403  1.00 25.20           C  
ATOM   1410  CG  HIS A 175      26.474   8.896   3.926  1.00 27.25           C  
ATOM   1411  CD2 HIS A 175      26.156   9.293   5.188  1.00 28.08           C  
ATOM   1412  ND1 HIS A 175      25.494   9.422   3.100  1.00 28.28           N  
ATOM   1413  CE1 HIS A 175      24.636  10.124   3.834  1.00 30.13           C  
ATOM   1414  NE2 HIS A 175      25.002  10.047   5.105  1.00 27.65           N  
ATOM   1415  N   ASP A 176      28.682   5.999   0.843  1.00 26.54           N  
ATOM   1416  CA  ASP A 176      29.866   5.476   0.203  1.00 27.34           C  
ATOM   1417  C   ASP A 176      30.666   6.656  -0.327  1.00 29.37           C  
ATOM   1418  O   ASP A 176      30.267   7.294  -1.323  1.00 33.44           O  
ATOM   1419  CB  ASP A 176      29.474   4.514  -0.927  1.00 28.96           C  
ATOM   1420  CG  ASP A 176      30.689   3.848  -1.589  1.00 26.67           C  
ATOM   1421  OD1 ASP A 176      31.813   4.335  -1.404  1.00 23.96           O  
ATOM   1422  OD2 ASP A 176      30.488   2.818  -2.252  1.00 25.94           O1-
ATOM   1423  N   PRO A 177      31.785   6.977   0.334  1.00 30.60           N  
ATOM   1424  CA  PRO A 177      32.499   8.198  -0.047  1.00 33.07           C  
ATOM   1425  C   PRO A 177      32.979   8.243  -1.502  1.00 31.08           C  
ATOM   1426  O   PRO A 177      33.239   9.325  -1.965  1.00 30.07           O  
ATOM   1427  CB  PRO A 177      33.694   8.246   0.924  1.00 33.26           C  
ATOM   1428  CG  PRO A 177      33.871   6.838   1.401  1.00 34.57           C  
ATOM   1429  CD  PRO A 177      32.480   6.247   1.410  1.00 34.03           C  
ATOM   1430  N   LYS A 178      33.053   7.105  -2.194  1.00 30.28           N  
ATOM   1431  CA  LYS A 178      33.404   7.077  -3.631  1.00 37.47           C  
ATOM   1432  C   LYS A 178      32.325   7.654  -4.537  1.00 37.58           C  
ATOM   1433  O   LYS A 178      32.543   7.836  -5.748  1.00 34.33           O  
ATOM   1434  CB  LYS A 178      33.768   5.662  -4.086  1.00 38.05           C  
ATOM   1435  CG  LYS A 178      35.144   5.246  -3.553  1.00 45.28           C  
ATOM   1436  CD  LYS A 178      35.218   3.806  -3.050  1.00 49.17           C  
ATOM   1437  CE  LYS A 178      35.576   2.819  -4.163  1.00 56.62           C  
ATOM   1438  NZ  LYS A 178      35.493   1.375  -3.756  1.00 56.24           N1+
ATOM   1439  N   GLU A 179      31.163   7.903  -3.947  1.00 35.24           N  
ATOM   1440  CA  GLU A 179      30.068   8.512  -4.646  1.00 36.38           C  
ATOM   1441  C   GLU A 179      30.086  10.011  -4.465  1.00 37.24           C  
ATOM   1442  O   GLU A 179      29.366  10.717  -5.147  1.00 43.20           O  
ATOM   1443  CB  GLU A 179      28.745   7.985  -4.123  1.00 34.98           C  
ATOM   1444  CG  GLU A 179      28.619   6.501  -4.298  1.00 34.14           C  
ATOM   1445  CD  GLU A 179      27.216   5.976  -4.015  1.00 32.31           C  
ATOM   1446  OE1 GLU A 179      26.396   6.712  -3.410  1.00 23.83           O  
ATOM   1447  OE2 GLU A 179      26.962   4.807  -4.434  1.00 33.13           O1-
ATOM   1448  N   LYS A 180      30.888  10.515  -3.551  1.00 38.98           N  
ATOM   1449  CA  LYS A 180      30.923  11.962  -3.352  1.00 48.66           C  
ATOM   1450  C   LYS A 180      31.278  12.728  -4.658  1.00 47.22           C  
ATOM   1451  O   LYS A 180      30.839  13.842  -4.872  1.00 53.27           O  
ATOM   1452  CB  LYS A 180      31.887  12.318  -2.215  1.00 49.44           C  
ATOM   1453  CG  LYS A 180      31.713  13.724  -1.673  1.00 57.63           C  
ATOM   1454  CD  LYS A 180      30.288  13.991  -1.169  1.00 65.69           C  
ATOM   1455  CE  LYS A 180      30.243  15.243  -0.289  1.00 69.63           C  
ATOM   1456  NZ  LYS A 180      28.946  15.429   0.415  1.00 70.08           N1+
ATOM   1457  N   ARG A 181      32.057  12.101  -5.525  1.00 47.16           N  
ATOM   1458  CA  ARG A 181      32.548  12.746  -6.713  1.00 50.05           C  
ATOM   1459  C   ARG A 181      31.446  12.911  -7.748  1.00 48.64           C  
ATOM   1460  O   ARG A 181      31.695  13.412  -8.833  1.00 46.02           O  
ATOM   1461  CB  ARG A 181      33.683  11.923  -7.314  1.00 51.79           C  
ATOM   1462  CG  ARG A 181      33.146  10.693  -7.989  1.00 53.82           C  
ATOM   1463  CD  ARG A 181      34.142   9.574  -8.250  1.00 54.76           C  
ATOM   1464  NE  ARG A 181      33.821   9.036  -9.574  1.00 60.52           N  
ATOM   1465  CZ  ARG A 181      32.639   8.519  -9.932  1.00 62.17           C  
ATOM   1466  NH1 ARG A 181      31.640   8.402  -9.052  1.00 59.51           N1+
ATOM   1467  NH2 ARG A 181      32.452   8.101 -11.189  1.00 66.86           N  
ATOM   1468  N   LEU A 182      30.235  12.456  -7.437  1.00 48.19           N  
ATOM   1469  CA  LEU A 182      29.081  12.729  -8.281  1.00 39.81           C  
ATOM   1470  C   LEU A 182      28.529  14.099  -7.936  1.00 39.12           C  
ATOM   1471  O   LEU A 182      27.838  14.701  -8.727  1.00 42.22           O  
ATOM   1472  CB  LEU A 182      28.039  11.642  -8.084  1.00 44.57           C  
ATOM   1473  CG  LEU A 182      28.443  10.264  -8.627  1.00 45.23           C  
ATOM   1474  CD1 LEU A 182      27.501   9.164  -8.143  1.00 43.24           C  
ATOM   1475  CD2 LEU A 182      28.499  10.295 -10.160  1.00 43.29           C  
ATOM   1476  N   LYS A 183      28.872  14.599  -6.753  1.00 42.84           N  
ATOM   1477  CA  LYS A 183      28.467  15.916  -6.280  1.00 45.51           C  
ATOM   1478  C   LYS A 183      26.953  16.002  -6.129  1.00 46.69           C  
ATOM   1479  O   LYS A 183      26.354  17.082  -6.318  1.00 39.26           O  
ATOM   1480  CB  LYS A 183      28.957  17.021  -7.220  1.00 55.66           C  
ATOM   1481  CG  LYS A 183      30.470  17.188  -7.286  1.00 62.61           C  
ATOM   1482  CD  LYS A 183      30.858  18.626  -7.643  1.00 68.20           C  
ATOM   1483  CE  LYS A 183      30.723  19.575  -6.444  1.00 67.54           C  
ATOM   1484  NZ  LYS A 183      31.339  20.917  -6.680  1.00 63.92           N1+
ATOM   1485  N   LEU A 184      26.323  14.874  -5.782  1.00 40.96           N  
ATOM   1486  CA  LEU A 184      24.868  14.883  -5.606  1.00 38.47           C  
ATOM   1487  C   LEU A 184      24.514  15.895  -4.502  1.00 34.54           C  
ATOM   1488  O   LEU A 184      25.308  16.161  -3.618  1.00 33.54           O  
ATOM   1489  CB  LEU A 184      24.337  13.485  -5.298  1.00 33.89           C  
ATOM   1490  CG  LEU A 184      24.618  12.435  -6.375  1.00 31.39           C  
ATOM   1491  CD1 LEU A 184      24.272  11.025  -5.880  1.00 32.68           C  
ATOM   1492  CD2 LEU A 184      23.896  12.731  -7.654  1.00 28.04           C  
ATOM   1493  N   PRO A 185      23.327  16.489  -4.563  1.00 33.27           N  
ATOM   1494  CA  PRO A 185      22.972  17.386  -3.459  1.00 34.87           C  
ATOM   1495  C   PRO A 185      23.198  16.737  -2.084  1.00 33.39           C  
ATOM   1496  O   PRO A 185      22.982  15.530  -1.952  1.00 34.03           O  
ATOM   1497  CB  PRO A 185      21.472  17.672  -3.691  1.00 35.09           C  
ATOM   1498  CG  PRO A 185      21.169  17.198  -5.061  1.00 33.71           C  
ATOM   1499  CD  PRO A 185      22.159  16.098  -5.365  1.00 34.95           C  
ATOM   1500  N   SER A 186      23.629  17.525  -1.085  1.00 34.63           N  
ATOM   1501  CA  SER A 186      24.060  16.978   0.188  1.00 32.63           C  
ATOM   1502  C   SER A 186      23.799  17.871   1.358  1.00 35.55           C  
ATOM   1503  O   SER A 186      23.352  19.003   1.216  1.00 37.17           O  
ATOM   1504  CB  SER A 186      25.567  16.668   0.176  1.00 34.80           C  
ATOM   1505  OG  SER A 186      25.973  16.223  -1.084  1.00 36.63           O  
ATOM   1506  N   ASP A 187      24.082  17.303   2.535  1.00 40.09           N  
ATOM   1507  CA  ASP A 187      23.924  17.944   3.821  1.00 40.72           C  
ATOM   1508  C   ASP A 187      22.524  18.501   3.937  1.00 41.85           C  
ATOM   1509  O   ASP A 187      21.574  17.743   3.835  1.00 42.65           O  
ATOM   1510  CB  ASP A 187      25.063  18.955   4.032  1.00 42.47           C  
ATOM   1511  CG  ASP A 187      26.440  18.303   3.833  1.00 41.10           C  
ATOM   1512  OD1 ASP A 187      27.038  17.789   4.793  1.00 41.76           O  
ATOM   1513  OD2 ASP A 187      26.873  18.220   2.682  1.00 40.33           O1-
ATOM   1514  N   GLU A 188      22.374  19.800   4.133  1.00 48.21           N  
ATOM   1515  CA  GLU A 188      21.038  20.388   4.261  1.00 47.73           C  
ATOM   1516  C   GLU A 188      20.146  20.087   3.055  1.00 38.66           C  
ATOM   1517  O   GLU A 188      18.942  20.082   3.197  1.00 33.92           O  
ATOM   1518  CB  GLU A 188      21.133  21.896   4.477  1.00 54.90           C  
ATOM   1519  CG  GLU A 188      21.730  22.239   5.832  1.00 65.17           C  
ATOM   1520  CD  GLU A 188      21.683  23.735   6.160  1.00 75.72           C  
ATOM   1521  OE1 GLU A 188      21.129  24.547   5.361  1.00 68.41           O  
ATOM   1522  OE2 GLU A 188      22.202  24.093   7.247  1.00 76.73           O1-
ATOM   1523  N   TYR A 189      20.726  19.804   1.894  1.00 31.09           N  
ATOM   1524  CA  TYR A 189      19.904  19.541   0.704  1.00 32.59           C  
ATOM   1525  C   TYR A 189      19.712  18.046   0.401  1.00 30.87           C  
ATOM   1526  O   TYR A 189      19.318  17.668  -0.734  1.00 30.31           O  
ATOM   1527  CB  TYR A 189      20.453  20.331  -0.489  1.00 31.37           C  
ATOM   1528  CG  TYR A 189      20.744  21.757  -0.059  1.00 32.85           C  
ATOM   1529  CD1 TYR A 189      19.710  22.666   0.130  1.00 34.72           C  
ATOM   1530  CD2 TYR A 189      22.058  22.178   0.219  1.00 33.75           C  
ATOM   1531  CE1 TYR A 189      19.964  23.970   0.542  1.00 37.46           C  
ATOM   1532  CE2 TYR A 189      22.317  23.463   0.649  1.00 33.89           C  
ATOM   1533  CZ  TYR A 189      21.271  24.351   0.805  1.00 36.84           C  
ATOM   1534  OH  TYR A 189      21.539  25.609   1.251  1.00 41.29           O  
ATOM   1535  N   ASP A 190      19.980  17.223   1.426  1.00 29.33           N  
ATOM   1536  CA  ASP A 190      19.737  15.749   1.427  1.00 29.19           C  
ATOM   1537  C   ASP A 190      18.746  15.414   2.540  1.00 27.01           C  
ATOM   1538  O   ASP A 190      19.055  15.549   3.723  1.00 27.30           O  
ATOM   1539  CB  ASP A 190      21.058  15.001   1.649  1.00 30.98           C  
ATOM   1540  CG  ASP A 190      20.940  13.526   1.493  1.00 30.59           C  
ATOM   1541  OD1 ASP A 190      19.826  13.000   1.386  1.00 33.49           O  
ATOM   1542  OD2 ASP A 190      21.981  12.873   1.491  1.00 30.19           O1-
ATOM   1543  N   VAL A 191      17.519  15.049   2.178  1.00 26.29           N  
ATOM   1544  CA  VAL A 191      16.462  15.003   3.172  1.00 25.99           C  
ATOM   1545  C   VAL A 191      15.660  13.717   3.104  1.00 25.13           C  
ATOM   1546  O   VAL A 191      15.197  13.329   2.025  1.00 23.63           O  
ATOM   1547  CB  VAL A 191      15.519  16.199   3.057  1.00 29.10           C  
ATOM   1548  CG1 VAL A 191      14.440  16.145   4.166  1.00 29.91           C  
ATOM   1549  CG2 VAL A 191      16.311  17.495   3.156  1.00 28.32           C  
ATOM   1550  N   PRO A 192      15.526  13.029   4.257  1.00 24.34           N  
ATOM   1551  CA  PRO A 192      14.703  11.822   4.228  1.00 25.08           C  
ATOM   1552  C   PRO A 192      13.217  12.120   4.375  1.00 22.16           C  
ATOM   1553  O   PRO A 192      12.841  12.933   5.186  1.00 21.24           O  
ATOM   1554  CB  PRO A 192      15.209  11.003   5.434  1.00 23.82           C  
ATOM   1555  CG  PRO A 192      16.404  11.747   5.967  1.00 25.48           C  
ATOM   1556  CD  PRO A 192      16.170  13.180   5.565  1.00 24.76           C  
ATOM   1557  N   LEU A 193      12.402  11.379   3.622  1.00 22.06           N  
ATOM   1558  CA  LEU A 193      10.939  11.450   3.699  1.00 21.38           C  
ATOM   1559  C   LEU A 193      10.392  10.099   4.085  1.00 19.90           C  
ATOM   1560  O   LEU A 193      10.284   9.246   3.209  1.00 19.24           O  
ATOM   1561  CB  LEU A 193      10.353  11.893   2.349  1.00 21.95           C  
ATOM   1562  CG  LEU A 193      10.958  13.198   1.770  1.00 24.46           C  
ATOM   1563  CD1 LEU A 193      10.304  13.609   0.455  1.00 24.93           C  
ATOM   1564  CD2 LEU A 193      10.853  14.335   2.781  1.00 25.37           C  
ATOM   1565  N   LEU A 194      10.027   9.889   5.367  1.00 19.16           N  
ATOM   1566  CA  LEU A 194       9.337   8.611   5.752  1.00 21.14           C  
ATOM   1567  C   LEU A 194       7.850   8.811   5.716  1.00 20.54           C  
ATOM   1568  O   LEU A 194       7.297   9.655   6.470  1.00 19.14           O  
ATOM   1569  CB  LEU A 194       9.720   8.046   7.131  1.00 23.11           C  
ATOM   1570  CG  LEU A 194      11.157   7.573   7.334  1.00 24.61           C  
ATOM   1571  CD1 LEU A 194      12.017   8.789   7.590  1.00 26.69           C  
ATOM   1572  CD2 LEU A 194      11.277   6.639   8.524  1.00 25.11           C  
ATOM   1573  N   ILE A 195       7.198   8.063   4.831  1.00 19.78           N  
ATOM   1574  CA  ILE A 195       5.778   8.286   4.592  1.00 19.55           C  
ATOM   1575  C   ILE A 195       5.052   7.241   5.385  1.00 19.58           C  
ATOM   1576  O   ILE A 195       5.302   6.055   5.186  1.00 22.04           O  
ATOM   1577  CB  ILE A 195       5.385   8.190   3.115  1.00 20.32           C  
ATOM   1578  CG1 ILE A 195       6.326   9.018   2.224  1.00 20.93           C  
ATOM   1579  CG2 ILE A 195       3.980   8.728   2.935  1.00 21.03           C  
ATOM   1580  CD1 ILE A 195       5.974   8.995   0.742  1.00 19.96           C  
ATOM   1581  N   THR A 196       4.186   7.691   6.302  1.00 18.13           N  
ATOM   1582  CA  THR A 196       3.313   6.835   7.078  1.00 17.10           C  
ATOM   1583  C   THR A 196       1.850   7.307   7.035  1.00 16.83           C  
ATOM   1584  O   THR A 196       1.560   8.389   7.461  1.00 16.54           O  
ATOM   1585  CB  THR A 196       3.761   6.790   8.542  1.00 16.82           C  
ATOM   1586  CG2 THR A 196       5.190   6.280   8.629  1.00 17.26           C  
ATOM   1587  OG1 THR A 196       3.675   8.103   9.135  1.00 15.09           O  
ATOM   1588  N   ASP A 197       0.942   6.470   6.552  1.00 16.86           N  
ATOM   1589  CA  ASP A 197      -0.482   6.717   6.723  1.00 17.10           C  
ATOM   1590  C   ASP A 197      -0.994   6.252   8.096  1.00 18.34           C  
ATOM   1591  O   ASP A 197      -0.547   5.241   8.638  1.00 18.67           O  
ATOM   1592  CB  ASP A 197      -1.309   6.170   5.560  1.00 17.89           C  
ATOM   1593  CG  ASP A 197      -1.332   4.641   5.461  1.00 18.09           C  
ATOM   1594  OD1 ASP A 197      -0.376   3.925   5.870  1.00 17.38           O  
ATOM   1595  OD2 ASP A 197      -2.348   4.167   4.882  1.00 17.97           O1-
ATOM   1596  N   ARG A 198      -1.857   7.074   8.697  1.00 17.85           N  
ATOM   1597  CA  ARG A 198      -2.383   6.810   9.998  1.00 17.15           C  
ATOM   1598  C   ARG A 198      -3.847   7.212  10.047  1.00 16.58           C  
ATOM   1599  O   ARG A 198      -4.331   8.048   9.296  1.00 14.28           O  
ATOM   1600  CB  ARG A 198      -1.654   7.633  11.050  1.00 18.20           C  
ATOM   1601  CG  ARG A 198      -0.164   7.330  11.254  1.00 19.44           C  
ATOM   1602  CD  ARG A 198       0.066   5.958  11.841  1.00 18.70           C  
ATOM   1603  NE  ARG A 198       1.479   5.613  12.105  1.00 18.80           N  
ATOM   1604  CZ  ARG A 198       2.204   4.738  11.399  1.00 18.35           C  
ATOM   1605  NH1 ARG A 198       1.738   4.154  10.326  1.00 17.95           N1+
ATOM   1606  NH2 ARG A 198       3.433   4.468  11.749  1.00 20.05           N  
ATOM   1607  N   THR A 199      -4.554   6.625  10.990  1.00 16.92           N  
ATOM   1608  CA  THR A 199      -5.897   7.040  11.261  1.00 16.21           C  
ATOM   1609  C   THR A 199      -5.868   7.523  12.687  1.00 15.99           C  
ATOM   1610  O   THR A 199      -5.469   6.789  13.580  1.00 14.14           O  
ATOM   1611  CB  THR A 199      -6.907   5.930  11.077  1.00 16.40           C  
ATOM   1612  CG2 THR A 199      -8.295   6.443  11.526  1.00 18.11           C  
ATOM   1613  OG1 THR A 199      -6.978   5.600   9.692  1.00 15.87           O  
ATOM   1614  N   ILE A 200      -6.271   8.790  12.852  1.00 16.85           N  
ATOM   1615  CA  ILE A 200      -6.182   9.464  14.113  1.00 17.76           C  
ATOM   1616  C   ILE A 200      -7.561   9.902  14.577  1.00 17.24           C  
ATOM   1617  O   ILE A 200      -8.288  10.535  13.834  1.00 16.67           O  
ATOM   1618  CB  ILE A 200      -5.281  10.679  13.999  1.00 17.64           C  
ATOM   1619  CG1 ILE A 200      -3.951  10.244  13.336  1.00 18.50           C  
ATOM   1620  CG2 ILE A 200      -5.048  11.285  15.375  1.00 17.08           C  
ATOM   1621  CD1 ILE A 200      -3.055  11.400  12.989  1.00 17.55           C  
ATOM   1622  N   ASN A 201      -7.887   9.528  15.801  1.00 17.10           N  
ATOM   1623  CA  ASN A 201      -9.102  10.001  16.480  1.00 19.77           C  
ATOM   1624  C   ASN A 201      -9.038  11.486  16.806  1.00 21.70           C  
ATOM   1625  O   ASN A 201      -7.982  12.112  16.689  1.00 19.95           O  
ATOM   1626  CB  ASN A 201      -9.393   9.199  17.780  1.00 18.24           C  
ATOM   1627  CG  ASN A 201      -9.584   7.723  17.517  1.00 17.84           C  
ATOM   1628  ND2 ASN A 201      -8.839   6.881  18.222  1.00 18.36           N  
ATOM   1629  OD1 ASN A 201     -10.337   7.349  16.648  1.00 17.22           O  
ATOM   1630  N   GLU A 202     -10.218  12.018  17.171  1.00 25.32           N  
ATOM   1631  CA  GLU A 202     -10.433  13.407  17.452  1.00 28.76           C  
ATOM   1632  C   GLU A 202      -9.573  13.865  18.607  1.00 25.11           C  
ATOM   1633  O   GLU A 202      -9.028  14.951  18.561  1.00 23.94           O  
ATOM   1634  CB  GLU A 202     -11.910  13.659  17.794  1.00 34.51           C  
ATOM   1635  CG  GLU A 202     -12.835  13.693  16.584  1.00 44.52           C  
ATOM   1636  CD  GLU A 202     -14.081  14.582  16.785  1.00 55.22           C  
ATOM   1637  OE1 GLU A 202     -14.128  15.404  17.751  1.00 55.38           O  
ATOM   1638  OE2 GLU A 202     -15.009  14.480  15.941  1.00 58.04           O1-
ATOM   1639  N   ASP A 203      -9.450  13.012  19.622  1.00 22.29           N  
ATOM   1640  CA  ASP A 203      -8.612  13.311  20.775  1.00 22.28           C  
ATOM   1641  C   ASP A 203      -7.099  13.056  20.520  1.00 22.33           C  
ATOM   1642  O   ASP A 203      -6.321  13.040  21.481  1.00 20.24           O  
ATOM   1643  CB  ASP A 203      -9.040  12.484  21.984  1.00 20.76           C  
ATOM   1644  CG  ASP A 203      -8.836  10.980  21.777  1.00 21.81           C  
ATOM   1645  OD1 ASP A 203      -8.394  10.548  20.683  1.00 22.08           O  
ATOM   1646  OD2 ASP A 203      -9.137  10.220  22.707  1.00 20.53           O1-
ATOM   1647  N   GLY A 204      -6.695  12.856  19.264  1.00 19.51           N  
ATOM   1648  CA  GLY A 204      -5.282  12.588  18.962  1.00 21.59           C  
ATOM   1649  C   GLY A 204      -4.771  11.137  19.120  1.00 19.44           C  
ATOM   1650  O   GLY A 204      -3.658  10.781  18.637  1.00 17.91           O  
ATOM   1651  N   SER A 205      -5.571  10.289  19.751  1.00 17.46           N  
ATOM   1652  CA  SER A 205      -5.188   8.890  19.855  1.00 17.17           C  
ATOM   1653  C   SER A 205      -5.208   8.209  18.477  1.00 17.18           C  
ATOM   1654  O   SER A 205      -6.029   8.544  17.624  1.00 16.87           O  
ATOM   1655  CB  SER A 205      -6.032   8.134  20.844  1.00 16.76           C  
ATOM   1656  OG  SER A 205      -7.341   7.980  20.358  1.00 17.72           O  
ATOM   1657  N   LEU A 206      -4.237   7.317  18.256  1.00 16.34           N  
ATOM   1658  CA  LEU A 206      -4.197   6.487  17.061  1.00 16.22           C  
ATOM   1659  C   LEU A 206      -5.384   5.507  17.088  1.00 15.93           C  
ATOM   1660  O   LEU A 206      -5.701   4.933  18.121  1.00 15.11           O  
ATOM   1661  CB  LEU A 206      -2.909   5.641  16.990  1.00 15.51           C  
ATOM   1662  CG  LEU A 206      -1.526   6.304  16.815  1.00 16.11           C  
ATOM   1663  CD1 LEU A 206      -0.449   5.276  16.549  1.00 16.60           C  
ATOM   1664  CD2 LEU A 206      -1.518   7.274  15.677  1.00 15.91           C  
ATOM   1665  N   PHE A 207      -5.961   5.299  15.915  1.00 15.90           N  
ATOM   1666  CA  PHE A 207      -6.871   4.224  15.666  1.00 15.80           C  
ATOM   1667  C   PHE A 207      -6.233   3.150  14.815  1.00 15.44           C  
ATOM   1668  O   PHE A 207      -5.727   3.404  13.741  1.00 14.35           O  
ATOM   1669  CB  PHE A 207      -8.073   4.753  14.896  1.00 15.64           C  
ATOM   1670  CG  PHE A 207      -9.077   3.695  14.568  1.00 15.12           C  
ATOM   1671  CD1 PHE A 207      -9.974   3.269  15.517  1.00 14.54           C  
ATOM   1672  CD2 PHE A 207      -9.133   3.157  13.278  1.00 15.25           C  
ATOM   1673  CE1 PHE A 207     -10.917   2.295  15.207  1.00 15.68           C  
ATOM   1674  CE2 PHE A 207     -10.072   2.198  12.945  1.00 16.10           C  
ATOM   1675  CZ  PHE A 207     -10.982   1.776  13.918  1.00 16.33           C  
ATOM   1676  N   TYR A 208      -6.348   1.934  15.292  1.00 16.28           N  
ATOM   1677  CA  TYR A 208      -6.042   0.777  14.530  1.00 16.59           C  
ATOM   1678  C   TYR A 208      -7.209  -0.180  14.704  1.00 17.29           C  
ATOM   1679  O   TYR A 208      -7.600  -0.475  15.862  1.00 19.60           O  
ATOM   1680  CB  TYR A 208      -4.715   0.120  15.001  1.00 17.08           C  
ATOM   1681  CG  TYR A 208      -4.267  -0.959  14.001  1.00 16.81           C  
ATOM   1682  CD1 TYR A 208      -4.671  -2.269  14.152  1.00 15.79           C  
ATOM   1683  CD2 TYR A 208      -3.528  -0.649  12.892  1.00 16.48           C  
ATOM   1684  CE1 TYR A 208      -4.290  -3.240  13.257  1.00 15.69           C  
ATOM   1685  CE2 TYR A 208      -3.153  -1.639  11.985  1.00 16.94           C  
ATOM   1686  CZ  TYR A 208      -3.544  -2.941  12.199  1.00 15.71           C  
ATOM   1687  OH  TYR A 208      -3.254  -3.945  11.308  1.00 16.71           O  
ATOM   1688  N   PRO A 209      -7.753  -0.707  13.589  1.00 17.79           N  
ATOM   1689  CA  PRO A 209      -8.956  -1.497  13.690  1.00 18.31           C  
ATOM   1690  C   PRO A 209      -8.794  -2.836  14.429  1.00 20.55           C  
ATOM   1691  O   PRO A 209      -7.749  -3.495  14.360  1.00 21.22           O  
ATOM   1692  CB  PRO A 209      -9.327  -1.730  12.243  1.00 18.04           C  
ATOM   1693  CG  PRO A 209      -8.041  -1.844  11.535  1.00 17.82           C  
ATOM   1694  CD  PRO A 209      -7.194  -0.765  12.223  1.00 19.05           C  
ATOM   1695  N   SER A 210      -9.865  -3.234  15.100  1.00 22.24           N  
ATOM   1696  CA  SER A 210      -9.897  -4.416  15.930  1.00 22.97           C  
ATOM   1697  C   SER A 210     -10.792  -5.493  15.292  1.00 24.43           C  
ATOM   1698  O   SER A 210     -10.954  -6.569  15.851  1.00 27.14           O  
ATOM   1699  CB  SER A 210     -10.330  -4.032  17.357  1.00 23.59           C  
ATOM   1700  OG  SER A 210     -11.623  -3.429  17.375  1.00 27.99           O  
ATOM   1701  N   ALA A 211     -11.316  -5.227  14.090  1.00 25.62           N  
ATOM   1702  CA  ALA A 211     -12.122  -6.194  13.356  1.00 26.35           C  
ATOM   1703  C   ALA A 211     -12.137  -5.785  11.885  1.00 27.18           C  
ATOM   1704  O   ALA A 211     -11.994  -4.628  11.594  1.00 29.19           O  
ATOM   1705  CB  ALA A 211     -13.529  -6.220  13.924  1.00 28.49           C  
ATOM   1706  N   PRO A 212     -12.204  -6.739  10.947  1.00 28.35           N  
ATOM   1707  CA  PRO A 212     -12.333  -6.371   9.549  1.00 31.04           C  
ATOM   1708  C   PRO A 212     -13.823  -6.167   9.221  1.00 37.66           C  
ATOM   1709  O   PRO A 212     -14.655  -6.403  10.099  1.00 38.95           O  
ATOM   1710  CB  PRO A 212     -11.816  -7.617   8.830  1.00 29.94           C  
ATOM   1711  CG  PRO A 212     -12.299  -8.710   9.686  1.00 31.51           C  
ATOM   1712  CD  PRO A 212     -12.243  -8.207  11.121  1.00 29.89           C  
ATOM   1713  N   GLU A 213     -14.142  -5.759   7.988  1.00 44.26           N  
ATOM   1714  CA  GLU A 213     -15.526  -5.768   7.465  1.00 52.60           C  
ATOM   1715  C   GLU A 213     -16.342  -7.071   7.742  1.00 52.60           C  
ATOM   1716  O   GLU A 213     -17.350  -7.021   8.467  1.00 46.83           O  
ATOM   1717  CB  GLU A 213     -15.543  -5.432   5.957  1.00 54.45           C  
ATOM   1718  CG  GLU A 213     -15.903  -3.970   5.689  1.00 56.17           C  
ATOM   1719  CD  GLU A 213     -16.238  -3.667   4.231  1.00 59.74           C  
ATOM   1720  OE1 GLU A 213     -16.683  -4.569   3.463  1.00 62.74           O  
ATOM   1721  OE2 GLU A 213     -16.065  -2.491   3.848  1.00 59.97           O1-
ATOM   1722  N   ASN A 214     -15.927  -8.195   7.139  1.00 56.82           N  
ATOM   1723  CA  ASN A 214     -16.397  -9.560   7.495  1.00 61.47           C  
ATOM   1724  C   ASN A 214     -17.184  -9.609   8.837  1.00 68.97           C  
ATOM   1725  O   ASN A 214     -16.604  -9.464   9.930  1.00 65.67           O  
ATOM   1726  CB  ASN A 214     -15.183 -10.525   7.524  1.00 63.66           C  
ATOM   1727  CG  ASN A 214     -15.571 -12.001   7.631  1.00 66.41           C  
ATOM   1728  ND2 ASN A 214     -14.644 -12.880   7.226  1.00 66.41           N  
ATOM   1729  OD1 ASN A 214     -16.667 -12.352   8.084  1.00 70.93           O  
ATOM   1730  N   PRO A 215     -18.515  -9.816   8.765  1.00 70.13           N  
ATOM   1731  CA  PRO A 215     -19.259  -9.715  10.009  1.00 68.67           C  
ATOM   1732  C   PRO A 215     -19.461 -11.052  10.743  1.00 64.30           C  
ATOM   1733  O   PRO A 215     -20.165 -11.059  11.745  1.00 68.24           O  
ATOM   1734  CB  PRO A 215     -20.605  -9.135   9.540  1.00 69.72           C  
ATOM   1735  CG  PRO A 215     -20.747  -9.552   8.091  1.00 71.39           C  
ATOM   1736  CD  PRO A 215     -19.417 -10.119   7.634  1.00 74.95           C  
ATOM   1737  N   SER A 216     -18.846 -12.144  10.266  1.00 62.73           N  
ATOM   1738  CA  SER A 216     -19.116 -13.520  10.765  1.00 61.32           C  
ATOM   1739  C   SER A 216     -19.137 -13.710  12.309  1.00 61.44           C  
ATOM   1740  O   SER A 216     -18.283 -13.171  13.038  1.00 57.30           O  
ATOM   1741  CB  SER A 216     -18.121 -14.510  10.143  1.00 61.13           C  
ATOM   1742  OG  SER A 216     -17.930 -15.644  10.984  1.00 61.81           O  
ATOM   1743  N   PRO A 217     -20.106 -14.497  12.815  1.00 62.23           N  
ATOM   1744  CA  PRO A 217     -20.278 -14.603  14.280  1.00 59.72           C  
ATOM   1745  C   PRO A 217     -19.093 -15.236  15.008  1.00 57.64           C  
ATOM   1746  O   PRO A 217     -18.898 -14.989  16.192  1.00 56.04           O  
ATOM   1747  CB  PRO A 217     -21.527 -15.493  14.433  1.00 62.22           C  
ATOM   1748  CG  PRO A 217     -21.609 -16.284  13.151  1.00 64.04           C  
ATOM   1749  CD  PRO A 217     -21.020 -15.397  12.076  1.00 63.36           C  
ATOM   1750  N   SER A 218     -18.311 -16.050  14.314  1.00 57.89           N  
ATOM   1751  CA  SER A 218     -17.223 -16.785  14.961  1.00 60.82           C  
ATOM   1752  C   SER A 218     -15.973 -15.932  15.280  1.00 56.41           C  
ATOM   1753  O   SER A 218     -15.147 -16.378  16.092  1.00 55.88           O  
ATOM   1754  CB  SER A 218     -16.846 -17.998  14.104  1.00 61.02           C  
ATOM   1755  OG  SER A 218     -17.031 -17.710  12.724  1.00 63.13           O  
ATOM   1756  N   LEU A 219     -15.873 -14.727  14.671  1.00 51.49           N  
ATOM   1757  CA  LEU A 219     -14.647 -13.849  14.676  1.00 42.44           C  
ATOM   1758  C   LEU A 219     -14.044 -13.624  16.036  1.00 36.22           C  
ATOM   1759  O   LEU A 219     -14.712 -13.203  16.949  1.00 35.89           O  
ATOM   1760  CB  LEU A 219     -14.914 -12.471  14.036  1.00 43.78           C  
ATOM   1761  CG  LEU A 219     -14.219 -12.256  12.684  1.00 46.05           C  
ATOM   1762  CD1 LEU A 219     -14.383 -13.454  11.773  1.00 47.36           C  
ATOM   1763  CD2 LEU A 219     -14.699 -11.022  11.945  1.00 46.50           C  
ATOM   1764  N   PRO A 220     -12.766 -13.955  16.201  1.00 36.72           N  
ATOM   1765  CA  PRO A 220     -12.192 -13.559  17.478  1.00 36.33           C  
ATOM   1766  C   PRO A 220     -12.263 -12.041  17.582  1.00 34.59           C  
ATOM   1767  O   PRO A 220     -12.199 -11.364  16.555  1.00 30.69           O  
ATOM   1768  CB  PRO A 220     -10.744 -14.030  17.393  1.00 36.64           C  
ATOM   1769  CG  PRO A 220     -10.699 -14.952  16.226  1.00 38.05           C  
ATOM   1770  CD  PRO A 220     -11.780 -14.545  15.289  1.00 35.63           C  
ATOM   1771  N   ASN A 221     -12.460 -11.536  18.792  1.00 34.21           N  
ATOM   1772  CA  ASN A 221     -12.343 -10.114  19.050  1.00 36.79           C  
ATOM   1773  C   ASN A 221     -11.176  -9.858  19.992  1.00 33.95           C  
ATOM   1774  O   ASN A 221     -11.200 -10.359  21.091  1.00 29.18           O  
ATOM   1775  CB  ASN A 221     -13.586  -9.546  19.703  1.00 36.34           C  
ATOM   1776  CG  ASN A 221     -13.569  -8.045  19.677  1.00 42.67           C  
ATOM   1777  ND2 ASN A 221     -13.356  -7.444  20.829  1.00 45.35           N  
ATOM   1778  OD1 ASN A 221     -13.700  -7.423  18.608  1.00 48.41           O  
ATOM   1779  N   PRO A 222     -10.149  -9.086  19.572  1.00 33.05           N  
ATOM   1780  CA  PRO A 222      -9.981  -8.475  18.277  1.00 29.88           C  
ATOM   1781  C   PRO A 222      -9.699  -9.478  17.213  1.00 26.05           C  
ATOM   1782  O   PRO A 222      -9.336 -10.627  17.507  1.00 23.25           O  
ATOM   1783  CB  PRO A 222      -8.751  -7.577  18.476  1.00 30.69           C  
ATOM   1784  CG  PRO A 222      -8.721  -7.314  19.939  1.00 33.50           C  
ATOM   1785  CD  PRO A 222      -9.078  -8.647  20.492  1.00 33.21           C  
ATOM   1786  N   SER A 223      -9.857  -9.041  15.970  1.00 23.56           N  
ATOM   1787  CA  SER A 223      -9.381  -9.825  14.866  1.00 22.50           C  
ATOM   1788  C   SER A 223      -8.417  -9.014  14.022  1.00 23.69           C  
ATOM   1789  O   SER A 223      -8.609  -7.823  13.815  1.00 23.68           O  
ATOM   1790  CB  SER A 223     -10.523 -10.318  13.995  1.00 22.09           C  
ATOM   1791  OG  SER A 223      -9.988 -10.859  12.803  1.00 23.18           O  
ATOM   1792  N   ILE A 224      -7.400  -9.700  13.495  1.00 24.61           N  
ATOM   1793  CA  ILE A 224      -6.556  -9.154  12.467  1.00 23.79           C  
ATOM   1794  C   ILE A 224      -7.364  -8.801  11.223  1.00 22.66           C  
ATOM   1795  O   ILE A 224      -8.366  -9.412  10.956  1.00 21.90           O  
ATOM   1796  CB  ILE A 224      -5.441 -10.122  12.092  1.00 24.88           C  
ATOM   1797  CG1 ILE A 224      -4.386  -9.440  11.214  1.00 25.50           C  
ATOM   1798  CG2 ILE A 224      -5.994 -11.327  11.338  1.00 27.00           C  
ATOM   1799  CD1 ILE A 224      -3.151 -10.270  11.072  1.00 26.98           C  
ATOM   1800  N   VAL A 225      -6.911  -7.772  10.510  1.00 21.26           N  
ATOM   1801  CA  VAL A 225      -7.496  -7.371   9.260  1.00 21.81           C  
ATOM   1802  C   VAL A 225      -6.491  -7.601   8.128  1.00 22.49           C  
ATOM   1803  O   VAL A 225      -5.277  -7.474   8.303  1.00 24.97           O  
ATOM   1804  CB  VAL A 225      -7.967  -5.896   9.298  1.00 21.34           C  
ATOM   1805  CG1 VAL A 225      -8.874  -5.665  10.486  1.00 21.77           C  
ATOM   1806  CG2 VAL A 225      -6.789  -4.937   9.352  1.00 21.57           C  
ATOM   1807  N   PRO A 226      -6.976  -7.917   6.943  1.00 23.80           N  
ATOM   1808  CA  PRO A 226      -6.039  -8.194   5.843  1.00 22.76           C  
ATOM   1809  C   PRO A 226      -5.358  -6.971   5.233  1.00 23.10           C  
ATOM   1810  O   PRO A 226      -4.397  -7.111   4.455  1.00 24.29           O  
ATOM   1811  CB  PRO A 226      -6.942  -8.849   4.800  1.00 25.01           C  
ATOM   1812  CG  PRO A 226      -8.280  -8.166   4.978  1.00 25.57           C  
ATOM   1813  CD  PRO A 226      -8.385  -7.983   6.506  1.00 26.36           C  
ATOM   1814  N   ALA A 227      -5.869  -5.775   5.518  1.00 24.59           N  
ATOM   1815  CA  ALA A 227      -5.292  -4.540   4.984  1.00 20.77           C  
ATOM   1816  C   ALA A 227      -5.631  -3.397   5.888  1.00 21.34           C  
ATOM   1817  O   ALA A 227      -6.725  -3.348   6.468  1.00 21.73           O  
ATOM   1818  CB  ALA A 227      -5.846  -4.280   3.602  1.00 21.31           C  
ATOM   1819  N   PHE A 228      -4.696  -2.462   6.003  1.00 20.77           N  
ATOM   1820  CA  PHE A 228      -4.960  -1.222   6.691  1.00 19.84           C  
ATOM   1821  C   PHE A 228      -4.748   0.018   5.807  1.00 19.58           C  
ATOM   1822  O   PHE A 228      -3.646   0.292   5.305  1.00 18.48           O  
ATOM   1823  CB  PHE A 228      -4.090  -1.067   7.927  1.00 19.80           C  
ATOM   1824  CG  PHE A 228      -4.219   0.293   8.516  1.00 19.31           C  
ATOM   1825  CD1 PHE A 228      -5.368   0.627   9.266  1.00 19.12           C  
ATOM   1826  CD2 PHE A 228      -3.296   1.279   8.211  1.00 18.80           C  
ATOM   1827  CE1 PHE A 228      -5.523   1.875   9.764  1.00 17.81           C  
ATOM   1828  CE2 PHE A 228      -3.491   2.552   8.668  1.00 18.90           C  
ATOM   1829  CZ  PHE A 228      -4.599   2.847   9.460  1.00 18.11           C  
ATOM   1830  N   CYS A 229      -5.806   0.798   5.655  1.00 21.38           N  
ATOM   1831  CA  CYS A 229      -5.769   2.021   4.833  1.00 21.75           C  
ATOM   1832  C   CYS A 229      -6.131   3.207   5.711  1.00 21.42           C  
ATOM   1833  O   CYS A 229      -7.302   3.374   6.122  1.00 22.66           O  
ATOM   1834  CB  CYS A 229      -6.727   1.907   3.649  1.00 22.50           C  
ATOM   1835  SG  CYS A 229      -6.268   0.697   2.373  1.00 24.61           S  
ATOM   1836  N   GLY A 230      -5.121   4.011   6.025  1.00 20.17           N  
ATOM   1837  CA  GLY A 230      -5.266   5.107   6.946  1.00 19.33           C  
ATOM   1838  C   GLY A 230      -5.932   6.298   6.310  1.00 19.66           C  
ATOM   1839  O   GLY A 230      -5.823   6.526   5.087  1.00 20.02           O  
ATOM   1840  N   GLU A 231      -6.564   7.112   7.138  1.00 19.78           N  
ATOM   1841  CA  GLU A 231      -7.326   8.246   6.600  1.00 22.87           C  
ATOM   1842  C   GLU A 231      -6.458   9.427   6.247  1.00 23.36           C  
ATOM   1843  O   GLU A 231      -6.794  10.192   5.364  1.00 25.87           O  
ATOM   1844  CB  GLU A 231      -8.355   8.726   7.620  1.00 23.17           C  
ATOM   1845  CG  GLU A 231      -9.554   7.810   7.752  1.00 23.65           C  
ATOM   1846  CD  GLU A 231     -10.369   8.111   8.988  1.00 27.37           C  
ATOM   1847  OE1 GLU A 231     -10.073   9.133   9.703  1.00 23.37           O  
ATOM   1848  OE2 GLU A 231     -11.291   7.276   9.253  1.00 29.70           O1-
ATOM   1849  N   THR A 232      -5.385   9.576   6.994  1.00 21.24           N  
ATOM   1850  CA  THR A 232      -4.528  10.727   6.976  1.00 23.32           C  
ATOM   1851  C   THR A 232      -3.104  10.281   6.548  1.00 21.09           C  
ATOM   1852  O   THR A 232      -2.654   9.159   6.859  1.00 22.88           O  
ATOM   1853  CB  THR A 232      -4.493  11.321   8.415  1.00 25.60           C  
ATOM   1854  CG2 THR A 232      -3.710  12.612   8.486  1.00 28.42           C  
ATOM   1855  OG1 THR A 232      -5.831  11.610   8.857  1.00 25.58           O  
ATOM   1856  N   ILE A 233      -2.393  11.127   5.827  1.00 19.39           N  
ATOM   1857  CA  ILE A 233      -1.003  10.812   5.463  1.00 18.45           C  
ATOM   1858  C   ILE A 233       0.003  11.688   6.246  1.00 18.36           C  
ATOM   1859  O   ILE A 233      -0.160  12.912   6.322  1.00 16.60           O  
ATOM   1860  CB  ILE A 233      -0.744  11.042   3.964  1.00 17.43           C  
ATOM   1861  CG1 ILE A 233      -1.802  10.389   3.093  1.00 16.18           C  
ATOM   1862  CG2 ILE A 233       0.645  10.552   3.574  1.00 17.79           C  
ATOM   1863  CD1 ILE A 233      -1.894   8.912   3.289  1.00 16.69           C  
ATOM   1864  N   LEU A 234       1.037  11.047   6.809  1.00 18.45           N  
ATOM   1865  CA  LEU A 234       2.122  11.740   7.511  1.00 18.03           C  
ATOM   1866  C   LEU A 234       3.460  11.621   6.763  1.00 18.63           C  
ATOM   1867  O   LEU A 234       3.681  10.663   6.045  1.00 16.70           O  
ATOM   1868  CB  LEU A 234       2.296  11.202   8.913  1.00 17.82           C  
ATOM   1869  CG  LEU A 234       1.225  11.631   9.936  1.00 17.79           C  
ATOM   1870  CD1 LEU A 234      -0.110  10.992   9.602  1.00 17.04           C  
ATOM   1871  CD2 LEU A 234       1.681  11.210  11.320  1.00 17.82           C  
ATOM   1872  N   VAL A 235       4.293  12.657   6.882  1.00 18.04           N  
ATOM   1873  CA  VAL A 235       5.650  12.597   6.411  1.00 18.28           C  
ATOM   1874  C   VAL A 235       6.463  13.029   7.584  1.00 18.45           C  
ATOM   1875  O   VAL A 235       6.183  14.079   8.192  1.00 19.31           O  
ATOM   1876  CB  VAL A 235       5.945  13.447   5.148  1.00 17.97           C  
ATOM   1877  CG1 VAL A 235       7.353  13.146   4.658  1.00 17.88           C  
ATOM   1878  CG2 VAL A 235       5.016  13.107   3.983  1.00 16.63           C  
ATOM   1879  N   ASN A 236       7.440  12.199   7.954  1.00 18.07           N  
ATOM   1880  CA  ASN A 236       8.342  12.480   9.097  1.00 17.57           C  
ATOM   1881  C   ASN A 236       7.613  12.836  10.414  1.00 16.13           C  
ATOM   1882  O   ASN A 236       8.105  13.601  11.267  1.00 16.26           O  
ATOM   1883  CB  ASN A 236       9.402  13.531   8.711  1.00 18.25           C  
ATOM   1884  CG  ASN A 236      10.394  13.043   7.646  1.00 19.12           C  
ATOM   1885  ND2 ASN A 236      11.209  13.959   7.164  1.00 21.56           N  
ATOM   1886  OD1 ASN A 236      10.447  11.881   7.272  1.00 19.98           O  
ATOM   1887  N   GLY A 237       6.462  12.203  10.604  1.00 15.35           N  
ATOM   1888  CA  GLY A 237       5.656  12.346  11.846  1.00 15.66           C  
ATOM   1889  C   GLY A 237       4.704  13.536  11.980  1.00 15.36           C  
ATOM   1890  O   GLY A 237       4.253  13.912  13.099  1.00 14.73           O  
ATOM   1891  N   LYS A 238       4.438  14.180  10.865  1.00 15.31           N  
ATOM   1892  CA  LYS A 238       3.431  15.227  10.846  1.00 17.57           C  
ATOM   1893  C   LYS A 238       2.505  14.955   9.715  1.00 17.35           C  
ATOM   1894  O   LYS A 238       2.927  14.625   8.600  1.00 17.92           O  
ATOM   1895  CB  LYS A 238       4.000  16.642  10.630  1.00 16.59           C  
ATOM   1896  CG  LYS A 238       4.782  17.197  11.772  1.00 17.04           C  
ATOM   1897  CD  LYS A 238       3.951  17.511  13.016  1.00 17.38           C  
ATOM   1898  CE  LYS A 238       4.892  18.037  14.100  1.00 16.51           C  
ATOM   1899  NZ  LYS A 238       4.205  18.367  15.361  1.00 16.78           N1+
ATOM   1900  N   VAL A 239       1.241  15.171  10.020  1.00 17.76           N  
ATOM   1901  CA  VAL A 239       0.178  15.053   9.059  1.00 17.85           C  
ATOM   1902  C   VAL A 239       0.325  16.120   7.969  1.00 18.88           C  
ATOM   1903  O   VAL A 239       0.495  17.280   8.302  1.00 20.70           O  
ATOM   1904  CB  VAL A 239      -1.149  15.317   9.775  1.00 17.06           C  
ATOM   1905  CG1 VAL A 239      -2.233  15.486   8.728  1.00 17.34           C  
ATOM   1906  CG2 VAL A 239      -1.464  14.225  10.808  1.00 17.14           C  
ATOM   1907  N   TRP A 240       0.240  15.732   6.697  1.00 20.00           N  
ATOM   1908  CA  TRP A 240       0.291  16.656   5.557  1.00 21.57           C  
ATOM   1909  C   TRP A 240       1.106  17.927   5.802  1.00 24.12           C  
ATOM   1910  O   TRP A 240       0.542  19.050   5.825  1.00 25.49           O  
ATOM   1911  CB  TRP A 240      -1.135  17.022   5.079  1.00 21.45           C  
ATOM   1912  CG  TRP A 240      -1.965  15.832   4.598  1.00 20.88           C  
ATOM   1913  CD1 TRP A 240      -1.613  14.925   3.639  1.00 23.49           C  
ATOM   1914  CD2 TRP A 240      -3.257  15.442   5.051  1.00 19.98           C  
ATOM   1915  CE2 TRP A 240      -3.630  14.305   4.334  1.00 21.49           C  
ATOM   1916  CE3 TRP A 240      -4.156  15.956   6.000  1.00 21.06           C  
ATOM   1917  NE1 TRP A 240      -2.607  14.000   3.473  1.00 23.09           N  
ATOM   1918  CZ2 TRP A 240      -4.854  13.646   4.550  1.00 21.14           C  
ATOM   1919  CZ3 TRP A 240      -5.369  15.303   6.196  1.00 20.25           C  
ATOM   1920  CH2 TRP A 240      -5.708  14.176   5.461  1.00 19.68           C  
ATOM   1921  N   PRO A 241       2.446  17.780   5.941  1.00 24.71           N  
ATOM   1922  CA  PRO A 241       3.299  18.929   6.172  1.00 24.87           C  
ATOM   1923  C   PRO A 241       3.737  19.678   4.907  1.00 23.99           C  
ATOM   1924  O   PRO A 241       3.514  19.237   3.758  1.00 21.35           O  
ATOM   1925  CB  PRO A 241       4.513  18.314   6.850  1.00 25.53           C  
ATOM   1926  CG  PRO A 241       4.649  17.011   6.154  1.00 24.92           C  
ATOM   1927  CD  PRO A 241       3.246  16.563   5.805  1.00 25.28           C  
ATOM   1928  N   TYR A 242       4.296  20.868   5.146  1.00 25.55           N  
ATOM   1929  CA  TYR A 242       4.976  21.658   4.084  1.00 25.03           C  
ATOM   1930  C   TYR A 242       6.466  21.685   4.377  1.00 24.01           C  
ATOM   1931  O   TYR A 242       6.900  21.697   5.534  1.00 23.12           O  
ATOM   1932  CB  TYR A 242       4.431  23.110   4.029  1.00 24.00           C  
ATOM   1933  CG  TYR A 242       4.783  24.000   5.240  1.00 22.33           C  
ATOM   1934  CD1 TYR A 242       5.977  24.703   5.302  1.00 21.42           C  
ATOM   1935  CD2 TYR A 242       3.895  24.144   6.304  1.00 23.17           C  
ATOM   1936  CE1 TYR A 242       6.292  25.492   6.397  1.00 21.01           C  
ATOM   1937  CE2 TYR A 242       4.219  24.904   7.434  1.00 22.07           C  
ATOM   1938  CZ  TYR A 242       5.404  25.600   7.458  1.00 22.89           C  
ATOM   1939  OH  TYR A 242       5.701  26.374   8.587  1.00 26.20           O  
ATOM   1940  N   LEU A 243       7.260  21.690   3.333  1.00 26.65           N  
ATOM   1941  CA  LEU A 243       8.700  21.966   3.500  1.00 26.77           C  
ATOM   1942  C   LEU A 243       9.050  23.242   2.706  1.00 27.61           C  
ATOM   1943  O   LEU A 243       8.807  23.323   1.497  1.00 25.26           O  
ATOM   1944  CB  LEU A 243       9.546  20.786   3.022  1.00 22.93           C  
ATOM   1945  CG  LEU A 243      11.080  20.981   3.048  1.00 23.69           C  
ATOM   1946  CD1 LEU A 243      11.727  21.152   4.434  1.00 21.57           C  
ATOM   1947  CD2 LEU A 243      11.739  19.848   2.284  1.00 23.41           C  
ATOM   1948  N   GLU A 244       9.622  24.217   3.396  1.00 31.32           N  
ATOM   1949  CA  GLU A 244      10.224  25.367   2.710  1.00 35.37           C  
ATOM   1950  C   GLU A 244      11.574  25.006   2.111  1.00 34.42           C  
ATOM   1951  O   GLU A 244      12.527  24.766   2.861  1.00 34.37           O  
ATOM   1952  CB  GLU A 244      10.414  26.538   3.667  1.00 39.37           C  
ATOM   1953  CG  GLU A 244       9.141  27.302   3.961  1.00 43.14           C  
ATOM   1954  CD  GLU A 244       9.427  28.615   4.646  1.00 50.65           C  
ATOM   1955  OE1 GLU A 244      10.121  29.475   4.010  1.00 56.01           O  
ATOM   1956  OE2 GLU A 244       8.950  28.771   5.804  1.00 44.00           O1-
ATOM   1957  N   VAL A 245      11.642  24.988   0.778  1.00 33.46           N  
ATOM   1958  CA  VAL A 245      12.884  24.723   0.034  1.00 34.94           C  
ATOM   1959  C   VAL A 245      13.440  25.968  -0.699  1.00 38.70           C  
ATOM   1960  O   VAL A 245      12.700  26.915  -1.002  1.00 40.97           O  
ATOM   1961  CB  VAL A 245      12.698  23.604  -1.027  1.00 35.11           C  
ATOM   1962  CG1 VAL A 245      12.162  22.321  -0.394  1.00 35.73           C  
ATOM   1963  CG2 VAL A 245      11.807  24.046  -2.188  1.00 34.69           C  
ATOM   1964  N   GLU A 246      14.737  25.930  -1.005  1.00 38.41           N  
ATOM   1965  CA  GLU A 246      15.393  26.930  -1.850  1.00 36.18           C  
ATOM   1966  C   GLU A 246      15.189  26.556  -3.291  1.00 37.25           C  
ATOM   1967  O   GLU A 246      15.005  25.381  -3.623  1.00 36.42           O  
ATOM   1968  CB  GLU A 246      16.895  26.995  -1.562  1.00 34.15           C  
ATOM   1969  CG  GLU A 246      17.255  27.457  -0.166  1.00 33.23           C  
ATOM   1970  CD  GLU A 246      18.742  27.269   0.178  1.00 36.27           C  
ATOM   1971  OE1 GLU A 246      19.564  27.103  -0.773  1.00 35.76           O  
ATOM   1972  OE2 GLU A 246      19.092  27.298   1.411  1.00 31.24           O1-
ATOM   1973  N   PRO A 247      15.239  27.552  -4.175  1.00 43.00           N  
ATOM   1974  CA  PRO A 247      15.032  27.269  -5.603  1.00 43.78           C  
ATOM   1975  C   PRO A 247      16.254  26.612  -6.221  1.00 48.45           C  
ATOM   1976  O   PRO A 247      17.038  27.272  -6.908  1.00 59.86           O  
ATOM   1977  CB  PRO A 247      14.764  28.650  -6.196  1.00 42.23           C  
ATOM   1978  CG  PRO A 247      15.477  29.586  -5.282  1.00 42.85           C  
ATOM   1979  CD  PRO A 247      15.470  28.986  -3.908  1.00 41.97           C  
ATOM   1980  N   ARG A 248      16.404  25.313  -5.973  1.00 46.95           N  
ATOM   1981  CA  ARG A 248      17.597  24.559  -6.380  1.00 42.35           C  
ATOM   1982  C   ARG A 248      17.389  23.057  -6.282  1.00 41.77           C  
ATOM   1983  O   ARG A 248      16.292  22.599  -5.942  1.00 40.08           O  
ATOM   1984  CB  ARG A 248      18.771  24.942  -5.516  1.00 40.24           C  
ATOM   1985  CG  ARG A 248      18.478  24.985  -4.028  1.00 40.69           C  
ATOM   1986  CD  ARG A 248      19.753  24.705  -3.240  1.00 39.42           C  
ATOM   1987  NE  ARG A 248      20.335  23.414  -3.634  1.00 38.30           N  
ATOM   1988  CZ  ARG A 248      21.560  23.001  -3.301  1.00 40.40           C  
ATOM   1989  NH1 ARG A 248      22.366  23.790  -2.573  1.00 39.63           N1+
ATOM   1990  NH2 ARG A 248      21.984  21.801  -3.713  1.00 37.33           N  
ATOM   1991  N   LYS A 249      18.439  22.307  -6.611  1.00 36.44           N  
ATOM   1992  CA  LYS A 249      18.413  20.863  -6.518  1.00 36.24           C  
ATOM   1993  C   LYS A 249      18.499  20.390  -5.059  1.00 33.59           C  
ATOM   1994  O   LYS A 249      19.331  20.862  -4.281  1.00 32.50           O  
ATOM   1995  CB  LYS A 249      19.495  20.218  -7.407  1.00 37.15           C  
ATOM   1996  CG  LYS A 249      19.208  20.433  -8.889  1.00 37.96           C  
ATOM   1997  CD  LYS A 249      20.153  19.771  -9.904  1.00 42.97           C  
ATOM   1998  CE  LYS A 249      21.655  20.074  -9.736  1.00 41.71           C  
ATOM   1999  NZ  LYS A 249      21.974  21.406  -9.138  1.00 43.70           N1+
ATOM   2000  N   TYR A 250      17.556  19.509  -4.703  1.00 31.84           N  
ATOM   2001  CA  TYR A 250      17.531  18.781  -3.423  1.00 28.59           C  
ATOM   2002  C   TYR A 250      17.541  17.258  -3.685  1.00 27.61           C  
ATOM   2003  O   TYR A 250      17.007  16.768  -4.700  1.00 26.95           O  
ATOM   2004  CB  TYR A 250      16.253  19.084  -2.668  1.00 26.63           C  
ATOM   2005  CG  TYR A 250      16.262  20.323  -1.863  1.00 26.25           C  
ATOM   2006  CD1 TYR A 250      16.094  21.575  -2.473  1.00 25.53           C  
ATOM   2007  CD2 TYR A 250      16.355  20.269  -0.482  1.00 25.83           C  
ATOM   2008  CE1 TYR A 250      16.058  22.735  -1.720  1.00 24.65           C  
ATOM   2009  CE2 TYR A 250      16.332  21.431   0.278  1.00 25.82           C  
ATOM   2010  CZ  TYR A 250      16.175  22.661  -0.348  1.00 24.81           C  
ATOM   2011  OH  TYR A 250      16.092  23.825   0.405  1.00 23.49           O  
ATOM   2012  N   ARG A 251      18.119  16.516  -2.747  1.00 28.44           N  
ATOM   2013  CA  ARG A 251      18.039  15.042  -2.760  1.00 27.47           C  
ATOM   2014  C   ARG A 251      17.019  14.609  -1.704  1.00 26.08           C  
ATOM   2015  O   ARG A 251      17.023  15.175  -0.591  1.00 22.79           O  
ATOM   2016  CB  ARG A 251      19.408  14.425  -2.425  1.00 27.76           C  
ATOM   2017  CG  ARG A 251      19.450  12.903  -2.547  1.00 27.43           C  
ATOM   2018  CD  ARG A 251      20.793  12.346  -2.136  1.00 24.92           C  
ATOM   2019  NE  ARG A 251      20.931  10.943  -2.558  1.00 24.93           N  
ATOM   2020  CZ  ARG A 251      22.102  10.310  -2.727  1.00 24.98           C  
ATOM   2021  NH1 ARG A 251      23.275  10.928  -2.535  1.00 23.82           N1+
ATOM   2022  NH2 ARG A 251      22.114   9.047  -3.107  1.00 26.63           N  
ATOM   2023  N   PHE A 252      16.161  13.636  -2.037  1.00 22.26           N  
ATOM   2024  CA  PHE A 252      15.228  13.104  -1.030  1.00 23.15           C  
ATOM   2025  C   PHE A 252      15.325  11.601  -0.992  1.00 23.36           C  
ATOM   2026  O   PHE A 252      15.409  10.920  -2.040  1.00 25.10           O  
ATOM   2027  CB  PHE A 252      13.774  13.482  -1.293  1.00 22.65           C  
ATOM   2028  CG  PHE A 252      13.508  14.962  -1.261  1.00 22.38           C  
ATOM   2029  CD1 PHE A 252      13.446  15.655  -0.055  1.00 21.49           C  
ATOM   2030  CD2 PHE A 252      13.314  15.693  -2.471  1.00 24.34           C  
ATOM   2031  CE1 PHE A 252      13.220  17.035  -0.029  1.00 20.61           C  
ATOM   2032  CE2 PHE A 252      13.051  17.079  -2.434  1.00 21.84           C  
ATOM   2033  CZ  PHE A 252      13.025  17.741  -1.214  1.00 20.60           C  
ATOM   2034  N   ARG A 253      15.350  11.078   0.227  1.00 21.52           N  
ATOM   2035  CA  ARG A 253      15.392   9.651   0.414  1.00 21.05           C  
ATOM   2036  C   ARG A 253      13.982   9.206   0.785  1.00 21.24           C  
ATOM   2037  O   ARG A 253      13.552   9.300   1.956  1.00 18.72           O  
ATOM   2038  CB  ARG A 253      16.361   9.290   1.521  1.00 21.79           C  
ATOM   2039  CG  ARG A 253      17.686  10.029   1.496  1.00 22.22           C  
ATOM   2040  CD  ARG A 253      18.504   9.855   0.202  1.00 22.20           C  
ATOM   2041  NE  ARG A 253      19.862  10.367   0.464  1.00 22.81           N  
ATOM   2042  CZ  ARG A 253      21.005   9.668   0.429  1.00 21.87           C  
ATOM   2043  NH1 ARG A 253      21.048   8.400   0.073  1.00 21.46           N1+
ATOM   2044  NH2 ARG A 253      22.144  10.285   0.716  1.00 23.42           N  
ATOM   2045  N   VAL A 254      13.235   8.746  -0.204  1.00 21.07           N  
ATOM   2046  CA  VAL A 254      11.810   8.534   0.045  1.00 20.84           C  
ATOM   2047  C   VAL A 254      11.599   7.092   0.457  1.00 18.28           C  
ATOM   2048  O   VAL A 254      11.951   6.206  -0.280  1.00 18.00           O  
ATOM   2049  CB  VAL A 254      10.968   8.925  -1.176  1.00 22.82           C  
ATOM   2050  CG1 VAL A 254       9.488   8.999  -0.809  1.00 23.36           C  
ATOM   2051  CG2 VAL A 254      11.423  10.287  -1.703  1.00 23.01           C  
ATOM   2052  N   ILE A 255      11.056   6.889   1.665  1.00 18.21           N  
ATOM   2053  CA  ILE A 255      10.852   5.573   2.304  1.00 17.43           C  
ATOM   2054  C   ILE A 255       9.359   5.352   2.545  1.00 18.21           C  
ATOM   2055  O   ILE A 255       8.675   6.195   3.178  1.00 21.03           O  
ATOM   2056  CB  ILE A 255      11.584   5.523   3.668  1.00 17.55           C  
ATOM   2057  CG1 ILE A 255      13.108   5.732   3.506  1.00 17.61           C  
ATOM   2058  CG2 ILE A 255      11.395   4.172   4.331  1.00 18.02           C  
ATOM   2059  CD1 ILE A 255      13.876   6.070   4.771  1.00 17.28           C  
ATOM   2060  N   ASN A 256       8.827   4.243   2.076  1.00 16.75           N  
ATOM   2061  CA  ASN A 256       7.466   3.910   2.429  1.00 17.76           C  
ATOM   2062  C   ASN A 256       7.421   3.030   3.679  1.00 17.38           C  
ATOM   2063  O   ASN A 256       7.617   1.833   3.625  1.00 16.72           O  
ATOM   2064  CB  ASN A 256       6.699   3.244   1.272  1.00 18.20           C  
ATOM   2065  CG  ASN A 256       5.219   2.961   1.636  1.00 17.58           C  
ATOM   2066  ND2 ASN A 256       4.439   2.573   0.661  1.00 17.66           N  
ATOM   2067  OD1 ASN A 256       4.825   3.060   2.780  1.00 16.96           O  
ATOM   2068  N   ALA A 257       7.120   3.661   4.799  1.00 17.80           N  
ATOM   2069  CA  ALA A 257       7.058   3.010   6.112  1.00 16.60           C  
ATOM   2070  C   ALA A 257       5.618   2.733   6.554  1.00 15.99           C  
ATOM   2071  O   ALA A 257       5.361   2.589   7.756  1.00 17.11           O  
ATOM   2072  CB  ALA A 257       7.756   3.895   7.142  1.00 15.53           C  
ATOM   2073  N   SER A 258       4.702   2.630   5.597  1.00 15.13           N  
ATOM   2074  CA  SER A 258       3.299   2.351   5.861  1.00 15.25           C  
ATOM   2075  C   SER A 258       3.050   0.856   5.963  1.00 16.53           C  
ATOM   2076  O   SER A 258       3.825   0.058   5.434  1.00 19.42           O  
ATOM   2077  CB  SER A 258       2.485   2.908   4.707  1.00 15.44           C  
ATOM   2078  OG  SER A 258       2.745   4.294   4.574  1.00 15.06           O  
ATOM   2079  N   ASN A 259       1.951   0.473   6.580  1.00 16.82           N  
ATOM   2080  CA  ASN A 259       1.641  -0.937   6.872  1.00 17.46           C  
ATOM   2081  C   ASN A 259       1.218  -1.719   5.632  1.00 17.07           C  
ATOM   2082  O   ASN A 259       1.636  -2.855   5.438  1.00 18.89           O  
ATOM   2083  CB  ASN A 259       0.511  -1.050   7.916  1.00 17.17           C  
ATOM   2084  CG  ASN A 259       0.978  -0.864   9.312  1.00 16.67           C  
ATOM   2085  ND2 ASN A 259       0.461  -1.709  10.214  1.00 16.75           N  
ATOM   2086  OD1 ASN A 259       1.776   0.055   9.612  1.00 18.95           O  
ATOM   2087  N   THR A 260       0.398  -1.088   4.815  1.00 16.54           N  
ATOM   2088  CA  THR A 260      -0.203  -1.685   3.636  1.00 15.65           C  
ATOM   2089  C   THR A 260      -0.127  -0.733   2.464  1.00 15.78           C  
ATOM   2090  O   THR A 260       0.026  -1.163   1.342  1.00 14.47           O  
ATOM   2091  CB  THR A 260      -1.722  -1.891   3.845  1.00 16.15           C  
ATOM   2092  CG2 THR A 260      -2.419  -2.336   2.560  1.00 16.46           C  
ATOM   2093  OG1 THR A 260      -1.965  -2.845   4.869  1.00 16.10           O  
ATOM   2094  N   ARG A 261      -0.333   0.559   2.695  1.00 17.54           N  
ATOM   2095  CA  ARG A 261      -0.599   1.448   1.566  1.00 18.80           C  
ATOM   2096  C   ARG A 261       0.554   1.597   0.557  1.00 20.38           C  
ATOM   2097  O   ARG A 261       1.722   1.831   0.929  1.00 22.15           O  
ATOM   2098  CB  ARG A 261      -1.023   2.814   2.077  1.00 19.32           C  
ATOM   2099  CG  ARG A 261      -1.358   3.810   0.995  1.00 19.70           C  
ATOM   2100  CD  ARG A 261      -1.726   5.164   1.593  1.00 21.41           C  
ATOM   2101  NE  ARG A 261      -2.998   5.244   2.313  1.00 21.10           N  
ATOM   2102  CZ  ARG A 261      -4.152   5.692   1.798  1.00 21.40           C  
ATOM   2103  NH1 ARG A 261      -4.239   6.048   0.529  1.00 22.15           N1+
ATOM   2104  NH2 ARG A 261      -5.243   5.747   2.555  1.00 19.89           N  
ATOM   2105  N   THR A 262       0.184   1.532  -0.729  1.00 20.27           N  
ATOM   2106  CA  THR A 262       1.044   1.900  -1.892  1.00 18.53           C  
ATOM   2107  C   THR A 262       0.708   3.337  -2.316  1.00 19.02           C  
ATOM   2108  O   THR A 262      -0.472   3.713  -2.391  1.00 21.22           O  
ATOM   2109  CB  THR A 262       0.821   0.846  -3.017  1.00 18.62           C  
ATOM   2110  CG2 THR A 262       1.447   1.198  -4.307  1.00 18.81           C  
ATOM   2111  OG1 THR A 262       1.333  -0.438  -2.583  1.00 18.74           O  
ATOM   2112  N   TYR A 263       1.738   4.151  -2.523  1.00 18.93           N  
ATOM   2113  CA  TYR A 263       1.629   5.509  -3.021  1.00 22.30           C  
ATOM   2114  C   TYR A 263       1.959   5.524  -4.533  1.00 24.34           C  
ATOM   2115  O   TYR A 263       2.658   4.657  -5.007  1.00 26.18           O  
ATOM   2116  CB  TYR A 263       2.545   6.474  -2.224  1.00 21.85           C  
ATOM   2117  CG  TYR A 263       2.231   6.441  -0.752  1.00 21.55           C  
ATOM   2118  CD1 TYR A 263       1.266   7.259  -0.223  1.00 23.08           C  
ATOM   2119  CD2 TYR A 263       2.850   5.552   0.094  1.00 20.26           C  
ATOM   2120  CE1 TYR A 263       0.927   7.180   1.123  1.00 23.02           C  
ATOM   2121  CE2 TYR A 263       2.532   5.479   1.437  1.00 19.84           C  
ATOM   2122  CZ  TYR A 263       1.569   6.284   1.946  1.00 19.91           C  
ATOM   2123  OH  TYR A 263       1.217   6.243   3.267  1.00 18.13           O  
ATOM   2124  N   ASN A 264       1.391   6.459  -5.289  1.00 24.83           N  
ATOM   2125  CA  ASN A 264       1.814   6.692  -6.664  1.00 25.25           C  
ATOM   2126  C   ASN A 264       2.020   8.183  -6.799  1.00 27.80           C  
ATOM   2127  O   ASN A 264       1.059   8.961  -6.815  1.00 28.93           O  
ATOM   2128  CB  ASN A 264       0.810   6.165  -7.680  1.00 26.13           C  
ATOM   2129  CG  ASN A 264       1.430   6.030  -9.076  1.00 25.52           C  
ATOM   2130  ND2 ASN A 264       1.627   4.818  -9.538  1.00 24.72           N  
ATOM   2131  OD1 ASN A 264       1.762   7.018  -9.686  1.00 25.71           O  
ATOM   2132  N   LEU A 265       3.284   8.600  -6.790  1.00 27.71           N  
ATOM   2133  CA  LEU A 265       3.577  10.021  -6.538  1.00 28.07           C  
ATOM   2134  C   LEU A 265       3.835  10.873  -7.796  1.00 25.36           C  
ATOM   2135  O   LEU A 265       4.361  10.413  -8.812  1.00 25.46           O  
ATOM   2136  CB  LEU A 265       4.735  10.181  -5.521  1.00 28.15           C  
ATOM   2137  CG  LEU A 265       4.700   9.443  -4.162  1.00 30.14           C  
ATOM   2138  CD1 LEU A 265       5.227   8.009  -4.293  1.00 30.65           C  
ATOM   2139  CD2 LEU A 265       5.558  10.157  -3.129  1.00 31.97           C  
ATOM   2140  N   SER A 266       3.474  12.142  -7.690  1.00 25.21           N  
ATOM   2141  CA  SER A 266       3.684  13.110  -8.765  1.00 25.26           C  
ATOM   2142  C   SER A 266       3.661  14.487  -8.140  1.00 27.11           C  
ATOM   2143  O   SER A 266       3.389  14.639  -6.946  1.00 28.87           O  
ATOM   2144  CB  SER A 266       2.627  12.995  -9.862  1.00 23.56           C  
ATOM   2145  OG  SER A 266       1.354  13.445  -9.421  1.00 24.00           O  
ATOM   2146  N   LEU A 267       4.001  15.470  -8.956  1.00 27.95           N  
ATOM   2147  CA  LEU A 267       4.118  16.821  -8.549  1.00 28.68           C  
ATOM   2148  C   LEU A 267       3.018  17.589  -9.287  1.00 29.69           C  
ATOM   2149  O   LEU A 267       2.884  17.440 -10.504  1.00 27.36           O  
ATOM   2150  CB  LEU A 267       5.499  17.339  -8.906  1.00 28.39           C  
ATOM   2151  CG  LEU A 267       6.707  16.839  -8.130  1.00 28.40           C  
ATOM   2152  CD1 LEU A 267       7.953  17.535  -8.641  1.00 28.94           C  
ATOM   2153  CD2 LEU A 267       6.632  17.077  -6.638  1.00 29.87           C  
ATOM   2154  N   ASP A 268       2.222  18.385  -8.559  1.00 29.52           N  
ATOM   2155  CA  ASP A 268       1.007  18.958  -9.172  1.00 32.72           C  
ATOM   2156  C   ASP A 268       1.296  20.154 -10.083  1.00 38.29           C  
ATOM   2157  O   ASP A 268       0.390  20.623 -10.761  1.00 43.59           O  
ATOM   2158  CB  ASP A 268      -0.046  19.358  -8.142  1.00 29.32           C  
ATOM   2159  CG  ASP A 268       0.332  20.569  -7.370  1.00 29.28           C  
ATOM   2160  OD1 ASP A 268       1.557  20.925  -7.383  1.00 31.11           O  
ATOM   2161  OD2 ASP A 268      -0.581  21.137  -6.701  1.00 25.54           O1-
ATOM   2162  N   ASN A 269       2.525  20.671 -10.069  1.00 39.16           N  
ATOM   2163  CA  ASN A 269       2.948  21.631 -11.088  1.00 39.74           C  
ATOM   2164  C   ASN A 269       3.414  20.949 -12.389  1.00 38.85           C  
ATOM   2165  O   ASN A 269       3.737  21.622 -13.353  1.00 42.91           O  
ATOM   2166  CB  ASN A 269       4.019  22.578 -10.549  1.00 39.57           C  
ATOM   2167  CG  ASN A 269       5.364  21.891 -10.333  1.00 44.68           C  
ATOM   2168  ND2 ASN A 269       6.400  22.703 -10.198  1.00 43.94           N  
ATOM   2169  OD1 ASN A 269       5.471  20.643 -10.284  1.00 40.84           O  
ATOM   2170  N   GLY A 270       3.427  19.620 -12.417  1.00 40.17           N  
ATOM   2171  CA  GLY A 270       3.907  18.861 -13.578  1.00 35.77           C  
ATOM   2172  C   GLY A 270       5.404  18.550 -13.595  1.00 34.88           C  
ATOM   2173  O   GLY A 270       5.892  17.871 -14.494  1.00 36.84           O  
ATOM   2174  N   GLY A 271       6.143  19.032 -12.614  1.00 33.24           N  
ATOM   2175  CA  GLY A 271       7.593  18.839 -12.582  1.00 34.44           C  
ATOM   2176  C   GLY A 271       8.003  17.390 -12.556  1.00 36.93           C  
ATOM   2177  O   GLY A 271       7.174  16.497 -12.314  1.00 40.58           O  
ATOM   2178  N   ASP A 272       9.279  17.133 -12.832  1.00 38.41           N  
ATOM   2179  CA  ASP A 272       9.764  15.758 -12.902  1.00 36.44           C  
ATOM   2180  C   ASP A 272      10.563  15.435 -11.661  1.00 34.48           C  
ATOM   2181  O   ASP A 272      11.096  16.329 -10.997  1.00 32.75           O  
ATOM   2182  CB  ASP A 272      10.621  15.515 -14.129  1.00 42.08           C  
ATOM   2183  CG  ASP A 272       9.797  15.377 -15.427  1.00 47.53           C  
ATOM   2184  OD1 ASP A 272       8.820  14.589 -15.496  1.00 46.44           O  
ATOM   2185  OD2 ASP A 272      10.173  16.058 -16.401  1.00 53.20           O1-
ATOM   2186  N   PHE A 273      10.576  14.153 -11.321  1.00 32.14           N  
ATOM   2187  CA  PHE A 273      11.597  13.597 -10.421  1.00 34.41           C  
ATOM   2188  C   PHE A 273      12.743  12.991 -11.254  1.00 32.69           C  
ATOM   2189  O   PHE A 273      12.525  12.432 -12.335  1.00 32.26           O  
ATOM   2190  CB  PHE A 273      11.048  12.440  -9.536  1.00 31.69           C  
ATOM   2191  CG  PHE A 273       9.710  12.697  -8.856  1.00 29.59           C  
ATOM   2192  CD1 PHE A 273       9.616  13.509  -7.743  1.00 28.47           C  
ATOM   2193  CD2 PHE A 273       8.571  12.016  -9.280  1.00 28.81           C  
ATOM   2194  CE1 PHE A 273       8.414  13.682  -7.095  1.00 30.32           C  
ATOM   2195  CE2 PHE A 273       7.353  12.188  -8.650  1.00 29.82           C  
ATOM   2196  CZ  PHE A 273       7.266  13.023  -7.557  1.00 30.98           C  
ATOM   2197  N   ILE A 274      13.951  13.034 -10.715  1.00 35.06           N  
ATOM   2198  CA  ILE A 274      15.066  12.237 -11.262  1.00 34.48           C  
ATOM   2199  C   ILE A 274      15.359  11.120 -10.260  1.00 32.62           C  
ATOM   2200  O   ILE A 274      15.826  11.393  -9.138  1.00 26.13           O  
ATOM   2201  CB  ILE A 274      16.316  13.131 -11.485  1.00 39.57           C  
ATOM   2202  CG1 ILE A 274      15.986  14.304 -12.445  1.00 42.23           C  
ATOM   2203  CG2 ILE A 274      17.483  12.327 -12.054  1.00 40.96           C  
ATOM   2204  CD1 ILE A 274      16.357  15.664 -11.874  1.00 43.33           C  
ATOM   2205  N   GLN A 275      15.036   9.877 -10.616  1.00 32.75           N  
ATOM   2206  CA  GLN A 275      15.381   8.767  -9.737  1.00 34.09           C  
ATOM   2207  C   GLN A 275      16.866   8.451  -9.888  1.00 38.70           C  
ATOM   2208  O   GLN A 275      17.317   8.189 -11.000  1.00 40.38           O  
ATOM   2209  CB  GLN A 275      14.593   7.506 -10.035  1.00 34.33           C  
ATOM   2210  CG  GLN A 275      14.912   6.421  -9.006  1.00 32.05           C  
ATOM   2211  CD  GLN A 275      14.182   5.134  -9.233  1.00 31.80           C  
ATOM   2212  NE2 GLN A 275      14.262   4.252  -8.236  1.00 31.23           N  
ATOM   2213  OE1 GLN A 275      13.558   4.907 -10.302  1.00 32.75           O  
ATOM   2214  N   ILE A 276      17.618   8.497  -8.779  1.00 37.10           N  
ATOM   2215  CA  ILE A 276      19.025   8.109  -8.793  1.00 34.31           C  
ATOM   2216  C   ILE A 276      19.300   6.778  -8.086  1.00 36.03           C  
ATOM   2217  O   ILE A 276      20.292   6.115  -8.370  1.00 35.52           O  
ATOM   2218  CB  ILE A 276      19.912   9.201  -8.182  1.00 34.59           C  
ATOM   2219  CG1 ILE A 276      19.572   9.458  -6.695  1.00 32.39           C  
ATOM   2220  CG2 ILE A 276      19.791  10.477  -9.006  1.00 33.63           C  
ATOM   2221  CD1 ILE A 276      20.390  10.587  -6.128  1.00 30.20           C  
ATOM   2222  N   GLY A 277      18.432   6.358  -7.176  1.00 33.06           N  
ATOM   2223  CA  GLY A 277      18.666   5.077  -6.523  1.00 30.95           C  
ATOM   2224  C   GLY A 277      17.406   4.345  -6.119  1.00 29.91           C  
ATOM   2225  O   GLY A 277      16.320   4.955  -5.952  1.00 30.60           O  
ATOM   2226  N   SER A 278      17.565   3.037  -5.969  1.00 24.57           N  
ATOM   2227  CA  SER A 278      16.502   2.181  -5.580  1.00 25.64           C  
ATOM   2228  C   SER A 278      16.916   1.626  -4.214  1.00 24.74           C  
ATOM   2229  O   SER A 278      17.860   2.126  -3.617  1.00 25.17           O  
ATOM   2230  CB  SER A 278      16.293   1.100  -6.645  1.00 24.72           C  
ATOM   2231  OG  SER A 278      17.481   0.318  -6.780  1.00 28.46           O  
ATOM   2232  N   ASP A 279      16.194   0.617  -3.734  1.00 23.54           N  
ATOM   2233  CA  ASP A 279      16.400   0.041  -2.407  1.00 23.88           C  
ATOM   2234  C   ASP A 279      17.891  -0.237  -2.162  1.00 25.60           C  
ATOM   2235  O   ASP A 279      18.428   0.001  -1.070  1.00 20.70           O  
ATOM   2236  CB  ASP A 279      15.711  -1.321  -2.254  1.00 23.28           C  
ATOM   2237  CG  ASP A 279      14.243  -1.321  -2.605  1.00 22.97           C  
ATOM   2238  OD1 ASP A 279      13.608  -0.234  -2.623  1.00 21.12           O  
ATOM   2239  OD2 ASP A 279      13.743  -2.459  -2.869  1.00 21.81           O1-
ATOM   2240  N   GLY A 280      18.513  -0.770  -3.221  1.00 28.30           N  
ATOM   2241  CA  GLY A 280      19.789  -1.470  -3.158  1.00 27.42           C  
ATOM   2242  C   GLY A 280      20.929  -0.552  -3.491  1.00 27.89           C  
ATOM   2243  O   GLY A 280      22.078  -0.961  -3.492  1.00 29.34           O  
ATOM   2244  N   GLY A 281      20.599   0.705  -3.738  1.00 28.64           N  
ATOM   2245  CA  GLY A 281      21.579   1.736  -4.003  1.00 29.09           C  
ATOM   2246  C   GLY A 281      21.328   2.425  -5.351  1.00 28.93           C  
ATOM   2247  O   GLY A 281      20.274   2.253  -6.001  1.00 26.44           O  
ATOM   2248  N   LEU A 282      22.356   3.143  -5.782  1.00 28.18           N  
ATOM   2249  CA  LEU A 282      22.308   3.982  -6.963  1.00 29.01           C  
ATOM   2250  C   LEU A 282      21.993   3.195  -8.177  1.00 27.24           C  
ATOM   2251  O   LEU A 282      22.475   2.104  -8.336  1.00 29.05           O  
ATOM   2252  CB  LEU A 282      23.634   4.663  -7.190  1.00 29.67           C  
ATOM   2253  CG  LEU A 282      24.012   5.758  -6.230  1.00 30.10           C  
ATOM   2254  CD1 LEU A 282      25.340   6.370  -6.664  1.00 33.15           C  
ATOM   2255  CD2 LEU A 282      22.934   6.801  -6.177  1.00 29.56           C  
ATOM   2256  N   LEU A 283      21.150   3.755  -9.027  1.00 30.27           N  
ATOM   2257  CA  LEU A 283      20.844   3.148 -10.298  1.00 31.16           C  
ATOM   2258  C   LEU A 283      22.101   3.223 -11.178  1.00 31.02           C  
ATOM   2259  O   LEU A 283      22.956   4.097 -10.989  1.00 33.44           O  
ATOM   2260  CB  LEU A 283      19.691   3.917 -10.968  1.00 32.82           C  
ATOM   2261  CG  LEU A 283      18.271   3.801 -10.395  1.00 32.09           C  
ATOM   2262  CD1 LEU A 283      17.303   4.554 -11.268  1.00 30.77           C  
ATOM   2263  CD2 LEU A 283      17.805   2.353 -10.273  1.00 33.69           C  
ATOM   2264  N   PRO A 284      22.223   2.319 -12.151  1.00 33.24           N  
ATOM   2265  CA  PRO A 284      23.318   2.521 -13.128  1.00 37.48           C  
ATOM   2266  C   PRO A 284      23.220   3.880 -13.908  1.00 35.41           C  
ATOM   2267  O   PRO A 284      24.244   4.571 -14.133  1.00 32.28           O  
ATOM   2268  CB  PRO A 284      23.217   1.287 -14.034  1.00 36.22           C  
ATOM   2269  CG  PRO A 284      21.808   0.842 -13.917  1.00 37.06           C  
ATOM   2270  CD  PRO A 284      21.341   1.204 -12.523  1.00 35.54           C  
ATOM   2271  N   ARG A 285      21.999   4.300 -14.229  1.00 36.05           N  
ATOM   2272  CA  ARG A 285      21.806   5.588 -14.931  1.00 39.93           C  
ATOM   2273  C   ARG A 285      20.569   6.255 -14.376  1.00 34.80           C  
ATOM   2274  O   ARG A 285      19.601   5.578 -14.097  1.00 29.84           O  
ATOM   2275  CB  ARG A 285      21.667   5.356 -16.456  1.00 46.15           C  
ATOM   2276  CG  ARG A 285      22.284   4.025 -16.944  1.00 52.46           C  
ATOM   2277  CD  ARG A 285      22.141   3.733 -18.446  1.00 59.24           C  
ATOM   2278  NE  ARG A 285      22.153   4.974 -19.232  1.00 68.17           N  
ATOM   2279  CZ  ARG A 285      23.206   5.784 -19.401  1.00 68.24           C  
ATOM   2280  NH1 ARG A 285      24.398   5.511 -18.853  1.00 75.50           N1+
ATOM   2281  NH2 ARG A 285      23.054   6.895 -20.114  1.00 62.96           N  
ATOM   2282  N   SER A 286      20.575   7.578 -14.224  1.00 36.79           N  
ATOM   2283  CA  SER A 286      19.407   8.260 -13.680  1.00 34.87           C  
ATOM   2284  C   SER A 286      18.139   8.007 -14.501  1.00 37.51           C  
ATOM   2285  O   SER A 286      18.150   7.274 -15.510  1.00 38.58           O  
ATOM   2286  CB  SER A 286      19.672   9.750 -13.416  1.00 37.18           C  
ATOM   2287  OG  SER A 286      20.019  10.468 -14.566  1.00 36.23           O  
ATOM   2288  N   VAL A 287      17.008   8.491 -14.005  1.00 37.31           N  
ATOM   2289  CA  VAL A 287      15.742   8.385 -14.773  1.00 39.50           C  
ATOM   2290  C   VAL A 287      14.861   9.559 -14.440  1.00 40.73           C  
ATOM   2291  O   VAL A 287      14.503   9.740 -13.263  1.00 38.81           O  
ATOM   2292  CB  VAL A 287      14.879   7.140 -14.483  1.00 36.83           C  
ATOM   2293  CG1 VAL A 287      14.165   6.730 -15.761  1.00 36.05           C  
ATOM   2294  CG2 VAL A 287      15.697   5.989 -13.953  1.00 37.16           C  
ATOM   2295  N   LYS A 288      14.533  10.341 -15.473  1.00 40.47           N  
ATOM   2296  CA  LYS A 288      13.524  11.379 -15.384  1.00 40.13           C  
ATOM   2297  C   LYS A 288      12.173  10.685 -15.220  1.00 38.43           C  
ATOM   2298  O   LYS A 288      11.782   9.832 -16.038  1.00 33.65           O  
ATOM   2299  CB  LYS A 288      13.522  12.249 -16.641  1.00 46.82           C  
ATOM   2300  CG  LYS A 288      14.191  13.600 -16.447  1.00 54.38           C  
ATOM   2301  CD  LYS A 288      13.990  14.483 -17.666  1.00 60.96           C  
ATOM   2302  CE  LYS A 288      14.215  15.954 -17.345  1.00 65.47           C  
ATOM   2303  NZ  LYS A 288      14.028  16.762 -18.584  1.00 66.13           N1+
ATOM   2304  N   LEU A 289      11.471  10.987 -14.135  1.00 36.13           N  
ATOM   2305  CA  LEU A 289      10.170  10.353 -13.926  1.00 35.21           C  
ATOM   2306  C   LEU A 289       9.154  11.435 -13.678  1.00 33.01           C  
ATOM   2307  O   LEU A 289       9.468  12.436 -13.020  1.00 27.92           O  
ATOM   2308  CB  LEU A 289      10.210   9.362 -12.752  1.00 36.60           C  
ATOM   2309  CG  LEU A 289      10.983   8.054 -12.957  1.00 35.12           C  
ATOM   2310  CD1 LEU A 289      11.113   7.320 -11.631  1.00 37.48           C  
ATOM   2311  CD2 LEU A 289      10.288   7.176 -13.959  1.00 36.86           C  
ATOM   2312  N   ASN A 290       7.960  11.227 -14.236  1.00 31.94           N  
ATOM   2313  CA  ASN A 290       6.800  12.078 -13.949  1.00 36.00           C  
ATOM   2314  C   ASN A 290       5.888  11.536 -12.813  1.00 33.22           C  
ATOM   2315  O   ASN A 290       5.185  12.306 -12.147  1.00 29.77           O  
ATOM   2316  CB  ASN A 290       5.955  12.324 -15.201  1.00 35.26           C  
ATOM   2317  CG  ASN A 290       5.074  13.539 -15.037  1.00 40.33           C  
ATOM   2318  ND2 ASN A 290       3.769  13.337 -15.125  1.00 40.79           N  
ATOM   2319  OD1 ASN A 290       5.562  14.646 -14.767  1.00 48.14           O  
ATOM   2320  N   SER A 291       5.923  10.223 -12.626  1.00 30.66           N  
ATOM   2321  CA  SER A 291       5.225   9.550 -11.549  1.00 32.29           C  
ATOM   2322  C   SER A 291       5.995   8.269 -11.136  1.00 32.65           C  
ATOM   2323  O   SER A 291       6.771   7.714 -11.925  1.00 32.90           O  
ATOM   2324  CB  SER A 291       3.786   9.209 -11.988  1.00 30.62           C  
ATOM   2325  OG  SER A 291       3.681   7.988 -12.742  1.00 30.94           O  
ATOM   2326  N   PHE A 292       5.794   7.795  -9.912  1.00 28.80           N  
ATOM   2327  CA  PHE A 292       6.311   6.474  -9.585  1.00 26.86           C  
ATOM   2328  C   PHE A 292       5.537   5.789  -8.494  1.00 24.23           C  
ATOM   2329  O   PHE A 292       4.912   6.410  -7.670  1.00 26.20           O  
ATOM   2330  CB  PHE A 292       7.800   6.512  -9.236  1.00 25.22           C  
ATOM   2331  CG  PHE A 292       8.128   7.287  -7.986  1.00 24.28           C  
ATOM   2332  CD1 PHE A 292       8.167   6.659  -6.753  1.00 24.70           C  
ATOM   2333  CD2 PHE A 292       8.442   8.629  -8.045  1.00 25.13           C  
ATOM   2334  CE1 PHE A 292       8.530   7.339  -5.595  1.00 22.68           C  
ATOM   2335  CE2 PHE A 292       8.773   9.333  -6.886  1.00 25.42           C  
ATOM   2336  CZ  PHE A 292       8.811   8.673  -5.650  1.00 23.69           C  
ATOM   2337  N   SER A 293       5.560   4.486  -8.541  1.00 22.16           N  
ATOM   2338  CA  SER A 293       4.863   3.711  -7.561  1.00 22.44           C  
ATOM   2339  C   SER A 293       5.801   3.359  -6.416  1.00 21.38           C  
ATOM   2340  O   SER A 293       6.999   3.043  -6.616  1.00 20.68           O  
ATOM   2341  CB  SER A 293       4.349   2.445  -8.200  1.00 21.16           C  
ATOM   2342  OG  SER A 293       3.714   1.690  -7.218  1.00 24.49           O  
ATOM   2343  N   LEU A 294       5.258   3.397  -5.212  1.00 18.24           N  
ATOM   2344  CA  LEU A 294       6.031   3.063  -4.059  1.00 16.71           C  
ATOM   2345  C   LEU A 294       5.226   2.258  -3.064  1.00 16.69           C  
ATOM   2346  O   LEU A 294       4.421   2.822  -2.313  1.00 14.88           O  
ATOM   2347  CB  LEU A 294       6.567   4.312  -3.403  1.00 17.26           C  
ATOM   2348  CG  LEU A 294       7.710   4.075  -2.438  1.00 18.00           C  
ATOM   2349  CD1 LEU A 294       9.014   3.852  -3.232  1.00 20.33           C  
ATOM   2350  CD2 LEU A 294       7.819   5.270  -1.508  1.00 18.57           C  
ATOM   2351  N   ALA A 295       5.514   0.961  -3.020  1.00 15.19           N  
ATOM   2352  CA  ALA A 295       4.856   0.051  -2.132  1.00 15.92           C  
ATOM   2353  C   ALA A 295       5.506   0.024  -0.739  1.00 15.68           C  
ATOM   2354  O   ALA A 295       6.603   0.539  -0.523  1.00 16.08           O  
ATOM   2355  CB  ALA A 295       4.850  -1.329  -2.755  1.00 16.27           C  
ATOM   2356  N   PRO A 296       4.828  -0.560   0.236  1.00 16.10           N  
ATOM   2357  CA  PRO A 296       5.487  -0.692   1.565  1.00 17.04           C  
ATOM   2358  C   PRO A 296       6.951  -1.224   1.541  1.00 16.40           C  
ATOM   2359  O   PRO A 296       7.234  -2.198   0.909  1.00 15.92           O  
ATOM   2360  CB  PRO A 296       4.562  -1.642   2.323  1.00 17.01           C  
ATOM   2361  CG  PRO A 296       3.205  -1.418   1.664  1.00 17.10           C  
ATOM   2362  CD  PRO A 296       3.523  -1.226   0.200  1.00 17.08           C  
ATOM   2363  N   ALA A 297       7.843  -0.534   2.236  1.00 16.74           N  
ATOM   2364  CA  ALA A 297       9.301  -0.863   2.386  1.00 16.43           C  
ATOM   2365  C   ALA A 297      10.219  -0.512   1.186  1.00 16.73           C  
ATOM   2366  O   ALA A 297      11.453  -0.592   1.294  1.00 16.60           O  
ATOM   2367  CB  ALA A 297       9.515  -2.305   2.866  1.00 15.54           C  
ATOM   2368  N   GLU A 298       9.623  -0.081   0.096  1.00 17.49           N  
ATOM   2369  CA  GLU A 298      10.364   0.349  -1.054  1.00 19.43           C  
ATOM   2370  C   GLU A 298      10.991   1.693  -0.730  1.00 20.26           C  
ATOM   2371  O   GLU A 298      10.446   2.443   0.084  1.00 18.59           O  
ATOM   2372  CB  GLU A 298       9.454   0.462  -2.280  1.00 20.81           C  
ATOM   2373  CG  GLU A 298       9.094  -0.882  -2.934  1.00 22.62           C  
ATOM   2374  CD  GLU A 298       8.544  -0.741  -4.356  1.00 24.79           C  
ATOM   2375  OE1 GLU A 298       7.338  -0.386  -4.518  1.00 23.95           O  
ATOM   2376  OE2 GLU A 298       9.318  -1.011  -5.332  1.00 26.52           O1-
ATOM   2377  N   ARG A 299      12.146   1.983  -1.342  1.00 19.69           N  
ATOM   2378  CA  ARG A 299      12.779   3.293  -1.224  1.00 20.50           C  
ATOM   2379  C   ARG A 299      13.125   3.845  -2.605  1.00 20.45           C  
ATOM   2380  O   ARG A 299      13.345   3.096  -3.509  1.00 20.64           O  
ATOM   2381  CB  ARG A 299      14.016   3.194  -0.402  1.00 20.22           C  
ATOM   2382  CG  ARG A 299      13.750   2.971   1.074  1.00 22.56           C  
ATOM   2383  CD  ARG A 299      13.684   1.511   1.438  1.00 20.71           C  
ATOM   2384  NE  ARG A 299      15.007   0.943   1.462  1.00 19.64           N  
ATOM   2385  CZ  ARG A 299      15.270  -0.333   1.270  1.00 18.13           C  
ATOM   2386  NH1 ARG A 299      14.296  -1.173   0.996  1.00 20.93           N1+
ATOM   2387  NH2 ARG A 299      16.508  -0.755   1.294  1.00 15.88           N  
ATOM   2388  N   TYR A 300      13.070   5.159  -2.762  1.00 21.66           N  
ATOM   2389  CA  TYR A 300      13.364   5.843  -4.028  1.00 22.42           C  
ATOM   2390  C   TYR A 300      14.302   6.968  -3.649  1.00 21.10           C  
ATOM   2391  O   TYR A 300      13.949   7.768  -2.866  1.00 22.30           O  
ATOM   2392  CB  TYR A 300      12.108   6.419  -4.656  1.00 23.37           C  
ATOM   2393  CG  TYR A 300      11.641   5.704  -5.880  1.00 22.43           C  
ATOM   2394  CD1 TYR A 300      11.572   6.350  -7.111  1.00 23.97           C  
ATOM   2395  CD2 TYR A 300      11.243   4.414  -5.814  1.00 23.71           C  
ATOM   2396  CE1 TYR A 300      11.119   5.692  -8.232  1.00 22.16           C  
ATOM   2397  CE2 TYR A 300      10.778   3.739  -6.921  1.00 21.88           C  
ATOM   2398  CZ  TYR A 300      10.715   4.387  -8.123  1.00 23.34           C  
ATOM   2399  OH  TYR A 300      10.273   3.669  -9.226  1.00 25.85           O  
ATOM   2400  N   ASP A 301      15.546   6.932  -4.109  1.00 23.56           N  
ATOM   2401  CA  ASP A 301      16.498   8.026  -3.863  1.00 24.55           C  
ATOM   2402  C   ASP A 301      16.274   8.931  -5.057  1.00 23.14           C  
ATOM   2403  O   ASP A 301      16.305   8.464  -6.188  1.00 23.69           O  
ATOM   2404  CB  ASP A 301      17.918   7.475  -3.810  1.00 24.72           C  
ATOM   2405  CG  ASP A 301      18.907   8.426  -3.182  1.00 26.45           C  
ATOM   2406  OD1 ASP A 301      18.733   9.687  -3.259  1.00 25.67           O  
ATOM   2407  OD2 ASP A 301      19.894   7.884  -2.608  1.00 26.32           O1-
ATOM   2408  N   ILE A 302      15.965  10.202  -4.835  1.00 23.61           N  
ATOM   2409  CA  ILE A 302      15.571  11.051  -5.958  1.00 22.96           C  
ATOM   2410  C   ILE A 302      16.077  12.435  -5.839  1.00 25.75           C  
ATOM   2411  O   ILE A 302      16.355  12.919  -4.728  1.00 26.39           O  
ATOM   2412  CB  ILE A 302      14.037  11.213  -6.088  1.00 23.23           C  
ATOM   2413  CG1 ILE A 302      13.432  11.856  -4.812  1.00 22.70           C  
ATOM   2414  CG2 ILE A 302      13.365   9.870  -6.380  1.00 22.67           C  
ATOM   2415  CD1 ILE A 302      11.992  12.356  -4.967  1.00 23.62           C  
ATOM   2416  N   ILE A 303      16.160  13.115  -6.993  1.00 28.25           N  
ATOM   2417  CA  ILE A 303      16.345  14.570  -6.955  1.00 26.91           C  
ATOM   2418  C   ILE A 303      15.107  15.298  -7.433  1.00 26.06           C  
ATOM   2419  O   ILE A 303      14.403  14.872  -8.372  1.00 21.84           O  
ATOM   2420  CB  ILE A 303      17.526  15.009  -7.821  1.00 27.69           C  
ATOM   2421  CG1 ILE A 303      18.855  14.580  -7.157  1.00 29.07           C  
ATOM   2422  CG2 ILE A 303      17.489  16.524  -8.068  1.00 25.35           C  
ATOM   2423  CD1 ILE A 303      20.013  14.334  -8.142  1.00 29.65           C  
ATOM   2424  N   ILE A 304      14.847  16.403  -6.769  1.00 27.71           N  
ATOM   2425  CA  ILE A 304      13.903  17.334  -7.287  1.00 29.99           C  
ATOM   2426  C   ILE A 304      14.645  18.640  -7.443  1.00 29.53           C  
ATOM   2427  O   ILE A 304      15.361  19.084  -6.534  1.00 31.26           O  
ATOM   2428  CB  ILE A 304      12.649  17.502  -6.385  1.00 30.01           C  
ATOM   2429  CG1 ILE A 304      11.962  16.157  -6.176  1.00 29.84           C  
ATOM   2430  CG2 ILE A 304      11.661  18.464  -7.058  1.00 30.44           C  
ATOM   2431  CD1 ILE A 304      10.726  16.217  -5.295  1.00 30.95           C  
ATOM   2432  N   ASP A 305      14.447  19.221  -8.623  1.00 32.52           N  
ATOM   2433  CA  ASP A 305      15.115  20.427  -9.083  1.00 33.05           C  
ATOM   2434  C   ASP A 305      14.094  21.504  -9.005  1.00 32.15           C  
ATOM   2435  O   ASP A 305      13.259  21.619  -9.890  1.00 30.29           O  
ATOM   2436  CB  ASP A 305      15.563  20.275 -10.559  1.00 35.02           C  
ATOM   2437  CG  ASP A 305      16.607  21.308 -10.955  1.00 31.22           C  
ATOM   2438  OD1 ASP A 305      16.576  22.388 -10.351  1.00 31.32           O  
ATOM   2439  OD2 ASP A 305      17.469  21.021 -11.829  1.00 35.02           O1-
ATOM   2440  N   PHE A 306      14.132  22.279  -7.929  1.00 34.94           N  
ATOM   2441  CA  PHE A 306      13.162  23.315  -7.742  1.00 34.62           C  
ATOM   2442  C   PHE A 306      13.617  24.637  -8.386  1.00 38.06           C  
ATOM   2443  O   PHE A 306      13.171  25.697  -7.980  1.00 37.32           O  
ATOM   2444  CB  PHE A 306      12.955  23.539  -6.269  1.00 36.72           C  
ATOM   2445  CG  PHE A 306      12.302  22.400  -5.559  1.00 34.55           C  
ATOM   2446  CD1 PHE A 306      10.942  22.164  -5.718  1.00 34.74           C  
ATOM   2447  CD2 PHE A 306      13.023  21.613  -4.677  1.00 34.14           C  
ATOM   2448  CE1 PHE A 306      10.317  21.134  -5.031  1.00 34.89           C  
ATOM   2449  CE2 PHE A 306      12.406  20.569  -3.985  1.00 36.90           C  
ATOM   2450  CZ  PHE A 306      11.052  20.335  -4.155  1.00 34.53           C  
ATOM   2451  N   THR A 307      14.506  24.590  -9.375  1.00 41.24           N  
ATOM   2452  CA  THR A 307      15.223  25.834  -9.758  1.00 45.04           C  
ATOM   2453  C   THR A 307      14.311  26.733 -10.568  1.00 42.12           C  
ATOM   2454  O   THR A 307      14.195  27.923 -10.300  1.00 40.12           O  
ATOM   2455  CB  THR A 307      16.532  25.541 -10.521  1.00 46.37           C  
ATOM   2456  CG2 THR A 307      17.244  26.867 -10.937  1.00 44.89           C  
ATOM   2457  OG1 THR A 307      17.378  24.749  -9.670  1.00 46.13           O  
ATOM   2458  N   ALA A 308      13.632  26.115 -11.524  1.00 45.09           N  
ATOM   2459  CA  ALA A 308      12.651  26.773 -12.362  1.00 45.26           C  
ATOM   2460  C   ALA A 308      11.338  27.203 -11.669  1.00 44.33           C  
ATOM   2461  O   ALA A 308      10.453  27.743 -12.328  1.00 49.96           O  
ATOM   2462  CB  ALA A 308      12.342  25.855 -13.557  1.00 46.78           C  
ATOM   2463  N   TYR A 309      11.207  27.022 -10.355  1.00 48.75           N  
ATOM   2464  CA  TYR A 309       9.886  27.145  -9.696  1.00 43.35           C  
ATOM   2465  C   TYR A 309       9.871  28.074  -8.497  1.00 40.95           C  
ATOM   2466  O   TYR A 309       9.034  27.948  -7.608  1.00 45.34           O  
ATOM   2467  CB  TYR A 309       9.430  25.761  -9.228  1.00 42.00           C  
ATOM   2468  CG  TYR A 309       9.421  24.687 -10.289  1.00 40.29           C  
ATOM   2469  CD1 TYR A 309       8.707  24.847 -11.470  1.00 41.44           C  
ATOM   2470  CD2 TYR A 309      10.074  23.477 -10.082  1.00 41.30           C  
ATOM   2471  CE1 TYR A 309       8.688  23.840 -12.442  1.00 40.31           C  
ATOM   2472  CE2 TYR A 309      10.053  22.467 -11.034  1.00 40.09           C  
ATOM   2473  CZ  TYR A 309       9.367  22.661 -12.215  1.00 40.56           C  
ATOM   2474  OH  TYR A 309       9.333  21.654 -13.144  1.00 43.84           O  
ATOM   2475  N   GLU A 310      10.798  29.001  -8.442  1.00 40.42           N  
ATOM   2476  CA  GLU A 310      10.882  29.930  -7.325  1.00 40.43           C  
ATOM   2477  C   GLU A 310       9.515  30.510  -6.965  1.00 40.76           C  
ATOM   2478  O   GLU A 310       8.756  30.861  -7.871  1.00 38.50           O  
ATOM   2479  CB  GLU A 310      11.826  31.059  -7.732  1.00 42.57           C  
ATOM   2480  CG  GLU A 310      12.400  31.882  -6.585  1.00 49.31           C  
ATOM   2481  CD  GLU A 310      13.670  32.651  -7.006  1.00 56.19           C  
ATOM   2482  OE1 GLU A 310      13.951  32.796  -8.246  1.00 56.42           O  
ATOM   2483  OE2 GLU A 310      14.397  33.096  -6.091  1.00 49.72           O1-
ATOM   2484  N   GLY A 311       9.202  30.646  -5.666  1.00 39.86           N  
ATOM   2485  CA  GLY A 311       7.891  31.222  -5.198  1.00 37.97           C  
ATOM   2486  C   GLY A 311       6.613  30.338  -5.226  1.00 36.99           C  
ATOM   2487  O   GLY A 311       5.623  30.640  -4.565  1.00 35.64           O  
ATOM   2488  N   GLU A 312       6.619  29.281  -6.026  1.00 36.41           N  
ATOM   2489  CA  GLU A 312       5.515  28.352  -6.093  1.00 39.26           C  
ATOM   2490  C   GLU A 312       5.368  27.399  -4.867  1.00 39.43           C  
ATOM   2491  O   GLU A 312       6.318  27.096  -4.118  1.00 38.87           O  
ATOM   2492  CB  GLU A 312       5.670  27.469  -7.318  1.00 44.11           C  
ATOM   2493  CG  GLU A 312       5.635  28.155  -8.669  1.00 48.69           C  
ATOM   2494  CD  GLU A 312       5.973  27.183  -9.806  1.00 57.23           C  
ATOM   2495  OE1 GLU A 312       5.667  25.952  -9.704  1.00 56.63           O  
ATOM   2496  OE2 GLU A 312       6.565  27.650 -10.819  1.00 73.53           O1-
ATOM   2497  N   SER A 313       4.140  26.923  -4.709  1.00 38.69           N  
ATOM   2498  CA  SER A 313       3.776  25.919  -3.729  1.00 36.30           C  
ATOM   2499  C   SER A 313       3.461  24.707  -4.554  1.00 36.20           C  
ATOM   2500  O   SER A 313       2.705  24.798  -5.532  1.00 40.90           O  
ATOM   2501  CB  SER A 313       2.575  26.364  -2.919  1.00 34.95           C  
ATOM   2502  OG  SER A 313       3.022  27.258  -1.910  1.00 35.55           O  
ATOM   2503  N   ILE A 314       4.088  23.588  -4.225  1.00 32.19           N  
ATOM   2504  CA  ILE A 314       3.932  22.392  -5.028  1.00 31.81           C  
ATOM   2505  C   ILE A 314       3.514  21.229  -4.136  1.00 33.85           C  
ATOM   2506  O   ILE A 314       4.146  20.974  -3.089  1.00 37.09           O  
ATOM   2507  CB  ILE A 314       5.226  22.022  -5.783  1.00 32.34           C  
ATOM   2508  CG1 ILE A 314       5.754  23.208  -6.593  1.00 32.88           C  
ATOM   2509  CG2 ILE A 314       4.965  20.857  -6.721  1.00 30.95           C  
ATOM   2510  CD1 ILE A 314       7.177  23.004  -7.064  1.00 37.05           C  
ATOM   2511  N   ILE A 315       2.442  20.538  -4.548  1.00 33.51           N  
ATOM   2512  CA  ILE A 315       1.928  19.413  -3.791  1.00 31.02           C  
ATOM   2513  C   ILE A 315       2.571  18.176  -4.320  1.00 27.10           C  
ATOM   2514  O   ILE A 315       2.530  17.909  -5.516  1.00 23.11           O  
ATOM   2515  CB  ILE A 315       0.386  19.244  -3.890  1.00 30.71           C  
ATOM   2516  CG1 ILE A 315      -0.331  20.399  -3.182  1.00 31.06           C  
ATOM   2517  CG2 ILE A 315      -0.058  17.912  -3.249  1.00 30.49           C  
ATOM   2518  CD1 ILE A 315      -1.843  20.441  -3.398  1.00 29.40           C  
ATOM   2519  N   LEU A 316       3.128  17.402  -3.398  1.00 26.88           N  
ATOM   2520  CA  LEU A 316       3.533  16.040  -3.701  1.00 27.20           C  
ATOM   2521  C   LEU A 316       2.272  15.175  -3.588  1.00 27.69           C  
ATOM   2522  O   LEU A 316       1.699  14.995  -2.495  1.00 28.89           O  
ATOM   2523  CB  LEU A 316       4.627  15.589  -2.751  1.00 27.10           C  
ATOM   2524  CG  LEU A 316       5.151  14.176  -3.043  1.00 28.53           C  
ATOM   2525  CD1 LEU A 316       5.722  14.111  -4.442  1.00 29.99           C  
ATOM   2526  CD2 LEU A 316       6.192  13.753  -2.009  1.00 27.95           C  
ATOM   2527  N   ALA A 317       1.813  14.700  -4.738  1.00 25.25           N  
ATOM   2528  CA  ALA A 317       0.456  14.187  -4.894  1.00 25.64           C  
ATOM   2529  C   ALA A 317       0.443  12.655  -4.963  1.00 23.53           C  
ATOM   2530  O   ALA A 317       1.444  12.020  -5.285  1.00 25.10           O  
ATOM   2531  CB  ALA A 317      -0.207  14.806  -6.144  1.00 26.07           C  
ATOM   2532  N   ASN A 318      -0.697  12.080  -4.648  1.00 21.81           N  
ATOM   2533  CA  ASN A 318      -0.865  10.627  -4.632  1.00 24.22           C  
ATOM   2534  C   ASN A 318      -2.131  10.215  -5.402  1.00 22.41           C  
ATOM   2535  O   ASN A 318      -3.189  10.758  -5.174  1.00 21.42           O  
ATOM   2536  CB  ASN A 318      -0.882  10.101  -3.149  1.00 23.35           C  
ATOM   2537  CG  ASN A 318      -1.090   8.600  -3.041  1.00 22.78           C  
ATOM   2538  ND2 ASN A 318      -1.845   8.171  -2.020  1.00 25.94           N  
ATOM   2539  OD1 ASN A 318      -0.576   7.829  -3.844  1.00 20.74           O  
ATOM   2540  N   SER A 319      -1.986   9.253  -6.300  1.00 23.74           N  
ATOM   2541  CA  SER A 319      -3.077   8.783  -7.126  1.00 27.71           C  
ATOM   2542  C   SER A 319      -3.406   7.328  -6.861  1.00 28.19           C  
ATOM   2543  O   SER A 319      -4.392   6.838  -7.383  1.00 28.27           O  
ATOM   2544  CB  SER A 319      -2.735   8.984  -8.641  1.00 28.98           C  
ATOM   2545  OG  SER A 319      -1.916   7.946  -9.130  1.00 28.76           O  
ATOM   2546  N   ALA A 320      -2.605   6.631  -6.052  1.00 27.22           N  
ATOM   2547  CA  ALA A 320      -2.892   5.223  -5.737  1.00 27.13           C  
ATOM   2548  C   ALA A 320      -4.039   5.057  -4.728  1.00 29.59           C  
ATOM   2549  O   ALA A 320      -4.071   5.735  -3.693  1.00 31.42           O  
ATOM   2550  CB  ALA A 320      -1.654   4.515  -5.217  1.00 27.50           C  
ATOM   2551  N   GLY A 321      -4.963   4.143  -5.030  1.00 28.27           N  
ATOM   2552  CA  GLY A 321      -6.039   3.842  -4.110  1.00 29.35           C  
ATOM   2553  C   GLY A 321      -5.562   2.956  -2.981  1.00 27.23           C  
ATOM   2554  O   GLY A 321      -4.566   2.235  -3.097  1.00 33.15           O  
ATOM   2555  N   CYS A 322      -6.262   3.010  -1.880  1.00 26.66           N  
ATOM   2556  CA  CYS A 322      -6.114   2.030  -0.828  1.00 27.43           C  
ATOM   2557  C   CYS A 322      -7.527   1.764  -0.284  1.00 28.40           C  
ATOM   2558  O   CYS A 322      -8.090   2.592   0.442  1.00 28.28           O  
ATOM   2559  CB  CYS A 322      -5.190   2.591   0.251  1.00 25.20           C  
ATOM   2560  SG  CYS A 322      -4.573   1.373   1.398  1.00 24.04           S  
ATOM   2561  N   GLY A 323      -8.106   0.623  -0.647  1.00 30.19           N  
ATOM   2562  CA  GLY A 323      -9.508   0.312  -0.271  1.00 31.47           C  
ATOM   2563  C   GLY A 323     -10.593   1.224  -0.871  1.00 30.50           C  
ATOM   2564  O   GLY A 323     -11.612   1.494  -0.232  1.00 32.20           O  
ATOM   2565  N   GLY A 324     -10.368   1.662  -2.104  1.00 32.26           N  
ATOM   2566  CA  GLY A 324     -11.207   2.654  -2.815  1.00 31.57           C  
ATOM   2567  C   GLY A 324     -10.324   3.704  -3.494  1.00 33.07           C  
ATOM   2568  O   GLY A 324      -9.084   3.691  -3.343  1.00 33.61           O  
ATOM   2569  N   ASP A 325     -10.939   4.629  -4.226  1.00 34.05           N  
ATOM   2570  CA  ASP A 325     -10.177   5.652  -4.948  1.00 34.04           C  
ATOM   2571  C   ASP A 325      -9.744   6.701  -3.943  1.00 31.76           C  
ATOM   2572  O   ASP A 325     -10.302   6.783  -2.814  1.00 29.34           O  
ATOM   2573  CB  ASP A 325     -10.996   6.282  -6.069  1.00 36.45           C  
ATOM   2574  CG  ASP A 325     -11.539   5.249  -7.045  1.00 40.64           C  
ATOM   2575  OD1 ASP A 325     -10.821   4.282  -7.383  1.00 46.54           O  
ATOM   2576  OD2 ASP A 325     -12.696   5.382  -7.463  1.00 42.29           O1-
ATOM   2577  N   VAL A 326      -8.707   7.451  -4.306  1.00 30.01           N  
ATOM   2578  CA  VAL A 326      -8.170   8.465  -3.393  1.00 28.71           C  
ATOM   2579  C   VAL A 326      -9.170   9.588  -3.335  1.00 29.32           C  
ATOM   2580  O   VAL A 326      -9.784   9.946  -4.330  1.00 27.18           O  
ATOM   2581  CB  VAL A 326      -6.830   9.092  -3.833  1.00 29.34           C  
ATOM   2582  CG1 VAL A 326      -5.704   8.099  -3.733  1.00 32.02           C  
ATOM   2583  CG2 VAL A 326      -6.900   9.658  -5.244  1.00 30.15           C  
ATOM   2584  N   ASN A 327      -9.283  10.160  -2.163  1.00 30.77           N  
ATOM   2585  CA  ASN A 327     -10.062  11.313  -1.950  1.00 29.43           C  
ATOM   2586  C   ASN A 327      -9.165  12.563  -2.175  1.00 33.58           C  
ATOM   2587  O   ASN A 327      -8.179  12.764  -1.454  1.00 32.31           O  
ATOM   2588  CB  ASN A 327     -10.542  11.220  -0.527  1.00 30.36           C  
ATOM   2589  CG  ASN A 327     -11.290  12.440  -0.086  1.00 30.70           C  
ATOM   2590  ND2 ASN A 327     -11.954  12.319   1.036  1.00 30.29           N  
ATOM   2591  OD1 ASN A 327     -11.271  13.485  -0.742  1.00 30.51           O  
ATOM   2592  N   PRO A 328      -9.526  13.439  -3.128  1.00 29.52           N  
ATOM   2593  CA  PRO A 328      -8.733  14.652  -3.347  1.00 29.80           C  
ATOM   2594  C   PRO A 328      -8.490  15.559  -2.103  1.00 28.44           C  
ATOM   2595  O   PRO A 328      -7.606  16.397  -2.098  1.00 29.19           O  
ATOM   2596  CB  PRO A 328      -9.573  15.444  -4.373  1.00 29.75           C  
ATOM   2597  CG  PRO A 328     -10.528  14.476  -4.950  1.00 31.55           C  
ATOM   2598  CD  PRO A 328     -10.802  13.479  -3.851  1.00 31.29           C  
ATOM   2599  N   GLU A 329      -9.273  15.455  -1.061  1.00 29.82           N  
ATOM   2600  CA  GLU A 329      -9.042  16.357   0.069  1.00 32.00           C  
ATOM   2601  C   GLU A 329      -8.103  15.750   1.073  1.00 28.78           C  
ATOM   2602  O   GLU A 329      -7.547  16.465   1.900  1.00 28.16           O  
ATOM   2603  CB  GLU A 329     -10.372  16.727   0.712  1.00 35.40           C  
ATOM   2604  CG  GLU A 329     -11.341  17.259  -0.356  1.00 44.20           C  
ATOM   2605  CD  GLU A 329     -12.484  18.100   0.184  1.00 54.21           C  
ATOM   2606  OE1 GLU A 329     -12.443  18.500   1.373  1.00 60.36           O  
ATOM   2607  OE2 GLU A 329     -13.432  18.369  -0.600  1.00 64.15           O1-
ATOM   2608  N   THR A 330      -7.951  14.426   1.006  1.00 26.17           N  
ATOM   2609  CA  THR A 330      -7.181  13.694   2.010  1.00 25.83           C  
ATOM   2610  C   THR A 330      -5.991  12.861   1.405  1.00 23.16           C  
ATOM   2611  O   THR A 330      -4.897  13.394   1.270  1.00 22.87           O  
ATOM   2612  CB  THR A 330      -8.107  12.831   2.911  1.00 25.51           C  
ATOM   2613  CG2 THR A 330      -9.232  13.693   3.528  1.00 26.04           C  
ATOM   2614  OG1 THR A 330      -8.654  11.721   2.163  1.00 24.02           O  
ATOM   2615  N   ASP A 331      -6.203  11.601   1.028  1.00 20.63           N  
ATOM   2616  CA  ASP A 331      -5.080  10.730   0.724  1.00 22.98           C  
ATOM   2617  C   ASP A 331      -4.564  10.943  -0.664  1.00 24.46           C  
ATOM   2618  O   ASP A 331      -3.653  10.241  -1.075  1.00 25.85           O  
ATOM   2619  CB  ASP A 331      -5.390   9.243   0.988  1.00 24.04           C  
ATOM   2620  CG  ASP A 331      -6.592   8.746   0.234  1.00 25.84           C  
ATOM   2621  OD1 ASP A 331      -7.491   9.572  -0.072  1.00 26.46           O  
ATOM   2622  OD2 ASP A 331      -6.635   7.525  -0.058  1.00 26.26           O1-
ATOM   2623  N   ALA A 332      -5.113  11.922  -1.394  1.00 23.73           N  
ATOM   2624  CA  ALA A 332      -4.510  12.333  -2.640  1.00 23.06           C  
ATOM   2625  C   ALA A 332      -3.337  13.265  -2.420  1.00 23.34           C  
ATOM   2626  O   ALA A 332      -2.676  13.632  -3.401  1.00 25.68           O  
ATOM   2627  CB  ALA A 332      -5.517  12.982  -3.559  1.00 23.42           C  
ATOM   2628  N   ASN A 333      -3.109  13.673  -1.160  1.00 22.13           N  
ATOM   2629  CA  ASN A 333      -2.060  14.617  -0.776  1.00 22.84           C  
ATOM   2630  C   ASN A 333      -1.010  13.976   0.165  1.00 23.93           C  
ATOM   2631  O   ASN A 333      -1.380  13.265   1.081  1.00 22.10           O  
ATOM   2632  CB  ASN A 333      -2.668  15.807  -0.036  1.00 23.39           C  
ATOM   2633  CG  ASN A 333      -3.843  16.449  -0.795  1.00 25.10           C  
ATOM   2634  ND2 ASN A 333      -5.094  16.035  -0.453  1.00 24.00           N  
ATOM   2635  OD1 ASN A 333      -3.629  17.286  -1.691  1.00 23.69           O  
ATOM   2636  N   ILE A 334       0.280  14.245  -0.065  1.00 23.19           N  
ATOM   2637  CA  ILE A 334       1.336  13.759   0.809  1.00 22.43           C  
ATOM   2638  C   ILE A 334       1.862  14.906   1.599  1.00 23.10           C  
ATOM   2639  O   ILE A 334       1.784  14.897   2.852  1.00 22.96           O  
ATOM   2640  CB  ILE A 334       2.520  13.138   0.055  1.00 23.21           C  
ATOM   2641  CG1 ILE A 334       2.061  12.054  -0.894  1.00 23.91           C  
ATOM   2642  CG2 ILE A 334       3.519  12.541   1.048  1.00 23.89           C  
ATOM   2643  CD1 ILE A 334       1.266  11.028  -0.168  1.00 26.30           C  
ATOM   2644  N   MET A 335       2.397  15.892   0.856  1.00 22.38           N  
ATOM   2645  CA  MET A 335       3.037  17.096   1.410  1.00 23.30           C  
ATOM   2646  C   MET A 335       3.121  18.230   0.357  1.00 22.47           C  
ATOM   2647  O   MET A 335       2.735  18.054  -0.800  1.00 22.11           O  
ATOM   2648  CB  MET A 335       4.460  16.788   1.957  1.00 21.36           C  
ATOM   2649  CG  MET A 335       5.462  16.347   0.869  1.00 22.56           C  
ATOM   2650  SD  MET A 335       7.066  15.890   1.553  1.00 21.44           S  
ATOM   2651  CE  MET A 335       7.624  17.504   2.093  1.00 22.77           C  
ATOM   2652  N   GLN A 336       3.624  19.378   0.800  1.00 23.97           N  
ATOM   2653  CA  GLN A 336       3.640  20.610   0.011  1.00 24.91           C  
ATOM   2654  C   GLN A 336       5.014  21.259   0.088  1.00 24.50           C  
ATOM   2655  O   GLN A 336       5.494  21.617   1.177  1.00 22.31           O  
ATOM   2656  CB  GLN A 336       2.603  21.579   0.546  1.00 26.65           C  
ATOM   2657  CG  GLN A 336       2.612  22.934  -0.135  1.00 29.14           C  
ATOM   2658  CD  GLN A 336       1.777  23.960   0.603  1.00 31.33           C  
ATOM   2659  NE2 GLN A 336       0.697  24.419  -0.044  1.00 33.71           N  
ATOM   2660  OE1 GLN A 336       2.097  24.359   1.732  1.00 30.96           O  
ATOM   2661  N   PHE A 337       5.651  21.402  -1.071  1.00 25.32           N  
ATOM   2662  CA  PHE A 337       6.922  22.118  -1.133  1.00 26.38           C  
ATOM   2663  C   PHE A 337       6.622  23.595  -1.407  1.00 27.42           C  
ATOM   2664  O   PHE A 337       5.873  23.915  -2.329  1.00 27.34           O  
ATOM   2665  CB  PHE A 337       7.814  21.577  -2.235  1.00 25.83           C  
ATOM   2666  CG  PHE A 337       8.192  20.110  -2.077  1.00 25.38           C  
ATOM   2667  CD1 PHE A 337       9.129  19.726  -1.150  1.00 24.28           C  
ATOM   2668  CD2 PHE A 337       7.664  19.154  -2.930  1.00 24.64           C  
ATOM   2669  CE1 PHE A 337       9.492  18.411  -1.025  1.00 26.19           C  
ATOM   2670  CE2 PHE A 337       8.015  17.824  -2.810  1.00 27.12           C  
ATOM   2671  CZ  PHE A 337       8.930  17.449  -1.852  1.00 26.85           C  
ATOM   2672  N   ARG A 338       7.188  24.475  -0.586  1.00 26.57           N  
ATOM   2673  CA  ARG A 338       7.123  25.928  -0.814  1.00 27.59           C  
ATOM   2674  C   ARG A 338       8.474  26.448  -1.271  1.00 26.80           C  
ATOM   2675  O   ARG A 338       9.372  26.511  -0.465  1.00 26.17           O  
ATOM   2676  CB  ARG A 338       6.745  26.648   0.493  1.00 27.13           C  
ATOM   2677  CG  ARG A 338       5.274  26.495   0.799  1.00 27.74           C  
ATOM   2678  CD  ARG A 338       4.958  26.814   2.227  1.00 27.57           C  
ATOM   2679  NE  ARG A 338       3.675  26.258   2.598  1.00 26.14           N  
ATOM   2680  CZ  ARG A 338       3.059  26.505   3.736  1.00 24.43           C  
ATOM   2681  NH1 ARG A 338       3.599  27.290   4.616  1.00 22.43           N1+
ATOM   2682  NH2 ARG A 338       1.901  25.934   3.983  1.00 28.16           N  
ATOM   2683  N   VAL A 339       8.625  26.837  -2.534  1.00 29.18           N  
ATOM   2684  CA  VAL A 339       9.957  27.255  -3.028  1.00 30.31           C  
ATOM   2685  C   VAL A 339      10.217  28.725  -2.639  1.00 32.53           C  
ATOM   2686  O   VAL A 339      10.328  29.587  -3.512  1.00 31.66           O  
ATOM   2687  CB  VAL A 339      10.113  27.053  -4.548  1.00 29.21           C  
ATOM   2688  CG1 VAL A 339      11.589  27.107  -4.953  1.00 31.66           C  
ATOM   2689  CG2 VAL A 339       9.556  25.717  -4.985  1.00 28.73           C  
ATOM   2690  N   THR A 340      10.297  29.006  -1.341  1.00 31.86           N  
ATOM   2691  CA  THR A 340      10.355  30.377  -0.860  1.00 35.55           C  
ATOM   2692  C   THR A 340      11.514  30.693   0.063  1.00 38.42           C  
ATOM   2693  O   THR A 340      11.550  31.764   0.635  1.00 41.13           O  
ATOM   2694  CB  THR A 340       9.080  30.735  -0.066  1.00 36.91           C  
ATOM   2695  CG2 THR A 340       7.820  30.549  -0.923  1.00 37.79           C  
ATOM   2696  OG1 THR A 340       9.007  29.935   1.114  1.00 40.58           O  
ATOM   2697  N   LYS A 341      12.435  29.761   0.250  1.00 44.25           N  
ATOM   2698  CA  LYS A 341      13.647  30.006   1.040  1.00 47.19           C  
ATOM   2699  C   LYS A 341      14.658  30.710   0.107  1.00 43.61           C  
ATOM   2700  O   LYS A 341      14.844  30.296  -1.050  1.00 39.25           O  
ATOM   2701  CB  LYS A 341      14.208  28.678   1.588  1.00 52.54           C  
ATOM   2702  CG  LYS A 341      15.231  28.774   2.731  1.00 59.63           C  
ATOM   2703  CD  LYS A 341      15.409  27.420   3.439  1.00 62.42           C  
ATOM   2704  CE  LYS A 341      16.541  27.407   4.459  1.00 64.29           C  
ATOM   2705  NZ  LYS A 341      17.879  27.215   3.814  1.00 65.32           N1+
ATOM   2706  N   PRO A 342      15.276  31.799   0.582  1.00 43.92           N  
ATOM   2707  CA  PRO A 342      16.333  32.427  -0.243  1.00 44.64           C  
ATOM   2708  C   PRO A 342      17.504  31.461  -0.504  1.00 41.01           C  
ATOM   2709  O   PRO A 342      18.007  30.866   0.459  1.00 41.13           O  
ATOM   2710  CB  PRO A 342      16.817  33.614   0.618  1.00 45.63           C  
ATOM   2711  CG  PRO A 342      16.009  33.628   1.888  1.00 46.77           C  
ATOM   2712  CD  PRO A 342      15.171  32.375   1.941  1.00 46.64           C  
ATOM   2713  N   LEU A 343      17.893  31.254  -1.771  1.00 38.33           N  
ATOM   2714  CA  LEU A 343      19.168  30.554  -2.079  1.00 39.13           C  
ATOM   2715  C   LEU A 343      20.268  31.016  -1.143  1.00 41.06           C  
ATOM   2716  O   LEU A 343      20.624  32.184  -1.176  1.00 42.00           O  
ATOM   2717  CB  LEU A 343      19.663  30.905  -3.445  1.00 37.31           C  
ATOM   2718  CG  LEU A 343      19.562  29.904  -4.563  1.00 37.44           C  
ATOM   2719  CD1 LEU A 343      20.474  30.442  -5.664  1.00 38.51           C  
ATOM   2720  CD2 LEU A 343      19.974  28.499  -4.159  1.00 34.16           C  
ATOM   2721  N   ALA A 344      20.768  30.136  -0.280  1.00 42.50           N  
ATOM   2722  CA  ALA A 344      21.768  30.531   0.704  1.00 43.70           C  
ATOM   2723  C   ALA A 344      23.167  30.595   0.080  1.00 41.75           C  
ATOM   2724  O   ALA A 344      24.002  31.325   0.577  1.00 43.56           O  
ATOM   2725  CB  ALA A 344      21.757  29.595   1.921  1.00 43.78           C  
ATOM   2726  N   GLN A 345      23.407  29.831  -0.979  1.00 39.38           N  
ATOM   2727  CA  GLN A 345      24.675  29.857  -1.686  1.00 46.62           C  
ATOM   2728  C   GLN A 345      24.431  29.267  -3.048  1.00 46.48           C  
ATOM   2729  O   GLN A 345      23.360  28.729  -3.288  1.00 47.77           O  
ATOM   2730  CB  GLN A 345      25.774  29.100  -0.931  1.00 56.15           C  
ATOM   2731  CG  GLN A 345      25.382  27.746  -0.333  1.00 61.90           C  
ATOM   2732  CD  GLN A 345      26.001  27.539   1.048  1.00 67.86           C  
ATOM   2733  NE2 GLN A 345      26.739  26.448   1.202  1.00 64.81           N  
ATOM   2734  OE1 GLN A 345      25.823  28.361   1.963  1.00 70.00           O  
ATOM   2735  N   LYS A 346      25.372  29.404  -3.971  1.00 44.68           N  
ATOM   2736  CA  LYS A 346      25.078  28.983  -5.326  1.00 47.41           C  
ATOM   2737  C   LYS A 346      24.899  27.484  -5.332  1.00 46.34           C  
ATOM   2738  O   LYS A 346      25.469  26.803  -4.491  1.00 49.68           O  
ATOM   2739  CB  LYS A 346      26.189  29.398  -6.285  1.00 52.80           C  
ATOM   2740  CG  LYS A 346      26.018  28.816  -7.680  1.00 55.21           C  
ATOM   2741  CD  LYS A 346      27.070  29.313  -8.660  1.00 59.68           C  
ATOM   2742  CE  LYS A 346      27.052  28.498  -9.949  1.00 56.60           C  
ATOM   2743  NZ  LYS A 346      28.421  28.444 -10.524  1.00 59.60           N1+
ATOM   2744  N   ASP A 347      24.119  26.968  -6.279  1.00 50.39           N  
ATOM   2745  CA  ASP A 347      23.843  25.538  -6.360  1.00 46.85           C  
ATOM   2746  C   ASP A 347      24.984  24.846  -7.080  1.00 50.99           C  
ATOM   2747  O   ASP A 347      24.966  24.656  -8.311  1.00 47.50           O  
ATOM   2748  CB  ASP A 347      22.490  25.244  -7.035  1.00 47.55           C  
ATOM   2749  CG  ASP A 347      22.194  23.730  -7.182  1.00 50.42           C  
ATOM   2750  OD1 ASP A 347      22.789  22.874  -6.466  1.00 46.36           O  
ATOM   2751  OD2 ASP A 347      21.363  23.394  -8.051  1.00 46.59           O1-
ATOM   2752  N   GLU A 348      25.958  24.425  -6.277  1.00 52.56           N  
ATOM   2753  CA  GLU A 348      27.101  23.678  -6.774  1.00 59.35           C  
ATOM   2754  C   GLU A 348      26.831  22.177  -6.946  1.00 55.04           C  
ATOM   2755  O   GLU A 348      27.730  21.454  -7.364  1.00 57.03           O  
ATOM   2756  CB  GLU A 348      28.301  23.882  -5.831  1.00 64.23           C  
ATOM   2757  CG  GLU A 348      28.718  25.336  -5.619  1.00 63.88           C  
ATOM   2758  CD  GLU A 348      29.591  25.890  -6.737  1.00 66.40           C  
ATOM   2759  OE1 GLU A 348      30.511  26.667  -6.403  1.00 67.37           O  
ATOM   2760  OE2 GLU A 348      29.366  25.567  -7.935  1.00 61.40           O1-
ATOM   2761  N   SER A 349      25.618  21.709  -6.625  1.00 52.80           N  
ATOM   2762  CA  SER A 349      25.264  20.271  -6.740  1.00 46.35           C  
ATOM   2763  C   SER A 349      24.970  19.920  -8.185  1.00 44.15           C  
ATOM   2764  O   SER A 349      24.711  20.808  -8.978  1.00 45.36           O  
ATOM   2765  CB  SER A 349      24.069  19.883  -5.818  1.00 48.38           C  
ATOM   2766  OG  SER A 349      22.775  20.041  -6.425  1.00 43.56           O  
ATOM   2767  N   ARG A 350      25.005  18.625  -8.515  1.00 48.78           N  
ATOM   2768  CA  ARG A 350      24.858  18.138  -9.897  1.00 52.11           C  
ATOM   2769  C   ARG A 350      23.887  16.974  -9.943  1.00 50.85           C  
ATOM   2770  O   ARG A 350      23.565  16.368  -8.906  1.00 51.59           O  
ATOM   2771  CB  ARG A 350      26.198  17.642 -10.485  1.00 59.68           C  
ATOM   2772  CG  ARG A 350      27.386  18.593 -10.378  1.00 64.38           C  
ATOM   2773  CD  ARG A 350      27.416  19.647 -11.478  1.00 72.02           C  
ATOM   2774  NE  ARG A 350      28.595  20.524 -11.356  1.00 80.50           N  
ATOM   2775  CZ  ARG A 350      29.844  20.189 -11.702  1.00 84.17           C  
ATOM   2776  NH1 ARG A 350      30.123  18.985 -12.203  1.00 86.05           N1+
ATOM   2777  NH2 ARG A 350      30.831  21.059 -11.534  1.00 82.34           N  
ATOM   2778  N   LYS A 351      23.443  16.658 -11.155  1.00 47.84           N  
ATOM   2779  CA  LYS A 351      22.436  15.631 -11.385  1.00 50.78           C  
ATOM   2780  C   LYS A 351      22.846  14.682 -12.505  1.00 52.74           C  
ATOM   2781  O   LYS A 351      22.100  14.476 -13.471  1.00 48.73           O  
ATOM   2782  CB  LYS A 351      21.092  16.272 -11.720  1.00 57.05           C  
ATOM   2783  CG  LYS A 351      21.094  17.244 -12.896  1.00 59.95           C  
ATOM   2784  CD  LYS A 351      19.666  17.456 -13.397  1.00 62.38           C  
ATOM   2785  CE  LYS A 351      19.456  18.837 -14.009  1.00 64.30           C  
ATOM   2786  NZ  LYS A 351      18.005  19.117 -14.158  1.00 63.52           N1+
ATOM   2787  N   PRO A 352      24.033  14.074 -12.365  1.00 53.98           N  
ATOM   2788  CA  PRO A 352      24.547  13.252 -13.453  1.00 53.34           C  
ATOM   2789  C   PRO A 352      23.524  12.260 -13.955  1.00 48.74           C  
ATOM   2790  O   PRO A 352      22.580  11.905 -13.247  1.00 53.51           O  
ATOM   2791  CB  PRO A 352      25.753  12.519 -12.828  1.00 54.40           C  
ATOM   2792  CG  PRO A 352      25.707  12.827 -11.350  1.00 54.60           C  
ATOM   2793  CD  PRO A 352      24.950  14.108 -11.213  1.00 49.85           C  
ATOM   2794  N   LYS A 353      23.748  11.849 -15.191  1.00 48.59           N  
ATOM   2795  CA  LYS A 353      22.989  10.831 -15.894  1.00 48.55           C  
ATOM   2796  C   LYS A 353      23.606   9.471 -15.611  1.00 52.51           C  
ATOM   2797  O   LYS A 353      22.892   8.483 -15.427  1.00 59.95           O  
ATOM   2798  CB  LYS A 353      23.038  11.141 -17.406  1.00 49.50           C  
ATOM   2799  CG  LYS A 353      22.095  10.352 -18.310  1.00 50.56           C  
ATOM   2800  CD  LYS A 353      20.741  11.015 -18.500  1.00 47.07           C  
ATOM   2801  CE  LYS A 353      20.895  12.379 -19.151  1.00 47.68           C  
ATOM   2802  NZ  LYS A 353      19.821  12.700 -20.136  1.00 45.90           N1+
ATOM   2803  N   TYR A 354      24.938   9.419 -15.575  1.00 53.44           N  
ATOM   2804  CA  TYR A 354      25.646   8.166 -15.387  1.00 55.41           C  
ATOM   2805  C   TYR A 354      26.092   8.094 -13.953  1.00 47.71           C  
ATOM   2806  O   TYR A 354      26.836   8.940 -13.500  1.00 49.41           O  
ATOM   2807  CB  TYR A 354      26.881   8.058 -16.309  1.00 63.48           C  
ATOM   2808  CG  TYR A 354      27.759   6.854 -15.972  1.00 70.60           C  
ATOM   2809  CD1 TYR A 354      28.929   6.994 -15.192  1.00 74.26           C  
ATOM   2810  CD2 TYR A 354      27.385   5.564 -16.381  1.00 71.86           C  
ATOM   2811  CE1 TYR A 354      29.706   5.881 -14.865  1.00 75.84           C  
ATOM   2812  CE2 TYR A 354      28.150   4.455 -16.058  1.00 71.44           C  
ATOM   2813  CZ  TYR A 354      29.302   4.612 -15.311  1.00 73.73           C  
ATOM   2814  OH  TYR A 354      30.027   3.485 -15.011  1.00 78.92           O  
ATOM   2815  N   LEU A 355      25.692   7.042 -13.258  1.00 48.05           N  
ATOM   2816  CA  LEU A 355      25.983   6.929 -11.826  1.00 47.99           C  
ATOM   2817  C   LEU A 355      26.835   5.714 -11.399  1.00 44.85           C  
ATOM   2818  O   LEU A 355      27.594   5.820 -10.454  1.00 44.47           O  
ATOM   2819  CB  LEU A 355      24.661   6.924 -11.044  1.00 48.69           C  
ATOM   2820  CG  LEU A 355      23.607   7.972 -11.393  1.00 45.02           C  
ATOM   2821  CD1 LEU A 355      22.267   7.583 -10.784  1.00 41.82           C  
ATOM   2822  CD2 LEU A 355      24.049   9.343 -10.921  1.00 45.07           C  
ATOM   2823  N   ALA A 356      26.689   4.569 -12.062  1.00 46.25           N  
ATOM   2824  CA  ALA A 356      27.455   3.373 -11.699  1.00 51.19           C  
ATOM   2825  C   ALA A 356      27.312   2.254 -12.743  1.00 54.91           C  
ATOM   2826  O   ALA A 356      26.511   2.371 -13.668  1.00 60.98           O  
ATOM   2827  CB  ALA A 356      27.016   2.876 -10.325  1.00 52.59           C  
ATOM   2828  N   SER A 357      28.084   1.174 -12.593  1.00 56.57           N  
ATOM   2829  CA  SER A 357      28.038   0.062 -13.539  1.00 58.51           C  
ATOM   2830  C   SER A 357      28.207  -1.276 -12.813  1.00 56.71           C  
ATOM   2831  O   SER A 357      29.018  -1.380 -11.891  1.00 46.38           O  
ATOM   2832  CB  SER A 357      29.132   0.242 -14.599  1.00 65.96           C  
ATOM   2833  OG  SER A 357      28.623  -0.004 -15.907  1.00 73.57           O  
ATOM   2834  N   TYR A 358      27.448  -2.298 -13.228  1.00 56.09           N  
ATOM   2835  CA  TYR A 358      27.468  -3.596 -12.540  1.00 57.90           C  
ATOM   2836  C   TYR A 358      27.792  -4.763 -13.513  1.00 58.36           C  
ATOM   2837  O   TYR A 358      27.144  -5.815 -13.545  1.00 52.96           O  
ATOM   2838  CB  TYR A 358      26.130  -3.791 -11.795  1.00 62.20           C  
ATOM   2839  CG  TYR A 358      25.698  -2.639 -10.851  1.00 57.32           C  
ATOM   2840  CD1 TYR A 358      24.523  -1.891 -11.095  1.00 56.96           C  
ATOM   2841  CD2 TYR A 358      26.462  -2.303  -9.724  1.00 53.73           C  
ATOM   2842  CE1 TYR A 358      24.133  -0.843 -10.250  1.00 55.46           C  
ATOM   2843  CE2 TYR A 358      26.086  -1.263  -8.879  1.00 53.49           C  
ATOM   2844  CZ  TYR A 358      24.917  -0.538  -9.134  1.00 56.62           C  
ATOM   2845  OH  TYR A 358      24.563   0.481  -8.266  1.00 47.37           O  
ATOM   2846  N   ILE A 366      23.803 -19.229 -12.770  1.00 85.27           N  
ATOM   2847  CA  ILE A 366      22.401 -19.615 -12.568  1.00 86.18           C  
ATOM   2848  C   ILE A 366      22.295 -21.056 -12.032  1.00 85.73           C  
ATOM   2849  O   ILE A 366      21.802 -21.976 -12.716  1.00 79.70           O  
ATOM   2850  CB  ILE A 366      21.586 -19.436 -13.865  1.00 83.95           C  
ATOM   2851  CG1 ILE A 366      21.838 -18.035 -14.457  1.00 85.11           C  
ATOM   2852  CG2 ILE A 366      20.107 -19.696 -13.601  1.00 80.84           C  
ATOM   2853  CD1 ILE A 366      21.678 -16.897 -13.459  1.00 80.16           C  
ATOM   2854  N   GLN A 367      22.745 -21.214 -10.779  1.00 84.92           N  
ATOM   2855  CA  GLN A 367      22.860 -22.525 -10.080  1.00 81.58           C  
ATOM   2856  C   GLN A 367      21.517 -23.167  -9.678  1.00 72.36           C  
ATOM   2857  O   GLN A 367      21.480 -24.300  -9.185  1.00 65.26           O  
ATOM   2858  CB  GLN A 367      23.770 -22.409  -8.821  1.00 76.79           C  
ATOM   2859  CG  GLN A 367      25.256 -22.122  -9.096  1.00 76.47           C  
ATOM   2860  CD  GLN A 367      25.604 -20.627  -9.094  1.00 75.94           C  
ATOM   2861  NE2 GLN A 367      26.166 -20.125 -10.201  1.00 78.14           N  
ATOM   2862  OE1 GLN A 367      25.378 -19.942  -8.108  1.00 63.09           O  
ATOM   2863  N   ASN A 368      20.418 -22.448  -9.879  1.00 66.47           N  
ATOM   2864  CA  ASN A 368      19.119 -22.967  -9.525  1.00 60.16           C  
ATOM   2865  C   ASN A 368      18.036 -21.998  -9.940  1.00 55.30           C  
ATOM   2866  O   ASN A 368      18.275 -20.815 -10.183  1.00 49.73           O  
ATOM   2867  CB  ASN A 368      19.021 -23.222  -8.000  1.00 64.67           C  
ATOM   2868  CG  ASN A 368      18.151 -24.432  -7.641  1.00 67.69           C  
ATOM   2869  ND2 ASN A 368      17.795 -24.548  -6.360  1.00 61.60           N  
ATOM   2870  OD1 ASN A 368      17.815 -25.254  -8.496  1.00 75.89           O  
ATOM   2871  N   ILE A 369      16.847 -22.572 -10.030  1.00 54.94           N  
ATOM   2872  CA  ILE A 369      15.593 -21.902 -10.266  1.00 51.17           C  
ATOM   2873  C   ILE A 369      14.682 -22.373  -9.123  1.00 47.73           C  
ATOM   2874  O   ILE A 369      14.769 -23.522  -8.674  1.00 43.36           O  
ATOM   2875  CB  ILE A 369      14.974 -22.289 -11.640  1.00 54.03           C  
ATOM   2876  CG1 ILE A 369      15.553 -21.418 -12.753  1.00 53.04           C  
ATOM   2877  CG2 ILE A 369      13.445 -22.105 -11.663  1.00 60.06           C  
ATOM   2878  CD1 ILE A 369      17.011 -21.647 -13.054  1.00 55.68           C  
ATOM   2879  N   ARG A 370      13.835 -21.467  -8.642  1.00 41.20           N  
ATOM   2880  CA  ARG A 370      12.900 -21.783  -7.575  1.00 38.75           C  
ATOM   2881  C   ARG A 370      11.595 -21.140  -7.956  1.00 34.53           C  
ATOM   2882  O   ARG A 370      11.552 -19.994  -8.433  1.00 32.37           O  
ATOM   2883  CB  ARG A 370      13.403 -21.216  -6.238  1.00 39.68           C  
ATOM   2884  CG  ARG A 370      12.722 -21.763  -5.010  1.00 38.08           C  
ATOM   2885  CD  ARG A 370      13.395 -21.196  -3.762  1.00 39.68           C  
ATOM   2886  NE  ARG A 370      14.817 -21.582  -3.635  1.00 35.95           N  
ATOM   2887  CZ  ARG A 370      15.254 -22.698  -3.045  1.00 31.61           C  
ATOM   2888  NH1 ARG A 370      14.413 -23.588  -2.528  1.00 32.58           N1+
ATOM   2889  NH2 ARG A 370      16.550 -22.944  -2.980  1.00 30.15           N  
ATOM   2890  N   THR A 371      10.536 -21.890  -7.754  1.00 33.84           N  
ATOM   2891  CA  THR A 371       9.227 -21.429  -8.090  1.00 37.65           C  
ATOM   2892  C   THR A 371       8.476 -21.198  -6.799  1.00 36.65           C  
ATOM   2893  O   THR A 371       8.447 -22.079  -5.948  1.00 38.49           O  
ATOM   2894  CB  THR A 371       8.502 -22.466  -8.939  1.00 37.38           C  
ATOM   2895  CG2 THR A 371       7.060 -22.100  -9.052  1.00 41.06           C  
ATOM   2896  OG1 THR A 371       9.088 -22.461 -10.244  1.00 39.98           O  
ATOM   2897  N   LEU A 372       7.852 -20.025  -6.697  1.00 36.23           N  
ATOM   2898  CA  LEU A 372       7.173 -19.584  -5.484  1.00 36.92           C  
ATOM   2899  C   LEU A 372       5.764 -19.092  -5.796  1.00 36.87           C  
ATOM   2900  O   LEU A 372       5.541 -18.325  -6.718  1.00 36.94           O  
ATOM   2901  CB  LEU A 372       8.011 -18.504  -4.793  1.00 33.98           C  
ATOM   2902  CG  LEU A 372       9.367 -19.125  -4.428  1.00 33.46           C  
ATOM   2903  CD1 LEU A 372      10.457 -18.125  -4.230  1.00 36.09           C  
ATOM   2904  CD2 LEU A 372       9.280 -20.030  -3.222  1.00 33.93           C  
ATOM   2905  N   LYS A 373       4.821 -19.564  -5.000  1.00 38.28           N  
ATOM   2906  CA  LYS A 373       3.414 -19.340  -5.204  1.00 39.75           C  
ATOM   2907  C   LYS A 373       2.955 -18.398  -4.093  1.00 37.89           C  
ATOM   2908  O   LYS A 373       3.329 -18.578  -2.937  1.00 34.93           O  
ATOM   2909  CB  LYS A 373       2.692 -20.699  -5.124  1.00 45.34           C  
ATOM   2910  CG  LYS A 373       1.426 -20.872  -5.953  1.00 51.45           C  
ATOM   2911  CD  LYS A 373       0.123 -20.860  -5.142  1.00 54.03           C  
ATOM   2912  CE  LYS A 373      -1.079 -21.114  -6.062  1.00 59.00           C  
ATOM   2913  NZ  LYS A 373      -2.364 -21.572  -5.436  1.00 60.25           N1+
ATOM   2914  N   LEU A 374       2.193 -17.372  -4.467  1.00 37.16           N  
ATOM   2915  CA  LEU A 374       1.516 -16.484  -3.531  1.00 35.10           C  
ATOM   2916  C   LEU A 374       0.066 -16.860  -3.552  1.00 34.39           C  
ATOM   2917  O   LEU A 374      -0.581 -16.729  -4.588  1.00 32.53           O  
ATOM   2918  CB  LEU A 374       1.638 -15.021  -3.996  1.00 36.32           C  
ATOM   2919  CG  LEU A 374       3.011 -14.498  -4.420  1.00 34.18           C  
ATOM   2920  CD1 LEU A 374       2.930 -13.004  -4.572  1.00 32.88           C  
ATOM   2921  CD2 LEU A 374       4.065 -14.857  -3.369  1.00 33.91           C  
ATOM   2922  N   ALA A 375      -0.480 -17.299  -2.432  1.00 36.43           N  
ATOM   2923  CA  ALA A 375      -1.915 -17.635  -2.400  1.00 40.61           C  
ATOM   2924  C   ALA A 375      -2.542 -17.443  -1.030  1.00 43.06           C  
ATOM   2925  O   ALA A 375      -1.835 -17.422  -0.030  1.00 44.62           O  
ATOM   2926  CB  ALA A 375      -2.118 -19.071  -2.845  1.00 41.74           C  
ATOM   2927  N   GLY A 376      -3.867 -17.295  -1.012  1.00 43.74           N  
ATOM   2928  CA  GLY A 376      -4.643 -17.249   0.223  1.00 46.06           C  
ATOM   2929  C   GLY A 376      -5.520 -18.481   0.442  1.00 45.39           C  
ATOM   2930  O   GLY A 376      -6.020 -19.091  -0.493  1.00 41.60           O  
ATOM   2931  N   THR A 377      -5.654 -18.865   1.696  1.00 45.99           N  
ATOM   2932  CA  THR A 377      -6.628 -19.840   2.098  1.00 46.76           C  
ATOM   2933  C   THR A 377      -7.590 -19.159   3.105  1.00 47.08           C  
ATOM   2934  O   THR A 377      -7.590 -17.937   3.211  1.00 44.95           O  
ATOM   2935  CB  THR A 377      -5.946 -21.123   2.641  1.00 50.11           C  
ATOM   2936  CG2 THR A 377      -5.165 -20.896   3.974  1.00 48.07           C  
ATOM   2937  OG1 THR A 377      -6.941 -22.137   2.843  1.00 54.41           O  
ATOM   2938  N   GLN A 378      -8.416 -19.945   3.800  1.00 42.86           N  
ATOM   2939  CA  GLN A 378      -9.431 -19.446   4.719  1.00 44.92           C  
ATOM   2940  C   GLN A 378      -9.190 -20.132   6.067  1.00 42.83           C  
ATOM   2941  O   GLN A 378      -9.000 -21.351   6.108  1.00 45.55           O  
ATOM   2942  CB  GLN A 378     -10.822 -19.822   4.174  1.00 50.12           C  
ATOM   2943  CG  GLN A 378     -11.908 -18.755   4.274  1.00 58.26           C  
ATOM   2944  CD  GLN A 378     -11.621 -17.522   3.426  1.00 64.75           C  
ATOM   2945  NE2 GLN A 378     -12.493 -16.522   3.509  1.00 69.32           N  
ATOM   2946  OE1 GLN A 378     -10.621 -17.465   2.717  1.00 68.10           O  
ATOM   2947  N   ASP A 379      -9.157 -19.405   7.178  1.00 38.88           N  
ATOM   2948  CA  ASP A 379      -9.063 -20.126   8.479  1.00 36.78           C  
ATOM   2949  C   ASP A 379     -10.436 -20.607   9.005  1.00 32.37           C  
ATOM   2950  O   ASP A 379     -11.477 -20.303   8.450  1.00 31.18           O  
ATOM   2951  CB  ASP A 379      -8.284 -19.330   9.571  1.00 36.39           C  
ATOM   2952  CG  ASP A 379      -8.957 -18.004   9.994  1.00 31.54           C  
ATOM   2953  OD1 ASP A 379     -10.137 -17.800   9.726  1.00 28.36           O  
ATOM   2954  OD2 ASP A 379      -8.256 -17.148  10.586  1.00 31.71           O1-
ATOM   2955  N   GLU A 380     -10.414 -21.364  10.081  1.00 34.91           N  
ATOM   2956  CA  GLU A 380     -11.629 -21.783  10.756  1.00 37.53           C  
ATOM   2957  C   GLU A 380     -12.662 -20.665  11.092  1.00 41.07           C  
ATOM   2958  O   GLU A 380     -13.820 -20.981  11.319  1.00 44.00           O  
ATOM   2959  CB  GLU A 380     -11.263 -22.519  12.017  1.00 39.85           C  
ATOM   2960  CG  GLU A 380     -10.075 -21.929  12.731  1.00 43.82           C  
ATOM   2961  CD  GLU A 380     -10.084 -22.219  14.204  1.00 47.83           C  
ATOM   2962  OE1 GLU A 380     -11.181 -22.250  14.805  1.00 55.92           O  
ATOM   2963  OE2 GLU A 380      -8.981 -22.389  14.756  1.00 50.00           O1-
ATOM   2964  N   TYR A 381     -12.277 -19.384  11.103  1.00 40.26           N  
ATOM   2965  CA  TYR A 381     -13.236 -18.280  11.324  1.00 36.40           C  
ATOM   2966  C   TYR A 381     -13.712 -17.660  10.033  1.00 34.52           C  
ATOM   2967  O   TYR A 381     -14.525 -16.740  10.047  1.00 38.32           O  
ATOM   2968  CB  TYR A 381     -12.634 -17.185  12.228  1.00 35.73           C  
ATOM   2969  CG  TYR A 381     -11.981 -17.730  13.474  1.00 35.16           C  
ATOM   2970  CD1 TYR A 381     -12.740 -18.118  14.587  1.00 36.79           C  
ATOM   2971  CD2 TYR A 381     -10.594 -17.912  13.525  1.00 35.44           C  
ATOM   2972  CE1 TYR A 381     -12.124 -18.644  15.733  1.00 36.08           C  
ATOM   2973  CE2 TYR A 381      -9.978 -18.456  14.630  1.00 33.49           C  
ATOM   2974  CZ  TYR A 381     -10.735 -18.804  15.740  1.00 36.83           C  
ATOM   2975  OH  TYR A 381     -10.077 -19.331  16.833  1.00 38.56           O  
ATOM   2976  N   GLY A 382     -13.229 -18.137   8.900  1.00 35.00           N  
ATOM   2977  CA  GLY A 382     -13.603 -17.497   7.632  1.00 37.38           C  
ATOM   2978  C   GLY A 382     -12.750 -16.300   7.200  1.00 39.38           C  
ATOM   2979  O   GLY A 382     -13.115 -15.571   6.260  1.00 41.11           O  
ATOM   2980  N   ARG A 383     -11.595 -16.104   7.850  1.00 36.18           N  
ATOM   2981  CA  ARG A 383     -10.686 -15.012   7.474  1.00 32.01           C  
ATOM   2982  C   ARG A 383      -9.713 -15.500   6.436  1.00 29.99           C  
ATOM   2983  O   ARG A 383      -9.283 -16.667   6.465  1.00 30.89           O  
ATOM   2984  CB  ARG A 383      -9.895 -14.500   8.677  1.00 31.29           C  
ATOM   2985  CG  ARG A 383     -10.753 -13.990   9.820  1.00 30.50           C  
ATOM   2986  CD  ARG A 383      -9.950 -13.591  11.042  1.00 29.93           C  
ATOM   2987  NE  ARG A 383      -9.102 -14.670  11.586  1.00 29.18           N  
ATOM   2988  CZ  ARG A 383      -8.532 -14.621  12.783  1.00 30.13           C  
ATOM   2989  NH1 ARG A 383      -8.723 -13.567  13.575  1.00 33.36           N1+
ATOM   2990  NH2 ARG A 383      -7.775 -15.611  13.199  1.00 28.82           N  
ATOM   2991  N   PRO A 384      -9.317 -14.606   5.545  1.00 27.62           N  
ATOM   2992  CA  PRO A 384      -8.210 -14.941   4.666  1.00 30.29           C  
ATOM   2993  C   PRO A 384      -6.873 -15.045   5.432  1.00 31.63           C  
ATOM   2994  O   PRO A 384      -6.583 -14.197   6.296  1.00 32.49           O  
ATOM   2995  CB  PRO A 384      -8.178 -13.792   3.634  1.00 27.46           C  
ATOM   2996  CG  PRO A 384      -9.008 -12.710   4.204  1.00 27.32           C  
ATOM   2997  CD  PRO A 384      -9.834 -13.253   5.332  1.00 28.01           C  
ATOM   2998  N   VAL A 385      -6.123 -16.114   5.146  1.00 29.64           N  
ATOM   2999  CA  VAL A 385      -4.769 -16.291   5.612  1.00 30.05           C  
ATOM   3000  C   VAL A 385      -3.860 -16.285   4.398  1.00 28.45           C  
ATOM   3001  O   VAL A 385      -4.025 -17.091   3.516  1.00 31.92           O  
ATOM   3002  CB  VAL A 385      -4.613 -17.613   6.364  1.00 30.53           C  
ATOM   3003  CG1 VAL A 385      -3.298 -17.628   7.121  1.00 31.45           C  
ATOM   3004  CG2 VAL A 385      -5.779 -17.818   7.317  1.00 33.11           C  
ATOM   3005  N   LEU A 386      -2.919 -15.366   4.318  1.00 27.60           N  
ATOM   3006  CA  LEU A 386      -2.074 -15.303   3.133  1.00 28.63           C  
ATOM   3007  C   LEU A 386      -0.776 -16.102   3.329  1.00 29.80           C  
ATOM   3008  O   LEU A 386      -0.138 -16.066   4.407  1.00 28.12           O  
ATOM   3009  CB  LEU A 386      -1.810 -13.861   2.739  1.00 30.81           C  
ATOM   3010  CG  LEU A 386      -3.006 -13.258   1.992  1.00 32.00           C  
ATOM   3011  CD1 LEU A 386      -2.920 -11.754   2.004  1.00 32.02           C  
ATOM   3012  CD2 LEU A 386      -3.099 -13.764   0.559  1.00 30.78           C  
ATOM   3013  N   LEU A 387      -0.404 -16.836   2.282  1.00 29.68           N  
ATOM   3014  CA  LEU A 387       0.609 -17.843   2.400  1.00 30.60           C  
ATOM   3015  C   LEU A 387       1.581 -17.819   1.231  1.00 30.04           C  
ATOM   3016  O   LEU A 387       1.202 -17.528   0.100  1.00 26.94           O  
ATOM   3017  CB  LEU A 387      -0.030 -19.226   2.526  1.00 29.22           C  
ATOM   3018  CG  LEU A 387      -0.937 -19.522   3.711  1.00 33.34           C  
ATOM   3019  CD1 LEU A 387      -1.353 -20.996   3.755  1.00 31.49           C  
ATOM   3020  CD2 LEU A 387      -0.249 -19.189   5.025  1.00 35.38           C  
ATOM   3021  N   LEU A 388       2.839 -18.160   1.541  1.00 29.72           N  
ATOM   3022  CA  LEU A 388       3.875 -18.363   0.534  1.00 30.06           C  
ATOM   3023  C   LEU A 388       4.036 -19.862   0.283  1.00 32.43           C  
ATOM   3024  O   LEU A 388       4.307 -20.634   1.211  1.00 32.50           O  
ATOM   3025  CB  LEU A 388       5.198 -17.773   1.013  1.00 29.72           C  
ATOM   3026  CG  LEU A 388       5.232 -16.281   1.420  1.00 30.07           C  
ATOM   3027  CD1 LEU A 388       6.509 -15.967   2.181  1.00 29.45           C  
ATOM   3028  CD2 LEU A 388       5.100 -15.320   0.252  1.00 29.51           C  
ATOM   3029  N   ASN A 389       3.847 -20.279  -0.968  1.00 33.87           N  
ATOM   3030  CA  ASN A 389       3.833 -21.696  -1.312  1.00 36.04           C  
ATOM   3031  C   ASN A 389       2.953 -22.606  -0.448  1.00 34.75           C  
ATOM   3032  O   ASN A 389       3.292 -23.773  -0.182  1.00 39.71           O  
ATOM   3033  CB  ASN A 389       5.264 -22.214  -1.336  1.00 39.41           C  
ATOM   3034  CG  ASN A 389       5.902 -21.995  -2.658  1.00 39.39           C  
ATOM   3035  ND2 ASN A 389       7.201 -22.076  -2.696  1.00 44.53           N  
ATOM   3036  OD1 ASN A 389       5.221 -21.768  -3.648  1.00 39.46           O  
ATOM   3037  N   ASN A 390       1.815 -22.090  -0.028  1.00 30.04           N  
ATOM   3038  CA  ASN A 390       0.920 -22.860   0.786  1.00 33.52           C  
ATOM   3039  C   ASN A 390       1.624 -23.501   2.036  1.00 31.46           C  
ATOM   3040  O   ASN A 390       1.252 -24.584   2.507  1.00 30.69           O  
ATOM   3041  CB  ASN A 390       0.187 -23.899  -0.106  1.00 37.43           C  
ATOM   3042  CG  ASN A 390      -1.058 -24.483   0.579  1.00 42.22           C  
ATOM   3043  ND2 ASN A 390      -1.299 -25.759   0.371  1.00 46.34           N  
ATOM   3044  OD1 ASN A 390      -1.766 -23.795   1.316  1.00 47.51           O  
ATOM   3045  N   LYS A 391       2.624 -22.807   2.578  1.00 30.67           N  
ATOM   3046  CA  LYS A 391       3.252 -23.195   3.840  1.00 31.38           C  
ATOM   3047  C   LYS A 391       2.966 -22.150   4.900  1.00 28.28           C  
ATOM   3048  O   LYS A 391       2.807 -20.956   4.595  1.00 26.10           O  
ATOM   3049  CB  LYS A 391       4.772 -23.341   3.673  1.00 33.36           C  
ATOM   3050  CG  LYS A 391       5.227 -24.464   2.749  1.00 34.83           C  
ATOM   3051  CD  LYS A 391       4.836 -25.819   3.284  1.00 38.76           C  
ATOM   3052  CE  LYS A 391       5.531 -26.941   2.509  1.00 46.27           C  
ATOM   3053  NZ  LYS A 391       5.230 -28.300   3.074  1.00 47.43           N1+
ATOM   3054  N   ARG A 392       2.917 -22.609   6.152  1.00 27.44           N  
ATOM   3055  CA  ARG A 392       2.837 -21.715   7.337  1.00 25.28           C  
ATOM   3056  C   ARG A 392       4.250 -21.342   7.828  1.00 23.40           C  
ATOM   3057  O   ARG A 392       5.214 -22.064   7.563  1.00 20.17           O  
ATOM   3058  CB  ARG A 392       2.004 -22.380   8.448  1.00 28.94           C  
ATOM   3059  CG  ARG A 392       0.565 -22.736   8.025  1.00 30.99           C  
ATOM   3060  CD  ARG A 392      -0.164 -21.502   7.529  1.00 34.36           C  
ATOM   3061  NE  ARG A 392      -0.181 -20.524   8.620  1.00 38.17           N  
ATOM   3062  CZ  ARG A 392      -1.048 -20.514   9.630  1.00 40.76           C  
ATOM   3063  NH1 ARG A 392      -2.059 -21.371   9.662  1.00 42.45           N1+
ATOM   3064  NH2 ARG A 392      -0.924 -19.608  10.602  1.00 43.66           N  
ATOM   3065  N   TRP A 393       4.374 -20.180   8.469  1.00 22.38           N  
ATOM   3066  CA  TRP A 393       5.618 -19.755   9.125  1.00 22.46           C  
ATOM   3067  C   TRP A 393       6.329 -20.924   9.852  1.00 23.61           C  
ATOM   3068  O   TRP A 393       7.521 -21.159   9.645  1.00 23.13           O  
ATOM   3069  CB  TRP A 393       5.325 -18.692  10.191  1.00 21.66           C  
ATOM   3070  CG  TRP A 393       6.499 -18.400  11.088  1.00 21.76           C  
ATOM   3071  CD1 TRP A 393       6.618 -18.669  12.419  1.00 21.22           C  
ATOM   3072  CD2 TRP A 393       7.741 -17.802  10.684  1.00 20.61           C  
ATOM   3073  CE2 TRP A 393       8.578 -17.735  11.824  1.00 22.08           C  
ATOM   3074  CE3 TRP A 393       8.223 -17.340   9.474  1.00 21.20           C  
ATOM   3075  NE1 TRP A 393       7.883 -18.260  12.879  1.00 21.00           N  
ATOM   3076  CZ2 TRP A 393       9.879 -17.208  11.780  1.00 22.49           C  
ATOM   3077  CZ3 TRP A 393       9.512 -16.800   9.436  1.00 23.90           C  
ATOM   3078  CH2 TRP A 393      10.322 -16.742  10.591  1.00 21.86           C  
ATOM   3079  N   HIS A 394       5.586 -21.604  10.721  1.00 26.64           N  
ATOM   3080  CA  HIS A 394       6.113 -22.656  11.624  1.00 30.45           C  
ATOM   3081  C   HIS A 394       6.334 -24.032  10.918  1.00 27.14           C  
ATOM   3082  O   HIS A 394       6.723 -24.982  11.566  1.00 26.34           O  
ATOM   3083  CB  HIS A 394       5.173 -22.821  12.844  1.00 34.50           C  
ATOM   3084  CG  HIS A 394       3.732 -23.117  12.464  1.00 49.51           C  
ATOM   3085  CD2 HIS A 394       3.115 -24.276  12.108  1.00 49.17           C  
ATOM   3086  ND1 HIS A 394       2.764 -22.128  12.351  1.00 61.07           N  
ATOM   3087  CE1 HIS A 394       1.615 -22.672  11.980  1.00 56.44           C  
ATOM   3088  NE2 HIS A 394       1.802 -23.973  11.828  1.00 54.27           N  
ATOM   3089  N   ASP A 395       6.066 -24.149   9.616  1.00 25.66           N  
ATOM   3090  CA  ASP A 395       6.351 -25.402   8.879  1.00 26.28           C  
ATOM   3091  C   ASP A 395       7.855 -25.491   8.633  1.00 28.51           C  
ATOM   3092  O   ASP A 395       8.527 -24.452   8.576  1.00 26.12           O  
ATOM   3093  CB  ASP A 395       5.620 -25.473   7.508  1.00 24.08           C  
ATOM   3094  CG  ASP A 395       4.098 -25.712   7.642  1.00 24.54           C  
ATOM   3095  OD1 ASP A 395       3.634 -26.416   8.577  1.00 24.46           O  
ATOM   3096  OD2 ASP A 395       3.368 -25.166   6.803  1.00 23.30           O1-
ATOM   3097  N   PRO A 396       8.388 -26.727   8.458  1.00 31.64           N  
ATOM   3098  CA  PRO A 396       9.824 -26.853   8.133  1.00 30.51           C  
ATOM   3099  C   PRO A 396      10.245 -25.985   6.978  1.00 27.61           C  
ATOM   3100  O   PRO A 396       9.591 -25.941   5.919  1.00 26.27           O  
ATOM   3101  CB  PRO A 396      10.000 -28.341   7.759  1.00 31.25           C  
ATOM   3102  CG  PRO A 396       8.953 -29.026   8.583  1.00 32.89           C  
ATOM   3103  CD  PRO A 396       7.784 -28.039   8.745  1.00 30.72           C  
ATOM   3104  N   VAL A 397      11.378 -25.335   7.186  1.00 25.21           N  
ATOM   3105  CA  VAL A 397      11.960 -24.508   6.172  1.00 24.71           C  
ATOM   3106  C   VAL A 397      12.117 -25.269   4.841  1.00 28.49           C  
ATOM   3107  O   VAL A 397      12.607 -26.438   4.782  1.00 30.13           O  
ATOM   3108  CB  VAL A 397      13.295 -23.907   6.615  1.00 23.25           C  
ATOM   3109  CG1 VAL A 397      14.318 -24.983   6.970  1.00 24.07           C  
ATOM   3110  CG2 VAL A 397      13.864 -23.048   5.495  1.00 24.44           C  
ATOM   3111  N   THR A 398      11.732 -24.577   3.768  1.00 26.97           N  
ATOM   3112  CA  THR A 398      11.859 -25.099   2.423  1.00 25.19           C  
ATOM   3113  C   THR A 398      12.732 -24.262   1.518  1.00 26.21           C  
ATOM   3114  O   THR A 398      13.209 -24.776   0.528  1.00 25.80           O  
ATOM   3115  CB  THR A 398      10.468 -25.248   1.741  1.00 24.80           C  
ATOM   3116  CG2 THR A 398       9.708 -26.393   2.317  1.00 23.11           C  
ATOM   3117  OG1 THR A 398       9.701 -24.037   1.867  1.00 24.12           O  
ATOM   3118  N   GLU A 399      12.935 -22.976   1.807  1.00 26.31           N  
ATOM   3119  CA  GLU A 399      13.784 -22.177   0.926  1.00 26.28           C  
ATOM   3120  C   GLU A 399      15.197 -22.238   1.498  1.00 29.04           C  
ATOM   3121  O   GLU A 399      15.499 -21.568   2.485  1.00 28.11           O  
ATOM   3122  CB  GLU A 399      13.274 -20.734   0.788  1.00 24.90           C  
ATOM   3123  CG  GLU A 399      12.041 -20.578  -0.099  1.00 24.02           C  
ATOM   3124  CD  GLU A 399      10.829 -21.269   0.454  1.00 23.95           C  
ATOM   3125  OE1 GLU A 399      10.223 -20.718   1.403  1.00 20.43           O  
ATOM   3126  OE2 GLU A 399      10.503 -22.381  -0.044  1.00 25.88           O1-
ATOM   3127  N   THR A 400      16.054 -23.046   0.871  1.00 29.79           N  
ATOM   3128  CA  THR A 400      17.342 -23.394   1.436  1.00 28.21           C  
ATOM   3129  C   THR A 400      18.459 -23.310   0.431  1.00 30.66           C  
ATOM   3130  O   THR A 400      19.142 -24.317   0.183  1.00 31.95           O  
ATOM   3131  CB  THR A 400      17.377 -24.832   1.985  1.00 28.99           C  
ATOM   3132  CG2 THR A 400      16.420 -25.013   3.178  1.00 29.43           C  
ATOM   3133  OG1 THR A 400      17.065 -25.749   0.937  1.00 26.39           O  
ATOM   3134  N   PRO A 401      18.704 -22.114  -0.114  1.00 30.77           N  
ATOM   3135  CA  PRO A 401      19.835 -21.971  -1.023  1.00 34.41           C  
ATOM   3136  C   PRO A 401      21.169 -22.143  -0.311  1.00 34.38           C  
ATOM   3137  O   PRO A 401      21.298 -21.820   0.882  1.00 31.47           O  
ATOM   3138  CB  PRO A 401      19.714 -20.531  -1.526  1.00 34.11           C  
ATOM   3139  CG  PRO A 401      18.980 -19.827  -0.440  1.00 32.69           C  
ATOM   3140  CD  PRO A 401      18.046 -20.830   0.153  1.00 31.74           C  
ATOM   3141  N   LYS A 402      22.144 -22.666  -1.039  1.00 35.41           N  
ATOM   3142  CA  LYS A 402      23.464 -22.816  -0.492  1.00 36.40           C  
ATOM   3143  C   LYS A 402      24.122 -21.439  -0.550  1.00 29.48           C  
ATOM   3144  O   LYS A 402      23.923 -20.669  -1.488  1.00 28.91           O  
ATOM   3145  CB  LYS A 402      24.277 -23.863  -1.262  1.00 43.25           C  
ATOM   3146  CG  LYS A 402      25.693 -24.052  -0.707  1.00 50.63           C  
ATOM   3147  CD  LYS A 402      26.382 -25.301  -1.273  1.00 59.44           C  
ATOM   3148  CE  LYS A 402      27.428 -24.967  -2.332  1.00 61.15           C  
ATOM   3149  NZ  LYS A 402      27.894 -26.204  -3.009  1.00 65.66           N1+
ATOM   3150  N   VAL A 403      24.902 -21.125   0.465  1.00 26.15           N  
ATOM   3151  CA  VAL A 403      25.616 -19.844   0.490  1.00 27.98           C  
ATOM   3152  C   VAL A 403      26.481 -19.678  -0.765  1.00 27.70           C  
ATOM   3153  O   VAL A 403      27.097 -20.636  -1.183  1.00 29.85           O  
ATOM   3154  CB  VAL A 403      26.473 -19.697   1.778  1.00 27.96           C  
ATOM   3155  CG1 VAL A 403      27.577 -20.769   1.866  1.00 26.99           C  
ATOM   3156  CG2 VAL A 403      27.095 -18.316   1.846  1.00 27.78           C  
ATOM   3157  N   GLY A 404      26.518 -18.476  -1.339  1.00 27.80           N  
ATOM   3158  CA  GLY A 404      27.398 -18.145  -2.460  1.00 29.06           C  
ATOM   3159  C   GLY A 404      26.727 -18.396  -3.825  1.00 30.53           C  
ATOM   3160  O   GLY A 404      27.193 -17.905  -4.846  1.00 29.79           O  
ATOM   3161  N   THR A 405      25.642 -19.166  -3.838  1.00 31.15           N  
ATOM   3162  CA  THR A 405      24.990 -19.521  -5.071  1.00 31.51           C  
ATOM   3163  C   THR A 405      23.961 -18.476  -5.453  1.00 33.29           C  
ATOM   3164  O   THR A 405      23.392 -17.802  -4.585  1.00 29.92           O  
ATOM   3165  CB  THR A 405      24.262 -20.871  -4.996  1.00 31.40           C  
ATOM   3166  CG2 THR A 405      25.211 -21.998  -4.560  1.00 35.27           C  
ATOM   3167  OG1 THR A 405      23.201 -20.797  -4.062  1.00 28.39           O  
ATOM   3168  N   THR A 406      23.728 -18.389  -6.767  1.00 33.70           N  
ATOM   3169  CA  THR A 406      22.762 -17.500  -7.391  1.00 29.86           C  
ATOM   3170  C   THR A 406      21.576 -18.323  -7.838  1.00 30.62           C  
ATOM   3171  O   THR A 406      21.746 -19.358  -8.433  1.00 32.36           O  
ATOM   3172  CB  THR A 406      23.408 -16.798  -8.571  1.00 30.80           C  
ATOM   3173  CG2 THR A 406      22.422 -15.781  -9.288  1.00 32.27           C  
ATOM   3174  OG1 THR A 406      24.550 -16.091  -8.095  1.00 28.15           O  
ATOM   3175  N   GLU A 407      20.371 -17.908  -7.480  1.00 31.96           N  
ATOM   3176  CA  GLU A 407      19.168 -18.560  -7.966  1.00 31.31           C  
ATOM   3177  C   GLU A 407      18.314 -17.554  -8.707  1.00 34.12           C  
ATOM   3178  O   GLU A 407      18.532 -16.343  -8.644  1.00 34.27           O  
ATOM   3179  CB  GLU A 407      18.360 -19.135  -6.824  1.00 31.73           C  
ATOM   3180  CG  GLU A 407      19.143 -20.061  -5.923  1.00 32.70           C  
ATOM   3181  CD  GLU A 407      18.266 -20.740  -4.927  1.00 33.87           C  
ATOM   3182  OE1 GLU A 407      17.110 -20.295  -4.734  1.00 36.52           O  
ATOM   3183  OE2 GLU A 407      18.738 -21.716  -4.310  1.00 37.11           O1-
ATOM   3184  N   ILE A 408      17.352 -18.077  -9.445  1.00 37.92           N  
ATOM   3185  CA  ILE A 408      16.314 -17.258 -10.046  1.00 40.19           C  
ATOM   3186  C   ILE A 408      15.055 -17.670  -9.373  1.00 37.54           C  
ATOM   3187  O   ILE A 408      14.738 -18.868  -9.360  1.00 36.54           O  
ATOM   3188  CB  ILE A 408      16.153 -17.493 -11.556  1.00 42.01           C  
ATOM   3189  CG1 ILE A 408      17.235 -16.696 -12.286  1.00 43.03           C  
ATOM   3190  CG2 ILE A 408      14.730 -17.122 -11.995  1.00 42.45           C  
ATOM   3191  CD1 ILE A 408      17.454 -17.105 -13.731  1.00 45.59           C  
ATOM   3192  N   TRP A 409      14.357 -16.687  -8.789  1.00 37.25           N  
ATOM   3193  CA  TRP A 409      13.076 -16.943  -8.164  1.00 32.81           C  
ATOM   3194  C   TRP A 409      12.021 -16.482  -9.137  1.00 30.50           C  
ATOM   3195  O   TRP A 409      12.091 -15.369  -9.696  1.00 26.40           O  
ATOM   3196  CB  TRP A 409      12.964 -16.239  -6.815  1.00 34.67           C  
ATOM   3197  CG  TRP A 409      13.801 -16.917  -5.725  1.00 35.32           C  
ATOM   3198  CD1 TRP A 409      14.936 -17.663  -5.907  1.00 34.55           C  
ATOM   3199  CD2 TRP A 409      13.599 -16.854  -4.307  1.00 33.47           C  
ATOM   3200  CE2 TRP A 409      14.616 -17.615  -3.705  1.00 33.96           C  
ATOM   3201  CE3 TRP A 409      12.677 -16.210  -3.493  1.00 31.95           C  
ATOM   3202  NE1 TRP A 409      15.417 -18.098  -4.702  1.00 35.06           N  
ATOM   3203  CZ2 TRP A 409      14.726 -17.753  -2.330  1.00 33.60           C  
ATOM   3204  CZ3 TRP A 409      12.756 -16.374  -2.145  1.00 31.06           C  
ATOM   3205  CH2 TRP A 409      13.779 -17.138  -1.567  1.00 34.63           C  
ATOM   3206  N   SER A 410      11.096 -17.398  -9.381  1.00 29.02           N  
ATOM   3207  CA  SER A 410       9.940 -17.142 -10.203  1.00 32.73           C  
ATOM   3208  C   SER A 410       8.806 -17.113  -9.215  1.00 32.88           C  
ATOM   3209  O   SER A 410       8.477 -18.131  -8.570  1.00 27.56           O  
ATOM   3210  CB  SER A 410       9.703 -18.221 -11.294  1.00 32.99           C  
ATOM   3211  OG  SER A 410      10.779 -18.209 -12.234  1.00 33.67           O  
ATOM   3212  N   ILE A 411       8.228 -15.917  -9.106  1.00 32.56           N  
ATOM   3213  CA  ILE A 411       7.194 -15.663  -8.147  1.00 32.31           C  
ATOM   3214  C   ILE A 411       5.909 -15.530  -8.909  1.00 31.03           C  
ATOM   3215  O   ILE A 411       5.779 -14.657  -9.747  1.00 31.74           O  
ATOM   3216  CB  ILE A 411       7.514 -14.397  -7.337  1.00 31.37           C  
ATOM   3217  CG1 ILE A 411       8.738 -14.637  -6.454  1.00 29.99           C  
ATOM   3218  CG2 ILE A 411       6.341 -13.998  -6.457  1.00 31.44           C  
ATOM   3219  CD1 ILE A 411       9.464 -13.374  -6.059  1.00 30.82           C  
ATOM   3220  N   ILE A 412       4.967 -16.401  -8.603  1.00 31.08           N  
ATOM   3221  CA  ILE A 412       3.716 -16.448  -9.328  1.00 31.90           C  
ATOM   3222  C   ILE A 412       2.626 -15.940  -8.430  1.00 27.97           C  
ATOM   3223  O   ILE A 412       2.398 -16.516  -7.365  1.00 27.04           O  
ATOM   3224  CB  ILE A 412       3.318 -17.893  -9.701  1.00 33.76           C  
ATOM   3225  CG1 ILE A 412       4.467 -18.650 -10.346  1.00 37.13           C  
ATOM   3226  CG2 ILE A 412       2.123 -17.906 -10.644  1.00 35.23           C  
ATOM   3227  CD1 ILE A 412       4.231 -20.162 -10.366  1.00 37.83           C  
ATOM   3228  N   ASN A 413       1.893 -14.946  -8.918  1.00 26.59           N  
ATOM   3229  CA  ASN A 413       0.813 -14.308  -8.179  1.00 27.73           C  
ATOM   3230  C   ASN A 413      -0.601 -14.373  -8.869  1.00 29.86           C  
ATOM   3231  O   ASN A 413      -0.917 -13.516  -9.689  1.00 29.72           O  
ATOM   3232  CB  ASN A 413       1.254 -12.869  -7.937  1.00 26.86           C  
ATOM   3233  CG  ASN A 413       0.254 -12.066  -7.151  1.00 25.84           C  
ATOM   3234  ND2 ASN A 413       0.488 -10.751  -7.061  1.00 24.83           N  
ATOM   3235  OD1 ASN A 413      -0.687 -12.613  -6.607  1.00 24.09           O  
ATOM   3236  N   PRO A 414      -1.447 -15.378  -8.514  1.00 31.84           N  
ATOM   3237  CA  PRO A 414      -2.842 -15.547  -8.971  1.00 34.85           C  
ATOM   3238  C   PRO A 414      -3.911 -14.851  -8.107  1.00 35.04           C  
ATOM   3239  O   PRO A 414      -5.095 -15.053  -8.309  1.00 35.90           O  
ATOM   3240  CB  PRO A 414      -3.037 -17.064  -8.852  1.00 34.28           C  
ATOM   3241  CG  PRO A 414      -2.266 -17.394  -7.620  1.00 34.52           C  
ATOM   3242  CD  PRO A 414      -1.041 -16.517  -7.672  1.00 33.27           C  
ATOM   3243  N   THR A 415      -3.467 -14.086  -7.121  1.00 34.80           N  
ATOM   3244  CA  THR A 415      -4.338 -13.360  -6.230  1.00 34.17           C  
ATOM   3245  C   THR A 415      -4.752 -12.089  -6.952  1.00 35.61           C  
ATOM   3246  O   THR A 415      -4.230 -11.757  -8.043  1.00 34.40           O  
ATOM   3247  CB  THR A 415      -3.593 -12.923  -4.937  1.00 33.28           C  
ATOM   3248  CG2 THR A 415      -2.971 -14.123  -4.208  1.00 30.85           C  
ATOM   3249  OG1 THR A 415      -2.579 -11.937  -5.264  1.00 29.90           O  
ATOM   3250  N   ARG A 416      -5.639 -11.348  -6.293  1.00 37.77           N  
ATOM   3251  CA  ARG A 416      -6.234 -10.140  -6.870  1.00 40.94           C  
ATOM   3252  C   ARG A 416      -5.313  -8.918  -6.742  1.00 35.54           C  
ATOM   3253  O   ARG A 416      -5.510  -7.947  -7.449  1.00 36.29           O  
ATOM   3254  CB  ARG A 416      -7.623  -9.854  -6.235  1.00 46.15           C  
ATOM   3255  CG  ARG A 416      -8.688 -10.937  -6.492  1.00 58.88           C  
ATOM   3256  CD  ARG A 416      -9.103 -11.040  -7.973  1.00 70.15           C  
ATOM   3257  NE  ARG A 416      -9.628 -12.356  -8.401  1.00 78.64           N  
ATOM   3258  CZ  ARG A 416      -8.917 -13.487  -8.557  1.00 79.17           C  
ATOM   3259  NH1 ARG A 416      -7.611 -13.562  -8.283  1.00 74.12           N1+
ATOM   3260  NH2 ARG A 416      -9.538 -14.580  -8.976  1.00 80.49           N  
ATOM   3261  N   GLY A 417      -4.304  -8.959  -5.875  1.00 30.35           N  
ATOM   3262  CA  GLY A 417      -3.518  -7.769  -5.626  1.00 28.85           C  
ATOM   3263  C   GLY A 417      -2.019  -7.915  -5.766  1.00 28.09           C  
ATOM   3264  O   GLY A 417      -1.462  -9.025  -5.766  1.00 27.95           O  
ATOM   3265  N   THR A 418      -1.358  -6.764  -5.829  1.00 26.13           N  
ATOM   3266  CA  THR A 418       0.089  -6.693  -5.751  1.00 25.48           C  
ATOM   3267  C   THR A 418       0.589  -7.087  -4.340  1.00 26.09           C  
ATOM   3268  O   THR A 418       0.007  -6.671  -3.317  1.00 25.30           O  
ATOM   3269  CB  THR A 418       0.549  -5.281  -6.085  1.00 24.76           C  
ATOM   3270  CG2 THR A 418       2.001  -5.096  -5.778  1.00 24.84           C  
ATOM   3271  OG1 THR A 418       0.331  -5.060  -7.490  1.00 28.47           O  
ATOM   3272  N   HIS A 419       1.655  -7.882  -4.283  1.00 22.65           N  
ATOM   3273  CA  HIS A 419       2.307  -8.134  -3.021  1.00 22.81           C  
ATOM   3274  C   HIS A 419       3.746  -7.646  -3.123  1.00 20.75           C  
ATOM   3275  O   HIS A 419       4.464  -8.045  -4.076  1.00 20.36           O  
ATOM   3276  CB  HIS A 419       2.245  -9.605  -2.638  1.00 24.07           C  
ATOM   3277  CG  HIS A 419       0.862 -10.137  -2.456  1.00 26.25           C  
ATOM   3278  CD2 HIS A 419       0.014 -10.774  -3.309  1.00 26.94           C  
ATOM   3279  ND1 HIS A 419       0.204 -10.066  -1.253  1.00 27.93           N  
ATOM   3280  CE1 HIS A 419      -0.999 -10.617  -1.365  1.00 25.81           C  
ATOM   3281  NE2 HIS A 419      -1.137 -11.060  -2.599  1.00 26.75           N  
ATOM   3282  N   PRO A 420       4.177  -6.755  -2.190  1.00 18.28           N  
ATOM   3283  CA  PRO A 420       5.603  -6.328  -2.236  1.00 18.42           C  
ATOM   3284  C   PRO A 420       6.510  -7.313  -1.479  1.00 20.04           C  
ATOM   3285  O   PRO A 420       6.606  -7.250  -0.250  1.00 21.68           O  
ATOM   3286  CB  PRO A 420       5.585  -4.964  -1.540  1.00 17.39           C  
ATOM   3287  CG  PRO A 420       4.527  -5.102  -0.525  1.00 17.80           C  
ATOM   3288  CD  PRO A 420       3.433  -5.967  -1.197  1.00 17.66           C  
ATOM   3289  N   ILE A 421       7.154  -8.214  -2.223  1.00 20.39           N  
ATOM   3290  CA  ILE A 421       7.941  -9.284  -1.643  1.00 20.32           C  
ATOM   3291  C   ILE A 421       9.360  -8.825  -1.302  1.00 19.97           C  
ATOM   3292  O   ILE A 421      10.072  -8.291  -2.132  1.00 19.18           O  
ATOM   3293  CB  ILE A 421       8.042 -10.515  -2.588  1.00 19.72           C  
ATOM   3294  CG1 ILE A 421       6.658 -11.023  -2.968  1.00 19.23           C  
ATOM   3295  CG2 ILE A 421       8.787 -11.628  -1.885  1.00 20.14           C  
ATOM   3296  CD1 ILE A 421       5.826 -11.494  -1.790  1.00 19.01           C  
ATOM   3297  N   HIS A 422       9.755  -9.069  -0.063  1.00 20.52           N  
ATOM   3298  CA  HIS A 422      11.080  -8.670   0.449  1.00 19.84           C  
ATOM   3299  C   HIS A 422      11.853  -9.899   0.951  1.00 20.25           C  
ATOM   3300  O   HIS A 422      11.298 -10.790   1.610  1.00 19.86           O  
ATOM   3301  CB  HIS A 422      10.856  -7.675   1.568  1.00 19.45           C  
ATOM   3302  CG  HIS A 422      12.056  -7.386   2.414  1.00 18.14           C  
ATOM   3303  CD2 HIS A 422      12.194  -7.338   3.757  1.00 17.24           C  
ATOM   3304  ND1 HIS A 422      13.261  -6.978   1.888  1.00 17.90           N  
ATOM   3305  CE1 HIS A 422      14.112  -6.729   2.868  1.00 17.29           C  
ATOM   3306  NE2 HIS A 422      13.491  -6.961   4.010  1.00 18.36           N  
ATOM   3307  N   LEU A 423      13.120  -9.967   0.569  1.00 20.16           N  
ATOM   3308  CA  LEU A 423      14.027 -10.968   1.059  1.00 19.03           C  
ATOM   3309  C   LEU A 423      15.028 -10.291   1.934  1.00 17.81           C  
ATOM   3310  O   LEU A 423      15.591  -9.313   1.530  1.00 17.00           O  
ATOM   3311  CB  LEU A 423      14.802 -11.564  -0.106  1.00 21.01           C  
ATOM   3312  CG  LEU A 423      14.199 -12.658  -0.944  1.00 20.93           C  
ATOM   3313  CD1 LEU A 423      12.993 -12.134  -1.695  1.00 22.30           C  
ATOM   3314  CD2 LEU A 423      15.315 -13.046  -1.903  1.00 22.18           C  
ATOM   3315  N   HIS A 424      15.280 -10.823   3.121  1.00 18.89           N  
ATOM   3316  CA  HIS A 424      16.353 -10.299   3.955  1.00 19.76           C  
ATOM   3317  C   HIS A 424      17.711 -10.592   3.352  1.00 19.29           C  
ATOM   3318  O   HIS A 424      17.803 -11.351   2.403  1.00 21.62           O  
ATOM   3319  CB  HIS A 424      16.263 -10.882   5.361  1.00 20.06           C  
ATOM   3320  CG  HIS A 424      15.104 -10.358   6.139  1.00 20.89           C  
ATOM   3321  CD2 HIS A 424      13.851 -10.041   5.746  1.00 20.28           C  
ATOM   3322  ND1 HIS A 424      15.162 -10.092   7.492  1.00 22.25           N  
ATOM   3323  CE1 HIS A 424      14.000  -9.618   7.891  1.00 21.96           C  
ATOM   3324  NE2 HIS A 424      13.189  -9.583   6.853  1.00 20.50           N  
ATOM   3325  N   LEU A 425      18.720  -9.913   3.881  1.00 20.30           N  
ATOM   3326  CA  LEU A 425      20.190  -9.994   3.554  1.00 21.81           C  
ATOM   3327  C   LEU A 425      20.618  -9.473   2.175  1.00 21.97           C  
ATOM   3328  O   LEU A 425      21.538  -8.664   2.054  1.00 22.10           O  
ATOM   3329  CB  LEU A 425      20.762 -11.382   3.853  1.00 21.97           C  
ATOM   3330  CG  LEU A 425      22.237 -11.635   3.530  1.00 23.24           C  
ATOM   3331  CD1 LEU A 425      23.212 -11.148   4.597  1.00 25.39           C  
ATOM   3332  CD2 LEU A 425      22.464 -13.113   3.304  1.00 23.27           C  
ATOM   3333  N   VAL A 426      19.918  -9.873   1.124  1.00 25.63           N  
ATOM   3334  CA  VAL A 426      20.395  -9.576  -0.234  1.00 24.05           C  
ATOM   3335  C   VAL A 426      19.653  -8.475  -0.905  1.00 25.30           C  
ATOM   3336  O   VAL A 426      18.533  -8.151  -0.519  1.00 24.28           O  
ATOM   3337  CB  VAL A 426      20.222 -10.786  -1.108  1.00 25.35           C  
ATOM   3338  CG1 VAL A 426      20.844 -12.010  -0.448  1.00 26.41           C  
ATOM   3339  CG2 VAL A 426      18.747 -11.050  -1.390  1.00 27.47           C  
ATOM   3340  N   SER A 427      20.262  -7.916  -1.949  1.00 27.99           N  
ATOM   3341  CA  SER A 427      19.524  -7.192  -2.975  1.00 27.41           C  
ATOM   3342  C   SER A 427      19.669  -8.043  -4.214  1.00 28.68           C  
ATOM   3343  O   SER A 427      20.555  -8.896  -4.271  1.00 30.48           O  
ATOM   3344  CB  SER A 427      20.071  -5.790  -3.184  1.00 27.61           C  
ATOM   3345  OG  SER A 427      21.469  -5.822  -3.323  1.00 27.35           O  
ATOM   3346  N   PHE A 428      18.789  -7.817  -5.177  1.00 26.08           N  
ATOM   3347  CA  PHE A 428      18.644  -8.670  -6.329  1.00 27.47           C  
ATOM   3348  C   PHE A 428      18.336  -7.887  -7.619  1.00 27.77           C  
ATOM   3349  O   PHE A 428      17.945  -6.716  -7.584  1.00 26.06           O  
ATOM   3350  CB  PHE A 428      17.562  -9.744  -6.090  1.00 27.21           C  
ATOM   3351  CG  PHE A 428      16.257  -9.201  -5.593  1.00 27.28           C  
ATOM   3352  CD1 PHE A 428      15.394  -8.549  -6.449  1.00 26.27           C  
ATOM   3353  CD2 PHE A 428      15.888  -9.370  -4.261  1.00 27.19           C  
ATOM   3354  CE1 PHE A 428      14.198  -8.046  -5.987  1.00 28.18           C  
ATOM   3355  CE2 PHE A 428      14.698  -8.879  -3.786  1.00 28.41           C  
ATOM   3356  CZ  PHE A 428      13.838  -8.220  -4.652  1.00 30.11           C  
ATOM   3357  N   ARG A 429      18.558  -8.553  -8.739  1.00 28.21           N  
ATOM   3358  CA  ARG A 429      18.171  -8.067 -10.066  1.00 30.93           C  
ATOM   3359  C   ARG A 429      16.778  -8.555 -10.408  1.00 27.50           C  
ATOM   3360  O   ARG A 429      16.433  -9.711 -10.190  1.00 30.02           O  
ATOM   3361  CB  ARG A 429      19.076  -8.650 -11.146  1.00 35.72           C  
ATOM   3362  CG  ARG A 429      20.554  -8.431 -10.943  1.00 41.86           C  
ATOM   3363  CD  ARG A 429      20.848  -6.951 -10.927  1.00 47.31           C  
ATOM   3364  NE  ARG A 429      22.118  -6.659 -11.603  1.00 58.40           N  
ATOM   3365  CZ  ARG A 429      22.474  -5.457 -12.066  1.00 59.80           C  
ATOM   3366  NH1 ARG A 429      21.664  -4.404 -11.948  1.00 59.24           N1+
ATOM   3367  NH2 ARG A 429      23.644  -5.306 -12.659  1.00 58.59           N  
ATOM   3368  N   VAL A 430      16.008  -7.670 -10.999  1.00 28.44           N  
ATOM   3369  CA  VAL A 430      14.733  -7.988 -11.595  1.00 30.80           C  
ATOM   3370  C   VAL A 430      14.965  -8.422 -13.066  1.00 30.88           C  
ATOM   3371  O   VAL A 430      15.622  -7.710 -13.832  1.00 28.43           O  
ATOM   3372  CB  VAL A 430      13.831  -6.756 -11.582  1.00 32.47           C  
ATOM   3373  CG1 VAL A 430      12.430  -7.143 -12.009  1.00 33.11           C  
ATOM   3374  CG2 VAL A 430      13.843  -6.117 -10.201  1.00 34.42           C  
ATOM   3375  N   LEU A 431      14.451  -9.596 -13.437  1.00 29.93           N  
ATOM   3376  CA  LEU A 431      14.692 -10.106 -14.773  1.00 33.39           C  
ATOM   3377  C   LEU A 431      13.524  -9.660 -15.642  1.00 35.07           C  
ATOM   3378  O   LEU A 431      13.684  -8.847 -16.541  1.00 29.03           O  
ATOM   3379  CB  LEU A 431      14.905 -11.631 -14.766  1.00 35.32           C  
ATOM   3380  CG  LEU A 431      16.203 -12.107 -14.045  1.00 37.99           C  
ATOM   3381  CD1 LEU A 431      16.530 -13.540 -14.363  1.00 36.81           C  
ATOM   3382  CD2 LEU A 431      17.427 -11.234 -14.341  1.00 38.85           C  
ATOM   3383  N   ASP A 432      12.329 -10.134 -15.314  1.00 36.07           N  
ATOM   3384  CA  ASP A 432      11.163  -9.711 -16.045  1.00 36.27           C  
ATOM   3385  C   ASP A 432       9.856 -10.047 -15.318  1.00 35.54           C  
ATOM   3386  O   ASP A 432       9.847 -10.725 -14.287  1.00 38.91           O  
ATOM   3387  CB  ASP A 432      11.206 -10.406 -17.415  1.00 37.38           C  
ATOM   3388  CG  ASP A 432      11.447 -11.905 -17.307  1.00 38.11           C  
ATOM   3389  OD1 ASP A 432      11.182 -12.481 -16.236  1.00 37.11           O  
ATOM   3390  OD2 ASP A 432      11.931 -12.514 -18.299  1.00 37.20           O1-
ATOM   3391  N   ARG A 433       8.752  -9.569 -15.876  1.00 36.76           N  
ATOM   3392  CA  ARG A 433       7.395  -9.950 -15.454  1.00 34.97           C  
ATOM   3393  C   ARG A 433       6.660 -10.392 -16.689  1.00 35.36           C  
ATOM   3394  O   ARG A 433       6.875  -9.841 -17.774  1.00 38.32           O  
ATOM   3395  CB  ARG A 433       6.617  -8.759 -14.843  1.00 34.23           C  
ATOM   3396  CG  ARG A 433       7.340  -8.033 -13.715  1.00 34.46           C  
ATOM   3397  CD  ARG A 433       6.634  -6.743 -13.286  1.00 33.51           C  
ATOM   3398  NE  ARG A 433       6.893  -6.488 -11.881  1.00 29.99           N  
ATOM   3399  CZ  ARG A 433       7.813  -5.665 -11.399  1.00 32.04           C  
ATOM   3400  NH1 ARG A 433       8.582  -4.935 -12.206  1.00 31.84           N1+
ATOM   3401  NH2 ARG A 433       7.949  -5.540 -10.076  1.00 31.64           N  
ATOM   3402  N   ARG A 434       5.740 -11.322 -16.510  1.00 35.05           N  
ATOM   3403  CA  ARG A 434       4.993 -11.860 -17.592  1.00 36.12           C  
ATOM   3404  C   ARG A 434       3.594 -12.231 -17.132  1.00 33.35           C  
ATOM   3405  O   ARG A 434       3.439 -12.887 -16.117  1.00 30.29           O  
ATOM   3406  CB  ARG A 434       5.714 -13.104 -18.104  1.00 39.22           C  
ATOM   3407  CG  ARG A 434       5.405 -13.354 -19.565  1.00 44.25           C  
ATOM   3408  CD  ARG A 434       6.304 -14.383 -20.231  1.00 45.04           C  
ATOM   3409  NE  ARG A 434       5.747 -14.766 -21.520  1.00 46.98           N  
ATOM   3410  CZ  ARG A 434       6.259 -15.674 -22.338  1.00 44.85           C  
ATOM   3411  NH1 ARG A 434       7.367 -16.314 -22.012  1.00 41.67           N1+
ATOM   3412  NH2 ARG A 434       5.652 -15.921 -23.493  1.00 43.61           N  
ATOM   3413  N   PRO A 435       2.571 -11.805 -17.879  1.00 33.44           N  
ATOM   3414  CA  PRO A 435       1.179 -12.137 -17.531  1.00 34.70           C  
ATOM   3415  C   PRO A 435       0.775 -13.576 -17.835  1.00 34.11           C  
ATOM   3416  O   PRO A 435       1.243 -14.151 -18.784  1.00 37.46           O  
ATOM   3417  CB  PRO A 435       0.367 -11.189 -18.409  1.00 33.76           C  
ATOM   3418  CG  PRO A 435       1.262 -10.930 -19.587  1.00 34.99           C  
ATOM   3419  CD  PRO A 435       2.646 -10.860 -19.006  1.00 33.72           C  
ATOM   3420  N   PHE A 436      -0.116 -14.134 -17.042  1.00 34.24           N  
ATOM   3421  CA  PHE A 436      -0.602 -15.480 -17.254  1.00 36.39           C  
ATOM   3422  C   PHE A 436      -2.106 -15.526 -17.049  1.00 43.11           C  
ATOM   3423  O   PHE A 436      -2.709 -14.577 -16.542  1.00 48.85           O  
ATOM   3424  CB  PHE A 436       0.129 -16.497 -16.354  1.00 37.52           C  
ATOM   3425  CG  PHE A 436      -0.167 -16.379 -14.864  1.00 36.63           C  
ATOM   3426  CD1 PHE A 436       0.535 -15.481 -14.058  1.00 36.46           C  
ATOM   3427  CD2 PHE A 436      -1.103 -17.205 -14.267  1.00 35.70           C  
ATOM   3428  CE1 PHE A 436       0.275 -15.391 -12.707  1.00 37.65           C  
ATOM   3429  CE2 PHE A 436      -1.362 -17.118 -12.910  1.00 38.33           C  
ATOM   3430  CZ  PHE A 436      -0.670 -16.207 -12.127  1.00 36.90           C  
ATOM   3431  N   ASP A 437      -2.706 -16.631 -17.482  1.00 50.59           N  
ATOM   3432  CA  ASP A 437      -4.141 -16.851 -17.384  1.00 54.37           C  
ATOM   3433  C   ASP A 437      -4.370 -17.438 -15.994  1.00 54.74           C  
ATOM   3434  O   ASP A 437      -3.983 -18.584 -15.710  1.00 51.08           O  
ATOM   3435  CB  ASP A 437      -4.610 -17.793 -18.532  1.00 56.99           C  
ATOM   3436  CG  ASP A 437      -6.122 -18.092 -18.525  1.00 57.47           C  
ATOM   3437  OD1 ASP A 437      -6.946 -17.302 -18.000  1.00 58.43           O  
ATOM   3438  OD2 ASP A 437      -6.482 -19.151 -19.080  1.00 61.14           O1-
ATOM   3439  N   ILE A 438      -4.971 -16.623 -15.127  1.00 58.47           N  
ATOM   3440  CA  ILE A 438      -5.221 -17.005 -13.738  1.00 61.74           C  
ATOM   3441  C   ILE A 438      -6.255 -18.121 -13.731  1.00 62.43           C  
ATOM   3442  O   ILE A 438      -6.037 -19.179 -13.130  1.00 57.63           O  
ATOM   3443  CB  ILE A 438      -5.706 -15.814 -12.860  1.00 60.14           C  
ATOM   3444  CG1 ILE A 438      -4.653 -14.682 -12.846  1.00 60.76           C  
ATOM   3445  CG2 ILE A 438      -6.027 -16.300 -11.437  1.00 60.56           C  
ATOM   3446  CD1 ILE A 438      -4.981 -13.492 -11.953  1.00 58.78           C  
ATOM   3447  N   ALA A 439      -7.373 -17.848 -14.404  1.00 67.60           N  
ATOM   3448  CA  ALA A 439      -8.448 -18.810 -14.613  1.00 69.55           C  
ATOM   3449  C   ALA A 439      -7.916 -20.247 -14.795  1.00 68.01           C  
ATOM   3450  O   ALA A 439      -8.248 -21.146 -14.020  1.00 73.25           O  
ATOM   3451  CB  ALA A 439      -9.281 -18.386 -15.823  1.00 70.25           C  
ATOM   3452  N   ARG A 440      -7.069 -20.447 -15.798  1.00 69.57           N  
ATOM   3453  CA  ARG A 440      -6.531 -21.771 -16.107  1.00 71.67           C  
ATOM   3454  C   ARG A 440      -5.572 -22.240 -15.042  1.00 68.82           C  
ATOM   3455  O   ARG A 440      -5.711 -23.357 -14.561  1.00 76.79           O  
ATOM   3456  CB  ARG A 440      -5.811 -21.760 -17.450  1.00 77.78           C  
ATOM   3457  CG  ARG A 440      -5.297 -23.117 -17.898  1.00 85.49           C  
ATOM   3458  CD  ARG A 440      -4.144 -22.956 -18.878  1.00 92.84           C  
ATOM   3459  NE  ARG A 440      -4.055 -24.073 -19.816  1.00 95.91           N  
ATOM   3460  CZ  ARG A 440      -4.818 -24.224 -20.900  1.00100.01           C  
ATOM   3461  NH1 ARG A 440      -5.758 -23.330 -21.219  1.00 96.54           N1+
ATOM   3462  NH2 ARG A 440      -4.643 -25.288 -21.674  1.00101.40           N  
ATOM   3463  N   TYR A 441      -4.590 -21.402 -14.698  1.00 67.22           N  
ATOM   3464  CA  TYR A 441      -3.660 -21.709 -13.609  1.00 64.52           C  
ATOM   3465  C   TYR A 441      -4.408 -22.142 -12.352  1.00 75.02           C  
ATOM   3466  O   TYR A 441      -4.023 -23.127 -11.723  1.00 73.98           O  
ATOM   3467  CB  TYR A 441      -2.765 -20.512 -13.261  1.00 63.52           C  
ATOM   3468  CG  TYR A 441      -1.801 -20.806 -12.112  1.00 57.70           C  
ATOM   3469  CD1 TYR A 441      -0.518 -21.305 -12.360  1.00 56.63           C  
ATOM   3470  CD2 TYR A 441      -2.189 -20.622 -10.770  1.00 55.92           C  
ATOM   3471  CE1 TYR A 441       0.357 -21.598 -11.314  1.00 55.85           C  
ATOM   3472  CE2 TYR A 441      -1.320 -20.911  -9.715  1.00 53.84           C  
ATOM   3473  CZ  TYR A 441      -0.047 -21.390  -9.990  1.00 55.13           C  
ATOM   3474  OH  TYR A 441       0.820 -21.687  -8.964  1.00 49.01           O  
ATOM   3475  N   GLN A 442      -5.457 -21.402 -11.975  1.00 80.28           N  
ATOM   3476  CA  GLN A 442      -6.279 -21.788 -10.822  1.00 85.75           C  
ATOM   3477  C   GLN A 442      -6.723 -23.243 -11.000  1.00 88.24           C  
ATOM   3478  O   GLN A 442      -6.324 -24.132 -10.248  1.00 81.23           O  
ATOM   3479  CB  GLN A 442      -7.530 -20.892 -10.659  1.00 87.71           C  
ATOM   3480  CG  GLN A 442      -7.285 -19.413 -10.361  1.00 90.73           C  
ATOM   3481  CD  GLN A 442      -6.888 -19.117  -8.919  1.00 91.55           C  
ATOM   3482  NE2 GLN A 442      -7.229 -17.912  -8.450  1.00 89.69           N  
ATOM   3483  OE1 GLN A 442      -6.258 -19.938  -8.247  1.00 79.25           O  
ATOM   3484  N   GLU A 443      -7.520 -23.466 -12.040  1.00 95.96           N  
ATOM   3485  CA  GLU A 443      -8.228 -24.729 -12.254  1.00 96.28           C  
ATOM   3486  C   GLU A 443      -7.295 -25.953 -12.406  1.00 91.20           C  
ATOM   3487  O   GLU A 443      -7.616 -27.043 -11.932  1.00 83.43           O  
ATOM   3488  CB  GLU A 443      -9.134 -24.563 -13.484  1.00 97.90           C  
ATOM   3489  CG  GLU A 443      -9.986 -25.764 -13.861  1.00 98.05           C  
ATOM   3490  CD  GLU A 443      -9.968 -26.021 -15.356  1.00 96.54           C  
ATOM   3491  OE1 GLU A 443     -11.056 -26.012 -15.970  1.00 97.73           O  
ATOM   3492  OE2 GLU A 443      -8.861 -26.218 -15.913  1.00 89.98           O1-
ATOM   3493  N   SER A 444      -6.132 -25.760 -13.020  1.00 90.01           N  
ATOM   3494  CA  SER A 444      -5.315 -26.883 -13.495  1.00 88.30           C  
ATOM   3495  C   SER A 444      -3.885 -27.024 -12.913  1.00 87.80           C  
ATOM   3496  O   SER A 444      -3.314 -28.119 -12.924  1.00 80.31           O  
ATOM   3497  CB  SER A 444      -5.261 -26.818 -15.030  1.00 89.74           C  
ATOM   3498  OG  SER A 444      -5.591 -25.525 -15.526  1.00 87.85           O  
ATOM   3499  N   GLY A 445      -3.308 -25.931 -12.411  1.00 85.24           N  
ATOM   3500  CA  GLY A 445      -1.890 -25.904 -12.032  1.00 77.93           C  
ATOM   3501  C   GLY A 445      -1.009 -25.488 -13.198  1.00 79.54           C  
ATOM   3502  O   GLY A 445       0.202 -25.305 -13.039  1.00 75.98           O  
ATOM   3503  N   GLU A 446      -1.632 -25.301 -14.366  1.00 85.77           N  
ATOM   3504  CA  GLU A 446      -0.931 -25.049 -15.638  1.00 80.77           C  
ATOM   3505  C   GLU A 446      -0.478 -23.590 -15.791  1.00 66.02           C  
ATOM   3506  O   GLU A 446      -1.310 -22.687 -15.846  1.00 61.22           O  
ATOM   3507  CB  GLU A 446      -1.837 -25.434 -16.836  1.00 86.48           C  
ATOM   3508  CG  GLU A 446      -1.999 -26.940 -17.066  1.00 88.29           C  
ATOM   3509  CD  GLU A 446      -2.865 -27.290 -18.282  1.00 88.21           C  
ATOM   3510  OE1 GLU A 446      -4.123 -27.172 -18.212  1.00 76.24           O  
ATOM   3511  OE2 GLU A 446      -2.274 -27.711 -19.304  1.00 75.36           O1-
ATOM   3512  N   LEU A 447       0.834 -23.380 -15.894  1.00 60.07           N  
ATOM   3513  CA  LEU A 447       1.404 -22.054 -16.127  1.00 57.26           C  
ATOM   3514  C   LEU A 447       1.536 -21.762 -17.638  1.00 59.65           C  
ATOM   3515  O   LEU A 447       2.533 -22.110 -18.302  1.00 55.16           O  
ATOM   3516  CB  LEU A 447       2.746 -21.898 -15.394  1.00 62.48           C  
ATOM   3517  CG  LEU A 447       3.345 -20.483 -15.250  1.00 62.71           C  
ATOM   3518  CD1 LEU A 447       2.378 -19.526 -14.575  1.00 59.86           C  
ATOM   3519  CD2 LEU A 447       4.659 -20.528 -14.479  1.00 62.82           C  
ATOM   3520  N   SER A 448       0.499 -21.096 -18.144  1.00 59.65           N  
ATOM   3521  CA  SER A 448       0.318 -20.795 -19.555  1.00 60.80           C  
ATOM   3522  C   SER A 448       0.221 -19.269 -19.766  1.00 56.55           C  
ATOM   3523  O   SER A 448      -0.728 -18.631 -19.314  1.00 54.75           O  
ATOM   3524  CB  SER A 448      -0.946 -21.535 -20.050  1.00 61.96           C  
ATOM   3525  OG  SER A 448      -1.637 -20.843 -21.072  1.00 61.17           O  
ATOM   3526  N   TYR A 449       1.202 -18.707 -20.468  1.00 54.27           N  
ATOM   3527  CA  TYR A 449       1.347 -17.247 -20.652  1.00 56.03           C  
ATOM   3528  C   TYR A 449       0.398 -16.575 -21.695  1.00 55.26           C  
ATOM   3529  O   TYR A 449      -0.140 -17.228 -22.604  1.00 54.05           O  
ATOM   3530  CB  TYR A 449       2.825 -16.924 -20.987  1.00 59.10           C  
ATOM   3531  CG  TYR A 449       3.819 -17.218 -19.854  1.00 60.99           C  
ATOM   3532  CD1 TYR A 449       3.900 -16.377 -18.751  1.00 62.33           C  
ATOM   3533  CD2 TYR A 449       4.669 -18.316 -19.890  1.00 58.51           C  
ATOM   3534  CE1 TYR A 449       4.792 -16.618 -17.724  1.00 59.80           C  
ATOM   3535  CE2 TYR A 449       5.579 -18.557 -18.866  1.00 57.76           C  
ATOM   3536  CZ  TYR A 449       5.635 -17.698 -17.780  1.00 58.87           C  
ATOM   3537  OH  TYR A 449       6.501 -17.891 -16.716  1.00 49.62           O  
ATOM   3538  N   THR A 450       0.227 -15.257 -21.548  1.00 50.75           N  
ATOM   3539  CA  THR A 450      -0.721 -14.462 -22.345  1.00 47.16           C  
ATOM   3540  C   THR A 450      -0.054 -13.297 -23.086  1.00 40.56           C  
ATOM   3541  O   THR A 450      -0.730 -12.535 -23.749  1.00 36.01           O  
ATOM   3542  CB  THR A 450      -1.861 -13.849 -21.475  1.00 48.02           C  
ATOM   3543  CG2 THR A 450      -2.562 -14.899 -20.624  1.00 49.08           C  
ATOM   3544  OG1 THR A 450      -1.334 -12.835 -20.614  1.00 49.68           O  
ATOM   3545  N   GLY A 451       1.255 -13.137 -22.952  1.00 33.78           N  
ATOM   3546  CA  GLY A 451       1.947 -12.106 -23.686  1.00 34.03           C  
ATOM   3547  C   GLY A 451       3.428 -12.249 -23.443  1.00 36.74           C  
ATOM   3548  O   GLY A 451       3.826 -13.072 -22.638  1.00 39.52           O  
ATOM   3549  N   PRO A 452       4.261 -11.449 -24.134  1.00 36.47           N  
ATOM   3550  CA  PRO A 452       5.697 -11.560 -23.892  1.00 37.55           C  
ATOM   3551  C   PRO A 452       6.141 -11.195 -22.474  1.00 43.28           C  
ATOM   3552  O   PRO A 452       5.363 -10.687 -21.647  1.00 42.94           O  
ATOM   3553  CB  PRO A 452       6.312 -10.562 -24.888  1.00 37.77           C  
ATOM   3554  CG  PRO A 452       5.222  -9.545 -25.106  1.00 38.04           C  
ATOM   3555  CD  PRO A 452       3.924 -10.327 -25.031  1.00 35.65           C  
ATOM   3556  N   ALA A 453       7.420 -11.428 -22.226  1.00 43.86           N  
ATOM   3557  CA  ALA A 453       8.013 -11.059 -20.986  1.00 42.58           C  
ATOM   3558  C   ALA A 453       8.338  -9.571 -21.089  1.00 42.44           C  
ATOM   3559  O   ALA A 453       8.750  -9.074 -22.156  1.00 40.08           O  
ATOM   3560  CB  ALA A 453       9.255 -11.901 -20.728  1.00 44.94           C  
ATOM   3561  N   VAL A 454       8.136  -8.872 -19.971  1.00 42.35           N  
ATOM   3562  CA  VAL A 454       8.376  -7.442 -19.860  1.00 42.23           C  
ATOM   3563  C   VAL A 454       9.638  -7.202 -19.019  1.00 44.65           C  
ATOM   3564  O   VAL A 454       9.683  -7.591 -17.855  1.00 42.27           O  
ATOM   3565  CB  VAL A 454       7.173  -6.748 -19.175  1.00 43.00           C  
ATOM   3566  CG1 VAL A 454       7.477  -5.280 -18.906  1.00 41.87           C  
ATOM   3567  CG2 VAL A 454       5.900  -6.910 -20.013  1.00 43.29           C  
ATOM   3568  N   PRO A 455      10.672  -6.568 -19.600  1.00 46.85           N  
ATOM   3569  CA  PRO A 455      11.859  -6.325 -18.770  1.00 50.59           C  
ATOM   3570  C   PRO A 455      11.700  -5.077 -17.872  1.00 53.04           C  
ATOM   3571  O   PRO A 455      10.957  -4.150 -18.217  1.00 61.42           O  
ATOM   3572  CB  PRO A 455      12.984  -6.157 -19.807  1.00 48.36           C  
ATOM   3573  CG  PRO A 455      12.294  -5.721 -21.065  1.00 47.21           C  
ATOM   3574  CD  PRO A 455      10.827  -6.034 -20.965  1.00 43.47           C  
ATOM   3575  N   PRO A 456      12.388  -5.048 -16.719  1.00 52.31           N  
ATOM   3576  CA  PRO A 456      12.229  -3.922 -15.801  1.00 49.67           C  
ATOM   3577  C   PRO A 456      12.405  -2.572 -16.468  1.00 44.48           C  
ATOM   3578  O   PRO A 456      13.296  -2.411 -17.277  1.00 45.64           O  
ATOM   3579  CB  PRO A 456      13.391  -4.110 -14.817  1.00 47.85           C  
ATOM   3580  CG  PRO A 456      14.386  -4.923 -15.568  1.00 50.77           C  
ATOM   3581  CD  PRO A 456      13.510  -5.899 -16.305  1.00 53.18           C  
ATOM   3582  N   PRO A 457      11.576  -1.602 -16.113  1.00 40.95           N  
ATOM   3583  CA  PRO A 457      11.959  -0.264 -16.491  1.00 38.37           C  
ATOM   3584  C   PRO A 457      13.296   0.133 -15.869  1.00 37.81           C  
ATOM   3585  O   PRO A 457      13.838  -0.580 -15.045  1.00 39.29           O  
ATOM   3586  CB  PRO A 457      10.833   0.602 -15.908  1.00 40.68           C  
ATOM   3587  CG  PRO A 457      10.123  -0.269 -14.907  1.00 41.07           C  
ATOM   3588  CD  PRO A 457      10.253  -1.646 -15.465  1.00 40.26           C  
ATOM   3589  N   PRO A 458      13.824   1.287 -16.263  1.00 36.38           N  
ATOM   3590  CA  PRO A 458      15.068   1.819 -15.702  1.00 38.12           C  
ATOM   3591  C   PRO A 458      15.175   1.849 -14.152  1.00 40.58           C  
ATOM   3592  O   PRO A 458      16.297   1.687 -13.621  1.00 38.68           O  
ATOM   3593  CB  PRO A 458      15.121   3.243 -16.273  1.00 35.66           C  
ATOM   3594  CG  PRO A 458      14.392   3.143 -17.569  1.00 34.98           C  
ATOM   3595  CD  PRO A 458      13.369   2.056 -17.437  1.00 34.90           C  
ATOM   3596  N   SER A 459      14.034   2.085 -13.476  1.00 35.18           N  
ATOM   3597  CA  SER A 459      13.899   2.109 -12.001  1.00 30.61           C  
ATOM   3598  C   SER A 459      14.292   0.798 -11.329  1.00 30.89           C  
ATOM   3599  O   SER A 459      14.796   0.761 -10.193  1.00 29.78           O  
ATOM   3600  CB  SER A 459      12.458   2.428 -11.653  1.00 28.14           C  
ATOM   3601  OG  SER A 459      12.225   3.792 -11.912  1.00 27.23           O  
ATOM   3602  N   GLU A 460      14.066  -0.275 -12.066  1.00 29.49           N  
ATOM   3603  CA  GLU A 460      14.344  -1.574 -11.608  1.00 30.01           C  
ATOM   3604  C   GLU A 460      15.591  -2.228 -12.292  1.00 32.04           C  
ATOM   3605  O   GLU A 460      15.771  -3.443 -12.201  1.00 27.47           O  
ATOM   3606  CB  GLU A 460      13.067  -2.348 -11.809  1.00 32.61           C  
ATOM   3607  CG  GLU A 460      11.862  -1.658 -11.137  1.00 34.47           C  
ATOM   3608  CD  GLU A 460      10.810  -2.632 -10.712  1.00 34.33           C  
ATOM   3609  OE1 GLU A 460      10.762  -3.719 -11.290  1.00 39.95           O  
ATOM   3610  OE2 GLU A 460      10.052  -2.351  -9.784  1.00 40.85           O1-
ATOM   3611  N   LYS A 461      16.450  -1.407 -12.921  1.00 32.67           N  
ATOM   3612  CA  LYS A 461      17.684  -1.896 -13.581  1.00 37.72           C  
ATOM   3613  C   LYS A 461      18.890  -2.007 -12.629  1.00 36.89           C  
ATOM   3614  O   LYS A 461      19.879  -2.660 -12.961  1.00 41.41           O  
ATOM   3615  CB  LYS A 461      18.075  -1.038 -14.798  1.00 37.18           C  
ATOM   3616  CG  LYS A 461      17.078  -1.157 -15.936  1.00 40.23           C  
ATOM   3617  CD  LYS A 461      17.601  -0.605 -17.258  1.00 42.05           C  
ATOM   3618  CE  LYS A 461      17.857  -1.732 -18.256  1.00 45.44           C  
ATOM   3619  NZ  LYS A 461      17.836  -1.228 -19.670  1.00 46.63           N1+
ATOM   3620  N   GLY A 462      18.807  -1.379 -11.466  1.00 30.22           N  
ATOM   3621  CA  GLY A 462      19.799  -1.564 -10.415  1.00 28.71           C  
ATOM   3622  C   GLY A 462      19.445  -2.713  -9.475  1.00 27.45           C  
ATOM   3623  O   GLY A 462      19.117  -3.812  -9.898  1.00 26.20           O  
ATOM   3624  N   TRP A 463      19.493  -2.442  -8.177  1.00 28.71           N  
ATOM   3625  CA  TRP A 463      19.313  -3.472  -7.143  1.00 26.68           C  
ATOM   3626  C   TRP A 463      18.073  -3.237  -6.286  1.00 24.08           C  
ATOM   3627  O   TRP A 463      17.855  -2.133  -5.804  1.00 22.74           O  
ATOM   3628  CB  TRP A 463      20.521  -3.423  -6.250  1.00 28.79           C  
ATOM   3629  CG  TRP A 463      21.754  -3.810  -6.975  1.00 29.94           C  
ATOM   3630  CD1 TRP A 463      22.703  -2.970  -7.460  1.00 28.64           C  
ATOM   3631  CD2 TRP A 463      22.172  -5.148  -7.318  1.00 27.89           C  
ATOM   3632  CE2 TRP A 463      23.402  -5.040  -7.991  1.00 29.70           C  
ATOM   3633  CE3 TRP A 463      21.639  -6.409  -7.098  1.00 30.69           C  
ATOM   3634  NE1 TRP A 463      23.705  -3.705  -8.070  1.00 29.27           N  
ATOM   3635  CZ2 TRP A 463      24.107  -6.155  -8.457  1.00 30.34           C  
ATOM   3636  CZ3 TRP A 463      22.316  -7.510  -7.581  1.00 34.05           C  
ATOM   3637  CH2 TRP A 463      23.552  -7.376  -8.247  1.00 31.42           C  
ATOM   3638  N   LYS A 464      17.289  -4.282  -6.085  1.00 21.61           N  
ATOM   3639  CA  LYS A 464      16.063  -4.184  -5.327  1.00 23.55           C  
ATOM   3640  C   LYS A 464      16.104  -5.167  -4.171  1.00 25.38           C  
ATOM   3641  O   LYS A 464      16.706  -6.234  -4.311  1.00 28.54           O  
ATOM   3642  CB  LYS A 464      14.872  -4.489  -6.244  1.00 22.99           C  
ATOM   3643  CG  LYS A 464      14.607  -3.376  -7.264  1.00 23.54           C  
ATOM   3644  CD  LYS A 464      14.059  -2.094  -6.652  1.00 23.61           C  
ATOM   3645  CE  LYS A 464      12.578  -2.207  -6.252  1.00 24.89           C  
ATOM   3646  NZ  LYS A 464      12.250  -1.118  -5.255  1.00 25.63           N1+
ATOM   3647  N   ASP A 465      15.498  -4.815  -3.026  1.00 24.70           N  
ATOM   3648  CA  ASP A 465      15.249  -5.813  -1.976  1.00 23.19           C  
ATOM   3649  C   ASP A 465      13.743  -6.026  -1.675  1.00 22.53           C  
ATOM   3650  O   ASP A 465      13.373  -6.940  -0.932  1.00 22.33           O  
ATOM   3651  CB  ASP A 465      16.107  -5.513  -0.724  1.00 21.86           C  
ATOM   3652  CG  ASP A 465      15.705  -4.248  -0.004  1.00 21.87           C  
ATOM   3653  OD1 ASP A 465      14.499  -3.962   0.091  1.00 20.39           O  
ATOM   3654  OD2 ASP A 465      16.615  -3.554   0.519  1.00 23.79           O1-
ATOM   3655  N   THR A 466      12.880  -5.201  -2.257  1.00 22.07           N  
ATOM   3656  CA  THR A 466      11.440  -5.273  -1.956  1.00 21.07           C  
ATOM   3657  C   THR A 466      10.800  -4.975  -3.260  1.00 21.42           C  
ATOM   3658  O   THR A 466      11.053  -3.940  -3.843  1.00 20.59           O  
ATOM   3659  CB  THR A 466      10.985  -4.255  -0.901  1.00 22.13           C  
ATOM   3660  CG2 THR A 466       9.446  -4.285  -0.719  1.00 21.98           C  
ATOM   3661  OG1 THR A 466      11.615  -4.518   0.380  1.00 20.77           O  
ATOM   3662  N   ILE A 467      10.022  -5.927  -3.751  1.00 21.49           N  
ATOM   3663  CA  ILE A 467       9.648  -5.935  -5.147  1.00 22.58           C  
ATOM   3664  C   ILE A 467       8.141  -6.229  -5.424  1.00 22.45           C  
ATOM   3665  O   ILE A 467       7.586  -7.243  -4.968  1.00 21.81           O  
ATOM   3666  CB  ILE A 467      10.542  -6.954  -5.881  1.00 22.64           C  
ATOM   3667  CG1 ILE A 467      10.359  -6.826  -7.402  1.00 22.50           C  
ATOM   3668  CG2 ILE A 467      10.246  -8.375  -5.385  1.00 21.68           C  
ATOM   3669  CD1 ILE A 467      10.825  -5.506  -7.911  1.00 22.85           C  
ATOM   3670  N   GLN A 468       7.494  -5.368  -6.203  1.00 23.33           N  
ATOM   3671  CA  GLN A 468       6.041  -5.529  -6.451  1.00 24.37           C  
ATOM   3672  C   GLN A 468       5.686  -6.641  -7.398  1.00 25.89           C  
ATOM   3673  O   GLN A 468       5.929  -6.548  -8.602  1.00 30.46           O  
ATOM   3674  CB  GLN A 468       5.449  -4.263  -7.015  1.00 26.29           C  
ATOM   3675  CG  GLN A 468       5.431  -3.110  -6.035  1.00 26.08           C  
ATOM   3676  CD  GLN A 468       4.559  -1.961  -6.539  1.00 26.65           C  
ATOM   3677  NE2 GLN A 468       5.156  -0.812  -6.653  1.00 26.48           N  
ATOM   3678  OE1 GLN A 468       3.355  -2.104  -6.761  1.00 27.82           O  
ATOM   3679  N   ALA A 469       5.075  -7.689  -6.871  1.00 27.05           N  
ATOM   3680  CA  ALA A 469       4.667  -8.800  -7.681  1.00 25.80           C  
ATOM   3681  C   ALA A 469       3.196  -8.568  -7.975  1.00 27.67           C  
ATOM   3682  O   ALA A 469       2.361  -8.781  -7.091  1.00 27.69           O  
ATOM   3683  CB  ALA A 469       4.894 -10.128  -6.953  1.00 24.92           C  
ATOM   3684  N   HIS A 470       2.882  -8.159  -9.217  1.00 26.93           N  
ATOM   3685  CA  HIS A 470       1.513  -7.731  -9.575  1.00 28.92           C  
ATOM   3686  C   HIS A 470       0.559  -8.936  -9.784  1.00 27.91           C  
ATOM   3687  O   HIS A 470       1.007 -10.060 -10.028  1.00 27.37           O  
ATOM   3688  CB  HIS A 470       1.506  -6.808 -10.820  1.00 28.79           C  
ATOM   3689  CG  HIS A 470       2.366  -5.585 -10.696  1.00 28.63           C  
ATOM   3690  CD2 HIS A 470       3.357  -5.104 -11.489  1.00 29.48           C  
ATOM   3691  ND1 HIS A 470       2.220  -4.665  -9.676  1.00 31.01           N  
ATOM   3692  CE1 HIS A 470       3.089  -3.679  -9.837  1.00 31.05           C  
ATOM   3693  NE2 HIS A 470       3.787  -3.919 -10.933  1.00 30.38           N  
ATOM   3694  N   ALA A 471      -0.745  -8.690  -9.616  1.00 29.61           N  
ATOM   3695  CA  ALA A 471      -1.810  -9.664  -9.925  1.00 32.91           C  
ATOM   3696  C   ALA A 471      -1.642 -10.278 -11.334  1.00 31.26           C  
ATOM   3697  O   ALA A 471      -1.299  -9.581 -12.291  1.00 28.16           O  
ATOM   3698  CB  ALA A 471      -3.187  -9.015  -9.815  1.00 34.56           C  
ATOM   3699  N   GLY A 472      -1.851 -11.590 -11.405  1.00 30.42           N  
ATOM   3700  CA  GLY A 472      -1.775 -12.350 -12.633  1.00 32.22           C  
ATOM   3701  C   GLY A 472      -0.472 -12.232 -13.380  1.00 34.01           C  
ATOM   3702  O   GLY A 472      -0.465 -12.267 -14.599  1.00 36.44           O  
ATOM   3703  N   GLU A 473       0.639 -12.075 -12.673  1.00 32.87           N  
ATOM   3704  CA  GLU A 473       1.937 -12.057 -13.320  1.00 31.25           C  
ATOM   3705  C   GLU A 473       2.854 -12.992 -12.575  1.00 34.07           C  
ATOM   3706  O   GLU A 473       2.627 -13.342 -11.386  1.00 34.98           O  
ATOM   3707  CB  GLU A 473       2.574 -10.663 -13.349  1.00 34.82           C  
ATOM   3708  CG  GLU A 473       1.794  -9.605 -14.118  1.00 33.26           C  
ATOM   3709  CD  GLU A 473       2.532  -8.298 -14.261  1.00 35.44           C  
ATOM   3710  OE1 GLU A 473       3.487  -7.996 -13.502  1.00 37.20           O  
ATOM   3711  OE2 GLU A 473       2.150  -7.540 -15.166  1.00 41.64           O1-
ATOM   3712  N   VAL A 474       3.882 -13.408 -13.307  1.00 31.89           N  
ATOM   3713  CA  VAL A 474       4.948 -14.211 -12.811  1.00 28.45           C  
ATOM   3714  C   VAL A 474       6.114 -13.246 -12.847  1.00 29.87           C  
ATOM   3715  O   VAL A 474       6.429 -12.694 -13.927  1.00 25.15           O  
ATOM   3716  CB  VAL A 474       5.278 -15.380 -13.767  1.00 28.56           C  
ATOM   3717  CG1 VAL A 474       6.645 -15.993 -13.424  1.00 28.56           C  
ATOM   3718  CG2 VAL A 474       4.179 -16.420 -13.795  1.00 26.65           C  
ATOM   3719  N   LEU A 475       6.754 -13.060 -11.691  1.00 28.30           N  
ATOM   3720  CA  LEU A 475       7.909 -12.165 -11.559  1.00 31.25           C  
ATOM   3721  C   LEU A 475       9.235 -12.948 -11.449  1.00 30.25           C  
ATOM   3722  O   LEU A 475       9.331 -13.859 -10.653  1.00 32.38           O  
ATOM   3723  CB  LEU A 475       7.711 -11.340 -10.281  1.00 32.49           C  
ATOM   3724  CG  LEU A 475       8.896 -10.544  -9.764  1.00 32.11           C  
ATOM   3725  CD1 LEU A 475       9.374  -9.523 -10.781  1.00 30.64           C  
ATOM   3726  CD2 LEU A 475       8.549  -9.877  -8.433  1.00 32.22           C  
ATOM   3727  N   ARG A 476      10.270 -12.597 -12.209  1.00 34.34           N  
ATOM   3728  CA  ARG A 476      11.566 -13.325 -12.077  1.00 33.43           C  
ATOM   3729  C   ARG A 476      12.634 -12.374 -11.580  1.00 31.80           C  
ATOM   3730  O   ARG A 476      12.783 -11.276 -12.109  1.00 27.47           O  
ATOM   3731  CB  ARG A 476      11.994 -14.070 -13.375  1.00 31.46           C  
ATOM   3732  CG  ARG A 476      11.086 -15.263 -13.708  1.00 33.13           C  
ATOM   3733  CD  ARG A 476      11.523 -16.072 -14.929  1.00 34.14           C  
ATOM   3734  NE  ARG A 476      12.130 -15.189 -15.922  1.00 36.66           N  
ATOM   3735  CZ  ARG A 476      13.364 -15.314 -16.434  1.00 38.58           C  
ATOM   3736  NH1 ARG A 476      13.811 -14.381 -17.282  1.00 37.09           N1+
ATOM   3737  NH2 ARG A 476      14.165 -16.338 -16.103  1.00 36.24           N  
ATOM   3738  N   ILE A 477      13.332 -12.803 -10.518  1.00 31.14           N  
ATOM   3739  CA  ILE A 477      14.469 -12.057  -9.969  1.00 30.76           C  
ATOM   3740  C   ILE A 477      15.650 -12.985  -9.738  1.00 28.89           C  
ATOM   3741  O   ILE A 477      15.486 -14.185  -9.511  1.00 28.53           O  
ATOM   3742  CB  ILE A 477      14.123 -11.418  -8.626  1.00 31.04           C  
ATOM   3743  CG1 ILE A 477      13.700 -12.486  -7.606  1.00 31.23           C  
ATOM   3744  CG2 ILE A 477      12.976 -10.432  -8.785  1.00 32.27           C  
ATOM   3745  CD1 ILE A 477      13.441 -11.921  -6.226  1.00 30.91           C  
ATOM   3746  N   ALA A 478      16.834 -12.415  -9.764  1.00 27.65           N  
ATOM   3747  CA  ALA A 478      18.020 -13.197  -9.547  1.00 29.76           C  
ATOM   3748  C   ALA A 478      18.772 -12.671  -8.338  1.00 28.80           C  
ATOM   3749  O   ALA A 478      19.150 -11.507  -8.308  1.00 28.48           O  
ATOM   3750  CB  ALA A 478      18.900 -13.160 -10.774  1.00 31.33           C  
ATOM   3751  N   ALA A 479      18.968 -13.542  -7.348  1.00 29.51           N  
ATOM   3752  CA  ALA A 479      19.754 -13.215  -6.144  1.00 29.05           C  
ATOM   3753  C   ALA A 479      20.889 -14.208  -5.947  1.00 28.28           C  
ATOM   3754  O   ALA A 479      20.765 -15.416  -6.248  1.00 25.61           O  
ATOM   3755  CB  ALA A 479      18.878 -13.222  -4.904  1.00 29.67           C  
ATOM   3756  N   THR A 480      21.994 -13.646  -5.480  1.00 27.02           N  
ATOM   3757  CA  THR A 480      23.101 -14.369  -4.960  1.00 27.46           C  
ATOM   3758  C   THR A 480      22.994 -14.320  -3.436  1.00 28.47           C  
ATOM   3759  O   THR A 480      22.967 -13.246  -2.862  1.00 30.11           O  
ATOM   3760  CB  THR A 480      24.430 -13.747  -5.431  1.00 27.77           C  
ATOM   3761  CG2 THR A 480      25.628 -14.416  -4.773  1.00 26.43           C  
ATOM   3762  OG1 THR A 480      24.533 -13.932  -6.836  1.00 30.72           O  
ATOM   3763  N   PHE A 481      22.966 -15.499  -2.818  1.00 28.08           N  
ATOM   3764  CA  PHE A 481      22.733 -15.670  -1.415  1.00 30.89           C  
ATOM   3765  C   PHE A 481      24.028 -15.702  -0.608  1.00 32.98           C  
ATOM   3766  O   PHE A 481      24.581 -16.752  -0.250  1.00 30.77           O  
ATOM   3767  CB  PHE A 481      21.902 -16.947  -1.217  1.00 32.42           C  
ATOM   3768  CG  PHE A 481      20.485 -16.813  -1.680  1.00 30.90           C  
ATOM   3769  CD1 PHE A 481      20.129 -17.112  -2.981  1.00 34.82           C  
ATOM   3770  CD2 PHE A 481      19.512 -16.345  -0.831  1.00 31.57           C  
ATOM   3771  CE1 PHE A 481      18.812 -16.990  -3.421  1.00 32.57           C  
ATOM   3772  CE2 PHE A 481      18.190 -16.205  -1.260  1.00 32.50           C  
ATOM   3773  CZ  PHE A 481      17.844 -16.522  -2.560  1.00 31.80           C  
ATOM   3774  N   GLY A 482      24.513 -14.509  -0.336  1.00 34.16           N  
ATOM   3775  CA  GLY A 482      25.649 -14.323   0.542  1.00 32.52           C  
ATOM   3776  C   GLY A 482      25.609 -12.854   0.832  1.00 30.81           C  
ATOM   3777  O   GLY A 482      24.625 -12.212   0.462  1.00 31.39           O  
ATOM   3778  N   PRO A 483      26.681 -12.308   1.434  1.00 29.59           N  
ATOM   3779  CA  PRO A 483      27.913 -13.045   1.771  1.00 29.71           C  
ATOM   3780  C   PRO A 483      27.769 -13.971   2.972  1.00 29.70           C  
ATOM   3781  O   PRO A 483      28.530 -14.908   3.072  1.00 33.25           O  
ATOM   3782  CB  PRO A 483      28.922 -11.917   2.084  1.00 30.69           C  
ATOM   3783  CG  PRO A 483      28.085 -10.756   2.544  1.00 27.76           C  
ATOM   3784  CD  PRO A 483      26.806 -10.870   1.732  1.00 29.33           C  
ATOM   3785  N   TYR A 484      26.793 -13.741   3.856  1.00 27.47           N  
ATOM   3786  CA  TYR A 484      26.690 -14.540   5.081  1.00 26.20           C  
ATOM   3787  C   TYR A 484      25.757 -15.704   4.900  1.00 26.75           C  
ATOM   3788  O   TYR A 484      24.942 -15.750   3.956  1.00 26.69           O  
ATOM   3789  CB  TYR A 484      26.207 -13.686   6.264  1.00 25.91           C  
ATOM   3790  CG  TYR A 484      26.974 -12.404   6.430  1.00 25.62           C  
ATOM   3791  CD1 TYR A 484      26.329 -11.188   6.516  1.00 24.01           C  
ATOM   3792  CD2 TYR A 484      28.381 -12.409   6.474  1.00 27.85           C  
ATOM   3793  CE1 TYR A 484      27.039 -10.012   6.663  1.00 23.59           C  
ATOM   3794  CE2 TYR A 484      29.096 -11.246   6.616  1.00 25.13           C  
ATOM   3795  CZ  TYR A 484      28.422 -10.054   6.721  1.00 24.76           C  
ATOM   3796  OH  TYR A 484      29.135  -8.899   6.870  1.00 23.18           O  
ATOM   3797  N   SER A 485      25.887 -16.659   5.813  1.00 24.46           N  
ATOM   3798  CA  SER A 485      25.005 -17.787   5.868  1.00 22.73           C  
ATOM   3799  C   SER A 485      24.196 -17.783   7.190  1.00 22.62           C  
ATOM   3800  O   SER A 485      24.497 -17.020   8.120  1.00 20.61           O  
ATOM   3801  CB  SER A 485      25.806 -19.084   5.735  1.00 22.96           C  
ATOM   3802  OG  SER A 485      26.537 -19.413   6.896  1.00 22.17           O  
ATOM   3803  N   GLY A 486      23.166 -18.628   7.226  1.00 19.52           N  
ATOM   3804  CA  GLY A 486      22.362 -18.801   8.390  1.00 20.61           C  
ATOM   3805  C   GLY A 486      20.868 -18.605   8.151  1.00 22.48           C  
ATOM   3806  O   GLY A 486      20.378 -18.647   6.998  1.00 22.92           O  
ATOM   3807  N   ARG A 487      20.154 -18.442   9.266  1.00 21.69           N  
ATOM   3808  CA  ARG A 487      18.723 -18.350   9.279  1.00 23.11           C  
ATOM   3809  C   ARG A 487      18.188 -16.892   9.068  1.00 23.03           C  
ATOM   3810  O   ARG A 487      18.377 -16.055   9.926  1.00 24.39           O  
ATOM   3811  CB  ARG A 487      18.201 -18.927  10.603  1.00 23.90           C  
ATOM   3812  CG  ARG A 487      16.695 -18.696  10.834  1.00 26.00           C  
ATOM   3813  CD  ARG A 487      15.795 -19.329   9.754  1.00 27.51           C  
ATOM   3814  NE  ARG A 487      15.932 -20.797   9.634  1.00 28.91           N  
ATOM   3815  CZ  ARG A 487      15.191 -21.701  10.290  1.00 29.41           C  
ATOM   3816  NH1 ARG A 487      14.249 -21.324  11.145  1.00 29.83           N1+
ATOM   3817  NH2 ARG A 487      15.421 -23.000  10.111  1.00 28.18           N  
ATOM   3818  N   TYR A 488      17.556 -16.623   7.911  1.00 21.51           N  
ATOM   3819  CA  TYR A 488      16.913 -15.373   7.616  1.00 19.25           C  
ATOM   3820  C   TYR A 488      15.431 -15.613   7.318  1.00 19.97           C  
ATOM   3821  O   TYR A 488      14.893 -16.692   7.660  1.00 17.63           O  
ATOM   3822  CB  TYR A 488      17.607 -14.744   6.425  1.00 20.83           C  
ATOM   3823  CG  TYR A 488      19.007 -14.289   6.727  1.00 20.81           C  
ATOM   3824  CD1 TYR A 488      19.267 -13.025   7.255  1.00 19.19           C  
ATOM   3825  CD2 TYR A 488      20.081 -15.139   6.483  1.00 20.57           C  
ATOM   3826  CE1 TYR A 488      20.576 -12.634   7.524  1.00 19.70           C  
ATOM   3827  CE2 TYR A 488      21.368 -14.774   6.775  1.00 19.17           C  
ATOM   3828  CZ  TYR A 488      21.630 -13.533   7.285  1.00 18.92           C  
ATOM   3829  OH  TYR A 488      22.948 -13.226   7.516  1.00 17.81           O  
ATOM   3830  N   VAL A 489      14.749 -14.591   6.748  1.00 21.01           N  
ATOM   3831  CA  VAL A 489      13.335 -14.684   6.337  1.00 20.98           C  
ATOM   3832  C   VAL A 489      13.089 -14.062   4.946  1.00 20.22           C  
ATOM   3833  O   VAL A 489      13.933 -13.369   4.407  1.00 21.86           O  
ATOM   3834  CB  VAL A 489      12.358 -14.131   7.427  1.00 22.33           C  
ATOM   3835  CG1 VAL A 489      12.746 -14.661   8.791  1.00 23.79           C  
ATOM   3836  CG2 VAL A 489      12.409 -12.632   7.543  1.00 23.68           C  
ATOM   3837  N   TRP A 490      11.977 -14.392   4.321  1.00 17.81           N  
ATOM   3838  CA  TRP A 490      11.492 -13.572   3.251  1.00 19.38           C  
ATOM   3839  C   TRP A 490       9.999 -13.535   3.427  1.00 19.61           C  
ATOM   3840  O   TRP A 490       9.444 -14.447   4.006  1.00 20.17           O  
ATOM   3841  CB  TRP A 490      11.828 -14.147   1.855  1.00 19.92           C  
ATOM   3842  CG  TRP A 490      11.170 -15.429   1.536  1.00 21.35           C  
ATOM   3843  CD1 TRP A 490      11.398 -16.651   2.134  1.00 21.48           C  
ATOM   3844  CD2 TRP A 490      10.152 -15.654   0.547  1.00 22.73           C  
ATOM   3845  CE2 TRP A 490       9.836 -17.023   0.583  1.00 21.97           C  
ATOM   3846  CE3 TRP A 490       9.539 -14.844  -0.426  1.00 23.20           C  
ATOM   3847  NE1 TRP A 490      10.612 -17.605   1.555  1.00 21.69           N  
ATOM   3848  CZ2 TRP A 490       8.900 -17.581  -0.273  1.00 23.09           C  
ATOM   3849  CZ3 TRP A 490       8.608 -15.397  -1.252  1.00 22.50           C  
ATOM   3850  CH2 TRP A 490       8.316 -16.747  -1.196  1.00 22.23           C  
ATOM   3851  N   HIS A 491       9.346 -12.508   2.884  1.00 20.46           N  
ATOM   3852  CA  HIS A 491       7.943 -12.276   3.194  1.00 21.00           C  
ATOM   3853  C   HIS A 491       7.349 -11.156   2.396  1.00 18.98           C  
ATOM   3854  O   HIS A 491       8.067 -10.367   1.805  1.00 18.69           O  
ATOM   3855  CB  HIS A 491       7.774 -11.989   4.699  1.00 22.09           C  
ATOM   3856  CG  HIS A 491       8.511 -10.785   5.160  1.00 22.12           C  
ATOM   3857  CD2 HIS A 491       9.762 -10.631   5.649  1.00 24.17           C  
ATOM   3858  ND1 HIS A 491       7.963  -9.534   5.110  1.00 23.75           N  
ATOM   3859  CE1 HIS A 491       8.835  -8.654   5.549  1.00 25.13           C  
ATOM   3860  NE2 HIS A 491       9.932  -9.295   5.896  1.00 25.77           N  
ATOM   3861  N   CYS A 492       6.015 -11.133   2.345  1.00 19.82           N  
ATOM   3862  CA  CYS A 492       5.286  -9.939   1.921  1.00 19.24           C  
ATOM   3863  C   CYS A 492       5.452  -8.852   2.968  1.00 18.30           C  
ATOM   3864  O   CYS A 492       5.472  -9.146   4.192  1.00 18.29           O  
ATOM   3865  CB  CYS A 492       3.792 -10.210   1.693  1.00 19.42           C  
ATOM   3866  SG  CYS A 492       2.943  -8.749   1.079  1.00 20.62           S  
ATOM   3867  N   HIS A 493       5.614  -7.615   2.484  1.00 17.60           N  
ATOM   3868  CA  HIS A 493       5.870  -6.479   3.362  1.00 16.94           C  
ATOM   3869  C   HIS A 493       4.642  -5.646   3.625  1.00 16.21           C  
ATOM   3870  O   HIS A 493       4.762  -4.567   4.190  1.00 15.70           O  
ATOM   3871  CB  HIS A 493       7.021  -5.566   2.893  1.00 15.81           C  
ATOM   3872  CG  HIS A 493       7.802  -4.998   4.039  1.00 16.09           C  
ATOM   3873  CD2 HIS A 493       9.046  -5.286   4.505  1.00 17.48           C  
ATOM   3874  ND1 HIS A 493       7.283  -4.073   4.905  1.00 15.66           N  
ATOM   3875  CE1 HIS A 493       8.163  -3.802   5.849  1.00 16.79           C  
ATOM   3876  NE2 HIS A 493       9.255  -4.512   5.617  1.00 17.48           N  
ATOM   3877  N   ILE A 494       3.465  -6.132   3.237  1.00 16.31           N  
ATOM   3878  CA  ILE A 494       2.253  -5.514   3.733  1.00 15.79           C  
ATOM   3879  C   ILE A 494       2.140  -6.155   5.071  1.00 15.46           C  
ATOM   3880  O   ILE A 494       2.002  -7.436   5.198  1.00 14.79           O  
ATOM   3881  CB  ILE A 494       1.048  -5.803   2.843  1.00 17.49           C  
ATOM   3882  CG1 ILE A 494       1.128  -4.990   1.544  1.00 17.62           C  
ATOM   3883  CG2 ILE A 494      -0.249  -5.631   3.627  1.00 16.25           C  
ATOM   3884  CD1 ILE A 494       0.308  -5.634   0.430  1.00 18.38           C  
ATOM   3885  N   LEU A 495       2.305  -5.338   6.101  1.00 16.29           N  
ATOM   3886  CA  LEU A 495       2.441  -5.928   7.465  1.00 15.48           C  
ATOM   3887  C   LEU A 495       1.263  -6.818   7.891  1.00 15.66           C  
ATOM   3888  O   LEU A 495       1.442  -7.848   8.617  1.00 16.52           O  
ATOM   3889  CB  LEU A 495       2.697  -4.839   8.475  1.00 15.47           C  
ATOM   3890  CG  LEU A 495       3.930  -3.992   8.176  1.00 15.66           C  
ATOM   3891  CD1 LEU A 495       4.316  -3.112   9.333  1.00 15.77           C  
ATOM   3892  CD2 LEU A 495       5.126  -4.815   7.792  1.00 15.77           C  
ATOM   3893  N   GLU A 496       0.067  -6.455   7.438  1.00 16.11           N  
ATOM   3894  CA  GLU A 496      -1.154  -7.221   7.708  1.00 17.37           C  
ATOM   3895  C   GLU A 496      -1.075  -8.614   7.057  1.00 19.24           C  
ATOM   3896  O   GLU A 496      -1.694  -9.587   7.520  1.00 18.94           O  
ATOM   3897  CB  GLU A 496      -2.402  -6.481   7.250  1.00 18.20           C  
ATOM   3898  CG  GLU A 496      -2.862  -5.352   8.198  1.00 17.28           C  
ATOM   3899  CD  GLU A 496      -1.958  -4.143   8.273  1.00 16.27           C  
ATOM   3900  OE1 GLU A 496      -1.257  -3.821   7.282  1.00 16.18           O  
ATOM   3901  OE2 GLU A 496      -1.965  -3.502   9.351  1.00 15.39           O1-
ATOM   3902  N   HIS A 497      -0.235  -8.746   6.050  1.00 19.06           N  
ATOM   3903  CA  HIS A 497      -0.129 -10.043   5.394  1.00 20.31           C  
ATOM   3904  C   HIS A 497       0.930 -10.863   6.094  1.00 20.93           C  
ATOM   3905  O   HIS A 497       0.702 -12.039   6.399  1.00 21.72           O  
ATOM   3906  CB  HIS A 497       0.210  -9.875   3.891  1.00 20.44           C  
ATOM   3907  CG  HIS A 497      -0.910  -9.301   3.070  1.00 19.18           C  
ATOM   3908  CD2 HIS A 497      -2.148  -8.863   3.414  1.00 18.11           C  
ATOM   3909  ND1 HIS A 497      -0.817  -9.143   1.703  1.00 18.39           N  
ATOM   3910  CE1 HIS A 497      -1.948  -8.636   1.235  1.00 17.54           C  
ATOM   3911  NE2 HIS A 497      -2.770  -8.459   2.251  1.00 18.45           N  
ATOM   3912  N   GLU A 498       2.078 -10.211   6.333  1.00 20.96           N  
ATOM   3913  CA  GLU A 498       3.217 -10.758   7.028  1.00 18.74           C  
ATOM   3914  C   GLU A 498       2.822 -11.458   8.297  1.00 19.56           C  
ATOM   3915  O   GLU A 498       3.247 -12.588   8.527  1.00 21.04           O  
ATOM   3916  CB  GLU A 498       4.186  -9.619   7.367  1.00 20.10           C  
ATOM   3917  CG  GLU A 498       5.559 -10.076   7.849  1.00 20.51           C  
ATOM   3918  CD  GLU A 498       6.508  -8.918   8.073  1.00 22.43           C  
ATOM   3919  OE1 GLU A 498       6.479  -7.916   7.329  1.00 23.14           O  
ATOM   3920  OE2 GLU A 498       7.305  -9.005   9.021  1.00 26.51           O1-
ATOM   3921  N   ASP A 499       2.000 -10.811   9.119  1.00 18.64           N  
ATOM   3922  CA  ASP A 499       1.640 -11.383  10.407  1.00 18.66           C  
ATOM   3923  C   ASP A 499       0.661 -12.565  10.268  1.00 19.30           C  
ATOM   3924  O   ASP A 499       0.403 -13.255  11.277  1.00 17.21           O  
ATOM   3925  CB  ASP A 499       1.008 -10.328  11.350  1.00 19.39           C  
ATOM   3926  CG  ASP A 499       2.009  -9.340  11.949  1.00 20.42           C  
ATOM   3927  OD1 ASP A 499       3.202  -9.683  12.006  1.00 22.21           O  
ATOM   3928  OD2 ASP A 499       1.594  -8.217  12.416  1.00 18.11           O1-
ATOM   3929  N   TYR A 500       0.058 -12.771   9.080  1.00 20.00           N  
ATOM   3930  CA  TYR A 500      -0.989 -13.814   8.940  1.00 21.53           C  
ATOM   3931  C   TYR A 500      -1.198 -14.244   7.491  1.00 22.81           C  
ATOM   3932  O   TYR A 500      -2.154 -13.788   6.809  1.00 24.14           O  
ATOM   3933  CB  TYR A 500      -2.330 -13.373   9.591  1.00 21.66           C  
ATOM   3934  CG  TYR A 500      -3.294 -14.513   9.932  1.00 22.60           C  
ATOM   3935  CD1 TYR A 500      -2.863 -15.635  10.626  1.00 23.00           C  
ATOM   3936  CD2 TYR A 500      -4.650 -14.458   9.579  1.00 24.21           C  
ATOM   3937  CE1 TYR A 500      -3.713 -16.683  10.952  1.00 22.13           C  
ATOM   3938  CE2 TYR A 500      -5.524 -15.495   9.926  1.00 24.67           C  
ATOM   3939  CZ  TYR A 500      -5.034 -16.620  10.595  1.00 24.59           C  
ATOM   3940  OH  TYR A 500      -5.851 -17.664  10.920  1.00 21.63           O  
ATOM   3941  N   ASP A 501      -0.326 -15.126   6.979  1.00 24.30           N  
ATOM   3942  CA  ASP A 501       0.909 -15.639   7.625  1.00 23.23           C  
ATOM   3943  C   ASP A 501       1.953 -15.681   6.515  1.00 22.99           C  
ATOM   3944  O   ASP A 501       2.630 -16.701   6.315  1.00 24.10           O  
ATOM   3945  CB  ASP A 501       0.676 -17.050   8.189  1.00 23.59           C  
ATOM   3946  CG  ASP A 501       1.830 -17.571   9.092  1.00 26.01           C  
ATOM   3947  OD1 ASP A 501       2.527 -16.814   9.794  1.00 27.51           O  
ATOM   3948  OD2 ASP A 501       2.004 -18.797   9.158  1.00 25.81           O1-
ATOM   3949  N   MET A 502       2.087 -14.570   5.800  1.00 21.67           N  
ATOM   3950  CA  MET A 502       2.822 -14.542   4.509  1.00 21.46           C  
ATOM   3951  C   MET A 502       4.316 -14.310   4.673  1.00 21.50           C  
ATOM   3952  O   MET A 502       4.878 -13.365   4.126  1.00 20.30           O  
ATOM   3953  CB  MET A 502       2.258 -13.442   3.652  1.00 21.90           C  
ATOM   3954  CG  MET A 502       2.372 -13.751   2.197  1.00 23.03           C  
ATOM   3955  SD  MET A 502       1.446 -12.641   1.151  1.00 22.72           S  
ATOM   3956  CE  MET A 502       1.564 -13.515  -0.404  1.00 24.63           C  
ATOM   3957  N   MET A 503       4.928 -15.145   5.518  1.00 22.50           N  
ATOM   3958  CA  MET A 503       6.343 -14.982   5.919  1.00 23.48           C  
ATOM   3959  C   MET A 503       6.915 -16.374   6.121  1.00 23.41           C  
ATOM   3960  O   MET A 503       6.262 -17.218   6.688  1.00 25.59           O  
ATOM   3961  CB  MET A 503       6.491 -14.168   7.208  1.00 22.50           C  
ATOM   3962  CG  MET A 503       7.914 -14.009   7.706  1.00 20.61           C  
ATOM   3963  SD  MET A 503       8.127 -12.814   9.043  1.00 20.18           S  
ATOM   3964  CE  MET A 503       7.313 -13.736  10.333  1.00 19.12           C  
ATOM   3965  N   ARG A 504       8.118 -16.610   5.623  1.00 22.65           N  
ATOM   3966  CA  ARG A 504       8.731 -17.904   5.751  1.00 23.65           C  
ATOM   3967  C   ARG A 504      10.202 -17.706   6.094  1.00 25.19           C  
ATOM   3968  O   ARG A 504      10.832 -16.717   5.693  1.00 23.65           O  
ATOM   3969  CB  ARG A 504       8.621 -18.689   4.449  1.00 23.42           C  
ATOM   3970  CG  ARG A 504       7.216 -19.151   4.082  1.00 22.86           C  
ATOM   3971  CD  ARG A 504       6.845 -20.451   4.763  1.00 22.28           C  
ATOM   3972  NE  ARG A 504       7.621 -21.626   4.315  1.00 22.14           N  
ATOM   3973  CZ  ARG A 504       8.017 -22.633   5.111  1.00 21.79           C  
ATOM   3974  NH1 ARG A 504       7.791 -22.612   6.434  1.00 18.70           N1+
ATOM   3975  NH2 ARG A 504       8.674 -23.663   4.582  1.00 23.16           N  
ATOM   3976  N   PRO A 505      10.751 -18.640   6.861  1.00 26.33           N  
ATOM   3977  CA  PRO A 505      12.178 -18.653   7.087  1.00 25.86           C  
ATOM   3978  C   PRO A 505      12.886 -19.033   5.796  1.00 25.65           C  
ATOM   3979  O   PRO A 505      12.277 -19.629   4.905  1.00 27.26           O  
ATOM   3980  CB  PRO A 505      12.345 -19.710   8.140  1.00 26.45           C  
ATOM   3981  CG  PRO A 505      11.217 -20.656   7.886  1.00 28.48           C  
ATOM   3982  CD  PRO A 505      10.075 -19.802   7.449  1.00 27.29           C  
ATOM   3983  N   MET A 506      14.143 -18.640   5.720  1.00 24.79           N  
ATOM   3984  CA  MET A 506      15.013 -18.775   4.571  1.00 26.00           C  
ATOM   3985  C   MET A 506      16.359 -19.223   5.173  1.00 28.33           C  
ATOM   3986  O   MET A 506      16.988 -18.479   5.925  1.00 29.36           O  
ATOM   3987  CB  MET A 506      15.131 -17.403   3.883  1.00 26.01           C  
ATOM   3988  CG  MET A 506      15.779 -17.405   2.518  1.00 25.04           C  
ATOM   3989  SD  MET A 506      15.900 -15.812   1.680  1.00 29.09           S  
ATOM   3990  CE  MET A 506      16.969 -14.801   2.708  1.00 24.17           C  
ATOM   3991  N   ASP A 507      16.768 -20.464   4.942  1.00 30.29           N  
ATOM   3992  CA  ASP A 507      18.085 -20.916   5.426  1.00 32.37           C  
ATOM   3993  C   ASP A 507      19.080 -20.786   4.307  1.00 30.56           C  
ATOM   3994  O   ASP A 507      18.900 -21.415   3.265  1.00 29.60           O  
ATOM   3995  CB  ASP A 507      18.061 -22.377   5.873  1.00 37.88           C  
ATOM   3996  CG  ASP A 507      17.873 -22.551   7.375  1.00 40.62           C  
ATOM   3997  OD1 ASP A 507      18.169 -21.637   8.161  1.00 40.52           O  
ATOM   3998  OD2 ASP A 507      17.455 -23.654   7.764  1.00 46.81           O1-
ATOM   3999  N   ILE A 508      20.101 -19.942   4.482  1.00 26.78           N  
ATOM   4000  CA  ILE A 508      21.214 -19.922   3.562  1.00 24.24           C  
ATOM   4001  C   ILE A 508      22.256 -20.919   4.112  1.00 28.40           C  
ATOM   4002  O   ILE A 508      22.933 -20.649   5.098  1.00 27.24           O  
ATOM   4003  CB  ILE A 508      21.777 -18.529   3.432  1.00 24.03           C  
ATOM   4004  CG1 ILE A 508      20.775 -17.661   2.668  1.00 24.57           C  
ATOM   4005  CG2 ILE A 508      23.106 -18.556   2.709  1.00 24.15           C  
ATOM   4006  CD1 ILE A 508      21.085 -16.185   2.696  1.00 24.79           C  
ATOM   4007  N   THR A 509      22.361 -22.095   3.485  1.00 32.04           N  
ATOM   4008  CA  THR A 509      23.108 -23.194   4.100  1.00 33.46           C  
ATOM   4009  C   THR A 509      24.647 -23.039   3.880  1.00 32.93           C  
ATOM   4010  O   THR A 509      25.122 -22.441   2.902  1.00 28.60           O  
ATOM   4011  CB  THR A 509      22.615 -24.589   3.622  1.00 34.75           C  
ATOM   4012  CG2 THR A 509      21.109 -24.803   3.892  1.00 33.85           C  
ATOM   4013  OG1 THR A 509      22.906 -24.755   2.224  1.00 36.68           O  
ATOM   4014  N   ASP A 510      25.393 -23.590   4.829  1.00 34.49           N  
ATOM   4015  CA  ASP A 510      26.843 -23.508   4.882  1.00 37.93           C  
ATOM   4016  C   ASP A 510      27.321 -24.917   5.158  1.00 36.21           C  
ATOM   4017  O   ASP A 510      26.886 -25.536   6.121  1.00 32.27           O  
ATOM   4018  CB  ASP A 510      27.278 -22.586   6.035  1.00 41.95           C  
ATOM   4019  CG  ASP A 510      28.723 -22.143   5.937  1.00 46.15           C  
ATOM   4020  OD1 ASP A 510      29.591 -22.976   5.591  1.00 46.87           O  
ATOM   4021  OD2 ASP A 510      28.984 -20.942   6.221  1.00 55.89           O1-
ATOM   4022  N   PRO A 511      28.231 -25.435   4.327  1.00 41.62           N  
ATOM   4023  CA  PRO A 511      28.774 -26.768   4.684  1.00 43.23           C  
ATOM   4024  C   PRO A 511      29.493 -26.848   6.054  1.00 43.51           C  
ATOM   4025  O   PRO A 511      29.593 -27.940   6.592  1.00 44.06           O  
ATOM   4026  CB  PRO A 511      29.742 -27.105   3.536  1.00 40.85           C  
ATOM   4027  CG  PRO A 511      29.477 -26.111   2.451  1.00 43.68           C  
ATOM   4028  CD  PRO A 511      28.668 -24.952   3.004  1.00 41.22           C  
ATOM   4029  N   HIS A 512      29.930 -25.718   6.627  1.00 45.08           N  
ATOM   4030  CA  HIS A 512      30.683 -25.701   7.910  1.00 48.37           C  
ATOM   4031  C   HIS A 512      29.894 -25.445   9.184  1.00 44.56           C  
ATOM   4032  O   HIS A 512      28.692 -25.577   9.193  1.00 45.88           O  
ATOM   4033  CB  HIS A 512      31.814 -24.677   7.823  1.00 50.37           C  
ATOM   4034  CG  HIS A 512      32.874 -25.055   6.835  1.00 52.42           C  
ATOM   4035  CD2 HIS A 512      33.138 -24.596   5.589  1.00 53.20           C  
ATOM   4036  ND1 HIS A 512      33.805 -26.044   7.090  1.00 53.91           N  
ATOM   4037  CE1 HIS A 512      34.605 -26.169   6.043  1.00 56.38           C  
ATOM   4038  NE2 HIS A 512      34.218 -25.306   5.118  1.00 54.32           N  
TER   
HETATM 4039 CU    CU A 601       0.866  -9.440   0.614  1.00 23.57          CU  
HETATM 4040 CU    CU A 602      14.268  -6.716   5.701  0.76 22.61          CU  
HETATM 4041 CU    CU A 603      11.406  -8.776   7.196  0.91 27.03          CU  
HETATM 4042 CU    CU A 604      11.262  -3.966   6.465  1.00 21.44          CU  
CONECT  839 4040
CONECT  855 4042
CONECT 1246 4042
CONECT 1264 4041
CONECT 3279 4039
CONECT 3306 4040
CONECT 3324 4041
CONECT 3860 4041
CONECT 3866 4039
CONECT 3876 4042
CONECT 3909 4039
CONECT 4039 3279 3866 3909
CONECT 4040  839 3306
CONECT 4041 1264 3324 3860
CONECT 4042  855 1246 3876
END
